# Supplementary material for: A state-of-the-art methodology for high-throughput in silico vaccine discovery against protozoan parasites and exemplified with discovered candidates for Toxoplasma gondii
Source: Sci Rep. 2023 May 22;13:8243. doi: 10.1038/s41598-023-34863-9 (PMC10201501; doi:10.1038/s41598-023-34863-9)
Supplement: Supplementary file 1 — Supplementary Table S1. [file 41598_2023_34863_MOESM1_ESM.xlsx]

## Sheet: Licensed vaccines
Product Name	Trade name
Adenovirus Type 4 and Type 7 Vaccine, Live, Oral	No Trade Name
Anthrax Vaccine Adsorbed	Biothrax
BCG Live	BCG Vaccine
BCG Live	TICE BCG
Cholera Vaccine Live Oral	Vaxchora
COVID-19 Vaccine, mRNA	Comirnaty
COVID-19 Vaccine, mRNA	SPIKEVAX
Dengue Tetravalent Vaccine, Live	DENGVAXIA
Diphtheria & Tetanus Toxoids Adsorbed	No Trade Name
Diphtheria & Tetanus Toxoids & Acellular Pertussis Vaccine Adsorbed	Infanrix
Diphtheria & Tetanus Toxoids & Acellular Pertussis Vaccine Adsorbed	DAPTACEL
Diphtheria & Tetanus Toxoids & Acellular Pertussis Vaccine Adsorbed, Hepatitis B (recombinant) and Inactivated Poliovirus Vaccine Combined	Pediarix
Diphtheria and Tetanus Toxoids and Acellular Pertussis Adsorbed and Inactivated Poliovirus Vaccine	KINRIX
Diphtheria and Tetanus Toxoids and Acellular Pertussis Adsorbed and Inactivated Poliovirus Vaccine	Quadracel
Diphtheria and Tetanus Toxoids and Acellular Pertussis Adsorbed, Inactivated Poliovirus, Haemophilus b Conjugate [Meningococcal Protein Conjugate] and Hepatitis B [Recombinant] Vaccine	VAXELIS
Diphtheria and Tetanus Toxoids and Acellular Pertussis Adsorbed, Inactivated Poliovirus and Haemophilus b Conjugate (Tetanus Toxoid Conjugate) Vaccine	Pentacel
Ebola Zaire Vaccine, Live	ERVEBO
Haemophilus b Conjugate Vaccine (Meningococcal Protein Conjugate)	PedvaxHIB
Haemophilus b Conjugate Vaccine (Tetanus Toxoid Conjugate)	ActHIB
Haemophilus b Conjugate Vaccine (Tetanus Toxoid Conjugate)	Hiberix
Hepatitis A Vaccine, Inactivated	Havrix
Hepatitis A Vaccine, Inactivated	VAQTA
Hepatitis A Inactivated and Hepatitis B (Recombinant) Vaccine	Twinrix
Hepatitis B Vaccine (Recombinant)	Recombivax HB
Hepatitis B Vaccine (Recombinant)	PREHEVBRIO
Hepatitis B Vaccine (Recombinant)	Engerix-B
Hepatitis B Vaccine (Recombinant), Adjuvanted	HEPLISAV-B
Human Papillomavirus Quadrivalent (Types 6, 11, 16, 18) Vaccine, Recombinant	Gardasil
Human Papillomavirus 9-valent Vaccine, Recombinant	Gardasil 9
Human Papillomavirus Bivalent (Types 16, 18) Vaccine, Recombinant	Cervarix
Influenza A (H1N1) 2009 Monovalent Vaccine	No Trade Name
Influenza A (H1N1) 2009 Monovalent Vaccine	No Trade Name
Influenza A (H1N1) 2009 Monovalent Vaccine	No Trade Name
Influenza A (H1N1) 2009 Monovalent Vaccine	No Trade Name
Influenza A (H1N1) 2009 Monovalent Vaccine	No Trade Name
Influenza Virus Vaccine, H5N1 (for National Stockpile)	No Trade Name
Influenza A (H5N1) Virus Monovalent Vaccine, Adjuvanted	No Trade Name
Influenza A (H5N1) Monovalent Vaccine, Adjuvanted	AUDENZ
Influenza Vaccine, Adjuvanted	Fluad Quadrivalent
Influenza Vaccine, Adjuvanted	Fluad
Influenza Vaccine	Afluria Quadrivalent, Afluria Quadrivalent Southern Hemisphere
Influenza Vaccine	Flucelvax Quadrivalent
Influenza Vaccine	Flulaval Quadrivalent
Influenza Virus Vaccine	Afluria, Afluria Southern Hemisphere
(Trivalent, Types A and B)
Influenza Virus Vaccine	FluLaval
(Trivalent, Types A and B)
Influenza Vaccine, Live, Intranasal	FluMist
(Trivalent, Types A and B)
Influenza Virus Vaccine	Fluarix
(Trivalent, Types A and B)
Influenza Virus Vaccine	Fluvirin
(Trivalent, Types A and B)
Influenza Virus Vaccine	Agriflu
(Trivalent, Types A and B)
Influenza Virus Vaccine	Fluzone, Fluzone High-Dose and Fluzone Intradermal
(Trivalent, Types A and B)
Influenza Virus Vaccine	Flucelvax
(Trivalent, Types A and B)
Influenza Vaccine (Trivalent)	Flublok
Influenza Vaccine (Quadrivalent)	Flublok Quadrivalent
Influenza Vaccine,Live, Intranasal	FluMist Quadrivalent
(Quadrivalent, Types A and Types B)
Influenza Virus Vaccine	Fluarix Quadrivalent
(Quadrivalent, Types A and Types B)
Influenza Virus Vaccine	Fluzone Quadrivalent
(Quadrivalent, Types A and Types B)
Japanese Encephalitis Virus Vaccine, Inactivated, Adsorbed	Ixiaro
Measles, Mumps and Rubella Vaccine, Live	PRIORIX
Measles, Mumps, and Rubella Virus Vaccine, Live	M-M-R II
Measles, Mumps, Rubella and Varicella Virus Vaccine Live	ProQuad
Meningococcal (Groups A, C, Y, and W-135) Oligosaccharide Diphtheria CRM197 Conjugate Vaccine	MENVEO
Meningococcal (Groups A, C, Y and W-135) Polysaccharide Diphtheria Toxoid Conjugate Vaccine	Menactra
Meningococcal Group B Vaccine	BEXSERO
Meningococcal Group B Vaccine	TRUMENBA
Meningococcal Polysaccharide Vaccine, Groups A, C, Y and W-135 Combined	Menomune-A/C/Y/W-135
Meningococcal (Groups A, C, Y, W) Conjugate Vaccine	MenQuadfi
Plague Vaccine	No trade name
Pneumococcal Vaccine, Polyvalent	Pneumovax 23
Pneumococcal 13-valent Conjugate Vaccine	Prevnar 13
(Diphtheria CRM197 Protein)
Pneumococcal 15-valent Conjugate Vaccine	VAXNEUVANCE
Pneumococcal 20-valent Conjugate Vaccine	Prevnar 20
Poliovirus Vaccine Inactivated (Human Diploid Cell)	Poliovax
Poliovirus Vaccine Inactivated (Monkey Kidney Cell)	IPOL
Rabies Vaccine	Imovax
Rabies Vaccine	RabAvert
Rabies Vaccine Adsorbed	No Trade Name
Rotavirus Vaccine, Live, Oral	ROTARIX
Rotavirus Vaccine, Live, Oral, Pentavalent	RotaTeq
Smallpox and Monkeypox Vaccine, Live, Non-Replicating	JYNNEOS
Smallpox (Vaccinia) Vaccine, Live	ACAM2000
Tetanus & Diphtheria Toxoids, Adsorbed	TDVAX
Tetanus & Diphtheria Toxoids Adsorbed for Adult Use	TENIVAC
Tetanus Toxoid Adsorbed	No Trade Name
Tetanus Toxoid, Reduced Diphtheria Toxoid and Acellular Pertussis Vaccine, Adsorbed	Adacel
Tetanus Toxoid, Reduced Diphtheria Toxoid and Acellular Pertussis Vaccine, Adsorbed	Boostrix
Tick-Borne Encephalitis Vaccine	TICOVAC
Typhoid Vaccine Live Oral Ty21a	Vivotif
Typhoid Vi Polysaccharide Vaccine	TYPHIM Vi
Varicella Virus Vaccine Live	Varivax
Yellow Fever Vaccine	YF-Vax
Zoster Vaccine, Live, (Oka/Merck)	Zostavax
Zoster Vaccine Recombinant, Adjuvanted	SHINGRIX
