# Supplementary material for: A state-of-the-art methodology for high-throughput in silico vaccine discovery against protozoan parasites and exemplified with discovered candidates for Toxoplasma gondii
Source: Sci Rep. 2023 May 22;13:8243. doi: 10.1038/s41598-023-34863-9 (PMC10201501; doi:10.1038/s41598-023-34863-9)
Supplement: Supplementary file 4 — Supplementary Table S4. [file 41598_2023_34863_MOESM4_ESM.xlsx]

## Sheet: All_clusters
Cluster #	No. of Members	Strains	<No. of strains>	ME49	RH-88	Frequent name	Rep. ID	Rep. Name	Rep. Strain	Missing strains
3960	19	ARI,CAST,COUG,FOU,GAB2-2007-GAL-DOM2,GT1,MAS,Me49,p89,PRU,RH-88,RH,RUB,TgCATBr5,TgCatBr64,TgCATBr9,TgCatPRC2,VAND,VEG	19	1	TGRH88_068960	Rhoptry neck protein RON10	A0A0F7V2C0	Rhoptry neck protein RON10	VEG
2589	23	ARI,CAST,COUG,FOU,GAB2-2007-GAL-DOM2,GT1,MAS,Me49,p89,RH-88,RH,RUB,TgCATBr9,TgCatPRC2,VAND,VEG	16	1	TGRH88_036180	FHA domain-containing protein (Fragment)	TGRH88_036180	FHA domain-containing protein	RH-88
4708	17	ARI,CAST,COUG,FOU,GAB2-2007-GAL-DOM2,GT1,MAS,Me49,p89,RH-88,RH,RUB,TgCATBr9,TgCatPRC2,VAND,VEG	16	1	TGRH88_056480	Apical complex lysine methyltransferase	A0A139XKE4	Apical complex lysine methyltransferase	ARI
7758	16	ARI,CAST,COUG,FOU,GAB2-2007-GAL-DOM2,GT1,MAS,Me49,p89,RH-88,RH,RUB,TgCATBr9,TgCatPRC2,VAND,VEG	16	1	TGRH88_004990	Rhoptry kinase family protein	A0A139XSX0	Rhoptry kinase family protein	ARI
11296	16	ARI,CAST,COUG,FOU,GAB2-2007-GAL-DOM2,GT1,MAS,Me49,p89,RH-88,RH,RUB,TgCATBr9,TgCatPRC2,VAND,VEG	16	1	TGRH88_070080	Ribosomal protein RPP1	A0A139XS10	Ribosomal protein RPP1	ARI
0	40	ARI,CAST,COUG,FOU,GAB2-2007-GAL-DOM2,GT1,MAS,Me49,p89,RH-88,RUB,TgCATBr9,TgCatPRC2,VAND,VEG	15	1	TGRH88_032760	HECT-domain (Ubiquitin-transferase) domain-containing protein (Fragment)	S7UUN0	HECT-domain (Ubiquitin-transferase) domain-containing protein	GT1
2	16	ARI,CAST,COUG,FOU,GAB2-2007-GAL-DOM2,GT1,MAS,Me49,p89,RH-88,RUB,TgCATBr9,TgCatPRC2,VAND,VEG	15	1	TGRH88_022110	HECT-domain (Ubiquitin-transferase) domain-containing protein	A0A3R7YN35	HECT-domain (Ubiquitin-transferase) domain-containing protein	CAST
3	15	ARI,CAST,COUG,FOU,GAB2-2007-GAL-DOM2,GT1,MAS,Me49,p89,RH-88,RUB,TgCATBr9,TgCatPRC2,VAND,VEG	15	1	TGRH88_045390	Amine-terminal region of chorein, A TM vesicle-mediated sorter	A0A2T6J0T4	Amine-terminal region of chorein, A TM vesicle-mediated sorter	TgCATBr9
4	18	ARI,CAST,COUG,FOU,GAB2-2007-GAL-DOM2,GT1,MAS,Me49,p89,RH-88,RUB,TgCATBr9,TgCatPRC2,VAND,VEG	15	1	TGRH88_062390	Uncharacterized protein	A0A086KVD6	Uncharacterized protein	p89
8	29	ARI,CAST,COUG,FOU,GAB2-2007-GAL-DOM2,GT1,MAS,Me49,p89,RH-88,RUB,TgCATBr9,TgCatPRC2,VAND,VEG	15	1	TGRH88_080860	UBA/TS-N domain-containing protein	A0A086Q004	UBA/TS-N domain-containing protein	VAND
9	37	ARI,CAST,COUG,FOU,GAB2-2007-GAL-DOM2,GT1,MAS,Me49,p89,RH-88,RUB,TgCATBr9,TgCatPRC2,VAND,VEG	15	1	TGRH88_019860	Putative type I fatty acid synthase (Fragment)	A0A125YWR8	Putative type I fatty acid synthase	GT1
10	15	ARI,CAST,COUG,FOU,GAB2-2007-GAL-DOM2,GT1,MAS,Me49,p89,RH-88,RUB,TgCATBr9,TgCatPRC2,VAND,VEG	15	1	TGRH88_035380	Amine-terminal region of chorein, A TM vesicle-mediated sorter	A0A151HAV6	Amine-terminal region of chorein, A TM vesicle-mediated sorter	TgCatPRC2
11	28	ARI,CAST,COUG,FOU,GAB2-2007-GAL-DOM2,GT1,MAS,Me49,p89,RH-88,RUB,TgCATBr9,TgCatPRC2,VAND,VEG	15	1	TGRH88_056250	Uncharacterized protein (Fragment)	A0A0F7VBD9	Uncharacterized protein	VEG
12	15	ARI,CAST,COUG,FOU,GAB2-2007-GAL-DOM2,GT1,MAS,Me49,p89,RH-88,RUB,TgCATBr9,TgCatPRC2,VAND,VEG	15	1	TGRH88_029580	ATPase family associated with various cellular activities (AAA) subfamily protein	A0A139XQR7	ATPase family associated with various cellular activities (AAA) subfamily protein	ARI
16	19	ARI,CAST,COUG,FOU,GAB2-2007-GAL-DOM2,GT1,MAS,Me49,p89,RH-88,RUB,TgCATBr9,TgCatPRC2,VAND,VEG	15	1	TGRH88_017550	Amine-terminal region of chorein, A TM vesicle-mediated sorter	A0A086QA10	Amine-terminal region of chorein, A TM vesicle-mediated sorter	MAS
17	16	ARI,CAST,COUG,FOU,GAB2-2007-GAL-DOM2,GT1,MAS,Me49,p89,RH-88,RUB,TgCATBr9,TgCatPRC2,VAND,VEG	15	1	TGRH88_009200	Putative vacuolar protein sorting-associated protein	A0A086KFE5	Putative vacuolar protein sorting-associated protein	p89
18	29	ARI,CAST,COUG,FOU,GAB2-2007-GAL-DOM2,GT1,MAS,Me49,p89,RH-88,RUB,TgCATBr9,TgCatPRC2,VAND,VEG	15	1	TGRH88_044520	Spatacsin_C domain-containing protein	A0A086LVS7	Spatacsin_C domain-containing protein	RUB
21	25	ARI,CAST,COUG,FOU,GAB2-2007-GAL-DOM2,GT1,MAS,Me49,p89,RH-88,RUB,TgCATBr9,TgCatPRC2,VAND,VEG	15	1	TGRH88_082760	Non-specific serine/threonine protein kinase (Fragment)	S8F440	Non-specific serine/threonine protein kinase	Me49
24	18	ARI,CAST,COUG,FOU,GAB2-2007-GAL-DOM2,GT1,MAS,Me49,p89,RH-88,RUB,TgCATBr9,TgCatPRC2,VAND,VEG	15	1	TGRH88_004610	PLU-1 family protein	A0A139XSY6	PLU-1 family protein	ARI
25	17	ARI,CAST,COUG,FOU,GAB2-2007-GAL-DOM2,GT1,MAS,Me49,p89,RH-88,RUB,TgCATBr9,TgCatPRC2,VAND,VEG	15	1	TGRH88_033150	ATG C terminal domain-containing protein	A0A086PJR0	ATG C terminal domain-containing protein	VAND
33	29	ARI,CAST,COUG,FOU,GAB2-2007-GAL-DOM2,GT1,MAS,Me49,p89,RH-88,RUB,TgCATBr9,TgCatPRC2,VAND,VEG	15	1	TGRH88_062410	FATC domain-containing protein (Fragment)	A0A0F7VB56	Non-specific serine/threonine protein kinase	VEG
36	19	ARI,CAST,COUG,FOU,GAB2-2007-GAL-DOM2,GT1,MAS,Me49,p89,RH-88,RUB,TgCATBr9,TgCatPRC2,VAND,VEG	15	1	TGRH88_015880	GCC2 and GCC3 domain-containing protein	TGRH88_015880	GCC2 and GCC3 domain-containing protein	RH-88
39	17	ARI,CAST,COUG,FOU,GAB2-2007-GAL-DOM2,GT1,MAS,Me49,p89,RH-88,RUB,TgCATBr9,TgCatPRC2,VAND,VEG	15	1	TGRH88_082480	Putative transmembrane protein	A0A139Y6Z2	Uncharacterized protein	ARI
51	25	ARI,CAST,COUG,FOU,GAB2-2007-GAL-DOM2,GT1,MAS,Me49,p89,RH-88,RUB,TgCATBr9,TgCatPRC2,VAND,VEG	15	1	TGRH88_024260	Uncharacterized protein	S7UPM6	Surface antigen repeat-containing protein	GT1
52	28	ARI,CAST,COUG,FOU,GAB2-2007-GAL-DOM2,GT1,MAS,Me49,p89,RH-88,RUB,TgCATBr9,TgCatPRC2,VAND,VEG	15	1	TGRH88_074480	Uncharacterized protein	S7V2G5	Rav1p_C domain-containing protein	GT1
59	18	ARI,CAST,COUG,FOU,GAB2-2007-GAL-DOM2,GT1,MAS,Me49,p89,RH-88,RUB,TgCATBr9,TgCatPRC2,VAND,VEG	15	1	TGRH88_013740	Putative transmembrane protein	A0A139Y2V2	Uncharacterized protein	ARI
60	15	ARI,CAST,COUG,FOU,GAB2-2007-GAL-DOM2,GT1,MAS,Me49,p89,RH-88,RUB,TgCATBr9,TgCatPRC2,VAND,VEG	15	1	TGRH88_066960	Uncharacterized protein	A0A3R8G805	Uncharacterized protein	CAST
61	23	ARI,CAST,COUG,FOU,GAB2-2007-GAL-DOM2,GT1,MAS,Me49,p89,RH-88,RUB,TgCATBr9,TgCatPRC2,VAND,VEG	15	1	TGRH88_031580	Protein kinase domain-containing protein	A0A139XML2	Protein kinase domain protein	ARI
78	57	ARI,CAST,COUG,FOU,GAB2-2007-GAL-DOM2,GT1,MAS,Me49,p89,RH-88,RUB,TgCATBr9,TgCatPRC2,VAND,VEG	15	1	TGRH88_023070	GCC2 and GCC3 domain-containing protein	TGRH88_023070	GCC2 and GCC3 domain-containing protein	RH-88
81	29	ARI,CAST,COUG,FOU,GAB2-2007-GAL-DOM2,GT1,MAS,Me49,p89,RH-88,RUB,TgCATBr9,TgCatPRC2,VAND,VEG	15	1	TGRH88_044060	PHD-finger domain-containing protein	TGRH88_044060	PHD-finger domain-containing protein	RH-88
83	18	ARI,CAST,COUG,FOU,GAB2-2007-GAL-DOM2,GT1,MAS,Me49,p89,RH-88,RUB,TgCATBr9,TgCatPRC2,VAND,VEG	15	1	TGRH88_052580	Putative nucleoporin FG repeat protein (Fragment)	S7UT68	Uncharacterized protein	GT1
86	19	ARI,CAST,COUG,FOU,GAB2-2007-GAL-DOM2,GT1,MAS,Me49,p89,RH-88,RUB,TgCATBr9,TgCatPRC2,VAND,VEG	15	1	TGRH88_056360	Down-regulated in metastasis protein	A0A086JHX4	Down-regulated in metastasis protein	p89
90	25	ARI,CAST,COUG,FOU,GAB2-2007-GAL-DOM2,GT1,MAS,Me49,p89,RH-88,RUB,TgCATBr9,TgCatPRC2,VAND,VEG	15	1	TGRH88_022780	Uncharacterized protein (Fragment)	A0A0F7URL3	GCC2 and GCC3 domain-containing protein	VEG
98	15	ARI,CAST,COUG,FOU,GAB2-2007-GAL-DOM2,GT1,MAS,Me49,p89,RH-88,RUB,TgCATBr9,TgCatPRC2,VAND,VEG	15	1	TGRH88_042780	RAP domain-containing protein	A0A0F7V7M3	RAP domain-containing protein	VEG
100	37	ARI,CAST,COUG,FOU,GAB2-2007-GAL-DOM2,GT1,MAS,Me49,p89,RH-88,RUB,TgCATBr9,TgCatPRC2,VAND,VEG	15	1	TGRH88_042150	PAN domain-containing protein	TGRH88_042150	PAN domain-containing protein	RH-88
104	20	ARI,CAST,COUG,FOU,GAB2-2007-GAL-DOM2,GT1,MAS,Me49,p89,RH-88,RUB,TgCATBr9,TgCatPRC2,VAND,VEG	15	1	TGRH88_020510	Putative histone lysine methyltransferase, SET (Fragment)	A0A425HS98	Putative histone lysine methyltransferase, SET	CAST
112	22	ARI,CAST,COUG,FOU,GAB2-2007-GAL-DOM2,GT1,MAS,Me49,p89,RH-88,RUB,TgCATBr9,TgCatPRC2,VAND,VEG	15	1	TGRH88_074230	eIF2 kinase IF2K-A (Incomplete catalytic triad)	S8F350	eIF2 kinase IF2K-A (Incomplete catalytic triad)	Me49
113	22	ARI,CAST,COUG,FOU,GAB2-2007-GAL-DOM2,GT1,MAS,Me49,p89,RH-88,RUB,TgCATBr9,TgCatPRC2,VAND,VEG	15	1	TGRH88_016310	Uncharacterized protein	A0A0F7V0V7	Uncharacterized protein	VEG
115	17	ARI,CAST,COUG,FOU,GAB2-2007-GAL-DOM2,GT1,MAS,Me49,p89,RH-88,RUB,TgCATBr9,TgCatPRC2,VAND,VEG	15	1	TGRH88_013060	Uncharacterized protein	A0A3R8GDP3	Uncharacterized protein	CAST
121	17	ARI,CAST,COUG,FOU,GAB2-2007-GAL-DOM2,GT1,MAS,Me49,p89,RH-88,RUB,TgCATBr9,TgCatPRC2,VAND,VEG	15	1	TGRH88_024060	Uncharacterized protein	S8GH21	Uncharacterized protein	Me49
123	24	ARI,CAST,COUG,FOU,GAB2-2007-GAL-DOM2,GT1,MAS,Me49,p89,RH-88,RUB,TgCATBr9,TgCatPRC2,VAND,VEG	15	1	TGRH88_019540	Dynein heavy chain	A0A3R8AKA9	Dynein heavy chain	CAST
124	18	ARI,CAST,COUG,FOU,GAB2-2007-GAL-DOM2,GT1,MAS,Me49,p89,RH-88,RUB,TgCATBr9,TgCatPRC2,VAND,VEG	15	1	TGRH88_010230	Uncharacterized protein	A0A086QLU4	Uncharacterized protein	MAS
128	27	ARI,CAST,COUG,FOU,GAB2-2007-GAL-DOM2,GT1,MAS,Me49,p89,RH-88,RUB,TgCATBr9,TgCatPRC2,VAND,VEG	15	1	TGRH88_030760	Uncharacterized protein	A0A139XMA7	Translation initiation factor eIF3 subunit 135	ARI
134	46	ARI,CAST,COUG,FOU,GAB2-2007-GAL-DOM2,GT1,MAS,Me49,p89,RH-88,RUB,TgCATBr9,TgCatPRC2,VAND,VEG	15	1	TGRH88_004430	GCC2 and GCC3 domain-containing protein	TGRH88_004430	GCC2 and GCC3 domain-containing protein	RH-88
144	15	ARI,CAST,COUG,FOU,GAB2-2007-GAL-DOM2,GT1,MAS,Me49,p89,RH-88,RUB,TgCATBr9,TgCatPRC2,VAND,VEG	15	1	TGRH88_004480	Uncharacterized protein	A0A3R8AZY9	Uncharacterized protein	CAST
155	31	ARI,CAST,COUG,FOU,GAB2-2007-GAL-DOM2,GT1,MAS,Me49,p89,RH-88,RUB,TgCATBr9,TgCatPRC2,VAND,VEG	15	1	TGRH88_043240	Sushi domain (Scr repeat) domain-containing protein (Fragment)	S7UWS4	Sushi domain (Scr repeat) domain-containing protein	GT1
156	16	ARI,CAST,COUG,FOU,GAB2-2007-GAL-DOM2,GT1,MAS,Me49,p89,RH-88,RUB,TgCATBr9,TgCatPRC2,VAND,VEG	15	1	TGRH88_033440	Formin FRM2	A0A0F7UTW4	Formin homology 2 domain containing protein	VEG
159	24	ARI,CAST,COUG,FOU,GAB2-2007-GAL-DOM2,GT1,MAS,Me49,p89,RH-88,RUB,TgCATBr9,TgCatPRC2,VAND,VEG	15	1	TGRH88_081980	Uncharacterized protein (Fragment)	A0A0F7UZD5	Uncharacterized protein	VEG
161	18	ARI,CAST,COUG,FOU,GAB2-2007-GAL-DOM2,GT1,MAS,Me49,p89,RH-88,RUB,TgCATBr9,TgCatPRC2,VAND,VEG	15	1	TGRH88_051000	WD domain, G-beta repeat-containing protein	S7UTY8	WD domain, G-beta repeat-containing protein	GT1
166	18	ARI,CAST,COUG,FOU,GAB2-2007-GAL-DOM2,GT1,MAS,Me49,p89,RH-88,RUB,TgCATBr9,TgCatPRC2,VAND,VEG	15	1	TGRH88_011470	Uncharacterized protein	A0A0F7V4E9	Uncharacterized protein	VEG
168	16	ARI,CAST,COUG,FOU,GAB2-2007-GAL-DOM2,GT1,MAS,Me49,p89,RH-88,RUB,TgCATBr9,TgCatPRC2,VAND,VEG	15	1	TGRH88_042680	Uncharacterized protein	A0A086KNF9	Uncharacterized protein	GAB2-2007-GAL-DOM2
170	22	ARI,CAST,COUG,FOU,GAB2-2007-GAL-DOM2,GT1,MAS,Me49,p89,RH-88,RUB,TgCATBr9,TgCatPRC2,VAND,VEG	15	1	TGRH88_079550	Uncharacterized protein	A0A0F7V348	Uncharacterized protein	VEG
171	53	ARI,CAST,COUG,FOU,GAB2-2007-GAL-DOM2,GT1,MAS,Me49,p89,RH-88,RUB,TgCATBr9,TgCatPRC2,VAND,VEG	15	1	TGRH88_049480	Dynein heavy chain family protein (Fragment)	S7W1A9	Dynein heavy chain family protein	GT1
174	23	ARI,CAST,COUG,FOU,GAB2-2007-GAL-DOM2,GT1,MAS,Me49,p89,RH-88,RUB,TgCATBr9,TgCatPRC2,VAND,VEG	15	1	TGRH88_012650	Uncharacterized protein	A0A086PLX9	Uncharacterized protein	VAND
180	57	ARI,CAST,COUG,FOU,GAB2-2007-GAL-DOM2,GT1,MAS,Me49,p89,RH-88,RUB,TgCATBr9,TgCatPRC2,VAND,VEG	15	1	TGRH88_017800	Putative dynein gamma chain, flagellar outer arm (Fragment)	S8GG70	Dynein gamma chain, flagellar outer arm, putative	Me49
181	29	ARI,CAST,COUG,FOU,GAB2-2007-GAL-DOM2,GT1,MAS,Me49,p89,RH-88,RUB,TgCATBr9,TgCatPRC2,VAND,VEG	15	1	TGRH88_047730	RICTOR_N domain-containing protein	TGRH88_047730	unspecified product	RH-88
182	17	ARI,CAST,COUG,FOU,GAB2-2007-GAL-DOM2,GT1,MAS,Me49,p89,RH-88,RUB,TgCATBr9,TgCatPRC2,VAND,VEG	15	1	TGRH88_029970	Uncharacterized protein	A0A3R7Z3V8	Uncharacterized protein	CAST
187	20	ARI,CAST,COUG,FOU,GAB2-2007-GAL-DOM2,GT1,MAS,Me49,p89,RH-88,RUB,TgCATBr9,TgCatPRC2,VAND,VEG	15	1	TGRH88_040630	AP2 domain transcription factor AP2X-6	A0A139XW47	AP2 domain transcription factor AP2X-6	ARI
193	28	ARI,CAST,COUG,FOU,GAB2-2007-GAL-DOM2,GT1,MAS,Me49,p89,RH-88,RUB,TgCATBr9,TgCatPRC2,VAND,VEG	15	1	TGRH88_020460	E3 ubiquitin-protein ligase	A0A3R8AKJ4	E3 ubiquitin-protein ligase	CAST
199	44	ARI,CAST,COUG,FOU,GAB2-2007-GAL-DOM2,GT1,MAS,Me49,p89,RH-88,RUB,TgCATBr9,TgCatPRC2,VAND,VEG	15	1	TGRH88_003990	Guanylyl cyclase (Fragment)	S7VVK4	Guanylate cyclase	GT1
201	23	ARI,CAST,COUG,FOU,GAB2-2007-GAL-DOM2,GT1,MAS,Me49,p89,RH-88,RUB,TgCATBr9,TgCatPRC2,VAND,VEG	15	1	TGRH88_074040	Mediator complex subunit MED14	S8F094	Mediator of RNA polymerase II transcription subunit 14	Me49
202	22	ARI,CAST,COUG,FOU,GAB2-2007-GAL-DOM2,GT1,MAS,Me49,p89,RH-88,RUB,TgCATBr9,TgCatPRC2,VAND,VEG	15	1	TGRH88_078540	Dynein heavy chain, n-terminal region 2 protein (Fragment)	A0A0F7V1M1	Axonemal beta dynein heavy chain, putative	VEG
207	15	ARI,CAST,COUG,FOU,GAB2-2007-GAL-DOM2,GT1,MAS,Me49,p89,RH-88,RUB,TgCATBr9,TgCatPRC2,VAND,VEG	15	1	TGRH88_060040	Uncharacterized protein	A0A0F7VEB4	Uncharacterized protein	VEG
209	59	ARI,CAST,COUG,FOU,GAB2-2007-GAL-DOM2,GT1,MAS,Me49,p89,RH-88,RUB,TgCATBr9,TgCatPRC2,VAND,VEG	15	1	TGRH88_069500	Dynein heavy chain family protein	TGRH88_069500	dynein heavy chain family protein	RH-88
216	23	ARI,CAST,COUG,FOU,GAB2-2007-GAL-DOM2,GT1,MAS,Me49,p89,RH-88,RUB,TgCATBr9,TgCatPRC2,VAND,VEG	15	1	TGRH88_020880	Myb family DNA-binding domain-containing protein (Fragment)	A0A086JQN0	Myb family DNA-binding domain-containing protein	FOU
217	23	ARI,CAST,COUG,FOU,GAB2-2007-GAL-DOM2,GT1,MAS,Me49,p89,RH-88,RUB,TgCATBr9,TgCatPRC2,VAND,VEG	15	1	TGRH88_073770	Ubiquitin carboxyl-terminal hydrolase (Fragment)	A0A086L1S8	Ubiquitin carboxyl-terminal hydrolase	p89
219	15	ARI,CAST,COUG,FOU,GAB2-2007-GAL-DOM2,GT1,MAS,Me49,p89,RH-88,RUB,TgCATBr9,TgCatPRC2,VAND,VEG	15	1	TGRH88_027280	Uncharacterized protein	A0A3R8AX20	Uncharacterized protein	CAST
222	15	ARI,CAST,COUG,FOU,GAB2-2007-GAL-DOM2,GT1,MAS,Me49,p89,RH-88,RUB,TgCATBr9,TgCatPRC2,VAND,VEG	15	1	TGRH88_006110	Uncharacterized protein	A0A086JZ18	Uncharacterized protein	FOU
224	22	ARI,CAST,COUG,FOU,GAB2-2007-GAL-DOM2,GT1,MAS,Me49,p89,RH-88,RUB,TgCATBr9,TgCatPRC2,VAND,VEG	15	1	TGRH88_015850	HECT-domain (Ubiquitin-transferase) domain-containing protein	A0A3R8ATV3	HECT-domain (Ubiquitin-transferase) domain-containing protein	CAST
225	71	ARI,CAST,COUG,FOU,GAB2-2007-GAL-DOM2,GT1,MAS,Me49,p89,RH-88,RUB,TgCATBr9,TgCatPRC2,VAND,VEG	15	1	TGRH88_063580	Putative dynein heavy chain 2	A0A0F7V7R5	Dynein heavy chain domain containing protein	VEG
227	19	ARI,CAST,COUG,FOU,GAB2-2007-GAL-DOM2,GT1,MAS,Me49,p89,RH-88,RUB,TgCATBr9,TgCatPRC2,VAND,VEG	15	1	TGRH88_033040	HEAT repeat-containing protein	A0A086PID9	HEAT repeat-containing protein	VAND
228	20	ARI,CAST,COUG,FOU,GAB2-2007-GAL-DOM2,GT1,MAS,Me49,p89,RH-88,RUB,TgCATBr9,TgCatPRC2,VAND,VEG	15	1	TGRH88_042030	Uncharacterized protein	A0A3R8AN09	Uncharacterized protein	CAST
230	18	ARI,CAST,COUG,FOU,GAB2-2007-GAL-DOM2,GT1,MAS,Me49,p89,RH-88,RUB,TgCATBr9,TgCatPRC2,VAND,VEG	15	1	TGRH88_057580	Putative transmembrane protein	A0A139XLD7	Uncharacterized protein	ARI
231	31	ARI,CAST,COUG,FOU,GAB2-2007-GAL-DOM2,GT1,MAS,Me49,p89,RH-88,RUB,TgCATBr9,TgCatPRC2,VAND,VEG	15	1	TGRH88_047400	Uncharacterized protein (Fragment)	A0A0F7V6G9	C2H2-type domain-containing protein	VEG
240	15	ARI,CAST,COUG,FOU,GAB2-2007-GAL-DOM2,GT1,MAS,Me49,p89,RH-88,RUB,TgCATBr9,TgCatPRC2,VAND,VEG	15	1	TGRH88_083010	Uncharacterized protein	A0A139Y788	Uncharacterized protein	ARI
241	27	ARI,CAST,COUG,FOU,GAB2-2007-GAL-DOM2,GT1,MAS,Me49,p89,RH-88,RUB,TgCATBr9,TgCatPRC2,VAND,VEG	15	1	TGRH88_029440	Uncharacterized protein	S8F9Y6	Uncharacterized protein	Me49
245	18	ARI,CAST,COUG,FOU,GAB2-2007-GAL-DOM2,GT1,MAS,Me49,p89,RH-88,RUB,TgCATBr9,TgCatPRC2,VAND,VEG	15	1	TGRH88_008790	Sushi domain (Scr repeat) domain-containing protein	TGRH88_008790	sushi domain (scr repeat) domain-containing protein	RH-88
248	15	ARI,CAST,COUG,FOU,GAB2-2007-GAL-DOM2,GT1,MAS,Me49,p89,RH-88,RUB,TgCATBr9,TgCatPRC2,VAND,VEG	15	1	TGRH88_011170	Sec7 domain-containing protein	A0A139Y344	Sec7 domain-containing protein	ARI
250	36	ARI,CAST,COUG,FOU,GAB2-2007-GAL-DOM2,GT1,MAS,Me49,p89,RH-88,RUB,TgCATBr9,TgCatPRC2,VAND,VEG	15	1	TGRH88_007720	EF-hand domain-containing protein	A0A0F7UWN8	EF-hand domain-containing protein	VEG
254	19	ARI,CAST,COUG,FOU,GAB2-2007-GAL-DOM2,GT1,MAS,Me49,p89,RH-88,RUB,TgCATBr9,TgCatPRC2,VAND,VEG	15	1	TGRH88_047450	Chloroquine resistance marker	A0A139XXE5	Chloroquine resistance marker	ARI
255	15	ARI,CAST,COUG,FOU,GAB2-2007-GAL-DOM2,GT1,MAS,Me49,p89,RH-88,RUB,TgCATBr9,TgCatPRC2,VAND,VEG	15	1	TGRH88_038460	Sad1 / UNC family C-terminal protein	A0A086PGA2	Sad1 / UNC family C-terminal protein	VAND
258	17	ARI,CAST,COUG,FOU,GAB2-2007-GAL-DOM2,GT1,MAS,Me49,p89,RH-88,RUB,TgCATBr9,TgCatPRC2,VAND,VEG	15	1	TGRH88_061490	ATPase, AAA family protein	A0A139YA68	ATPase, AAA family protein	ARI
259	23	ARI,CAST,COUG,FOU,GAB2-2007-GAL-DOM2,GT1,MAS,Me49,p89,RH-88,RUB,TgCATBr9,TgCatPRC2,VAND,VEG	15	1	TGRH88_078040	Uncharacterized protein	A0A425I9T1	Uncharacterized protein	CAST
260	15	ARI,CAST,COUG,FOU,GAB2-2007-GAL-DOM2,GT1,MAS,Me49,p89,RH-88,RUB,TgCATBr9,TgCatPRC2,VAND,VEG	15	1	TGRH88_012690	HEAT repeat-containing protein	A0A0F7V3C6	HEAT repeat-containing protein	VEG
261	27	ARI,CAST,COUG,FOU,GAB2-2007-GAL-DOM2,GT1,MAS,Me49,p89,RH-88,RUB,TgCATBr9,TgCatPRC2,VAND,VEG	15	1	TGRH88_043670	Zinc finger, C3HC4 type (RING finger) domain-containing protein (Fragment)	A0A139XTY8	Zinc finger, C3HC4 type (RING finger) domain-containing protein	ARI
265	15	ARI,CAST,COUG,FOU,GAB2-2007-GAL-DOM2,GT1,MAS,Me49,p89,RH-88,RUB,TgCATBr9,TgCatPRC2,VAND,VEG	15	1	TGRH88_012600	E3 ubiquitin-protein ligase listerin	A0A139Y3A6	E3 ubiquitin-protein ligase listerin	ARI
266	18	ARI,CAST,COUG,FOU,GAB2-2007-GAL-DOM2,GT1,MAS,Me49,p89,RH-88,RUB,TgCATBr9,TgCatPRC2,VAND,VEG	15	1	TGRH88_002520	Putative transmembrane protein	S7UJY5	Uncharacterized protein	GT1
270	17	ARI,CAST,COUG,FOU,GAB2-2007-GAL-DOM2,GT1,MAS,Me49,p89,RH-88,RUB,TgCATBr9,TgCatPRC2,VAND,VEG	15	1	TGRH88_061790	AP2 domain transcription factor AP2XII-4	A0A2G8YBJ3	AP2 domain transcription factor AP2XII-4	COUG
273	23	ARI,CAST,COUG,FOU,GAB2-2007-GAL-DOM2,GT1,MAS,Me49,p89,RH-88,RUB,TgCATBr9,TgCatPRC2,VAND,VEG	15	1	TGRH88_003350	MIF4G domain-containing protein	S8GIF7	MIF4G domain-containing protein	Me49
274	16	ARI,CAST,COUG,FOU,GAB2-2007-GAL-DOM2,GT1,MAS,Me49,p89,RH-88,RUB,TgCATBr9,TgCatPRC2,VAND,VEG	15	1	TGRH88_039640	AP2 domain transcription factor AP2X-8	A0A139XVT2	AP2 domain transcription factor AP2X-8	ARI
276	22	ARI,CAST,COUG,FOU,GAB2-2007-GAL-DOM2,GT1,MAS,Me49,p89,RH-88,RUB,TgCATBr9,TgCatPRC2,VAND,VEG	15	1	TGRH88_020780	Putative membrane protein (Fragment)	B9QQM1	Membrane protein, putative	VEG
277	16	ARI,CAST,COUG,FOU,GAB2-2007-GAL-DOM2,GT1,MAS,Me49,p89,RH-88,RUB,TgCATBr9,TgCatPRC2,VAND,VEG	15	1	TGRH88_077430	Uncharacterized protein	A0A086QFN1	Uncharacterized protein	VAND
278	22	ARI,CAST,COUG,FOU,GAB2-2007-GAL-DOM2,GT1,MAS,Me49,p89,RH-88,RUB,TgCATBr9,TgCatPRC2,VAND,VEG	15	1	TGRH88_029660	Histone lysine-specific demethylase LSD1/BHC110/KDMA1A (Fragment)	A0A3R8A7Q2	Histone lysine-specific demethylase	CAST
279	25	ARI,CAST,COUG,FOU,GAB2-2007-GAL-DOM2,GT1,MAS,Me49,p89,RH-88,RUB,TgCATBr9,TgCatPRC2,VAND,VEG	15	1	TGRH88_048950	Putative at hook motif protein (Fragment)	A0A086KJX1	Uncharacterized protein	GAB2-2007-GAL-DOM2
281	18	ARI,CAST,COUG,FOU,GAB2-2007-GAL-DOM2,GT1,MAS,Me49,p89,RH-88,RUB,TgCATBr9,TgCatPRC2,VAND,VEG	15	1	TGRH88_053860	RIC1 protein	A0A425HXL8	RIC1 protein	CAST
283	17	ARI,CAST,COUG,FOU,GAB2-2007-GAL-DOM2,GT1,MAS,Me49,p89,RH-88,RUB,TgCATBr9,TgCatPRC2,VAND,VEG	15	1	TGRH88_033560	Putative autophagy-related cysteine peptidase atg4	A0A086Q6D6	Putative autophagy-related cysteine peptidase atg4	MAS
285	15	ARI,CAST,COUG,FOU,GAB2-2007-GAL-DOM2,GT1,MAS,Me49,p89,RH-88,RUB,TgCATBr9,TgCatPRC2,VAND,VEG	15	1	TGRH88_046220	Uncharacterized protein	A0A425I6W1	Uncharacterized protein	CAST
286	17	ARI,CAST,COUG,FOU,GAB2-2007-GAL-DOM2,GT1,MAS,Me49,p89,RH-88,RUB,TgCATBr9,TgCatPRC2,VAND,VEG	15	1	TGRH88_050540	HEAT repeat-containing protein 1	A0A139Y7X9	HEAT repeat-containing protein 1	ARI
287	26	ARI,CAST,COUG,FOU,GAB2-2007-GAL-DOM2,GT1,MAS,Me49,p89,RH-88,RUB,TgCATBr9,TgCatPRC2,VAND,VEG	15	1	TGRH88_046240	Uncharacterized protein	A0A3R8B9G6	Uncharacterized protein	CAST
292	17	ARI,CAST,COUG,FOU,GAB2-2007-GAL-DOM2,GT1,MAS,Me49,p89,RH-88,RUB,TgCATBr9,TgCatPRC2,VAND,VEG	15	1	TGRH88_037670	Putative transmembrane protein	TGRH88_037670	unspecified product	RH-88
293	44	ARI,CAST,COUG,FOU,GAB2-2007-GAL-DOM2,GT1,MAS,Me49,p89,RH-88,RUB,TgCATBr9,TgCatPRC2,VAND,VEG	15	1	TGRH88_055970	EF hand domain-containing protein (Fragment)	A0A086JJY5	EF hand domain-containing protein	GAB2-2007-GAL-DOM2
295	15	ARI,CAST,COUG,FOU,GAB2-2007-GAL-DOM2,GT1,MAS,Me49,p89,RH-88,RUB,TgCATBr9,TgCatPRC2,VAND,VEG	15	1	TGRH88_050430	WD domain, G-beta repeat-containing protein	A0A0F7V4F0	WD domain, G-beta repeat-containing protein	VEG
298	30	ARI,CAST,COUG,FOU,GAB2-2007-GAL-DOM2,GT1,MAS,Me49,p89,RH-88,RUB,TgCATBr9,TgCatPRC2,VAND,VEG	15	1	TGRH88_047090	Putative transmembrane protein	V5BB89	Putative transmembrane protein	VEG
301	15	ARI,CAST,COUG,FOU,GAB2-2007-GAL-DOM2,GT1,MAS,Me49,p89,RH-88,RUB,TgCATBr9,TgCatPRC2,VAND,VEG	15	1	TGRH88_047020	Trafficking particle complex subunit 10	A0A2G8Y6X8	Trafficking particle complex subunit 10	COUG
303	15	ARI,CAST,COUG,FOU,GAB2-2007-GAL-DOM2,GT1,MAS,Me49,p89,RH-88,RUB,TgCATBr9,TgCatPRC2,VAND,VEG	15	1	TGRH88_021780	Uncharacterized protein	A0A139XR87	Uncharacterized protein	ARI
304	20	ARI,CAST,COUG,FOU,GAB2-2007-GAL-DOM2,GT1,MAS,Me49,p89,RH-88,RUB,TgCATBr9,TgCatPRC2,VAND,VEG	15	1	TGRH88_078250	WD domain, G-beta repeat-containing protein (Fragment)	A0A3R8C3Y2	WD domain, G-beta repeat-containing protein	CAST
307	15	ARI,CAST,COUG,FOU,GAB2-2007-GAL-DOM2,GT1,MAS,Me49,p89,RH-88,RUB,TgCATBr9,TgCatPRC2,VAND,VEG	15	1	TGRH88_009120	Ubiquitin carboxyl-terminal hydrolase	S7UJT4	Ubiquitin carboxyl-terminal hydrolase	GT1
308	29	ARI,CAST,COUG,FOU,GAB2-2007-GAL-DOM2,GT1,MAS,Me49,p89,RH-88,RUB,TgCATBr9,TgCatPRC2,VAND,VEG	15	1	TGRH88_022610	Putative ABC transporter	S7UJT5	Putative ABC transporter	GT1
309	20	ARI,CAST,COUG,FOU,GAB2-2007-GAL-DOM2,GT1,MAS,Me49,p89,RH-88,RUB,TgCATBr9,TgCatPRC2,VAND,VEG	15	1	TGRH88_044070	Uncharacterized protein	A0A139XTP9	Uncharacterized protein	ARI
310	24	ARI,CAST,COUG,FOU,GAB2-2007-GAL-DOM2,GT1,MAS,Me49,p89,RH-88,RUB,TgCATBr9,TgCatPRC2,VAND,VEG	15	1	TGRH88_009730	Tyrosine kinase-like (TKL) protein	A0A086JSW4	Tyrosine kinase-like (TKL) protein	FOU
311	33	ARI,CAST,COUG,FOU,GAB2-2007-GAL-DOM2,GT1,MAS,Me49,p89,RH-88,RUB,TgCATBr9,TgCatPRC2,VAND,VEG	15	1	TGRH88_037640	Phosphofructokinase domain-containing protein	A0A0F7UUZ3	Pyrophosphate-fructose 6-phosphate 1-phosphotransferase beta subunit, putative	VEG
314	18	ARI,CAST,COUG,FOU,GAB2-2007-GAL-DOM2,GT1,MAS,Me49,p89,RH-88,RUB,TgCATBr9,TgCatPRC2,VAND,VEG	15	1	TGRH88_047860	Sec7 domain-containing protein	A0A086KD10	Sec7 domain-containing protein	p89
322	20	ARI,CAST,COUG,FOU,GAB2-2007-GAL-DOM2,GT1,MAS,Me49,p89,RH-88,RUB,TgCATBr9,TgCatPRC2,VAND,VEG	15	1	TGRH88_046340	Phosphodiesterase	A0A139XX15	Phosphodiesterase	ARI
324	15	ARI,CAST,COUG,FOU,GAB2-2007-GAL-DOM2,GT1,MAS,Me49,p89,RH-88,RUB,TgCATBr9,TgCatPRC2,VAND,VEG	15	1	TGRH88_050490	Uncharacterized protein	TGRH88_050490	unspecified product	RH-88
325	15	ARI,CAST,COUG,FOU,GAB2-2007-GAL-DOM2,GT1,MAS,Me49,p89,RH-88,RUB,TgCATBr9,TgCatPRC2,VAND,VEG	15	1	TGRH88_016430	Alpha/beta hydrolase family protein	A0A086PPK7	Alpha/beta hydrolase family protein	MAS
327	16	ARI,CAST,COUG,FOU,GAB2-2007-GAL-DOM2,GT1,MAS,Me49,p89,RH-88,RUB,TgCATBr9,TgCatPRC2,VAND,VEG	15	1	TGRH88_073990	Uncharacterized protein	A0A2G8Y870	Uncharacterized protein	COUG
328	16	ARI,CAST,COUG,FOU,GAB2-2007-GAL-DOM2,GT1,MAS,Me49,p89,RH-88,RUB,TgCATBr9,TgCatPRC2,VAND,VEG	15	1	TGRH88_063960	Zinc finger (CCCH type) motif-containing protein	A0A086JAL9	Zinc finger (CCCH type) motif-containing protein	p89
330	15	ARI,CAST,COUG,FOU,GAB2-2007-GAL-DOM2,GT1,MAS,Me49,p89,RH-88,RUB,TgCATBr9,TgCatPRC2,VAND,VEG	15	1	TGRH88_022150	Uncharacterized protein	A0A086JS20	Uncharacterized protein	GAB2-2007-GAL-DOM2
331	26	ARI,CAST,COUG,FOU,GAB2-2007-GAL-DOM2,GT1,MAS,Me49,p89,RH-88,RUB,TgCATBr9,TgCatPRC2,VAND,VEG	15	1	TGRH88_039610	Uncharacterized protein	A0A0F7V3N9	Uncharacterized protein	VEG
334	15	ARI,CAST,COUG,FOU,GAB2-2007-GAL-DOM2,GT1,MAS,Me49,p89,RH-88,RUB,TgCATBr9,TgCatPRC2,VAND,VEG	15	1	TGRH88_081910	Uncharacterized protein	A0A0F7V2B8	Uncharacterized protein	VEG
339	16	ARI,CAST,COUG,FOU,GAB2-2007-GAL-DOM2,GT1,MAS,Me49,p89,RH-88,RUB,TgCATBr9,TgCatPRC2,VAND,VEG	15	1	TGRH88_035320	AP2 domain transcription factor AP2VIIa-4	A0A2G8XX50	AP2 domain transcription factor AP2VIIa-4	COUG
343	18	ARI,CAST,COUG,FOU,GAB2-2007-GAL-DOM2,GT1,MAS,Me49,p89,RH-88,RUB,TgCATBr9,TgCatPRC2,VAND,VEG	15	1	TGRH88_056160	TBC domain-containing protein	S8G1U3	TBC domain-containing protein	Me49
344	16	ARI,CAST,COUG,FOU,GAB2-2007-GAL-DOM2,GT1,MAS,Me49,p89,RH-88,RUB,TgCATBr9,TgCatPRC2,VAND,VEG	15	1	TGRH88_055190	Uncharacterized protein	A0A425HMR2	Uncharacterized protein	CAST
345	16	ARI,CAST,COUG,FOU,GAB2-2007-GAL-DOM2,GT1,MAS,Me49,p89,RH-88,RUB,TgCATBr9,TgCatPRC2,VAND,VEG	15	1	TGRH88_079020	AP2 domain transcription factor AP2VIII-4	A0A3R7ZEB1	AP2 domain transcription factor AP2VIII-4	CAST
347	28	ARI,CAST,COUG,FOU,GAB2-2007-GAL-DOM2,GT1,MAS,Me49,p89,RH-88,RUB,TgCATBr9,TgCatPRC2,VAND,VEG	15	1	TGRH88_075740	Putative GCN1 (Fragment)	S7WJ42	Putative GCN1	GT1
355	47	ARI,CAST,COUG,FOU,GAB2-2007-GAL-DOM2,GT1,MAS,Me49,p89,RH-88,RUB,TgCATBr9,TgCatPRC2,VAND,VEG	15	1	TGRH88_058840	Acetyl-coA carboxylase ACC2 (Fragment)	S7V1W6	Acetyl-CoA carboxylase	GT1
356	41	ARI,CAST,COUG,FOU,GAB2-2007-GAL-DOM2,GT1,MAS,Me49,p89,RH-88,RUB,TgCATBr9,TgCatPRC2,VAND,VEG	15	1	TGRH88_042510	Transporter, small conductance mechanosensitive ion channel (MscS) family protein (Fragment)	S7WBH0	Transporter, small conductance mechanosensitive ion channel (MscS) family protein	GT1
359	25	ARI,CAST,COUG,FOU,GAB2-2007-GAL-DOM2,GT1,MAS,Me49,p89,RH-88,RUB,TgCATBr9,TgCatPRC2,VAND,VEG	15	1	TGRH88_026180	Uncharacterized protein	A0A0F7US49	Uncharacterized protein	VEG
361	16	ARI,CAST,COUG,FOU,GAB2-2007-GAL-DOM2,GT1,MAS,Me49,p89,RH-88,RUB,TgCATBr9,TgCatPRC2,VAND,VEG	15	1	TGRH88_000800	Putative Tbc domain,related protein	A0A2T6IQF6	Putative Tbc domain,related protein	TgCATBr9
367	24	ARI,CAST,COUG,FOU,GAB2-2007-GAL-DOM2,GT1,MAS,Me49,p89,RH-88,RUB,TgCATBr9,TgCatPRC2,VAND,VEG	15	1	TGRH88_053370	Uncharacterized protein	A0A0F7VAF8	WW domain-containing protein	VEG
373	19	ARI,CAST,COUG,FOU,GAB2-2007-GAL-DOM2,GT1,MAS,Me49,p89,RH-88,RUB,TgCATBr9,TgCatPRC2,VAND,VEG	15	1	TGRH88_062160	WD domain, G-beta repeat-containing protein	A0A139YAD8	WD domain, G-beta repeat-containing protein	ARI
376	16	ARI,CAST,COUG,FOU,GAB2-2007-GAL-DOM2,GT1,MAS,Me49,p89,RH-88,RUB,TgCATBr9,TgCatPRC2,VAND,VEG	15	1	TGRH88_048260	Shikimate dehydrogenase substrate binding domain-containing protein	TGRH88_048260	shikimate dehydrogenase substrate binding domain-containing protein	RH-88
390	26	ARI,CAST,COUG,FOU,GAB2-2007-GAL-DOM2,GT1,MAS,Me49,p89,RH-88,RUB,TgCATBr9,TgCatPRC2,VAND,VEG	15	1	TGRH88_048580	Transcription elongation factor SPT6 (Fragment)	S8ESH5	Transcription elongation factor SPT6	Me49
391	29	ARI,CAST,COUG,FOU,GAB2-2007-GAL-DOM2,GT1,MAS,Me49,p89,RH-88,RUB,TgCATBr9,TgCatPRC2,VAND,VEG	15	1	TGRH88_034920	eIF2 kinase IF2K-C	S8F2Q3	eIF2 kinase IF2K-C	Me49
393	20	ARI,CAST,COUG,FOU,GAB2-2007-GAL-DOM2,GT1,MAS,Me49,p89,RH-88,RUB,TgCATBr9,TgCatPRC2,VAND,VEG	15	1	TGRH88_018460	Uncharacterized protein (Fragment)	A0A086PS48	Uncharacterized protein	VAND
395	16	ARI,CAST,COUG,FOU,GAB2-2007-GAL-DOM2,GT1,MAS,Me49,p89,RH-88,RUB,TgCATBr9,TgCatPRC2,VAND,VEG	15	1	TGRH88_053910	Uncharacterized protein	A0A139XN00	Uncharacterized protein	ARI
396	15	ARI,CAST,COUG,FOU,GAB2-2007-GAL-DOM2,GT1,MAS,Me49,p89,RH-88,RUB,TgCATBr9,TgCatPRC2,VAND,VEG	15	1	TGRH88_008290	Tubulin-tyrosine ligase family protein	A0A0F7URJ9	Tubulin-tyrosine ligase family protein	VEG
397	19	ARI,CAST,COUG,FOU,GAB2-2007-GAL-DOM2,GT1,MAS,Me49,p89,RH-88,RUB,TgCATBr9,TgCatPRC2,VAND,VEG	15	1	TGRH88_007650	Uncharacterized protein	A0A425HP87	Uncharacterized protein	CAST
404	18	ARI,CAST,COUG,FOU,GAB2-2007-GAL-DOM2,GT1,MAS,Me49,p89,RH-88,RUB,TgCATBr9,TgCatPRC2,VAND,VEG	15	1	TGRH88_054620	AP2 domain transcription factor AP2XI-4	A0A3R8G7P5	AP2 domain transcription factor AP2XI-4	CAST
408	33	ARI,CAST,COUG,FOU,GAB2-2007-GAL-DOM2,GT1,MAS,Me49,p89,RH-88,RUB,TgCATBr9,TgCatPRC2,VAND,VEG	15	1	TGRH88_003180	Uncharacterized protein	S7UMH2	Uncharacterized protein	GT1
409	15	ARI,CAST,COUG,FOU,GAB2-2007-GAL-DOM2,GT1,MAS,Me49,p89,RH-88,RUB,TgCATBr9,TgCatPRC2,VAND,VEG	15	1	TGRH88_051240	Uncharacterized protein	A0A3R8ARI6	Uncharacterized protein	CAST
411	16	ARI,CAST,COUG,FOU,GAB2-2007-GAL-DOM2,GT1,MAS,Me49,p89,RH-88,RUB,TgCATBr9,TgCatPRC2,VAND,VEG	15	1	TGRH88_046040	Uncharacterized protein	A0A3R7ZCM6	Uncharacterized protein	CAST
414	15	ARI,CAST,COUG,FOU,GAB2-2007-GAL-DOM2,GT1,MAS,Me49,p89,RH-88,RUB,TgCATBr9,TgCatPRC2,VAND,VEG	15	1	TGRH88_054060	CAM kinase, SNF1 family	TGRH88_054060	CAM kinase, SNF1 family	RH-88
417	18	ARI,CAST,COUG,FOU,GAB2-2007-GAL-DOM2,GT1,MAS,Me49,p89,RH-88,RUB,TgCATBr9,TgCatPRC2,VAND,VEG	15	1	TGRH88_049700	PIK3R4 kinase-related protein (Incomplete catalytic triad) (Fragment)	A0A0F7VBA1	Non-specific serine/threonine protein kinase	VEG
430	24	ARI,CAST,COUG,FOU,GAB2-2007-GAL-DOM2,GT1,MAS,Me49,p89,RH-88,RUB,TgCATBr9,TgCatPRC2,VAND,VEG	15	1	TGRH88_031900	RNA polymerase I specific transcription initiation factor RRN3	A0A139XMR9	RNA polymerase I specific transcription initiation factor RRN3	ARI
432	15	ARI,CAST,COUG,FOU,GAB2-2007-GAL-DOM2,GT1,MAS,Me49,p89,RH-88,RUB,TgCATBr9,TgCatPRC2,VAND,VEG	15	1	TGRH88_023440	Uncharacterized protein	A0A0F7URX0	Uncharacterized protein	VEG
435	16	ARI,CAST,COUG,FOU,GAB2-2007-GAL-DOM2,GT1,MAS,Me49,p89,RH-88,RUB,TgCATBr9,TgCatPRC2,VAND,VEG	15	1	TGRH88_049410	Hydrolase	A0A139Y7I7	Hydrolase	ARI
438	27	ARI,CAST,COUG,FOU,GAB2-2007-GAL-DOM2,GT1,MAS,Me49,p89,RH-88,RUB,TgCATBr9,TgCatPRC2,VAND,VEG	15	1	TGRH88_069420	Kringle domain-containing protein (Fragment)	S8F7M3	Kringle domain-containing protein	Me49
444	28	ARI,CAST,COUG,FOU,GAB2-2007-GAL-DOM2,GT1,MAS,Me49,p89,RH-88,RUB,TgCATBr9,TgCatPRC2,VAND,VEG	15	1	TGRH88_060320	SWI2/SNF2-containing protein (Fragment)	S7V176	SWI2/SNF2-containing protein	GT1
451	15	ARI,CAST,COUG,FOU,GAB2-2007-GAL-DOM2,GT1,MAS,Me49,p89,RH-88,RUB,TgCATBr9,TgCatPRC2,VAND,VEG	15	1	TGRH88_081420	Calcium binding egf domain-containing protein	A0A139Y6N8	Calcium binding egf domain-containing protein	ARI
452	40	ARI,CAST,COUG,FOU,GAB2-2007-GAL-DOM2,GT1,MAS,Me49,p89,RH-88,RUB,TgCATBr9,TgCatPRC2,VAND,VEG	15	1	TGRH88_080520	Uncharacterized protein	TGRH88_080520	unspecified product	RH-88
456	15	ARI,CAST,COUG,FOU,GAB2-2007-GAL-DOM2,GT1,MAS,Me49,p89,RH-88,RUB,TgCATBr9,TgCatPRC2,VAND,VEG	15	1	TGRH88_012850	AP2 domain transcription factor AP2IX-3	A0A086PLW1	AP2 domain transcription factor AP2IX-3	VAND
457	15	ARI,CAST,COUG,FOU,GAB2-2007-GAL-DOM2,GT1,MAS,Me49,p89,RH-88,RUB,TgCATBr9,TgCatPRC2,VAND,VEG	15	1	TGRH88_059870	Uncharacterized protein	A0A139Y9V7	Uncharacterized protein	ARI
458	19	ARI,CAST,COUG,FOU,GAB2-2007-GAL-DOM2,GT1,MAS,Me49,p89,RH-88,RUB,TgCATBr9,TgCatPRC2,VAND,VEG	15	1	TGRH88_024440	WD domain, G-beta repeat-containing protein	A0A0F7URA1	WD domain-containing protein	VEG
464	15	ARI,CAST,COUG,FOU,GAB2-2007-GAL-DOM2,GT1,MAS,Me49,p89,RH-88,RUB,TgCATBr9,TgCatPRC2,VAND,VEG	15	1	TGRH88_020350	Cyclic nucleotide-binding domain-containing protein	A0A2G8XS65	Cyclic nucleotide-binding domain-containing protein	COUG
467	17	ARI,CAST,COUG,FOU,GAB2-2007-GAL-DOM2,GT1,MAS,Me49,p89,RH-88,RUB,TgCATBr9,TgCatPRC2,VAND,VEG	15	1	TGRH88_062590	Uncharacterized protein	A0A139YAV9	Uncharacterized protein	ARI
468	15	ARI,CAST,COUG,FOU,GAB2-2007-GAL-DOM2,GT1,MAS,Me49,p89,RH-88,RUB,TgCATBr9,TgCatPRC2,VAND,VEG	15	1	TGRH88_016520	Putative transmembrane protein	A0A0F7V5X8	Uncharacterized protein	VEG
472	16	ARI,CAST,COUG,FOU,GAB2-2007-GAL-DOM2,GT1,MAS,Me49,p89,RH-88,RUB,TgCATBr9,TgCatPRC2,VAND,VEG	15	1	TGRH88_053580	RPAP1 family, C-terminal protein	A0A139XMT8	RPAP1 family, C-terminal protein	ARI
475	16	ARI,CAST,COUG,FOU,GAB2-2007-GAL-DOM2,GT1,MAS,Me49,p89,RH-88,RUB,TgCATBr9,TgCatPRC2,VAND,VEG	15	1	TGRH88_044330	DnaJ domain-containing protein	A0A139XTK6	DnaJ domain-containing protein	ARI
476	17	ARI,CAST,COUG,FOU,GAB2-2007-GAL-DOM2,GT1,MAS,Me49,p89,RH-88,RUB,TgCATBr9,TgCatPRC2,VAND,VEG	15	1	TGRH88_056680	bMG10 domain-containing protein	A0A425HN70	bMG10 domain-containing protein	CAST
477	29	ARI,CAST,COUG,FOU,GAB2-2007-GAL-DOM2,GT1,MAS,Me49,p89,RH-88,RUB,TgCATBr9,TgCatPRC2,VAND,VEG	15	1	TGRH88_071040	Uncharacterized protein (Fragment)	A0A086JP09	Uncharacterized protein	GAB2-2007-GAL-DOM2
478	23	ARI,CAST,COUG,FOU,GAB2-2007-GAL-DOM2,GT1,MAS,Me49,p89,RH-88,RUB,TgCATBr9,TgCatPRC2,VAND,VEG	15	1	TGRH88_010460	Uncharacterized protein	A0A139Y418	Uncharacterized protein	ARI
479	15	ARI,CAST,COUG,FOU,GAB2-2007-GAL-DOM2,GT1,MAS,Me49,p89,RH-88,RUB,TgCATBr9,TgCatPRC2,VAND,VEG	15	1	TGRH88_012270	Ulp1 protease family, C-terminal catalytic domain-containing protein	A0A086PM49	Ulp1 protease family, C-terminal catalytic domain-containing protein	VAND
481	16	ARI,CAST,COUG,FOU,GAB2-2007-GAL-DOM2,GT1,MAS,Me49,p89,RH-88,RUB,TgCATBr9,TgCatPRC2,VAND,VEG	15	1	TGRH88_051540	Sec7 domain-containing protein	A0A139Y8D4	Sec7 domain-containing protein	ARI
486	38	ARI,CAST,COUG,FOU,GAB2-2007-GAL-DOM2,GT1,MAS,Me49,p89,RH-88,RUB,TgCATBr9,TgCatPRC2,VAND,VEG	15	1	TGRH88_001520	Putative glycogen synthase (Fragment)	S7UK34	Putative glycogen synthase	GT1
491	15	ARI,CAST,COUG,FOU,GAB2-2007-GAL-DOM2,GT1,MAS,Me49,p89,RH-88,RUB,TgCATBr9,TgCatPRC2,VAND,VEG	15	1	TGRH88_017750	Uncharacterized protein	A0A086LRR6	Uncharacterized protein	RUB
492	17	ARI,CAST,COUG,FOU,GAB2-2007-GAL-DOM2,GT1,MAS,Me49,p89,RH-88,RUB,TgCATBr9,TgCatPRC2,VAND,VEG	15	1	TGRH88_067020	Uncharacterized protein	A0A3R8BVD2	Uncharacterized protein	CAST
494	16	ARI,CAST,COUG,FOU,GAB2-2007-GAL-DOM2,GT1,MAS,Me49,p89,RH-88,RUB,TgCATBr9,TgCatPRC2,VAND,VEG	15	1	TGRH88_012960	bMG10 domain-containing protein	A0A425I4Z0	bMG10 domain-containing protein	CAST
497	16	ARI,CAST,COUG,FOU,GAB2-2007-GAL-DOM2,GT1,MAS,Me49,p89,RH-88,RUB,TgCATBr9,TgCatPRC2,VAND,VEG	15	1	TGRH88_017600	Rhoptry neck protein RON8	A0A425HPI7	Rhoptry neck protein RON8	CAST
498	15	ARI,CAST,COUG,FOU,GAB2-2007-GAL-DOM2,GT1,MAS,Me49,p89,RH-88,RUB,TgCATBr9,TgCatPRC2,VAND,VEG	15	1	TGRH88_042490	Putative AAA family domain ATPase	A0A086LN46	Putative AAA family domain ATPase	RUB
500	27	ARI,CAST,COUG,FOU,GAB2-2007-GAL-DOM2,GT1,MAS,Me49,p89,RH-88,RUB,TgCATBr9,TgCatPRC2,VAND,VEG	15	1	TGRH88_007330	DNA polymerase epsilon catalytic subunit	V4ZBJ7	DNA-directed DNA polymerase	VEG
501	29	ARI,CAST,COUG,FOU,GAB2-2007-GAL-DOM2,GT1,MAS,Me49,p89,RH-88,RUB,TgCATBr9,TgCatPRC2,VAND,VEG	15	1	TGRH88_014610	Uncharacterized protein	A0A0F7V7B7	Uncharacterized protein	VEG
502	31	ARI,CAST,COUG,FOU,GAB2-2007-GAL-DOM2,GT1,MAS,Me49,p89,RH-88,RUB,TgCATBr9,TgCatPRC2,VAND,VEG	15	1	TGRH88_040270	Bromodomain-containing protein (Fragment)	S7VZ62	Bromodomain-containing protein	GT1
503	20	ARI,CAST,COUG,FOU,GAB2-2007-GAL-DOM2,GT1,MAS,Me49,p89,RH-88,RUB,TgCATBr9,TgCatPRC2,VAND,VEG	15	1	TGRH88_078650	Ion channel protein (Fragment)	A0A125YHS8	Ion channel protein	Me49
506	17	ARI,CAST,COUG,FOU,GAB2-2007-GAL-DOM2,GT1,MAS,Me49,p89,RH-88,RUB,TgCATBr9,TgCatPRC2,VAND,VEG	15	1	TGRH88_051960	Alpha/beta hydrolase family protein	S7W1N0	Uncharacterized protein	GT1
507	16	ARI,CAST,COUG,FOU,GAB2-2007-GAL-DOM2,GT1,MAS,Me49,p89,RH-88,RUB,TgCATBr9,TgCatPRC2,VAND,VEG	15	1	TGRH88_038730	Histone lysine-specific demethylase LSD1/BHC110/KDMA1A	S7W518	Histone lysine-specific demethylase	GT1
516	15	ARI,CAST,COUG,FOU,GAB2-2007-GAL-DOM2,GT1,MAS,Me49,p89,RH-88,RUB,TgCATBr9,TgCatPRC2,VAND,VEG	15	1	TGRH88_066930	Uncharacterized protein	A0A0F7UYF6	Uncharacterized protein	VEG
520	28	ARI,CAST,COUG,FOU,GAB2-2007-GAL-DOM2,GT1,MAS,Me49,p89,RH-88,RUB,TgCATBr9,TgCatPRC2,VAND,VEG	15	1	TGRH88_070850	Uncharacterized protein	A0A0F7V0Z3	2OG-Fe(II) oxygenase family oxidoreductase,putative	VEG
521	33	ARI,CAST,COUG,FOU,GAB2-2007-GAL-DOM2,GT1,MAS,Me49,p89,RH-88,RUB,TgCATBr9,TgCatPRC2,VAND,VEG	15	1	TGRH88_033170	Inositol hexakisphosphate and diphosphoinositol-pentakisphosphate kinase (Fragment)	V4ZDE5	Histidine acid phosphatase superfamily protein	VEG
525	21	ARI,CAST,COUG,FOU,GAB2-2007-GAL-DOM2,GT1,MAS,Me49,p89,RH-88,RUB,TgCATBr9,TgCatPRC2,VAND,VEG	15	1	TGRH88_061300	Microneme protein MIC15 (Fragment)	A0A2G8YBQ3	Microneme protein MIC15	COUG
534	15	ARI,CAST,COUG,FOU,GAB2-2007-GAL-DOM2,GT1,MAS,Me49,p89,RH-88,RUB,TgCATBr9,TgCatPRC2,VAND,VEG	15	1	TGRH88_001800	Uncharacterized protein	A0A139XUS9	Uncharacterized protein	ARI
536	20	ARI,CAST,COUG,FOU,GAB2-2007-GAL-DOM2,GT1,MAS,Me49,p89,RH-88,RUB,TgCATBr9,TgCatPRC2,VAND,VEG	15	1	TGRH88_058820	RNA methyltransferase, TrmH family protein	S7V1D0	RNA methyltransferase, TrmH family protein	GT1
537	15	ARI,CAST,COUG,FOU,GAB2-2007-GAL-DOM2,GT1,MAS,Me49,p89,RH-88,RUB,TgCATBr9,TgCatPRC2,VAND,VEG	15	1	TGRH88_075620	Phospholipase, patatin family protein	A0A139Y4Y6	Phospholipase, patatin family protein	ARI
539	27	ARI,CAST,COUG,FOU,GAB2-2007-GAL-DOM2,GT1,MAS,Me49,p89,RH-88,RUB,TgCATBr9,TgCatPRC2,VAND,VEG	15	1	TGRH88_031290	Regulator of chromosome condensation (RCC1) repeat-containing protein (Fragment)	A0A2G8XLB1	Regulator of chromosome condensation (RCC1) repeat-containing protein	COUG
541	16	ARI,CAST,COUG,FOU,GAB2-2007-GAL-DOM2,GT1,MAS,Me49,p89,RH-88,RUB,TgCATBr9,TgCatPRC2,VAND,VEG	15	1	TGRH88_070510	Nucleoporin autopeptidase	A0A139XS86	Nucleoporin autopeptidase	ARI
546	16	ARI,CAST,COUG,FOU,GAB2-2007-GAL-DOM2,GT1,MAS,Me49,p89,RH-88,RUB,TgCATBr9,TgCatPRC2,VAND,VEG	15	1	TGRH88_013870	Putative FIKK kinase	A0A3R7YV95	Putative FIKK kinase	CAST
548	19	ARI,CAST,COUG,FOU,GAB2-2007-GAL-DOM2,GT1,MAS,Me49,p89,RH-88,RUB,TgCATBr9,TgCatPRC2,VAND,VEG	15	1	TGRH88_016740	Serine/threonine specific protein phosphatase	A0A425HPD7	Serine/threonine specific protein phosphatase	CAST
549	17	ARI,CAST,COUG,FOU,GAB2-2007-GAL-DOM2,GT1,MAS,Me49,p89,RH-88,RUB,TgCATBr9,TgCatPRC2,VAND,VEG	15	1	TGRH88_008520	Putative transmembrane protein	S8GS54	Uncharacterized protein	Me49
558	29	ARI,CAST,COUG,FOU,GAB2-2007-GAL-DOM2,GT1,MAS,Me49,p89,RH-88,RUB,TgCATBr9,TgCatPRC2,VAND,VEG	15	1	TGRH88_029800	Uncharacterized protein (Fragment)	S8F6Q9	Uncharacterized protein	Me49
565	15	ARI,CAST,COUG,FOU,GAB2-2007-GAL-DOM2,GT1,MAS,Me49,p89,RH-88,RUB,TgCATBr9,TgCatPRC2,VAND,VEG	15	1	TGRH88_026750	Uncharacterized protein	A0A0F7USK0	Uncharacterized protein	VEG
568	17	ARI,CAST,COUG,FOU,GAB2-2007-GAL-DOM2,GT1,MAS,Me49,p89,RH-88,RUB,TgCATBr9,TgCatPRC2,VAND,VEG	15	1	TGRH88_050570	RRM domain-containing protein	A0A139Y8P5	RRM domain-containing protein	ARI
570	17	ARI,CAST,COUG,FOU,GAB2-2007-GAL-DOM2,GT1,MAS,Me49,p89,RH-88,RUB,TgCATBr9,TgCatPRC2,VAND,VEG	15	1	TGRH88_022600	Kinase	A0A139XRF8	Kinase	ARI
573	15	ARI,CAST,COUG,FOU,GAB2-2007-GAL-DOM2,GT1,MAS,Me49,p89,RH-88,RUB,TgCATBr9,TgCatPRC2,VAND,VEG	15	1	TGRH88_024600	Formin FRM3	A0A139XY83	Formin FRM3	ARI
575	28	ARI,CAST,COUG,FOU,GAB2-2007-GAL-DOM2,GT1,MAS,Me49,p89,RH-88,RUB,TgCATBr9,TgCatPRC2,VAND,VEG	15	1	TGRH88_044090	CPSF A subunit region protein	A0A3R7YWL1	CPSF A subunit region protein	CAST
581	17	ARI,CAST,COUG,FOU,GAB2-2007-GAL-DOM2,GT1,MAS,Me49,p89,RH-88,RUB,TgCATBr9,TgCatPRC2,VAND,VEG	15	1	TGRH88_008750	Chromosome condensation regulator repeat protein	A0A139XKZ3	Chromosome condensation regulator repeat protein	ARI
582	15	ARI,CAST,COUG,FOU,GAB2-2007-GAL-DOM2,GT1,MAS,Me49,p89,RH-88,RUB,TgCATBr9,TgCatPRC2,VAND,VEG	15	1	TGRH88_061030	PRPF39, related protein	A0A139YAA7	PRPF39, related protein	ARI
587	16	ARI,CAST,COUG,FOU,GAB2-2007-GAL-DOM2,GT1,MAS,Me49,p89,RH-88,RUB,TgCATBr9,TgCatPRC2,VAND,VEG	15	1	TGRH88_015130	Putative transmembrane protein	A0A0F7V0M0	Uncharacterized protein	VEG
591	15	ARI,CAST,COUG,FOU,GAB2-2007-GAL-DOM2,GT1,MAS,Me49,p89,RH-88,RUB,TgCATBr9,TgCatPRC2,VAND,VEG	15	1	TGRH88_036000	Aurora kinase	A0A425I3V0	Aurora kinase	CAST
592	37	ARI,CAST,COUG,FOU,GAB2-2007-GAL-DOM2,GT1,MAS,Me49,p89,RH-88,RUB,TgCATBr9,TgCatPRC2,VAND,VEG	15	1	TGRH88_063560	Putative activating signal cointegrator 1 complex subunit 3 (Fragment)	TGRH88_063560	putative activating signal cointegrator 1 complex subunit 3	RH-88
598	18	ARI,CAST,COUG,FOU,GAB2-2007-GAL-DOM2,GT1,MAS,Me49,p89,RH-88,RUB,TgCATBr9,TgCatPRC2,VAND,VEG	15	1	TGRH88_052400	Putative collagen alpha-1(III) chain, related protein	A0A139Y8Q0	Putative collagen alpha-1(III) chain, related protein	ARI
602	16	ARI,CAST,COUG,FOU,GAB2-2007-GAL-DOM2,GT1,MAS,Me49,p89,RH-88,RUB,TgCATBr9,TgCatPRC2,VAND,VEG	15	1	TGRH88_065680	1,3-beta-glucan synthase	A0A139XNX8	1,3-beta-glucan synthase	ARI
606	22	ARI,CAST,COUG,FOU,GAB2-2007-GAL-DOM2,GT1,MAS,Me49,p89,RH-88,RUB,TgCATBr9,TgCatPRC2,VAND,VEG	15	1	TGRH88_027640	DNA-directed RNA polymerase	TGRH88_027640	DNA-directed RNA polymerase I RPA1	RH-88
607	17	ARI,CAST,COUG,FOU,GAB2-2007-GAL-DOM2,GT1,MAS,Me49,p89,RH-88,RUB,TgCATBr9,TgCatPRC2,VAND,VEG	15	1	TGRH88_055370	RNA pseudouridine synthase superfamily protein	A0A139XNI1	RNA pseudouridine synthase superfamily protein	ARI
612	36	ARI,CAST,COUG,FOU,GAB2-2007-GAL-DOM2,GT1,MAS,Me49,p89,RH-88,RUB,TgCATBr9,TgCatPRC2,VAND,VEG	15	1	TGRH88_006090	Histone acetyltransferase TAF1/250 (Fragment)	S7W2P2	Histone acetyltransferase TAF1/250	GT1
613	34	ARI,CAST,COUG,FOU,GAB2-2007-GAL-DOM2,GT1,MAS,Me49,p89,RH-88,RUB,TgCATBr9,TgCatPRC2,VAND,VEG	15	1	TGRH88_055400	Sma protein (Fragment)	TGRH88_055400	Sma protein	RH-88
618	15	ARI,CAST,COUG,FOU,GAB2-2007-GAL-DOM2,GT1,MAS,Me49,p89,RH-88,RUB,TgCATBr9,TgCatPRC2,VAND,VEG	15	1	TGRH88_061880	Fanconi-associated nuclease	A0A139YAU4	Fanconi-associated nuclease	ARI
622	19	ARI,CAST,COUG,FOU,GAB2-2007-GAL-DOM2,GT1,MAS,Me49,p89,RH-88,RUB,TgCATBr9,TgCatPRC2,VAND,VEG	15	1	TGRH88_031600	RAP domain-containing protein	A0A0F7UW79	RAP domain-containing protein	VEG
624	15	ARI,CAST,COUG,FOU,GAB2-2007-GAL-DOM2,GT1,MAS,Me49,p89,RH-88,RUB,TgCATBr9,TgCatPRC2,VAND,VEG	15	1	TGRH88_041090	A C2HC-type zinc-finger protein	A0A139XW78	A C2HC-type zinc-finger protein	ARI
627	22	ARI,CAST,COUG,FOU,GAB2-2007-GAL-DOM2,GT1,MAS,Me49,p89,RH-88,RUB,TgCATBr9,TgCatPRC2,VAND,VEG	15	1	TGRH88_018380	Uncharacterized protein	A0A139XJF3	Uncharacterized protein	ARI
632	15	ARI,CAST,COUG,FOU,GAB2-2007-GAL-DOM2,GT1,MAS,Me49,p89,RH-88,RUB,TgCATBr9,TgCatPRC2,VAND,VEG	15	1	TGRH88_033620	Uncharacterized protein	A0A0F7V0H2	Uncharacterized protein	VEG
636	19	ARI,CAST,COUG,FOU,GAB2-2007-GAL-DOM2,GT1,MAS,Me49,p89,RH-88,RUB,TgCATBr9,TgCatPRC2,VAND,VEG	15	1	TGRH88_060600	ARID/BRIGHT DNA binding domain-containing protein (Fragment)	A0A0F7VAL4	ARID/BRIGHT DNA-binding domain-containing protein	VEG
639	17	ARI,CAST,COUG,FOU,GAB2-2007-GAL-DOM2,GT1,MAS,Me49,p89,RH-88,RUB,TgCATBr9,TgCatPRC2,VAND,VEG	15	1	TGRH88_068610	AP2 domain transcription factor APVIIb-1/ADA2-B	A0A425HYK3	AP2 domain transcription factor APVIIb-1/ADA2-B	CAST
645	19	ARI,CAST,COUG,FOU,GAB2-2007-GAL-DOM2,GT1,MAS,Me49,p89,RH-88,RUB,TgCATBr9,TgCatPRC2,VAND,VEG	15	1	TGRH88_075540	Uncharacterized protein	B9Q4Z8	Uncharacterized protein	VEG
646	22	ARI,CAST,COUG,FOU,GAB2-2007-GAL-DOM2,GT1,MAS,Me49,p89,RH-88,RUB,TgCATBr9,TgCatPRC2,VAND,VEG	15	1	TGRH88_032140	SacI homology domain-containing protein	A0A125YS18	Endonuclease/exonuclease/phosphatase domain-containing protein	Me49
650	28	ARI,CAST,COUG,FOU,GAB2-2007-GAL-DOM2,GT1,MAS,Me49,p89,RH-88,RUB,TgCATBr9,TgCatPRC2,VAND,VEG	15	1	TGRH88_013940	Putative glutamic acid-rich protein (Fragment)	S8F360	Uncharacterized protein	Me49
654	15	ARI,CAST,COUG,FOU,GAB2-2007-GAL-DOM2,GT1,MAS,Me49,p89,RH-88,RUB,TgCATBr9,TgCatPRC2,VAND,VEG	15	1	TGRH88_081580	Myosin-light-chain kinase	TGRH88_081580	myosin-light-chain kinase	RH-88
659	19	ARI,CAST,COUG,FOU,GAB2-2007-GAL-DOM2,GT1,MAS,Me49,p89,RH-88,RUB,TgCATBr9,TgCatPRC2,VAND,VEG	15	1	TGRH88_077230	Uncharacterized protein	A0A086KWS6	Uncharacterized protein	GAB2-2007-GAL-DOM2
663	16	ARI,CAST,COUG,FOU,GAB2-2007-GAL-DOM2,GT1,MAS,Me49,p89,RH-88,RUB,TgCATBr9,TgCatPRC2,VAND,VEG	15	1	TGRH88_069050	Uncharacterized protein	A0A3R8B516	Uncharacterized protein	CAST
665	20	ARI,CAST,COUG,FOU,GAB2-2007-GAL-DOM2,GT1,MAS,Me49,p89,RH-88,RUB,TgCATBr9,TgCatPRC2,VAND,VEG	15	1	TGRH88_015080	AP2 domain transcription factor AP2IX-7	A0A139Y264	AP2 domain transcription factor AP2IX-7	ARI
667	16	ARI,CAST,COUG,FOU,GAB2-2007-GAL-DOM2,GT1,MAS,Me49,p89,RH-88,RUB,TgCATBr9,TgCatPRC2,VAND,VEG	15	1	TGRH88_079240	Protein kinase domain-containing protein	A0A086QWK3	Protein kinase domain-containing protein	MAS
669	16	ARI,CAST,COUG,FOU,GAB2-2007-GAL-DOM2,GT1,MAS,Me49,p89,RH-88,RUB,TgCATBr9,TgCatPRC2,VAND,VEG	15	1	TGRH88_007640	Uncharacterized protein	A0A086QFU7	Uncharacterized protein	MAS
670	23	ARI,CAST,COUG,FOU,GAB2-2007-GAL-DOM2,GT1,MAS,Me49,p89,RH-88,RUB,TgCATBr9,TgCatPRC2,VAND,VEG	15	1	TGRH88_082070	MIF4G domain-containing protein (Fragment)	S7WKZ1	MIF4G domain-containing protein	GT1
672	25	ARI,CAST,COUG,FOU,GAB2-2007-GAL-DOM2,GT1,MAS,Me49,p89,RH-88,RUB,TgCATBr9,TgCatPRC2,VAND,VEG	15	1	TGRH88_065400	Putative SWI2/SNF2 Brahma-like (Fragment)	S8GAJ1	SWI2/SNF2 Brahma-like putative	Me49
674	15	ARI,CAST,COUG,FOU,GAB2-2007-GAL-DOM2,GT1,MAS,Me49,p89,RH-88,RUB,TgCATBr9,TgCatPRC2,VAND,VEG	15	1	TGRH88_015070	Uncharacterized protein	S7UQ10	Uncharacterized protein	GT1
675	18	ARI,CAST,COUG,FOU,GAB2-2007-GAL-DOM2,GT1,MAS,Me49,p89,RH-88,RUB,TgCATBr9,TgCatPRC2,VAND,VEG	15	1	TGRH88_061290	Uncharacterized protein	A0A139YAB4	Uncharacterized protein	ARI
678	18	ARI,CAST,COUG,FOU,GAB2-2007-GAL-DOM2,GT1,MAS,Me49,p89,RH-88,RUB,TgCATBr9,TgCatPRC2,VAND,VEG	15	1	TGRH88_038720	Uncharacterized protein	S8GDA8	Uncharacterized protein	Me49
679	15	ARI,CAST,COUG,FOU,GAB2-2007-GAL-DOM2,GT1,MAS,Me49,p89,RH-88,RUB,TgCATBr9,TgCatPRC2,VAND,VEG	15	1	TGRH88_058200	WD domain, G-beta repeat-containing protein	A0A139Y9J2	WD domain, G-beta repeat-containing protein	ARI
680	20	ARI,CAST,COUG,FOU,GAB2-2007-GAL-DOM2,GT1,MAS,Me49,p89,RH-88,RUB,TgCATBr9,TgCatPRC2,VAND,VEG	15	1	TGRH88_072890	SacI homology domain-containing protein	A0A0F7V3A0	SacI homology domain-containing protein	VEG
684	31	ARI,CAST,COUG,FOU,GAB2-2007-GAL-DOM2,GT1,MAS,Me49,p89,RH-88,RUB,TgCATBr9,TgCatPRC2,VAND,VEG	15	1	TGRH88_051880	Putative anonymous antigen-1	S7W1P0	Putative anonymous antigen-1	GT1
690	15	ARI,CAST,COUG,FOU,GAB2-2007-GAL-DOM2,GT1,MAS,Me49,p89,RH-88,RUB,TgCATBr9,TgCatPRC2,VAND,VEG	15	1	TGRH88_025830	Uncharacterized protein	A0A2G8XYV5	Uncharacterized protein	COUG
692	16	ARI,CAST,COUG,FOU,GAB2-2007-GAL-DOM2,GT1,MAS,Me49,p89,RH-88,RUB,TgCATBr9,TgCatPRC2,VAND,VEG	15	1	TGRH88_037120	Uncharacterized protein	S8F9G0	Uncharacterized protein	Me49
699	17	ARI,CAST,COUG,FOU,GAB2-2007-GAL-DOM2,GT1,MAS,Me49,p89,RH-88,RUB,TgCATBr9,TgCatPRC2,VAND,VEG	15	1	TGRH88_000360	Acetyl-CoA carboxylase	S7VU47	Acetyl-CoA carboxylase	GT1
705	18	ARI,CAST,COUG,FOU,GAB2-2007-GAL-DOM2,GT1,MAS,Me49,p89,RH-88,RUB,TgCATBr9,TgCatPRC2,VAND,VEG	15	1	TGRH88_034170	Putative transmembrane protein	A0A3R8ASB0	Putative transmembrane protein	CAST
710	15	ARI,CAST,COUG,FOU,GAB2-2007-GAL-DOM2,GT1,MAS,Me49,p89,RH-88,RUB,TgCATBr9,TgCatPRC2,VAND,VEG	15	1	TGRH88_035350	AP2 domain transcription factor AP2VIIa-5	A0A139XZV6	AP2 domain transcription factor AP2VIIa-5	ARI
711	17	ARI,CAST,COUG,FOU,GAB2-2007-GAL-DOM2,GT1,MAS,Me49,p89,RH-88,RUB,TgCATBr9,TgCatPRC2,VAND,VEG	15	1	TGRH88_015890	Uncharacterized protein	A0A139Y1J8	Uncharacterized protein	ARI
713	16	ARI,CAST,COUG,FOU,GAB2-2007-GAL-DOM2,GT1,MAS,Me49,p89,RH-88,RUB,TgCATBr9,TgCatPRC2,VAND,VEG	15	1	TGRH88_028020	Putative viral A-type inclusion protein	A0A425HT12	Putative viral A-type inclusion protein	CAST
715	15	ARI,CAST,COUG,FOU,GAB2-2007-GAL-DOM2,GT1,MAS,Me49,p89,RH-88,RUB,TgCATBr9,TgCatPRC2,VAND,VEG	15	1	TGRH88_050990	eIF2 kinase IF2K-B	A0A139Y8L6	eIF2 kinase IF2K-B	ARI
717	16	ARI,CAST,COUG,FOU,GAB2-2007-GAL-DOM2,GT1,MAS,Me49,p89,RH-88,RUB,TgCATBr9,TgCatPRC2,VAND,VEG	15	1	TGRH88_072430	Myosin J	TGRH88_072430	myosin J	RH-88
720	22	ARI,CAST,COUG,FOU,GAB2-2007-GAL-DOM2,GT1,MAS,Me49,p89,RH-88,RUB,TgCATBr9,TgCatPRC2,VAND,VEG	15	1	TGRH88_016910	Phospholipase, patatin family protein	A0A139Y185	Phospholipase, patatin family protein	ARI
722	22	ARI,CAST,COUG,FOU,GAB2-2007-GAL-DOM2,GT1,MAS,Me49,p89,RH-88,RUB,TgCATBr9,TgCatPRC2,VAND,VEG	15	1	TGRH88_015480	CCR4-Not complex component, Not1 protein (Fragment)	A0A0F7V4D2	CCR4-Not complex component, Not1 domain-containing protein, conserved	VEG
723	15	ARI,CAST,COUG,FOU,GAB2-2007-GAL-DOM2,GT1,MAS,Me49,p89,RH-88,RUB,TgCATBr9,TgCatPRC2,VAND,VEG	15	1	TGRH88_020540	C2 domain-containing protein	TGRH88_020540	C2 domain-containing protein	RH-88
724	21	ARI,CAST,COUG,FOU,GAB2-2007-GAL-DOM2,GT1,MAS,Me49,p89,RH-88,RUB,TgCATBr9,TgCatPRC2,VAND,VEG	15	1	TGRH88_068910	Putative helicase	A0A3R7Z7Q0	Putative helicase	CAST
727	15	ARI,CAST,COUG,FOU,GAB2-2007-GAL-DOM2,GT1,MAS,Me49,p89,RH-88,RUB,TgCATBr9,TgCatPRC2,VAND,VEG	15	1	TGRH88_018590	Cyclin protein	A0A086PS68	Cyclin protein	VAND
728	15	ARI,CAST,COUG,FOU,GAB2-2007-GAL-DOM2,GT1,MAS,Me49,p89,RH-88,RUB,TgCATBr9,TgCatPRC2,VAND,VEG	15	1	TGRH88_006660	AP-5 complex subunit beta-1	A0A0F7UR28	AP-5 complex subunit beta-1	VEG
733	26	ARI,CAST,COUG,FOU,GAB2-2007-GAL-DOM2,GT1,MAS,Me49,p89,RH-88,RUB,TgCATBr9,TgCatPRC2,VAND,VEG	15	1	TGRH88_026960	DEAD/DEAH box helicase domain-containing protein	S8F542	DEAD/DEAH box helicase domain-containing protein	Me49
735	24	ARI,CAST,COUG,FOU,GAB2-2007-GAL-DOM2,GT1,MAS,Me49,p89,RH-88,RUB,TgCATBr9,TgCatPRC2,VAND,VEG	15	1	TGRH88_065300	Elongation factor Tu GTP binding domain-containing protein (Fragment)	A0A3R8BU38	Elongation factor Tu GTP binding domain-containing protein	CAST
737	16	ARI,CAST,COUG,FOU,GAB2-2007-GAL-DOM2,GT1,MAS,Me49,p89,RH-88,RUB,TgCATBr9,TgCatPRC2,VAND,VEG	15	1	TGRH88_040970	SWI2/SNF2-containing PHD finger protein	A0A139XWC1	SWI2/SNF2-containing PHD finger protein	ARI
739	22	ARI,CAST,COUG,FOU,GAB2-2007-GAL-DOM2,GT1,MAS,Me49,p89,RH-88,RUB,TgCATBr9,TgCatPRC2,VAND,VEG	15	1	TGRH88_017120	Putative transmembrane protein (Fragment)	A0A2G8XPV4	Putative transmembrane protein	COUG
743	15	ARI,CAST,COUG,FOU,GAB2-2007-GAL-DOM2,GT1,MAS,Me49,p89,RH-88,RUB,TgCATBr9,TgCatPRC2,VAND,VEG	15	1	TGRH88_044990	Uncharacterized protein	A0A139XWQ8	Uncharacterized protein	ARI
746	17	ARI,CAST,COUG,FOU,GAB2-2007-GAL-DOM2,GT1,MAS,Me49,p89,RH-88,RUB,TgCATBr9,TgCatPRC2,VAND,VEG	15	1	TGRH88_031800	Ion channel protein	A0A139XMQ4	Ion channel protein	ARI
748	23	ARI,CAST,COUG,FOU,GAB2-2007-GAL-DOM2,GT1,MAS,Me49,p89,RH-88,RUB,TgCATBr9,TgCatPRC2,VAND,VEG	15	1	TGRH88_008850	Uncharacterized protein	A0A086KFR5	Uncharacterized protein	p89
749	33	ARI,CAST,COUG,FOU,GAB2-2007-GAL-DOM2,GT1,MAS,Me49,p89,RH-88,RUB,TgCATBr9,TgCatPRC2,VAND,VEG	15	1	TGRH88_076040	Pre-mRNA processing splicing factor PRP8 (Fragment)	S7WJ21	Pre-mRNA processing splicing factor PRP8	GT1
753	15	ARI,CAST,COUG,FOU,GAB2-2007-GAL-DOM2,GT1,MAS,Me49,p89,RH-88,RUB,TgCATBr9,TgCatPRC2,VAND,VEG	15	1	TGRH88_023400	Uncharacterized protein	A0A139XXM5	Uncharacterized protein	ARI
754	19	ARI,CAST,COUG,FOU,GAB2-2007-GAL-DOM2,GT1,MAS,Me49,p89,RH-88,RUB,TgCATBr9,TgCatPRC2,VAND,VEG	15	1	TGRH88_008440	Putative SAC3/GANP family protein	A0A139XL38	Putative SAC3/GANP family protein	ARI
755	24	ARI,CAST,COUG,FOU,GAB2-2007-GAL-DOM2,GT1,MAS,Me49,p89,RH-88,RUB,TgCATBr9,TgCatPRC2,VAND,VEG	15	1	TGRH88_035080	Myb family DNA-binding domain-containing protein (Fragment)	A0A086K0N6	Myb family DNA-binding domain-containing protein	GAB2-2007-GAL-DOM2
757	28	ARI,CAST,COUG,FOU,GAB2-2007-GAL-DOM2,GT1,MAS,Me49,p89,RH-88,RUB,TgCATBr9,TgCatPRC2,VAND,VEG	15	1	TGRH88_068560	Putative PX domain protein	TGRH88_068560	unspecified product	RH-88
762	19	ARI,CAST,COUG,FOU,GAB2-2007-GAL-DOM2,GT1,MAS,Me49,p89,RH-88,RUB,TgCATBr9,TgCatPRC2,VAND,VEG	15	1	TGRH88_015340	HEAT repeat-containing protein	A0A2G8Y2P0	HEAT repeat-containing protein	COUG
763	31	ARI,CAST,COUG,FOU,GAB2-2007-GAL-DOM2,GT1,MAS,Me49,p89,RH-88,RUB,TgCATBr9,TgCatPRC2,VAND,VEG	15	1	TGRH88_077090	AP2 domain transcription factor AP2VIII-2 (Fragment)	S7V332	AP2 domain transcription factor AP2VIII-2	GT1
766	21	ARI,CAST,COUG,FOU,GAB2-2007-GAL-DOM2,GT1,MAS,Me49,p89,RH-88,RUB,TgCATBr9,TgCatPRC2,VAND,VEG	15	1	TGRH88_046860	Patched family protein	A0A086KDA5	Patched family protein	p89
767	17	ARI,CAST,COUG,FOU,GAB2-2007-GAL-DOM2,GT1,MAS,Me49,p89,RH-88,RUB,TgCATBr9,TgCatPRC2,VAND,VEG	15	1	TGRH88_071730	Chromodomain helicase DNA binding protein CHD1/SWI2/SNF2	A0A0F7V351	Chromodomain helicase DNA binding protein,putative	VEG
768	17	ARI,CAST,COUG,FOU,GAB2-2007-GAL-DOM2,GT1,MAS,Me49,p89,RH-88,RUB,TgCATBr9,TgCatPRC2,VAND,VEG	15	1	TGRH88_047870	C2H2-type domain-containing protein	A0A139XXI6	C2H2-type domain-containing protein	ARI
769	15	ARI,CAST,COUG,FOU,GAB2-2007-GAL-DOM2,GT1,MAS,Me49,p89,RH-88,RUB,TgCATBr9,TgCatPRC2,VAND,VEG	15	1	TGRH88_079150	DUF4455 domain-containing protein	A0A0F7UY48	DUF4455 domain-containing protein	VEG
770	18	ARI,CAST,COUG,FOU,GAB2-2007-GAL-DOM2,GT1,MAS,Me49,p89,RH-88,RUB,TgCATBr9,TgCatPRC2,VAND,VEG	15	1	TGRH88_073640	Uncharacterized protein	A0A139Y402	Uncharacterized protein	ARI
773	16	ARI,CAST,COUG,FOU,GAB2-2007-GAL-DOM2,GT1,MAS,Me49,p89,RH-88,RUB,TgCATBr9,TgCatPRC2,VAND,VEG	15	1	TGRH88_004500	Tyrosine kinase-like (TKL) protein	A0A086KRI9	Tyrosine kinase-like (TKL) protein	p89
774	15	ARI,CAST,COUG,FOU,GAB2-2007-GAL-DOM2,GT1,MAS,Me49,p89,RH-88,RUB,TgCATBr9,TgCatPRC2,VAND,VEG	15	1	TGRH88_004720	Uncharacterized protein	A0A0F7UPV8	Uncharacterized protein	VEG
776	25	ARI,CAST,COUG,FOU,GAB2-2007-GAL-DOM2,GT1,MAS,Me49,p89,RH-88,RUB,TgCATBr9,TgCatPRC2,VAND,VEG	15	1	TGRH88_015380	Myosin head (Motor domain) domain-containing protein (Fragment)	A0A139Y1X4	Myosin head (Motor domain) domain-containing protein	ARI
778	16	ARI,CAST,COUG,FOU,GAB2-2007-GAL-DOM2,GT1,MAS,Me49,p89,RH-88,RUB,TgCATBr9,TgCatPRC2,VAND,VEG	15	1	TGRH88_041250	Uncharacterized protein	A0A425HVE2	Uncharacterized protein	CAST
780	15	ARI,CAST,COUG,FOU,GAB2-2007-GAL-DOM2,GT1,MAS,Me49,p89,RH-88,RUB,TgCATBr9,TgCatPRC2,VAND,VEG	15	1	TGRH88_026010	Uncharacterized protein	A0A139XYG7	Uncharacterized protein	ARI
781	17	ARI,CAST,COUG,FOU,GAB2-2007-GAL-DOM2,GT1,MAS,Me49,p89,RH-88,RUB,TgCATBr9,TgCatPRC2,VAND,VEG	15	1	TGRH88_061370	Putative transmembrane protein	A0A086QIC0	O-methyltransferase	VAND
782	22	ARI,CAST,COUG,FOU,GAB2-2007-GAL-DOM2,GT1,MAS,Me49,p89,RH-88,RUB,TgCATBr9,TgCatPRC2,VAND,VEG	15	1	TGRH88_012370	Uncharacterized protein	A0A3R8AH11	Uncharacterized protein	CAST
784	15	ARI,CAST,COUG,FOU,GAB2-2007-GAL-DOM2,GT1,MAS,Me49,p89,RH-88,RUB,TgCATBr9,TgCatPRC2,VAND,VEG	15	1	TGRH88_041080	Haloacid dehalogenase family hydrolase domain-containing protein	A0A139XW67	Haloacid dehalogenase family hydrolase domain-containing protein	ARI
786	21	ARI,CAST,COUG,FOU,GAB2-2007-GAL-DOM2,GT1,MAS,Me49,p89,RH-88,RUB,TgCATBr9,TgCatPRC2,VAND,VEG	15	1	TGRH88_073710	Condensin complex subunit 1	A0A0F7UXD6	Cnd1 domain-containing protein	VEG
788	18	ARI,CAST,COUG,FOU,GAB2-2007-GAL-DOM2,GT1,MAS,Me49,p89,RH-88,RUB,TgCATBr9,TgCatPRC2,VAND,VEG	15	1	TGRH88_007770	Aurora kinase	A0A086JG02	Aurora kinase	GAB2-2007-GAL-DOM2
791	35	ARI,CAST,COUG,FOU,GAB2-2007-GAL-DOM2,GT1,MAS,Me49,p89,RH-88,RUB,TgCATBr9,TgCatPRC2,VAND,VEG	15	1	TGRH88_076490	CW-type Zinc Finger protein	TGRH88_076490	WD domain, G-beta repeat-containing protein	RH-88
792	15	ARI,CAST,COUG,FOU,GAB2-2007-GAL-DOM2,GT1,MAS,Me49,p89,RH-88,RUB,TgCATBr9,TgCatPRC2,VAND,VEG	15	1	TGRH88_020360	Uncharacterized protein	A0A139XJU5	Uncharacterized protein	ARI
795	16	ARI,CAST,COUG,FOU,GAB2-2007-GAL-DOM2,GT1,MAS,Me49,p89,RH-88,RUB,TgCATBr9,TgCatPRC2,VAND,VEG	15	1	TGRH88_046810	Uncharacterized protein	A0A139XX31	Uncharacterized protein	ARI
796	15	ARI,CAST,COUG,FOU,GAB2-2007-GAL-DOM2,GT1,MAS,Me49,p89,RH-88,RUB,TgCATBr9,TgCatPRC2,VAND,VEG	15	1	TGRH88_019910	Uncharacterized protein	A0A139XLL3	Uncharacterized protein	ARI
797	15	ARI,CAST,COUG,FOU,GAB2-2007-GAL-DOM2,GT1,MAS,Me49,p89,RH-88,RUB,TgCATBr9,TgCatPRC2,VAND,VEG	15	1	TGRH88_012780	SAG-related sequence SRS44	TGRH88_012780	SAG-related sequence SRS44	RH-88
798	15	ARI,CAST,COUG,FOU,GAB2-2007-GAL-DOM2,GT1,MAS,Me49,p89,RH-88,RUB,TgCATBr9,TgCatPRC2,VAND,VEG	15	1	TGRH88_028370	RNA polymerase Rpb1 C-terminal repeat-containing protein	A0A2G8Y6B3	RNA polymerase Rpb1 C-terminal repeat-containing protein	COUG
801	25	ARI,CAST,COUG,FOU,GAB2-2007-GAL-DOM2,GT1,MAS,Me49,p89,RH-88,RUB,TgCATBr9,TgCatPRC2,VAND,VEG	15	1	TGRH88_066290	Putative isoleucyl-tRNA synthetase (Fragment)	A0A3R8AN18	Putative isoleucyl-tRNA synthetase	CAST
802	16	ARI,CAST,COUG,FOU,GAB2-2007-GAL-DOM2,GT1,MAS,Me49,p89,RH-88,RUB,TgCATBr9,TgCatPRC2,VAND,VEG	15	1	TGRH88_079190	Protein kinase (Incomplete catalytic triad) (Fragment)	A0A0F7UYT0	Protein kinase (Incomplete catalytic triad)	VEG
807	15	ARI,CAST,COUG,FOU,GAB2-2007-GAL-DOM2,GT1,MAS,Me49,p89,RH-88,RUB,TgCATBr9,TgCatPRC2,VAND,VEG	15	1	TGRH88_035960	AP2 domain transcription factor AP2VIIa-6	A0A139XZM4	AP2 domain transcription factor AP2VIIa-6	ARI
808	21	ARI,CAST,COUG,FOU,GAB2-2007-GAL-DOM2,GT1,MAS,Me49,p89,RH-88,RUB,TgCATBr9,TgCatPRC2,VAND,VEG	15	1	TGRH88_033500	Toxolysin TLN4 (Fragment)	A0A0F7UYH6	Peptidase M16 domain containing protein	VEG
809	25	ARI,CAST,COUG,FOU,GAB2-2007-GAL-DOM2,GT1,MAS,Me49,p89,RH-88,RUB,TgCATBr9,TgCatPRC2,VAND,VEG	15	1	TGRH88_007290	Uncharacterized protein (Fragment)	A0A086J9J9	Uncharacterized protein	GAB2-2007-GAL-DOM2
810	33	ARI,CAST,COUG,FOU,GAB2-2007-GAL-DOM2,GT1,MAS,Me49,p89,RH-88,RUB,TgCATBr9,TgCatPRC2,VAND,VEG	15	1	TGRH88_019440	DEAD/DEAH box helicase domain-containing protein (Fragment)	A0A125YTI5	DEAD/DEAH box helicase domain-containing protein	GT1
813	28	ARI,CAST,COUG,FOU,GAB2-2007-GAL-DOM2,GT1,MAS,Me49,p89,RH-88,RUB,TgCATBr9,TgCatPRC2,VAND,VEG	15	1	TGRH88_060140	Phospholipid-translocating P-type ATPase, flippase subfamily protein	A0A086JP20	Phospholipid-translocating P-type ATPase, flippase subfamily protein	FOU
816	15	ARI,CAST,COUG,FOU,GAB2-2007-GAL-DOM2,GT1,MAS,Me49,p89,RH-88,RUB,TgCATBr9,TgCatPRC2,VAND,VEG	15	1	TGRH88_066090	Uncharacterized protein	A0A139XP44	Uncharacterized protein	ARI
817	15	ARI,CAST,COUG,FOU,GAB2-2007-GAL-DOM2,GT1,MAS,Me49,p89,RH-88,RUB,TgCATBr9,TgCatPRC2,VAND,VEG	15	1	TGRH88_063240	Uncharacterized protein	A0A2T6IZP2	Uncharacterized protein	TgCATBr9
818	15	ARI,CAST,COUG,FOU,GAB2-2007-GAL-DOM2,GT1,MAS,Me49,p89,RH-88,RUB,TgCATBr9,TgCatPRC2,VAND,VEG	15	1	TGRH88_010760	Kinesin motor domain-containing protein	A0A0F7UZP0	Kinesin motor domain-containing protein	VEG
821	16	ARI,CAST,COUG,FOU,GAB2-2007-GAL-DOM2,GT1,MAS,Me49,p89,RH-88,RUB,TgCATBr9,TgCatPRC2,VAND,VEG	15	1	TGRH88_008090	AP2 domain transcription factor AP2IV-4	A0A0F7UQP7	AP2 domain transcription factor AP2IV-4	VEG
825	17	ARI,CAST,COUG,FOU,GAB2-2007-GAL-DOM2,GT1,MAS,Me49,p89,RH-88,RUB,TgCATBr9,TgCatPRC2,VAND,VEG	15	1	TGRH88_044120	Uncharacterized protein	A0A086LNA5	Uncharacterized protein	RUB
828	17	ARI,CAST,COUG,FOU,GAB2-2007-GAL-DOM2,GT1,MAS,Me49,p89,RH-88,RUB,TgCATBr9,TgCatPRC2,VAND,VEG	15	1	TGRH88_071650	Uncharacterized protein	A0A139XSH6	Uncharacterized protein	ARI
829	16	ARI,CAST,COUG,FOU,GAB2-2007-GAL-DOM2,GT1,MAS,Me49,p89,RH-88,RUB,TgCATBr9,TgCatPRC2,VAND,VEG	15	1	TGRH88_079930	Uncharacterized protein	A0A0F7V1X1	Uncharacterized protein	VEG
830	16	ARI,CAST,COUG,FOU,GAB2-2007-GAL-DOM2,GT1,MAS,Me49,p89,RH-88,RUB,TgCATBr9,TgCatPRC2,VAND,VEG	15	1	TGRH88_069210	Uncharacterized protein	A0A086QRW5	Uncharacterized protein	MAS
832	25	ARI,CAST,COUG,FOU,GAB2-2007-GAL-DOM2,GT1,MAS,Me49,p89,RH-88,RUB,TgCATBr9,TgCatPRC2,VAND,VEG	15	1	TGRH88_059800	S1 RNA binding domain-containing protein (Fragment)	S7WA24	S1 RNA binding domain-containing protein	GT1
833	18	ARI,CAST,COUG,FOU,GAB2-2007-GAL-DOM2,GT1,MAS,Me49,p89,RH-88,RUB,TgCATBr9,TgCatPRC2,VAND,VEG	15	1	TGRH88_052020	Uncharacterized protein	A0A3R8GB85	Uncharacterized protein	CAST
835	15	ARI,CAST,COUG,FOU,GAB2-2007-GAL-DOM2,GT1,MAS,Me49,p89,RH-88,RUB,TgCATBr9,TgCatPRC2,VAND,VEG	15	1	TGRH88_029100	Uncharacterized protein	A0A086QNK8	Uncharacterized protein	MAS
839	15	ARI,CAST,COUG,FOU,GAB2-2007-GAL-DOM2,GT1,MAS,Me49,p89,RH-88,RUB,TgCATBr9,TgCatPRC2,VAND,VEG	15	1	TGRH88_027980	Tubulin-tyrosine ligase family protein	A0A0F7UT51	Tubulin-tyrosine ligase family protein	VEG
846	29	ARI,CAST,COUG,FOU,GAB2-2007-GAL-DOM2,GT1,MAS,Me49,p89,RH-88,RUB,TgCATBr9,TgCatPRC2,VAND,VEG	15	1	TGRH88_040200	Concanavalin A-like lectin/glucanase family protein	A0A086JUV1	Concanavalin A-like lectin/glucanase family protein	GAB2-2007-GAL-DOM2
847	15	ARI,CAST,COUG,FOU,GAB2-2007-GAL-DOM2,GT1,MAS,Me49,p89,RH-88,RUB,TgCATBr9,TgCatPRC2,VAND,VEG	15	1	TGRH88_030150	Uncharacterized protein	A0A139XM38	Uncharacterized protein	ARI
848	15	ARI,CAST,COUG,FOU,GAB2-2007-GAL-DOM2,GT1,MAS,Me49,p89,RH-88,RUB,TgCATBr9,TgCatPRC2,VAND,VEG	15	1	TGRH88_016460	Histone methylation protein DOT1	A0A139Y1N4	Histone methylation protein DOT1	ARI
849	25	ARI,CAST,COUG,FOU,GAB2-2007-GAL-DOM2,GT1,MAS,Me49,p89,RH-88,RUB,TgCATBr9,TgCatPRC2,VAND,VEG	15	1	TGRH88_070070	HEAT repeat-containing protein	S7W775	HEAT repeat-containing protein	GT1
850	15	ARI,CAST,COUG,FOU,GAB2-2007-GAL-DOM2,GT1,MAS,Me49,p89,RH-88,RUB,TgCATBr9,TgCatPRC2,VAND,VEG	15	1	TGRH88_031110	TBC domain-containing protein	A0A139XMH3	TBC domain-containing protein	ARI
853	15	ARI,CAST,COUG,FOU,GAB2-2007-GAL-DOM2,GT1,MAS,Me49,p89,RH-88,RUB,TgCATBr9,TgCatPRC2,VAND,VEG	15	1	TGRH88_026490	Uncharacterized protein	A0A0F7UVD6	Uncharacterized protein	VEG
855	30	ARI,CAST,COUG,FOU,GAB2-2007-GAL-DOM2,GT1,MAS,Me49,p89,RH-88,RUB,TgCATBr9,TgCatPRC2,VAND,VEG	15	1	TGRH88_037320	Uncharacterized protein	A0A0F7UV91	Uncharacterized protein	VEG
857	15	ARI,CAST,COUG,FOU,GAB2-2007-GAL-DOM2,GT1,MAS,Me49,p89,RH-88,RUB,TgCATBr9,TgCatPRC2,VAND,VEG	15	1	TGRH88_079370	Putative transmembrane protein	S8F1T1	Uncharacterized protein	Me49
860	15	ARI,CAST,COUG,FOU,GAB2-2007-GAL-DOM2,GT1,MAS,Me49,p89,RH-88,RUB,TgCATBr9,TgCatPRC2,VAND,VEG	15	1	TGRH88_059040	Microneme protein MIC14	A0A0F7VC23	Thrombospondin type 1 domain-containing protein	VEG
861	15	ARI,CAST,COUG,FOU,GAB2-2007-GAL-DOM2,GT1,MAS,Me49,p89,RH-88,RUB,TgCATBr9,TgCatPRC2,VAND,VEG	15	1	TGRH88_016550	Uncharacterized protein	A0A139Y1I6	Uncharacterized protein	ARI
865	29	ARI,CAST,COUG,FOU,GAB2-2007-GAL-DOM2,GT1,MAS,Me49,p89,RH-88,RUB,TgCATBr9,TgCatPRC2,VAND,VEG	15	1	TGRH88_036020	Uncharacterized protein	A0A0F7V126	Uncharacterized protein	VEG
867	18	ARI,CAST,COUG,FOU,GAB2-2007-GAL-DOM2,GT1,MAS,Me49,p89,RH-88,RUB,TgCATBr9,TgCatPRC2,VAND,VEG	15	1	TGRH88_072030	Phosphodiesterase	A0A139XSP2	Phosphodiesterase	ARI
871	16	ARI,CAST,COUG,FOU,GAB2-2007-GAL-DOM2,GT1,MAS,Me49,p89,RH-88,RUB,TgCATBr9,TgCatPRC2,VAND,VEG	15	1	TGRH88_021670	WD domain, G-beta repeat-containing protein	A0A2G8XV87	WD domain, G-beta repeat-containing protein	COUG
874	15	ARI,CAST,COUG,FOU,GAB2-2007-GAL-DOM2,GT1,MAS,Me49,p89,RH-88,RUB,TgCATBr9,TgCatPRC2,VAND,VEG	15	1	TGRH88_024150	Uncharacterized protein	A0A425HTZ6	Uncharacterized protein	CAST
877	17	ARI,CAST,COUG,FOU,GAB2-2007-GAL-DOM2,GT1,MAS,Me49,p89,RH-88,RUB,TgCATBr9,TgCatPRC2,VAND,VEG	15	1	TGRH88_026760	Uncharacterized protein	A0A139XYR3	Uncharacterized protein	ARI
879	24	ARI,CAST,COUG,FOU,GAB2-2007-GAL-DOM2,GT1,MAS,Me49,p89,RH-88,RUB,TgCATBr9,TgCatPRC2,VAND,VEG	15	1	TGRH88_024630	Uncharacterized protein	A0A0F7US11	Plectin, putative	VEG
880	16	ARI,CAST,COUG,FOU,GAB2-2007-GAL-DOM2,GT1,MAS,Me49,p89,RH-88,RUB,TgCATBr9,TgCatPRC2,VAND,VEG	15	1	TGRH88_056790	GYF domain-containing protein	A0A139XKI3	GYF domain-containing protein	ARI
883	21	ARI,CAST,COUG,FOU,GAB2-2007-GAL-DOM2,GT1,MAS,Me49,p89,RH-88,RUB,TgCATBr9,TgCatPRC2,VAND,VEG	15	1	TGRH88_042130	PAN domain-containing protein (Fragment)	S8EZX1	PAN domain-containing protein	Me49
888	24	ARI,CAST,COUG,FOU,GAB2-2007-GAL-DOM2,GT1,MAS,Me49,p89,RH-88,RUB,TgCATBr9,TgCatPRC2,VAND,VEG	15	1	TGRH88_002760	Uncharacterized protein (Fragment)	A0A139XUI0	Translation initiation factor eIF3 subunit 135	ARI
891	17	ARI,CAST,COUG,FOU,GAB2-2007-GAL-DOM2,GT1,MAS,Me49,p89,RH-88,RUB,TgCATBr9,TgCatPRC2,VAND,VEG	15	1	TGRH88_022640	AP2 domain transcription factor AP2Ib-1	A0A139XRH9	AP2 domain transcription factor AP2Ib-1	ARI
901	22	ARI,CAST,COUG,FOU,GAB2-2007-GAL-DOM2,GT1,MAS,Me49,p89,RH-88,RUB,TgCATBr9,TgCatPRC2,VAND,VEG	15	1	TGRH88_061540	Uncharacterized protein	A0A425I086	Uncharacterized protein	CAST
904	15	ARI,CAST,COUG,FOU,GAB2-2007-GAL-DOM2,GT1,MAS,Me49,p89,RH-88,RUB,TgCATBr9,TgCatPRC2,VAND,VEG	15	1	TGRH88_012930	Uncharacterized protein	A0A3R8AGY5	Uncharacterized protein	CAST
906	17	ARI,CAST,COUG,FOU,GAB2-2007-GAL-DOM2,GT1,MAS,Me49,p89,RH-88,RUB,TgCATBr9,TgCatPRC2,VAND,VEG	15	1	TGRH88_023840	Uncharacterized protein	A0A139XXS8	Uncharacterized protein	ARI
908	15	ARI,CAST,COUG,FOU,GAB2-2007-GAL-DOM2,GT1,MAS,Me49,p89,RH-88,RUB,TgCATBr9,TgCatPRC2,VAND,VEG	15	1	TGRH88_019130	Uncharacterized protein	A0A139XLX7	Uncharacterized protein	ARI
909	16	ARI,CAST,COUG,FOU,GAB2-2007-GAL-DOM2,GT1,MAS,Me49,p89,RH-88,RUB,TgCATBr9,TgCatPRC2,VAND,VEG	15	1	TGRH88_064310	Uncharacterized protein	A0A086LM15	Uncharacterized protein	RUB
911	16	ARI,CAST,COUG,FOU,GAB2-2007-GAL-DOM2,GT1,MAS,Me49,p89,RH-88,RUB,TgCATBr9,TgCatPRC2,VAND,VEG	15	1	TGRH88_029520	Uncharacterized protein	A0A3R8AK80	Uncharacterized protein	CAST
912	39	ARI,CAST,COUG,FOU,GAB2-2007-GAL-DOM2,GT1,MAS,Me49,p89,RH-88,RUB,TgCATBr9,TgCatPRC2,VAND,VEG	15	1	TGRH88_070790	Na+/H+ exchanger NHE1 (Fragment)	S8F167	Na+/H+ exchanger NHE1	Me49
913	15	ARI,CAST,COUG,FOU,GAB2-2007-GAL-DOM2,GT1,MAS,Me49,p89,RH-88,RUB,TgCATBr9,TgCatPRC2,VAND,VEG	15	1	TGRH88_073720	AP2 domain transcription factor AP2VIIb-3	A0A139Y487	AP2 domain transcription factor AP2VIIb-3	ARI
914	16	ARI,CAST,COUG,FOU,GAB2-2007-GAL-DOM2,GT1,MAS,Me49,p89,RH-88,RUB,TgCATBr9,TgCatPRC2,VAND,VEG	15	1	TGRH88_039710	Putative transmembrane protein	A0A086M009	Putative transmembrane protein	RUB
915	16	ARI,CAST,COUG,FOU,GAB2-2007-GAL-DOM2,GT1,MAS,Me49,p89,RH-88,RUB,TgCATBr9,TgCatPRC2,VAND,VEG	15	1	TGRH88_072140	Histone lysine methyltransferase SET2	A0A139Y3Q7	Histone lysine methyltransferase SET2	ARI
917	17	ARI,CAST,COUG,FOU,GAB2-2007-GAL-DOM2,GT1,MAS,Me49,p89,RH-88,RUB,TgCATBr9,TgCatPRC2,VAND,VEG	15	1	TGRH88_014460	AP2 domain transcription factor AP2IX-5	S7VXQ6	AP2 domain transcription factor AP2IX-5	GT1
918	22	ARI,CAST,COUG,FOU,GAB2-2007-GAL-DOM2,GT1,MAS,Me49,p89,RH-88,RUB,TgCATBr9,TgCatPRC2,VAND,VEG	15	1	TGRH88_058530	AP2 domain transcription factor AP2XII-1	A0A086KT94	AP2 domain transcription factor AP2XII-1	GAB2-2007-GAL-DOM2
919	15	ARI,CAST,COUG,FOU,GAB2-2007-GAL-DOM2,GT1,MAS,Me49,p89,RH-88,RUB,TgCATBr9,TgCatPRC2,VAND,VEG	15	1	TGRH88_026380	Uncharacterized protein	A0A0F7UVC7	Uncharacterized protein	VEG
921	24	ARI,CAST,COUG,FOU,GAB2-2007-GAL-DOM2,GT1,MAS,Me49,p89,RH-88,RUB,TgCATBr9,TgCatPRC2,VAND,VEG	15	1	TGRH88_051430	Uncharacterized protein	A0A0F7VBW3	Uncharacterized protein	VEG
924	15	ARI,CAST,COUG,FOU,GAB2-2007-GAL-DOM2,GT1,MAS,Me49,p89,RH-88,RUB,TgCATBr9,TgCatPRC2,VAND,VEG	15	1	TGRH88_075870	Putative helicase	A0A425IA39	Putative helicase	CAST
927	15	ARI,CAST,COUG,FOU,GAB2-2007-GAL-DOM2,GT1,MAS,Me49,p89,RH-88,RUB,TgCATBr9,TgCatPRC2,VAND,VEG	15	1	TGRH88_019110	Calpain family cysteine protease domain-containing protein	A0A086KRS5	Calpain family cysteine protease domain-containing protein	FOU
928	26	ARI,CAST,COUG,FOU,GAB2-2007-GAL-DOM2,GT1,MAS,Me49,p89,RH-88,RUB,TgCATBr9,TgCatPRC2,VAND,VEG	15	1	TGRH88_006780	XRN 5'-3' exonuclease amine-terminal protein	S8F6W2	XRN_N domain-containing protein	Me49
930	15	ARI,CAST,COUG,FOU,GAB2-2007-GAL-DOM2,GT1,MAS,Me49,p89,RH-88,RUB,TgCATBr9,TgCatPRC2,VAND,VEG	15	1	TGRH88_009600	Uncharacterized protein	A0A139XJK6	Uncharacterized protein	ARI
931	17	ARI,CAST,COUG,FOU,GAB2-2007-GAL-DOM2,GT1,MAS,Me49,p89,RH-88,RUB,TgCATBr9,TgCatPRC2,VAND,VEG	15	1	TGRH88_028380	CW-type domain-containing protein	A0A151HRQ6	CW-type domain-containing protein	TgCatPRC2
937	17	ARI,CAST,COUG,FOU,GAB2-2007-GAL-DOM2,GT1,MAS,Me49,p89,RH-88,RUB,TgCATBr9,TgCatPRC2,VAND,VEG	15	1	TGRH88_074320	Uncharacterized protein	A0A139Y4Y9	Uncharacterized protein	ARI
938	19	ARI,CAST,COUG,FOU,GAB2-2007-GAL-DOM2,GT1,MAS,Me49,p89,RH-88,RUB,TgCATBr9,TgCatPRC2,VAND,VEG	15	1	TGRH88_037530	ELMO/CED-12 family protein	A0A2G8XYP8	ELMO/CED-12 family protein	COUG
939	17	ARI,CAST,COUG,FOU,GAB2-2007-GAL-DOM2,GT1,MAS,Me49,p89,RH-88,RUB,TgCATBr9,TgCatPRC2,VAND,VEG	15	1	TGRH88_077680	Sel1 repeat-containing protein	A0A086L442	Sel1 repeat-containing protein	p89
940	15	ARI,CAST,COUG,FOU,GAB2-2007-GAL-DOM2,GT1,MAS,Me49,p89,RH-88,RUB,TgCATBr9,TgCatPRC2,VAND,VEG	15	1	TGRH88_036460	NLI interacting factor family phosphatase	TGRH88_036460	NLI interacting factor family phosphatase	RH-88
943	15	ARI,CAST,COUG,FOU,GAB2-2007-GAL-DOM2,GT1,MAS,Me49,p89,RH-88,RUB,TgCATBr9,TgCatPRC2,VAND,VEG	15	1	TGRH88_072460	Putative proteophosphoglycan 5, related protein	A0A139Y3U1	Putative proteophosphoglycan 5, related protein	ARI
944	15	ARI,CAST,COUG,FOU,GAB2-2007-GAL-DOM2,GT1,MAS,Me49,p89,RH-88,RUB,TgCATBr9,TgCatPRC2,VAND,VEG	15	1	TGRH88_008550	Uncharacterized protein	A0A3R7YKB7	Uncharacterized protein	CAST
945	15	ARI,CAST,COUG,FOU,GAB2-2007-GAL-DOM2,GT1,MAS,Me49,p89,RH-88,RUB,TgCATBr9,TgCatPRC2,VAND,VEG	15	1	TGRH88_050410	AP2 domain transcription factor AP2XI-2	A0A139Y7X3	AP2 domain transcription factor AP2XI-2	ARI
946	16	ARI,CAST,COUG,FOU,GAB2-2007-GAL-DOM2,GT1,MAS,Me49,p89,RH-88,RUB,TgCATBr9,TgCatPRC2,VAND,VEG	15	1	TGRH88_008720	Uncharacterized protein	A0A086Q6T6	Uncharacterized protein	MAS
950	19	ARI,CAST,COUG,FOU,GAB2-2007-GAL-DOM2,GT1,MAS,Me49,p89,RH-88,RUB,TgCATBr9,TgCatPRC2,VAND,VEG	15	1	TGRH88_061380	Putative transmembrane protein	S7W9Q3	Uncharacterized protein	GT1
951	16	ARI,CAST,COUG,FOU,GAB2-2007-GAL-DOM2,GT1,MAS,Me49,p89,RH-88,RUB,TgCATBr9,TgCatPRC2,VAND,VEG	15	1	TGRH88_018390	Phosphodiesterase	A0A139XJF7	Phosphodiesterase	ARI
953	19	ARI,CAST,COUG,FOU,GAB2-2007-GAL-DOM2,GT1,MAS,Me49,p89,RH-88,RUB,TgCATBr9,TgCatPRC2,VAND,VEG	15	1	TGRH88_063940	TBC domain-containing kinase (Incomplete catalytic triad)	TGRH88_063940	TBC domain-containing kinase (incomplete catalytic triad)	RH-88
955	26	ARI,CAST,COUG,FOU,GAB2-2007-GAL-DOM2,GT1,MAS,Me49,p89,RH-88,RUB,TgCATBr9,TgCatPRC2,VAND,VEG	15	1	TGRH88_008120	Helicase associated domain (Ha2) protein (Fragment)	S7UJM8	Helicase associated domain (Ha2) protein	GT1
956	19	ARI,CAST,COUG,FOU,GAB2-2007-GAL-DOM2,GT1,MAS,Me49,p89,RH-88,RUB,TgCATBr9,TgCatPRC2,VAND,VEG	15	1	TGRH88_059610	Uncharacterized protein	S8EUV4	Uncharacterized protein	Me49
959	15	ARI,CAST,COUG,FOU,GAB2-2007-GAL-DOM2,GT1,MAS,Me49,p89,RH-88,RUB,TgCATBr9,TgCatPRC2,VAND,VEG	15	1	TGRH88_030750	Calcium-dependent protein kinase	A0A139XMB3	CAM Kinase	ARI
960	15	ARI,CAST,COUG,FOU,GAB2-2007-GAL-DOM2,GT1,MAS,Me49,p89,RH-88,RUB,TgCATBr9,TgCatPRC2,VAND,VEG	15	1	TGRH88_070380	SacI-like domain protein	A0A086M8P7	SacI-like domain protein	RUB
961	15	ARI,CAST,COUG,FOU,GAB2-2007-GAL-DOM2,GT1,MAS,Me49,p89,RH-88,RUB,TgCATBr9,TgCatPRC2,VAND,VEG	15	1	TGRH88_031400	Uncharacterized protein	A0A139XMK9	Uncharacterized protein	ARI
963	15	ARI,CAST,COUG,FOU,GAB2-2007-GAL-DOM2,GT1,MAS,Me49,p89,RH-88,RUB,TgCATBr9,TgCatPRC2,VAND,VEG	15	1	TGRH88_003150	Uncharacterized protein	A0A086Q2K5	Uncharacterized protein	VAND
964	19	ARI,CAST,COUG,FOU,GAB2-2007-GAL-DOM2,GT1,MAS,Me49,p89,RH-88,RUB,TgCATBr9,TgCatPRC2,VAND,VEG	15	1	TGRH88_065760	Putative transmembrane protein	A0A139XP09	Uncharacterized protein	ARI
966	15	ARI,CAST,COUG,FOU,GAB2-2007-GAL-DOM2,GT1,MAS,Me49,p89,RH-88,RUB,TgCATBr9,TgCatPRC2,VAND,VEG	15	1	TGRH88_078440	Uncharacterized protein	A0A139Y5N3	Uncharacterized protein	ARI
967	17	ARI,CAST,COUG,FOU,GAB2-2007-GAL-DOM2,GT1,MAS,Me49,p89,RH-88,RUB,TgCATBr9,TgCatPRC2,VAND,VEG	15	1	TGRH88_042650	Uncharacterized protein (Fragment)	S8GEH3	Uncharacterized protein	Me49
969	41	ARI,CAST,COUG,FOU,GAB2-2007-GAL-DOM2,GT1,MAS,Me49,p89,RH-88,RUB,TgCATBr9,TgCatPRC2,VAND,VEG	15	1	TGRH88_034830	Uncharacterized protein	S7W359	Uncharacterized protein	GT1
972	28	ARI,CAST,COUG,FOU,GAB2-2007-GAL-DOM2,GT1,MAS,Me49,p89,RH-88,RUB,TgCATBr9,TgCatPRC2,VAND,VEG	15	1	TGRH88_043160	Putative activating signal cointegrator 1 complex subunit 3 family 1 ASCC3L1 (Fragment)	A0A086KN89	Putative activating signal cointegrator 1 complex subunit 3 family 1 ASCC3L1	GAB2-2007-GAL-DOM2
973	20	ARI,CAST,COUG,FOU,GAB2-2007-GAL-DOM2,GT1,MAS,Me49,p89,RH-88,RUB,TgCATBr9,TgCatPRC2,VAND,VEG	15	1	TGRH88_004360	Uncharacterized protein (Fragment)	A0A086Q1Y4	Uncharacterized protein	VAND
976	24	ARI,CAST,COUG,FOU,GAB2-2007-GAL-DOM2,GT1,MAS,Me49,p89,RH-88,RUB,TgCATBr9,TgCatPRC2,VAND,VEG	15	1	TGRH88_009250	Putative eukaryotic translation initiation factor 3 subunit 7	TGRH88_009250	putative eukaryotic translation initiation factor 3 subunit 7	RH-88
978	15	ARI,CAST,COUG,FOU,GAB2-2007-GAL-DOM2,GT1,MAS,Me49,p89,RH-88,RUB,TgCATBr9,TgCatPRC2,VAND,VEG	15	1	TGRH88_068150	Uncharacterized protein	A0A086Q514	Uncharacterized protein	MAS
979	17	ARI,CAST,COUG,FOU,GAB2-2007-GAL-DOM2,GT1,MAS,Me49,p89,RH-88,RUB,TgCATBr9,TgCatPRC2,VAND,VEG	15	1	TGRH88_077200	Putative transmembrane protein	A0A0F7V4D7	Uncharacterized protein	VEG
980	15	ARI,CAST,COUG,FOU,GAB2-2007-GAL-DOM2,GT1,MAS,Me49,p89,RH-88,RUB,TgCATBr9,TgCatPRC2,VAND,VEG	15	1	TGRH88_036050	Uncharacterized protein	A0A139XZK8	Uncharacterized protein	ARI
983	18	ARI,CAST,COUG,FOU,GAB2-2007-GAL-DOM2,GT1,MAS,Me49,p89,RH-88,RUB,TgCATBr9,TgCatPRC2,VAND,VEG	15	1	TGRH88_053010	Zinc finger, C3HC4 type (RING finger) domain-containing protein	A0A3R8B7H4	Zinc finger, C3HC4 type (RING finger) domain-containing protein	CAST
991	19	ARI,CAST,COUG,FOU,GAB2-2007-GAL-DOM2,GT1,MAS,Me49,p89,RH-88,RUB,TgCATBr9,TgCatPRC2,VAND,VEG	15	1	TGRH88_081750	Serine/threonine-protein phosphatase	TGRH88_081750	Ser/Thr phosphatase family protein	RH-88
992	15	ARI,CAST,COUG,FOU,GAB2-2007-GAL-DOM2,GT1,MAS,Me49,p89,RH-88,RUB,TgCATBr9,TgCatPRC2,VAND,VEG	15	1	TGRH88_027310	Uncharacterized protein	A0A139XJQ9	Uncharacterized protein	ARI
993	18	ARI,CAST,COUG,FOU,GAB2-2007-GAL-DOM2,GT1,MAS,Me49,p89,RH-88,RUB,TgCATBr9,TgCatPRC2,VAND,VEG	15	1	TGRH88_000650	Cap-specific mRNA (nucleoside-2'-O-)-methyltransferase 1	A0A139XV31	Cap-specific mRNA (nucleoside-2'-O-)-methyltransferase 1	ARI
994	15	ARI,CAST,COUG,FOU,GAB2-2007-GAL-DOM2,GT1,MAS,Me49,p89,RH-88,RUB,TgCATBr9,TgCatPRC2,VAND,VEG	15	1	TGRH88_025310	Uncharacterized protein	S8F8A7	Uncharacterized protein	Me49
996	18	ARI,CAST,COUG,FOU,GAB2-2007-GAL-DOM2,GT1,MAS,Me49,p89,RH-88,RUB,TgCATBr9,TgCatPRC2,VAND,VEG	15	1	TGRH88_050230	Uncharacterized protein	TGRH88_050230	unspecified product	RH-88
997	20	ARI,CAST,COUG,FOU,GAB2-2007-GAL-DOM2,GT1,MAS,Me49,p89,RH-88,RUB,TgCATBr9,TgCatPRC2,VAND,VEG	15	1	TGRH88_053840	Putative transmembrane protein	A0A3R8BV66	Putative transmembrane protein	CAST
999	15	ARI,CAST,COUG,FOU,GAB2-2007-GAL-DOM2,GT1,MAS,Me49,p89,RH-88,RUB,TgCATBr9,TgCatPRC2,VAND,VEG	15	1	TGRH88_058350	Uncharacterized protein	A0A0F7VDX1	Uncharacterized protein	VEG
1000	16	ARI,CAST,COUG,FOU,GAB2-2007-GAL-DOM2,GT1,MAS,Me49,p89,RH-88,RUB,TgCATBr9,TgCatPRC2,VAND,VEG	15	1	TGRH88_058660	MSH1	A0A0F7VBY6	Mismatch repair protein, putative	VEG
1001	20	ARI,CAST,COUG,FOU,GAB2-2007-GAL-DOM2,GT1,MAS,Me49,p89,RH-88,RUB,TgCATBr9,TgCatPRC2,VAND,VEG	15	1	TGRH88_027760	NAD(+)/NADH kinase domain-containing protein (Fragment)	A0A086PW72	NAD(+)/NADH kinase domain-containing protein	VAND
1002	15	ARI,CAST,COUG,FOU,GAB2-2007-GAL-DOM2,GT1,MAS,Me49,p89,RH-88,RUB,TgCATBr9,TgCatPRC2,VAND,VEG	15	1	TGRH88_080430	Uncharacterized protein	A0A139Y754	Uncharacterized protein	ARI
1004	15	ARI,CAST,COUG,FOU,GAB2-2007-GAL-DOM2,GT1,MAS,Me49,p89,RH-88,RUB,TgCATBr9,TgCatPRC2,VAND,VEG	15	1	TGRH88_038030	Uncharacterized protein	A0A139XYU5	Uncharacterized protein	ARI
1005	21	ARI,CAST,COUG,FOU,GAB2-2007-GAL-DOM2,GT1,MAS,Me49,p89,RH-88,RUB,TgCATBr9,TgCatPRC2,VAND,VEG	15	1	TGRH88_063800	Uncharacterized protein	A0A086KJS0	Uncharacterized protein	FOU
1015	15	ARI,CAST,COUG,FOU,GAB2-2007-GAL-DOM2,GT1,MAS,Me49,p89,RH-88,RUB,TgCATBr9,TgCatPRC2,VAND,VEG	15	1	TGRH88_018860	Uncharacterized protein	A0A2G8XRN9	Uncharacterized protein	COUG
1016	26	ARI,CAST,COUG,FOU,GAB2-2007-GAL-DOM2,GT1,MAS,Me49,p89,RH-88,RUB,TgCATBr9,TgCatPRC2,VAND,VEG	15	1	TGRH88_057510	Uncharacterized protein	A0A0F7VDN1	Calpain catalytic domain-containing protein	VEG
1017	34	ARI,CAST,COUG,FOU,GAB2-2007-GAL-DOM2,GT1,MAS,Me49,p89,RH-88,RUB,TgCATBr9,TgCatPRC2,VAND,VEG	15	1	TGRH88_060330	Phosphatidylinositol-4-phosphate 5-Kinase	A0A0F7VEE6	Phosphatidylinositol-4-phosphate 5-Kinase,putative	VEG
1019	25	ARI,CAST,COUG,FOU,GAB2-2007-GAL-DOM2,GT1,MAS,Me49,p89,RH-88,RUB,TgCATBr9,TgCatPRC2,VAND,VEG	15	1	TGRH88_060180	Uncharacterized protein (Fragment)	A0A086KRW6	Uncharacterized protein	GAB2-2007-GAL-DOM2
1022	15	ARI,CAST,COUG,FOU,GAB2-2007-GAL-DOM2,GT1,MAS,Me49,p89,RH-88,RUB,TgCATBr9,TgCatPRC2,VAND,VEG	15	1	TGRH88_048650	Putative transmembrane protein	A0A0F7V8Y3	Uncharacterized protein	VEG
1023	15	ARI,CAST,COUG,FOU,GAB2-2007-GAL-DOM2,GT1,MAS,Me49,p89,RH-88,RUB,TgCATBr9,TgCatPRC2,VAND,VEG	15	1	TGRH88_051160	Putative platelet-binding protein GspB	A0A0F7VBT6	Platelet binding protein GspB, putative	VEG
1025	17	ARI,CAST,COUG,FOU,GAB2-2007-GAL-DOM2,GT1,MAS,Me49,p89,RH-88,RUB,TgCATBr9,TgCatPRC2,VAND,VEG	15	1	TGRH88_064030	Pentatricopeptide repeat domain-containing protein	A0A139YB92	Pentatricopeptide repeat domain-containing protein	ARI
1026	29	ARI,CAST,COUG,FOU,GAB2-2007-GAL-DOM2,GT1,MAS,Me49,p89,RH-88,RUB,TgCATBr9,TgCatPRC2,VAND,VEG	15	1	TGRH88_021840	Uncharacterized protein	TGRH88_021840	unspecified product	RH-88
1027	17	ARI,CAST,COUG,FOU,GAB2-2007-GAL-DOM2,GT1,MAS,Me49,p89,RH-88,RUB,TgCATBr9,TgCatPRC2,VAND,VEG	15	1	TGRH88_034890	PHD-finger domain-containing protein	A0A2G8XWY9	PHD-finger domain-containing protein	COUG
1031	28	ARI,CAST,COUG,FOU,GAB2-2007-GAL-DOM2,GT1,MAS,Me49,p89,RH-88,RUB,TgCATBr9,TgCatPRC2,VAND,VEG	15	1	TGRH88_062030	Uncharacterized protein (Fragment)	TGRH88_062030	unspecified product	RH-88
1033	19	ARI,CAST,COUG,FOU,GAB2-2007-GAL-DOM2,GT1,MAS,Me49,p89,RH-88,RUB,TgCATBr9,TgCatPRC2,VAND,VEG	15	1	TGRH88_047930	Calcium dependent protein kinase CDPK7	A0A139XXJ4	Calcium dependent protein kinase CDPK7	ARI
1035	18	ARI,CAST,COUG,FOU,GAB2-2007-GAL-DOM2,GT1,MAS,Me49,p89,RH-88,RUB,TgCATBr9,TgCatPRC2,VAND,VEG	15	1	TGRH88_002470	Uncharacterized protein	A0A139XUJ3	Uncharacterized protein	ARI
1037	15	ARI,CAST,COUG,FOU,GAB2-2007-GAL-DOM2,GT1,MAS,Me49,p89,RH-88,RUB,TgCATBr9,TgCatPRC2,VAND,VEG	15	1	TGRH88_030730	Protein kinase (Incomplete catalytic triad)	A0A139XMA0	Protein kinase (Incomplete catalytic triad)	ARI
1038	15	ARI,CAST,COUG,FOU,GAB2-2007-GAL-DOM2,GT1,MAS,Me49,p89,RH-88,RUB,TgCATBr9,TgCatPRC2,VAND,VEG	15	1	TGRH88_049420	Transmembrane amino acid transporter	A0A3R8BXW0	Transmembrane amino acid transporter	CAST
1039	16	ARI,CAST,COUG,FOU,GAB2-2007-GAL-DOM2,GT1,MAS,Me49,p89,RH-88,RUB,TgCATBr9,TgCatPRC2,VAND,VEG	15	1	TGRH88_070390	Uncharacterized protein	A0A086QRG1	Putative SANT-TRF domain protein	MAS
1041	19	ARI,CAST,COUG,FOU,GAB2-2007-GAL-DOM2,GT1,MAS,Me49,p89,RH-88,RUB,TgCATBr9,TgCatPRC2,VAND,VEG	15	1	TGRH88_032150	Putative transmembrane protein	A0A3R8AAP1	Putative transmembrane protein	CAST
1043	17	ARI,CAST,COUG,FOU,GAB2-2007-GAL-DOM2,GT1,MAS,Me49,p89,RH-88,RUB,TgCATBr9,TgCatPRC2,VAND,VEG	15	1	TGRH88_033340	RNA recognition motif (A.K.A RRM, RBD, or RNP domain) protein (Fragment)	TGRH88_033340	unspecified product	RH-88
1044	16	ARI,CAST,COUG,FOU,GAB2-2007-GAL-DOM2,GT1,MAS,Me49,p89,RH-88,RUB,TgCATBr9,TgCatPRC2,VAND,VEG	15	1	TGRH88_055200	XRN 5'-3' exonuclease N-terminus protein	TGRH88_055200	XRN 5'-3' exonuclease protein	RH-88
1047	17	ARI,CAST,COUG,FOU,GAB2-2007-GAL-DOM2,GT1,MAS,Me49,p89,RH-88,RUB,TgCATBr9,TgCatPRC2,VAND,VEG	15	1	TGRH88_045520	Uncharacterized protein	A0A139XWS4	Uncharacterized protein	ARI
1049	16	ARI,CAST,COUG,FOU,GAB2-2007-GAL-DOM2,GT1,MAS,Me49,p89,RH-88,RUB,TgCATBr9,TgCatPRC2,VAND,VEG	15	1	TGRH88_047490	Uncharacterized protein	A0A139XXF0	Uncharacterized protein	ARI
1050	18	ARI,CAST,COUG,FOU,GAB2-2007-GAL-DOM2,GT1,MAS,Me49,p89,RH-88,RUB,TgCATBr9,TgCatPRC2,VAND,VEG	15	1	TGRH88_040660	Uncharacterized protein (Fragment)	A0A086JUF9	Uncharacterized protein	GAB2-2007-GAL-DOM2
1053	18	ARI,CAST,COUG,FOU,GAB2-2007-GAL-DOM2,GT1,MAS,Me49,p89,RH-88,RUB,TgCATBr9,TgCatPRC2,VAND,VEG	15	1	TGRH88_035110	TBC domain-containing protein	A0A139XZX6	TBC domain-containing protein	ARI
1054	15	ARI,CAST,COUG,FOU,GAB2-2007-GAL-DOM2,GT1,MAS,Me49,p89,RH-88,RUB,TgCATBr9,TgCatPRC2,VAND,VEG	15	1	TGRH88_034470	PGAP1 family protein	A0A139Y090	PGAP1 family protein	ARI
1057	23	ARI,CAST,COUG,FOU,GAB2-2007-GAL-DOM2,GT1,MAS,Me49,p89,RH-88,RUB,TgCATBr9,TgCatPRC2,VAND,VEG	15	1	TGRH88_011910	Uncharacterized protein	S8EW80	Uncharacterized protein	Me49
1060	21	ARI,CAST,COUG,FOU,GAB2-2007-GAL-DOM2,GT1,MAS,Me49,p89,RH-88,RUB,TgCATBr9,TgCatPRC2,VAND,VEG	15	1	TGRH88_072830	DEAD/DEAH box helicase domain-containing protein	S7WFA5	DEAD/DEAH box helicase domain-containing protein	GT1
1061	21	ARI,CAST,COUG,FOU,GAB2-2007-GAL-DOM2,GT1,MAS,Me49,p89,RH-88,RUB,TgCATBr9,TgCatPRC2,VAND,VEG	15	1	TGRH88_049080	RecF/RecN/SMC N terminal domain-containing protein	A0A2G8XPG3	RecF/RecN/SMC N terminal domain-containing protein	COUG
1065	15	ARI,CAST,COUG,FOU,GAB2-2007-GAL-DOM2,GT1,MAS,Me49,p89,RH-88,RUB,TgCATBr9,TgCatPRC2,VAND,VEG	15	1	TGRH88_017810	Putative dynein heavy chain family protein	A0A0F7V810	Dynein gamma chain, flagellar outer arm,putative	VEG
1066	20	ARI,CAST,COUG,FOU,GAB2-2007-GAL-DOM2,GT1,MAS,Me49,p89,RH-88,RUB,TgCATBr9,TgCatPRC2,VAND,VEG	15	1	TGRH88_054890	ULK kinase	A0A2G8Y0V4	ULK kinase	COUG
1067	16	ARI,CAST,COUG,FOU,GAB2-2007-GAL-DOM2,GT1,MAS,Me49,p89,RH-88,RUB,TgCATBr9,TgCatPRC2,VAND,VEG	15	1	TGRH88_070410	Uncharacterized protein	A0A086JPI9	Uncharacterized protein	GAB2-2007-GAL-DOM2
1072	16	ARI,CAST,COUG,FOU,GAB2-2007-GAL-DOM2,GT1,MAS,Me49,p89,RH-88,RUB,TgCATBr9,TgCatPRC2,VAND,VEG	15	1	TGRH88_082750	RNA recognition motif-containing protein	A0A139Y736	RNA recognition motif-containing protein	ARI
1073	15	ARI,CAST,COUG,FOU,GAB2-2007-GAL-DOM2,GT1,MAS,Me49,p89,RH-88,RUB,TgCATBr9,TgCatPRC2,VAND,VEG	15	1	TGRH88_051710	DUF4821 domain-containing protein	A0A0F7VBY8	DUF4821 domain-containing protein	VEG
1076	16	ARI,CAST,COUG,FOU,GAB2-2007-GAL-DOM2,GT1,MAS,Me49,p89,RH-88,RUB,TgCATBr9,TgCatPRC2,VAND,VEG	15	1	TGRH88_059250	Putative liver stage antigen, related protein	A0A139YA23	Uncharacterized protein	ARI
1077	15	ARI,CAST,COUG,FOU,GAB2-2007-GAL-DOM2,GT1,MAS,Me49,p89,RH-88,RUB,TgCATBr9,TgCatPRC2,VAND,VEG	15	1	TGRH88_078370	AP2 domain transcription factor AP2VIII-3	A0A139Y684	AP2 domain transcription factor AP2VIII-3	ARI
1078	15	ARI,CAST,COUG,FOU,GAB2-2007-GAL-DOM2,GT1,MAS,Me49,p89,RH-88,RUB,TgCATBr9,TgCatPRC2,VAND,VEG	15	1	TGRH88_049940	WD domain, G-beta repeat-containing protein	A0A139Y819	WD domain, G-beta repeat-containing protein	ARI
1080	17	ARI,CAST,COUG,FOU,GAB2-2007-GAL-DOM2,GT1,MAS,Me49,p89,RH-88,RUB,TgCATBr9,TgCatPRC2,VAND,VEG	15	1	TGRH88_035480	Cyclic nucleotide-binding domain-containing protein	A0A151HAV5	Cyclic nucleotide-binding domain-containing protein	TgCatPRC2
1082	15	ARI,CAST,COUG,FOU,GAB2-2007-GAL-DOM2,GT1,MAS,Me49,p89,RH-88,RUB,TgCATBr9,TgCatPRC2,VAND,VEG	15	1	TGRH88_023670	Organic solute transporter ostalpha protein	A0A0F7UXE7	Putative Transmembrane protein	VEG
1083	15	ARI,CAST,COUG,FOU,GAB2-2007-GAL-DOM2,GT1,MAS,Me49,p89,RH-88,RUB,TgCATBr9,TgCatPRC2,VAND,VEG	15	1	TGRH88_050680	Uncharacterized protein	A0A086LGX8	Uncharacterized protein	FOU
1088	19	ARI,CAST,COUG,FOU,GAB2-2007-GAL-DOM2,GT1,MAS,Me49,p89,RH-88,RUB,TgCATBr9,TgCatPRC2,VAND,VEG	15	1	TGRH88_006600	Uncharacterized protein	A0A139XKK7	Uncharacterized protein	ARI
1089	16	ARI,CAST,COUG,FOU,GAB2-2007-GAL-DOM2,GT1,MAS,Me49,p89,RH-88,RUB,TgCATBr9,TgCatPRC2,VAND,VEG	15	1	TGRH88_022170	DEAD/DEAH box helicase domain-containing protein	A0A0F7URQ8	ATP-dependent DNA helicase, putative	VEG
1090	21	ARI,CAST,COUG,FOU,GAB2-2007-GAL-DOM2,GT1,MAS,Me49,p89,RH-88,RUB,TgCATBr9,TgCatPRC2,VAND,VEG	15	1	TGRH88_016030	RNA recognition motif-containing protein	S8GI49	RNA recognition motif-containing protein	Me49
1092	15	ARI,CAST,COUG,FOU,GAB2-2007-GAL-DOM2,GT1,MAS,Me49,p89,RH-88,RUB,TgCATBr9,TgCatPRC2,VAND,VEG	15	1	TGRH88_046480	ORC_WH_C domain-containing protein	A0A139XX68	ORC_WH_C domain-containing protein	ARI
1093	18	ARI,CAST,COUG,FOU,GAB2-2007-GAL-DOM2,GT1,MAS,Me49,p89,RH-88,RUB,TgCATBr9,TgCatPRC2,VAND,VEG	15	1	TGRH88_064270	Tetratricopeptide repeat-containing protein	A0A2G8XR44	Tetratricopeptide repeat-containing protein	COUG
1095	15	ARI,CAST,COUG,FOU,GAB2-2007-GAL-DOM2,GT1,MAS,Me49,p89,RH-88,RUB,TgCATBr9,TgCatPRC2,VAND,VEG	15	1	TGRH88_011330	Uncharacterized protein	A0A425I5J3	Uncharacterized protein	CAST
1096	17	ARI,CAST,COUG,FOU,GAB2-2007-GAL-DOM2,GT1,MAS,Me49,p89,RH-88,RUB,TgCATBr9,TgCatPRC2,VAND,VEG	15	1	TGRH88_082810	Uncharacterized protein	A0A2G8Y1S8	Uncharacterized protein	COUG
1097	21	ARI,CAST,COUG,FOU,GAB2-2007-GAL-DOM2,GT1,MAS,Me49,p89,RH-88,RUB,TgCATBr9,TgCatPRC2,VAND,VEG	15	1	TGRH88_043950	Adaptor complexes medium subunit family protein	A0A139XTR5	Adaptor complexes medium subunit family protein	ARI
1098	15	ARI,CAST,COUG,FOU,GAB2-2007-GAL-DOM2,GT1,MAS,Me49,p89,RH-88,RUB,TgCATBr9,TgCatPRC2,VAND,VEG	15	1	TGRH88_046960	Hydrolase, NUDIX family protein	A0A139XX62	Hydrolase, NUDIX family protein	ARI
1102	33	ARI,CAST,COUG,FOU,GAB2-2007-GAL-DOM2,GT1,MAS,Me49,p89,RH-88,RUB,TgCATBr9,TgCatPRC2,VAND,VEG	15	1	TGRH88_053750	Myosin G (Fragment)	A0A125YZG6	Myosin G	GT1
1104	15	ARI,CAST,COUG,FOU,GAB2-2007-GAL-DOM2,GT1,MAS,Me49,p89,RH-88,RUB,TgCATBr9,TgCatPRC2,VAND,VEG	15	1	TGRH88_040560	Uncharacterized protein	A0A139XW12	Uncharacterized protein	ARI
1105	27	ARI,CAST,COUG,FOU,GAB2-2007-GAL-DOM2,GT1,MAS,Me49,p89,RH-88,RUB,TgCATBr9,TgCatPRC2,VAND,VEG	15	1	TGRH88_023620	Putative flagellar associated, related protein (Fragment)	A0A086J840	Putative flagellar associated, related protein	p89
1110	15	ARI,CAST,COUG,FOU,GAB2-2007-GAL-DOM2,GT1,MAS,Me49,p89,RH-88,RUB,TgCATBr9,TgCatPRC2,VAND,VEG	15	1	TGRH88_016490	Uncharacterized protein	A0A3R8B8E6	Uncharacterized protein	CAST
1111	19	ARI,CAST,COUG,FOU,GAB2-2007-GAL-DOM2,GT1,MAS,Me49,p89,RH-88,RUB,TgCATBr9,TgCatPRC2,VAND,VEG	15	1	TGRH88_012540	Kelch repeat-containing protein	A0A2T6IJ19	Kelch repeat-containing protein	TgCATBr9
1113	18	ARI,CAST,COUG,FOU,GAB2-2007-GAL-DOM2,GT1,MAS,Me49,p89,RH-88,RUB,TgCATBr9,TgCatPRC2,VAND,VEG	15	1	TGRH88_076240	Tranport-associated late exocytosis protein (Fragment)	A0A151H316	Putative transmembrane protein	TgCatPRC2
1114	16	ARI,CAST,COUG,FOU,GAB2-2007-GAL-DOM2,GT1,MAS,Me49,p89,RH-88,RUB,TgCATBr9,TgCatPRC2,VAND,VEG	15	1	TGRH88_051810	Eukaryotic initiation factor 4E	A0A425I1V8	Eukaryotic initiation factor 4E	CAST
1115	31	ARI,CAST,COUG,FOU,GAB2-2007-GAL-DOM2,GT1,MAS,Me49,p89,RH-88,RUB,TgCATBr9,TgCatPRC2,VAND,VEG	15	1	TGRH88_065830	Uncharacterized protein	S7V0A1	Uncharacterized protein	GT1
1117	21	ARI,CAST,COUG,FOU,GAB2-2007-GAL-DOM2,GT1,MAS,Me49,p89,RH-88,RUB,TgCATBr9,TgCatPRC2,VAND,VEG	15	1	TGRH88_015450	SWI2/SNF2-containing protein	A0A139Y218	SWI2/SNF2-containing protein	ARI
1119	35	ARI,CAST,COUG,FOU,GAB2-2007-GAL-DOM2,GT1,MAS,Me49,p89,RH-88,RUB,TgCATBr9,TgCatPRC2,VAND,VEG	15	1	TGRH88_029390	XRN 5'-3' exonuclease N-terminus protein	S7USI1	Putative XRN 5'-3' exonuclease	GT1
1120	15	ARI,CAST,COUG,FOU,GAB2-2007-GAL-DOM2,GT1,MAS,Me49,p89,RH-88,RUB,TgCATBr9,TgCatPRC2,VAND,VEG	15	1	TGRH88_045060	Uncharacterized protein	A0A139XWQ0	Uncharacterized protein	ARI
1121	16	ARI,CAST,COUG,FOU,GAB2-2007-GAL-DOM2,GT1,MAS,Me49,p89,RH-88,RUB,TgCATBr9,TgCatPRC2,VAND,VEG	15	1	TGRH88_002270	Putative beta-tubulin cofactor D	A0A3R8A4P1	Putative beta-tubulin cofactor D	CAST
1122	31	ARI,CAST,COUG,FOU,GAB2-2007-GAL-DOM2,GT1,MAS,Me49,p89,RH-88,RUB,TgCATBr9,TgCatPRC2,VAND,VEG	15	1	TGRH88_080580	Putative adenylate cyclase (Fragment)	A0A2G8Y1T1	Putative adenylate cyclase	COUG
1125	15	ARI,CAST,COUG,FOU,GAB2-2007-GAL-DOM2,GT1,MAS,Me49,p89,RH-88,RUB,TgCATBr9,TgCatPRC2,VAND,VEG	15	1	TGRH88_008330	Phosphoglycerate mutase (2,3-diphosphoglycerate-dependent)	A0A2G8XR94	Phosphoglycerate mutase (2,3-diphosphoglycerate-dependent)	COUG
1126	16	ARI,CAST,COUG,FOU,GAB2-2007-GAL-DOM2,GT1,MAS,Me49,p89,RH-88,RUB,TgCATBr9,TgCatPRC2,VAND,VEG	15	1	TGRH88_035190	FHA domain-containing protein	A0A425I395	FHA domain-containing protein	CAST
1132	25	ARI,CAST,COUG,FOU,GAB2-2007-GAL-DOM2,GT1,MAS,Me49,p89,RH-88,RUB,TgCATBr9,TgCatPRC2,VAND,VEG	15	1	TGRH88_012610	ATP-dependent DNA helicase, RecQ family protein (Fragment)	A0A086PYW8	Uncharacterized protein	MAS
1133	15	ARI,CAST,COUG,FOU,GAB2-2007-GAL-DOM2,GT1,MAS,Me49,p89,RH-88,RUB,TgCATBr9,TgCatPRC2,VAND,VEG	15	1	TGRH88_050860	Uncharacterized protein	A0A139Y8T5	Uncharacterized protein	ARI
1137	15	ARI,CAST,COUG,FOU,GAB2-2007-GAL-DOM2,GT1,MAS,Me49,p89,RH-88,RUB,TgCATBr9,TgCatPRC2,VAND,VEG	15	1	TGRH88_045400	Tyrosine kinase-like (TKL) protein	A0A139XWL5	Tyrosine kinase-like (TKL) protein	ARI
1138	16	ARI,CAST,COUG,FOU,GAB2-2007-GAL-DOM2,GT1,MAS,Me49,p89,RH-88,RUB,TgCATBr9,TgCatPRC2,VAND,VEG	15	1	TGRH88_007530	Uncharacterized protein	A0A3R8AI75	Uncharacterized protein	CAST
1141	16	ARI,CAST,COUG,FOU,GAB2-2007-GAL-DOM2,GT1,MAS,Me49,p89,RH-88,RUB,TgCATBr9,TgCatPRC2,VAND,VEG	15	1	TGRH88_047130	Uncharacterized protein	S8EUX3	Uncharacterized protein	Me49
1142	18	ARI,CAST,COUG,FOU,GAB2-2007-GAL-DOM2,GT1,MAS,Me49,p89,RH-88,RUB,TgCATBr9,TgCatPRC2,VAND,VEG	15	1	TGRH88_059920	DNA-directed DNA polymerase	A0A425HZZ4	DNA-directed DNA polymerase	CAST
1147	15	ARI,CAST,COUG,FOU,GAB2-2007-GAL-DOM2,GT1,MAS,Me49,p89,RH-88,RUB,TgCATBr9,TgCatPRC2,VAND,VEG	15	1	TGRH88_016340	DnaJ domain-containing protein	A0A2T6IE04	DnaJ domain-containing protein	TgCATBr9
1148	16	ARI,CAST,COUG,FOU,GAB2-2007-GAL-DOM2,GT1,MAS,Me49,p89,RH-88,RUB,TgCATBr9,TgCatPRC2,VAND,VEG	15	1	TGRH88_013890	E1-E2 ATPase subfamily protein	A0A139Y2E5	E1-E2 ATPase subfamily protein	ARI
1149	15	ARI,CAST,COUG,FOU,GAB2-2007-GAL-DOM2,GT1,MAS,Me49,p89,RH-88,RUB,TgCATBr9,TgCatPRC2,VAND,VEG	15	1	TGRH88_016710	Uncharacterized protein	A0A139Y1Q0	Uncharacterized protein	ARI
1151	15	ARI,CAST,COUG,FOU,GAB2-2007-GAL-DOM2,GT1,MAS,Me49,p89,RH-88,RUB,TgCATBr9,TgCatPRC2,VAND,VEG	15	1	TGRH88_028960	Uncharacterized protein	A0A139XQJ4	Uncharacterized protein	ARI
1152	15	ARI,CAST,COUG,FOU,GAB2-2007-GAL-DOM2,GT1,MAS,Me49,p89,RH-88,RUB,TgCATBr9,TgCatPRC2,VAND,VEG	15	1	TGRH88_082710	XPG N-terminal domain-containing protein	A0A086Q0N9	XPG N-terminal domain-containing protein	VAND
1153	15	ARI,CAST,COUG,FOU,GAB2-2007-GAL-DOM2,GT1,MAS,Me49,p89,RH-88,RUB,TgCATBr9,TgCatPRC2,VAND,VEG	15	1	TGRH88_044530	Kinesin motor domain-containing protein	A0A139XTM7	Kinesin motor domain-containing protein	ARI
1156	15	ARI,CAST,COUG,FOU,GAB2-2007-GAL-DOM2,GT1,MAS,Me49,p89,RH-88,RUB,TgCATBr9,TgCatPRC2,VAND,VEG	15	1	TGRH88_013330	Uncharacterized protein	A0A139Y2K2	Uncharacterized protein	ARI
1157	16	ARI,CAST,COUG,FOU,GAB2-2007-GAL-DOM2,GT1,MAS,Me49,p89,RH-88,RUB,TgCATBr9,TgCatPRC2,VAND,VEG	15	1	TGRH88_038670	Uncharacterized protein	A0A086JVY7	Uncharacterized protein	GAB2-2007-GAL-DOM2
1158	22	ARI,CAST,COUG,FOU,GAB2-2007-GAL-DOM2,GT1,MAS,Me49,p89,RH-88,RUB,TgCATBr9,TgCatPRC2,VAND,VEG	15	1	TGRH88_042270	Tyrosine kinase-like (TKL) protein	V5B524	Tyrosine kinase-like (TKL) protein	VEG
1161	16	ARI,CAST,COUG,FOU,GAB2-2007-GAL-DOM2,GT1,MAS,Me49,p89,RH-88,RUB,TgCATBr9,TgCatPRC2,VAND,VEG	15	1	TGRH88_000450	Putative proteophosphoglycan ppg4, related protein	A0A086QPE9	Putative proteophosphoglycan ppg4, related protein	MAS
1164	18	ARI,CAST,COUG,FOU,GAB2-2007-GAL-DOM2,GT1,MAS,Me49,p89,RH-88,RUB,TgCATBr9,TgCatPRC2,VAND,VEG	15	1	TGRH88_079860	Uncharacterized protein	A0A086QWD3	Uncharacterized protein	MAS
1166	15	ARI,CAST,COUG,FOU,GAB2-2007-GAL-DOM2,GT1,MAS,Me49,p89,RH-88,RUB,TgCATBr9,TgCatPRC2,VAND,VEG	15	1	TGRH88_078550	Dynein heavy chain, n-terminal region 2 protein	A0A3R8AX53	Dynein heavy chain, n-terminal region 2 protein	CAST
1173	15	ARI,CAST,COUG,FOU,GAB2-2007-GAL-DOM2,GT1,MAS,Me49,p89,RH-88,RUB,TgCATBr9,TgCatPRC2,VAND,VEG	15	1	TGRH88_056380	Uncharacterized protein	A0A139XKF6	Uncharacterized protein	ARI
1174	19	ARI,CAST,COUG,FOU,GAB2-2007-GAL-DOM2,GT1,MAS,Me49,p89,RH-88,RUB,TgCATBr9,TgCatPRC2,VAND,VEG	15	1	TGRH88_053920	DNA ligase (NAD(+)) (Fragment)	A0A086KZ66	DNA ligase (NAD(+))	p89
1177	22	ARI,CAST,COUG,FOU,GAB2-2007-GAL-DOM2,GT1,MAS,Me49,p89,RH-88,RUB,TgCATBr9,TgCatPRC2,VAND,VEG	15	1	TGRH88_004940	Uncharacterized protein	A0A2G8XSC2	Uncharacterized protein	COUG
1178	20	ARI,CAST,COUG,FOU,GAB2-2007-GAL-DOM2,GT1,MAS,Me49,p89,RH-88,RUB,TgCATBr9,TgCatPRC2,VAND,VEG	15	1	TGRH88_013680	Uncharacterized protein (Fragment)	B9QDV9	Spc97/Spc98 family protein	VEG
1180	15	ARI,CAST,COUG,FOU,GAB2-2007-GAL-DOM2,GT1,MAS,Me49,p89,RH-88,RUB,TgCATBr9,TgCatPRC2,VAND,VEG	15	1	TGRH88_018360	Uncharacterized protein	A0A139XJE2	Uncharacterized protein	ARI
1181	21	ARI,CAST,COUG,FOU,GAB2-2007-GAL-DOM2,GT1,MAS,Me49,p89,RH-88,RUB,TgCATBr9,TgCatPRC2,VAND,VEG	15	1	TGRH88_020630	Uncharacterized protein	A0A3R8G3W0	Uncharacterized protein	CAST
1185	17	ARI,CAST,COUG,FOU,GAB2-2007-GAL-DOM2,GT1,MAS,Me49,p89,RH-88,RUB,TgCATBr9,TgCatPRC2,VAND,VEG	15	1	TGRH88_040370	Uncharacterized protein	A0A139XW38	Uncharacterized protein	ARI
1188	15	ARI,CAST,COUG,FOU,GAB2-2007-GAL-DOM2,GT1,MAS,Me49,p89,RH-88,RUB,TgCATBr9,TgCatPRC2,VAND,VEG	15	1	TGRH88_075090	Uncharacterized protein	A0A086QEH4	Uncharacterized protein	VAND
1189	15	ARI,CAST,COUG,FOU,GAB2-2007-GAL-DOM2,GT1,MAS,Me49,p89,RH-88,RUB,TgCATBr9,TgCatPRC2,VAND,VEG	15	1	TGRH88_040850	AP2 domain transcription factor AP2X-5	A0A139XWE1	AP2 domain transcription factor AP2X-5	ARI
1190	15	ARI,CAST,COUG,FOU,GAB2-2007-GAL-DOM2,GT1,MAS,Me49,p89,RH-88,RUB,TgCATBr9,TgCatPRC2,VAND,VEG	15	1	TGRH88_081360	C2 domain-containing protein	A0A139Y6P9	C2 domain-containing protein	ARI
1194	15	ARI,CAST,COUG,FOU,GAB2-2007-GAL-DOM2,GT1,MAS,Me49,p89,RH-88,RUB,TgCATBr9,TgCatPRC2,VAND,VEG	15	1	TGRH88_008420	AP2 domain transcription factor AP2IV-5	A0A139XL31	AP2 domain transcription factor AP2IV-5	ARI
1196	15	ARI,CAST,COUG,FOU,GAB2-2007-GAL-DOM2,GT1,MAS,Me49,p89,RH-88,RUB,TgCATBr9,TgCatPRC2,VAND,VEG	15	1	TGRH88_037500	Heavy metal translocating P-type ATPase subfamily protein	A0A139XZA8	Heavy metal translocating P-type ATPase subfamily protein	ARI
1197	19	ARI,CAST,COUG,FOU,GAB2-2007-GAL-DOM2,GT1,MAS,Me49,p89,RH-88,RUB,TgCATBr9,TgCatPRC2,VAND,VEG	15	1	TGRH88_006610	Glycosyl hydrolases family 35 protein	TGRH88_006610	glycosyl hydrolases family 35 protein	RH-88
1201	16	ARI,CAST,COUG,FOU,GAB2-2007-GAL-DOM2,GT1,MAS,Me49,p89,RH-88,RUB,TgCATBr9,TgCatPRC2,VAND,VEG	15	1	TGRH88_043710	Rhoptry neck protein RON3	A0A139XTV6	Rhoptry neck protein RON3	ARI
1204	15	ARI,CAST,COUG,FOU,GAB2-2007-GAL-DOM2,GT1,MAS,Me49,p89,RH-88,RUB,TgCATBr9,TgCatPRC2,VAND,VEG	15	1	TGRH88_053990	Uncharacterized protein	TGRH88_053990	unspecified product	RH-88
1205	15	ARI,CAST,COUG,FOU,GAB2-2007-GAL-DOM2,GT1,MAS,Me49,p89,RH-88,RUB,TgCATBr9,TgCatPRC2,VAND,VEG	15	1	TGRH88_072510	Uncharacterized protein	A0A139Y3U0	Uncharacterized protein	ARI
1206	25	ARI,CAST,COUG,FOU,GAB2-2007-GAL-DOM2,GT1,MAS,Me49,p89,RH-88,RUB,TgCATBr9,TgCatPRC2,VAND,VEG	15	1	TGRH88_065010	Myosin F (Fragment)	A0A139XNQ9	Myosin F	ARI
1207	22	ARI,CAST,COUG,FOU,GAB2-2007-GAL-DOM2,GT1,MAS,Me49,p89,RH-88,RUB,TgCATBr9,TgCatPRC2,VAND,VEG	15	1	TGRH88_017530	AP2 domain transcription factor AP2IX-8	A0A2G8XR06	Uncharacterized protein	COUG
1208	15	ARI,CAST,COUG,FOU,GAB2-2007-GAL-DOM2,GT1,MAS,Me49,p89,RH-88,RUB,TgCATBr9,TgCatPRC2,VAND,VEG	15	1	TGRH88_004830	Uncharacterized protein	A0A151HDT2	Uncharacterized protein	TgCatPRC2
1209	27	ARI,CAST,COUG,FOU,GAB2-2007-GAL-DOM2,GT1,MAS,Me49,p89,RH-88,RUB,TgCATBr9,TgCatPRC2,VAND,VEG	15	1	TGRH88_006760	ABC transporter transmembrane region domain-containing protein	V4ZBS8	ABC transporter protein, putative	VEG
1210	15	ARI,CAST,COUG,FOU,GAB2-2007-GAL-DOM2,GT1,MAS,Me49,p89,RH-88,RUB,TgCATBr9,TgCatPRC2,VAND,VEG	15	1	TGRH88_036620	CRAL/TRIO domain protein	A0A139XZI7	CRAL/TRIO domain protein	ARI
1215	19	ARI,CAST,COUG,FOU,GAB2-2007-GAL-DOM2,GT1,MAS,Me49,p89,RH-88,RUB,TgCATBr9,TgCatPRC2,VAND,VEG	15	1	TGRH88_012560	Uncharacterized protein	A0A425I562	Uncharacterized protein	CAST
1218	15	ARI,CAST,COUG,FOU,GAB2-2007-GAL-DOM2,GT1,MAS,Me49,p89,RH-88,RUB,TgCATBr9,TgCatPRC2,VAND,VEG	15	1	TGRH88_000710	Putative ppg3	A0A139XV40	Putative ppg3	ARI
1226	15	ARI,CAST,COUG,FOU,GAB2-2007-GAL-DOM2,GT1,MAS,Me49,p89,RH-88,RUB,TgCATBr9,TgCatPRC2,VAND,VEG	15	1	TGRH88_044300	Zinc finger (CCCH type) motif-containing protein	A0A139XTQ7	Zinc finger (CCCH type) motif-containing protein	ARI
1227	15	ARI,CAST,COUG,FOU,GAB2-2007-GAL-DOM2,GT1,MAS,Me49,p89,RH-88,RUB,TgCATBr9,TgCatPRC2,VAND,VEG	15	1	TGRH88_026470	Patched family protein	A0A139XYN0	Patched family protein	ARI
1228	16	ARI,CAST,COUG,FOU,GAB2-2007-GAL-DOM2,GT1,MAS,Me49,p89,RH-88,RUB,TgCATBr9,TgCatPRC2,VAND,VEG	15	1	TGRH88_032630	Regulator of chromosome condensation (RCC1) repeat-containing protein	A0A139Y0Q1	Regulator of chromosome condensation (RCC1) repeat-containing protein	ARI
1238	15	ARI,CAST,COUG,FOU,GAB2-2007-GAL-DOM2,GT1,MAS,Me49,p89,RH-88,RUB,TgCATBr9,TgCatPRC2,VAND,VEG	15	1	TGRH88_068980	Uncharacterized protein	A0A139XP95	Uncharacterized protein	ARI
1239	22	ARI,CAST,COUG,FOU,GAB2-2007-GAL-DOM2,GT1,MAS,Me49,p89,RH-88,RUB,TgCATBr9,TgCatPRC2,VAND,VEG	15	1	TGRH88_020840	Putative transmembrane protein	S7VXS0	Uncharacterized protein	GT1
1242	18	ARI,CAST,COUG,FOU,GAB2-2007-GAL-DOM2,GT1,MAS,Me49,p89,RH-88,RUB,TgCATBr9,TgCatPRC2,VAND,VEG	15	1	TGRH88_068020	Beige/BEACH domain-containing protein	A0A086M9F9	Beige/BEACH domain-containing protein	RUB
1244	28	ARI,CAST,COUG,FOU,GAB2-2007-GAL-DOM2,GT1,MAS,Me49,p89,RH-88,RUB,TgCATBr9,TgCatPRC2,VAND,VEG	15	1	TGRH88_035050	Uncharacterized protein (Fragment)	S7W3B9	Uncharacterized protein	GT1
1245	18	ARI,CAST,COUG,FOU,GAB2-2007-GAL-DOM2,GT1,MAS,Me49,p89,RH-88,RUB,TgCATBr9,TgCatPRC2,VAND,VEG	15	1	TGRH88_044030	AP2 domain transcription factor AP2X-3	A0A139XTS6	AP2 domain transcription factor AP2X-3	ARI
1248	18	ARI,CAST,COUG,FOU,GAB2-2007-GAL-DOM2,GT1,MAS,Me49,p89,RH-88,RUB,TgCATBr9,TgCatPRC2,VAND,VEG	15	1	TGRH88_017350	TYR_PHOSPHATASE_2 domain-containing protein	A0A139Y1D7	TYR_PHOSPHATASE_2 domain-containing protein	ARI
1250	17	ARI,CAST,COUG,FOU,GAB2-2007-GAL-DOM2,GT1,MAS,Me49,p89,RH-88,RUB,TgCATBr9,TgCatPRC2,VAND,VEG	15	1	TGRH88_036170	Diphthamide synthase	S8F976	Diphthamide synthase	Me49
1252	15	ARI,CAST,COUG,FOU,GAB2-2007-GAL-DOM2,GT1,MAS,Me49,p89,RH-88,RUB,TgCATBr9,TgCatPRC2,VAND,VEG	15	1	TGRH88_020160	Uncharacterized protein	A0A0F7URB9	Uncharacterized protein	VEG
1253	15	ARI,CAST,COUG,FOU,GAB2-2007-GAL-DOM2,GT1,MAS,Me49,p89,RH-88,RUB,TgCATBr9,TgCatPRC2,VAND,VEG	15	1	TGRH88_024810	ABC1 family protein	A0A139XY23	ABC1 family protein	ARI
1254	28	ARI,CAST,COUG,FOU,GAB2-2007-GAL-DOM2,GT1,MAS,Me49,p89,RH-88,RUB,TgCATBr9,TgCatPRC2,VAND,VEG	15	1	TGRH88_059840	Uncharacterized protein (Fragment)	S7WHF8	Uncharacterized protein	GT1
1256	26	ARI,CAST,COUG,FOU,GAB2-2007-GAL-DOM2,GT1,MAS,Me49,p89,RH-88,RUB,TgCATBr9,TgCatPRC2,VAND,VEG	15	1	TGRH88_017080	Corepressor complex CRC230 (Fragment)	A0A086JMC1	Corepressor complex CRC230	GAB2-2007-GAL-DOM2
1257	18	ARI,CAST,COUG,FOU,GAB2-2007-GAL-DOM2,GT1,MAS,Me49,p89,RH-88,RUB,TgCATBr9,TgCatPRC2,VAND,VEG	15	1	TGRH88_036030	NUC173 domain protein	A0A139XZJ7	NUC173 domain protein	ARI
1258	15	ARI,CAST,COUG,FOU,GAB2-2007-GAL-DOM2,GT1,MAS,Me49,p89,RH-88,RUB,TgCATBr9,TgCatPRC2,VAND,VEG	15	1	TGRH88_058900	Uncharacterized protein	TGRH88_058900	unspecified product	RH-88
1261	17	ARI,CAST,COUG,FOU,GAB2-2007-GAL-DOM2,GT1,MAS,Me49,p89,RH-88,RUB,TgCATBr9,TgCatPRC2,VAND,VEG	15	1	TGRH88_008200	Pumilio-family RNA binding repeat-containing protein	A0A086PUR2	Pumilio-family RNA binding repeat-containing protein	VAND
1264	15	ARI,CAST,COUG,FOU,GAB2-2007-GAL-DOM2,GT1,MAS,Me49,p89,RH-88,RUB,TgCATBr9,TgCatPRC2,VAND,VEG	15	1	TGRH88_033870	Uncharacterized protein	A0A3R8ASP2	Uncharacterized protein	CAST
1270	22	ARI,CAST,COUG,FOU,GAB2-2007-GAL-DOM2,GT1,MAS,Me49,p89,RH-88,RUB,TgCATBr9,TgCatPRC2,VAND,VEG	15	1	TGRH88_062990	Putative cell-cycle-associated protein kinase CDK	A0A151HFL4	Putative cell-cycle-associated protein kinase CDK	TgCatPRC2
1271	16	ARI,CAST,COUG,FOU,GAB2-2007-GAL-DOM2,GT1,MAS,Me49,p89,RH-88,RUB,TgCATBr9,TgCatPRC2,VAND,VEG	15	1	TGRH88_001580	Phosphoserine phosphatase	TGRH88_001580	phosphoserine phosphatase	RH-88
1276	15	ARI,CAST,COUG,FOU,GAB2-2007-GAL-DOM2,GT1,MAS,Me49,p89,RH-88,RUB,TgCATBr9,TgCatPRC2,VAND,VEG	15	1	TGRH88_008410	Histone lysine methyltransferase SET8	A0A139XL50	Histone lysine methyltransferase SET8	ARI
1279	18	ARI,CAST,COUG,FOU,GAB2-2007-GAL-DOM2,GT1,MAS,Me49,p89,RH-88,RUB,TgCATBr9,TgCatPRC2,VAND,VEG	15	1	TGRH88_026440	Putative transmembrane protein	TGRH88_026440	unspecified product	RH-88
1281	15	ARI,CAST,COUG,FOU,GAB2-2007-GAL-DOM2,GT1,MAS,Me49,p89,RH-88,RUB,TgCATBr9,TgCatPRC2,VAND,VEG	15	1	TGRH88_004760	Uncharacterized protein	A0A139XSV6	Uncharacterized protein	ARI
1282	15	ARI,CAST,COUG,FOU,GAB2-2007-GAL-DOM2,GT1,MAS,Me49,p89,RH-88,RUB,TgCATBr9,TgCatPRC2,VAND,VEG	15	1	TGRH88_005640	Pentatricopeptide repeat domain-containing protein	A0A139XSM5	Pentatricopeptide repeat domain-containing protein	ARI
1285	23	ARI,CAST,COUG,FOU,GAB2-2007-GAL-DOM2,GT1,MAS,Me49,p89,RH-88,RUB,TgCATBr9,TgCatPRC2,VAND,VEG	15	1	TGRH88_035810	Putative leucine rich repeat protein (Fragment)	TGRH88_035810	unspecified product	RH-88
1288	17	ARI,CAST,COUG,FOU,GAB2-2007-GAL-DOM2,GT1,MAS,Me49,p89,RH-88,RUB,TgCATBr9,TgCatPRC2,VAND,VEG	15	1	TGRH88_066280	SPRY domain-containing protein	A0A086LJR3	SPRY domain-containing protein	RUB
1289	15	ARI,CAST,COUG,FOU,GAB2-2007-GAL-DOM2,GT1,MAS,Me49,p89,RH-88,RUB,TgCATBr9,TgCatPRC2,VAND,VEG	15	1	TGRH88_060870	ABC1 family protein	A0A086M6R7	ABC1 family protein	RUB
1290	16	ARI,CAST,COUG,FOU,GAB2-2007-GAL-DOM2,GT1,MAS,Me49,p89,RH-88,RUB,TgCATBr9,TgCatPRC2,VAND,VEG	15	1	TGRH88_057940	Uncharacterized protein	A0A086M7R5	Uncharacterized protein	RUB
1295	22	ARI,CAST,COUG,FOU,GAB2-2007-GAL-DOM2,GT1,MAS,Me49,p89,RH-88,RUB,TgCATBr9,TgCatPRC2,VAND,VEG	15	1	TGRH88_031030	Uncharacterized protein (Fragment)	A0A086QQA2	Uncharacterized protein	MAS
1297	15	ARI,CAST,COUG,FOU,GAB2-2007-GAL-DOM2,GT1,MAS,Me49,p89,RH-88,RUB,TgCATBr9,TgCatPRC2,VAND,VEG	15	1	TGRH88_064590	AP2 domain transcription factor AP2XII-9	A0A151H0Y1	AP2 domain transcription factor AP2XII-9	TgCatPRC2
1298	25	ARI,CAST,COUG,FOU,GAB2-2007-GAL-DOM2,GT1,MAS,Me49,p89,RH-88,RUB,TgCATBr9,TgCatPRC2,VAND,VEG	15	1	TGRH88_051570	Putative transmembrane protein	A0A3R7YTA0	Putative transmembrane protein	CAST
1300	20	ARI,CAST,COUG,FOU,GAB2-2007-GAL-DOM2,GT1,MAS,Me49,p89,RH-88,RUB,TgCATBr9,TgCatPRC2,VAND,VEG	15	1	TGRH88_060130	Dipeptidyl peptidase iv (Dpp iv) n-terminal region domain-containing protein (Fragment)	A0A0F7VAG5	Dipeptidyl peptidase IV domain-containing protein	VEG
1304	15	ARI,CAST,COUG,FOU,GAB2-2007-GAL-DOM2,GT1,MAS,Me49,p89,RH-88,RUB,TgCATBr9,TgCatPRC2,VAND,VEG	15	1	TGRH88_014960	Uncharacterized protein	A0A425I4F1	Uncharacterized protein	CAST
1305	23	ARI,CAST,COUG,FOU,GAB2-2007-GAL-DOM2,GT1,MAS,Me49,p89,RH-88,RUB,TgCATBr9,TgCatPRC2,VAND,VEG	15	1	TGRH88_053340	ABC transporter, ATP-binding domain-containing protein	A0A086LHV6	ABC transporter, ATP-binding domain-containing protein	FOU
1306	15	ARI,CAST,COUG,FOU,GAB2-2007-GAL-DOM2,GT1,MAS,Me49,p89,RH-88,RUB,TgCATBr9,TgCatPRC2,VAND,VEG	15	1	TGRH88_017230	ABC transporter transmembrane region domain-containing protein	A0A139Y1D1	ABC transporter transmembrane region domain-containing protein	ARI
1307	31	ARI,CAST,COUG,FOU,GAB2-2007-GAL-DOM2,GT1,MAS,Me49,p89,RH-88,RUB,TgCATBr9,TgCatPRC2,VAND,VEG	15	1	TGRH88_046500	Amylo-alpha-1,6-glucosidase (Fragment)	A0A139XX24	Amylo-alpha-1,6-glucosidase	ARI
1308	22	ARI,CAST,COUG,FOU,GAB2-2007-GAL-DOM2,GT1,MAS,Me49,p89,RH-88,RUB,TgCATBr9,TgCatPRC2,VAND,VEG	15	1	TGRH88_043570	Uncharacterized protein (Fragment)	A0A3R7Z2J1	Uncharacterized protein	CAST
1309	16	ARI,CAST,COUG,FOU,GAB2-2007-GAL-DOM2,GT1,MAS,Me49,p89,RH-88,RUB,TgCATBr9,TgCatPRC2,VAND,VEG	15	1	TGRH88_026920	Uncharacterized protein	A0A139XYT4	Uncharacterized protein	ARI
1315	16	ARI,CAST,COUG,FOU,GAB2-2007-GAL-DOM2,GT1,MAS,Me49,p89,RH-88,RUB,TgCATBr9,TgCatPRC2,VAND,VEG	15	1	TGRH88_012380	Tubulin-tyrosine ligase family protein	A0A139Y2N3	Tubulin-tyrosine ligase family protein	ARI
1316	15	ARI,CAST,COUG,FOU,GAB2-2007-GAL-DOM2,GT1,MAS,Me49,p89,RH-88,RUB,TgCATBr9,TgCatPRC2,VAND,VEG	15	1	TGRH88_039480	AP2 domain transcription factor AP2X-9	A0A139XVQ2	AP2 domain transcription factor AP2X-9	ARI
1319	17	ARI,CAST,COUG,FOU,GAB2-2007-GAL-DOM2,GT1,MAS,Me49,p89,RH-88,RUB,TgCATBr9,TgCatPRC2,VAND,VEG	15	1	TGRH88_076310	UBA/TS-N domain-containing protein	A0A139Y561	UBA/TS-N domain-containing protein	ARI
1320	20	ARI,CAST,COUG,FOU,GAB2-2007-GAL-DOM2,GT1,MAS,Me49,p89,RH-88,RUB,TgCATBr9,TgCatPRC2,VAND,VEG	15	1	TGRH88_077150	Homeodomain-like domain protein	A0A2G8Y744	Homeodomain-like domain protein	COUG
1322	37	ARI,CAST,COUG,FOU,GAB2-2007-GAL-DOM2,GT1,MAS,Me49,p89,RH-88,RUB,TgCATBr9,TgCatPRC2,VAND,VEG	15	1	TGRH88_001490	Leucine rich repeat-containing protein (Fragment)	S7VZP2	Leucine rich repeat-containing protein	GT1
1324	21	ARI,CAST,COUG,FOU,GAB2-2007-GAL-DOM2,GT1,MAS,Me49,p89,RH-88,RUB,TgCATBr9,TgCatPRC2,VAND,VEG	15	1	TGRH88_061780	P-type phospholipid transporter	A0A2G8YBI6	P-type phospholipid transporter	COUG
1326	21	ARI,CAST,COUG,FOU,GAB2-2007-GAL-DOM2,GT1,MAS,Me49,p89,RH-88,RUB,TgCATBr9,TgCatPRC2,VAND,VEG	15	1	TGRH88_039750	AP2 domain transcription factor AP2X-7	A0A425HUV7	AP2 domain transcription factor AP2X-7	CAST
1327	15	ARI,CAST,COUG,FOU,GAB2-2007-GAL-DOM2,GT1,MAS,Me49,p89,RH-88,RUB,TgCATBr9,TgCatPRC2,VAND,VEG	15	1	TGRH88_003340	Trimethylguanosine synthase	A0A0F7UQR6	Trimethylguanosine synthase	VEG
1329	15	ARI,CAST,COUG,FOU,GAB2-2007-GAL-DOM2,GT1,MAS,Me49,p89,RH-88,RUB,TgCATBr9,TgCatPRC2,VAND,VEG	15	1	TGRH88_035760	Rad17 cell cycle checkpoint protein	A0A086LZ24	Rad17 cell cycle checkpoint protein	RUB
1330	15	ARI,CAST,COUG,FOU,GAB2-2007-GAL-DOM2,GT1,MAS,Me49,p89,RH-88,RUB,TgCATBr9,TgCatPRC2,VAND,VEG	15	1	TGRH88_035180	DEAD/DEAH box helicase domain-containing protein	V4ZCY2	DEAD/DEAH box helicase domain-containing protein	VEG
1331	16	ARI,CAST,COUG,FOU,GAB2-2007-GAL-DOM2,GT1,MAS,Me49,p89,RH-88,RUB,TgCATBr9,TgCatPRC2,VAND,VEG	15	1	TGRH88_068250	FHA domain-containing protein	A0A0F7UVI3	FHA domain-containing protein	VEG
1333	16	ARI,CAST,COUG,FOU,GAB2-2007-GAL-DOM2,GT1,MAS,Me49,p89,RH-88,RUB,TgCATBr9,TgCatPRC2,VAND,VEG	15	1	TGRH88_006950	Uncharacterized protein	A0A139XKP2	Uncharacterized protein	ARI
1335	22	ARI,CAST,COUG,FOU,GAB2-2007-GAL-DOM2,GT1,MAS,Me49,p89,RH-88,RUB,TgCATBr9,TgCatPRC2,VAND,VEG	15	1	TGRH88_078590	SufB/sufD domain-containing protein (Fragment)	A0A086L0D4	SufB/sufD domain-containing protein	FOU
1336	30	ARI,CAST,COUG,FOU,GAB2-2007-GAL-DOM2,GT1,MAS,Me49,p89,RH-88,RUB,TgCATBr9,TgCatPRC2,VAND,VEG	15	1	TGRH88_080310	Uncharacterized protein	S7V4W8	Uncharacterized protein	GT1
1338	27	ARI,CAST,COUG,FOU,GAB2-2007-GAL-DOM2,GT1,MAS,Me49,p89,RH-88,RUB,TgCATBr9,TgCatPRC2,VAND,VEG	15	1	TGRH88_040430	Signal peptidase (Fragment)	A0A086JUL3	Signal peptidase	GAB2-2007-GAL-DOM2
1341	15	ARI,CAST,COUG,FOU,GAB2-2007-GAL-DOM2,GT1,MAS,Me49,p89,RH-88,RUB,TgCATBr9,TgCatPRC2,VAND,VEG	15	1	TGRH88_036790	RAP domain-containing protein	A0A139XZ92	RAP domain-containing protein	ARI
1342	18	ARI,CAST,COUG,FOU,GAB2-2007-GAL-DOM2,GT1,MAS,Me49,p89,RH-88,RUB,TgCATBr9,TgCatPRC2,VAND,VEG	15	1	TGRH88_057670	PH domain-containing protein	A0A3R8ACI0	PH domain-containing protein	CAST
1343	15	ARI,CAST,COUG,FOU,GAB2-2007-GAL-DOM2,GT1,MAS,Me49,p89,RH-88,RUB,TgCATBr9,TgCatPRC2,VAND,VEG	15	1	TGRH88_041630	Subtilisin	A0A0F7V317	Subtilisin	VEG
1344	15	ARI,CAST,COUG,FOU,GAB2-2007-GAL-DOM2,GT1,MAS,Me49,p89,RH-88,RUB,TgCATBr9,TgCatPRC2,VAND,VEG	15	1	TGRH88_004070	Uncharacterized protein	A0A139XT44	Uncharacterized protein	ARI
1345	22	ARI,CAST,COUG,FOU,GAB2-2007-GAL-DOM2,GT1,MAS,Me49,p89,RH-88,RUB,TgCATBr9,TgCatPRC2,VAND,VEG	15	1	TGRH88_000730	DEAD/DEAH box helicase domain-containing protein (Fragment)	A0A139XV32	DEAD/DEAH box helicase domain-containing protein	ARI
1347	15	ARI,CAST,COUG,FOU,GAB2-2007-GAL-DOM2,GT1,MAS,Me49,p89,RH-88,RUB,TgCATBr9,TgCatPRC2,VAND,VEG	15	1	TGRH88_082910	Uncharacterized protein	S7V5M4	Uncharacterized protein	GT1
1348	39	ARI,CAST,COUG,FOU,GAB2-2007-GAL-DOM2,GT1,MAS,Me49,p89,RH-88,RUB,TgCATBr9,TgCatPRC2,VAND,VEG	15	1	TGRH88_000880	Uncharacterized protein	TGRH88_000880	unspecified product	RH-88
1354	30	ARI,CAST,COUG,FOU,GAB2-2007-GAL-DOM2,GT1,MAS,Me49,p89,RH-88,RUB,TgCATBr9,TgCatPRC2,VAND,VEG	15	1	TGRH88_081220	Uncharacterized protein (Fragment)	A0A2G8Y1J0	Uncharacterized protein	COUG
1356	15	ARI,CAST,COUG,FOU,GAB2-2007-GAL-DOM2,GT1,MAS,Me49,p89,RH-88,RUB,TgCATBr9,TgCatPRC2,VAND,VEG	15	1	TGRH88_069890	DEAD/DEAH box helicase domain-containing protein	A0A139XRW0	DEAD/DEAH box helicase domain-containing protein	ARI
1357	21	ARI,CAST,COUG,FOU,GAB2-2007-GAL-DOM2,GT1,MAS,Me49,p89,RH-88,RUB,TgCATBr9,TgCatPRC2,VAND,VEG	15	1	TGRH88_031690	Diacylglycerol kinase	A0A425HWW7	Diacylglycerol kinase	CAST
1359	20	ARI,CAST,COUG,FOU,GAB2-2007-GAL-DOM2,GT1,MAS,Me49,p89,RH-88,RUB,TgCATBr9,TgCatPRC2,VAND,VEG	15	1	TGRH88_071020	Bromodomain-containing protein	S8GLH8	Bromodomain-containing protein	Me49
1364	15	ARI,CAST,COUG,FOU,GAB2-2007-GAL-DOM2,GT1,MAS,Me49,p89,RH-88,RUB,TgCATBr9,TgCatPRC2,VAND,VEG	15	1	TGRH88_024420	Uncharacterized protein	A0A086Q7Q4	Uncharacterized protein	VAND
1367	15	ARI,CAST,COUG,FOU,GAB2-2007-GAL-DOM2,GT1,MAS,Me49,p89,RH-88,RUB,TgCATBr9,TgCatPRC2,VAND,VEG	15	1	TGRH88_035970	Uncharacterized protein	A0A0F7V121	Uncharacterized protein	VEG
1369	15	ARI,CAST,COUG,FOU,GAB2-2007-GAL-DOM2,GT1,MAS,Me49,p89,RH-88,RUB,TgCATBr9,TgCatPRC2,VAND,VEG	15	1	TGRH88_054780	Zinc finger, C3HC4 type (RING finger) domain-containing protein	A0A139XN98	Zinc finger, C3HC4 type (RING finger) domain-containing protein	ARI
1370	15	ARI,CAST,COUG,FOU,GAB2-2007-GAL-DOM2,GT1,MAS,Me49,p89,RH-88,RUB,TgCATBr9,TgCatPRC2,VAND,VEG	15	1	TGRH88_005430	Uncharacterized protein	A0A139XSR9	Uncharacterized protein	ARI
1372	17	ARI,CAST,COUG,FOU,GAB2-2007-GAL-DOM2,GT1,MAS,Me49,p89,RH-88,RUB,TgCATBr9,TgCatPRC2,VAND,VEG	15	1	TGRH88_051340	Plasma membrane-type Ca(2+)-ATPase A1 PMCAA1	A0A425I1Q1	Plasma membrane-type Ca(2+)-ATPase A1 PMCAA1	CAST
1373	20	ARI,CAST,COUG,FOU,GAB2-2007-GAL-DOM2,GT1,MAS,Me49,p89,RH-88,RUB,TgCATBr9,TgCatPRC2,VAND,VEG	15	1	TGRH88_075300	Myosin I (Fragment)	A0A3R8AXQ0	Myosin I	CAST
1374	28	ARI,CAST,COUG,FOU,GAB2-2007-GAL-DOM2,GT1,MAS,Me49,p89,RH-88,RUB,TgCATBr9,TgCatPRC2,VAND,VEG	15	1	TGRH88_034880	GYF domain-containing protein (Fragment)	S8GDZ2	Eukaryotic translation initiation factor 2A	Me49
1377	18	ARI,CAST,COUG,FOU,GAB2-2007-GAL-DOM2,GT1,MAS,Me49,p89,RH-88,RUB,TgCATBr9,TgCatPRC2,VAND,VEG	15	1	TGRH88_050690	Uncharacterized protein	A0A139Y8Q5	Uncharacterized protein	ARI
1378	17	ARI,CAST,COUG,FOU,GAB2-2007-GAL-DOM2,GT1,MAS,Me49,p89,RH-88,RUB,TgCATBr9,TgCatPRC2,VAND,VEG	15	1	TGRH88_066890	tRNA pseudouridine synthase	A0A425HXS4	tRNA pseudouridine synthase	CAST
1383	21	ARI,CAST,COUG,FOU,GAB2-2007-GAL-DOM2,GT1,MAS,Me49,p89,RH-88,RUB,TgCATBr9,TgCatPRC2,VAND,VEG	15	1	TGRH88_013320	Exportin-5 domain-containing protein	A0A139Y2H6	Exportin-5 domain-containing protein	ARI
1384	15	ARI,CAST,COUG,FOU,GAB2-2007-GAL-DOM2,GT1,MAS,Me49,p89,RH-88,RUB,TgCATBr9,TgCatPRC2,VAND,VEG	15	1	TGRH88_045330	Uncharacterized protein	A0A139XWP9	Uncharacterized protein	ARI
1385	22	ARI,CAST,COUG,FOU,GAB2-2007-GAL-DOM2,GT1,MAS,Me49,p89,RH-88,RUB,TgCATBr9,TgCatPRC2,VAND,VEG	15	1	TGRH88_058020	Uncharacterized protein (Fragment)	A0A3R7YRT1	Zinc finger, C3HC4 type (RING finger) protein	CAST
1386	17	ARI,CAST,COUG,FOU,GAB2-2007-GAL-DOM2,GT1,MAS,Me49,p89,RH-88,RUB,TgCATBr9,TgCatPRC2,VAND,VEG	15	1	TGRH88_081150	Uncharacterized protein	S8F1D9	Uncharacterized protein	Me49
1391	15	ARI,CAST,COUG,FOU,GAB2-2007-GAL-DOM2,GT1,MAS,Me49,p89,RH-88,RUB,TgCATBr9,TgCatPRC2,VAND,VEG	15	1	TGRH88_005260	Uncharacterized protein	A0A086LU08	Uncharacterized protein (Fragment)	RUB
1393	28	ARI,CAST,COUG,FOU,GAB2-2007-GAL-DOM2,GT1,MAS,Me49,p89,RH-88,RUB,TgCATBr9,TgCatPRC2,VAND,VEG	15	1	TGRH88_056220	Phospholipid-translocating P-type ATPase, flippase subfamily protein (Fragment)	A0A3R8AHK2	P-type phospholipid transporter	CAST
1394	16	ARI,CAST,COUG,FOU,GAB2-2007-GAL-DOM2,GT1,MAS,Me49,p89,RH-88,RUB,TgCATBr9,TgCatPRC2,VAND,VEG	15	1	TGRH88_081550	'chromo' (CHRromatin Organization MOdifier) domain-containing protein	A0A3R8AW37	Chromo (CHRromatin Organization MOdifier) domain-containing protein	CAST
1399	15	ARI,CAST,COUG,FOU,GAB2-2007-GAL-DOM2,GT1,MAS,Me49,p89,RH-88,RUB,TgCATBr9,TgCatPRC2,VAND,VEG	15	1	TGRH88_036750	WD domain, G-beta repeat-containing protein	A0A139XZH1	WD domain, G-beta repeat-containing protein	ARI
1400	15	ARI,CAST,COUG,FOU,GAB2-2007-GAL-DOM2,GT1,MAS,Me49,p89,RH-88,RUB,TgCATBr9,TgCatPRC2,VAND,VEG	15	1	TGRH88_031660	Uncharacterized protein	A0A139XML9	Uncharacterized protein	ARI
1402	16	ARI,CAST,COUG,FOU,GAB2-2007-GAL-DOM2,GT1,MAS,Me49,p89,RH-88,RUB,TgCATBr9,TgCatPRC2,VAND,VEG	15	1	TGRH88_005570	DNA repair protein endonuclease SAE2/CtIP carboxy-terminal protein	A0A139XSL4	DNA repair protein endonuclease SAE2/CtIP carboxy-terminal protein	ARI
1404	16	ARI,CAST,COUG,FOU,GAB2-2007-GAL-DOM2,GT1,MAS,Me49,p89,RH-88,RUB,TgCATBr9,TgCatPRC2,VAND,VEG	15	1	TGRH88_003440	Uncharacterized protein	A0A139XTC7	Uncharacterized protein	ARI
1406	15	ARI,CAST,COUG,FOU,GAB2-2007-GAL-DOM2,GT1,MAS,Me49,p89,RH-88,RUB,TgCATBr9,TgCatPRC2,VAND,VEG	15	1	TGRH88_035860	Uncharacterized protein	A0A139XZK7	Uncharacterized protein	ARI
1407	18	ARI,CAST,COUG,FOU,GAB2-2007-GAL-DOM2,GT1,MAS,Me49,p89,RH-88,RUB,TgCATBr9,TgCatPRC2,VAND,VEG	15	1	TGRH88_051030	Putative histone lysine methyltransferase, SET (Fragment)	A0A3R7YT89	Putative histone lysine methyltransferase, SET	CAST
1411	21	ARI,CAST,COUG,FOU,GAB2-2007-GAL-DOM2,GT1,MAS,Me49,p89,RH-88,RUB,TgCATBr9,TgCatPRC2,VAND,VEG	15	1	TGRH88_063190	Putative proteophosphoglycan 5, related protein (Fragment)	S8ES45	Uncharacterized protein	Me49
1416	17	ARI,CAST,COUG,FOU,GAB2-2007-GAL-DOM2,GT1,MAS,Me49,p89,RH-88,RUB,TgCATBr9,TgCatPRC2,VAND,VEG	15	1	TGRH88_037890	Protein kinase domain-containing protein (Fragment)	A0A0F7UVE0	Protein kinase domain-containing protein	VEG
1417	15	ARI,CAST,COUG,FOU,GAB2-2007-GAL-DOM2,GT1,MAS,Me49,p89,RH-88,RUB,TgCATBr9,TgCatPRC2,VAND,VEG	15	1	TGRH88_076610	Putative helicase	A0A425IAC7	Putative helicase	CAST
1423	15	ARI,CAST,COUG,FOU,GAB2-2007-GAL-DOM2,GT1,MAS,Me49,p89,RH-88,RUB,TgCATBr9,TgCatPRC2,VAND,VEG	15	1	TGRH88_066360	Tetratricopeptide repeat-containing protein	A0A139XP78	Tetratricopeptide repeat-containing protein	ARI
1424	20	ARI,CAST,COUG,FOU,GAB2-2007-GAL-DOM2,GT1,MAS,Me49,p89,RH-88,RUB,TgCATBr9,TgCatPRC2,VAND,VEG	15	1	TGRH88_065230	MIZ/SP-RING zinc finger domain-containing protein	A0A2G8XQG5	MIZ/SP-RING zinc finger domain-containing protein	COUG
1425	15	ARI,CAST,COUG,FOU,GAB2-2007-GAL-DOM2,GT1,MAS,Me49,p89,RH-88,RUB,TgCATBr9,TgCatPRC2,VAND,VEG	15	1	TGRH88_048570	ImpB/MucB/SamB family protein	A0A3R8GAG6	ImpB/MucB/SamB family protein	CAST
1430	15	ARI,CAST,COUG,FOU,GAB2-2007-GAL-DOM2,GT1,MAS,Me49,p89,RH-88,RUB,TgCATBr9,TgCatPRC2,VAND,VEG	15	1	TGRH88_004060	Uncharacterized protein	A0A139XT69	Uncharacterized protein	ARI
1433	35	ARI,CAST,COUG,FOU,GAB2-2007-GAL-DOM2,GT1,MAS,Me49,p89,RH-88,RUB,TgCATBr9,TgCatPRC2,VAND,VEG	15	1	TGRH88_062510	Regulator of chromosome condensation (RCC1) repeat-containing protein	A0A0F7V7J5	Guanidine nucleotide exchange factor, putative	VEG
1436	15	ARI,CAST,COUG,FOU,GAB2-2007-GAL-DOM2,GT1,MAS,Me49,p89,RH-88,RUB,TgCATBr9,TgCatPRC2,VAND,VEG	15	1	TGRH88_043210	DEAD/DEAH box helicase domain-containing protein	A0A086LKX2	DEAD/DEAH box helicase domain-containing protein	RUB
1438	16	ARI,CAST,COUG,FOU,GAB2-2007-GAL-DOM2,GT1,MAS,Me49,p89,RH-88,RUB,TgCATBr9,TgCatPRC2,VAND,VEG	15	1	TGRH88_018810	Putative transmembrane protein	A0A139XJB3	Uncharacterized protein	ARI
1439	15	ARI,CAST,COUG,FOU,GAB2-2007-GAL-DOM2,GT1,MAS,Me49,p89,RH-88,RUB,TgCATBr9,TgCatPRC2,VAND,VEG	15	1	TGRH88_042880	Uncharacterized protein	S8F060	Uncharacterized protein	Me49
1441	15	ARI,CAST,COUG,FOU,GAB2-2007-GAL-DOM2,GT1,MAS,Me49,p89,RH-88,RUB,TgCATBr9,TgCatPRC2,VAND,VEG	15	1	TGRH88_029030	Putative PX domain protein	A0A086JQ22	Putative PX domain protein	p89
1450	25	ARI,CAST,COUG,FOU,GAB2-2007-GAL-DOM2,GT1,MAS,Me49,p89,RH-88,RUB,TgCATBr9,TgCatPRC2,VAND,VEG	15	1	TGRH88_025780	Kynurenine 3-monooxygenase and-related flavoprotein monooxygenase family (ISS) protein (Fragment)	A0A2G8XZN3	Putative kynurenine 3-monooxygenase and-related flavoprotein monooxygenase family (ISS) protein	COUG
1451	15	ARI,CAST,COUG,FOU,GAB2-2007-GAL-DOM2,GT1,MAS,Me49,p89,RH-88,RUB,TgCATBr9,TgCatPRC2,VAND,VEG	15	1	TGRH88_031550	Protein kinase	A0A425HWV9	Protein kinase	CAST
1452	15	ARI,CAST,COUG,FOU,GAB2-2007-GAL-DOM2,GT1,MAS,Me49,p89,RH-88,RUB,TgCATBr9,TgCatPRC2,VAND,VEG	15	1	TGRH88_053570	Uncharacterized protein	A0A425HXL0	Uncharacterized protein	CAST
1453	15	ARI,CAST,COUG,FOU,GAB2-2007-GAL-DOM2,GT1,MAS,Me49,p89,RH-88,RUB,TgCATBr9,TgCatPRC2,VAND,VEG	15	1	TGRH88_080400	AP2 domain transcription factor AP2VIII-6	A0A139Y6U0	AP2 domain transcription factor AP2VIII-6	ARI
1456	18	ARI,CAST,COUG,FOU,GAB2-2007-GAL-DOM2,GT1,MAS,Me49,p89,RH-88,RUB,TgCATBr9,TgCatPRC2,VAND,VEG	15	1	TGRH88_004860	Putative cell-cycle-associated protein kinase SRPK	A0A139XSZ6	Putative cell-cycle-associated protein kinase SRPK	ARI
1462	15	ARI,CAST,COUG,FOU,GAB2-2007-GAL-DOM2,GT1,MAS,Me49,p89,RH-88,RUB,TgCATBr9,TgCatPRC2,VAND,VEG	15	1	TGRH88_044580	Putative transmembrane protein	A0A139XTM2	PIGO_PIGG domain-containing protein	ARI
1464	15	ARI,CAST,COUG,FOU,GAB2-2007-GAL-DOM2,GT1,MAS,Me49,p89,RH-88,RUB,TgCATBr9,TgCatPRC2,VAND,VEG	15	1	TGRH88_003590	POPLD (NUC188) domain-containing protein	A0A139XTC0	POPLD (NUC188) domain-containing protein	ARI
1467	17	ARI,CAST,COUG,FOU,GAB2-2007-GAL-DOM2,GT1,MAS,Me49,p89,RH-88,RUB,TgCATBr9,TgCatPRC2,VAND,VEG	15	1	TGRH88_017740	DNA-directed RNA polymerase subunit	A0A086LRR7	DNA-directed RNA polymerase subunit	RUB
1468	15	ARI,CAST,COUG,FOU,GAB2-2007-GAL-DOM2,GT1,MAS,Me49,p89,RH-88,RUB,TgCATBr9,TgCatPRC2,VAND,VEG	15	1	TGRH88_066980	Myb family DNA-binding domain-containing protein	A0A139XQ05	Myb family DNA-binding domain-containing protein	ARI
1470	32	ARI,CAST,COUG,FOU,GAB2-2007-GAL-DOM2,GT1,MAS,Me49,p89,RH-88,RUB,TgCATBr9,TgCatPRC2,VAND,VEG	15	1	TGRH88_001900	START domain-containing protein	TGRH88_001900	unspecified product	RH-88
1472	17	ARI,CAST,COUG,FOU,GAB2-2007-GAL-DOM2,GT1,MAS,Me49,p89,RH-88,RUB,TgCATBr9,TgCatPRC2,VAND,VEG	15	1	TGRH88_008070	SWI2/SNF2-containing protein RAD5 (Fragment)	A0A139XK72	SWI2/SNF2-containing protein RAD5	ARI
1474	16	ARI,CAST,COUG,FOU,GAB2-2007-GAL-DOM2,GT1,MAS,Me49,p89,RH-88,RUB,TgCATBr9,TgCatPRC2,VAND,VEG	15	1	TGRH88_045170	Uncharacterized protein	A0A425I6S6	Uncharacterized protein	CAST
1479	29	ARI,CAST,COUG,FOU,GAB2-2007-GAL-DOM2,GT1,MAS,Me49,p89,RH-88,RUB,TgCATBr9,TgCatPRC2,VAND,VEG	15	1	TGRH88_047260	14-3-3 superfamily protein	TGRH88_047260	peptidase M16 inactive domain-containing protein	RH-88
1481	16	ARI,CAST,COUG,FOU,GAB2-2007-GAL-DOM2,GT1,MAS,Me49,p89,RH-88,RUB,TgCATBr9,TgCatPRC2,VAND,VEG	15	1	TGRH88_071340	T-complex protein 10 C-terminus protein	A0A139XSG2	T-complex protein 10 C-terminus protein	ARI
1482	15	ARI,CAST,COUG,FOU,GAB2-2007-GAL-DOM2,GT1,MAS,Me49,p89,RH-88,RUB,TgCATBr9,TgCatPRC2,VAND,VEG	15	1	TGRH88_078000	Uncharacterized protein	A0A139Y653	Uncharacterized protein	ARI
1485	15	ARI,CAST,COUG,FOU,GAB2-2007-GAL-DOM2,GT1,MAS,Me49,p89,RH-88,RUB,TgCATBr9,TgCatPRC2,VAND,VEG	15	1	TGRH88_076770	Uncharacterized protein	A0A139Y5D7	Uncharacterized protein	ARI
1486	15	ARI,CAST,COUG,FOU,GAB2-2007-GAL-DOM2,GT1,MAS,Me49,p89,RH-88,RUB,TgCATBr9,TgCatPRC2,VAND,VEG	15	1	TGRH88_059640	AP2 domain transcription factor AP2XII-2	A0A139Y9S7	AP2 domain transcription factor AP2XII-2	ARI
1487	16	ARI,CAST,COUG,FOU,GAB2-2007-GAL-DOM2,GT1,MAS,Me49,p89,RH-88,RUB,TgCATBr9,TgCatPRC2,VAND,VEG	15	1	TGRH88_019600	Putative histone lysine methyltransferase, SET	A0A139XLR7	Putative histone lysine methyltransferase, SET	ARI
1489	16	ARI,CAST,COUG,FOU,GAB2-2007-GAL-DOM2,GT1,MAS,Me49,p89,RH-88,RUB,TgCATBr9,TgCatPRC2,VAND,VEG	15	1	TGRH88_049250	Septin	A0A3R8GAN6	Septin	CAST
1490	18	ARI,CAST,COUG,FOU,GAB2-2007-GAL-DOM2,GT1,MAS,Me49,p89,RH-88,RUB,TgCATBr9,TgCatPRC2,VAND,VEG	15	1	TGRH88_067230	Uncharacterized protein	A0A086QC63	Uncharacterized protein	VAND
1492	21	ARI,CAST,COUG,FOU,GAB2-2007-GAL-DOM2,GT1,MAS,Me49,p89,RH-88,RUB,TgCATBr9,TgCatPRC2,VAND,VEG	15	1	TGRH88_077020	Phosphodiesterase	A0A139Y5L9	Phosphodiesterase	ARI
1494	15	ARI,CAST,COUG,FOU,GAB2-2007-GAL-DOM2,GT1,MAS,Me49,p89,RH-88,RUB,TgCATBr9,TgCatPRC2,VAND,VEG	15	1	TGRH88_064420	Uncharacterized protein	A0A086K8W5	Uncharacterized protein	GAB2-2007-GAL-DOM2
1495	27	ARI,CAST,COUG,FOU,GAB2-2007-GAL-DOM2,GT1,MAS,Me49,p89,RH-88,RUB,TgCATBr9,TgCatPRC2,VAND,VEG	15	1	TGRH88_015300	Chain i, clathrin d6 coat with auxilin j-domain (Fragment)	A0A125YSB0	Clathrin heavy chain	GT1
1499	15	ARI,CAST,COUG,FOU,GAB2-2007-GAL-DOM2,GT1,MAS,Me49,p89,RH-88,RUB,TgCATBr9,TgCatPRC2,VAND,VEG	15	1	TGRH88_047720	Putative F-box protein	A0A139XXG8	Putative F-box protein	ARI
1500	15	ARI,CAST,COUG,FOU,GAB2-2007-GAL-DOM2,GT1,MAS,Me49,p89,RH-88,RUB,TgCATBr9,TgCatPRC2,VAND,VEG	15	1	TGRH88_073660	Uncharacterized protein	A0A0F7UXD2	Uncharacterized protein	VEG
1501	19	ARI,CAST,COUG,FOU,GAB2-2007-GAL-DOM2,GT1,MAS,Me49,p89,RH-88,RUB,TgCATBr9,TgCatPRC2,VAND,VEG	15	1	TGRH88_058210	Cleavage and polyadenylation specificity factor subunit 2	A0A086KTL0	Cleavage and polyadenylation specificity factor subunit 2	GAB2-2007-GAL-DOM2
1502	15	ARI,CAST,COUG,FOU,GAB2-2007-GAL-DOM2,GT1,MAS,Me49,p89,RH-88,RUB,TgCATBr9,TgCatPRC2,VAND,VEG	15	1	TGRH88_000810	TBC domain-containing protein	A0A086QPJ2	TBC domain-containing protein	MAS
1504	28	ARI,CAST,COUG,FOU,GAB2-2007-GAL-DOM2,GT1,MAS,Me49,p89,RH-88,RUB,TgCATBr9,TgCatPRC2,VAND,VEG	15	1	TGRH88_083060	Uncharacterized protein	A0A0F7UZK7	DEAD/DEAH box helicase domain-containing protein	VEG
1509	22	ARI,CAST,COUG,FOU,GAB2-2007-GAL-DOM2,GT1,MAS,Me49,p89,RH-88,RUB,TgCATBr9,TgCatPRC2,VAND,VEG	15	1	TGRH88_008700	CBS domain-containing protein (Fragment)	A0A3R7YK98	CBS domain-containing protein	CAST
1512	20	ARI,CAST,COUG,FOU,GAB2-2007-GAL-DOM2,GT1,MAS,Me49,p89,RH-88,RUB,TgCATBr9,TgCatPRC2,VAND,VEG	15	1	TGRH88_056640	Tc5 transposase DNA-binding domain protein	A0A139XKF3	Tc5 transposase DNA-binding domain protein	ARI
1513	22	ARI,CAST,COUG,FOU,GAB2-2007-GAL-DOM2,GT1,MAS,Me49,p89,RH-88,RUB,TgCATBr9,TgCatPRC2,VAND,VEG	15	1	TGRH88_069950	Uncharacterized protein (Fragment)	A0A139XRY8	Uncharacterized protein	ARI
1515	15	ARI,CAST,COUG,FOU,GAB2-2007-GAL-DOM2,GT1,MAS,Me49,p89,RH-88,RUB,TgCATBr9,TgCatPRC2,VAND,VEG	15	1	TGRH88_071380	Uncharacterized protein	A0A151HLJ3	Uncharacterized protein	TgCatPRC2
1516	30	ARI,CAST,COUG,FOU,GAB2-2007-GAL-DOM2,GT1,MAS,Me49,p89,RH-88,RUB,TgCATBr9,TgCatPRC2,VAND,VEG	15	1	TGRH88_040250	Putative alpha-glucan water dikinase 1 (Fragment)	S7UQ91	Putative alpha-glucan water dikinase 1	GT1
1521	16	ARI,CAST,COUG,FOU,GAB2-2007-GAL-DOM2,GT1,MAS,Me49,p89,RH-88,RUB,TgCATBr9,TgCatPRC2,VAND,VEG	15	1	TGRH88_051020	Leucine rich repeat-containing protein	A0A2G8XTK8	Leucine rich repeat-containing protein	COUG
1522	15	ARI,CAST,COUG,FOU,GAB2-2007-GAL-DOM2,GT1,MAS,Me49,p89,RH-88,RUB,TgCATBr9,TgCatPRC2,VAND,VEG	15	1	TGRH88_076230	RAP domain-containing protein	A0A086KW48	RAP domain-containing protein	GAB2-2007-GAL-DOM2
1524	15	ARI,CAST,COUG,FOU,GAB2-2007-GAL-DOM2,GT1,MAS,Me49,p89,RH-88,RUB,TgCATBr9,TgCatPRC2,VAND,VEG	15	1	TGRH88_035140	Uncharacterized protein	A0A0F7UXM4	Uncharacterized protein	VEG
1529	16	ARI,CAST,COUG,FOU,GAB2-2007-GAL-DOM2,GT1,MAS,Me49,p89,RH-88,RUB,TgCATBr9,TgCatPRC2,VAND,VEG	15	1	TGRH88_005740	HECT-type E3 ubiquitin transferase	A0A3R7YJ00	HECT-type E3 ubiquitin transferase	CAST
1532	20	ARI,CAST,COUG,FOU,GAB2-2007-GAL-DOM2,GT1,MAS,Me49,p89,RH-88,RUB,TgCATBr9,TgCatPRC2,VAND,VEG	15	1	TGRH88_021210	Glycosyltransferase (Fragment)	A0A425HTN9	1,4-alpha-glucan branching enzyme	CAST
1534	19	ARI,CAST,COUG,FOU,GAB2-2007-GAL-DOM2,GT1,MAS,Me49,p89,RH-88,RUB,TgCATBr9,TgCatPRC2,VAND,VEG	15	1	TGRH88_006710	Patched family protein	A0A425HNS7	Patched family protein	CAST
1538	15	ARI,CAST,COUG,FOU,GAB2-2007-GAL-DOM2,GT1,MAS,Me49,p89,RH-88,RUB,TgCATBr9,TgCatPRC2,VAND,VEG	15	1	TGRH88_063640	Uncharacterized protein	A0A139YAS7	Uncharacterized protein	ARI
1539	19	ARI,CAST,COUG,FOU,GAB2-2007-GAL-DOM2,GT1,MAS,Me49,p89,RH-88,RUB,TgCATBr9,TgCatPRC2,VAND,VEG	15	1	TGRH88_050950	Rhoptry neck protein RON5	S8ERS3	Rhoptry neck protein RON5	Me49
1540	16	ARI,CAST,COUG,FOU,GAB2-2007-GAL-DOM2,GT1,MAS,Me49,p89,RH-88,RUB,TgCATBr9,TgCatPRC2,VAND,VEG	15	1	TGRH88_046000	SWI2/SNF2-containing protein RAD16	A0A139XWV8	SWI2/SNF2-containing protein RAD16	ARI
1542	22	ARI,CAST,COUG,FOU,GAB2-2007-GAL-DOM2,GT1,MAS,Me49,p89,RH-88,RUB,TgCATBr9,TgCatPRC2,VAND,VEG	15	1	TGRH88_044180	Putative cell-cycle-associated protein kinase CLK (Fragment)	A0A3R8B9W2	Putative cell-cycle-associated protein kinase CLK	CAST
1543	37	ARI,CAST,COUG,FOU,GAB2-2007-GAL-DOM2,GT1,MAS,Me49,p89,RH-88,RUB,TgCATBr9,TgCatPRC2,VAND,VEG	15	1	TGRH88_039370	Carbamoylphosphate synthetase (Fragment)	A0A086JVB6	Carbamoylphosphate synthetase	GAB2-2007-GAL-DOM2
1544	15	ARI,CAST,COUG,FOU,GAB2-2007-GAL-DOM2,GT1,MAS,Me49,p89,RH-88,RUB,TgCATBr9,TgCatPRC2,VAND,VEG	15	1	TGRH88_007070	Uncharacterized protein	A0A0F7UWI9	Uncharacterized protein	VEG
1547	17	ARI,CAST,COUG,FOU,GAB2-2007-GAL-DOM2,GT1,MAS,Me49,p89,RH-88,RUB,TgCATBr9,TgCatPRC2,VAND,VEG	15	1	TGRH88_072130	Putative transmembrane protein	A0A139Y485	Uncharacterized protein	ARI
1548	15	ARI,CAST,COUG,FOU,GAB2-2007-GAL-DOM2,GT1,MAS,Me49,p89,RH-88,RUB,TgCATBr9,TgCatPRC2,VAND,VEG	15	1	TGRH88_073590	Tetratricopeptide repeat-containing protein	A0A139Y450	Tetratricopeptide repeat-containing protein	ARI
1549	18	ARI,CAST,COUG,FOU,GAB2-2007-GAL-DOM2,GT1,MAS,Me49,p89,RH-88,RUB,TgCATBr9,TgCatPRC2,VAND,VEG	15	1	TGRH88_053830	Ubiquitin carboxyl-terminal hydrolase	A0A3R7Z704	Ubiquitin carboxyl-terminal hydrolase	CAST
1550	22	ARI,CAST,COUG,FOU,GAB2-2007-GAL-DOM2,GT1,MAS,Me49,p89,RH-88,RUB,TgCATBr9,TgCatPRC2,VAND,VEG	15	1	TGRH88_082550	Elongation factor Tu GTP binding domain-containing protein (Fragment)	A0A086K449	Elongation factor Tu GTP binding domain-containing protein	GAB2-2007-GAL-DOM2
1551	28	ARI,CAST,COUG,FOU,GAB2-2007-GAL-DOM2,GT1,MAS,Me49,p89,RH-88,RUB,TgCATBr9,TgCatPRC2,VAND,VEG	15	1	TGRH88_039570	HEAT repeat-containing protein (Fragment)	S7VZF7	HEAT repeat-containing protein	GT1
1552	15	ARI,CAST,COUG,FOU,GAB2-2007-GAL-DOM2,GT1,MAS,Me49,p89,RH-88,RUB,TgCATBr9,TgCatPRC2,VAND,VEG	15	1	TGRH88_069850	Uncharacterized protein	A0A139XRZ5	Uncharacterized protein	ARI
1554	15	ARI,CAST,COUG,FOU,GAB2-2007-GAL-DOM2,GT1,MAS,Me49,p89,RH-88,RUB,TgCATBr9,TgCatPRC2,VAND,VEG	15	1	TGRH88_000100	Uncharacterized protein	A0A086PKZ0	Uncharacterized protein	MAS
1558	22	ARI,CAST,COUG,FOU,GAB2-2007-GAL-DOM2,GT1,MAS,Me49,p89,RH-88,RUB,TgCATBr9,TgCatPRC2,VAND,VEG	15	1	TGRH88_041800	Peptidase M16 inactive domain-containing protein (Fragment)	A0A139XIT6	Peptidase M16 inactive domain-containing protein	ARI
1559	16	ARI,CAST,COUG,FOU,GAB2-2007-GAL-DOM2,GT1,MAS,Me49,p89,RH-88,RUB,TgCATBr9,TgCatPRC2,VAND,VEG	15	1	TGRH88_076050	Uncharacterized protein	A0A425IAB2	Uncharacterized protein	CAST
1565	16	ARI,CAST,COUG,FOU,GAB2-2007-GAL-DOM2,GT1,MAS,Me49,p89,RH-88,RUB,TgCATBr9,TgCatPRC2,VAND,VEG	15	1	TGRH88_052510	Leucine rich repeat protein	A0A139Y8Q7	Leucine rich repeat protein	ARI
1569	18	ARI,CAST,COUG,FOU,GAB2-2007-GAL-DOM2,GT1,MAS,Me49,p89,RH-88,RUB,TgCATBr9,TgCatPRC2,VAND,VEG	15	1	TGRH88_031700	Tyrosine kinase-like (TKL) protein	A0A086QQ17	Tyrosine kinase-like (TKL) protein	MAS
1570	20	ARI,CAST,COUG,FOU,GAB2-2007-GAL-DOM2,GT1,MAS,Me49,p89,RH-88,RUB,TgCATBr9,TgCatPRC2,VAND,VEG	15	1	TGRH88_009530	FG-GAP repeat-containing protein	A0A086LK81	FG-GAP repeat-containing protein	RUB
1571	15	ARI,CAST,COUG,FOU,GAB2-2007-GAL-DOM2,GT1,MAS,Me49,p89,RH-88,RUB,TgCATBr9,TgCatPRC2,VAND,VEG	15	1	TGRH88_066190	Uncharacterized protein	A0A086J763	Uncharacterized protein	p89
1572	15	ARI,CAST,COUG,FOU,GAB2-2007-GAL-DOM2,GT1,MAS,Me49,p89,RH-88,RUB,TgCATBr9,TgCatPRC2,VAND,VEG	15	1	TGRH88_020060	Patched family protein	A0A0F7UU34	Multidrug resistance-associated protein,putative	VEG
1573	15	ARI,CAST,COUG,FOU,GAB2-2007-GAL-DOM2,GT1,MAS,Me49,p89,RH-88,RUB,TgCATBr9,TgCatPRC2,VAND,VEG	15	1	TGRH88_034320	Uncharacterized protein	A0A086JX98	Uncharacterized protein	FOU
1575	18	ARI,CAST,COUG,FOU,GAB2-2007-GAL-DOM2,GT1,MAS,Me49,p89,RH-88,RUB,TgCATBr9,TgCatPRC2,VAND,VEG	15	1	TGRH88_064070	AP2 domain transcription factor AP2XII-8 (Fragment)	A0A139YB38	AP2 domain transcription factor AP2XII-8	ARI
1576	29	ARI,CAST,COUG,FOU,GAB2-2007-GAL-DOM2,GT1,MAS,Me49,p89,RH-88,RUB,TgCATBr9,TgCatPRC2,VAND,VEG	15	1	TGRH88_021410	Putative helicase	V4ZAX4	DNA helicase	VEG
1577	15	ARI,CAST,COUG,FOU,GAB2-2007-GAL-DOM2,GT1,MAS,Me49,p89,RH-88,RUB,TgCATBr9,TgCatPRC2,VAND,VEG	15	1	TGRH88_044350	Uncharacterized protein	A0A139XTN6	Uncharacterized protein	ARI
1579	15	ARI,CAST,COUG,FOU,GAB2-2007-GAL-DOM2,GT1,MAS,Me49,p89,RH-88,RUB,TgCATBr9,TgCatPRC2,VAND,VEG	15	1	TGRH88_073010	Tetratricopeptide repeat-containing protein	A0A139Y3U4	Tetratricopeptide repeat-containing protein	ARI
1580	15	ARI,CAST,COUG,FOU,GAB2-2007-GAL-DOM2,GT1,MAS,Me49,p89,RH-88,RUB,TgCATBr9,TgCatPRC2,VAND,VEG	15	1	TGRH88_064760	Uncharacterized protein	TGRH88_064760	unspecified product	RH-88
1582	15	ARI,CAST,COUG,FOU,GAB2-2007-GAL-DOM2,GT1,MAS,Me49,p89,RH-88,RUB,TgCATBr9,TgCatPRC2,VAND,VEG	15	1	TGRH88_011300	Uncharacterized protein	A0A139Y324	Uncharacterized protein	ARI
1583	15	ARI,CAST,COUG,FOU,GAB2-2007-GAL-DOM2,GT1,MAS,Me49,p89,RH-88,RUB,TgCATBr9,TgCatPRC2,VAND,VEG	15	1	TGRH88_069730	Pumilio-family RNA binding repeat-containing protein	A0A139XRW6	Pumilio-family RNA binding repeat-containing protein	ARI
1585	27	ARI,CAST,COUG,FOU,GAB2-2007-GAL-DOM2,GT1,MAS,Me49,p89,RH-88,RUB,TgCATBr9,TgCatPRC2,VAND,VEG	15	1	TGRH88_036470	3'5'-cyclic nucleotide phosphodiesterase domain-containing protein (Fragment)	B9QFV9	Phosphodiesterase	VEG
1587	18	ARI,CAST,COUG,FOU,GAB2-2007-GAL-DOM2,GT1,MAS,Me49,p89,RH-88,RUB,TgCATBr9,TgCatPRC2,VAND,VEG	15	1	TGRH88_040840	RAP domain-containing protein	S7VYY1	RAP domain-containing protein	GT1
1589	16	ARI,CAST,COUG,FOU,GAB2-2007-GAL-DOM2,GT1,MAS,Me49,p89,RH-88,RUB,TgCATBr9,TgCatPRC2,VAND,VEG	15	1	TGRH88_038400	Indole-3-glycerol-phosphate synthase	A0A139XVH3	Indole-3-glycerol-phosphate synthase	ARI
1590	15	ARI,CAST,COUG,FOU,GAB2-2007-GAL-DOM2,GT1,MAS,Me49,p89,RH-88,RUB,TgCATBr9,TgCatPRC2,VAND,VEG	15	1	TGRH88_079120	Adaptin c-terminal domain-containing protein	A0A139Y6G6	Adaptin c-terminal domain-containing protein	ARI
1591	43	ARI,CAST,COUG,FOU,GAB2-2007-GAL-DOM2,GT1,MAS,Me49,p89,RH-88,RUB,TgCATBr9,TgCatPRC2,VAND,VEG	15	1	TGRH88_013850	Uncharacterized protein	A0A0F7V0P2	Vacuolar protein 8	VEG
1594	16	ARI,CAST,COUG,FOU,GAB2-2007-GAL-DOM2,GT1,MAS,Me49,p89,RH-88,RUB,TgCATBr9,TgCatPRC2,VAND,VEG	15	1	TGRH88_004930	AP2 domain transcription factor AP2III-2	A0A139XSY0	AP2 domain transcription factor AP2III-2	ARI
1601	15	ARI,CAST,COUG,FOU,GAB2-2007-GAL-DOM2,GT1,MAS,Me49,p89,RH-88,RUB,TgCATBr9,TgCatPRC2,VAND,VEG	15	1	TGRH88_019310	Putative transmembrane protein	TGRH88_019310	unspecified product	RH-88
1604	15	ARI,CAST,COUG,FOU,GAB2-2007-GAL-DOM2,GT1,MAS,Me49,p89,RH-88,RUB,TgCATBr9,TgCatPRC2,VAND,VEG	15	1	TGRH88_052870	Proteophosphoglycan 5, related protein	A0A0F7VA99	RRM domain-containing protein	VEG
1605	15	ARI,CAST,COUG,FOU,GAB2-2007-GAL-DOM2,GT1,MAS,Me49,p89,RH-88,RUB,TgCATBr9,TgCatPRC2,VAND,VEG	15	1	TGRH88_044590	Histone lysine demethylase JMJD4	A0A3R7ZCY9	Histone lysine demethylase JMJD4	CAST
1606	21	ARI,CAST,COUG,FOU,GAB2-2007-GAL-DOM2,GT1,MAS,Me49,p89,RH-88,RUB,TgCATBr9,TgCatPRC2,VAND,VEG	15	1	TGRH88_026410	Trimethylguanosine synthase	A0A086LDJ3	Trimethylguanosine synthase	FOU
1609	17	ARI,CAST,COUG,FOU,GAB2-2007-GAL-DOM2,GT1,MAS,Me49,p89,RH-88,RUB,TgCATBr9,TgCatPRC2,VAND,VEG	15	1	TGRH88_069330	F-box domain-containing protein	TGRH88_069330	unspecified product	RH-88
1611	20	ARI,CAST,COUG,FOU,GAB2-2007-GAL-DOM2,GT1,MAS,Me49,p89,RH-88,RUB,TgCATBr9,TgCatPRC2,VAND,VEG	15	1	TGRH88_069690	Autophagy protein apg9 protein	S7UYQ2	Autophagy protein apg9 protein	GT1
1612	15	ARI,CAST,COUG,FOU,GAB2-2007-GAL-DOM2,GT1,MAS,Me49,p89,RH-88,RUB,TgCATBr9,TgCatPRC2,VAND,VEG	15	1	TGRH88_077920	N(6)-L-threonylcarbamoyladenine synthase	A0A086QX12	N(6)-L-threonylcarbamoyladenine synthase	MAS
1614	25	ARI,CAST,COUG,FOU,GAB2-2007-GAL-DOM2,GT1,MAS,Me49,p89,RH-88,RUB,TgCATBr9,TgCatPRC2,VAND,VEG	15	1	TGRH88_051470	DNA topoisomerase 2	A0A139Y8C7	DNA topoisomerase 2	ARI
1615	23	ARI,CAST,COUG,FOU,GAB2-2007-GAL-DOM2,GT1,MAS,Me49,p89,RH-88,RUB,TgCATBr9,TgCatPRC2,VAND,VEG	15	1	TGRH88_026220	Putative, related protein (Fragment)	A0A2G8XZ17	Putative, related protein	COUG
1617	15	ARI,CAST,COUG,FOU,GAB2-2007-GAL-DOM2,GT1,MAS,Me49,p89,RH-88,RUB,TgCATBr9,TgCatPRC2,VAND,VEG	15	1	TGRH88_016680	Uncharacterized protein	A0A139Y193	Uncharacterized protein	ARI
1619	15	ARI,CAST,COUG,FOU,GAB2-2007-GAL-DOM2,GT1,MAS,Me49,p89,RH-88,RUB,TgCATBr9,TgCatPRC2,VAND,VEG	15	1	TGRH88_074670	Uncharacterized protein	A0A139Y4P2	Uncharacterized protein	ARI
1620	15	ARI,CAST,COUG,FOU,GAB2-2007-GAL-DOM2,GT1,MAS,Me49,p89,RH-88,RUB,TgCATBr9,TgCatPRC2,VAND,VEG	15	1	TGRH88_072670	Phosphodiesterase	A0A139Y3W7	Phosphodiesterase	ARI
1621	15	ARI,CAST,COUG,FOU,GAB2-2007-GAL-DOM2,GT1,MAS,Me49,p89,RH-88,RUB,TgCATBr9,TgCatPRC2,VAND,VEG	15	1	TGRH88_031890	Uncharacterized protein	A0A139XMS4	Uncharacterized protein	ARI
1623	17	ARI,CAST,COUG,FOU,GAB2-2007-GAL-DOM2,GT1,MAS,Me49,p89,RH-88,RUB,TgCATBr9,TgCatPRC2,VAND,VEG	15	1	TGRH88_063280	Uncharacterized protein	A0A139YAL9	Uncharacterized protein	ARI
1624	15	ARI,CAST,COUG,FOU,GAB2-2007-GAL-DOM2,GT1,MAS,Me49,p89,RH-88,RUB,TgCATBr9,TgCatPRC2,VAND,VEG	15	1	TGRH88_007700	Uncharacterized protein	A0A139XK29	Uncharacterized protein	ARI
1625	15	ARI,CAST,COUG,FOU,GAB2-2007-GAL-DOM2,GT1,MAS,Me49,p89,RH-88,RUB,TgCATBr9,TgCatPRC2,VAND,VEG	15	1	TGRH88_071600	Uncharacterized protein	A0A139XSI3	Uncharacterized protein	ARI
1626	18	ARI,CAST,COUG,FOU,GAB2-2007-GAL-DOM2,GT1,MAS,Me49,p89,RH-88,RUB,TgCATBr9,TgCatPRC2,VAND,VEG	15	1	TGRH88_034680	Cyclic nucleotide-binding domain-containing protein	S8GDX4	Cyclic nucleotide-binding domain-containing protein	Me49
1630	15	ARI,CAST,COUG,FOU,GAB2-2007-GAL-DOM2,GT1,MAS,Me49,p89,RH-88,RUB,TgCATBr9,TgCatPRC2,VAND,VEG	15	1	TGRH88_003070	AP2 domain transcription factor AP2III-4	A0A3R8BQL4	AP2 domain transcription factor AP2III-4	CAST
1632	22	ARI,CAST,COUG,FOU,GAB2-2007-GAL-DOM2,GT1,MAS,Me49,p89,RH-88,RUB,TgCATBr9,TgCatPRC2,VAND,VEG	15	1	TGRH88_070900	ABC1 family protein	S7UZ27	ABC1 family protein	GT1
1633	16	ARI,CAST,COUG,FOU,GAB2-2007-GAL-DOM2,GT1,MAS,Me49,p89,RH-88,RUB,TgCATBr9,TgCatPRC2,VAND,VEG	15	1	TGRH88_030260	AP2 domain transcription factor AP2VI-2	A0A425HLQ3	AP2 domain transcription factor AP2VI-2	CAST
1635	21	ARI,CAST,COUG,FOU,GAB2-2007-GAL-DOM2,GT1,MAS,Me49,p89,RH-88,RUB,TgCATBr9,TgCatPRC2,VAND,VEG	15	1	TGRH88_044680	Uncharacterized protein (Fragment)	A0A0F7V909	EPL1 (Enhancer of polycomb-like) protein,putative	VEG
1636	15	ARI,CAST,COUG,FOU,GAB2-2007-GAL-DOM2,GT1,MAS,Me49,p89,RH-88,RUB,TgCATBr9,TgCatPRC2,VAND,VEG	15	1	TGRH88_052160	Inositol phospholipid synthesis protein Scs3p	A0A139Y8I4	Inositol phospholipid synthesis protein Scs3p	ARI
1637	19	ARI,CAST,COUG,FOU,GAB2-2007-GAL-DOM2,GT1,MAS,Me49,p89,RH-88,RUB,TgCATBr9,TgCatPRC2,VAND,VEG	15	1	TGRH88_075250	Uncharacterized protein	TGRH88_075250	unspecified product	RH-88
1639	18	ARI,CAST,COUG,FOU,GAB2-2007-GAL-DOM2,GT1,MAS,Me49,p89,RH-88,RUB,TgCATBr9,TgCatPRC2,VAND,VEG	15	1	TGRH88_078460	Putative kinesin heavy chain	A0A139Y643	Putative kinesin heavy chain	ARI
1641	15	ARI,CAST,COUG,FOU,GAB2-2007-GAL-DOM2,GT1,MAS,Me49,p89,RH-88,RUB,TgCATBr9,TgCatPRC2,VAND,VEG	15	1	TGRH88_040380	Uncharacterized protein	A0A3R8AMN5	Uncharacterized protein	CAST
1642	38	ARI,CAST,COUG,FOU,GAB2-2007-GAL-DOM2,GT1,MAS,Me49,p89,RH-88,RUB,TgCATBr9,TgCatPRC2,VAND,VEG	15	1	TGRH88_013530	RecF/RecN/SMC N terminal domain-containing protein (Fragment)	S7W4P3	RecF/RecN/SMC N terminal domain-containing protein	GT1
1643	15	ARI,CAST,COUG,FOU,GAB2-2007-GAL-DOM2,GT1,MAS,Me49,p89,RH-88,RUB,TgCATBr9,TgCatPRC2,VAND,VEG	15	1	TGRH88_068570	Dymeclin	A0A139XPF5	Dymeclin	ARI
1644	15	ARI,CAST,COUG,FOU,GAB2-2007-GAL-DOM2,GT1,MAS,Me49,p89,RH-88,RUB,TgCATBr9,TgCatPRC2,VAND,VEG	15	1	TGRH88_063210	WD domain, G-beta repeat-containing protein	A0A086QDT2	WD domain, G-beta repeat-containing protein	MAS
1645	16	ARI,CAST,COUG,FOU,GAB2-2007-GAL-DOM2,GT1,MAS,Me49,p89,RH-88,RUB,TgCATBr9,TgCatPRC2,VAND,VEG	15	1	TGRH88_037400	Putative histone lysine methyltransferase, SET	A0A139XZ29	Putative histone lysine methyltransferase, SET	ARI
1646	15	ARI,CAST,COUG,FOU,GAB2-2007-GAL-DOM2,GT1,MAS,Me49,p89,RH-88,RUB,TgCATBr9,TgCatPRC2,VAND,VEG	15	1	TGRH88_068030	Uncharacterized protein	A0A139XPK9	Uncharacterized protein	ARI
1648	17	ARI,CAST,COUG,FOU,GAB2-2007-GAL-DOM2,GT1,MAS,Me49,p89,RH-88,RUB,TgCATBr9,TgCatPRC2,VAND,VEG	15	1	TGRH88_045920	Uncharacterized protein	A0A139XWX0	Uncharacterized protein	ARI
1650	15	ARI,CAST,COUG,FOU,GAB2-2007-GAL-DOM2,GT1,MAS,Me49,p89,RH-88,RUB,TgCATBr9,TgCatPRC2,VAND,VEG	15	1	TGRH88_050700	Sulfite exporter TauE/SafE protein	A0A139Y825	Sulfite exporter TauE/SafE protein	ARI
1651	15	ARI,CAST,COUG,FOU,GAB2-2007-GAL-DOM2,GT1,MAS,Me49,p89,RH-88,RUB,TgCATBr9,TgCatPRC2,VAND,VEG	15	1	TGRH88_047500	Acid phosphatase	A0A139XXE7	Acid phosphatase	ARI
1652	17	ARI,CAST,COUG,FOU,GAB2-2007-GAL-DOM2,GT1,MAS,Me49,p89,RH-88,RUB,TgCATBr9,TgCatPRC2,VAND,VEG	15	1	TGRH88_016010	Putative histone lysine methyltransferase, SET (Fragment)	B9QEJ0	Ankyrin repeat containing protein,putative	VEG
1653	16	ARI,CAST,COUG,FOU,GAB2-2007-GAL-DOM2,GT1,MAS,Me49,p89,RH-88,RUB,TgCATBr9,TgCatPRC2,VAND,VEG	15	1	TGRH88_043410	Putative transmembrane protein	A0A139XU07	Uncharacterized protein	ARI
1656	28	ARI,CAST,COUG,FOU,GAB2-2007-GAL-DOM2,GT1,MAS,Me49,p89,RH-88,RUB,TgCATBr9,TgCatPRC2,VAND,VEG	15	1	TGRH88_006810	Putative SWI2/SNF2 Brahma-like (Fragment)	A0A139XKN2	Putative SWI2/SNF2 Brahma-like protein	ARI
1657	17	ARI,CAST,COUG,FOU,GAB2-2007-GAL-DOM2,GT1,MAS,Me49,p89,RH-88,RUB,TgCATBr9,TgCatPRC2,VAND,VEG	15	1	TGRH88_022930	Nrap protein	A0A139XRK0	Nrap protein	ARI
1661	15	ARI,CAST,COUG,FOU,GAB2-2007-GAL-DOM2,GT1,MAS,Me49,p89,RH-88,RUB,TgCATBr9,TgCatPRC2,VAND,VEG	15	1	TGRH88_063630	Amine-terminal domain cyclin	A0A0F7VFH7	Cyclin N-terminal domain-containing protein	VEG
1662	15	ARI,CAST,COUG,FOU,GAB2-2007-GAL-DOM2,GT1,MAS,Me49,p89,RH-88,RUB,TgCATBr9,TgCatPRC2,VAND,VEG	15	1	TGRH88_017620	ATP-dependent DNA helicase, RecQ family protein	A0A086QA03	ATP-dependent DNA helicase, RecQ family protein	MAS
1663	19	ARI,CAST,COUG,FOU,GAB2-2007-GAL-DOM2,GT1,MAS,Me49,p89,RH-88,RUB,TgCATBr9,TgCatPRC2,VAND,VEG	15	1	TGRH88_072480	Ribosome biogenesis GTP-binding protein YsxC protein	A0A086PKF0	Ribosome biogenesis GTP-binding protein YsxC protein	VAND
1664	19	ARI,CAST,COUG,FOU,GAB2-2007-GAL-DOM2,GT1,MAS,Me49,p89,RH-88,RUB,TgCATBr9,TgCatPRC2,VAND,VEG	15	1	TGRH88_067880	SWI2/SNF2-containing protein RAD26	A0A086Q4W1	SWI2/SNF2-containing protein RAD26	MAS
1665	15	ARI,CAST,COUG,FOU,GAB2-2007-GAL-DOM2,GT1,MAS,Me49,p89,RH-88,RUB,TgCATBr9,TgCatPRC2,VAND,VEG	15	1	TGRH88_023750	Putative transmembrane protein	A0A086PI62	Putative transmembrane protein	VAND
1670	15	ARI,CAST,COUG,FOU,GAB2-2007-GAL-DOM2,GT1,MAS,Me49,p89,RH-88,RUB,TgCATBr9,TgCatPRC2,VAND,VEG	15	1	TGRH88_075020	Uncharacterized protein	A0A139Y4H8	Uncharacterized protein	ARI
1671	23	ARI,CAST,COUG,FOU,GAB2-2007-GAL-DOM2,GT1,MAS,Me49,p89,RH-88,RUB,TgCATBr9,TgCatPRC2,VAND,VEG	15	1	TGRH88_005200	Glycosyl hydrolase, family 31 protein (Fragment)	B9QIT9	Alpha-glucosidase II, putative	VEG
1677	16	ARI,CAST,COUG,FOU,GAB2-2007-GAL-DOM2,GT1,MAS,Me49,p89,RH-88,RUB,TgCATBr9,TgCatPRC2,VAND,VEG	15	1	TGRH88_081590	Uncharacterized protein	A0A139Y677	Uncharacterized protein	ARI
1678	18	ARI,CAST,COUG,FOU,GAB2-2007-GAL-DOM2,GT1,MAS,Me49,p89,RH-88,RUB,TgCATBr9,TgCatPRC2,VAND,VEG	15	1	TGRH88_031520	Protein kinase (Incomplete catalytic triad)	A0A139XMM9	Protein kinase (Incomplete catalytic triad)	ARI
1680	17	ARI,CAST,COUG,FOU,GAB2-2007-GAL-DOM2,GT1,MAS,Me49,p89,RH-88,RUB,TgCATBr9,TgCatPRC2,VAND,VEG	15	1	TGRH88_079600	Uncharacterized protein	TGRH88_079600	unspecified product	RH-88
1681	16	ARI,CAST,COUG,FOU,GAB2-2007-GAL-DOM2,GT1,MAS,Me49,p89,RH-88,RUB,TgCATBr9,TgCatPRC2,VAND,VEG	15	1	TGRH88_015980	NIMA-related protein kinase NIMA1	A0A3R8GD45	NIMA-related protein kinase NIMA1	CAST
1683	43	ARI,CAST,COUG,FOU,GAB2-2007-GAL-DOM2,GT1,MAS,Me49,p89,RH-88,RUB,TgCATBr9,TgCatPRC2,VAND,VEG	15	1	TGRH88_026370	DEAD/DEAH box helicase domain-containing protein (Fragment)	S8F8L6	DEAD/DEAH box helicase domain-containing protein	Me49
1684	23	ARI,CAST,COUG,FOU,GAB2-2007-GAL-DOM2,GT1,MAS,Me49,p89,RH-88,RUB,TgCATBr9,TgCatPRC2,VAND,VEG	15	1	TGRH88_072580	RecF/RecN/SMC N terminal domain-containing protein (Fragment)	TGRH88_072580	RecF/RecN/SMC N terminal domain-containing protein	RH-88
1687	15	ARI,CAST,COUG,FOU,GAB2-2007-GAL-DOM2,GT1,MAS,Me49,p89,RH-88,RUB,TgCATBr9,TgCatPRC2,VAND,VEG	15	1	TGRH88_014970	Chloride transporter, chloride channel (ClC) family protein	A0A086Q3P5	Chloride transporter, chloride channel (ClC) family protein	MAS
1688	16	ARI,CAST,COUG,FOU,GAB2-2007-GAL-DOM2,GT1,MAS,Me49,p89,RH-88,RUB,TgCATBr9,TgCatPRC2,VAND,VEG	15	1	TGRH88_038390	Uncharacterized protein	A0A139XVB5	Uncharacterized protein	ARI
1689	20	ARI,CAST,COUG,FOU,GAB2-2007-GAL-DOM2,GT1,MAS,Me49,p89,RH-88,RUB,TgCATBr9,TgCatPRC2,VAND,VEG	15	1	TGRH88_004460	Peptidase M16 inactive domain-containing protein (Fragment)	A0A139XSY2	Peptidase M16 inactive domain-containing protein	ARI
1692	22	ARI,CAST,COUG,FOU,GAB2-2007-GAL-DOM2,GT1,MAS,Me49,p89,RH-88,RUB,TgCATBr9,TgCatPRC2,VAND,VEG	15	1	TGRH88_021830	Uncharacterized protein	S7UJE9	Uncharacterized protein	GT1
1695	21	ARI,CAST,COUG,FOU,GAB2-2007-GAL-DOM2,GT1,MAS,Me49,p89,RH-88,RUB,TgCATBr9,TgCatPRC2,VAND,VEG	15	1	TGRH88_080550	ATPase, AAA family protein (Fragment)	A0A139Y738	ATPase, AAA family protein	ARI
1696	15	ARI,CAST,COUG,FOU,GAB2-2007-GAL-DOM2,GT1,MAS,Me49,p89,RH-88,RUB,TgCATBr9,TgCatPRC2,VAND,VEG	15	1	TGRH88_026710	Fusaric acid resistance-like protein	A0A139XYR2	Fusaric acid resistance-like protein	ARI
1697	16	ARI,CAST,COUG,FOU,GAB2-2007-GAL-DOM2,GT1,MAS,Me49,p89,RH-88,RUB,TgCATBr9,TgCatPRC2,VAND,VEG	15	1	TGRH88_061470	Polycystin cation channel protein	A0A0F7VCP1	Uncharacterized protein	VEG
1699	15	ARI,CAST,COUG,FOU,GAB2-2007-GAL-DOM2,GT1,MAS,Me49,p89,RH-88,RUB,TgCATBr9,TgCatPRC2,VAND,VEG	15	1	TGRH88_052990	Uncharacterized protein	A0A139Y8Y4	Uncharacterized protein	ARI
1700	20	ARI,CAST,COUG,FOU,GAB2-2007-GAL-DOM2,GT1,MAS,Me49,p89,RH-88,RUB,TgCATBr9,TgCatPRC2,VAND,VEG	15	1	TGRH88_000370	DNA topoisomerase (ATP-hydrolyzing)	A0A086KAM0	DNA topoisomerase (ATP-hydrolyzing)	GAB2-2007-GAL-DOM2
1703	15	ARI,CAST,COUG,FOU,GAB2-2007-GAL-DOM2,GT1,MAS,Me49,p89,RH-88,RUB,TgCATBr9,TgCatPRC2,VAND,VEG	15	1	TGRH88_047510	Inner membrane complex protein IMC2A	A0A139XXI7	Inner membrane complex protein IMC2A	ARI
1706	16	ARI,CAST,COUG,FOU,GAB2-2007-GAL-DOM2,GT1,MAS,Me49,p89,RH-88,RUB,TgCATBr9,TgCatPRC2,VAND,VEG	15	1	TGRH88_013150	Uncharacterized protein	A0A425I516	Uncharacterized protein	CAST
1707	18	ARI,CAST,COUG,FOU,GAB2-2007-GAL-DOM2,GT1,MAS,Me49,p89,RH-88,RUB,TgCATBr9,TgCatPRC2,VAND,VEG	15	1	TGRH88_039060	Defects in morphology 1	A0A139XVJ5	Defects in morphology 1	ARI
1708	15	ARI,CAST,COUG,FOU,GAB2-2007-GAL-DOM2,GT1,MAS,Me49,p89,RH-88,RUB,TgCATBr9,TgCatPRC2,VAND,VEG	15	1	TGRH88_081940	Fusaric acid resistance-like protein	A0A139XI25	Fusaric acid resistance-like protein	ARI
1710	16	ARI,CAST,COUG,FOU,GAB2-2007-GAL-DOM2,GT1,MAS,Me49,p89,RH-88,RUB,TgCATBr9,TgCatPRC2,VAND,VEG	15	1	TGRH88_011260	Leucyl-tRNA synthetase	A0A139Y356	Leucyl-tRNA synthetase	ARI
1711	15	ARI,CAST,COUG,FOU,GAB2-2007-GAL-DOM2,GT1,MAS,Me49,p89,RH-88,RUB,TgCATBr9,TgCatPRC2,VAND,VEG	15	1	TGRH88_031870	Uncharacterized protein	A0A139XMR0	Uncharacterized protein	ARI
1714	16	ARI,CAST,COUG,FOU,GAB2-2007-GAL-DOM2,GT1,MAS,Me49,p89,RH-88,RUB,TgCATBr9,TgCatPRC2,VAND,VEG	15	1	TGRH88_075080	Phosphatidate phosphatase	TGRH88_075080	LNS2 (Lipin/Ned1/Smp2) protein	RH-88
1716	16	ARI,CAST,COUG,FOU,GAB2-2007-GAL-DOM2,GT1,MAS,Me49,p89,RH-88,RUB,TgCATBr9,TgCatPRC2,VAND,VEG	15	1	TGRH88_068810	Dol-P-Glc:Man(9)GlcNAc(2)-PP-Dol alpha-1,3-glucosyltransferase	A0A086QD02	Dol-P-Glc:Man(9)GlcNAc(2)-PP-Dol alpha-1,3-glucosyltransferase	VAND
1717	16	ARI,CAST,COUG,FOU,GAB2-2007-GAL-DOM2,GT1,MAS,Me49,p89,RH-88,RUB,TgCATBr9,TgCatPRC2,VAND,VEG	15	1	TGRH88_059380	Uncharacterized protein	A0A139YA43	Uncharacterized protein	ARI
1718	15	ARI,CAST,COUG,FOU,GAB2-2007-GAL-DOM2,GT1,MAS,Me49,p89,RH-88,RUB,TgCATBr9,TgCatPRC2,VAND,VEG	15	1	TGRH88_043550	Uncharacterized protein	A0A139XTW5	Uncharacterized protein	ARI
1719	18	ARI,CAST,COUG,FOU,GAB2-2007-GAL-DOM2,GT1,MAS,Me49,p89,RH-88,RUB,TgCATBr9,TgCatPRC2,VAND,VEG	15	1	TGRH88_052900	Zinc finger, C3HC4 type (RING finger) protein	A0A2G8Y018	Zinc finger, C3HC4 type (RING finger) protein	COUG
1724	21	ARI,CAST,COUG,FOU,GAB2-2007-GAL-DOM2,GT1,MAS,Me49,p89,RH-88,RUB,TgCATBr9,TgCatPRC2,VAND,VEG	15	1	TGRH88_050880	WD domain, G-beta repeat-containing protein	A0A139Y8M0	WD domain, G-beta repeat-containing protein	ARI
1725	15	ARI,CAST,COUG,FOU,GAB2-2007-GAL-DOM2,GT1,MAS,Me49,p89,RH-88,RUB,TgCATBr9,TgCatPRC2,VAND,VEG	15	1	TGRH88_080900	Uncharacterized protein	A0A086L690	Uncharacterized protein	p89
1726	20	ARI,CAST,COUG,FOU,GAB2-2007-GAL-DOM2,GT1,MAS,Me49,p89,RH-88,RUB,TgCATBr9,TgCatPRC2,VAND,VEG	15	1	TGRH88_020240	Phosphatidylinositol 3-and 4-kinase (Fragment)	A0A086PJ86	Phosphatidylinositol 3-and 4-kinase	VAND
1727	15	ARI,CAST,COUG,FOU,GAB2-2007-GAL-DOM2,GT1,MAS,Me49,p89,RH-88,RUB,TgCATBr9,TgCatPRC2,VAND,VEG	15	1	TGRH88_051110	Uncharacterized protein	A0A139Y8N2	Uncharacterized protein	ARI
1728	18	ARI,CAST,COUG,FOU,GAB2-2007-GAL-DOM2,GT1,MAS,Me49,p89,RH-88,RUB,TgCATBr9,TgCatPRC2,VAND,VEG	15	1	TGRH88_059780	Uncharacterized protein	A0A086L1R0	Uncharacterized protein	FOU
1730	16	ARI,CAST,COUG,FOU,GAB2-2007-GAL-DOM2,GT1,MAS,Me49,p89,RH-88,RUB,TgCATBr9,TgCatPRC2,VAND,VEG	15	1	TGRH88_039870	Uncharacterized protein	A0A086Q5H2	Uncharacterized protein	VAND
1733	23	ARI,CAST,COUG,FOU,GAB2-2007-GAL-DOM2,GT1,MAS,Me49,p89,RH-88,RUB,TgCATBr9,TgCatPRC2,VAND,VEG	15	1	TGRH88_067630	WD domain, G-beta repeat-containing protein	A0A086JFL5	WD domain, G-beta repeat-containing protein	GAB2-2007-GAL-DOM2
1737	16	ARI,CAST,COUG,FOU,GAB2-2007-GAL-DOM2,GT1,MAS,Me49,p89,RH-88,RUB,TgCATBr9,TgCatPRC2,VAND,VEG	15	1	TGRH88_050070	Phosphodiesterase	A0A139Y8I5	Phosphodiesterase	ARI
1738	15	ARI,CAST,COUG,FOU,GAB2-2007-GAL-DOM2,GT1,MAS,Me49,p89,RH-88,RUB,TgCATBr9,TgCatPRC2,VAND,VEG	15	1	TGRH88_045500	Uncharacterized protein	A0A139XX03	Uncharacterized protein	ARI
1741	15	ARI,CAST,COUG,FOU,GAB2-2007-GAL-DOM2,GT1,MAS,Me49,p89,RH-88,RUB,TgCATBr9,TgCatPRC2,VAND,VEG	15	1	TGRH88_032110	Uncharacterized protein	A0A086K4K4	Uncharacterized protein	p89
1742	16	ARI,CAST,COUG,FOU,GAB2-2007-GAL-DOM2,GT1,MAS,Me49,p89,RH-88,RUB,TgCATBr9,TgCatPRC2,VAND,VEG	15	1	TGRH88_053350	Sodium:neurotransmitter symporter family protein	A0A139XMS0	Sodium:neurotransmitter symporter family protein	ARI
1747	15	ARI,CAST,COUG,FOU,GAB2-2007-GAL-DOM2,GT1,MAS,Me49,p89,RH-88,RUB,TgCATBr9,TgCatPRC2,VAND,VEG	15	1	TGRH88_082190	Inositol polyphosphate kinase	A0A086LD03	Inositol polyphosphate kinase	FOU
1749	15	ARI,CAST,COUG,FOU,GAB2-2007-GAL-DOM2,GT1,MAS,Me49,p89,RH-88,RUB,TgCATBr9,TgCatPRC2,VAND,VEG	15	1	TGRH88_025230	Uncharacterized protein	A0A139XYA1	Uncharacterized protein	ARI
1750	15	ARI,CAST,COUG,FOU,GAB2-2007-GAL-DOM2,GT1,MAS,Me49,p89,RH-88,RUB,TgCATBr9,TgCatPRC2,VAND,VEG	15	1	TGRH88_018560	Uncharacterized protein	A0A086PS71	Uncharacterized protein	VAND
1751	15	ARI,CAST,COUG,FOU,GAB2-2007-GAL-DOM2,GT1,MAS,Me49,p89,RH-88,RUB,TgCATBr9,TgCatPRC2,VAND,VEG	15	1	TGRH88_043490	F5/8 type C domain-containing protein	A0A139XU04	F5/8 type C domain-containing protein	ARI
1752	15	ARI,CAST,COUG,FOU,GAB2-2007-GAL-DOM2,GT1,MAS,Me49,p89,RH-88,RUB,TgCATBr9,TgCatPRC2,VAND,VEG	15	1	TGRH88_003510	Uncharacterized protein	A0A139XTC4	Uncharacterized protein	ARI
1753	15	ARI,CAST,COUG,FOU,GAB2-2007-GAL-DOM2,GT1,MAS,Me49,p89,RH-88,RUB,TgCATBr9,TgCatPRC2,VAND,VEG	15	1	TGRH88_011210	Zinc finger (CCCH type) motif-containing protein	A0A139Y3K5	Zinc finger (CCCH type) motif-containing protein	ARI
1754	16	ARI,CAST,COUG,FOU,GAB2-2007-GAL-DOM2,GT1,MAS,Me49,p89,RH-88,RUB,TgCATBr9,TgCatPRC2,VAND,VEG	15	1	TGRH88_060640	Zinc finger (CCCH type) motif-containing protein	A0A0F7V7A3	Zinc finger (CCCH type) protein, putative	VEG
1755	27	ARI,CAST,COUG,FOU,GAB2-2007-GAL-DOM2,GT1,MAS,Me49,p89,RH-88,RUB,TgCATBr9,TgCatPRC2,VAND,VEG	15	1	TGRH88_010450	Uncharacterized protein (Fragment)	A0A0F7V306	Uncharacterized protein	VEG
1757	15	ARI,CAST,COUG,FOU,GAB2-2007-GAL-DOM2,GT1,MAS,Me49,p89,RH-88,RUB,TgCATBr9,TgCatPRC2,VAND,VEG	15	1	TGRH88_059620	Exostosin family protein	A0A0F7V721	Probable glucuronosyltransferase GUT1	VEG
1763	15	ARI,CAST,COUG,FOU,GAB2-2007-GAL-DOM2,GT1,MAS,Me49,p89,RH-88,RUB,TgCATBr9,TgCatPRC2,VAND,VEG	15	1	TGRH88_069740	Putative proteophosphoglycan 5, related protein	A0A139XRZ9	Putative proteophosphoglycan 5, related protein	ARI
1765	18	ARI,CAST,COUG,FOU,GAB2-2007-GAL-DOM2,GT1,MAS,Me49,p89,RH-88,RUB,TgCATBr9,TgCatPRC2,VAND,VEG	15	1	TGRH88_003610	Serine esterase (DUF676) protein	A0A425HRH8	Serine esterase (DUF676) protein	CAST
1767	24	ARI,CAST,COUG,FOU,GAB2-2007-GAL-DOM2,GT1,MAS,Me49,p89,RH-88,RUB,TgCATBr9,TgCatPRC2,VAND,VEG	15	1	TGRH88_016790	CS domain protein	A0A139Y194	CS domain protein	ARI
1768	26	ARI,CAST,COUG,FOU,GAB2-2007-GAL-DOM2,GT1,MAS,Me49,p89,RH-88,RUB,TgCATBr9,TgCatPRC2,VAND,VEG	15	1	TGRH88_012220	RNA recognition motif-containing protein (Fragment)	A0A086K2F1	RNA recognition motif-containing protein	GAB2-2007-GAL-DOM2
1777	15	ARI,CAST,COUG,FOU,GAB2-2007-GAL-DOM2,GT1,MAS,Me49,p89,RH-88,RUB,TgCATBr9,TgCatPRC2,VAND,VEG	15	1	TGRH88_051100	Uncharacterized protein	A0A3R8ARY3	Uncharacterized protein	CAST
1778	16	ARI,CAST,COUG,FOU,GAB2-2007-GAL-DOM2,GT1,MAS,Me49,p89,RH-88,RUB,TgCATBr9,TgCatPRC2,VAND,VEG	15	1	TGRH88_070580	Endonuclease/exonuclease/phosphatase family protein	A0A139XS80	Endonuclease/exonuclease/phosphatase family protein	ARI
1781	17	ARI,CAST,COUG,FOU,GAB2-2007-GAL-DOM2,GT1,MAS,Me49,p89,RH-88,RUB,TgCATBr9,TgCatPRC2,VAND,VEG	15	1	TGRH88_051760	Mcl1_mid domain-containing protein	A0A086QAK0	Mcl1_mid domain-containing protein	VAND
1783	26	ARI,CAST,COUG,FOU,GAB2-2007-GAL-DOM2,GT1,MAS,Me49,p89,RH-88,RUB,TgCATBr9,TgCatPRC2,VAND,VEG	15	1	TGRH88_078180	SWI2/SNF2 ISWI-like (AT hook) (Fragment)	S7V4B2	SWI2/SNF2 ISWI-like (AT hook)	GT1
1784	15	ARI,CAST,COUG,FOU,GAB2-2007-GAL-DOM2,GT1,MAS,Me49,p89,RH-88,RUB,TgCATBr9,TgCatPRC2,VAND,VEG	15	1	TGRH88_040640	Protein phosphatase 2C domain-containing protein	TGRH88_040640	protein phosphatase 2C domain-containing protein	RH-88
1785	15	ARI,CAST,COUG,FOU,GAB2-2007-GAL-DOM2,GT1,MAS,Me49,p89,RH-88,RUB,TgCATBr9,TgCatPRC2,VAND,VEG	15	1	TGRH88_033360	Zinc finger, c2h2 type domain-containing protein	A0A139Y0H4	Zinc finger, c2h2 type domain-containing protein	ARI
1786	16	ARI,CAST,COUG,FOU,GAB2-2007-GAL-DOM2,GT1,MAS,Me49,p89,RH-88,RUB,TgCATBr9,TgCatPRC2,VAND,VEG	15	1	TGRH88_045480	Peptidase, M28 family protein	A0A139XWS0	Peptidase, M28 family protein	ARI
1787	15	ARI,CAST,COUG,FOU,GAB2-2007-GAL-DOM2,GT1,MAS,Me49,p89,RH-88,RUB,TgCATBr9,TgCatPRC2,VAND,VEG	15	1	TGRH88_047250	Uncharacterized protein	A0A425I6K3	Uncharacterized protein	CAST
1788	15	ARI,CAST,COUG,FOU,GAB2-2007-GAL-DOM2,GT1,MAS,Me49,p89,RH-88,RUB,TgCATBr9,TgCatPRC2,VAND,VEG	15	1	TGRH88_039880	Putative transmembrane protein	A0A2G8XW45	Putative transmembrane protein	COUG
1790	16	ARI,CAST,COUG,FOU,GAB2-2007-GAL-DOM2,GT1,MAS,Me49,p89,RH-88,RUB,TgCATBr9,TgCatPRC2,VAND,VEG	15	1	TGRH88_001290	Uncharacterized protein	A0A086KB71	Uncharacterized protein	GAB2-2007-GAL-DOM2
1791	16	ARI,CAST,COUG,FOU,GAB2-2007-GAL-DOM2,GT1,MAS,Me49,p89,RH-88,RUB,TgCATBr9,TgCatPRC2,VAND,VEG	15	1	TGRH88_039950	Uncharacterized protein	S7UQC6	Uncharacterized protein	GT1
1795	19	ARI,CAST,COUG,FOU,GAB2-2007-GAL-DOM2,GT1,MAS,Me49,p89,RH-88,RUB,TgCATBr9,TgCatPRC2,VAND,VEG	15	1	TGRH88_010550	Uncharacterized protein	A0A0F7UZM8	Uncharacterized protein	VEG
1797	19	ARI,CAST,COUG,FOU,GAB2-2007-GAL-DOM2,GT1,MAS,Me49,p89,RH-88,RUB,TgCATBr9,TgCatPRC2,VAND,VEG	15	1	TGRH88_038930	Putative transmembrane protein	A0A086Q5Z1	Putative transmembrane protein	VAND
1801	15	ARI,CAST,COUG,FOU,GAB2-2007-GAL-DOM2,GT1,MAS,Me49,p89,RH-88,RUB,TgCATBr9,TgCatPRC2,VAND,VEG	15	1	TGRH88_052350	Mob1/phocein family protein	A0A0F7VA58	Uncharacterized protein	VEG
1802	27	ARI,CAST,COUG,FOU,GAB2-2007-GAL-DOM2,GT1,MAS,Me49,p89,RH-88,RUB,TgCATBr9,TgCatPRC2,VAND,VEG	15	1	TGRH88_042170	Uncharacterized protein	A0A139XUE2	Uncharacterized protein	ARI
1803	21	ARI,CAST,COUG,FOU,GAB2-2007-GAL-DOM2,GT1,MAS,Me49,p89,RH-88,RUB,TgCATBr9,TgCatPRC2,VAND,VEG	15	1	TGRH88_073170	Histone lysine methyltransferase SET/SUV39 (Fragment)	A0A139Y3W6	Histone lysine methyltransferase SET/SUV39	ARI
1804	15	ARI,CAST,COUG,FOU,GAB2-2007-GAL-DOM2,GT1,MAS,Me49,p89,RH-88,RUB,TgCATBr9,TgCatPRC2,VAND,VEG	15	1	TGRH88_002670	Uncharacterized protein	A0A139XUE3	Uncharacterized protein	ARI
1805	16	ARI,CAST,COUG,FOU,GAB2-2007-GAL-DOM2,GT1,MAS,Me49,p89,RH-88,RUB,TgCATBr9,TgCatPRC2,VAND,VEG	15	1	TGRH88_010340	Uncharacterized protein	A0A3R8B941	Uncharacterized protein	CAST
1808	17	ARI,CAST,COUG,FOU,GAB2-2007-GAL-DOM2,GT1,MAS,Me49,p89,RH-88,RUB,TgCATBr9,TgCatPRC2,VAND,VEG	15	1	TGRH88_024690	Uncharacterized protein	A0A139XY69	Uncharacterized protein	ARI
1810	19	ARI,CAST,COUG,FOU,GAB2-2007-GAL-DOM2,GT1,MAS,Me49,p89,RH-88,RUB,TgCATBr9,TgCatPRC2,VAND,VEG	15	1	TGRH88_031790	ABC transporter transmembrane region domain-containing protein	TGRH88_031790	ABC transporter transmembrane region domain-containing protein	RH-88
1819	20	ARI,CAST,COUG,FOU,GAB2-2007-GAL-DOM2,GT1,MAS,Me49,p89,RH-88,RUB,TgCATBr9,TgCatPRC2,VAND,VEG	15	1	TGRH88_046080	Sec23/Sec24 trunk domain-containing protein	A0A3R8AHV1	Sec23/Sec24 trunk domain-containing protein	CAST
1820	15	ARI,CAST,COUG,FOU,GAB2-2007-GAL-DOM2,GT1,MAS,Me49,p89,RH-88,RUB,TgCATBr9,TgCatPRC2,VAND,VEG	15	1	TGRH88_003530	Putative toxoplasma gondii family D protein	A0A139XTF4	Putative toxoplasma gondii family D protein	ARI
1821	15	ARI,CAST,COUG,FOU,GAB2-2007-GAL-DOM2,GT1,MAS,Me49,p89,RH-88,RUB,TgCATBr9,TgCatPRC2,VAND,VEG	15	1	TGRH88_015720	RNA helicase (UPF2 interacting domain) protein	A0A139Y1L4	RNA helicase (UPF2 interacting domain) protein	ARI
1822	26	ARI,CAST,COUG,FOU,GAB2-2007-GAL-DOM2,GT1,MAS,Me49,p89,RH-88,RUB,TgCATBr9,TgCatPRC2,VAND,VEG	15	1	TGRH88_030960	Uncharacterized protein (Fragment)	S7W071	Uncharacterized protein	GT1
1823	33	ARI,CAST,COUG,FOU,GAB2-2007-GAL-DOM2,GT1,MAS,Me49,p89,RH-88,RUB,TgCATBr9,TgCatPRC2,VAND,VEG	15	1	TGRH88_008460	Putative regulator of nonsense transcripts (Fragment)	A0A086JEM4	Putative regulator of nonsense transcripts	GAB2-2007-GAL-DOM2
1824	16	ARI,CAST,COUG,FOU,GAB2-2007-GAL-DOM2,GT1,MAS,Me49,p89,RH-88,RUB,TgCATBr9,TgCatPRC2,VAND,VEG	15	1	TGRH88_077750	Uncharacterized protein	S8GAC8	Uncharacterized protein	Me49
1825	16	ARI,CAST,COUG,FOU,GAB2-2007-GAL-DOM2,GT1,MAS,Me49,p89,RH-88,RUB,TgCATBr9,TgCatPRC2,VAND,VEG	15	1	TGRH88_076960	Uncharacterized protein	A0A139Y5D1	Uncharacterized protein	ARI
1826	15	ARI,CAST,COUG,FOU,GAB2-2007-GAL-DOM2,GT1,MAS,Me49,p89,RH-88,RUB,TgCATBr9,TgCatPRC2,VAND,VEG	15	1	TGRH88_020070	Sterol-sensing domain of SREBP cleavage-activation domain-containing protein	A0A139XLK1	Sterol-sensing domain of SREBP cleavage-activation domain-containing protein	ARI
1829	15	ARI,CAST,COUG,FOU,GAB2-2007-GAL-DOM2,GT1,MAS,Me49,p89,RH-88,RUB,TgCATBr9,TgCatPRC2,VAND,VEG	15	1	TGRH88_021650	Uncharacterized protein	A0A139XR43	Uncharacterized protein	ARI
1835	16	ARI,CAST,COUG,FOU,GAB2-2007-GAL-DOM2,GT1,MAS,Me49,p89,RH-88,RUB,TgCATBr9,TgCatPRC2,VAND,VEG	15	1	TGRH88_075690	LsmAD domain-containing protein	TGRH88_075690	LsmAD domain-containing protein	RH-88
1836	24	ARI,CAST,COUG,FOU,GAB2-2007-GAL-DOM2,GT1,MAS,Me49,p89,RH-88,RUB,TgCATBr9,TgCatPRC2,VAND,VEG	15	1	TGRH88_002390	Proteophosphoglycan PPG1	A0A086PKS0	Proteophosphoglycan PPG1	VAND
1837	15	ARI,CAST,COUG,FOU,GAB2-2007-GAL-DOM2,GT1,MAS,Me49,p89,RH-88,RUB,TgCATBr9,TgCatPRC2,VAND,VEG	15	1	TGRH88_018640	Uncharacterized protein	A0A3R7YLY4	ACR, protein COG1678	CAST
1838	32	ARI,CAST,COUG,FOU,GAB2-2007-GAL-DOM2,GT1,MAS,Me49,p89,RH-88,RUB,TgCATBr9,TgCatPRC2,VAND,VEG	15	1	TGRH88_025420	Uncharacterized protein	A0A0F7UWN0	Amine oxidase	VEG
1844	17	ARI,CAST,COUG,FOU,GAB2-2007-GAL-DOM2,GT1,MAS,Me49,p89,RH-88,RUB,TgCATBr9,TgCatPRC2,VAND,VEG	15	1	TGRH88_022880	DnaJ C terminal region domain-containing protein	A0A2T6ISJ8	DnaJ C terminal region domain-containing protein	TgCATBr9
1845	15	ARI,CAST,COUG,FOU,GAB2-2007-GAL-DOM2,GT1,MAS,Me49,p89,RH-88,RUB,TgCATBr9,TgCatPRC2,VAND,VEG	15	1	TGRH88_025570	S1 RNA binding domain-containing protein	A0A139XYB7	S1 RNA binding domain-containing protein	ARI
1848	16	ARI,CAST,COUG,FOU,GAB2-2007-GAL-DOM2,GT1,MAS,Me49,p89,RH-88,RUB,TgCATBr9,TgCatPRC2,VAND,VEG	15	1	TGRH88_053940	Uncharacterized protein	A0A086JXR9	Uncharacterized protein	GAB2-2007-GAL-DOM2
1850	15	ARI,CAST,COUG,FOU,GAB2-2007-GAL-DOM2,GT1,MAS,Me49,p89,RH-88,RUB,TgCATBr9,TgCatPRC2,VAND,VEG	15	1	TGRH88_042440	Kelch repeat-containing protein	A0A0F7V7N9	tRNA wybutosine-synthesizing protein 2/3/4	VEG
1851	15	ARI,CAST,COUG,FOU,GAB2-2007-GAL-DOM2,GT1,MAS,Me49,p89,RH-88,RUB,TgCATBr9,TgCatPRC2,VAND,VEG	15	1	TGRH88_005090	Uncharacterized protein	A0A139XSV9	Uncharacterized protein	ARI
1852	15	ARI,CAST,COUG,FOU,GAB2-2007-GAL-DOM2,GT1,MAS,Me49,p89,RH-88,RUB,TgCATBr9,TgCatPRC2,VAND,VEG	15	1	TGRH88_062550	Uncharacterized protein	A0A3R8GAB8	Uncharacterized protein	CAST
1853	15	ARI,CAST,COUG,FOU,GAB2-2007-GAL-DOM2,GT1,MAS,Me49,p89,RH-88,RUB,TgCATBr9,TgCatPRC2,VAND,VEG	15	1	TGRH88_079610	Uncharacterized protein	A0A086QWF4	Uncharacterized protein	MAS
1854	19	ARI,CAST,COUG,FOU,GAB2-2007-GAL-DOM2,GT1,MAS,Me49,p89,RH-88,RUB,TgCATBr9,TgCatPRC2,VAND,VEG	15	1	TGRH88_008590	tRNA pseudouridine synthase	A0A2G8XSA5	tRNA pseudouridine synthase	COUG
1856	17	ARI,CAST,COUG,FOU,GAB2-2007-GAL-DOM2,GT1,MAS,Me49,p89,RH-88,RUB,TgCATBr9,TgCatPRC2,VAND,VEG	15	1	TGRH88_007760	Uncharacterized protein (Fragment)	A0A0F7UVU2	Uncharacterized protein	VEG
1857	27	ARI,CAST,COUG,FOU,GAB2-2007-GAL-DOM2,GT1,MAS,Me49,p89,RH-88,RUB,TgCATBr9,TgCatPRC2,VAND,VEG	15	1	TGRH88_032440	Protein disulfide-isomerase domain-containing protein (Fragment)	TGRH88_032440	protein disulfide-isomerase domain-containing protein	RH-88
1858	19	ARI,CAST,COUG,FOU,GAB2-2007-GAL-DOM2,GT1,MAS,Me49,p89,RH-88,RUB,TgCATBr9,TgCatPRC2,VAND,VEG	15	1	TGRH88_050590	Transporter, cation channel family protein	A0A125YNE7	Transporter, cation channel family protein	Me49
1860	20	ARI,CAST,COUG,FOU,GAB2-2007-GAL-DOM2,GT1,MAS,Me49,p89,RH-88,RUB,TgCATBr9,TgCatPRC2,VAND,VEG	15	1	TGRH88_039770	Exportin-T	A0A0F7V3S1	Exportin-T	VEG
1862	29	ARI,CAST,COUG,FOU,GAB2-2007-GAL-DOM2,GT1,MAS,Me49,p89,RH-88,RUB,TgCATBr9,TgCatPRC2,VAND,VEG	15	1	TGRH88_029160	Myosin H	A0A125YQD3	Myosin H	GT1
1863	23	ARI,CAST,COUG,FOU,GAB2-2007-GAL-DOM2,GT1,MAS,Me49,p89,RH-88,RUB,TgCATBr9,TgCatPRC2,VAND,VEG	15	1	TGRH88_017760	RecF/RecN/SMC N terminal domain-containing protein	S7VQR9	RecF/RecN/SMC N terminal domain-containing protein	GT1
1864	15	ARI,CAST,COUG,FOU,GAB2-2007-GAL-DOM2,GT1,MAS,Me49,p89,RH-88,RUB,TgCATBr9,TgCatPRC2,VAND,VEG	15	1	TGRH88_027780	Adenosine-deaminase domain protein	A0A086LUP7	Adenosine-deaminase domain protein	RUB
1866	15	ARI,CAST,COUG,FOU,GAB2-2007-GAL-DOM2,GT1,MAS,Me49,p89,RH-88,RUB,TgCATBr9,TgCatPRC2,VAND,VEG	15	1	TGRH88_018550	Uncharacterized protein	A0A125YXZ4	Uncharacterized protein	Me49
1867	16	ARI,CAST,COUG,FOU,GAB2-2007-GAL-DOM2,GT1,MAS,Me49,p89,RH-88,RUB,TgCATBr9,TgCatPRC2,VAND,VEG	15	1	TGRH88_036760	Putative WD repeat protein 90	A0A0F7UZE0	WD domain, G-beta repeat-containing protein	VEG
1868	29	ARI,CAST,COUG,FOU,GAB2-2007-GAL-DOM2,GT1,MAS,Me49,p89,RH-88,RUB,TgCATBr9,TgCatPRC2,VAND,VEG	15	1	TGRH88_032870	Uncharacterized protein	A0A0F7V0A6	Uncharacterized protein	VEG
1869	15	ARI,CAST,COUG,FOU,GAB2-2007-GAL-DOM2,GT1,MAS,Me49,p89,RH-88,RUB,TgCATBr9,TgCatPRC2,VAND,VEG	15	1	TGRH88_054720	Putative glycosyltransferase	A0A139XNB9	Putative glycosyltransferase	ARI
1870	21	ARI,CAST,COUG,FOU,GAB2-2007-GAL-DOM2,GT1,MAS,Me49,p89,RH-88,RUB,TgCATBr9,TgCatPRC2,VAND,VEG	15	1	TGRH88_063970	Uncharacterized protein	A0A139YBB8	Uncharacterized protein	ARI
1871	21	ARI,CAST,COUG,FOU,GAB2-2007-GAL-DOM2,GT1,MAS,Me49,p89,RH-88,RUB,TgCATBr9,TgCatPRC2,VAND,VEG	15	1	TGRH88_020530	Uncharacterized protein (Fragment)	A0A139XJW6	Uncharacterized protein	ARI
1875	15	ARI,CAST,COUG,FOU,GAB2-2007-GAL-DOM2,GT1,MAS,Me49,p89,RH-88,RUB,TgCATBr9,TgCatPRC2,VAND,VEG	15	1	TGRH88_031140	Uncharacterized protein	A0A139XMI0	Uncharacterized protein	ARI
1876	16	ARI,CAST,COUG,FOU,GAB2-2007-GAL-DOM2,GT1,MAS,Me49,p89,RH-88,RUB,TgCATBr9,TgCatPRC2,VAND,VEG	15	1	TGRH88_076880	Uncharacterized protein	A0A139Y5J6	Uncharacterized protein	ARI
1879	15	ARI,CAST,COUG,FOU,GAB2-2007-GAL-DOM2,GT1,MAS,Me49,p89,RH-88,RUB,TgCATBr9,TgCatPRC2,VAND,VEG	15	1	TGRH88_044610	Putative transmembrane protein	A0A3R8AVN1	Putative transmembrane protein	CAST
1881	15	ARI,CAST,COUG,FOU,GAB2-2007-GAL-DOM2,GT1,MAS,Me49,p89,RH-88,RUB,TgCATBr9,TgCatPRC2,VAND,VEG	15	1	TGRH88_035090	ABC1 protein	A0A0F7UXL9	ABC1 domain-containing protein	VEG
1883	17	ARI,CAST,COUG,FOU,GAB2-2007-GAL-DOM2,GT1,MAS,Me49,p89,RH-88,RUB,TgCATBr9,TgCatPRC2,VAND,VEG	15	1	TGRH88_015620	Uncharacterized protein	A0A086JFF5	Uncharacterized protein	p89
1885	15	ARI,CAST,COUG,FOU,GAB2-2007-GAL-DOM2,GT1,MAS,Me49,p89,RH-88,RUB,TgCATBr9,TgCatPRC2,VAND,VEG	15	1	TGRH88_069580	Uncharacterized protein	A0A151HMJ5	Uncharacterized protein	TgCatPRC2
1886	23	ARI,CAST,COUG,FOU,GAB2-2007-GAL-DOM2,GT1,MAS,Me49,p89,RH-88,RUB,TgCATBr9,TgCatPRC2,VAND,VEG	15	1	TGRH88_059980	Uncharacterized protein (Fragment)	V4Z1D1	Uncharacterized protein	VEG
1887	16	ARI,CAST,COUG,FOU,GAB2-2007-GAL-DOM2,GT1,MAS,Me49,p89,RH-88,RUB,TgCATBr9,TgCatPRC2,VAND,VEG	15	1	TGRH88_015910	Calcium dependent protein kinase CDPK8	A0A139Y1R3	Calcium dependent protein kinase CDPK8	ARI
1890	23	ARI,CAST,COUG,FOU,GAB2-2007-GAL-DOM2,GT1,MAS,Me49,p89,RH-88,RUB,TgCATBr9,TgCatPRC2,VAND,VEG	15	1	TGRH88_077590	Inorganic anion transporter, sulfate permease (SulP) family protein	A0A2G8YA78	Inorganic anion transporter, sulfate permease (SulP) family protein	COUG
1892	19	ARI,CAST,COUG,FOU,GAB2-2007-GAL-DOM2,GT1,MAS,Me49,p89,RH-88,RUB,TgCATBr9,TgCatPRC2,VAND,VEG	15	1	TGRH88_021880	KH domain protein	A0A3R7Z4K0	KH domain protein	CAST
1896	15	ARI,CAST,COUG,FOU,GAB2-2007-GAL-DOM2,GT1,MAS,Me49,p89,RH-88,RUB,TgCATBr9,TgCatPRC2,VAND,VEG	15	1	TGRH88_031810	Uncharacterized protein	A0A3R8AAR0	Uncharacterized protein	CAST
1899	15	ARI,CAST,COUG,FOU,GAB2-2007-GAL-DOM2,GT1,MAS,Me49,p89,RH-88,RUB,TgCATBr9,TgCatPRC2,VAND,VEG	15	1	TGRH88_032610	Phosphatidylinositol n-acetylglucosaminyltransferase	A0A139Y0R5	Phosphatidylinositol n-acetylglucosaminyltransferase	ARI
1900	17	ARI,CAST,COUG,FOU,GAB2-2007-GAL-DOM2,GT1,MAS,Me49,p89,RH-88,RUB,TgCATBr9,TgCatPRC2,VAND,VEG	15	1	TGRH88_076450	Uncharacterized protein	S7V2P1	Uncharacterized protein	GT1
1901	15	ARI,CAST,COUG,FOU,GAB2-2007-GAL-DOM2,GT1,MAS,Me49,p89,RH-88,RUB,TgCATBr9,TgCatPRC2,VAND,VEG	15	1	TGRH88_028530	Uncharacterized protein	S8F3Z2	Uncharacterized protein	Me49
1907	18	ARI,CAST,COUG,FOU,GAB2-2007-GAL-DOM2,GT1,MAS,Me49,p89,RH-88,RUB,TgCATBr9,TgCatPRC2,VAND,VEG	15	1	TGRH88_019490	Cytoadherence-linked asexual protein	A0A3R8B0B0	Cytoadherence-linked asexual protein	CAST
1908	21	ARI,CAST,COUG,FOU,GAB2-2007-GAL-DOM2,GT1,MAS,Me49,p89,RH-88,RUB,TgCATBr9,TgCatPRC2,VAND,VEG	15	1	TGRH88_024680	Uncharacterized protein	TGRH88_024680	unspecified product	RH-88
1911	15	ARI,CAST,COUG,FOU,GAB2-2007-GAL-DOM2,GT1,MAS,Me49,p89,RH-88,RUB,TgCATBr9,TgCatPRC2,VAND,VEG	15	1	TGRH88_040520	KH domain protein	A0A139XW17	Putative KH domain protein	ARI
1917	16	ARI,CAST,COUG,FOU,GAB2-2007-GAL-DOM2,GT1,MAS,Me49,p89,RH-88,RUB,TgCATBr9,TgCatPRC2,VAND,VEG	15	1	TGRH88_069030	AAA domain protein	A0A139XP97	AAA domain protein	ARI
1919	23	ARI,CAST,COUG,FOU,GAB2-2007-GAL-DOM2,GT1,MAS,Me49,p89,RH-88,RUB,TgCATBr9,TgCatPRC2,VAND,VEG	15	1	TGRH88_081250	Oxidoreductase, aldo/keto reductase family protein (Fragment)	S7WD56	Oxidoreductase, aldo/keto reductase family protein	GT1
1920	17	ARI,CAST,COUG,FOU,GAB2-2007-GAL-DOM2,GT1,MAS,Me49,p89,RH-88,RUB,TgCATBr9,TgCatPRC2,VAND,VEG	15	1	TGRH88_033220	Uncharacterized protein	A0A139Y0G8	Uncharacterized protein	ARI
1921	15	ARI,CAST,COUG,FOU,GAB2-2007-GAL-DOM2,GT1,MAS,Me49,p89,RH-88,RUB,TgCATBr9,TgCatPRC2,VAND,VEG	15	1	TGRH88_052500	Uncharacterized protein	A0A139Y994	Uncharacterized protein	ARI
1922	15	ARI,CAST,COUG,FOU,GAB2-2007-GAL-DOM2,GT1,MAS,Me49,p89,RH-88,RUB,TgCATBr9,TgCatPRC2,VAND,VEG	15	1	TGRH88_008100	Uncharacterized protein	A0A139XK75	Uncharacterized protein	ARI
1923	16	ARI,CAST,COUG,FOU,GAB2-2007-GAL-DOM2,GT1,MAS,Me49,p89,RH-88,RUB,TgCATBr9,TgCatPRC2,VAND,VEG	15	1	TGRH88_001340	Putative transmembrane protein	A0A2G8XV64	Putative transmembrane protein	COUG
1925	15	ARI,CAST,COUG,FOU,GAB2-2007-GAL-DOM2,GT1,MAS,Me49,p89,RH-88,RUB,TgCATBr9,TgCatPRC2,VAND,VEG	15	1	TGRH88_052750	DDHD domain-containing protein	A0A139Y9D8	DDHD domain-containing protein	ARI
1927	23	ARI,CAST,COUG,FOU,GAB2-2007-GAL-DOM2,GT1,MAS,Me49,p89,RH-88,RUB,TgCATBr9,TgCatPRC2,VAND,VEG	15	1	TGRH88_027120	Uncharacterized protein	S8GGI9	Uncharacterized protein	Me49
1928	15	ARI,CAST,COUG,FOU,GAB2-2007-GAL-DOM2,GT1,MAS,Me49,p89,RH-88,RUB,TgCATBr9,TgCatPRC2,VAND,VEG	15	1	TGRH88_046370	Eukaryotic glutathione synthase, atp binding domain-containing protein	A0A086KLM4	Eukaryotic glutathione synthase, atp binding domain-containing protein	GAB2-2007-GAL-DOM2
1929	15	ARI,CAST,COUG,FOU,GAB2-2007-GAL-DOM2,GT1,MAS,Me49,p89,RH-88,RUB,TgCATBr9,TgCatPRC2,VAND,VEG	15	1	TGRH88_072300	Uncharacterized protein	A0A086M817	Uncharacterized protein	RUB
1932	15	ARI,CAST,COUG,FOU,GAB2-2007-GAL-DOM2,GT1,MAS,Me49,p89,RH-88,RUB,TgCATBr9,TgCatPRC2,VAND,VEG	15	1	TGRH88_051150	Putative transmembrane protein	A0A139Y885	Uncharacterized protein	ARI
1934	15	ARI,CAST,COUG,FOU,GAB2-2007-GAL-DOM2,GT1,MAS,Me49,p89,RH-88,RUB,TgCATBr9,TgCatPRC2,VAND,VEG	15	1	TGRH88_052910	Uncharacterized protein	A0A139Y8Q6	Uncharacterized protein	ARI
1935	15	ARI,CAST,COUG,FOU,GAB2-2007-GAL-DOM2,GT1,MAS,Me49,p89,RH-88,RUB,TgCATBr9,TgCatPRC2,VAND,VEG	15	1	TGRH88_054150	Uncharacterized protein	A0A139XN29	Uncharacterized protein	ARI
1936	16	ARI,CAST,COUG,FOU,GAB2-2007-GAL-DOM2,GT1,MAS,Me49,p89,RH-88,RUB,TgCATBr9,TgCatPRC2,VAND,VEG	15	1	TGRH88_020110	tRNA ligase class II core domain (G, H, P, S and T) domain-containing protein	A0A425HS47	tRNA ligase class II core domain (G, H, P, S and T) domain-containing protein	CAST
1939	18	ARI,CAST,COUG,FOU,GAB2-2007-GAL-DOM2,GT1,MAS,Me49,p89,RH-88,RUB,TgCATBr9,TgCatPRC2,VAND,VEG	15	1	TGRH88_054270	Uncharacterized protein	A0A139XN17	Uncharacterized protein	ARI
1942	15	ARI,CAST,COUG,FOU,GAB2-2007-GAL-DOM2,GT1,MAS,Me49,p89,RH-88,RUB,TgCATBr9,TgCatPRC2,VAND,VEG	15	1	TGRH88_001050	Uncharacterized protein	A0A139XV09	Uncharacterized protein	ARI
1943	34	ARI,CAST,COUG,FOU,GAB2-2007-GAL-DOM2,GT1,MAS,Me49,p89,RH-88,RUB,TgCATBr9,TgCatPRC2,VAND,VEG	15	1	TGRH88_058780	Calcium-dependent protein kinase CDPK6 (Fragment)	A0A2G8YCI3	Calcium-dependent protein kinase CDPK6	COUG
1945	15	ARI,CAST,COUG,FOU,GAB2-2007-GAL-DOM2,GT1,MAS,Me49,p89,RH-88,RUB,TgCATBr9,TgCatPRC2,VAND,VEG	15	1	TGRH88_077210	Putative transmembrane protein	A0A139Y5I8	Uncharacterized protein	ARI
1948	15	ARI,CAST,COUG,FOU,GAB2-2007-GAL-DOM2,GT1,MAS,Me49,p89,RH-88,RUB,TgCATBr9,TgCatPRC2,VAND,VEG	15	1	TGRH88_035250	Putative proteophosphoglycan 5, related protein	A0A139XZT9	Putative proteophosphoglycan 5, related protein	ARI
1949	15	ARI,CAST,COUG,FOU,GAB2-2007-GAL-DOM2,GT1,MAS,Me49,p89,RH-88,RUB,TgCATBr9,TgCatPRC2,VAND,VEG	15	1	TGRH88_051840	CLASP amine-terminal protein	S7W8E5	TOG domain-containing protein	GT1
1950	26	ARI,CAST,COUG,FOU,GAB2-2007-GAL-DOM2,GT1,MAS,Me49,p89,RH-88,RUB,TgCATBr9,TgCatPRC2,VAND,VEG	15	1	TGRH88_030800	Toxoplasma gondii family E protein (Fragment)	TGRH88_030800	Toxoplasma gondii family E protein	RH-88
1951	16	ARI,CAST,COUG,FOU,GAB2-2007-GAL-DOM2,GT1,MAS,Me49,p89,RH-88,RUB,TgCATBr9,TgCatPRC2,VAND,VEG	15	1	TGRH88_061180	Putative transmembrane protein	A0A086QID0	Putative transmembrane protein	VAND
1953	15	ARI,CAST,COUG,FOU,GAB2-2007-GAL-DOM2,GT1,MAS,Me49,p89,RH-88,RUB,TgCATBr9,TgCatPRC2,VAND,VEG	15	1	TGRH88_067050	F5/8 type C domain-containing protein	A0A139XPY6	F5/8 type C domain-containing protein	ARI
1954	15	ARI,CAST,COUG,FOU,GAB2-2007-GAL-DOM2,GT1,MAS,Me49,p89,RH-88,RUB,TgCATBr9,TgCatPRC2,VAND,VEG	15	1	TGRH88_080440	Uncharacterized protein (Fragment)	A0A0F7V1Z7	Uncharacterized protein	VEG
1957	17	ARI,CAST,COUG,FOU,GAB2-2007-GAL-DOM2,GT1,MAS,Me49,p89,RH-88,RUB,TgCATBr9,TgCatPRC2,VAND,VEG	15	1	TGRH88_064580	Conserved oligomeric Golgi complex subunit 5	A0A2G8XQ77	Conserved oligomeric Golgi complex subunit 5	COUG
1958	15	ARI,CAST,COUG,FOU,GAB2-2007-GAL-DOM2,GT1,MAS,Me49,p89,RH-88,RUB,TgCATBr9,TgCatPRC2,VAND,VEG	15	1	TGRH88_003330	Uncharacterized protein	A0A425HRA5	Uncharacterized protein	CAST
1960	15	ARI,CAST,COUG,FOU,GAB2-2007-GAL-DOM2,GT1,MAS,Me49,p89,RH-88,RUB,TgCATBr9,TgCatPRC2,VAND,VEG	15	1	TGRH88_035230	OST-HTH associated domain protein	A0A139XZU1	OST-HTH associated domain protein	ARI
1961	15	ARI,CAST,COUG,FOU,GAB2-2007-GAL-DOM2,GT1,MAS,Me49,p89,RH-88,RUB,TgCATBr9,TgCatPRC2,VAND,VEG	15	1	TGRH88_057980	Uncharacterized protein	A0A139XL88	Uncharacterized protein	ARI
1965	15	ARI,CAST,COUG,FOU,GAB2-2007-GAL-DOM2,GT1,MAS,Me49,p89,RH-88,RUB,TgCATBr9,TgCatPRC2,VAND,VEG	15	1	TGRH88_059360	Uncharacterized protein	A0A139Y9S3	Uncharacterized protein	ARI
1968	17	ARI,CAST,COUG,FOU,GAB2-2007-GAL-DOM2,GT1,MAS,Me49,p89,RH-88,RUB,TgCATBr9,TgCatPRC2,VAND,VEG	15	1	TGRH88_021440	SNF2 family amine-terminal domain protein	A0A139XR33	SNF2 family amine-terminal domain protein	ARI
1972	23	ARI,CAST,COUG,FOU,GAB2-2007-GAL-DOM2,GT1,MAS,Me49,p89,RH-88,RUB,TgCATBr9,TgCatPRC2,VAND,VEG	15	1	TGRH88_030810	Toxoplasma gondii family E protein (Fragment)	S8FAM3	Toxoplasma gondii family E protein	Me49
1973	15	ARI,CAST,COUG,FOU,GAB2-2007-GAL-DOM2,GT1,MAS,Me49,p89,RH-88,RUB,TgCATBr9,TgCatPRC2,VAND,VEG	15	1	TGRH88_016050	RING-type domain-containing protein	A0A139Y1J7	RING-type domain-containing protein	ARI
1975	15	ARI,CAST,COUG,FOU,GAB2-2007-GAL-DOM2,GT1,MAS,Me49,p89,RH-88,RUB,TgCATBr9,TgCatPRC2,VAND,VEG	15	1	TGRH88_054010	WD domain, G-beta repeat-containing protein	A0A139XN01	WD domain, G-beta repeat-containing protein	ARI
1977	15	ARI,CAST,COUG,FOU,GAB2-2007-GAL-DOM2,GT1,MAS,Me49,p89,RH-88,RUB,TgCATBr9,TgCatPRC2,VAND,VEG	15	1	TGRH88_045530	Putative F-box protein	A0A139XWS1	Putative F-box protein	ARI
1985	31	ARI,CAST,COUG,FOU,GAB2-2007-GAL-DOM2,GT1,MAS,Me49,p89,RH-88,RUB,TgCATBr9,TgCatPRC2,VAND,VEG	15	1	TGRH88_018020	Uncharacterized protein	A0A0F7V1B5	Uncharacterized protein	VEG
1987	25	ARI,CAST,COUG,FOU,GAB2-2007-GAL-DOM2,GT1,MAS,Me49,p89,RH-88,RUB,TgCATBr9,TgCatPRC2,VAND,VEG	15	1	TGRH88_030130	DEAD/DEAH box helicase domain-containing protein (Fragment)	A0A425HLQ5	DEAD/DEAH box helicase domain-containing protein	CAST
1988	16	ARI,CAST,COUG,FOU,GAB2-2007-GAL-DOM2,GT1,MAS,Me49,p89,RH-88,RUB,TgCATBr9,TgCatPRC2,VAND,VEG	15	1	TGRH88_016960	Tetratricopeptide repeat-containing protein	A0A139Y173	Tetratricopeptide repeat-containing protein	ARI
1989	15	ARI,CAST,COUG,FOU,GAB2-2007-GAL-DOM2,GT1,MAS,Me49,p89,RH-88,RUB,TgCATBr9,TgCatPRC2,VAND,VEG	15	1	TGRH88_032960	Uncharacterized protein	A0A139Y0M5	Uncharacterized protein	ARI
1990	16	ARI,CAST,COUG,FOU,GAB2-2007-GAL-DOM2,GT1,MAS,Me49,p89,RH-88,RUB,TgCATBr9,TgCatPRC2,VAND,VEG	15	1	TGRH88_036800	Histone deacetylase HDAC5	A0A139XZE7	Histone deacetylase HDAC5	ARI
1991	21	ARI,CAST,COUG,FOU,GAB2-2007-GAL-DOM2,GT1,MAS,Me49,p89,RH-88,RUB,TgCATBr9,TgCatPRC2,VAND,VEG	15	1	TGRH88_002400	DNA-directed RNA polymerase (Fragment)	A0A0F7UQ34	DNA-directed RNA polymerase subunit beta	VEG
1996	27	ARI,CAST,COUG,FOU,GAB2-2007-GAL-DOM2,GT1,MAS,Me49,p89,RH-88,RUB,TgCATBr9,TgCatPRC2,VAND,VEG	15	1	TGRH88_030830	Toxoplasma gondii family E protein (Fragment)	S8GFW4	Toxoplasma gondii family E protein	Me49
1998	16	ARI,CAST,COUG,FOU,GAB2-2007-GAL-DOM2,GT1,MAS,Me49,p89,RH-88,RUB,TgCATBr9,TgCatPRC2,VAND,VEG	15	1	TGRH88_046360	ABC transporter, ATP-binding domain-containing protein	A0A139XX02	ABC transporter, ATP-binding domain-containing protein	ARI
2000	15	ARI,CAST,COUG,FOU,GAB2-2007-GAL-DOM2,GT1,MAS,Me49,p89,RH-88,RUB,TgCATBr9,TgCatPRC2,VAND,VEG	15	1	TGRH88_046350	Zinc finger, C3HC4 type (RING finger) domain-containing protein	A0A086KDW8	Zinc finger, C3HC4 type (RING finger) domain-containing protein	p89
2003	15	ARI,CAST,COUG,FOU,GAB2-2007-GAL-DOM2,GT1,MAS,Me49,p89,RH-88,RUB,TgCATBr9,TgCatPRC2,VAND,VEG	15	1	TGRH88_052480	Uncharacterized protein	A0A086MB34	Uncharacterized protein	RUB
2004	15	ARI,CAST,COUG,FOU,GAB2-2007-GAL-DOM2,GT1,MAS,Me49,p89,RH-88,RUB,TgCATBr9,TgCatPRC2,VAND,VEG	15	1	TGRH88_040900	Exonuclease	A0A139XWA2	Exonuclease	ARI
2005	16	ARI,CAST,COUG,FOU,GAB2-2007-GAL-DOM2,GT1,MAS,Me49,p89,RH-88,RUB,TgCATBr9,TgCatPRC2,VAND,VEG	15	1	TGRH88_007590	Uncharacterized protein	A0A086JG34	Uncharacterized protein	GAB2-2007-GAL-DOM2
2006	19	ARI,CAST,COUG,FOU,GAB2-2007-GAL-DOM2,GT1,MAS,Me49,p89,RH-88,RUB,TgCATBr9,TgCatPRC2,VAND,VEG	15	1	TGRH88_065950	Dishevelled/Egl-10/leckstrin domain protein	A0A3R8AN63	Dishevelled/Egl-10/leckstrin domain protein	CAST
2007	15	ARI,CAST,COUG,FOU,GAB2-2007-GAL-DOM2,GT1,MAS,Me49,p89,RH-88,RUB,TgCATBr9,TgCatPRC2,VAND,VEG	15	1	TGRH88_024970	DNA-directed primase/polymerase protein	A0A425HU41	DNA-directed primase/polymerase protein	CAST
2008	15	ARI,CAST,COUG,FOU,GAB2-2007-GAL-DOM2,GT1,MAS,Me49,p89,RH-88,RUB,TgCATBr9,TgCatPRC2,VAND,VEG	15	1	TGRH88_041910	Uncharacterized protein	A0A0F7V9T7	Uncharacterized protein	VEG
2010	29	ARI,CAST,COUG,FOU,GAB2-2007-GAL-DOM2,GT1,MAS,Me49,p89,RH-88,RUB,TgCATBr9,TgCatPRC2,VAND,VEG	15	1	TGRH88_050970	Uncharacterized protein	TGRH88_050970	unspecified product	RH-88
2011	15	ARI,CAST,COUG,FOU,GAB2-2007-GAL-DOM2,GT1,MAS,Me49,p89,RH-88,RUB,TgCATBr9,TgCatPRC2,VAND,VEG	15	1	TGRH88_024400	Uncharacterized protein	A0A139XXW6	Uncharacterized protein	ARI
2012	18	ARI,CAST,COUG,FOU,GAB2-2007-GAL-DOM2,GT1,MAS,Me49,p89,RH-88,RUB,TgCATBr9,TgCatPRC2,VAND,VEG	15	1	TGRH88_022620	Aldo-keto reductase	S7VSH7	Aldo-keto reductase	GT1
2013	30	ARI,CAST,COUG,FOU,GAB2-2007-GAL-DOM2,GT1,MAS,Me49,p89,RH-88,RUB,TgCATBr9,TgCatPRC2,VAND,VEG	15	1	TGRH88_026500	Uncharacterized protein	A0A0F7UYC0	Kinesin heavy chain-like protein, putative	VEG
2015	15	ARI,CAST,COUG,FOU,GAB2-2007-GAL-DOM2,GT1,MAS,Me49,p89,RH-88,RUB,TgCATBr9,TgCatPRC2,VAND,VEG	15	1	TGRH88_012260	WD domain, G-beta repeat-containing protein	A0A139Y2Y9	WD domain, G-beta repeat-containing protein	ARI
2016	15	ARI,CAST,COUG,FOU,GAB2-2007-GAL-DOM2,GT1,MAS,Me49,p89,RH-88,RUB,TgCATBr9,TgCatPRC2,VAND,VEG	15	1	TGRH88_018540	Uncharacterized protein	A0A139XJD3	Uncharacterized protein	ARI
2017	16	ARI,CAST,COUG,FOU,GAB2-2007-GAL-DOM2,GT1,MAS,Me49,p89,RH-88,RUB,TgCATBr9,TgCatPRC2,VAND,VEG	15	1	TGRH88_006510	AP2 domain transcription factor AP2IV-2	A0A425HNL6	AP2 domain transcription factor AP2IV-2	CAST
2018	15	ARI,CAST,COUG,FOU,GAB2-2007-GAL-DOM2,GT1,MAS,Me49,p89,RH-88,RUB,TgCATBr9,TgCatPRC2,VAND,VEG	15	1	TGRH88_004230	Uncharacterized protein	A0A425HRI0	Uncharacterized protein	CAST
2019	24	ARI,CAST,COUG,FOU,GAB2-2007-GAL-DOM2,GT1,MAS,Me49,p89,RH-88,RUB,TgCATBr9,TgCatPRC2,VAND,VEG	15	1	TGRH88_060470	MIF4G domain-containing protein (Fragment)	A0A0F7V6Y5	MIF4G domain-containing protein	VEG
2023	16	ARI,CAST,COUG,FOU,GAB2-2007-GAL-DOM2,GT1,MAS,Me49,p89,RH-88,RUB,TgCATBr9,TgCatPRC2,VAND,VEG	15	1	TGRH88_062860	Kinesin motor domain-containing protein	A0A139YAX0	Kinesin motor domain-containing protein	ARI
2026	22	ARI,CAST,COUG,FOU,GAB2-2007-GAL-DOM2,GT1,MAS,Me49,p89,RH-88,RUB,TgCATBr9,TgCatPRC2,VAND,VEG	15	1	TGRH88_008160	Uncharacterized protein	S7UKD7	Uncharacterized protein	GT1
2028	23	ARI,CAST,COUG,FOU,GAB2-2007-GAL-DOM2,GT1,MAS,Me49,p89,RH-88,RUB,TgCATBr9,TgCatPRC2,VAND,VEG	15	1	TGRH88_056320	Structural maintenance of chromosomes protein 5	A0A086LP17	Structural maintenance of chromosomes protein 5	RUB
2030	15	ARI,CAST,COUG,FOU,GAB2-2007-GAL-DOM2,GT1,MAS,Me49,p89,RH-88,RUB,TgCATBr9,TgCatPRC2,VAND,VEG	15	1	TGRH88_081190	Protein phosphatase 2C domain-containing protein	A0A139Y6K2	Protein phosphatase 2C domain-containing protein	ARI
2031	23	ARI,CAST,COUG,FOU,GAB2-2007-GAL-DOM2,GT1,MAS,Me49,p89,RH-88,RUB,TgCATBr9,TgCatPRC2,VAND,VEG	15	1	TGRH88_030770	Toxoplasma gondii family E protein (Fragment)	S8FAL9	Toxoplasma gondii family E protein	Me49
2033	21	ARI,CAST,COUG,FOU,GAB2-2007-GAL-DOM2,GT1,MAS,Me49,p89,RH-88,RUB,TgCATBr9,TgCatPRC2,VAND,VEG	15	1	TGRH88_024350	Protein kinase (Incomplete catalytic triad)	A0A3R7Z4T6	Protein kinase (Incomplete catalytic triad)	CAST
2036	18	ARI,CAST,COUG,FOU,GAB2-2007-GAL-DOM2,GT1,MAS,Me49,p89,RH-88,RUB,TgCATBr9,TgCatPRC2,VAND,VEG	15	1	TGRH88_068640	TLD protein	A0A425HYS4	TLD protein	CAST
2037	21	ARI,CAST,COUG,FOU,GAB2-2007-GAL-DOM2,GT1,MAS,Me49,p89,RH-88,RUB,TgCATBr9,TgCatPRC2,VAND,VEG	15	1	TGRH88_053070	GMC oxidoreductase (Fragment)	A0A0F7V8R6	Glucose-methanol-choline oxidoreductase,putative	VEG
2039	15	ARI,CAST,COUG,FOU,GAB2-2007-GAL-DOM2,GT1,MAS,Me49,p89,RH-88,RUB,TgCATBr9,TgCatPRC2,VAND,VEG	15	1	TGRH88_056710	Putative trichohyalin	A0A139XKH3	Putative trichohyalin	ARI
2041	21	ARI,CAST,COUG,FOU,GAB2-2007-GAL-DOM2,GT1,MAS,Me49,p89,RH-88,RUB,TgCATBr9,TgCatPRC2,VAND,VEG	15	1	TGRH88_049620	Spc97 / Spc98 family protein	A0A2G8XT29	Spc97 / Spc98 family protein	COUG
2042	17	ARI,CAST,COUG,FOU,GAB2-2007-GAL-DOM2,GT1,MAS,Me49,p89,RH-88,RUB,TgCATBr9,TgCatPRC2,VAND,VEG	15	1	TGRH88_028880	Pentatricopeptide repeat domain-containing protein	A0A086LUB8	Pentatricopeptide repeat domain-containing protein	RUB
2044	15	ARI,CAST,COUG,FOU,GAB2-2007-GAL-DOM2,GT1,MAS,Me49,p89,RH-88,RUB,TgCATBr9,TgCatPRC2,VAND,VEG	15	1	TGRH88_030190	Uncharacterized protein	A0A0F7UTR5	Uncharacterized protein	VEG
2045	16	ARI,CAST,COUG,FOU,GAB2-2007-GAL-DOM2,GT1,MAS,Me49,p89,RH-88,RUB,TgCATBr9,TgCatPRC2,VAND,VEG	15	1	TGRH88_069870	Putative heat shock protein DNAJ pfj4	A0A425HYL7	Putative heat shock protein DNAJ pfj4	CAST
2046	18	ARI,CAST,COUG,FOU,GAB2-2007-GAL-DOM2,GT1,MAS,Me49,p89,RH-88,RUB,TgCATBr9,TgCatPRC2,VAND,VEG	15	1	TGRH88_074650	ChAPs (Chs5p-Arf1p-binding proteins) protein	A0A2G8Y8N2	ChAPs (Chs5p-Arf1p-binding proteins) protein	COUG
2048	30	ARI,CAST,COUG,FOU,GAB2-2007-GAL-DOM2,GT1,MAS,Me49,p89,RH-88,RUB,TgCATBr9,TgCatPRC2,VAND,VEG	15	1	TGRH88_049110	Ferlin family protein (Fragment)	A0A139Y7P7	Ferlin family protein	ARI
2049	20	ARI,CAST,COUG,FOU,GAB2-2007-GAL-DOM2,GT1,MAS,Me49,p89,RH-88,RUB,TgCATBr9,TgCatPRC2,VAND,VEG	15	1	TGRH88_079340	Uncharacterized protein	A0A0F7V4Z2	Nuclear envelope pore membrane protein POM 121	VEG
2050	15	ARI,CAST,COUG,FOU,GAB2-2007-GAL-DOM2,GT1,MAS,Me49,p89,RH-88,RUB,TgCATBr9,TgCatPRC2,VAND,VEG	15	1	TGRH88_022190	1-deoxy-D-xylulose-5-phosphate synthase	A0A139XRC3	1-deoxy-D-xylulose-5-phosphate synthase	ARI
2051	17	ARI,CAST,COUG,FOU,GAB2-2007-GAL-DOM2,GT1,MAS,Me49,p89,RH-88,RUB,TgCATBr9,TgCatPRC2,VAND,VEG	15	1	TGRH88_041170	START domain-containing protein	A0A3R7YPC3	START domain-containing protein	CAST
2052	20	ARI,CAST,COUG,FOU,GAB2-2007-GAL-DOM2,GT1,MAS,Me49,p89,RH-88,RUB,TgCATBr9,TgCatPRC2,VAND,VEG	15	1	TGRH88_078450	DUF3510 domain-containing protein	A0A086QWX0	DUF3510 domain-containing protein	MAS
2053	15	ARI,CAST,COUG,FOU,GAB2-2007-GAL-DOM2,GT1,MAS,Me49,p89,RH-88,RUB,TgCATBr9,TgCatPRC2,VAND,VEG	15	1	TGRH88_025860	Putative transmembrane protein	A0A425HUJ1	Putative transmembrane protein	CAST
2054	22	ARI,CAST,COUG,FOU,GAB2-2007-GAL-DOM2,GT1,MAS,Me49,p89,RH-88,RUB,TgCATBr9,TgCatPRC2,VAND,VEG	15	1	TGRH88_065350	Cap-specific mRNA (nucleoside-2'-O-)-methyltransferase 2	A0A139XNV4	Cap-specific mRNA (nucleoside-2'-O-)-methyltransferase 2	ARI
2056	26	ARI,CAST,COUG,FOU,GAB2-2007-GAL-DOM2,GT1,MAS,Me49,p89,RH-88,RUB,TgCATBr9,TgCatPRC2,VAND,VEG	15	1	TGRH88_029940	tRNA ligase class I (E and Q), catalytic domain-containing protein	S7URK0	tRNA ligase class I (E and Q), catalytic domain-containing protein	GT1
2059	21	ARI,CAST,COUG,FOU,GAB2-2007-GAL-DOM2,GT1,MAS,Me49,p89,RH-88,RUB,TgCATBr9,TgCatPRC2,VAND,VEG	15	1	TGRH88_044150	Putative aminopeptidase N (Fragment)	A0A139XTN2	Putative aminopeptidase N	ARI
2063	15	ARI,CAST,COUG,FOU,GAB2-2007-GAL-DOM2,GT1,MAS,Me49,p89,RH-88,RUB,TgCATBr9,TgCatPRC2,VAND,VEG	15	1	TGRH88_004560	Zinc finger (CCCH type) motif-containing protein	A0A139XT16	Zinc finger (CCCH type) motif-containing protein	ARI
2065	16	ARI,CAST,COUG,FOU,GAB2-2007-GAL-DOM2,GT1,MAS,Me49,p89,RH-88,RUB,TgCATBr9,TgCatPRC2,VAND,VEG	15	1	TGRH88_069100	ERCC4 domain-containing protein	A0A139XPB6	ERCC4 domain-containing protein	ARI
2070	17	ARI,CAST,COUG,FOU,GAB2-2007-GAL-DOM2,GT1,MAS,Me49,p89,RH-88,RUB,TgCATBr9,TgCatPRC2,VAND,VEG	15	1	TGRH88_036070	Uncharacterized protein	A0A425I3E6	Uncharacterized protein	CAST
2074	21	ARI,CAST,COUG,FOU,GAB2-2007-GAL-DOM2,GT1,MAS,Me49,p89,RH-88,RUB,TgCATBr9,TgCatPRC2,VAND,VEG	15	1	TGRH88_040310	WD domain, G-beta repeat-containing protein	A0A0F7V3H7	WD-40 repeat protein, putative	VEG
2076	17	ARI,CAST,COUG,FOU,GAB2-2007-GAL-DOM2,GT1,MAS,Me49,p89,RH-88,RUB,TgCATBr9,TgCatPRC2,VAND,VEG	15	1	TGRH88_000780	Uncharacterized protein	A0A3R8GFH1	Uncharacterized protein	CAST
2077	17	ARI,CAST,COUG,FOU,GAB2-2007-GAL-DOM2,GT1,MAS,Me49,p89,RH-88,RUB,TgCATBr9,TgCatPRC2,VAND,VEG	15	1	TGRH88_068630	Lipase	S8F4M1	Lipase	Me49
2079	15	ARI,CAST,COUG,FOU,GAB2-2007-GAL-DOM2,GT1,MAS,Me49,p89,RH-88,RUB,TgCATBr9,TgCatPRC2,VAND,VEG	15	1	TGRH88_053960	Uncharacterized protein	A0A139XMY6	Uncharacterized protein	ARI
2081	15	ARI,CAST,COUG,FOU,GAB2-2007-GAL-DOM2,GT1,MAS,Me49,p89,RH-88,RUB,TgCATBr9,TgCatPRC2,VAND,VEG	15	1	TGRH88_082840	'chromo' (CHRromatin Organization MOdifier) domain-containing protein	A0A086QWA4	'chromo' (CHRromatin Organization MOdifier) domain-containing protein	MAS
2082	30	ARI,CAST,COUG,FOU,GAB2-2007-GAL-DOM2,GT1,MAS,Me49,p89,RH-88,RUB,TgCATBr9,TgCatPRC2,VAND,VEG	15	1	TGRH88_077030	Putative transmembrane protein	A0A2T6J4R6	Phosphodiesterase	TgCATBr9
2084	24	ARI,CAST,COUG,FOU,GAB2-2007-GAL-DOM2,GT1,MAS,Me49,p89,RH-88,RUB,TgCATBr9,TgCatPRC2,VAND,VEG	15	1	TGRH88_035530	Uncharacterized protein	A0A086Q3L7	Central domain galactose oxidase	VAND
2086	18	ARI,CAST,COUG,FOU,GAB2-2007-GAL-DOM2,GT1,MAS,Me49,p89,RH-88,RUB,TgCATBr9,TgCatPRC2,VAND,VEG	15	1	TGRH88_023690	FAD binding domain-containing protein	A0A0F7UW91	FAD-depdendent monooxygenase, putative	VEG
2087	15	ARI,CAST,COUG,FOU,GAB2-2007-GAL-DOM2,GT1,MAS,Me49,p89,RH-88,RUB,TgCATBr9,TgCatPRC2,VAND,VEG	15	1	TGRH88_017860	C3H1-type domain-containing protein	A0A086KKF4	C3H1-type domain-containing protein	FOU
2093	16	ARI,CAST,COUG,FOU,GAB2-2007-GAL-DOM2,GT1,MAS,Me49,p89,RH-88,RUB,TgCATBr9,TgCatPRC2,VAND,VEG	15	1	TGRH88_050470	AP2 domain transcription factor AP2XI-3	A0A139Y8G0	AP2 domain transcription factor AP2XI-3	ARI
2094	34	ARI,CAST,COUG,FOU,GAB2-2007-GAL-DOM2,GT1,MAS,Me49,p89,RH-88,RUB,TgCATBr9,TgCatPRC2,VAND,VEG	15	1	TGRH88_030270	6-phosphofructokinase (Fragment)	S7W0F4	Probable ATP-dependent 6-phosphofructokinase	GT1
2099	23	ARI,CAST,COUG,FOU,GAB2-2007-GAL-DOM2,GT1,MAS,Me49,p89,RH-88,RUB,TgCATBr9,TgCatPRC2,VAND,VEG	15	1	TGRH88_035270	Uncharacterized protein (Fragment)	A0A2G8XX26	Uncharacterized protein	COUG
2101	15	ARI,CAST,COUG,FOU,GAB2-2007-GAL-DOM2,GT1,MAS,Me49,p89,RH-88,RUB,TgCATBr9,TgCatPRC2,VAND,VEG	15	1	TGRH88_028990	OTU family cysteine protease	A0A139XQK1	OTU family cysteine protease	ARI
2104	18	ARI,CAST,COUG,FOU,GAB2-2007-GAL-DOM2,GT1,MAS,Me49,p89,RH-88,RUB,TgCATBr9,TgCatPRC2,VAND,VEG	15	1	TGRH88_017930	CAM kinase, CDPK family	A0A3R8AIB3	CAM kinase, CDPK family	CAST
2105	19	ARI,CAST,COUG,FOU,GAB2-2007-GAL-DOM2,GT1,MAS,Me49,p89,RH-88,RUB,TgCATBr9,TgCatPRC2,VAND,VEG	15	1	TGRH88_026910	Pyruvate carboxylase	A0A139XYS1	Pyruvate carboxylase	ARI
2106	15	ARI,CAST,COUG,FOU,GAB2-2007-GAL-DOM2,GT1,MAS,Me49,p89,RH-88,RUB,TgCATBr9,TgCatPRC2,VAND,VEG	15	1	TGRH88_048610	Uncharacterized protein	A0A425I0U5	Uncharacterized protein	CAST
2108	15	ARI,CAST,COUG,FOU,GAB2-2007-GAL-DOM2,GT1,MAS,Me49,p89,RH-88,RUB,TgCATBr9,TgCatPRC2,VAND,VEG	15	1	TGRH88_061210	Uncharacterized protein	A0A139YAR7	Uncharacterized protein	ARI
2109	15	ARI,CAST,COUG,FOU,GAB2-2007-GAL-DOM2,GT1,MAS,Me49,p89,RH-88,RUB,TgCATBr9,TgCatPRC2,VAND,VEG	15	1	TGRH88_065920	Alpha/beta hydrolase family protein	A0A3R7YPP4	Alpha/beta hydrolase family protein	CAST
2110	15	ARI,CAST,COUG,FOU,GAB2-2007-GAL-DOM2,GT1,MAS,Me49,p89,RH-88,RUB,TgCATBr9,TgCatPRC2,VAND,VEG	15	1	TGRH88_044850	Uncharacterized protein	A0A086QL67	Uncharacterized protein	VAND
2113	22	ARI,CAST,COUG,FOU,GAB2-2007-GAL-DOM2,GT1,MAS,Me49,p89,RH-88,RUB,TgCATBr9,TgCatPRC2,VAND,VEG	15	1	TGRH88_053130	Uncharacterized protein	A0A086KZT3	Putative transmembrane protein	p89
2115	18	ARI,CAST,COUG,FOU,GAB2-2007-GAL-DOM2,GT1,MAS,Me49,p89,RH-88,RUB,TgCATBr9,TgCatPRC2,VAND,VEG	15	1	TGRH88_054680	Uncharacterized protein	A0A0F7V5J3	Kinesin motor domain-containing protein	VEG
2116	17	ARI,CAST,COUG,FOU,GAB2-2007-GAL-DOM2,GT1,MAS,Me49,p89,RH-88,RUB,TgCATBr9,TgCatPRC2,VAND,VEG	15	1	TGRH88_038480	Uncharacterized protein	A0A139XVE1	Uncharacterized protein	ARI
2117	15	ARI,CAST,COUG,FOU,GAB2-2007-GAL-DOM2,GT1,MAS,Me49,p89,RH-88,RUB,TgCATBr9,TgCatPRC2,VAND,VEG	15	1	TGRH88_034500	Putative U2 small nuclear ribonucleoprotein family protein	A0A139Y036	Putative U2 small nuclear ribonucleoprotein family protein	ARI
2118	20	ARI,CAST,COUG,FOU,GAB2-2007-GAL-DOM2,GT1,MAS,Me49,p89,RH-88,RUB,TgCATBr9,TgCatPRC2,VAND,VEG	15	1	TGRH88_063570	ATP-binding cassette sub-family B member 5	A0A2G8YAW3	ATP-binding cassette sub-family B member 5	COUG
2119	15	ARI,CAST,COUG,FOU,GAB2-2007-GAL-DOM2,GT1,MAS,Me49,p89,RH-88,RUB,TgCATBr9,TgCatPRC2,VAND,VEG	15	1	TGRH88_048360	RAP domain-containing protein	A0A139Y784	RAP domain-containing protein	ARI
2122	21	ARI,CAST,COUG,FOU,GAB2-2007-GAL-DOM2,GT1,MAS,Me49,p89,RH-88,RUB,TgCATBr9,TgCatPRC2,VAND,VEG	15	1	TGRH88_080970	MCM2/3/5 family protein (Fragment)	V4ZRV3	MCM2/3/5 family protein	VEG
2123	20	ARI,CAST,COUG,FOU,GAB2-2007-GAL-DOM2,GT1,MAS,Me49,p89,RH-88,RUB,TgCATBr9,TgCatPRC2,VAND,VEG	15	1	TGRH88_029890	Mannosyl-oligosaccharide glucosidase	S8GPY2	Mannosyl-oligosaccharide glucosidase	Me49
2124	15	ARI,CAST,COUG,FOU,GAB2-2007-GAL-DOM2,GT1,MAS,Me49,p89,RH-88,RUB,TgCATBr9,TgCatPRC2,VAND,VEG	15	1	TGRH88_048430	Putative platelet-binding protein GspB	A0A139Y7B2	Putative platelet-binding protein GspB	ARI
2125	19	ARI,CAST,COUG,FOU,GAB2-2007-GAL-DOM2,GT1,MAS,Me49,p89,RH-88,RUB,TgCATBr9,TgCatPRC2,VAND,VEG	15	1	TGRH88_029540	Uncharacterized protein	S7W0K4	REJ domain-containing protein	GT1
2127	17	ARI,CAST,COUG,FOU,GAB2-2007-GAL-DOM2,GT1,MAS,Me49,p89,RH-88,RUB,TgCATBr9,TgCatPRC2,VAND,VEG	15	1	TGRH88_069380	Ankyrin repeat-containing protein	A0A139XRU2	Ankyrin repeat-containing protein	ARI
2128	15	ARI,CAST,COUG,FOU,GAB2-2007-GAL-DOM2,GT1,MAS,Me49,p89,RH-88,RUB,TgCATBr9,TgCatPRC2,VAND,VEG	15	1	TGRH88_073790	Uncharacterized protein	A0A139Y483	Uncharacterized protein	ARI
2129	19	ARI,CAST,COUG,FOU,GAB2-2007-GAL-DOM2,GT1,MAS,Me49,p89,RH-88,RUB,TgCATBr9,TgCatPRC2,VAND,VEG	15	1	TGRH88_035280	N-acetyltransferase B complex (NatB) non catalytic subunit	A0A139XZU5	N-acetyltransferase B complex (NatB) non catalytic subunit	ARI
2130	15	ARI,CAST,COUG,FOU,GAB2-2007-GAL-DOM2,GT1,MAS,Me49,p89,RH-88,RUB,TgCATBr9,TgCatPRC2,VAND,VEG	15	1	TGRH88_044280	GYF domain-containing protein	A0A425I758	GYF domain-containing protein	CAST
2131	25	ARI,CAST,COUG,FOU,GAB2-2007-GAL-DOM2,GT1,MAS,Me49,p89,RH-88,RUB,TgCATBr9,TgCatPRC2,VAND,VEG	15	1	TGRH88_050560	Metal-dependent phosphohydrolase HD domain-containing protein (Fragment)	A0A086KJ75	Metal-dependent phosphohydrolase HD domain-containing protein	GAB2-2007-GAL-DOM2
2132	26	ARI,CAST,COUG,FOU,GAB2-2007-GAL-DOM2,GT1,MAS,Me49,p89,RH-88,RUB,TgCATBr9,TgCatPRC2,VAND,VEG	15	1	TGRH88_052640	Uncharacterized protein (Fragment)	S7W850	Uncharacterized protein	GT1
2135	15	ARI,CAST,COUG,FOU,GAB2-2007-GAL-DOM2,GT1,MAS,Me49,p89,RH-88,RUB,TgCATBr9,TgCatPRC2,VAND,VEG	15	1	TGRH88_062310	Uncharacterized protein	A0A139YA50	Uncharacterized protein	ARI
2141	20	ARI,CAST,COUG,FOU,GAB2-2007-GAL-DOM2,GT1,MAS,Me49,p89,RH-88,RUB,TgCATBr9,TgCatPRC2,VAND,VEG	15	1	TGRH88_016750	Putative cell-cycle-associated protein kinase CDK	A0A086Q2Y3	Putative cell-cycle-associated protein kinase CDK	MAS
2145	15	ARI,CAST,COUG,FOU,GAB2-2007-GAL-DOM2,GT1,MAS,Me49,p89,RH-88,RUB,TgCATBr9,TgCatPRC2,VAND,VEG	15	1	TGRH88_006430	GDP dissociation inhibitor	A0A139XKI5	GDP dissociation inhibitor	ARI
2147	28	ARI,CAST,COUG,FOU,GAB2-2007-GAL-DOM2,GT1,MAS,Me49,p89,RH-88,RUB,TgCATBr9,TgCatPRC2,VAND,VEG	15	1	TGRH88_016920	Tetratricopeptide repeat-containing protein	A0A425HPL5	Tetratricopeptide repeat-containing protein	CAST
2148	19	ARI,CAST,COUG,FOU,GAB2-2007-GAL-DOM2,GT1,MAS,Me49,p89,RH-88,RUB,TgCATBr9,TgCatPRC2,VAND,VEG	15	1	TGRH88_079740	Zinc carboxypeptidase superfamily protein (Fragment)	A0A086KG44	Zinc carboxypeptidase superfamily protein	GAB2-2007-GAL-DOM2
2149	23	ARI,CAST,COUG,FOU,GAB2-2007-GAL-DOM2,GT1,MAS,Me49,p89,RH-88,RUB,TgCATBr9,TgCatPRC2,VAND,VEG	15	1	TGRH88_021050	Protein kinase domain protein (Fragment)	A0A139XQY8	Protein kinase domain protein	ARI
2150	28	ARI,CAST,COUG,FOU,GAB2-2007-GAL-DOM2,GT1,MAS,Me49,p89,RH-88,RUB,TgCATBr9,TgCatPRC2,VAND,VEG	15	1	TGRH88_082950	Uncharacterized protein	A0A0F7V456	Uncharacterized protein	VEG
2152	15	ARI,CAST,COUG,FOU,GAB2-2007-GAL-DOM2,GT1,MAS,Me49,p89,RH-88,RUB,TgCATBr9,TgCatPRC2,VAND,VEG	15	1	TGRH88_055980	Cap-specific mRNA (nucleoside-2'-O-)-methyltransferase 1	TGRH88_055980	ribosomal RNA large subunit methyltransferase J protein	RH-88
2156	18	ARI,CAST,COUG,FOU,GAB2-2007-GAL-DOM2,GT1,MAS,Me49,p89,RH-88,RUB,TgCATBr9,TgCatPRC2,VAND,VEG	15	1	TGRH88_039040	AP2 domain transcription factor AP2X-11	A0A139XVK3	AP2 domain transcription factor AP2X-11	ARI
2160	15	ARI,CAST,COUG,FOU,GAB2-2007-GAL-DOM2,GT1,MAS,Me49,p89,RH-88,RUB,TgCATBr9,TgCatPRC2,VAND,VEG	15	1	TGRH88_007930	AP2 domain transcription factor AP2IV-3	A0A139XK69	AP2 domain transcription factor AP2IV-3	ARI
2161	15	ARI,CAST,COUG,FOU,GAB2-2007-GAL-DOM2,GT1,MAS,Me49,p89,RH-88,RUB,TgCATBr9,TgCatPRC2,VAND,VEG	15	1	TGRH88_077850	Uncharacterized protein	A0A086KZW4	Uncharacterized protein	FOU
2165	24	ARI,CAST,COUG,FOU,GAB2-2007-GAL-DOM2,GT1,MAS,Me49,p89,RH-88,RUB,TgCATBr9,TgCatPRC2,VAND,VEG	15	1	TGRH88_074350	Uncharacterized protein	S8GB77	Uncharacterized protein	Me49
2166	19	ARI,CAST,COUG,FOU,GAB2-2007-GAL-DOM2,GT1,MAS,Me49,p89,RH-88,RUB,TgCATBr9,TgCatPRC2,VAND,VEG	15	1	TGRH88_024740	DHHC zinc finger domain-containing protein	A0A425HU26	DHHC zinc finger domain-containing protein	CAST
2171	18	ARI,CAST,COUG,FOU,GAB2-2007-GAL-DOM2,GT1,MAS,Me49,p89,RH-88,RUB,TgCATBr9,TgCatPRC2,VAND,VEG	15	1	TGRH88_053110	CBF/Mak21 family protein	S7W9B0	CBF/Mak21 family protein	GT1
2173	15	ARI,CAST,COUG,FOU,GAB2-2007-GAL-DOM2,GT1,MAS,Me49,p89,RH-88,RUB,TgCATBr9,TgCatPRC2,VAND,VEG	15	1	TGRH88_072860	WD repeat domain 35 family protein	A0A0F7UWL6	WD repeat domain 35 family protein	VEG
2174	25	ARI,CAST,COUG,FOU,GAB2-2007-GAL-DOM2,GT1,MAS,Me49,p89,RH-88,RUB,TgCATBr9,TgCatPRC2,VAND,VEG	15	1	TGRH88_025330	Internal kinesin motor domain (Fragment)	S7W3C3	Internal kinesin motor domain protein	GT1
2176	20	ARI,CAST,COUG,FOU,GAB2-2007-GAL-DOM2,GT1,MAS,Me49,p89,RH-88,RUB,TgCATBr9,TgCatPRC2,VAND,VEG	15	1	TGRH88_049790	Uncharacterized protein	A0A0F7V992	Uncharacterized protein	VEG
2177	15	ARI,CAST,COUG,FOU,GAB2-2007-GAL-DOM2,GT1,MAS,Me49,p89,RH-88,RUB,TgCATBr9,TgCatPRC2,VAND,VEG	15	1	TGRH88_068930	Putative transmembrane protein	A0A2G8YDN5	Putative transmembrane protein	COUG
2179	20	ARI,CAST,COUG,FOU,GAB2-2007-GAL-DOM2,GT1,MAS,Me49,p89,RH-88,RUB,TgCATBr9,TgCatPRC2,VAND,VEG	15	1	TGRH88_010390	Transporter, cation channel family protein	A0A139Y3H9	Transporter, cation channel family protein	ARI
2180	16	ARI,CAST,COUG,FOU,GAB2-2007-GAL-DOM2,GT1,MAS,Me49,p89,RH-88,RUB,TgCATBr9,TgCatPRC2,VAND,VEG	15	1	TGRH88_043150	Uncharacterized protein	A0A2G8Y907	Uncharacterized protein	COUG
2181	17	ARI,CAST,COUG,FOU,GAB2-2007-GAL-DOM2,GT1,MAS,Me49,p89,RH-88,RUB,TgCATBr9,TgCatPRC2,VAND,VEG	15	1	TGRH88_044010	Putative pseudouridylate synthase 1 (Fragment)	A0A086KMW9	Putative pseudouridylate synthase 1	GAB2-2007-GAL-DOM2
2182	15	ARI,CAST,COUG,FOU,GAB2-2007-GAL-DOM2,GT1,MAS,Me49,p89,RH-88,RUB,TgCATBr9,TgCatPRC2,VAND,VEG	15	1	TGRH88_001030	Uncharacterized protein	A0A086QPM6	Uncharacterized protein	MAS
2186	18	ARI,CAST,COUG,FOU,GAB2-2007-GAL-DOM2,GT1,MAS,Me49,p89,RH-88,RUB,TgCATBr9,TgCatPRC2,VAND,VEG	15	1	TGRH88_049050	AP-3 complex subunit delta	A0A139Y7Z4	AP-3 complex subunit delta	ARI
2187	29	ARI,CAST,COUG,FOU,GAB2-2007-GAL-DOM2,GT1,MAS,Me49,p89,RH-88,RUB,TgCATBr9,TgCatPRC2,VAND,VEG	15	1	TGRH88_070050	Metal cation transporter, ZIP family protein	A0A086QDS4	Metal cation transporter, ZIP family protein	VAND
2188	16	ARI,CAST,COUG,FOU,GAB2-2007-GAL-DOM2,GT1,MAS,Me49,p89,RH-88,RUB,TgCATBr9,TgCatPRC2,VAND,VEG	15	1	TGRH88_033510	Methyltransferase	A0A139Y0F9	Methyltransferase	ARI
2189	15	ARI,CAST,COUG,FOU,GAB2-2007-GAL-DOM2,GT1,MAS,Me49,p89,RH-88,RUB,TgCATBr9,TgCatPRC2,VAND,VEG	15	1	TGRH88_016380	Putative transmembrane protein	A0A139Y1T1	Uncharacterized protein	ARI
2191	15	ARI,CAST,COUG,FOU,GAB2-2007-GAL-DOM2,GT1,MAS,Me49,p89,RH-88,RUB,TgCATBr9,TgCatPRC2,VAND,VEG	15	1	TGRH88_012800	Bromodomain-containing protein	A0A425I514	Bromodomain-containing protein	CAST
2192	16	ARI,CAST,COUG,FOU,GAB2-2007-GAL-DOM2,GT1,MAS,Me49,p89,RH-88,RUB,TgCATBr9,TgCatPRC2,VAND,VEG	15	1	TGRH88_040030	Peptidase M16 inactive domain-containing protein	A0A2G8XW64	Peptidase M16 inactive domain-containing protein	COUG
2194	20	ARI,CAST,COUG,FOU,GAB2-2007-GAL-DOM2,GT1,MAS,Me49,p89,RH-88,RUB,TgCATBr9,TgCatPRC2,VAND,VEG	15	1	TGRH88_034770	GTPase	A0A139XZY3	GTPase	ARI
2198	15	ARI,CAST,COUG,FOU,GAB2-2007-GAL-DOM2,GT1,MAS,Me49,p89,RH-88,RUB,TgCATBr9,TgCatPRC2,VAND,VEG	15	1	TGRH88_034360	Putative transmembrane protein	A0A086JXA1	Putative transmembrane protein	FOU
2199	15	ARI,CAST,COUG,FOU,GAB2-2007-GAL-DOM2,GT1,MAS,Me49,p89,RH-88,RUB,TgCATBr9,TgCatPRC2,VAND,VEG	15	1	TGRH88_062950	Uncharacterized protein	A0A139YAX6	Uncharacterized protein	ARI
2202	16	ARI,CAST,COUG,FOU,GAB2-2007-GAL-DOM2,GT1,MAS,Me49,p89,RH-88,RUB,TgCATBr9,TgCatPRC2,VAND,VEG	15	1	TGRH88_050140	Starch binding domain-containing protein	A0A139Y7V8	Starch binding domain-containing protein	ARI
2204	15	ARI,CAST,COUG,FOU,GAB2-2007-GAL-DOM2,GT1,MAS,Me49,p89,RH-88,RUB,TgCATBr9,TgCatPRC2,VAND,VEG	15	1	TGRH88_000410	Uncharacterized protein	A0A139XV86	Uncharacterized protein	ARI
2205	26	ARI,CAST,COUG,FOU,GAB2-2007-GAL-DOM2,GT1,MAS,Me49,p89,RH-88,RUB,TgCATBr9,TgCatPRC2,VAND,VEG	15	1	TGRH88_078990	DNA-directed RNA polymerase subunit beta	A0A425I9A5	DNA-directed RNA polymerase subunit beta	CAST
2206	32	ARI,CAST,COUG,FOU,GAB2-2007-GAL-DOM2,GT1,MAS,Me49,p89,RH-88,RUB,TgCATBr9,TgCatPRC2,VAND,VEG	15	1	TGRH88_070030	ATP-binding cassette transporter ABC.B1	A0A086JPU0	ATP-binding cassette transporter ABC.B1	GAB2-2007-GAL-DOM2
2208	16	ARI,CAST,COUG,FOU,GAB2-2007-GAL-DOM2,GT1,MAS,Me49,p89,RH-88,RUB,TgCATBr9,TgCatPRC2,VAND,VEG	15	1	TGRH88_023790	Putative RNase protein H	A0A425HM36	Putative RNase protein H	CAST
2209	20	ARI,CAST,COUG,FOU,GAB2-2007-GAL-DOM2,GT1,MAS,Me49,p89,RH-88,RUB,TgCATBr9,TgCatPRC2,VAND,VEG	15	1	TGRH88_064890	ICE family protease (Caspase) p20 domain-containing protein	A0A425HW39	ICE family protease (Caspase) p20 domain-containing protein	CAST
2210	15	ARI,CAST,COUG,FOU,GAB2-2007-GAL-DOM2,GT1,MAS,Me49,p89,RH-88,RUB,TgCATBr9,TgCatPRC2,VAND,VEG	15	1	TGRH88_057420	Uncharacterized protein	A0A139XLD2	Uncharacterized protein	ARI
2213	15	ARI,CAST,COUG,FOU,GAB2-2007-GAL-DOM2,GT1,MAS,Me49,p89,RH-88,RUB,TgCATBr9,TgCatPRC2,VAND,VEG	15	1	TGRH88_024620	Uncharacterized protein	A0A139XY08	Uncharacterized protein	ARI
2215	15	ARI,CAST,COUG,FOU,GAB2-2007-GAL-DOM2,GT1,MAS,Me49,p89,RH-88,RUB,TgCATBr9,TgCatPRC2,VAND,VEG	15	1	TGRH88_048810	Peroxin-3	A0A151HLL6	Peroxin-3	TgCatPRC2
2217	15	ARI,CAST,COUG,FOU,GAB2-2007-GAL-DOM2,GT1,MAS,Me49,p89,RH-88,RUB,TgCATBr9,TgCatPRC2,VAND,VEG	15	1	TGRH88_073650	Uncharacterized protein	A0A3R7YL57	Uncharacterized protein	CAST
2219	15	ARI,CAST,COUG,FOU,GAB2-2007-GAL-DOM2,GT1,MAS,Me49,p89,RH-88,RUB,TgCATBr9,TgCatPRC2,VAND,VEG	15	1	TGRH88_018070	AP2 domain transcription factor AP2IX-9	A0A139Y0R8	AP2 domain transcription factor AP2IX-9	ARI
2220	29	ARI,CAST,COUG,FOU,GAB2-2007-GAL-DOM2,GT1,MAS,Me49,p89,RH-88,RUB,TgCATBr9,TgCatPRC2,VAND,VEG	15	1	TGRH88_065220	Putative P-type ATPase4 (Fragment)	A0A086JR57	Putative P-type ATPase4	GAB2-2007-GAL-DOM2
2226	28	ARI,CAST,COUG,FOU,GAB2-2007-GAL-DOM2,GT1,MAS,Me49,p89,RH-88,RUB,TgCATBr9,TgCatPRC2,VAND,VEG	15	1	TGRH88_046560	Phosphofructokinase PFKII (Fragment)	TGRH88_046560	phosphofructokinase PFKII	RH-88
2229	15	ARI,CAST,COUG,FOU,GAB2-2007-GAL-DOM2,GT1,MAS,Me49,p89,RH-88,RUB,TgCATBr9,TgCatPRC2,VAND,VEG	15	1	TGRH88_033010	HEAT repeat-containing protein	A0A139Y0M1	HEAT repeat-containing protein	ARI
2230	16	ARI,CAST,COUG,FOU,GAB2-2007-GAL-DOM2,GT1,MAS,Me49,p89,RH-88,RUB,TgCATBr9,TgCatPRC2,VAND,VEG	15	1	TGRH88_027800	WLM domain protein	A0A086PQ73	WLM domain protein	MAS
2232	15	ARI,CAST,COUG,FOU,GAB2-2007-GAL-DOM2,GT1,MAS,Me49,p89,RH-88,RUB,TgCATBr9,TgCatPRC2,VAND,VEG	15	1	TGRH88_054220	Inner centromere protein, ARK-binding region protein	A0A3R8ANK4	Inner centromere protein, ARK-binding region protein	CAST
2233	21	ARI,CAST,COUG,FOU,GAB2-2007-GAL-DOM2,GT1,MAS,Me49,p89,RH-88,RUB,TgCATBr9,TgCatPRC2,VAND,VEG	15	1	TGRH88_018510	DHHC zinc finger domain-containing protein	A0A086LRZ5	DHHC zinc finger domain-containing protein	RUB
2237	15	ARI,CAST,COUG,FOU,GAB2-2007-GAL-DOM2,GT1,MAS,Me49,p89,RH-88,RUB,TgCATBr9,TgCatPRC2,VAND,VEG	15	1	TGRH88_072220	Uncharacterized protein	A0A0F7UWZ9	Uncharacterized protein	VEG
2241	15	ARI,CAST,COUG,FOU,GAB2-2007-GAL-DOM2,GT1,MAS,Me49,p89,RH-88,RUB,TgCATBr9,TgCatPRC2,VAND,VEG	15	1	TGRH88_010100	Tsp1 domain TSP12 (Precursor),related protein	A0A139Y3P2	Tsp1 domain TSP12 (Precursor),related protein	ARI
2243	15	ARI,CAST,COUG,FOU,GAB2-2007-GAL-DOM2,GT1,MAS,Me49,p89,RH-88,RUB,TgCATBr9,TgCatPRC2,VAND,VEG	15	1	TGRH88_026620	Uncharacterized protein	A0A0F7UVE2	Centrosomal protein of 120 kDa	VEG
2244	15	ARI,CAST,COUG,FOU,GAB2-2007-GAL-DOM2,GT1,MAS,Me49,p89,RH-88,RUB,TgCATBr9,TgCatPRC2,VAND,VEG	15	1	TGRH88_013350	Ubiquitin carboxyl-terminal hydrolase	A0A139Y2P8	Ubiquitin carboxyl-terminal hydrolase	ARI
2246	15	ARI,CAST,COUG,FOU,GAB2-2007-GAL-DOM2,GT1,MAS,Me49,p89,RH-88,RUB,TgCATBr9,TgCatPRC2,VAND,VEG	15	1	TGRH88_056020	Uncharacterized protein (Fragment)	S7VUK3	Uncharacterized protein	GT1
2248	15	ARI,CAST,COUG,FOU,GAB2-2007-GAL-DOM2,GT1,MAS,Me49,p89,RH-88,RUB,TgCATBr9,TgCatPRC2,VAND,VEG	15	1	TGRH88_074640	Vacuolar sorting protein 9 (Vps9) domain-containing protein	A0A139Y4M4	Vacuolar sorting protein 9 (Vps9) domain-containing protein	ARI
2249	15	ARI,CAST,COUG,FOU,GAB2-2007-GAL-DOM2,GT1,MAS,Me49,p89,RH-88,RUB,TgCATBr9,TgCatPRC2,VAND,VEG	15	1	TGRH88_080770	Putative transmembrane protein	A0A139Y6I3	Uncharacterized protein	ARI
2250	15	ARI,CAST,COUG,FOU,GAB2-2007-GAL-DOM2,GT1,MAS,Me49,p89,RH-88,RUB,TgCATBr9,TgCatPRC2,VAND,VEG	15	1	TGRH88_075110	Cell division protein CDC48	A0A139Y584	Cell division protein CDC48	ARI
2251	23	ARI,CAST,COUG,FOU,GAB2-2007-GAL-DOM2,GT1,MAS,Me49,p89,RH-88,RUB,TgCATBr9,TgCatPRC2,VAND,VEG	15	1	TGRH88_014640	Uncharacterized protein (Fragment)	S7UP43	Uncharacterized protein	GT1
2253	17	ARI,CAST,COUG,FOU,GAB2-2007-GAL-DOM2,GT1,MAS,Me49,p89,RH-88,RUB,TgCATBr9,TgCatPRC2,VAND,VEG	15	1	TGRH88_044480	Phosphodiesterase	A0A139XTM1	Phosphodiesterase	ARI
2255	33	ARI,CAST,COUG,FOU,GAB2-2007-GAL-DOM2,GT1,MAS,Me49,p89,RH-88,RUB,TgCATBr9,TgCatPRC2,VAND,VEG	15	1	TGRH88_036900	Uncharacterized protein	S7UV62	PH domain-containing protein	GT1
2258	15	ARI,CAST,COUG,FOU,GAB2-2007-GAL-DOM2,GT1,MAS,Me49,p89,RH-88,RUB,TgCATBr9,TgCatPRC2,VAND,VEG	15	1	TGRH88_017950	Putative transmembrane protein	A0A139Y0S3	Uncharacterized protein	ARI
2260	15	ARI,CAST,COUG,FOU,GAB2-2007-GAL-DOM2,GT1,MAS,Me49,p89,RH-88,RUB,TgCATBr9,TgCatPRC2,VAND,VEG	15	1	TGRH88_042060	PAN domain-containing protein	A0A139XIW7	PAN domain-containing protein	ARI
2264	16	ARI,CAST,COUG,FOU,GAB2-2007-GAL-DOM2,GT1,MAS,Me49,p89,RH-88,RUB,TgCATBr9,TgCatPRC2,VAND,VEG	15	1	TGRH88_081570	R3H domain-containing protein	A0A0F7UYV0	DNA-binding protein, putative	VEG
2265	15	ARI,CAST,COUG,FOU,GAB2-2007-GAL-DOM2,GT1,MAS,Me49,p89,RH-88,RUB,TgCATBr9,TgCatPRC2,VAND,VEG	15	1	TGRH88_005080	Putative oxidoreductase	A0A139XSV1	Putative oxidoreductase	ARI
2266	15	ARI,CAST,COUG,FOU,GAB2-2007-GAL-DOM2,GT1,MAS,Me49,p89,RH-88,RUB,TgCATBr9,TgCatPRC2,VAND,VEG	15	1	TGRH88_034930	Histidine acid phosphatase superfamily protein	A0A139XZZ8	Histidine acid phosphatase superfamily protein	ARI
2267	15	ARI,CAST,COUG,FOU,GAB2-2007-GAL-DOM2,GT1,MAS,Me49,p89,RH-88,RUB,TgCATBr9,TgCatPRC2,VAND,VEG	15	1	TGRH88_075390	Protein kinase	A0A139Y538	Protein kinase	ARI
2268	15	ARI,CAST,COUG,FOU,GAB2-2007-GAL-DOM2,GT1,MAS,Me49,p89,RH-88,RUB,TgCATBr9,TgCatPRC2,VAND,VEG	15	1	TGRH88_007750	IgA-specific serine endopeptidase (Fragment)	TGRH88_007750	IgA-specific serine endopeptidase	RH-88
2270	15	ARI,CAST,COUG,FOU,GAB2-2007-GAL-DOM2,GT1,MAS,Me49,p89,RH-88,RUB,TgCATBr9,TgCatPRC2,VAND,VEG	15	1	TGRH88_083270	Uncharacterized protein	A0A139XIN1	Uncharacterized protein	ARI
2271	23	ARI,CAST,COUG,FOU,GAB2-2007-GAL-DOM2,GT1,MAS,Me49,p89,RH-88,RUB,TgCATBr9,TgCatPRC2,VAND,VEG	15	1	TGRH88_007380	Kinesin motor domain-containing protein	A0A086JG73	Kinesin motor domain-containing protein	GAB2-2007-GAL-DOM2
2273	16	ARI,CAST,COUG,FOU,GAB2-2007-GAL-DOM2,GT1,MAS,Me49,p89,RH-88,RUB,TgCATBr9,TgCatPRC2,VAND,VEG	15	1	TGRH88_059110	Putative transmembrane protein	TGRH88_059110	unspecified product	RH-88
2274	29	ARI,CAST,COUG,FOU,GAB2-2007-GAL-DOM2,GT1,MAS,Me49,p89,RH-88,RUB,TgCATBr9,TgCatPRC2,VAND,VEG	15	1	TGRH88_001690	PAN domain protein	A0A0F7USH6	PAN domain containing protein	VEG
2276	18	ARI,CAST,COUG,FOU,GAB2-2007-GAL-DOM2,GT1,MAS,Me49,p89,RH-88,RUB,TgCATBr9,TgCatPRC2,VAND,VEG	15	1	TGRH88_055340	Uncharacterized protein	A0A139XNG3	Uncharacterized protein	ARI
2277	16	ARI,CAST,COUG,FOU,GAB2-2007-GAL-DOM2,GT1,MAS,Me49,p89,RH-88,RUB,TgCATBr9,TgCatPRC2,VAND,VEG	15	1	TGRH88_079970	Uncharacterized protein	A0A086LYL0	Uncharacterized protein	RUB
2278	15	ARI,CAST,COUG,FOU,GAB2-2007-GAL-DOM2,GT1,MAS,Me49,p89,RH-88,RUB,TgCATBr9,TgCatPRC2,VAND,VEG	15	1	TGRH88_028030	Uncharacterized protein	TGRH88_028030	unspecified product	RH-88
2280	17	ARI,CAST,COUG,FOU,GAB2-2007-GAL-DOM2,GT1,MAS,Me49,p89,RH-88,RUB,TgCATBr9,TgCatPRC2,VAND,VEG	15	1	TGRH88_047430	Uncharacterized protein	A0A3R7ZCD4	Uncharacterized protein	CAST
2281	15	ARI,CAST,COUG,FOU,GAB2-2007-GAL-DOM2,GT1,MAS,Me49,p89,RH-88,RUB,TgCATBr9,TgCatPRC2,VAND,VEG	15	1	TGRH88_019640	Uncharacterized protein	A0A2G8XRY4	Uncharacterized protein	COUG
2283	15	ARI,CAST,COUG,FOU,GAB2-2007-GAL-DOM2,GT1,MAS,Me49,p89,RH-88,RUB,TgCATBr9,TgCatPRC2,VAND,VEG	15	1	TGRH88_044320	Transcription factor s-ii (Tfiis), central domain-containing protein	A0A139XTP6	Transcription factor s-ii (Tfiis), central domain-containing protein	ARI
2284	15	ARI,CAST,COUG,FOU,GAB2-2007-GAL-DOM2,GT1,MAS,Me49,p89,RH-88,RUB,TgCATBr9,TgCatPRC2,VAND,VEG	15	1	TGRH88_065270	Uncharacterized protein	A0A139XNT2	Uncharacterized protein	ARI
2286	15	ARI,CAST,COUG,FOU,GAB2-2007-GAL-DOM2,GT1,MAS,Me49,p89,RH-88,RUB,TgCATBr9,TgCatPRC2,VAND,VEG	15	1	TGRH88_004740	CMGC kinase, CDK family	A0A139XSW2	CMGC kinase, CDK family	ARI
2288	18	ARI,CAST,COUG,FOU,GAB2-2007-GAL-DOM2,GT1,MAS,Me49,p89,RH-88,RUB,TgCATBr9,TgCatPRC2,VAND,VEG	15	1	TGRH88_056800	Vacuolar transporter chaperone VTC2	A0A3R8G140	Vacuolar transporter chaperone VTC2	CAST
2289	27	ARI,CAST,COUG,FOU,GAB2-2007-GAL-DOM2,GT1,MAS,Me49,p89,RH-88,RUB,TgCATBr9,TgCatPRC2,VAND,VEG	15	1	TGRH88_012680	Oxysterol-binding protein (Fragment)	S7UGS9	Oxysterol-binding protein	GT1
2290	15	ARI,CAST,COUG,FOU,GAB2-2007-GAL-DOM2,GT1,MAS,Me49,p89,RH-88,RUB,TgCATBr9,TgCatPRC2,VAND,VEG	15	1	TGRH88_049980	Putative myosin heavy chain	A0A0F7V4A8	Myosin heavy chain, putative	VEG
2291	21	ARI,CAST,COUG,FOU,GAB2-2007-GAL-DOM2,GT1,MAS,Me49,p89,RH-88,RUB,TgCATBr9,TgCatPRC2,VAND,VEG	15	1	TGRH88_077740	Arginine--tRNA ligase	S8EZ47	Arginine--tRNA ligase	Me49
2292	18	ARI,CAST,COUG,FOU,GAB2-2007-GAL-DOM2,GT1,MAS,Me49,p89,RH-88,RUB,TgCATBr9,TgCatPRC2,VAND,VEG	15	1	TGRH88_021640	Uncharacterized protein	A0A139XR50	Uncharacterized protein	ARI
2293	15	ARI,CAST,COUG,FOU,GAB2-2007-GAL-DOM2,GT1,MAS,Me49,p89,RH-88,RUB,TgCATBr9,TgCatPRC2,VAND,VEG	15	1	TGRH88_033760	ER membrane protein complex subunit 1	A0A139Y0G4	ER membrane protein complex subunit 1	ARI
2294	15	ARI,CAST,COUG,FOU,GAB2-2007-GAL-DOM2,GT1,MAS,Me49,p89,RH-88,RUB,TgCATBr9,TgCatPRC2,VAND,VEG	15	1	TGRH88_004540	Uncharacterized protein	A0A139XSY4	Uncharacterized protein	ARI
2296	21	ARI,CAST,COUG,FOU,GAB2-2007-GAL-DOM2,GT1,MAS,Me49,p89,RH-88,RUB,TgCATBr9,TgCatPRC2,VAND,VEG	15	1	TGRH88_068880	Uncharacterized protein (Fragment)	S8F1K2	Uncharacterized protein	Me49
2297	15	ARI,CAST,COUG,FOU,GAB2-2007-GAL-DOM2,GT1,MAS,Me49,p89,RH-88,RUB,TgCATBr9,TgCatPRC2,VAND,VEG	15	1	TGRH88_018680	tRNA(Phe) (4-demethylwyosine(37)-C(7)) aminocarboxypropyltransferase	A0A139XJ91	tRNA(Phe) (4-demethylwyosine(37)-C(7)) aminocarboxypropyltransferase	ARI
2298	17	ARI,CAST,COUG,FOU,GAB2-2007-GAL-DOM2,GT1,MAS,Me49,p89,RH-88,RUB,TgCATBr9,TgCatPRC2,VAND,VEG	15	1	TGRH88_072570	2'-phosphotransferase	S8GL47	2'-phosphotransferase	Me49
2302	15	ARI,CAST,COUG,FOU,GAB2-2007-GAL-DOM2,GT1,MAS,Me49,p89,RH-88,RUB,TgCATBr9,TgCatPRC2,VAND,VEG	15	1	TGRH88_027610	MIZ/SP-RING zinc finger domain-containing protein	A0A139XQ35	MIZ/SP-RING zinc finger domain-containing protein	ARI
2303	15	ARI,CAST,COUG,FOU,GAB2-2007-GAL-DOM2,GT1,MAS,Me49,p89,RH-88,RUB,TgCATBr9,TgCatPRC2,VAND,VEG	15	1	TGRH88_081170	Kinesin motor domain-containing protein	A0A3R7ZDU9	Kinesin motor domain-containing protein	CAST
2307	15	ARI,CAST,COUG,FOU,GAB2-2007-GAL-DOM2,GT1,MAS,Me49,p89,RH-88,RUB,TgCATBr9,TgCatPRC2,VAND,VEG	15	1	TGRH88_060920	Uncharacterized protein	A0A0F7VAP3	Uncharacterized protein	VEG
2308	15	ARI,CAST,COUG,FOU,GAB2-2007-GAL-DOM2,GT1,MAS,Me49,p89,RH-88,RUB,TgCATBr9,TgCatPRC2,VAND,VEG	15	1	TGRH88_012500	Uncharacterized protein	A0A139Y3C6	Uncharacterized protein	ARI
2309	15	ARI,CAST,COUG,FOU,GAB2-2007-GAL-DOM2,GT1,MAS,Me49,p89,RH-88,RUB,TgCATBr9,TgCatPRC2,VAND,VEG	15	1	TGRH88_068470	Uncharacterized protein	A0A139XPH1	Uncharacterized protein	ARI
2310	16	ARI,CAST,COUG,FOU,GAB2-2007-GAL-DOM2,GT1,MAS,Me49,p89,RH-88,RUB,TgCATBr9,TgCatPRC2,VAND,VEG	15	1	TGRH88_043380	Uncharacterized protein	S7WC25	Uncharacterized protein	GT1
2312	17	ARI,CAST,COUG,FOU,GAB2-2007-GAL-DOM2,GT1,MAS,Me49,p89,RH-88,RUB,TgCATBr9,TgCatPRC2,VAND,VEG	15	1	TGRH88_013730	Condensin complex subunit 2	A0A0F7V0K0	Condensin complex subunit 2	VEG
2313	16	ARI,CAST,COUG,FOU,GAB2-2007-GAL-DOM2,GT1,MAS,Me49,p89,RH-88,RUB,TgCATBr9,TgCatPRC2,VAND,VEG	15	1	TGRH88_004650	Transporter, major facilitator family protein	A0A139XSZ1	Transporter, major facilitator family protein	ARI
2314	16	ARI,CAST,COUG,FOU,GAB2-2007-GAL-DOM2,GT1,MAS,Me49,p89,RH-88,RUB,TgCATBr9,TgCatPRC2,VAND,VEG	15	1	TGRH88_016170	Putative transmembrane protein	A0A139Y1N9	Uncharacterized protein	ARI
2315	24	ARI,CAST,COUG,FOU,GAB2-2007-GAL-DOM2,GT1,MAS,Me49,p89,RH-88,RUB,TgCATBr9,TgCatPRC2,VAND,VEG	15	1	TGRH88_053560	Subtilisin	A0A139XMV0	Subtilisin	ARI
2316	27	ARI,CAST,COUG,FOU,GAB2-2007-GAL-DOM2,GT1,MAS,Me49,p89,RH-88,RUB,TgCATBr9,TgCatPRC2,VAND,VEG	15	1	TGRH88_030500	Putative coatomer protein complex, subunit alpha (Fragment)	A0A3R8G7M2	Putative coatomer protein complex, subunit alpha	CAST
2317	15	ARI,CAST,COUG,FOU,GAB2-2007-GAL-DOM2,GT1,MAS,Me49,p89,RH-88,RUB,TgCATBr9,TgCatPRC2,VAND,VEG	15	1	TGRH88_033850	F5/8 type C domain-containing protein	TGRH88_033850	F5/8 type C domain-containing protein	RH-88
2318	30	ARI,CAST,COUG,FOU,GAB2-2007-GAL-DOM2,GT1,MAS,Me49,p89,RH-88,RUB,TgCATBr9,TgCatPRC2,VAND,VEG	15	1	TGRH88_074860	Phosphatidylinositol-4-phosphate 5-kinase (Fragment)	TGRH88_074860	phosphatidylinositol-4-phosphate 5-kinase	RH-88
2320	15	ARI,CAST,COUG,FOU,GAB2-2007-GAL-DOM2,GT1,MAS,Me49,p89,RH-88,RUB,TgCATBr9,TgCatPRC2,VAND,VEG	15	1	TGRH88_005610	ATPase, AAA family protein	A0A139XSS3	ATPase, AAA family protein	ARI
2321	16	ARI,CAST,COUG,FOU,GAB2-2007-GAL-DOM2,GT1,MAS,Me49,p89,RH-88,RUB,TgCATBr9,TgCatPRC2,VAND,VEG	15	1	TGRH88_043940	Conserved oligomeric Golgi complex subunit 6	A0A139XTV8	Conserved oligomeric Golgi complex subunit 6	ARI
2324	16	ARI,CAST,COUG,FOU,GAB2-2007-GAL-DOM2,GT1,MAS,Me49,p89,RH-88,RUB,TgCATBr9,TgCatPRC2,VAND,VEG	15	1	TGRH88_036120	Zinc finger (CCCH type) motif-containing protein	A0A139XZK0	Zinc finger (CCCH type) motif-containing protein	ARI
2325	15	ARI,CAST,COUG,FOU,GAB2-2007-GAL-DOM2,GT1,MAS,Me49,p89,RH-88,RUB,TgCATBr9,TgCatPRC2,VAND,VEG	15	1	TGRH88_051820	Mitogen-activated protein kinase	A0A139Y8G8	Mitogen-activated protein kinase	ARI
2326	16	ARI,CAST,COUG,FOU,GAB2-2007-GAL-DOM2,GT1,MAS,Me49,p89,RH-88,RUB,TgCATBr9,TgCatPRC2,VAND,VEG	15	1	TGRH88_048300	Histone lysine demethylase JMJC1/KDM5D/JARID1D	A0A425I0X5	Histone lysine demethylase JMJC1/KDM5D/JARID1D	CAST
2328	15	ARI,CAST,COUG,FOU,GAB2-2007-GAL-DOM2,GT1,MAS,Me49,p89,RH-88,RUB,TgCATBr9,TgCatPRC2,VAND,VEG	15	1	TGRH88_062110	Leucine rich repeat-containing protein	A0A086QTR5	Leucine rich repeat-containing protein	MAS
2331	15	ARI,CAST,COUG,FOU,GAB2-2007-GAL-DOM2,GT1,MAS,Me49,p89,RH-88,RUB,TgCATBr9,TgCatPRC2,VAND,VEG	15	1	TGRH88_071470	Putative transmembrane protein	A0A0F7UWC6	Uncharacterized protein	VEG
2332	15	ARI,CAST,COUG,FOU,GAB2-2007-GAL-DOM2,GT1,MAS,Me49,p89,RH-88,RUB,TgCATBr9,TgCatPRC2,VAND,VEG	15	1	TGRH88_067240	Uncharacterized protein	A0A0F7UYI0	Translation initiation factor IF-2, related	VEG
2333	18	ARI,CAST,COUG,FOU,GAB2-2007-GAL-DOM2,GT1,MAS,Me49,p89,RH-88,RUB,TgCATBr9,TgCatPRC2,VAND,VEG	15	1	TGRH88_002610	Putative armadillo/beta-catenin-like repeat protein	A0A139XUH6	Putative armadillo/beta-catenin-like repeat protein	ARI
2334	15	ARI,CAST,COUG,FOU,GAB2-2007-GAL-DOM2,GT1,MAS,Me49,p89,RH-88,RUB,TgCATBr9,TgCatPRC2,VAND,VEG	15	1	TGRH88_081160	Putative phosphatidylinositol glycan class V, related protein	A0A139Y6J0	Putative phosphatidylinositol glycan class V, related protein	ARI
2336	24	ARI,CAST,COUG,FOU,GAB2-2007-GAL-DOM2,GT1,MAS,Me49,p89,RH-88,RUB,TgCATBr9,TgCatPRC2,VAND,VEG	15	1	TGRH88_074490	Uncharacterized protein (Fragment)	A0A139Y4D5	Suppressor of forked protein SUF	ARI
2337	28	ARI,CAST,COUG,FOU,GAB2-2007-GAL-DOM2,GT1,MAS,Me49,p89,RH-88,RUB,TgCATBr9,TgCatPRC2,VAND,VEG	15	1	TGRH88_014030	Uncharacterized protein	A0A0F7V413	Uncharacterized protein	VEG
2339	18	ARI,CAST,COUG,FOU,GAB2-2007-GAL-DOM2,GT1,MAS,Me49,p89,RH-88,RUB,TgCATBr9,TgCatPRC2,VAND,VEG	15	1	TGRH88_043970	BTB domain-containing protein	A0A139XTT6	BTB domain-containing protein	ARI
2340	17	ARI,CAST,COUG,FOU,GAB2-2007-GAL-DOM2,GT1,MAS,Me49,p89,RH-88,RUB,TgCATBr9,TgCatPRC2,VAND,VEG	15	1	TGRH88_042360	ImpB/MucB/SamB family protein	S8G572	ImpB/MucB/SamB family protein	Me49
2342	15	ARI,CAST,COUG,FOU,GAB2-2007-GAL-DOM2,GT1,MAS,Me49,p89,RH-88,RUB,TgCATBr9,TgCatPRC2,VAND,VEG	15	1	TGRH88_024070	Uncharacterized protein	A0A0F7UUL9	Uncharacterized protein	VEG
2345	16	ARI,CAST,COUG,FOU,GAB2-2007-GAL-DOM2,GT1,MAS,Me49,p89,RH-88,RUB,TgCATBr9,TgCatPRC2,VAND,VEG	15	1	TGRH88_054430	Uncharacterized protein	A0A139XN58	Uncharacterized protein	ARI
2346	18	ARI,CAST,COUG,FOU,GAB2-2007-GAL-DOM2,GT1,MAS,Me49,p89,RH-88,RUB,TgCATBr9,TgCatPRC2,VAND,VEG	15	1	TGRH88_047220	AP2 domain transcription factor AP2X-1	A0A425I6M2	AP2 domain transcription factor AP2X-1	CAST
2347	27	ARI,CAST,COUG,FOU,GAB2-2007-GAL-DOM2,GT1,MAS,Me49,p89,RH-88,RUB,TgCATBr9,TgCatPRC2,VAND,VEG	15	1	TGRH88_063270	Putative exportin 1 (Fragment)	TGRH88_063270	putative exportin 1	RH-88
2348	15	ARI,CAST,COUG,FOU,GAB2-2007-GAL-DOM2,GT1,MAS,Me49,p89,RH-88,RUB,TgCATBr9,TgCatPRC2,VAND,VEG	15	1	TGRH88_005500	Putative MBOAT domain, related protein	TGRH88_005500	unspecified product	RH-88
2349	15	ARI,CAST,COUG,FOU,GAB2-2007-GAL-DOM2,GT1,MAS,Me49,p89,RH-88,RUB,TgCATBr9,TgCatPRC2,VAND,VEG	15	1	TGRH88_047900	Uncharacterized protein	A0A139XXJ8	Uncharacterized protein	ARI
2350	19	ARI,CAST,COUG,FOU,GAB2-2007-GAL-DOM2,GT1,MAS,Me49,p89,RH-88,RUB,TgCATBr9,TgCatPRC2,VAND,VEG	15	1	TGRH88_013000	Uncharacterized protein	S8G7X8	Uncharacterized protein	Me49
2353	18	ARI,CAST,COUG,FOU,GAB2-2007-GAL-DOM2,GT1,MAS,Me49,p89,RH-88,RUB,TgCATBr9,TgCatPRC2,VAND,VEG	15	1	TGRH88_064930	HECT-domain (Ubiquitin-transferase) domain-containing protein	A0A139XNP7	HECT-domain (Ubiquitin-transferase) domain-containing protein	ARI
2355	21	ARI,CAST,COUG,FOU,GAB2-2007-GAL-DOM2,GT1,MAS,Me49,p89,RH-88,RUB,TgCATBr9,TgCatPRC2,VAND,VEG	15	1	TGRH88_079010	mRNA (guanine-N(7))-methyltransferase	A0A3R7YXR3	mRNA (guanine-N(7))-methyltransferase	CAST
2357	18	ARI,CAST,COUG,FOU,GAB2-2007-GAL-DOM2,GT1,MAS,Me49,p89,RH-88,RUB,TgCATBr9,TgCatPRC2,VAND,VEG	15	1	TGRH88_068600	4-hydroxy-3-methylbut-2-en-1-yl diphosphate synthase	A0A086L7R3	4-hydroxy-3-methylbut-2-en-1-yl diphosphate synthase	FOU
2358	21	ARI,CAST,COUG,FOU,GAB2-2007-GAL-DOM2,GT1,MAS,Me49,p89,RH-88,RUB,TgCATBr9,TgCatPRC2,VAND,VEG	15	1	TGRH88_022520	PH domain-containing protein	A0A425HTB4	PH domain-containing protein	CAST
2359	23	ARI,CAST,COUG,FOU,GAB2-2007-GAL-DOM2,GT1,MAS,Me49,p89,RH-88,RUB,TgCATBr9,TgCatPRC2,VAND,VEG	15	1	TGRH88_042380	Uncharacterized protein (Fragment)	A0A3R7YLJ7	Uncharacterized protein	CAST
2361	27	ARI,CAST,COUG,FOU,GAB2-2007-GAL-DOM2,GT1,MAS,Me49,p89,RH-88,RUB,TgCATBr9,TgCatPRC2,VAND,VEG	15	1	TGRH88_074730	Fip1 motif protein	A0A2T6J5I4	Fip1 motif protein	TgCATBr9
2363	15	ARI,CAST,COUG,FOU,GAB2-2007-GAL-DOM2,GT1,MAS,Me49,p89,RH-88,RUB,TgCATBr9,TgCatPRC2,VAND,VEG	15	1	TGRH88_057050	Uncharacterized protein	A0A425HLW7	Uncharacterized protein	CAST
2364	18	ARI,CAST,COUG,FOU,GAB2-2007-GAL-DOM2,GT1,MAS,Me49,p89,RH-88,RUB,TgCATBr9,TgCatPRC2,VAND,VEG	15	1	TGRH88_058190	Diphthamide biosynthesis protein 2	A0A3R8BWN3	Diphthamide biosynthesis protein 2	CAST
2366	20	ARI,CAST,COUG,FOU,GAB2-2007-GAL-DOM2,GT1,MAS,Me49,p89,RH-88,RUB,TgCATBr9,TgCatPRC2,VAND,VEG	15	1	TGRH88_033370	Putative at hook motif protein (Fragment)	A0A2G8Y4W9	Putative at hook motif protein	COUG
2367	15	ARI,CAST,COUG,FOU,GAB2-2007-GAL-DOM2,GT1,MAS,Me49,p89,RH-88,RUB,TgCATBr9,TgCatPRC2,VAND,VEG	15	1	TGRH88_049380	Uncharacterized protein	A0A086MA10	Uncharacterized protein	RUB
2369	15	ARI,CAST,COUG,FOU,GAB2-2007-GAL-DOM2,GT1,MAS,Me49,p89,RH-88,RUB,TgCATBr9,TgCatPRC2,VAND,VEG	15	1	TGRH88_043620	ATP citrate synthase	A0A139XTT9	ATP citrate synthase	ARI
2370	15	ARI,CAST,COUG,FOU,GAB2-2007-GAL-DOM2,GT1,MAS,Me49,p89,RH-88,RUB,TgCATBr9,TgCatPRC2,VAND,VEG	15	1	TGRH88_034310	Uncharacterized protein	A0A139Y077	Uncharacterized protein	ARI
2371	28	ARI,CAST,COUG,FOU,GAB2-2007-GAL-DOM2,GT1,MAS,Me49,p89,RH-88,RUB,TgCATBr9,TgCatPRC2,VAND,VEG	15	1	TGRH88_016760	Guanylate-binding protein, N-terminal domain-containing protein (Fragment)	A0A425HPF0	Guanylate-binding protein, N-terminal domain-containing protein	CAST
2372	31	ARI,CAST,COUG,FOU,GAB2-2007-GAL-DOM2,GT1,MAS,Me49,p89,RH-88,RUB,TgCATBr9,TgCatPRC2,VAND,VEG	15	1	TGRH88_029930	3'5'-cyclic nucleotide phosphodiesterase domain-containing protein	S7USB2	Phosphodiesterase	GT1
2373	27	ARI,CAST,COUG,FOU,GAB2-2007-GAL-DOM2,GT1,MAS,Me49,p89,RH-88,RUB,TgCATBr9,TgCatPRC2,VAND,VEG	15	1	TGRH88_042160	ATPase, AAA family protein (Fragment)	TGRH88_042160	ATPase, AAA family protein	RH-88
2374	28	ARI,CAST,COUG,FOU,GAB2-2007-GAL-DOM2,GT1,MAS,Me49,p89,RH-88,RUB,TgCATBr9,TgCatPRC2,VAND,VEG	15	1	TGRH88_053330	Putative GTP-binding domain protein	A0A086QBI3	Putative GTP-binding domain protein	VAND
2375	15	ARI,CAST,COUG,FOU,GAB2-2007-GAL-DOM2,GT1,MAS,Me49,p89,RH-88,RUB,TgCATBr9,TgCatPRC2,VAND,VEG	15	1	TGRH88_051070	Uncharacterized protein	A0A139Y881	Uncharacterized protein	ARI
2377	30	ARI,CAST,COUG,FOU,GAB2-2007-GAL-DOM2,GT1,MAS,Me49,p89,RH-88,RUB,TgCATBr9,TgCatPRC2,VAND,VEG	15	1	TGRH88_058100	Alanine--tRNA ligase (Fragment)	A0A086KTK0	Alanine--tRNA ligase	GAB2-2007-GAL-DOM2
2378	23	ARI,CAST,COUG,FOU,GAB2-2007-GAL-DOM2,GT1,MAS,Me49,p89,RH-88,RUB,TgCATBr9,TgCatPRC2,VAND,VEG	15	1	TGRH88_070160	Helicase associated domain (Ha2) protein (Fragment)	S7UY91	Helicase associated domain (Ha2) protein	GT1
2380	15	ARI,CAST,COUG,FOU,GAB2-2007-GAL-DOM2,GT1,MAS,Me49,p89,RH-88,RUB,TgCATBr9,TgCatPRC2,VAND,VEG	15	1	TGRH88_032900	Inorganic anion transporter, sulfate permease (SulP) family protein	A0A139Y0N2	Inorganic anion transporter, sulfate permease (SulP) family protein	ARI
2382	15	ARI,CAST,COUG,FOU,GAB2-2007-GAL-DOM2,GT1,MAS,Me49,p89,RH-88,RUB,TgCATBr9,TgCatPRC2,VAND,VEG	15	1	TGRH88_038020	Uncharacterized protein	A0A139XYU8	Uncharacterized protein	ARI
2384	15	ARI,CAST,COUG,FOU,GAB2-2007-GAL-DOM2,GT1,MAS,Me49,p89,RH-88,RUB,TgCATBr9,TgCatPRC2,VAND,VEG	15	1	TGRH88_008170	Uncharacterized protein	A0A139XL80	Uncharacterized protein	ARI
2388	16	ARI,CAST,COUG,FOU,GAB2-2007-GAL-DOM2,GT1,MAS,Me49,p89,RH-88,RUB,TgCATBr9,TgCatPRC2,VAND,VEG	15	1	TGRH88_043600	Magnesium transporter NIPA	A0A139XTU2	Magnesium transporter NIPA	ARI
2389	15	ARI,CAST,COUG,FOU,GAB2-2007-GAL-DOM2,GT1,MAS,Me49,p89,RH-88,RUB,TgCATBr9,TgCatPRC2,VAND,VEG	15	1	TGRH88_070830	AAA domain-containing protein	A0A139XS93	AAA domain-containing protein	ARI
2390	20	ARI,CAST,COUG,FOU,GAB2-2007-GAL-DOM2,GT1,MAS,Me49,p89,RH-88,RUB,TgCATBr9,TgCatPRC2,VAND,VEG	15	1	TGRH88_001140	RNA pseudouridine synthase	A0A151HIG3	RNA pseudouridine synthase	TgCatPRC2
2391	16	ARI,CAST,COUG,FOU,GAB2-2007-GAL-DOM2,GT1,MAS,Me49,p89,RH-88,RUB,TgCATBr9,TgCatPRC2,VAND,VEG	15	1	TGRH88_066880	Uroporphyrinogen-III synthase	A0A139XQ26	Uroporphyrinogen-III synthase	ARI
2392	15	ARI,CAST,COUG,FOU,GAB2-2007-GAL-DOM2,GT1,MAS,Me49,p89,RH-88,RUB,TgCATBr9,TgCatPRC2,VAND,VEG	15	1	TGRH88_004800	U3 small nucleolar RNA-associated protein 6 protein	A0A139XSZ8	U3 small nucleolar RNA-associated protein 6 protein	ARI
2394	15	ARI,CAST,COUG,FOU,GAB2-2007-GAL-DOM2,GT1,MAS,Me49,p89,RH-88,RUB,TgCATBr9,TgCatPRC2,VAND,VEG	15	1	TGRH88_057680	DUF1604 domain-containing protein	A0A086PXC7	DUF1604 domain-containing protein	VAND
2395	15	ARI,CAST,COUG,FOU,GAB2-2007-GAL-DOM2,GT1,MAS,Me49,p89,RH-88,RUB,TgCATBr9,TgCatPRC2,VAND,VEG	15	1	TGRH88_030080	KH domain protein	A0A139XM53	KH domain protein	ARI
2396	15	ARI,CAST,COUG,FOU,GAB2-2007-GAL-DOM2,GT1,MAS,Me49,p89,RH-88,RUB,TgCATBr9,TgCatPRC2,VAND,VEG	15	1	TGRH88_040390	Uncharacterized protein	A0A2G8XWC4	Uncharacterized protein	COUG
2398	16	ARI,CAST,COUG,FOU,GAB2-2007-GAL-DOM2,GT1,MAS,Me49,p89,RH-88,RUB,TgCATBr9,TgCatPRC2,VAND,VEG	15	1	TGRH88_013500	Uncharacterized protein	A0A086J9R8	Uncharacterized protein	p89
2399	28	ARI,CAST,COUG,FOU,GAB2-2007-GAL-DOM2,GT1,MAS,Me49,p89,RH-88,RUB,TgCATBr9,TgCatPRC2,VAND,VEG	15	1	TGRH88_008970	Uncharacterized protein	A0A0F7UX27	Uncharacterized protein	VEG
2404	20	ARI,CAST,COUG,FOU,GAB2-2007-GAL-DOM2,GT1,MAS,Me49,p89,RH-88,RUB,TgCATBr9,TgCatPRC2,VAND,VEG	15	1	TGRH88_046670	Uncharacterized protein	A0A139XX46	Uncharacterized protein	ARI
2407	15	ARI,CAST,COUG,FOU,GAB2-2007-GAL-DOM2,GT1,MAS,Me49,p89,RH-88,RUB,TgCATBr9,TgCatPRC2,VAND,VEG	15	1	TGRH88_080330	Uncharacterized protein	A0A139Y746	Uncharacterized protein	ARI
2408	15	ARI,CAST,COUG,FOU,GAB2-2007-GAL-DOM2,GT1,MAS,Me49,p89,RH-88,RUB,TgCATBr9,TgCatPRC2,VAND,VEG	15	1	TGRH88_054650	Uncharacterized protein	TGRH88_054650	unspecified product	RH-88
2409	17	ARI,CAST,COUG,FOU,GAB2-2007-GAL-DOM2,GT1,MAS,Me49,p89,RH-88,RUB,TgCATBr9,TgCatPRC2,VAND,VEG	15	1	TGRH88_000720	Putative ppg3	A0A139XV85	Putative ppg3	ARI
2410	15	ARI,CAST,COUG,FOU,GAB2-2007-GAL-DOM2,GT1,MAS,Me49,p89,RH-88,RUB,TgCATBr9,TgCatPRC2,VAND,VEG	15	1	TGRH88_038160	AP2 domain transcription factor AP2VIIa-9	A0A139XYW2	AP2 domain transcription factor AP2VIIa-9	ARI
2414	16	ARI,CAST,COUG,FOU,GAB2-2007-GAL-DOM2,GT1,MAS,Me49,p89,RH-88,RUB,TgCATBr9,TgCatPRC2,VAND,VEG	15	1	TGRH88_063300	DNA-directed RNA polymerase	A0A3R8BUM0	DNA-directed RNA polymerase	CAST
2415	15	ARI,CAST,COUG,FOU,GAB2-2007-GAL-DOM2,GT1,MAS,Me49,p89,RH-88,RUB,TgCATBr9,TgCatPRC2,VAND,VEG	15	1	TGRH88_040890	WS_DGAT_C domain-containing protein	A0A139XW80	WS_DGAT_C domain-containing protein	ARI
2416	15	ARI,CAST,COUG,FOU,GAB2-2007-GAL-DOM2,GT1,MAS,Me49,p89,RH-88,RUB,TgCATBr9,TgCatPRC2,VAND,VEG	15	1	TGRH88_058850	PIK3R4 kinase-related protein	A0A139Y9J0	PIK3R4 kinase-related protein	ARI
2417	17	ARI,CAST,COUG,FOU,GAB2-2007-GAL-DOM2,GT1,MAS,Me49,p89,RH-88,RUB,TgCATBr9,TgCatPRC2,VAND,VEG	15	1	TGRH88_064430	CAAX amino terminal protease family protein	A0A086PWF9	CAAX amino terminal protease family protein	MAS
2418	15	ARI,CAST,COUG,FOU,GAB2-2007-GAL-DOM2,GT1,MAS,Me49,p89,RH-88,RUB,TgCATBr9,TgCatPRC2,VAND,VEG	15	1	TGRH88_005460	PhoD-like phosphatase	TGRH88_005460	unspecified product	RH-88
2420	15	ARI,CAST,COUG,FOU,GAB2-2007-GAL-DOM2,GT1,MAS,Me49,p89,RH-88,RUB,TgCATBr9,TgCatPRC2,VAND,VEG	15	1	TGRH88_035200	Uncharacterized protein	A0A425I336	Uncharacterized protein	CAST
2421	23	ARI,CAST,COUG,FOU,GAB2-2007-GAL-DOM2,GT1,MAS,Me49,p89,RH-88,RUB,TgCATBr9,TgCatPRC2,VAND,VEG	15	1	TGRH88_071950	DNA polymerase (Fragment)	S7UYK5	DNA polymerase	GT1
2426	15	ARI,CAST,COUG,FOU,GAB2-2007-GAL-DOM2,GT1,MAS,Me49,p89,RH-88,RUB,TgCATBr9,TgCatPRC2,VAND,VEG	15	1	TGRH88_020440	Putative periodic tryptophan protein PWP2	A0A139XJU6	Putative periodic tryptophan protein PWP2	ARI
2427	21	ARI,CAST,COUG,FOU,GAB2-2007-GAL-DOM2,GT1,MAS,Me49,p89,RH-88,RUB,TgCATBr9,TgCatPRC2,VAND,VEG	15	1	TGRH88_029110	Uncharacterized protein (Fragment)	A0A2G8Y6V2	Uncharacterized protein	COUG
2428	17	ARI,CAST,COUG,FOU,GAB2-2007-GAL-DOM2,GT1,MAS,Me49,p89,RH-88,RUB,TgCATBr9,TgCatPRC2,VAND,VEG	15	1	TGRH88_073850	Putative cell-cycle-associated protein kinase CDK	S8GBC4	Cell-cycle-associated protein kinase CDK, putative	Me49
2430	15	ARI,CAST,COUG,FOU,GAB2-2007-GAL-DOM2,GT1,MAS,Me49,p89,RH-88,RUB,TgCATBr9,TgCatPRC2,VAND,VEG	15	1	TGRH88_014240	Serine/threonine specific protein phosphatase	A0A139Y283	Serine/threonine specific protein phosphatase	ARI
2431	18	ARI,CAST,COUG,FOU,GAB2-2007-GAL-DOM2,GT1,MAS,Me49,p89,RH-88,RUB,TgCATBr9,TgCatPRC2,VAND,VEG	15	1	TGRH88_031570	Uncharacterized protein	A0A139XMN1	Uncharacterized protein	ARI
2432	15	ARI,CAST,COUG,FOU,GAB2-2007-GAL-DOM2,GT1,MAS,Me49,p89,RH-88,RUB,TgCATBr9,TgCatPRC2,VAND,VEG	15	1	TGRH88_064620	Putative transmembrane protein	A0A3R8G6Y3	Putative transmembrane protein	CAST
2433	21	ARI,CAST,COUG,FOU,GAB2-2007-GAL-DOM2,GT1,MAS,Me49,p89,RH-88,RUB,TgCATBr9,TgCatPRC2,VAND,VEG	15	1	TGRH88_064060	Uncharacterized protein (Fragment)	A0A086K8J3	Uncharacterized protein	GAB2-2007-GAL-DOM2
2434	24	ARI,CAST,COUG,FOU,GAB2-2007-GAL-DOM2,GT1,MAS,Me49,p89,RH-88,RUB,TgCATBr9,TgCatPRC2,VAND,VEG	15	1	TGRH88_027000	Origin recognition complex subunit 1	S8GQV5	ATPase, AAA family protein	Me49
2435	15	ARI,CAST,COUG,FOU,GAB2-2007-GAL-DOM2,GT1,MAS,Me49,p89,RH-88,RUB,TgCATBr9,TgCatPRC2,VAND,VEG	15	1	TGRH88_013750	Uncharacterized protein	A0A139Y289	Uncharacterized protein	ARI
2436	15	ARI,CAST,COUG,FOU,GAB2-2007-GAL-DOM2,GT1,MAS,Me49,p89,RH-88,RUB,TgCATBr9,TgCatPRC2,VAND,VEG	15	1	TGRH88_070330	Nitric-oxide synthase	A0A139XS26	Nitric-oxide synthase	ARI
2437	15	ARI,CAST,COUG,FOU,GAB2-2007-GAL-DOM2,GT1,MAS,Me49,p89,RH-88,RUB,TgCATBr9,TgCatPRC2,VAND,VEG	15	1	TGRH88_045540	Putative collagen alpha-1(II) chain	A0A3R8B9L3	Putative collagen alpha-1(II) chain	CAST
2438	16	ARI,CAST,COUG,FOU,GAB2-2007-GAL-DOM2,GT1,MAS,Me49,p89,RH-88,RUB,TgCATBr9,TgCatPRC2,VAND,VEG	15	1	TGRH88_076590	RING finger protein	A0A0F7V481	BRCA1-associated protein	VEG
2440	25	ARI,CAST,COUG,FOU,GAB2-2007-GAL-DOM2,GT1,MAS,Me49,p89,RH-88,RUB,TgCATBr9,TgCatPRC2,VAND,VEG	15	1	TGRH88_015930	Leucyl-tRNA synthetase (Fragment)	A0A139Y1T9	Leucyl-tRNA synthetase	ARI
2441	15	ARI,CAST,COUG,FOU,GAB2-2007-GAL-DOM2,GT1,MAS,Me49,p89,RH-88,RUB,TgCATBr9,TgCatPRC2,VAND,VEG	15	1	TGRH88_031080	Putative transmembrane protein	A0A3R8G7K2	Putative transmembrane protein	CAST
2442	24	ARI,CAST,COUG,FOU,GAB2-2007-GAL-DOM2,GT1,MAS,Me49,p89,RH-88,RUB,TgCATBr9,TgCatPRC2,VAND,VEG	15	1	TGRH88_043980	Cation-transporting atpase family protein (Fragment)	S7UVS1	Phospholipid-transporting ATPase	GT1
2444	17	ARI,CAST,COUG,FOU,GAB2-2007-GAL-DOM2,GT1,MAS,Me49,p89,RH-88,RUB,TgCATBr9,TgCatPRC2,VAND,VEG	15	1	TGRH88_046880	Hydrolase CocE/NonD family protein	A0A139XX84	Hydrolase CocE/NonD family protein	ARI
2446	17	ARI,CAST,COUG,FOU,GAB2-2007-GAL-DOM2,GT1,MAS,Me49,p89,RH-88,RUB,TgCATBr9,TgCatPRC2,VAND,VEG	15	1	TGRH88_071770	DNA-directed RNA polymerase subunit beta	A0A3R7YQR6	DNA-directed RNA polymerase subunit beta	CAST
2448	15	ARI,CAST,COUG,FOU,GAB2-2007-GAL-DOM2,GT1,MAS,Me49,p89,RH-88,RUB,TgCATBr9,TgCatPRC2,VAND,VEG	15	1	TGRH88_076140	Putative transmembrane protein	A0A151H326	Putative transmembrane protein	TgCatPRC2
2449	15	ARI,CAST,COUG,FOU,GAB2-2007-GAL-DOM2,GT1,MAS,Me49,p89,RH-88,RUB,TgCATBr9,TgCatPRC2,VAND,VEG	15	1	TGRH88_029200	Uncharacterized protein	A0A139XQP0	Uncharacterized protein	ARI
2450	16	ARI,CAST,COUG,FOU,GAB2-2007-GAL-DOM2,GT1,MAS,Me49,p89,RH-88,RUB,TgCATBr9,TgCatPRC2,VAND,VEG	15	1	TGRH88_065590	Zn-finger in Ran binding protein and others domain-containing protein	A0A139XNZ2	Zn-finger in Ran binding protein and others domain-containing protein	ARI
2451	15	ARI,CAST,COUG,FOU,GAB2-2007-GAL-DOM2,GT1,MAS,Me49,p89,RH-88,RUB,TgCATBr9,TgCatPRC2,VAND,VEG	15	1	TGRH88_047580	Uncharacterized protein	A0A139XXF2	Uncharacterized protein	ARI
2452	15	ARI,CAST,COUG,FOU,GAB2-2007-GAL-DOM2,GT1,MAS,Me49,p89,RH-88,RUB,TgCATBr9,TgCatPRC2,VAND,VEG	15	1	TGRH88_074580	Uncharacterized protein	A0A2G8Y7X2	Uncharacterized protein	COUG
2453	27	ARI,CAST,COUG,FOU,GAB2-2007-GAL-DOM2,GT1,MAS,Me49,p89,RH-88,RUB,TgCATBr9,TgCatPRC2,VAND,VEG	15	1	TGRH88_042220	Putative COPI protein (Fragment)	S7UVW7	Putative COPI protein	GT1
2454	16	ARI,CAST,COUG,FOU,GAB2-2007-GAL-DOM2,GT1,MAS,Me49,p89,RH-88,RUB,TgCATBr9,TgCatPRC2,VAND,VEG	15	1	TGRH88_032720	Arginine decarboxylase	TGRH88_032720	arginine decarboxylase	RH-88
2456	18	ARI,CAST,COUG,FOU,GAB2-2007-GAL-DOM2,GT1,MAS,Me49,p89,RH-88,RUB,TgCATBr9,TgCatPRC2,VAND,VEG	15	1	TGRH88_002040	Uncharacterized protein	A0A086LX92	Uncharacterized protein	RUB
2457	15	ARI,CAST,COUG,FOU,GAB2-2007-GAL-DOM2,GT1,MAS,Me49,p89,RH-88,RUB,TgCATBr9,TgCatPRC2,VAND,VEG	15	1	TGRH88_018790	Molybdopterin adenylyltransferase	A0A139XJC7	Molybdopterin adenylyltransferase	ARI
2460	21	ARI,CAST,COUG,FOU,GAB2-2007-GAL-DOM2,GT1,MAS,Me49,p89,RH-88,RUB,TgCATBr9,TgCatPRC2,VAND,VEG	15	1	TGRH88_044720	Putative myosin heavy chain	A0A0F7V2C6	Myosin heavy chain, putative	VEG
2461	15	ARI,CAST,COUG,FOU,GAB2-2007-GAL-DOM2,GT1,MAS,Me49,p89,RH-88,RUB,TgCATBr9,TgCatPRC2,VAND,VEG	15	1	TGRH88_044820	AP2 domain transcription factor AP2X-2	A0A139XWJ7	AP2 domain transcription factor AP2X-2	ARI
2462	15	ARI,CAST,COUG,FOU,GAB2-2007-GAL-DOM2,GT1,MAS,Me49,p89,RH-88,RUB,TgCATBr9,TgCatPRC2,VAND,VEG	15	1	TGRH88_041890	ATPase, AAA family protein	A0A139XIV8	ATPase, AAA family protein	ARI
2463	18	ARI,CAST,COUG,FOU,GAB2-2007-GAL-DOM2,GT1,MAS,Me49,p89,RH-88,RUB,TgCATBr9,TgCatPRC2,VAND,VEG	15	1	TGRH88_074750	Putative transmembrane protein	A0A139Y547	EF-hand domain-containing protein	ARI
2464	15	ARI,CAST,COUG,FOU,GAB2-2007-GAL-DOM2,GT1,MAS,Me49,p89,RH-88,RUB,TgCATBr9,TgCatPRC2,VAND,VEG	15	1	TGRH88_040480	Putative transmembrane protein	A0A139XW26	Uncharacterized protein	ARI
2466	15	ARI,CAST,COUG,FOU,GAB2-2007-GAL-DOM2,GT1,MAS,Me49,p89,RH-88,RUB,TgCATBr9,TgCatPRC2,VAND,VEG	15	1	TGRH88_007920	RNA-directed RNA polymerase	A0A139XK57	RNA-directed RNA polymerase	ARI
2467	16	ARI,CAST,COUG,FOU,GAB2-2007-GAL-DOM2,GT1,MAS,Me49,p89,RH-88,RUB,TgCATBr9,TgCatPRC2,VAND,VEG	15	1	TGRH88_032790	Histidine--tRNA ligase	A0A139Y0P0	Histidine--tRNA ligase	ARI
2469	23	ARI,CAST,COUG,FOU,GAB2-2007-GAL-DOM2,GT1,MAS,Me49,p89,RH-88,RUB,TgCATBr9,TgCatPRC2,VAND,VEG	15	1	TGRH88_012620	Uncharacterized protein (Fragment)	S7UFS6	Uncharacterized protein	GT1
2471	15	ARI,CAST,COUG,FOU,GAB2-2007-GAL-DOM2,GT1,MAS,Me49,p89,RH-88,RUB,TgCATBr9,TgCatPRC2,VAND,VEG	15	1	TGRH88_078610	Tyrosyl-tRNA synthetase	A0A139Y5T4	Tyrosyl-tRNA synthetase	ARI
2474	15	ARI,CAST,COUG,FOU,GAB2-2007-GAL-DOM2,GT1,MAS,Me49,p89,RH-88,RUB,TgCATBr9,TgCatPRC2,VAND,VEG	15	1	TGRH88_070720	Membrane protein FtsH1	A0A139XS82	Membrane protein FtsH1	ARI
2475	19	ARI,CAST,COUG,FOU,GAB2-2007-GAL-DOM2,GT1,MAS,Me49,p89,RH-88,RUB,TgCATBr9,TgCatPRC2,VAND,VEG	15	1	TGRH88_082250	Uncharacterized protein	A0A139Y6Y3	Uncharacterized protein	ARI
2477	15	ARI,CAST,COUG,FOU,GAB2-2007-GAL-DOM2,GT1,MAS,Me49,p89,RH-88,RUB,TgCATBr9,TgCatPRC2,VAND,VEG	15	1	TGRH88_037420	Kinesin motor domain-containing protein	A0A139XZ34	Kinesin motor domain-containing protein	ARI
2478	21	ARI,CAST,COUG,FOU,GAB2-2007-GAL-DOM2,GT1,MAS,Me49,p89,RH-88,RUB,TgCATBr9,TgCatPRC2,VAND,VEG	15	1	TGRH88_020870	SWI2/SNF2 ISWI-like SANT (Fragment)	A0A086JQM9	SWI2/SNF2 ISWI-like SANT	FOU
2479	15	ARI,CAST,COUG,FOU,GAB2-2007-GAL-DOM2,GT1,MAS,Me49,p89,RH-88,RUB,TgCATBr9,TgCatPRC2,VAND,VEG	15	1	TGRH88_081610	Protein-serine/threonine phosphatase	A0A139Y691	Protein-serine/threonine phosphatase	ARI
2480	15	ARI,CAST,COUG,FOU,GAB2-2007-GAL-DOM2,GT1,MAS,Me49,p89,RH-88,RUB,TgCATBr9,TgCatPRC2,VAND,VEG	15	1	TGRH88_038370	Uncharacterized protein	A0A139XVE2	Uncharacterized protein	ARI
2481	15	ARI,CAST,COUG,FOU,GAB2-2007-GAL-DOM2,GT1,MAS,Me49,p89,RH-88,RUB,TgCATBr9,TgCatPRC2,VAND,VEG	15	1	TGRH88_008540	Uncharacterized protein	A0A2G8XRA6	Uncharacterized protein	COUG
2483	28	ARI,CAST,COUG,FOU,GAB2-2007-GAL-DOM2,GT1,MAS,Me49,p89,RH-88,RUB,TgCATBr9,TgCatPRC2,VAND,VEG	15	1	TGRH88_058790	ATPase (DUF699) protein	S7V1W2	RNA cytidine acetyltransferase	GT1
2484	15	ARI,CAST,COUG,FOU,GAB2-2007-GAL-DOM2,GT1,MAS,Me49,p89,RH-88,RUB,TgCATBr9,TgCatPRC2,VAND,VEG	15	1	TGRH88_027970	AP2 domain transcription factor AP2VI-3	A0A139XQ65	AP2 domain transcription factor AP2VI-3	ARI
2485	15	ARI,CAST,COUG,FOU,GAB2-2007-GAL-DOM2,GT1,MAS,Me49,p89,RH-88,RUB,TgCATBr9,TgCatPRC2,VAND,VEG	15	1	TGRH88_035300	Uncharacterized protein	A0A3R8BZE8	Uncharacterized protein	CAST
2489	19	ARI,CAST,COUG,FOU,GAB2-2007-GAL-DOM2,GT1,MAS,Me49,p89,RH-88,RUB,TgCATBr9,TgCatPRC2,VAND,VEG	15	1	TGRH88_080290	Endonuclease/exonuclease/phosphatase family protein	A0A086QVF7	Endonuclease/exonuclease/phosphatase family protein	MAS
2490	15	ARI,CAST,COUG,FOU,GAB2-2007-GAL-DOM2,GT1,MAS,Me49,p89,RH-88,RUB,TgCATBr9,TgCatPRC2,VAND,VEG	15	1	TGRH88_009800	Proton-translocating NAD(P)(+) transhydrogenase	A0A139XJH4	Proton-translocating NAD(P)(+) transhydrogenase	ARI
2495	15	ARI,CAST,COUG,FOU,GAB2-2007-GAL-DOM2,GT1,MAS,Me49,p89,RH-88,RUB,TgCATBr9,TgCatPRC2,VAND,VEG	15	1	TGRH88_065730	Mre11 DNA-binding domain-containing protein	A0A151H7A1	Mre11 DNA-binding domain-containing protein	TgCatPRC2
2496	15	ARI,CAST,COUG,FOU,GAB2-2007-GAL-DOM2,GT1,MAS,Me49,p89,RH-88,RUB,TgCATBr9,TgCatPRC2,VAND,VEG	15	1	TGRH88_022920	Uncharacterized protein	A0A139XRN3	Uncharacterized protein	ARI
2497	20	ARI,CAST,COUG,FOU,GAB2-2007-GAL-DOM2,GT1,MAS,Me49,p89,RH-88,RUB,TgCATBr9,TgCatPRC2,VAND,VEG	15	1	TGRH88_080480	Uncharacterized protein	A0A425I8U3	Uncharacterized protein	CAST
2498	24	ARI,CAST,COUG,FOU,GAB2-2007-GAL-DOM2,GT1,MAS,Me49,p89,RH-88,RUB,TgCATBr9,TgCatPRC2,VAND,VEG	15	1	TGRH88_023010	Isoleucyl-tRNA synthetase	A0A139XRL7	Isoleucyl-tRNA synthetase	ARI
2499	15	ARI,CAST,COUG,FOU,GAB2-2007-GAL-DOM2,GT1,MAS,Me49,p89,RH-88,RUB,TgCATBr9,TgCatPRC2,VAND,VEG	15	1	TGRH88_057490	Tubulin-tyrosine ligase family protein	A0A139XLD8	Tubulin-tyrosine ligase family protein	ARI
2500	15	ARI,CAST,COUG,FOU,GAB2-2007-GAL-DOM2,GT1,MAS,Me49,p89,RH-88,RUB,TgCATBr9,TgCatPRC2,VAND,VEG	15	1	TGRH88_072150	Putative transmembrane protein	A0A139Y3Z2	Uncharacterized protein	ARI
2501	20	ARI,CAST,COUG,FOU,GAB2-2007-GAL-DOM2,GT1,MAS,Me49,p89,RH-88,RUB,TgCATBr9,TgCatPRC2,VAND,VEG	15	1	TGRH88_034760	Subtilisin (Fragment)	A0A3R8B7X8	Subtilisin	CAST
2502	15	ARI,CAST,COUG,FOU,GAB2-2007-GAL-DOM2,GT1,MAS,Me49,p89,RH-88,RUB,TgCATBr9,TgCatPRC2,VAND,VEG	15	1	TGRH88_071590	G-patch domain-containing protein	A0A086PK04	G-patch domain-containing protein	VAND
2503	19	ARI,CAST,COUG,FOU,GAB2-2007-GAL-DOM2,GT1,MAS,Me49,p89,RH-88,RUB,TgCATBr9,TgCatPRC2,VAND,VEG	15	1	TGRH88_055120	Uncharacterized protein	A0A0F7VAY1	Uncharacterized protein	VEG
2505	20	ARI,CAST,COUG,FOU,GAB2-2007-GAL-DOM2,GT1,MAS,Me49,p89,RH-88,RUB,TgCATBr9,TgCatPRC2,VAND,VEG	15	1	TGRH88_074720	Putative vacuolar protein sorting 11 carboxy-terminal protein	A0A425I7E8	Putative vacuolar protein sorting 11 carboxy-terminal protein	CAST
2507	16	ARI,CAST,COUG,FOU,GAB2-2007-GAL-DOM2,GT1,MAS,Me49,p89,RH-88,RUB,TgCATBr9,TgCatPRC2,VAND,VEG	15	1	TGRH88_030640	Uncharacterized protein	A0A139XMC0	Uncharacterized protein	ARI
2508	24	ARI,CAST,COUG,FOU,GAB2-2007-GAL-DOM2,GT1,MAS,Me49,p89,RH-88,RUB,TgCATBr9,TgCatPRC2,VAND,VEG	15	1	TGRH88_017340	Putative 5'-3' exoribonuclease (Fragment)	A0A3R7Z203	Putative 5'-3' exoribonuclease	CAST
2510	36	ARI,CAST,COUG,FOU,GAB2-2007-GAL-DOM2,GT1,MAS,Me49,p89,RH-88,RUB,TgCATBr9,TgCatPRC2,VAND,VEG	15	1	TGRH88_015310	Pyruvate phosphate dikinase, pep/pyruvate binding domain-containing protein (Fragment)	A0A2G8Y2M4	Pyruvate phosphate dikinase, pep/pyruvate binding domain-containing protein	COUG
2512	21	ARI,CAST,COUG,FOU,GAB2-2007-GAL-DOM2,GT1,MAS,Me49,p89,RH-88,RUB,TgCATBr9,TgCatPRC2,VAND,VEG	15	1	TGRH88_073910	HEAT repeat-containing protein	A0A139Y4E6	HEAT repeat-containing protein	ARI
2513	15	ARI,CAST,COUG,FOU,GAB2-2007-GAL-DOM2,GT1,MAS,Me49,p89,RH-88,RUB,TgCATBr9,TgCatPRC2,VAND,VEG	15	1	TGRH88_042920	GIY-YIG catalytic domain-containing protein	A0A3R7YLF5	GIY-YIG catalytic domain-containing protein	CAST
2515	23	ARI,CAST,COUG,FOU,GAB2-2007-GAL-DOM2,GT1,MAS,Me49,p89,RH-88,RUB,TgCATBr9,TgCatPRC2,VAND,VEG	15	1	TGRH88_054450	DNA helicase	S8GBL9	DNA helicase	Me49
2518	18	ARI,CAST,COUG,FOU,GAB2-2007-GAL-DOM2,GT1,MAS,Me49,p89,RH-88,RUB,TgCATBr9,TgCatPRC2,VAND,VEG	15	1	TGRH88_053670	Uncharacterized protein	A0A139XMV4	Uncharacterized protein	ARI
2519	15	ARI,CAST,COUG,FOU,GAB2-2007-GAL-DOM2,GT1,MAS,Me49,p89,RH-88,RUB,TgCATBr9,TgCatPRC2,VAND,VEG	15	1	TGRH88_061960	Putative transmembrane protein	A0A139YAC0	Uncharacterized protein	ARI
2520	16	ARI,CAST,COUG,FOU,GAB2-2007-GAL-DOM2,GT1,MAS,Me49,p89,RH-88,RUB,TgCATBr9,TgCatPRC2,VAND,VEG	15	1	TGRH88_020500	Putative zinc finger protein	A0A139XJV9	Putative zinc finger protein	ARI
2523	15	ARI,CAST,COUG,FOU,GAB2-2007-GAL-DOM2,GT1,MAS,Me49,p89,RH-88,RUB,TgCATBr9,TgCatPRC2,VAND,VEG	15	1	TGRH88_001160	DEAD/DEAH box helicase domain-containing protein	S7UL65	RNA helicase	GT1
2524	15	ARI,CAST,COUG,FOU,GAB2-2007-GAL-DOM2,GT1,MAS,Me49,p89,RH-88,RUB,TgCATBr9,TgCatPRC2,VAND,VEG	15	1	TGRH88_072400	Alpha/beta hydrolase family protein	A0A139Y438	Alpha/beta hydrolase family protein	ARI
2528	20	ARI,CAST,COUG,FOU,GAB2-2007-GAL-DOM2,GT1,MAS,Me49,p89,RH-88,RUB,TgCATBr9,TgCatPRC2,VAND,VEG	15	1	TGRH88_075270	Putative splicing factor 3b, subunit 3, 130kD	A0A139Y540	Putative splicing factor 3b, subunit 3, 130kD	ARI
2529	15	ARI,CAST,COUG,FOU,GAB2-2007-GAL-DOM2,GT1,MAS,Me49,p89,RH-88,RUB,TgCATBr9,TgCatPRC2,VAND,VEG	15	1	TGRH88_012180	Uncharacterized protein	A0A139Y3G6	Uncharacterized protein	ARI
2531	20	ARI,CAST,COUG,FOU,GAB2-2007-GAL-DOM2,GT1,MAS,Me49,p89,RH-88,RUB,TgCATBr9,TgCatPRC2,VAND,VEG	15	1	TGRH88_031500	RNB family domain-containing protein (Fragment)	A0A0F7UXS8	RNB-like protein domain containing protein	VEG
2532	15	ARI,CAST,COUG,FOU,GAB2-2007-GAL-DOM2,GT1,MAS,Me49,p89,RH-88,RUB,TgCATBr9,TgCatPRC2,VAND,VEG	15	1	TGRH88_075860	Uncharacterized protein	A0A139Y4Z7	Uncharacterized protein	ARI
2533	21	ARI,CAST,COUG,FOU,GAB2-2007-GAL-DOM2,GT1,MAS,Me49,p89,RH-88,RUB,TgCATBr9,TgCatPRC2,VAND,VEG	15	1	TGRH88_065850	Thrombospondin type 1 domain-containing protein	A0A139XP20	Thrombospondin type 1 domain-containing protein	ARI
2534	15	ARI,CAST,COUG,FOU,GAB2-2007-GAL-DOM2,GT1,MAS,Me49,p89,RH-88,RUB,TgCATBr9,TgCatPRC2,VAND,VEG	15	1	TGRH88_031650	Uncharacterized protein	A0A139XMM6	Uncharacterized protein	ARI
2535	15	ARI,CAST,COUG,FOU,GAB2-2007-GAL-DOM2,GT1,MAS,Me49,p89,RH-88,RUB,TgCATBr9,TgCatPRC2,VAND,VEG	15	1	TGRH88_010860	Putative divalent metal transporter	A0A3R8AUS5	Putative divalent metal transporter	CAST
2537	24	ARI,CAST,COUG,FOU,GAB2-2007-GAL-DOM2,GT1,MAS,Me49,p89,RH-88,RUB,TgCATBr9,TgCatPRC2,VAND,VEG	15	1	TGRH88_029880	Uncharacterized protein	A0A0F7UY66	Uncharacterized protein	VEG
2538	21	ARI,CAST,COUG,FOU,GAB2-2007-GAL-DOM2,GT1,MAS,Me49,p89,RH-88,RUB,TgCATBr9,TgCatPRC2,VAND,VEG	15	1	TGRH88_003140	VTC domain-containing protein	A0A086JT00	VTC domain-containing protein	GAB2-2007-GAL-DOM2
2541	15	ARI,CAST,COUG,FOU,GAB2-2007-GAL-DOM2,GT1,MAS,Me49,p89,RH-88,RUB,TgCATBr9,TgCatPRC2,VAND,VEG	15	1	TGRH88_068370	WD domain, G-beta repeat-containing protein	A0A139XPH8	WD domain, G-beta repeat-containing protein	ARI
2544	16	ARI,CAST,COUG,FOU,GAB2-2007-GAL-DOM2,GT1,MAS,Me49,p89,RH-88,RUB,TgCATBr9,TgCatPRC2,VAND,VEG	15	1	TGRH88_069590	AMPK1_CBM domain-containing protein	A0A139XRU9	AMPK1_CBM domain-containing protein	ARI
2546	15	ARI,CAST,COUG,FOU,GAB2-2007-GAL-DOM2,GT1,MAS,Me49,p89,RH-88,RUB,TgCATBr9,TgCatPRC2,VAND,VEG	15	1	TGRH88_057500	Fumble protein	A0A3R7YRM7	Fumble protein	CAST
2551	17	ARI,CAST,COUG,FOU,GAB2-2007-GAL-DOM2,GT1,MAS,Me49,p89,RH-88,RUB,TgCATBr9,TgCatPRC2,VAND,VEG	15	1	TGRH88_055820	Uncharacterized protein	A0A0F7VB63	Uncharacterized protein	VEG
2552	20	ARI,CAST,COUG,FOU,GAB2-2007-GAL-DOM2,GT1,MAS,Me49,p89,RH-88,RUB,TgCATBr9,TgCatPRC2,VAND,VEG	15	1	TGRH88_067820	Uncharacterized protein (Fragment)	A0A0F7UVB2	Uncharacterized protein	VEG
2556	20	ARI,CAST,COUG,FOU,GAB2-2007-GAL-DOM2,GT1,MAS,Me49,p89,RH-88,RUB,TgCATBr9,TgCatPRC2,VAND,VEG	15	1	TGRH88_072820	Bro1-like domain protein	A0A425HQE7	Bro1-like domain protein	CAST
2558	15	ARI,CAST,COUG,FOU,GAB2-2007-GAL-DOM2,GT1,MAS,Me49,p89,RH-88,RUB,TgCATBr9,TgCatPRC2,VAND,VEG	15	1	TGRH88_024860	Zinc finger (CCCH type) motif-containing protein	A0A139XY30	Zinc finger (CCCH type) motif-containing protein	ARI
2559	15	ARI,CAST,COUG,FOU,GAB2-2007-GAL-DOM2,GT1,MAS,Me49,p89,RH-88,RUB,TgCATBr9,TgCatPRC2,VAND,VEG	15	1	TGRH88_004020	Lipase	A0A139XT54	Lipase	ARI
2560	21	ARI,CAST,COUG,FOU,GAB2-2007-GAL-DOM2,GT1,MAS,Me49,p89,RH-88,RUB,TgCATBr9,TgCatPRC2,VAND,VEG	15	1	TGRH88_017290	Metallo-beta-lactamase domain-containing protein	A0A2G8XPX3	Metallo-beta-lactamase domain-containing protein	COUG
2561	26	ARI,CAST,COUG,FOU,GAB2-2007-GAL-DOM2,GT1,MAS,Me49,p89,RH-88,RUB,TgCATBr9,TgCatPRC2,VAND,VEG	15	1	TGRH88_026390	DNA-directed DNA polymerase (Fragment)	S7UMW7	DNA-directed DNA polymerase	GT1
2562	28	ARI,CAST,COUG,FOU,GAB2-2007-GAL-DOM2,GT1,MAS,Me49,p89,RH-88,RUB,TgCATBr9,TgCatPRC2,VAND,VEG	15	1	TGRH88_053060	Uncharacterized protein	TGRH88_053060	transmembrane protein	RH-88
2563	24	ARI,CAST,COUG,FOU,GAB2-2007-GAL-DOM2,GT1,MAS,Me49,p89,RH-88,RUB,TgCATBr9,TgCatPRC2,VAND,VEG	15	1	TGRH88_047420	Dihydrouridine synthase (Dus) protein (Fragment)	A0A086KKQ2	tRNA-dihydrouridine(47) synthase [NAD(P)(+)]	GAB2-2007-GAL-DOM2
2566	20	ARI,CAST,COUG,FOU,GAB2-2007-GAL-DOM2,GT1,MAS,Me49,p89,RH-88,RUB,TgCATBr9,TgCatPRC2,VAND,VEG	15	1	TGRH88_055320	WD domain, G-beta repeat-containing protein	S7W0Z4	WD domain, G-beta repeat-containing protein	GT1
2567	17	ARI,CAST,COUG,FOU,GAB2-2007-GAL-DOM2,GT1,MAS,Me49,p89,RH-88,RUB,TgCATBr9,TgCatPRC2,VAND,VEG	15	1	TGRH88_022450	Transporter	TGRH88_022450	unspecified product	RH-88
2569	15	ARI,CAST,COUG,FOU,GAB2-2007-GAL-DOM2,GT1,MAS,Me49,p89,RH-88,RUB,TgCATBr9,TgCatPRC2,VAND,VEG	15	1	TGRH88_007040	RNA recognition motif-containing protein	A0A139XKQ4	RNA recognition motif-containing protein	ARI
2570	16	ARI,CAST,COUG,FOU,GAB2-2007-GAL-DOM2,GT1,MAS,Me49,p89,RH-88,RUB,TgCATBr9,TgCatPRC2,VAND,VEG	15	1	TGRH88_068870	C2H2-type domain-containing protein	A0A425HYW1	C2H2-type domain-containing protein	CAST
2572	15	ARI,CAST,COUG,FOU,GAB2-2007-GAL-DOM2,GT1,MAS,Me49,p89,RH-88,RUB,TgCATBr9,TgCatPRC2,VAND,VEG	15	1	TGRH88_018000	Putative transmembrane protein	A0A139Y0W1	Uncharacterized protein	ARI
2573	15	ARI,CAST,COUG,FOU,GAB2-2007-GAL-DOM2,GT1,MAS,Me49,p89,RH-88,RUB,TgCATBr9,TgCatPRC2,VAND,VEG	15	1	TGRH88_012420	Uncharacterized protein	A0A139Y2Y7	Uncharacterized protein	ARI
2575	23	ARI,CAST,COUG,FOU,GAB2-2007-GAL-DOM2,GT1,MAS,Me49,p89,RH-88,RUB,TgCATBr9,TgCatPRC2,VAND,VEG	15	1	TGRH88_041720	Subtilisin (Fragment)	A0A139XWF4	Subtilisin	ARI
2576	17	ARI,CAST,COUG,FOU,GAB2-2007-GAL-DOM2,GT1,MAS,Me49,p89,RH-88,RUB,TgCATBr9,TgCatPRC2,VAND,VEG	15	1	TGRH88_003290	Uncharacterized protein	A0A139XTE5	Uncharacterized protein	ARI
2577	26	ARI,CAST,COUG,FOU,GAB2-2007-GAL-DOM2,GT1,MAS,Me49,p89,RH-88,RUB,TgCATBr9,TgCatPRC2,VAND,VEG	15	1	TGRH88_055530	ADA2-A transcriptional co-activator SAGA component (Fragment)	A0A3R7YJH7	ADA2-A transcriptional co-activator SAGA component	CAST
2578	25	ARI,CAST,COUG,FOU,GAB2-2007-GAL-DOM2,GT1,MAS,Me49,p89,RH-88,RUB,TgCATBr9,TgCatPRC2,VAND,VEG	15	1	TGRH88_023550	Leucine rich repeat-containing protein	S8FBS8	Leucine rich repeat-containing protein	Me49
2581	15	ARI,CAST,COUG,FOU,GAB2-2007-GAL-DOM2,GT1,MAS,Me49,p89,RH-88,RUB,TgCATBr9,TgCatPRC2,VAND,VEG	15	1	TGRH88_072350	Uncharacterized protein	A0A139Y3U5	Uncharacterized protein	ARI
2582	15	ARI,CAST,COUG,FOU,GAB2-2007-GAL-DOM2,GT1,MAS,Me49,p89,RH-88,RUB,TgCATBr9,TgCatPRC2,VAND,VEG	15	1	TGRH88_005030	Valyl-tRNA synthetase	A0A0F7UQB9	Valyl-tRNA synthetase	VEG
2584	26	ARI,CAST,COUG,FOU,GAB2-2007-GAL-DOM2,GT1,MAS,Me49,p89,RH-88,RUB,TgCATBr9,TgCatPRC2,VAND,VEG	15	1	TGRH88_063360	Putative nuclear cap-binding protein (Fragment)	A0A086KP58	Putative nuclear cap-binding protein	GAB2-2007-GAL-DOM2
2587	17	ARI,CAST,COUG,FOU,GAB2-2007-GAL-DOM2,GT1,MAS,Me49,p89,RH-88,RUB,TgCATBr9,TgCatPRC2,VAND,VEG	15	1	TGRH88_023700	Putative 200 kDa antigen p200	A0A139XXR3	Putative 200 kDa antigen p200	ARI
2588	15	ARI,CAST,COUG,FOU,GAB2-2007-GAL-DOM2,GT1,MAS,Me49,p89,RH-88,RUB,TgCATBr9,TgCatPRC2,VAND,VEG	15	1	TGRH88_034460	Uncharacterized protein	A0A139Y034	Uncharacterized protein	ARI
2591	21	ARI,CAST,COUG,FOU,GAB2-2007-GAL-DOM2,GT1,MAS,Me49,p89,RH-88,RUB,TgCATBr9,TgCatPRC2,VAND,VEG	15	1	TGRH88_063150	Glutamate/leucine/phenylalanine/valine dehydrogenase family protein	A0A139YAK9	Glutamate/leucine/phenylalanine/valine dehydrogenase family protein	ARI
2592	25	ARI,CAST,COUG,FOU,GAB2-2007-GAL-DOM2,GT1,MAS,Me49,p89,RH-88,RUB,TgCATBr9,TgCatPRC2,VAND,VEG	15	1	TGRH88_024990	Putative Superkiller viralicidic activity 2 family 2 (Fragment)	A0A3R7YNI2	Putative Superkiller viralicidic activity 2 family 2	CAST
2593	30	ARI,CAST,COUG,FOU,GAB2-2007-GAL-DOM2,GT1,MAS,Me49,p89,RH-88,RUB,TgCATBr9,TgCatPRC2,VAND,VEG	15	1	TGRH88_051530	Putative pre-mRNA-splicing factor ATP-dependent RNA helicase (Fragment)	A0A086KIH5	Putative pre-mRNA-splicing factor ATP-dependent RNA helicase	GAB2-2007-GAL-DOM2
2594	22	ARI,CAST,COUG,FOU,GAB2-2007-GAL-DOM2,GT1,MAS,Me49,p89,RH-88,RUB,TgCATBr9,TgCatPRC2,VAND,VEG	15	1	TGRH88_081410	Zinc finger motif, C2HC5-type protein	S8G9G5	Zinc finger motif, C2HC5-type protein	Me49
2595	15	ARI,CAST,COUG,FOU,GAB2-2007-GAL-DOM2,GT1,MAS,Me49,p89,RH-88,RUB,TgCATBr9,TgCatPRC2,VAND,VEG	15	1	TGRH88_037000	Uncharacterized protein	A0A139XZ82	Uncharacterized protein	ARI
2596	17	ARI,CAST,COUG,FOU,GAB2-2007-GAL-DOM2,GT1,MAS,Me49,p89,RH-88,RUB,TgCATBr9,TgCatPRC2,VAND,VEG	15	1	TGRH88_076620	FAD binding domain-containing protein	A0A425IA07	FAD binding domain-containing protein	CAST
2597	15	ARI,CAST,COUG,FOU,GAB2-2007-GAL-DOM2,GT1,MAS,Me49,p89,RH-88,RUB,TgCATBr9,TgCatPRC2,VAND,VEG	15	1	TGRH88_013930	Uncharacterized protein	A0A086JLJ7	Uncharacterized protein	p89
2598	16	ARI,CAST,COUG,FOU,GAB2-2007-GAL-DOM2,GT1,MAS,Me49,p89,RH-88,RUB,TgCATBr9,TgCatPRC2,VAND,VEG	15	1	TGRH88_037630	Uncharacterized protein	A0A139XZ90	Uncharacterized protein	ARI
2602	15	ARI,CAST,COUG,FOU,GAB2-2007-GAL-DOM2,GT1,MAS,Me49,p89,RH-88,RUB,TgCATBr9,TgCatPRC2,VAND,VEG	15	1	TGRH88_013900	HEAT repeat-containing protein	A0A139Y2B1	HEAT repeat-containing protein	ARI
2603	17	ARI,CAST,COUG,FOU,GAB2-2007-GAL-DOM2,GT1,MAS,Me49,p89,RH-88,RUB,TgCATBr9,TgCatPRC2,VAND,VEG	15	1	TGRH88_074920	Transporter, major facilitator family protein	A0A139Y4I9	Transporter, major facilitator family protein	ARI
2604	15	ARI,CAST,COUG,FOU,GAB2-2007-GAL-DOM2,GT1,MAS,Me49,p89,RH-88,RUB,TgCATBr9,TgCatPRC2,VAND,VEG	15	1	TGRH88_058700	Uncharacterized protein	A0A3R8AQ63	Uncharacterized protein	CAST
2605	17	ARI,CAST,COUG,FOU,GAB2-2007-GAL-DOM2,GT1,MAS,Me49,p89,RH-88,RUB,TgCATBr9,TgCatPRC2,VAND,VEG	15	1	TGRH88_003360	Putative transmembrane protein	A0A139XT97	Uncharacterized protein	ARI
2606	15	ARI,CAST,COUG,FOU,GAB2-2007-GAL-DOM2,GT1,MAS,Me49,p89,RH-88,RUB,TgCATBr9,TgCatPRC2,VAND,VEG	15	1	TGRH88_059050	Zinc finger (CCCH type) motif-containing protein	A0A139Y9J9	Zinc finger (CCCH type) motif-containing protein	ARI
2607	17	ARI,CAST,COUG,FOU,GAB2-2007-GAL-DOM2,GT1,MAS,Me49,p89,RH-88,RUB,TgCATBr9,TgCatPRC2,VAND,VEG	15	1	TGRH88_008320	Uncharacterized protein	A0A139XL47	Uncharacterized protein	ARI
2608	17	ARI,CAST,COUG,FOU,GAB2-2007-GAL-DOM2,GT1,MAS,Me49,p89,RH-88,RUB,TgCATBr9,TgCatPRC2,VAND,VEG	15	1	TGRH88_000750	FACT complex subunit	A0A139XV43	FACT complex subunit	ARI
2609	23	ARI,CAST,COUG,FOU,GAB2-2007-GAL-DOM2,GT1,MAS,Me49,p89,RH-88,RUB,TgCATBr9,TgCatPRC2,VAND,VEG	15	1	TGRH88_028040	Protein phosphatase 2C domain-containing protein (Fragment)	A0A086L4N2	Protein phosphatase 2C domain-containing protein	FOU
2610	15	ARI,CAST,COUG,FOU,GAB2-2007-GAL-DOM2,GT1,MAS,Me49,p89,RH-88,RUB,TgCATBr9,TgCatPRC2,VAND,VEG	15	1	TGRH88_017260	Rft protein	A0A139Y113	Rft protein	ARI
2611	15	ARI,CAST,COUG,FOU,GAB2-2007-GAL-DOM2,GT1,MAS,Me49,p89,RH-88,RUB,TgCATBr9,TgCatPRC2,VAND,VEG	15	1	TGRH88_048670	Uncharacterized protein	A0A139Y7D1	Uncharacterized protein	ARI
2612	15	ARI,CAST,COUG,FOU,GAB2-2007-GAL-DOM2,GT1,MAS,Me49,p89,RH-88,RUB,TgCATBr9,TgCatPRC2,VAND,VEG	15	1	TGRH88_057620	Uncharacterized protein	A0A3R8AQB3	Uncharacterized protein	CAST
2616	16	ARI,CAST,COUG,FOU,GAB2-2007-GAL-DOM2,GT1,MAS,Me49,p89,RH-88,RUB,TgCATBr9,TgCatPRC2,VAND,VEG	15	1	TGRH88_017200	Vacuolar protein sorting-associated protein 51 homolog	A0A139Y167	Vacuolar protein sorting-associated protein 51 homolog	ARI
2622	16	ARI,CAST,COUG,FOU,GAB2-2007-GAL-DOM2,GT1,MAS,Me49,p89,RH-88,RUB,TgCATBr9,TgCatPRC2,VAND,VEG	15	1	TGRH88_064090	Uncharacterized protein	TGRH88_064090	unspecified product	RH-88
2623	21	ARI,CAST,COUG,FOU,GAB2-2007-GAL-DOM2,GT1,MAS,Me49,p89,RH-88,RUB,TgCATBr9,TgCatPRC2,VAND,VEG	15	1	TGRH88_026050	Filamin/ABP280 repeat-containing protein (Fragment)	A0A3R8A960	Filamin/ABP280 repeat-containing protein	CAST
2624	15	ARI,CAST,COUG,FOU,GAB2-2007-GAL-DOM2,GT1,MAS,Me49,p89,RH-88,RUB,TgCATBr9,TgCatPRC2,VAND,VEG	15	1	TGRH88_002180	Uncharacterized protein	A0A139XUK2	Uncharacterized protein	ARI
2625	21	ARI,CAST,COUG,FOU,GAB2-2007-GAL-DOM2,GT1,MAS,Me49,p89,RH-88,RUB,TgCATBr9,TgCatPRC2,VAND,VEG	15	1	TGRH88_047780	Uncharacterized protein (Fragment)	A0A139XXH1	Uncharacterized protein	ARI
2628	16	ARI,CAST,COUG,FOU,GAB2-2007-GAL-DOM2,GT1,MAS,Me49,p89,RH-88,RUB,TgCATBr9,TgCatPRC2,VAND,VEG	15	1	TGRH88_083020	KIF-binding protein	A0A425I847	KIF-binding protein	CAST
2629	21	ARI,CAST,COUG,FOU,GAB2-2007-GAL-DOM2,GT1,MAS,Me49,p89,RH-88,RUB,TgCATBr9,TgCatPRC2,VAND,VEG	15	1	TGRH88_042040	CorA family Mg2+ transporter protein	A0A3R8AMD6	CorA family Mg2+ transporter protein	CAST
2631	29	ARI,CAST,COUG,FOU,GAB2-2007-GAL-DOM2,GT1,MAS,Me49,p89,RH-88,RUB,TgCATBr9,TgCatPRC2,VAND,VEG	15	1	TGRH88_042800	Uncharacterized protein (Fragment)	A0A0F7V2S3	Uncharacterized protein	VEG
2632	15	ARI,CAST,COUG,FOU,GAB2-2007-GAL-DOM2,GT1,MAS,Me49,p89,RH-88,RUB,TgCATBr9,TgCatPRC2,VAND,VEG	15	1	TGRH88_026090	Male gamete fusion factor	A0A139XYI9	Male gamete fusion factor	ARI
2633	15	ARI,CAST,COUG,FOU,GAB2-2007-GAL-DOM2,GT1,MAS,Me49,p89,RH-88,RUB,TgCATBr9,TgCatPRC2,VAND,VEG	15	1	TGRH88_026210	MYND finger domain-containing protein	A0A139XYJ2	MYND finger domain-containing protein	ARI
2639	21	ARI,CAST,COUG,FOU,GAB2-2007-GAL-DOM2,GT1,MAS,Me49,p89,RH-88,RUB,TgCATBr9,TgCatPRC2,VAND,VEG	15	1	TGRH88_036380	ATP-dependent metallopeptidase HflB subfamily protein	S7WAJ3	ATP-dependent metallopeptidase HflB subfamily protein	GT1
2640	27	ARI,CAST,COUG,FOU,GAB2-2007-GAL-DOM2,GT1,MAS,Me49,p89,RH-88,RUB,TgCATBr9,TgCatPRC2,VAND,VEG	15	1	TGRH88_042900	Uncharacterized protein (Fragment)	A0A0F7V2R5	Component of oligomeric Golgi complex 4	VEG
2642	18	ARI,CAST,COUG,FOU,GAB2-2007-GAL-DOM2,GT1,MAS,Me49,p89,RH-88,RUB,TgCATBr9,TgCatPRC2,VAND,VEG	15	1	TGRH88_038530	Uncharacterized protein	S8ESL3	Uncharacterized protein	Me49
2643	18	ARI,CAST,COUG,FOU,GAB2-2007-GAL-DOM2,GT1,MAS,Me49,p89,RH-88,RUB,TgCATBr9,TgCatPRC2,VAND,VEG	15	1	TGRH88_080510	Uncharacterized protein	A0A139Y6P3	Uncharacterized protein	ARI
2644	19	ARI,CAST,COUG,FOU,GAB2-2007-GAL-DOM2,GT1,MAS,Me49,p89,RH-88,RUB,TgCATBr9,TgCatPRC2,VAND,VEG	15	1	TGRH88_049450	Phospholipase D active site domain-containing protein	A0A3R8GAM0	Phospholipase D active site domain-containing protein	CAST
2645	15	ARI,CAST,COUG,FOU,GAB2-2007-GAL-DOM2,GT1,MAS,Me49,p89,RH-88,RUB,TgCATBr9,TgCatPRC2,VAND,VEG	15	1	TGRH88_066870	Uncharacterized protein	A0A139XQ18	Uncharacterized protein	ARI
2647	15	ARI,CAST,COUG,FOU,GAB2-2007-GAL-DOM2,GT1,MAS,Me49,p89,RH-88,RUB,TgCATBr9,TgCatPRC2,VAND,VEG	15	1	TGRH88_018960	Uncharacterized protein	A0A139XLW8	Uncharacterized protein	ARI
2649	16	ARI,CAST,COUG,FOU,GAB2-2007-GAL-DOM2,GT1,MAS,Me49,p89,RH-88,RUB,TgCATBr9,TgCatPRC2,VAND,VEG	15	1	TGRH88_021000	Uncharacterized protein	A0A139XQV1	Uncharacterized protein	ARI
2654	16	ARI,CAST,COUG,FOU,GAB2-2007-GAL-DOM2,GT1,MAS,Me49,p89,RH-88,RUB,TgCATBr9,TgCatPRC2,VAND,VEG	15	1	TGRH88_034860	Putative cell-cycle-associated protein kinase DYRK	A0A139XZY1	Putative cell-cycle-associated protein kinase DYRK	ARI
2655	16	ARI,CAST,COUG,FOU,GAB2-2007-GAL-DOM2,GT1,MAS,Me49,p89,RH-88,RUB,TgCATBr9,TgCatPRC2,VAND,VEG	15	1	TGRH88_059530	Putative transmembrane protein	A0A2G8YCB9	Putative transmembrane protein	COUG
2656	15	ARI,CAST,COUG,FOU,GAB2-2007-GAL-DOM2,GT1,MAS,Me49,p89,RH-88,RUB,TgCATBr9,TgCatPRC2,VAND,VEG	15	1	TGRH88_077480	Uncharacterized protein	A0A086QX87	Uncharacterized protein	MAS
2657	15	ARI,CAST,COUG,FOU,GAB2-2007-GAL-DOM2,GT1,MAS,Me49,p89,RH-88,RUB,TgCATBr9,TgCatPRC2,VAND,VEG	15	1	TGRH88_076370	snRNA-activating of 50 kDa MW carboxy-terminal protein	A0A086QXK9	snRNA-activating of 50 kDa MW carboxy-terminal protein	MAS
2659	15	ARI,CAST,COUG,FOU,GAB2-2007-GAL-DOM2,GT1,MAS,Me49,p89,RH-88,RUB,TgCATBr9,TgCatPRC2,VAND,VEG	15	1	TGRH88_068720	IQ calmodulin-binding motif domain-containing protein	A0A139XPE7	IQ calmodulin-binding motif domain-containing protein	ARI
2660	29	ARI,CAST,COUG,FOU,GAB2-2007-GAL-DOM2,GT1,MAS,Me49,p89,RH-88,RUB,TgCATBr9,TgCatPRC2,VAND,VEG	15	1	TGRH88_076980	KOW motif domain-containing protein (Fragment)	S7V342	KOW motif domain-containing protein	GT1
2661	21	ARI,CAST,COUG,FOU,GAB2-2007-GAL-DOM2,GT1,MAS,Me49,p89,RH-88,RUB,TgCATBr9,TgCatPRC2,VAND,VEG	15	1	TGRH88_074790	Sarco/endoplasmic reticulum Ca2+-ATPase (Fragment)	TGRH88_074790	sarco/endoplasmic reticulum Ca2+-ATPase	RH-88
2662	15	ARI,CAST,COUG,FOU,GAB2-2007-GAL-DOM2,GT1,MAS,Me49,p89,RH-88,RUB,TgCATBr9,TgCatPRC2,VAND,VEG	15	1	TGRH88_015210	Patched family protein	A0A139Y1R4	Patched family protein	ARI
2666	18	ARI,CAST,COUG,FOU,GAB2-2007-GAL-DOM2,GT1,MAS,Me49,p89,RH-88,RUB,TgCATBr9,TgCatPRC2,VAND,VEG	15	1	TGRH88_080750	Arginyl-tRNA synthetase	A0A0F7V236	Arginyl-tRNA synthetase	VEG
2667	15	ARI,CAST,COUG,FOU,GAB2-2007-GAL-DOM2,GT1,MAS,Me49,p89,RH-88,RUB,TgCATBr9,TgCatPRC2,VAND,VEG	15	1	TGRH88_020280	Putative transmembrane protein	A0A139XJS4	Uncharacterized protein	ARI
2668	15	ARI,CAST,COUG,FOU,GAB2-2007-GAL-DOM2,GT1,MAS,Me49,p89,RH-88,RUB,TgCATBr9,TgCatPRC2,VAND,VEG	15	1	TGRH88_016640	CBS domain-containing protein	A0A139Y1D4	CBS domain-containing protein	ARI
2669	22	ARI,CAST,COUG,FOU,GAB2-2007-GAL-DOM2,GT1,MAS,Me49,p89,RH-88,RUB,TgCATBr9,TgCatPRC2,VAND,VEG	15	1	TGRH88_006000	Uncharacterized protein (Fragment)	A0A086Q141	Uncharacterized protein	VAND
2670	16	ARI,CAST,COUG,FOU,GAB2-2007-GAL-DOM2,GT1,MAS,Me49,p89,RH-88,RUB,TgCATBr9,TgCatPRC2,VAND,VEG	15	1	TGRH88_017070	Cyclin, N-terminal domain-containing protein	A0A139Y164	Cyclin, N-terminal domain-containing protein	ARI
2671	15	ARI,CAST,COUG,FOU,GAB2-2007-GAL-DOM2,GT1,MAS,Me49,p89,RH-88,RUB,TgCATBr9,TgCatPRC2,VAND,VEG	15	1	TGRH88_066430	Uncharacterized protein	A0A139XP55	Uncharacterized protein	ARI
2673	17	ARI,CAST,COUG,FOU,GAB2-2007-GAL-DOM2,GT1,MAS,Me49,p89,RH-88,RUB,TgCATBr9,TgCatPRC2,VAND,VEG	15	1	TGRH88_023680	tRNA ligases class II (D, K and N) domain-containing protein	A0A086J848	tRNA ligases class II (D, K and N) domain-containing protein	p89
2674	23	ARI,CAST,COUG,FOU,GAB2-2007-GAL-DOM2,GT1,MAS,Me49,p89,RH-88,RUB,TgCATBr9,TgCatPRC2,VAND,VEG	15	1	TGRH88_016810	HEAT repeat-containing protein (Fragment)	A0A139Y177	HEAT repeat-containing protein	ARI
2675	20	ARI,CAST,COUG,FOU,GAB2-2007-GAL-DOM2,GT1,MAS,Me49,p89,RH-88,RUB,TgCATBr9,TgCatPRC2,VAND,VEG	15	1	TGRH88_003940	Phospholipase, patatin family protein (Fragment)	A0A425HR80	Phospholipase, patatin family protein	CAST
2677	15	ARI,CAST,COUG,FOU,GAB2-2007-GAL-DOM2,GT1,MAS,Me49,p89,RH-88,RUB,TgCATBr9,TgCatPRC2,VAND,VEG	15	1	TGRH88_028200	Uncharacterized protein	A0A139XQA8	Uncharacterized protein	ARI
2678	15	ARI,CAST,COUG,FOU,GAB2-2007-GAL-DOM2,GT1,MAS,Me49,p89,RH-88,RUB,TgCATBr9,TgCatPRC2,VAND,VEG	15	1	TGRH88_038050	Uncharacterized protein	A0A139XYU6	Uncharacterized protein	ARI
2680	15	ARI,CAST,COUG,FOU,GAB2-2007-GAL-DOM2,GT1,MAS,Me49,p89,RH-88,RUB,TgCATBr9,TgCatPRC2,VAND,VEG	15	1	TGRH88_016140	DNA-directed RNA polymerase III RPC8	V4ZJF9	DNA-directed RNA polymerase III RPC8	VEG
2681	15	ARI,CAST,COUG,FOU,GAB2-2007-GAL-DOM2,GT1,MAS,Me49,p89,RH-88,RUB,TgCATBr9,TgCatPRC2,VAND,VEG	15	1	TGRH88_068420	Uncharacterized protein	A0A139XPL2	Uncharacterized protein	ARI
2682	21	ARI,CAST,COUG,FOU,GAB2-2007-GAL-DOM2,GT1,MAS,Me49,p89,RH-88,RUB,TgCATBr9,TgCatPRC2,VAND,VEG	15	1	TGRH88_067580	Ubiquitinyl hydrolase 1	A0A139XPU0	Ubiquitinyl hydrolase 1	ARI
2683	17	ARI,CAST,COUG,FOU,GAB2-2007-GAL-DOM2,GT1,MAS,Me49,p89,RH-88,RUB,TgCATBr9,TgCatPRC2,VAND,VEG	15	1	TGRH88_073760	Myosin C	A0A139Y471	Myosin C	ARI
2684	15	ARI,CAST,COUG,FOU,GAB2-2007-GAL-DOM2,GT1,MAS,Me49,p89,RH-88,RUB,TgCATBr9,TgCatPRC2,VAND,VEG	15	1	TGRH88_028790	C-5 cytosine-specific DNA methylase superfamily protein	A0A0F7USX7	DNA methyltransferase, putative	VEG
2685	21	ARI,CAST,COUG,FOU,GAB2-2007-GAL-DOM2,GT1,MAS,Me49,p89,RH-88,RUB,TgCATBr9,TgCatPRC2,VAND,VEG	15	1	TGRH88_009290	Calcium-dependent protein kinase CDPK4	A0A0F7URS9	CAM kinase, CDPK family	VEG
2687	17	ARI,CAST,COUG,FOU,GAB2-2007-GAL-DOM2,GT1,MAS,Me49,p89,RH-88,RUB,TgCATBr9,TgCatPRC2,VAND,VEG	15	1	TGRH88_026990	5'-3' exonuclease, N-terminal resolvase family domain-containing protein	A0A0F7UVG1	DNA polymerase I, putative	VEG
2688	21	ARI,CAST,COUG,FOU,GAB2-2007-GAL-DOM2,GT1,MAS,Me49,p89,RH-88,RUB,TgCATBr9,TgCatPRC2,VAND,VEG	15	1	TGRH88_075760	HEAT repeat-containing protein (Fragment)	A0A139Y520	HEAT repeat-containing protein	ARI
2691	15	ARI,CAST,COUG,FOU,GAB2-2007-GAL-DOM2,GT1,MAS,Me49,p89,RH-88,RUB,TgCATBr9,TgCatPRC2,VAND,VEG	15	1	TGRH88_083230	EF-hand domain-containing protein	A0A139XIM3	EF-hand domain-containing protein	ARI
2692	15	ARI,CAST,COUG,FOU,GAB2-2007-GAL-DOM2,GT1,MAS,Me49,p89,RH-88,RUB,TgCATBr9,TgCatPRC2,VAND,VEG	15	1	TGRH88_012340	Putative rhoptry neck protein	A0A139Y2T9	Putative rhoptry neck protein	ARI
2693	15	ARI,CAST,COUG,FOU,GAB2-2007-GAL-DOM2,GT1,MAS,Me49,p89,RH-88,RUB,TgCATBr9,TgCatPRC2,VAND,VEG	15	1	TGRH88_002200	Uncharacterized protein	A0A139XUI6	Uncharacterized protein	ARI
2694	15	ARI,CAST,COUG,FOU,GAB2-2007-GAL-DOM2,GT1,MAS,Me49,p89,RH-88,RUB,TgCATBr9,TgCatPRC2,VAND,VEG	15	1	TGRH88_016190	Zinc finger, C3HC4 type (RING finger) domain-containing protein	A0A139Y1R2	Zinc finger, C3HC4 type (RING finger) domain-containing protein	ARI
2695	18	ARI,CAST,COUG,FOU,GAB2-2007-GAL-DOM2,GT1,MAS,Me49,p89,RH-88,RUB,TgCATBr9,TgCatPRC2,VAND,VEG	15	1	TGRH88_079460	tRNA 4-demethylwyosine synthase (AdoMet-dependent)	A0A3R8AJG7	tRNA 4-demethylwyosine synthase (AdoMet-dependent)	CAST
2696	16	ARI,CAST,COUG,FOU,GAB2-2007-GAL-DOM2,GT1,MAS,Me49,p89,RH-88,RUB,TgCATBr9,TgCatPRC2,VAND,VEG	15	1	TGRH88_011570	Glycosyltransferase family protein	A0A0F7UZP1	Uncharacterized protein	VEG
2698	20	ARI,CAST,COUG,FOU,GAB2-2007-GAL-DOM2,GT1,MAS,Me49,p89,RH-88,RUB,TgCATBr9,TgCatPRC2,VAND,VEG	15	1	TGRH88_025160	Uncharacterized protein	B9QGB0	Uncharacterized protein	VEG
2701	15	ARI,CAST,COUG,FOU,GAB2-2007-GAL-DOM2,GT1,MAS,Me49,p89,RH-88,RUB,TgCATBr9,TgCatPRC2,VAND,VEG	15	1	TGRH88_074960	Uncharacterized protein	A0A0F7UXN4	Uncharacterized protein	VEG
2702	20	ARI,CAST,COUG,FOU,GAB2-2007-GAL-DOM2,GT1,MAS,Me49,p89,RH-88,RUB,TgCATBr9,TgCatPRC2,VAND,VEG	15	1	TGRH88_078670	ABC transporter transmembrane region domain-containing protein (Fragment)	A0A139Y6E3	ABC transporter transmembrane region domain-containing protein	ARI
2703	16	ARI,CAST,COUG,FOU,GAB2-2007-GAL-DOM2,GT1,MAS,Me49,p89,RH-88,RUB,TgCATBr9,TgCatPRC2,VAND,VEG	15	1	TGRH88_054410	ATP-binding cassette G family transporter ABCG77	A0A139XN43	ATP-binding cassette G family transporter ABCG77	ARI
2704	22	ARI,CAST,COUG,FOU,GAB2-2007-GAL-DOM2,GT1,MAS,Me49,p89,RH-88,RUB,TgCATBr9,TgCatPRC2,VAND,VEG	15	1	TGRH88_042640	AMP deaminase (Fragment)	A0A139XU73	AMP deaminase	ARI
2705	21	ARI,CAST,COUG,FOU,GAB2-2007-GAL-DOM2,GT1,MAS,Me49,p89,RH-88,RUB,TgCATBr9,TgCatPRC2,VAND,VEG	15	1	TGRH88_045910	Uncharacterized protein (Fragment)	A0A3R7YW92	Uncharacterized protein	CAST
2706	19	ARI,CAST,COUG,FOU,GAB2-2007-GAL-DOM2,GT1,MAS,Me49,p89,RH-88,RUB,TgCATBr9,TgCatPRC2,VAND,VEG	15	1	TGRH88_040240	Eukaryotic translation initiation factor 5B	TGRH88_040240	putative translation initiation factor IF-2	RH-88
2708	15	ARI,CAST,COUG,FOU,GAB2-2007-GAL-DOM2,GT1,MAS,Me49,p89,RH-88,RUB,TgCATBr9,TgCatPRC2,VAND,VEG	15	1	TGRH88_079660	Uncharacterized protein	A0A139Y7G2	Putative glutamyl-tRNA(Gln) amidotransferase subunit A	ARI
2709	15	ARI,CAST,COUG,FOU,GAB2-2007-GAL-DOM2,GT1,MAS,Me49,p89,RH-88,RUB,TgCATBr9,TgCatPRC2,VAND,VEG	15	1	TGRH88_058550	Uncharacterized protein	A0A139Y9A2	Uncharacterized protein	ARI
2714	15	ARI,CAST,COUG,FOU,GAB2-2007-GAL-DOM2,GT1,MAS,Me49,p89,RH-88,RUB,TgCATBr9,TgCatPRC2,VAND,VEG	15	1	TGRH88_063230	Tetratricopeptide repeat-containing protein	A0A139YAP3	Tetratricopeptide repeat-containing protein	ARI
2715	15	ARI,CAST,COUG,FOU,GAB2-2007-GAL-DOM2,GT1,MAS,Me49,p89,RH-88,RUB,TgCATBr9,TgCatPRC2,VAND,VEG	15	1	TGRH88_034900	Perforin-like protein PLP1	A0A139XZX8	Perforin-like protein PLP1	ARI
2716	16	ARI,CAST,COUG,FOU,GAB2-2007-GAL-DOM2,GT1,MAS,Me49,p89,RH-88,RUB,TgCATBr9,TgCatPRC2,VAND,VEG	15	1	TGRH88_073420	Ankyrin repeat-containing protein	A0A2G8Y929	Ankyrin repeat-containing protein	COUG
2720	16	ARI,CAST,COUG,FOU,GAB2-2007-GAL-DOM2,GT1,MAS,Me49,p89,RH-88,RUB,TgCATBr9,TgCatPRC2,VAND,VEG	15	1	TGRH88_024210	Ubiquitin family protein	A0A139XXZ3	Ubiquitin family protein	ARI
2722	15	ARI,CAST,COUG,FOU,GAB2-2007-GAL-DOM2,GT1,MAS,Me49,p89,RH-88,RUB,TgCATBr9,TgCatPRC2,VAND,VEG	15	1	TGRH88_067550	Uncharacterized protein	A0A086L7B0	Uncharacterized protein	FOU
2726	15	ARI,CAST,COUG,FOU,GAB2-2007-GAL-DOM2,GT1,MAS,Me49,p89,RH-88,RUB,TgCATBr9,TgCatPRC2,VAND,VEG	15	1	TGRH88_080190	Uncharacterized protein	A0A139Y6V9	Uncharacterized protein	ARI
2727	25	ARI,CAST,COUG,FOU,GAB2-2007-GAL-DOM2,GT1,MAS,Me49,p89,RH-88,RUB,TgCATBr9,TgCatPRC2,VAND,VEG	15	1	TGRH88_014470	Pep3/Vps18/deep orange family protein (Fragment)	A0A425I512	Pep3/Vps18/deep orange family protein	CAST
2730	18	ARI,CAST,COUG,FOU,GAB2-2007-GAL-DOM2,GT1,MAS,Me49,p89,RH-88,RUB,TgCATBr9,TgCatPRC2,VAND,VEG	15	1	TGRH88_044050	Protein phosphatase 2C domain-containing protein	A0A139XTQ6	Protein phosphatase 2C domain-containing protein	ARI
2731	16	ARI,CAST,COUG,FOU,GAB2-2007-GAL-DOM2,GT1,MAS,Me49,p89,RH-88,RUB,TgCATBr9,TgCatPRC2,VAND,VEG	15	1	TGRH88_025140	Regulator of chromosome condensation RCC1	A0A139XY66	Regulator of chromosome condensation RCC1	ARI
2732	15	ARI,CAST,COUG,FOU,GAB2-2007-GAL-DOM2,GT1,MAS,Me49,p89,RH-88,RUB,TgCATBr9,TgCatPRC2,VAND,VEG	15	1	TGRH88_035590	4'-phosphopantetheinyl transferase domain-containing protein	S7W3Y5	4'-phosphopantetheinyl transferase domain-containing protein	GT1
2733	28	ARI,CAST,COUG,FOU,GAB2-2007-GAL-DOM2,GT1,MAS,Me49,p89,RH-88,RUB,TgCATBr9,TgCatPRC2,VAND,VEG	15	1	TGRH88_067980	Proteasome/cyclosome repeat-containing protein	S8F830	Proteasome/cyclosome repeat-containing protein	Me49
2736	16	ARI,CAST,COUG,FOU,GAB2-2007-GAL-DOM2,GT1,MAS,Me49,p89,RH-88,RUB,TgCATBr9,TgCatPRC2,VAND,VEG	15	1	TGRH88_024270	Uncharacterized protein	A0A139XY03	Uncharacterized protein	ARI
2738	15	ARI,CAST,COUG,FOU,GAB2-2007-GAL-DOM2,GT1,MAS,Me49,p89,RH-88,RUB,TgCATBr9,TgCatPRC2,VAND,VEG	15	1	TGRH88_000610	DUSP domain protein	A0A086KAQ8	DUSP domain protein	GAB2-2007-GAL-DOM2
2739	16	ARI,CAST,COUG,FOU,GAB2-2007-GAL-DOM2,GT1,MAS,Me49,p89,RH-88,RUB,TgCATBr9,TgCatPRC2,VAND,VEG	15	1	TGRH88_013800	Uncharacterized protein	A0A3R7ZBL0	Uncharacterized protein	CAST
2740	15	ARI,CAST,COUG,FOU,GAB2-2007-GAL-DOM2,GT1,MAS,Me49,p89,RH-88,RUB,TgCATBr9,TgCatPRC2,VAND,VEG	15	1	TGRH88_018570	Protein-serine/threonine kinase	A0A086KS65	Protein-serine/threonine kinase	FOU
2742	15	ARI,CAST,COUG,FOU,GAB2-2007-GAL-DOM2,GT1,MAS,Me49,p89,RH-88,RUB,TgCATBr9,TgCatPRC2,VAND,VEG	15	1	TGRH88_077390	Uncharacterized protein	A0A139Y5J5	Uncharacterized protein	ARI
2743	15	ARI,CAST,COUG,FOU,GAB2-2007-GAL-DOM2,GT1,MAS,Me49,p89,RH-88,RUB,TgCATBr9,TgCatPRC2,VAND,VEG	15	1	TGRH88_019880	Zinc finger (CCCH type) motif-containing protein	A0A139XLM3	Zinc finger (CCCH type) motif-containing protein	ARI
2745	15	ARI,CAST,COUG,FOU,GAB2-2007-GAL-DOM2,GT1,MAS,Me49,p89,RH-88,RUB,TgCATBr9,TgCatPRC2,VAND,VEG	15	1	TGRH88_026580	Uncharacterized protein	A0A139XYM6	Uncharacterized protein	ARI
2746	18	ARI,CAST,COUG,FOU,GAB2-2007-GAL-DOM2,GT1,MAS,Me49,p89,RH-88,RUB,TgCATBr9,TgCatPRC2,VAND,VEG	15	1	TGRH88_019720	RNA recognition motif-containing protein	A0A139XLN9	RNA recognition motif-containing protein	ARI
2747	15	ARI,CAST,COUG,FOU,GAB2-2007-GAL-DOM2,GT1,MAS,Me49,p89,RH-88,RUB,TgCATBr9,TgCatPRC2,VAND,VEG	15	1	TGRH88_005300	Plasma membrane ATPase	A0A139XSR2	Plasma membrane ATPase	ARI
2749	19	ARI,CAST,COUG,FOU,GAB2-2007-GAL-DOM2,GT1,MAS,Me49,p89,RH-88,RUB,TgCATBr9,TgCatPRC2,VAND,VEG	15	1	TGRH88_017880	SAS-6_N domain-containing protein	A0A139Y130	SAS-6_N domain-containing protein	ARI
2750	17	ARI,CAST,COUG,FOU,GAB2-2007-GAL-DOM2,GT1,MAS,Me49,p89,RH-88,RUB,TgCATBr9,TgCatPRC2,VAND,VEG	15	1	TGRH88_069460	RNB family domain-containing protein	A0A139XRS6	RNB family domain-containing protein	ARI
2751	16	ARI,CAST,COUG,FOU,GAB2-2007-GAL-DOM2,GT1,MAS,Me49,p89,RH-88,RUB,TgCATBr9,TgCatPRC2,VAND,VEG	15	1	TGRH88_055860	Riboflavin kinase	A0A086K9T9	Riboflavin kinase	FOU
2752	15	ARI,CAST,COUG,FOU,GAB2-2007-GAL-DOM2,GT1,MAS,Me49,p89,RH-88,RUB,TgCATBr9,TgCatPRC2,VAND,VEG	15	1	TGRH88_038830	Penicillin amidase	A0A3R7Z0B8	Penicillin amidase	CAST
2753	15	ARI,CAST,COUG,FOU,GAB2-2007-GAL-DOM2,GT1,MAS,Me49,p89,RH-88,RUB,TgCATBr9,TgCatPRC2,VAND,VEG	15	1	TGRH88_007860	RNA recognition motif-containing protein	A0A425HP71	RNA recognition motif-containing protein	CAST
2754	15	ARI,CAST,COUG,FOU,GAB2-2007-GAL-DOM2,GT1,MAS,Me49,p89,RH-88,RUB,TgCATBr9,TgCatPRC2,VAND,VEG	15	1	TGRH88_036810	Uncharacterized protein	A0A139XZ91	Uncharacterized protein	ARI
2755	15	ARI,CAST,COUG,FOU,GAB2-2007-GAL-DOM2,GT1,MAS,Me49,p89,RH-88,RUB,TgCATBr9,TgCatPRC2,VAND,VEG	15	1	TGRH88_019420	EGF family domain-containing protein	A0A139XLV1	EGF family domain-containing protein	ARI
2757	16	ARI,CAST,COUG,FOU,GAB2-2007-GAL-DOM2,GT1,MAS,Me49,p89,RH-88,RUB,TgCATBr9,TgCatPRC2,VAND,VEG	15	1	TGRH88_081970	Lipase	A0A139XI20	Lipase	ARI
2758	17	ARI,CAST,COUG,FOU,GAB2-2007-GAL-DOM2,GT1,MAS,Me49,p89,RH-88,RUB,TgCATBr9,TgCatPRC2,VAND,VEG	15	1	TGRH88_040550	Putative Myb-like DNA-binding domain protein	A0A139XW50	Putative Myb-like DNA-binding domain protein	ARI
2759	16	ARI,CAST,COUG,FOU,GAB2-2007-GAL-DOM2,GT1,MAS,Me49,p89,RH-88,RUB,TgCATBr9,TgCatPRC2,VAND,VEG	15	1	TGRH88_001420	Importin-beta N-terminal domain-containing protein	A0A139XUW7	Importin-beta N-terminal domain-containing protein	ARI
2762	16	ARI,CAST,COUG,FOU,GAB2-2007-GAL-DOM2,GT1,MAS,Me49,p89,RH-88,RUB,TgCATBr9,TgCatPRC2,VAND,VEG	15	1	TGRH88_047350	Putative transmembrane protein	A0A086QC85	Putative transmembrane protein	MAS
2764	17	ARI,CAST,COUG,FOU,GAB2-2007-GAL-DOM2,GT1,MAS,Me49,p89,RH-88,RUB,TgCATBr9,TgCatPRC2,VAND,VEG	15	1	TGRH88_052140	STAS domain-containing protein	TGRH88_052140	STAS domain-containing protein	RH-88
2765	17	ARI,CAST,COUG,FOU,GAB2-2007-GAL-DOM2,GT1,MAS,Me49,p89,RH-88,RUB,TgCATBr9,TgCatPRC2,VAND,VEG	15	1	TGRH88_082240	ABC transporter family protein	A0A086LD18	ABC transporter family protein	FOU
2768	16	ARI,CAST,COUG,FOU,GAB2-2007-GAL-DOM2,GT1,MAS,Me49,p89,RH-88,RUB,TgCATBr9,TgCatPRC2,VAND,VEG	15	1	TGRH88_035800	DEAD/DEAH box helicase domain-containing protein	A0A139XZK6	DEAD/DEAH box helicase domain-containing protein	ARI
2772	15	ARI,CAST,COUG,FOU,GAB2-2007-GAL-DOM2,GT1,MAS,Me49,p89,RH-88,RUB,TgCATBr9,TgCatPRC2,VAND,VEG	15	1	TGRH88_054660	tRNA nucleotidyltransferase/poly(A) polymerase family protein	A0A2G8Y0S5	tRNA nucleotidyltransferase/poly(A) polymerase family protein	COUG
2774	15	ARI,CAST,COUG,FOU,GAB2-2007-GAL-DOM2,GT1,MAS,Me49,p89,RH-88,RUB,TgCATBr9,TgCatPRC2,VAND,VEG	15	1	TGRH88_039260	Uncharacterized protein	A0A139XVL6	Uncharacterized protein	ARI
2776	16	ARI,CAST,COUG,FOU,GAB2-2007-GAL-DOM2,GT1,MAS,Me49,p89,RH-88,RUB,TgCATBr9,TgCatPRC2,VAND,VEG	15	1	TGRH88_043820	Uncharacterized protein	A0A425HQN8	Uncharacterized protein	CAST
2777	21	ARI,CAST,COUG,FOU,GAB2-2007-GAL-DOM2,GT1,MAS,Me49,p89,RH-88,RUB,TgCATBr9,TgCatPRC2,VAND,VEG	15	1	TGRH88_012940	FHA domain-containing protein (Fragment)	A0A2G8Y4A8	FHA domain-containing protein	COUG
2779	15	ARI,CAST,COUG,FOU,GAB2-2007-GAL-DOM2,GT1,MAS,Me49,p89,RH-88,RUB,TgCATBr9,TgCatPRC2,VAND,VEG	15	1	TGRH88_001120	Uncharacterized protein	A0A139XV06	Uncharacterized protein	ARI
2780	20	ARI,CAST,COUG,FOU,GAB2-2007-GAL-DOM2,GT1,MAS,Me49,p89,RH-88,RUB,TgCATBr9,TgCatPRC2,VAND,VEG	15	1	TGRH88_061280	Uncharacterized protein	A0A139YAI5	Uncharacterized protein	ARI
2781	20	ARI,CAST,COUG,FOU,GAB2-2007-GAL-DOM2,GT1,MAS,Me49,p89,RH-88,RUB,TgCATBr9,TgCatPRC2,VAND,VEG	15	1	TGRH88_026070	Putative 30S ribosomal protein S5 (Fragment)	A0A139XYH8	Putative 30S ribosomal protein S5	ARI
2783	19	ARI,CAST,COUG,FOU,GAB2-2007-GAL-DOM2,GT1,MAS,Me49,p89,RH-88,RUB,TgCATBr9,TgCatPRC2,VAND,VEG	15	1	TGRH88_007260	SIT4 phosphatase-associated protein	A0A3R8G1L2	SIT4 phosphatase-associated protein	CAST
2790	15	ARI,CAST,COUG,FOU,GAB2-2007-GAL-DOM2,GT1,MAS,Me49,p89,RH-88,RUB,TgCATBr9,TgCatPRC2,VAND,VEG	15	1	TGRH88_069070	Uncharacterized protein	A0A139XPA6	Uncharacterized protein	ARI
2791	15	ARI,CAST,COUG,FOU,GAB2-2007-GAL-DOM2,GT1,MAS,Me49,p89,RH-88,RUB,TgCATBr9,TgCatPRC2,VAND,VEG	15	1	TGRH88_006720	N-acyl-phosphatidylethanolamine-hydrolyzing phospholipase D family protein	A0A139XKL8	N-acyl-phosphatidylethanolamine-hydrolyzing phospholipase D family protein	ARI
2792	15	ARI,CAST,COUG,FOU,GAB2-2007-GAL-DOM2,GT1,MAS,Me49,p89,RH-88,RUB,TgCATBr9,TgCatPRC2,VAND,VEG	15	1	TGRH88_065810	Lipase	A0A086JJA7	Lipase	p89
2794	15	ARI,CAST,COUG,FOU,GAB2-2007-GAL-DOM2,GT1,MAS,Me49,p89,RH-88,RUB,TgCATBr9,TgCatPRC2,VAND,VEG	15	1	TGRH88_077710	PET112 family, C terminal region domain-containing protein	A0A0F7UYF4	Glutamyl-tRNA(Gln) amidotransferase subunit B, mitochondrial	VEG
2795	15	ARI,CAST,COUG,FOU,GAB2-2007-GAL-DOM2,GT1,MAS,Me49,p89,RH-88,RUB,TgCATBr9,TgCatPRC2,VAND,VEG	15	1	TGRH88_074930	Uncharacterized protein	A0A139Y576	Uncharacterized protein	ARI
2797	20	ARI,CAST,COUG,FOU,GAB2-2007-GAL-DOM2,GT1,MAS,Me49,p89,RH-88,RUB,TgCATBr9,TgCatPRC2,VAND,VEG	15	1	TGRH88_006790	Putative cell-cycle-control protein (Translation regulation)	A0A425HNM6	Putative cell-cycle-control protein (Translation regulation)	CAST
2798	17	ARI,CAST,COUG,FOU,GAB2-2007-GAL-DOM2,GT1,MAS,Me49,p89,RH-88,RUB,TgCATBr9,TgCatPRC2,VAND,VEG	15	1	TGRH88_044660	Uncharacterized protein	S7W520	Uncharacterized protein	GT1
2799	24	ARI,CAST,COUG,FOU,GAB2-2007-GAL-DOM2,GT1,MAS,Me49,p89,RH-88,RUB,TgCATBr9,TgCatPRC2,VAND,VEG	15	1	TGRH88_034700	Endonuclease/exonuclease/phosphatase family protein (Fragment)	S8F5P9	Endonuclease/exonuclease/phosphatase family protein	Me49
2801	15	ARI,CAST,COUG,FOU,GAB2-2007-GAL-DOM2,GT1,MAS,Me49,p89,RH-88,RUB,TgCATBr9,TgCatPRC2,VAND,VEG	15	1	TGRH88_005730	Protein kinase, other	A0A139XJ23	Protein kinase, other	ARI
2804	15	ARI,CAST,COUG,FOU,GAB2-2007-GAL-DOM2,GT1,MAS,Me49,p89,RH-88,RUB,TgCATBr9,TgCatPRC2,VAND,VEG	15	1	TGRH88_047380	Uncharacterized protein	A0A139XXH4	Uncharacterized protein	ARI
2805	16	ARI,CAST,COUG,FOU,GAB2-2007-GAL-DOM2,GT1,MAS,Me49,p89,RH-88,RUB,TgCATBr9,TgCatPRC2,VAND,VEG	15	1	TGRH88_049810	CTP:phosphoethanolamine cytidylyltransferase	A0A139Y804	CTP:phosphoethanolamine cytidylyltransferase	ARI
2806	16	ARI,CAST,COUG,FOU,GAB2-2007-GAL-DOM2,GT1,MAS,Me49,p89,RH-88,RUB,TgCATBr9,TgCatPRC2,VAND,VEG	15	1	TGRH88_037960	Uncharacterized protein	A0A139XZ48	Uncharacterized protein	ARI
2807	18	ARI,CAST,COUG,FOU,GAB2-2007-GAL-DOM2,GT1,MAS,Me49,p89,RH-88,RUB,TgCATBr9,TgCatPRC2,VAND,VEG	15	1	TGRH88_081540	WD domain, G-beta repeat-containing protein	A0A139Y678	WD domain, G-beta repeat-containing protein	ARI
2808	15	ARI,CAST,COUG,FOU,GAB2-2007-GAL-DOM2,GT1,MAS,Me49,p89,RH-88,RUB,TgCATBr9,TgCatPRC2,VAND,VEG	15	1	TGRH88_055220	C3H1-type domain-containing protein	A0A139XND6	C3H1-type domain-containing protein	ARI
2809	15	ARI,CAST,COUG,FOU,GAB2-2007-GAL-DOM2,GT1,MAS,Me49,p89,RH-88,RUB,TgCATBr9,TgCatPRC2,VAND,VEG	15	1	TGRH88_035470	Putative RNA binding protein	A0A139XZX2	Putative RNA binding protein	ARI
2811	15	ARI,CAST,COUG,FOU,GAB2-2007-GAL-DOM2,GT1,MAS,Me49,p89,RH-88,RUB,TgCATBr9,TgCatPRC2,VAND,VEG	15	1	TGRH88_053230	Uncharacterized protein	S7UUG3	Uncharacterized protein	GT1
2813	15	ARI,CAST,COUG,FOU,GAB2-2007-GAL-DOM2,GT1,MAS,Me49,p89,RH-88,RUB,TgCATBr9,TgCatPRC2,VAND,VEG	15	1	TGRH88_035990	GTP-binding protein EngA	A0A139XZI8	GTP-binding protein EngA	ARI
2815	15	ARI,CAST,COUG,FOU,GAB2-2007-GAL-DOM2,GT1,MAS,Me49,p89,RH-88,RUB,TgCATBr9,TgCatPRC2,VAND,VEG	15	1	TGRH88_022490	Putative myosin heavy chain	A0A139XRI3	Putative myosin heavy chain	ARI
2816	17	ARI,CAST,COUG,FOU,GAB2-2007-GAL-DOM2,GT1,MAS,Me49,p89,RH-88,RUB,TgCATBr9,TgCatPRC2,VAND,VEG	15	1	TGRH88_006040	Putative histone lysine methyltransferase, SET	A0A086JCP7	Putative histone lysine methyltransferase, SET	GAB2-2007-GAL-DOM2
2817	18	ARI,CAST,COUG,FOU,GAB2-2007-GAL-DOM2,GT1,MAS,Me49,p89,RH-88,RUB,TgCATBr9,TgCatPRC2,VAND,VEG	15	1	TGRH88_007870	Phosphodiesterase	A0A139XK56	Phosphodiesterase	ARI
2818	23	ARI,CAST,COUG,FOU,GAB2-2007-GAL-DOM2,GT1,MAS,Me49,p89,RH-88,RUB,TgCATBr9,TgCatPRC2,VAND,VEG	15	1	TGRH88_004150	RNA recognition motif-containing protein (Fragment)	A0A139XT61	RNA recognition motif-containing protein	ARI
2822	22	ARI,CAST,COUG,FOU,GAB2-2007-GAL-DOM2,GT1,MAS,Me49,p89,RH-88,RUB,TgCATBr9,TgCatPRC2,VAND,VEG	15	1	TGRH88_047600	Elongation factor Tu GTP binding domain-containing protein	V4ZBQ7	Elongation factor Tu GTP binding domain-containing protein	VEG
2827	20	ARI,CAST,COUG,FOU,GAB2-2007-GAL-DOM2,GT1,MAS,Me49,p89,RH-88,RUB,TgCATBr9,TgCatPRC2,VAND,VEG	15	1	TGRH88_015460	Trafficking protein mon1 subfamily protein (Fragment)	A0A0F7V0P4	Vacuolar fusion protein MON1 homolog B	VEG
2829	15	ARI,CAST,COUG,FOU,GAB2-2007-GAL-DOM2,GT1,MAS,Me49,p89,RH-88,RUB,TgCATBr9,TgCatPRC2,VAND,VEG	15	1	TGRH88_069260	Uncharacterized protein	A0A151HMG0	Uncharacterized protein	TgCatPRC2
2830	18	ARI,CAST,COUG,FOU,GAB2-2007-GAL-DOM2,GT1,MAS,Me49,p89,RH-88,RUB,TgCATBr9,TgCatPRC2,VAND,VEG	15	1	TGRH88_017940	BSD domain-containing protein	A0A139Y151	BSD domain-containing protein	ARI
2831	15	ARI,CAST,COUG,FOU,GAB2-2007-GAL-DOM2,GT1,MAS,Me49,p89,RH-88,RUB,TgCATBr9,TgCatPRC2,VAND,VEG	15	1	TGRH88_046920	Putative transmembrane protein	A0A3R8B9B1	Putative transmembrane protein	CAST
2833	15	ARI,CAST,COUG,FOU,GAB2-2007-GAL-DOM2,GT1,MAS,Me49,p89,RH-88,RUB,TgCATBr9,TgCatPRC2,VAND,VEG	15	1	TGRH88_000690	Ubiquitin carboxyl-terminal hydrolase	TGRH88_000690	ubiquitin carboxyl-terminal hydrolase	RH-88
2834	18	ARI,CAST,COUG,FOU,GAB2-2007-GAL-DOM2,GT1,MAS,Me49,p89,RH-88,RUB,TgCATBr9,TgCatPRC2,VAND,VEG	15	1	TGRH88_024370	Plasma-membrane choline transporter	TGRH88_024370	unspecified product	RH-88
2835	15	ARI,CAST,COUG,FOU,GAB2-2007-GAL-DOM2,GT1,MAS,Me49,p89,RH-88,RUB,TgCATBr9,TgCatPRC2,VAND,VEG	15	1	TGRH88_045880	Zinc finger (CCCH type) motif-containing protein	A0A0F7V213	Zinc finger (CCCH type) protein, putative	VEG
2836	16	ARI,CAST,COUG,FOU,GAB2-2007-GAL-DOM2,GT1,MAS,Me49,p89,RH-88,RUB,TgCATBr9,TgCatPRC2,VAND,VEG	15	1	TGRH88_072500	Uncharacterized protein	A0A139Y429	Uncharacterized protein	ARI
2837	15	ARI,CAST,COUG,FOU,GAB2-2007-GAL-DOM2,GT1,MAS,Me49,p89,RH-88,RUB,TgCATBr9,TgCatPRC2,VAND,VEG	15	1	TGRH88_045280	Uncharacterized protein	A0A139XWM6	Uncharacterized protein	ARI
2838	24	ARI,CAST,COUG,FOU,GAB2-2007-GAL-DOM2,GT1,MAS,Me49,p89,RH-88,RUB,TgCATBr9,TgCatPRC2,VAND,VEG	15	1	TGRH88_064020	tRNA (Uracil-5-)-methyltransferase (Fragment)	A0A3R7YPY6	tRNA (Uracil-5-)-methyltransferase	CAST
2839	22	ARI,CAST,COUG,FOU,GAB2-2007-GAL-DOM2,GT1,MAS,Me49,p89,RH-88,RUB,TgCATBr9,TgCatPRC2,VAND,VEG	15	1	TGRH88_028300	Oxoglutarate dehydrogenase (succinyl-transferring)	A0A3R8AKF0	Oxoglutarate dehydrogenase (succinyl-transferring)	CAST
2840	18	ARI,CAST,COUG,FOU,GAB2-2007-GAL-DOM2,GT1,MAS,Me49,p89,RH-88,RUB,TgCATBr9,TgCatPRC2,VAND,VEG	15	1	TGRH88_028210	Adapter-related protein	A0A086JWL9	Adapter-related protein	GAB2-2007-GAL-DOM2
2841	29	ARI,CAST,COUG,FOU,GAB2-2007-GAL-DOM2,GT1,MAS,Me49,p89,RH-88,RUB,TgCATBr9,TgCatPRC2,VAND,VEG	15	1	TGRH88_080120	Putative splicing factor, arginine/serine-rich protein 8 (Fragment)	A0A125YGS9	SURP motif domain-containing protein	GT1
2845	15	ARI,CAST,COUG,FOU,GAB2-2007-GAL-DOM2,GT1,MAS,Me49,p89,RH-88,RUB,TgCATBr9,TgCatPRC2,VAND,VEG	15	1	TGRH88_030720	Glyoxalase family protein	A0A086QQG3	Glyoxalase family protein	MAS
2846	15	ARI,CAST,COUG,FOU,GAB2-2007-GAL-DOM2,GT1,MAS,Me49,p89,RH-88,RUB,TgCATBr9,TgCatPRC2,VAND,VEG	15	1	TGRH88_044470	Uncharacterized protein	A0A139XTM6	Uncharacterized protein	ARI
2850	25	ARI,CAST,COUG,FOU,GAB2-2007-GAL-DOM2,GT1,MAS,Me49,p89,RH-88,RUB,TgCATBr9,TgCatPRC2,VAND,VEG	15	1	TGRH88_052250	DNA-directed RNA polymerase, alpha subunit (Fragment)	A0A086L0E8	DNA-directed RNA polymerase	p89
2854	16	ARI,CAST,COUG,FOU,GAB2-2007-GAL-DOM2,GT1,MAS,Me49,p89,RH-88,RUB,TgCATBr9,TgCatPRC2,VAND,VEG	15	1	TGRH88_058610	Uncharacterized protein	A0A0F7VBY1	Uncharacterized protein	VEG
2855	17	ARI,CAST,COUG,FOU,GAB2-2007-GAL-DOM2,GT1,MAS,Me49,p89,RH-88,RUB,TgCATBr9,TgCatPRC2,VAND,VEG	15	1	TGRH88_034290	Putative U5 snRNP-associated subunit	A0A139Y054	Putative U5 snRNP-associated subunit	ARI
2856	16	ARI,CAST,COUG,FOU,GAB2-2007-GAL-DOM2,GT1,MAS,Me49,p89,RH-88,RUB,TgCATBr9,TgCatPRC2,VAND,VEG	15	1	TGRH88_003320	Uncharacterized protein	A0A139XTC8	Uncharacterized protein	ARI
2857	19	ARI,CAST,COUG,FOU,GAB2-2007-GAL-DOM2,GT1,MAS,Me49,p89,RH-88,RUB,TgCATBr9,TgCatPRC2,VAND,VEG	15	1	TGRH88_043270	Uncharacterized protein	A0A139XU02	Uncharacterized protein	ARI
2859	15	ARI,CAST,COUG,FOU,GAB2-2007-GAL-DOM2,GT1,MAS,Me49,p89,RH-88,RUB,TgCATBr9,TgCatPRC2,VAND,VEG	15	1	TGRH88_051990	Uncharacterized protein	A0A3R7Z9Q2	Uncharacterized protein	CAST
2862	15	ARI,CAST,COUG,FOU,GAB2-2007-GAL-DOM2,GT1,MAS,Me49,p89,RH-88,RUB,TgCATBr9,TgCatPRC2,VAND,VEG	15	1	TGRH88_039620	Uncharacterized protein	A0A139XVR7	Uncharacterized protein	ARI
2863	15	ARI,CAST,COUG,FOU,GAB2-2007-GAL-DOM2,GT1,MAS,Me49,p89,RH-88,RUB,TgCATBr9,TgCatPRC2,VAND,VEG	15	1	TGRH88_024730	Uncharacterized protein	S8GH81	Uncharacterized protein	Me49
2864	15	ARI,CAST,COUG,FOU,GAB2-2007-GAL-DOM2,GT1,MAS,Me49,p89,RH-88,RUB,TgCATBr9,TgCatPRC2,VAND,VEG	15	1	TGRH88_028750	GMC oxidoreductase	A0A086JQ75	GMC oxidoreductase	p89
2866	15	ARI,CAST,COUG,FOU,GAB2-2007-GAL-DOM2,GT1,MAS,Me49,p89,RH-88,RUB,TgCATBr9,TgCatPRC2,VAND,VEG	15	1	TGRH88_006700	Uncharacterized protein	A0A139XKL7	Uncharacterized protein	ARI
2869	15	ARI,CAST,COUG,FOU,GAB2-2007-GAL-DOM2,GT1,MAS,Me49,p89,RH-88,RUB,TgCATBr9,TgCatPRC2,VAND,VEG	15	1	TGRH88_070480	von Willebrand factor type A domain-containing protein (Fragment)	A0A0F7UWK1	von Willebrand factor type A domain-containing protein	VEG
2871	15	ARI,CAST,COUG,FOU,GAB2-2007-GAL-DOM2,GT1,MAS,Me49,p89,RH-88,RUB,TgCATBr9,TgCatPRC2,VAND,VEG	15	1	TGRH88_069960	Uncharacterized protein	A0A139XRX1	Uncharacterized protein	ARI
2872	31	ARI,CAST,COUG,FOU,GAB2-2007-GAL-DOM2,GT1,MAS,Me49,p89,RH-88,RUB,TgCATBr9,TgCatPRC2,VAND,VEG	15	1	TGRH88_039860	Uncharacterized protein (Fragment)	A0A139XVX3	Uncharacterized protein	ARI
2873	15	ARI,CAST,COUG,FOU,GAB2-2007-GAL-DOM2,GT1,MAS,Me49,p89,RH-88,RUB,TgCATBr9,TgCatPRC2,VAND,VEG	15	1	TGRH88_076760	Uncharacterized protein	A0A0F7V496	Uncharacterized protein	VEG
2874	16	ARI,CAST,COUG,FOU,GAB2-2007-GAL-DOM2,GT1,MAS,Me49,p89,RH-88,RUB,TgCATBr9,TgCatPRC2,VAND,VEG	15	1	TGRH88_051770	Ku70/Ku80 beta-barrel domain-containing protein	A0A139Y8E3	Ku70/Ku80 beta-barrel domain-containing protein	ARI
2875	15	ARI,CAST,COUG,FOU,GAB2-2007-GAL-DOM2,GT1,MAS,Me49,p89,RH-88,RUB,TgCATBr9,TgCatPRC2,VAND,VEG	15	1	TGRH88_061480	LEM3/CDC50 family protein	A0A425I0F4	LEM3/CDC50 family protein	CAST
2877	15	ARI,CAST,COUG,FOU,GAB2-2007-GAL-DOM2,GT1,MAS,Me49,p89,RH-88,RUB,TgCATBr9,TgCatPRC2,VAND,VEG	15	1	TGRH88_018530	Triacylglycerol lipase	A0A139XJD4	Triacylglycerol lipase	ARI
2878	15	ARI,CAST,COUG,FOU,GAB2-2007-GAL-DOM2,GT1,MAS,Me49,p89,RH-88,RUB,TgCATBr9,TgCatPRC2,VAND,VEG	15	1	TGRH88_059000	Zinc finger protein ZFP1	TGRH88_059000	zinc finger protein ZFP1	RH-88
2880	15	ARI,CAST,COUG,FOU,GAB2-2007-GAL-DOM2,GT1,MAS,Me49,p89,RH-88,RUB,TgCATBr9,TgCatPRC2,VAND,VEG	15	1	TGRH88_057430	Uncharacterized protein	A0A139XLD5	Uncharacterized protein	ARI
2881	19	ARI,CAST,COUG,FOU,GAB2-2007-GAL-DOM2,GT1,MAS,Me49,p89,RH-88,RUB,TgCATBr9,TgCatPRC2,VAND,VEG	15	1	TGRH88_061570	Zinc finger, C3HC4 type (RING finger) domain-containing protein (Fragment)	A0A425I0B1	Zinc finger, C3HC4 type (RING finger) domain-containing protein	CAST
2882	15	ARI,CAST,COUG,FOU,GAB2-2007-GAL-DOM2,GT1,MAS,Me49,p89,RH-88,RUB,TgCATBr9,TgCatPRC2,VAND,VEG	15	1	TGRH88_078700	Uncharacterized protein	A0A139Y5U1	Uncharacterized protein	ARI
2884	19	ARI,CAST,COUG,FOU,GAB2-2007-GAL-DOM2,GT1,MAS,Me49,p89,RH-88,RUB,TgCATBr9,TgCatPRC2,VAND,VEG	15	1	TGRH88_019610	Putative eukaryotic initiation factor-3, subunit 8 (Fragment)	A0A0F7UU03	Eukaryotic translation initiation factor 3 subunit C	VEG
2885	18	ARI,CAST,COUG,FOU,GAB2-2007-GAL-DOM2,GT1,MAS,Me49,p89,RH-88,RUB,TgCATBr9,TgCatPRC2,VAND,VEG	15	1	TGRH88_064980	Protein CASP	A0A139XNS4	Protein CASP	ARI
2887	28	ARI,CAST,COUG,FOU,GAB2-2007-GAL-DOM2,GT1,MAS,Me49,p89,RH-88,RUB,TgCATBr9,TgCatPRC2,VAND,VEG	15	1	TGRH88_011020	Beta-COP (Fragment)	A0A086K2X0	Coatomer subunit beta	GAB2-2007-GAL-DOM2
2893	28	ARI,CAST,COUG,FOU,GAB2-2007-GAL-DOM2,GT1,MAS,Me49,p89,RH-88,RUB,TgCATBr9,TgCatPRC2,VAND,VEG	15	1	TGRH88_013270	LETM1 family protein	S7UPG6	LETM1 family protein	GT1
2895	18	ARI,CAST,COUG,FOU,GAB2-2007-GAL-DOM2,GT1,MAS,Me49,p89,RH-88,RUB,TgCATBr9,TgCatPRC2,VAND,VEG	15	1	TGRH88_006320	F-box domain-containing protein	TGRH88_006320	F-box domain-containing protein	RH-88
2897	25	ARI,CAST,COUG,FOU,GAB2-2007-GAL-DOM2,GT1,MAS,Me49,p89,RH-88,RUB,TgCATBr9,TgCatPRC2,VAND,VEG	15	1	TGRH88_049960	Hsp90 domain-containing protein	A0A086LGQ4	Hsp90 domain-containing protein	FOU
2899	16	ARI,CAST,COUG,FOU,GAB2-2007-GAL-DOM2,GT1,MAS,Me49,p89,RH-88,RUB,TgCATBr9,TgCatPRC2,VAND,VEG	15	1	TGRH88_036300	tRNA pseudouridine(55) synthase	A0A086LAK1	tRNA pseudouridine(55) synthase	FOU
2901	15	ARI,CAST,COUG,FOU,GAB2-2007-GAL-DOM2,GT1,MAS,Me49,p89,RH-88,RUB,TgCATBr9,TgCatPRC2,VAND,VEG	15	1	TGRH88_043930	Uncharacterized protein	A0A3R8AIS4	Uncharacterized protein	CAST
2904	41	ARI,CAST,COUG,FOU,GAB2-2007-GAL-DOM2,GT1,MAS,Me49,p89,RH-88,RUB,TgCATBr9,TgCatPRC2,VAND,VEG	15	1	TGRH88_062700	Phosphoinositide phospholipase C (Fragment)	S7V0V3	Phosphoinositide phospholipase C	GT1
2905	15	ARI,CAST,COUG,FOU,GAB2-2007-GAL-DOM2,GT1,MAS,Me49,p89,RH-88,RUB,TgCATBr9,TgCatPRC2,VAND,VEG	15	1	TGRH88_017910	Bromodomain-containing protein	A0A0F7V820	Bromodomain-containing protein C1450.02	VEG
2909	19	ARI,CAST,COUG,FOU,GAB2-2007-GAL-DOM2,GT1,MAS,Me49,p89,RH-88,RUB,TgCATBr9,TgCatPRC2,VAND,VEG	15	1	TGRH88_043680	Uncharacterized protein	A0A0F7V9A7	Uncharacterized protein	VEG
2910	22	ARI,CAST,COUG,FOU,GAB2-2007-GAL-DOM2,GT1,MAS,Me49,p89,RH-88,RUB,TgCATBr9,TgCatPRC2,VAND,VEG	15	1	TGRH88_043310	Importin-beta N-terminal domain-containing protein	A0A139XU13	Importin-beta N-terminal domain-containing protein	ARI
2911	15	ARI,CAST,COUG,FOU,GAB2-2007-GAL-DOM2,GT1,MAS,Me49,p89,RH-88,RUB,TgCATBr9,TgCatPRC2,VAND,VEG	15	1	TGRH88_008280	Transcription initiation factor TFIID subunit TAF5	A0A2G8XRA0	Transcription initiation factor TFIID subunit TAF5	COUG
2912	16	ARI,CAST,COUG,FOU,GAB2-2007-GAL-DOM2,GT1,MAS,Me49,p89,RH-88,RUB,TgCATBr9,TgCatPRC2,VAND,VEG	15	1	TGRH88_044650	Nucleolar protein,nop52 protein	S7UWG5	Nucleolar protein,nop52 protein	GT1
2914	15	ARI,CAST,COUG,FOU,GAB2-2007-GAL-DOM2,GT1,MAS,Me49,p89,RH-88,RUB,TgCATBr9,TgCatPRC2,VAND,VEG	15	1	TGRH88_067460	Uncharacterized protein	TGRH88_067460	unspecified product	RH-88
2916	19	ARI,CAST,COUG,FOU,GAB2-2007-GAL-DOM2,GT1,MAS,Me49,p89,RH-88,RUB,TgCATBr9,TgCatPRC2,VAND,VEG	15	1	TGRH88_046740	PUA_3 domain-containing protein	A0A139XX32	PUA_3 domain-containing protein	ARI
2917	24	ARI,CAST,COUG,FOU,GAB2-2007-GAL-DOM2,GT1,MAS,Me49,p89,RH-88,RUB,TgCATBr9,TgCatPRC2,VAND,VEG	15	1	TGRH88_079060	Peptidase family M3 protein (Fragment)	A0A086KFD3	Peptidase family M3 protein	GAB2-2007-GAL-DOM2
2919	15	ARI,CAST,COUG,FOU,GAB2-2007-GAL-DOM2,GT1,MAS,Me49,p89,RH-88,RUB,TgCATBr9,TgCatPRC2,VAND,VEG	15	1	TGRH88_029190	DUF862 domain-containing protein	A0A425HSH7	DUF862 domain-containing protein	CAST
2922	15	ARI,CAST,COUG,FOU,GAB2-2007-GAL-DOM2,GT1,MAS,Me49,p89,RH-88,RUB,TgCATBr9,TgCatPRC2,VAND,VEG	15	1	TGRH88_048730	Putative large protein with signal peptide cysteine-rich,threonine-rich, mucin	A0A139Y7M0	Putative large protein with signal peptide cysteine-rich,threonine-rich, mucin	ARI
2925	24	ARI,CAST,COUG,FOU,GAB2-2007-GAL-DOM2,GT1,MAS,Me49,p89,RH-88,RUB,TgCATBr9,TgCatPRC2,VAND,VEG	15	1	TGRH88_052560	Proteasome 26S regulatory subunit (Fragment)	A0A3R7YTI6	Proteasome 26S regulatory subunit	CAST
2927	16	ARI,CAST,COUG,FOU,GAB2-2007-GAL-DOM2,GT1,MAS,Me49,p89,RH-88,RUB,TgCATBr9,TgCatPRC2,VAND,VEG	15	1	TGRH88_046410	DnaK family protein	TGRH88_046410	DnaK family protein	RH-88
2928	16	ARI,CAST,COUG,FOU,GAB2-2007-GAL-DOM2,GT1,MAS,Me49,p89,RH-88,RUB,TgCATBr9,TgCatPRC2,VAND,VEG	15	1	TGRH88_025100	Ubiquitinyl hydrolase 1	A0A0F7UXW5	Ubiquitinyl hydrolase 1	VEG
2929	15	ARI,CAST,COUG,FOU,GAB2-2007-GAL-DOM2,GT1,MAS,Me49,p89,RH-88,RUB,TgCATBr9,TgCatPRC2,VAND,VEG	15	1	TGRH88_019960	Uncharacterized protein	A0A425HSG2	Uncharacterized protein	CAST
2934	15	ARI,CAST,COUG,FOU,GAB2-2007-GAL-DOM2,GT1,MAS,Me49,p89,RH-88,RUB,TgCATBr9,TgCatPRC2,VAND,VEG	15	1	TGRH88_054730	Uncharacterized protein	A0A086PNR2	Uncharacterized protein	VAND
2935	18	ARI,CAST,COUG,FOU,GAB2-2007-GAL-DOM2,GT1,MAS,Me49,p89,RH-88,RUB,TgCATBr9,TgCatPRC2,VAND,VEG	15	1	TGRH88_038490	Histone acetyltransferase	A0A3R7Z0B0	Histone acetyltransferase	CAST
2936	17	ARI,CAST,COUG,FOU,GAB2-2007-GAL-DOM2,GT1,MAS,Me49,p89,RH-88,RUB,TgCATBr9,TgCatPRC2,VAND,VEG	15	1	TGRH88_024700	Uncharacterized protein	A0A3R8A8U9	Uncharacterized protein	CAST
2938	15	ARI,CAST,COUG,FOU,GAB2-2007-GAL-DOM2,GT1,MAS,Me49,p89,RH-88,RUB,TgCATBr9,TgCatPRC2,VAND,VEG	15	1	TGRH88_058480	Zinc finger (CCCH type) motif-containing protein	A0A139Y964	Zinc finger (CCCH type) motif-containing protein	ARI
2939	16	ARI,CAST,COUG,FOU,GAB2-2007-GAL-DOM2,GT1,MAS,Me49,p89,RH-88,RUB,TgCATBr9,TgCatPRC2,VAND,VEG	15	1	TGRH88_051660	Uncharacterized protein	A0A139Y8K5	Uncharacterized protein	ARI
2940	16	ARI,CAST,COUG,FOU,GAB2-2007-GAL-DOM2,GT1,MAS,Me49,p89,RH-88,RUB,TgCATBr9,TgCatPRC2,VAND,VEG	15	1	TGRH88_009330	Uncharacterized protein	A0A2G8XM46	Uncharacterized protein	COUG
2942	21	ARI,CAST,COUG,FOU,GAB2-2007-GAL-DOM2,GT1,MAS,Me49,p89,RH-88,RUB,TgCATBr9,TgCatPRC2,VAND,VEG	15	1	TGRH88_033020	Phosphodiesterase	A0A139Y0P7	Phosphodiesterase	ARI
2944	18	ARI,CAST,COUG,FOU,GAB2-2007-GAL-DOM2,GT1,MAS,Me49,p89,RH-88,RUB,TgCATBr9,TgCatPRC2,VAND,VEG	15	1	TGRH88_041360	Regulator of chromosome condensation (RCC1) repeat-containing protein	A0A086Q4D8	Regulator of chromosome condensation (RCC1) repeat-containing protein	VAND
2945	15	ARI,CAST,COUG,FOU,GAB2-2007-GAL-DOM2,GT1,MAS,Me49,p89,RH-88,RUB,TgCATBr9,TgCatPRC2,VAND,VEG	15	1	TGRH88_071780	Putative glutamic acid-rich protein	A0A3R8ABG2	Putative glutamic acid-rich protein	CAST
2947	15	ARI,CAST,COUG,FOU,GAB2-2007-GAL-DOM2,GT1,MAS,Me49,p89,RH-88,RUB,TgCATBr9,TgCatPRC2,VAND,VEG	15	1	TGRH88_072540	Uncharacterized protein	A0A086PKC9	Uncharacterized protein	VAND
2948	25	ARI,CAST,COUG,FOU,GAB2-2007-GAL-DOM2,GT1,MAS,Me49,p89,RH-88,RUB,TgCATBr9,TgCatPRC2,VAND,VEG	15	1	TGRH88_008640	DEAD/DEAH box helicase domain-containing protein	V5B176	DEAD/DEAH box helicase domain-containing protein	VEG
2951	15	ARI,CAST,COUG,FOU,GAB2-2007-GAL-DOM2,GT1,MAS,Me49,p89,RH-88,RUB,TgCATBr9,TgCatPRC2,VAND,VEG	15	1	TGRH88_042850	ThiF family protein	A0A139XU54	ThiF family protein	ARI
2952	15	ARI,CAST,COUG,FOU,GAB2-2007-GAL-DOM2,GT1,MAS,Me49,p89,RH-88,RUB,TgCATBr9,TgCatPRC2,VAND,VEG	15	1	TGRH88_066940	DEAD/DEAH box helicase domain-containing protein	A0A139XQ09	DEAD/DEAH box helicase domain-containing protein	ARI
2953	16	ARI,CAST,COUG,FOU,GAB2-2007-GAL-DOM2,GT1,MAS,Me49,p89,RH-88,RUB,TgCATBr9,TgCatPRC2,VAND,VEG	15	1	TGRH88_046610	Uncharacterized protein	A0A139XX99	Uncharacterized protein	ARI
2954	15	ARI,CAST,COUG,FOU,GAB2-2007-GAL-DOM2,GT1,MAS,Me49,p89,RH-88,RUB,TgCATBr9,TgCatPRC2,VAND,VEG	15	1	TGRH88_076580	Uncharacterized protein	A0A139Y585	Uncharacterized protein	ARI
2955	16	ARI,CAST,COUG,FOU,GAB2-2007-GAL-DOM2,GT1,MAS,Me49,p89,RH-88,RUB,TgCATBr9,TgCatPRC2,VAND,VEG	15	1	TGRH88_032010	RanBP2-type domain-containing protein	A0A3R8AAQ1	RanBP2-type domain-containing protein	CAST
2956	15	ARI,CAST,COUG,FOU,GAB2-2007-GAL-DOM2,GT1,MAS,Me49,p89,RH-88,RUB,TgCATBr9,TgCatPRC2,VAND,VEG	15	1	TGRH88_054140	Uncharacterized protein	A0A139XN28	Uncharacterized protein	ARI
2963	16	ARI,CAST,COUG,FOU,GAB2-2007-GAL-DOM2,GT1,MAS,Me49,p89,RH-88,RUB,TgCATBr9,TgCatPRC2,VAND,VEG	15	1	TGRH88_042690	Putative serine/threonine protein phosphatase, related protein	A0A086PH97	Putative serine/threonine protein phosphatase, related protein	VAND
2965	21	ARI,CAST,COUG,FOU,GAB2-2007-GAL-DOM2,GT1,MAS,Me49,p89,RH-88,RUB,TgCATBr9,TgCatPRC2,VAND,VEG	15	1	TGRH88_041140	Zinc finger, C3HC4 type (RING finger) domain-containing protein (Fragment)	A0A3R7Z5R0	Zinc finger, C3HC4 type (RING finger) domain-containing protein	CAST
2968	15	ARI,CAST,COUG,FOU,GAB2-2007-GAL-DOM2,GT1,MAS,Me49,p89,RH-88,RUB,TgCATBr9,TgCatPRC2,VAND,VEG	15	1	TGRH88_036630	Calcium binding egf domain-containing protein	A0A139XZB7	Calcium binding egf domain-containing protein	ARI
2969	17	ARI,CAST,COUG,FOU,GAB2-2007-GAL-DOM2,GT1,MAS,Me49,p89,RH-88,RUB,TgCATBr9,TgCatPRC2,VAND,VEG	15	1	TGRH88_069930	Mcm10 replication factor	A0A0F7UWE1	Mcm10 domain-containing protein	VEG
2970	15	ARI,CAST,COUG,FOU,GAB2-2007-GAL-DOM2,GT1,MAS,Me49,p89,RH-88,RUB,TgCATBr9,TgCatPRC2,VAND,VEG	15	1	TGRH88_009050	Putative transmembrane protein	A0A086K2W4	Putative transmembrane protein	FOU
2971	22	ARI,CAST,COUG,FOU,GAB2-2007-GAL-DOM2,GT1,MAS,Me49,p89,RH-88,RUB,TgCATBr9,TgCatPRC2,VAND,VEG	15	1	TGRH88_041670	Putative ribonuclease z	S7URN7	Putative ribonuclease z	GT1
2973	18	ARI,CAST,COUG,FOU,GAB2-2007-GAL-DOM2,GT1,MAS,Me49,p89,RH-88,RUB,TgCATBr9,TgCatPRC2,VAND,VEG	15	1	TGRH88_033980	DEAD/DEAH box helicase domain-containing protein	A0A086K1H7	DEAD/DEAH box helicase domain-containing protein	GAB2-2007-GAL-DOM2
2974	15	ARI,CAST,COUG,FOU,GAB2-2007-GAL-DOM2,GT1,MAS,Me49,p89,RH-88,RUB,TgCATBr9,TgCatPRC2,VAND,VEG	15	1	TGRH88_026450	Helix-hairpin-helix motif domain-containing protein	A0A0F7UYB5	Helix-hairpin-helix motif domain-containing protein	VEG
2975	15	ARI,CAST,COUG,FOU,GAB2-2007-GAL-DOM2,GT1,MAS,Me49,p89,RH-88,RUB,TgCATBr9,TgCatPRC2,VAND,VEG	15	1	TGRH88_044540	AMP-binding enzyme	A0A139XTI2	AMP-binding enzyme	ARI
2976	15	ARI,CAST,COUG,FOU,GAB2-2007-GAL-DOM2,GT1,MAS,Me49,p89,RH-88,RUB,TgCATBr9,TgCatPRC2,VAND,VEG	15	1	TGRH88_025370	Uncharacterized protein	A0A086Q788	Uncharacterized protein	VAND
2977	15	ARI,CAST,COUG,FOU,GAB2-2007-GAL-DOM2,GT1,MAS,Me49,p89,RH-88,RUB,TgCATBr9,TgCatPRC2,VAND,VEG	15	1	TGRH88_020610	MINDY_DUB domain-containing protein	A0A086J8A3	MINDY_DUB domain-containing protein	p89
2978	17	ARI,CAST,COUG,FOU,GAB2-2007-GAL-DOM2,GT1,MAS,Me49,p89,RH-88,RUB,TgCATBr9,TgCatPRC2,VAND,VEG	15	1	TGRH88_026630	Cleavage and polyadenylation specifity factor protein	A0A139XYS0	Cleavage and polyadenylation specifity factor protein	ARI
2979	17	ARI,CAST,COUG,FOU,GAB2-2007-GAL-DOM2,GT1,MAS,Me49,p89,RH-88,RUB,TgCATBr9,TgCatPRC2,VAND,VEG	15	1	TGRH88_068260	Poly(ADP-ribose) glycohydrolase	A0A139XPJ3	Poly(ADP-ribose) glycohydrolase	ARI
2980	15	ARI,CAST,COUG,FOU,GAB2-2007-GAL-DOM2,GT1,MAS,Me49,p89,RH-88,RUB,TgCATBr9,TgCatPRC2,VAND,VEG	15	1	TGRH88_033660	PHD-finger domain-containing protein	A0A139Y0D0	PHD-finger domain-containing protein	ARI
2981	27	ARI,CAST,COUG,FOU,GAB2-2007-GAL-DOM2,GT1,MAS,Me49,p89,RH-88,RUB,TgCATBr9,TgCatPRC2,VAND,VEG	15	1	TGRH88_029750	B-box zinc finger domain-containing protein (Fragment)	A0A086JL09	B-box zinc finger domain-containing protein	GAB2-2007-GAL-DOM2
2982	15	ARI,CAST,COUG,FOU,GAB2-2007-GAL-DOM2,GT1,MAS,Me49,p89,RH-88,RUB,TgCATBr9,TgCatPRC2,VAND,VEG	15	1	TGRH88_069280	Putative transmembrane protein	A0A139XRQ0	Uncharacterized protein	ARI
2983	15	ARI,CAST,COUG,FOU,GAB2-2007-GAL-DOM2,GT1,MAS,Me49,p89,RH-88,RUB,TgCATBr9,TgCatPRC2,VAND,VEG	15	1	TGRH88_032930	AP2 domain transcription factor AP2VIIa-1	A0A139Y0K8	AP2 domain transcription factor AP2VIIa-1	ARI
2992	23	ARI,CAST,COUG,FOU,GAB2-2007-GAL-DOM2,GT1,MAS,Me49,p89,RH-88,RUB,TgCATBr9,TgCatPRC2,VAND,VEG	15	1	TGRH88_001660	SCY kinase-related protein (Incomplete catalytic triad) (Fragment)	A0A2T6IQ26	SCY kinase-related protein (Incomplete catalytic triad)	TgCATBr9
2993	15	ARI,CAST,COUG,FOU,GAB2-2007-GAL-DOM2,GT1,MAS,Me49,p89,RH-88,RUB,TgCATBr9,TgCatPRC2,VAND,VEG	15	1	TGRH88_000350	Aminopeptidase N protein	A0A139XV96	Aminopeptidase N protein	ARI
2994	15	ARI,CAST,COUG,FOU,GAB2-2007-GAL-DOM2,GT1,MAS,Me49,p89,RH-88,RUB,TgCATBr9,TgCatPRC2,VAND,VEG	15	1	TGRH88_079480	Dpy-30 motif protein	S8EYQ6	Dpy-30 motif protein	Me49
2997	15	ARI,CAST,COUG,FOU,GAB2-2007-GAL-DOM2,GT1,MAS,Me49,p89,RH-88,RUB,TgCATBr9,TgCatPRC2,VAND,VEG	15	1	TGRH88_037980	Phosphatidate cytidylyltransferase	A0A139XYV5	Phosphatidate cytidylyltransferase	ARI
2998	16	ARI,CAST,COUG,FOU,GAB2-2007-GAL-DOM2,GT1,MAS,Me49,p89,RH-88,RUB,TgCATBr9,TgCatPRC2,VAND,VEG	15	1	TGRH88_013220	Putative nuclear NF-kB activator	S8EWP5	Nkap_C domain-containing protein	Me49
2999	15	ARI,CAST,COUG,FOU,GAB2-2007-GAL-DOM2,GT1,MAS,Me49,p89,RH-88,RUB,TgCATBr9,TgCatPRC2,VAND,VEG	15	1	TGRH88_067190	DEAD/DEAH box helicase domain-containing protein	A0A0F7UYH7	ATP-dependent RNA helicase, putative	VEG
3000	15	ARI,CAST,COUG,FOU,GAB2-2007-GAL-DOM2,GT1,MAS,Me49,p89,RH-88,RUB,TgCATBr9,TgCatPRC2,VAND,VEG	15	1	TGRH88_081900	Uncharacterized protein	A0A139XHZ9	Uncharacterized protein	ARI
3001	15	ARI,CAST,COUG,FOU,GAB2-2007-GAL-DOM2,GT1,MAS,Me49,p89,RH-88,RUB,TgCATBr9,TgCatPRC2,VAND,VEG	15	1	TGRH88_046900	SET domain-containing protein	A0A139XX70	SET domain-containing protein	ARI
3002	15	ARI,CAST,COUG,FOU,GAB2-2007-GAL-DOM2,GT1,MAS,Me49,p89,RH-88,RUB,TgCATBr9,TgCatPRC2,VAND,VEG	15	1	TGRH88_073690	Putative tRNA (Cytosine(34)-C(5))-methyltransferase	A0A3R8AIN3	Putative tRNA (Cytosine(34)-C(5))-methyltransferase	CAST
3003	31	ARI,CAST,COUG,FOU,GAB2-2007-GAL-DOM2,GT1,MAS,Me49,p89,RH-88,RUB,TgCATBr9,TgCatPRC2,VAND,VEG	15	1	TGRH88_015160	V-type proton ATPase subunit a (Fragment)	S7UQ16	Putative vacuolar proton translocating ATPase subunit	GT1
3005	16	ARI,CAST,COUG,FOU,GAB2-2007-GAL-DOM2,GT1,MAS,Me49,p89,RH-88,RUB,TgCATBr9,TgCatPRC2,VAND,VEG	15	1	TGRH88_016040	PCI domain-containing protein	A0A0F7V7L5	26S proteasome non-ATPase regulatory subunit,putative	VEG
3006	15	ARI,CAST,COUG,FOU,GAB2-2007-GAL-DOM2,GT1,MAS,Me49,p89,RH-88,RUB,TgCATBr9,TgCatPRC2,VAND,VEG	15	1	TGRH88_011090	Phosphodiesterase	A0A139Y340	Phosphodiesterase	ARI
3007	17	ARI,CAST,COUG,FOU,GAB2-2007-GAL-DOM2,GT1,MAS,Me49,p89,RH-88,RUB,TgCATBr9,TgCatPRC2,VAND,VEG	15	1	TGRH88_055720	General transcription and DNA repair factor IIH helicase subunit XPD	A0A425HMX6	General transcription and DNA repair factor IIH helicase subunit XPD	CAST
3008	15	ARI,CAST,COUG,FOU,GAB2-2007-GAL-DOM2,GT1,MAS,Me49,p89,RH-88,RUB,TgCATBr9,TgCatPRC2,VAND,VEG	15	1	TGRH88_016210	Putative transmembrane protein	A0A2G8Y0A6	Putative transmembrane protein	COUG
3009	15	ARI,CAST,COUG,FOU,GAB2-2007-GAL-DOM2,GT1,MAS,Me49,p89,RH-88,RUB,TgCATBr9,TgCatPRC2,VAND,VEG	15	1	TGRH88_007630	Uncharacterized protein	A0A086QFU8	Uncharacterized protein	MAS
3010	17	ARI,CAST,COUG,FOU,GAB2-2007-GAL-DOM2,GT1,MAS,Me49,p89,RH-88,RUB,TgCATBr9,TgCatPRC2,VAND,VEG	15	1	TGRH88_022400	GTP-binding family protein	A0A086JS82	GTP-binding family protein	GAB2-2007-GAL-DOM2
3011	21	ARI,CAST,COUG,FOU,GAB2-2007-GAL-DOM2,GT1,MAS,Me49,p89,RH-88,RUB,TgCATBr9,TgCatPRC2,VAND,VEG	15	1	TGRH88_013710	ATP-binding cassette G family transporter ABCG96	A0A086QHG7	ATP-binding cassette G family transporter ABCG96	MAS
3012	15	ARI,CAST,COUG,FOU,GAB2-2007-GAL-DOM2,GT1,MAS,Me49,p89,RH-88,RUB,TgCATBr9,TgCatPRC2,VAND,VEG	15	1	TGRH88_054770	Putative rhoptry protein	A0A139XN94	Putative rhoptry protein	ARI
3016	15	ARI,CAST,COUG,FOU,GAB2-2007-GAL-DOM2,GT1,MAS,Me49,p89,RH-88,RUB,TgCATBr9,TgCatPRC2,VAND,VEG	15	1	TGRH88_012330	Putative transmembrane protein	A0A0F7V076	Rhoptry neck protein, putative	VEG
3017	15	ARI,CAST,COUG,FOU,GAB2-2007-GAL-DOM2,GT1,MAS,Me49,p89,RH-88,RUB,TgCATBr9,TgCatPRC2,VAND,VEG	15	1	TGRH88_076660	Gamma-ECS	A0A139Y535	Gamma-ECS	ARI
3018	15	ARI,CAST,COUG,FOU,GAB2-2007-GAL-DOM2,GT1,MAS,Me49,p89,RH-88,RUB,TgCATBr9,TgCatPRC2,VAND,VEG	15	1	TGRH88_039100	MraW methylase family protein	A0A139XVK1	MraW methylase family protein	ARI
3020	16	ARI,CAST,COUG,FOU,GAB2-2007-GAL-DOM2,GT1,MAS,Me49,p89,RH-88,RUB,TgCATBr9,TgCatPRC2,VAND,VEG	15	1	TGRH88_054080	Rhoptry protein ROP14	A0A139XN14	Rhoptry protein ROP14	ARI
3022	15	ARI,CAST,COUG,FOU,GAB2-2007-GAL-DOM2,GT1,MAS,Me49,p89,RH-88,RUB,TgCATBr9,TgCatPRC2,VAND,VEG	15	1	TGRH88_049100	AP2 domain transcription factor AP2XI-1	A0A139Y842	AP2 domain transcription factor AP2XI-1	ARI
3023	16	ARI,CAST,COUG,FOU,GAB2-2007-GAL-DOM2,GT1,MAS,Me49,p89,RH-88,RUB,TgCATBr9,TgCatPRC2,VAND,VEG	15	1	TGRH88_012350	Putative ribosome biogenesis protein	A0A139Y353	Putative ribosome biogenesis protein	ARI
3024	17	ARI,CAST,COUG,FOU,GAB2-2007-GAL-DOM2,GT1,MAS,Me49,p89,RH-88,RUB,TgCATBr9,TgCatPRC2,VAND,VEG	15	1	TGRH88_022380	Uncharacterized protein	A0A139XRF7	Uncharacterized protein	ARI
3025	15	ARI,CAST,COUG,FOU,GAB2-2007-GAL-DOM2,GT1,MAS,Me49,p89,RH-88,RUB,TgCATBr9,TgCatPRC2,VAND,VEG	15	1	TGRH88_032780	Putative transmembrane protein	A0A139Y0P5	Uncharacterized protein	ARI
3027	16	ARI,CAST,COUG,FOU,GAB2-2007-GAL-DOM2,GT1,MAS,Me49,p89,RH-88,RUB,TgCATBr9,TgCatPRC2,VAND,VEG	15	1	TGRH88_030840	Zinc finger domain, LSD1 subclass domain-containing protein	A0A139XMD3	Zinc finger domain, LSD1 subclass domain-containing protein	ARI
3029	20	ARI,CAST,COUG,FOU,GAB2-2007-GAL-DOM2,GT1,MAS,Me49,p89,RH-88,RUB,TgCATBr9,TgCatPRC2,VAND,VEG	15	1	TGRH88_055440	Uncharacterized protein (Fragment)	S8EX15	Uncharacterized protein	Me49
3030	15	ARI,CAST,COUG,FOU,GAB2-2007-GAL-DOM2,GT1,MAS,Me49,p89,RH-88,RUB,TgCATBr9,TgCatPRC2,VAND,VEG	15	1	TGRH88_023800	Uncharacterized protein	A0A0F7UR27	Uncharacterized protein	VEG
3032	21	ARI,CAST,COUG,FOU,GAB2-2007-GAL-DOM2,GT1,MAS,Me49,p89,RH-88,RUB,TgCATBr9,TgCatPRC2,VAND,VEG	15	1	TGRH88_045490	Uncharacterized protein (Fragment)	A0A139XWS6	Uncharacterized protein	ARI
3033	15	ARI,CAST,COUG,FOU,GAB2-2007-GAL-DOM2,GT1,MAS,Me49,p89,RH-88,RUB,TgCATBr9,TgCatPRC2,VAND,VEG	15	1	TGRH88_041450	Putative signal recognition particle domain protein	A0A139XWD0	Putative signal recognition particle domain protein	ARI
3034	15	ARI,CAST,COUG,FOU,GAB2-2007-GAL-DOM2,GT1,MAS,Me49,p89,RH-88,RUB,TgCATBr9,TgCatPRC2,VAND,VEG	15	1	TGRH88_070130	Folate/biopterin transporter subfamily protein	A0A425HYD1	Folate/biopterin transporter subfamily protein	CAST
3035	16	ARI,CAST,COUG,FOU,GAB2-2007-GAL-DOM2,GT1,MAS,Me49,p89,RH-88,RUB,TgCATBr9,TgCatPRC2,VAND,VEG	15	1	TGRH88_037070	Tetratricopeptide repeat-containing protein	A0A425I3M7	Tetratricopeptide repeat-containing protein	CAST
3036	20	ARI,CAST,COUG,FOU,GAB2-2007-GAL-DOM2,GT1,MAS,Me49,p89,RH-88,RUB,TgCATBr9,TgCatPRC2,VAND,VEG	15	1	TGRH88_069980	GTP-binding protein	A0A139XRX7	GTP-binding protein	ARI
3037	15	ARI,CAST,COUG,FOU,GAB2-2007-GAL-DOM2,GT1,MAS,Me49,p89,RH-88,RUB,TgCATBr9,TgCatPRC2,VAND,VEG	15	1	TGRH88_031880	Uncharacterized protein	A0A139XMS6	Uncharacterized protein	ARI
3038	15	ARI,CAST,COUG,FOU,GAB2-2007-GAL-DOM2,GT1,MAS,Me49,p89,RH-88,RUB,TgCATBr9,TgCatPRC2,VAND,VEG	15	1	TGRH88_046320	Aconitate hydratase ACN/IRP	A0A139XX07	Aconitate hydratase ACN/IRP	ARI
3039	26	ARI,CAST,COUG,FOU,GAB2-2007-GAL-DOM2,GT1,MAS,Me49,p89,RH-88,RUB,TgCATBr9,TgCatPRC2,VAND,VEG	15	1	TGRH88_026790	Plasma membrane ATPase	TGRH88_026790	haloacid dehalogenase family hydrolase domain-containing protein	RH-88
3040	15	ARI,CAST,COUG,FOU,GAB2-2007-GAL-DOM2,GT1,MAS,Me49,p89,RH-88,RUB,TgCATBr9,TgCatPRC2,VAND,VEG	15	1	TGRH88_036980	Uncharacterized protein	A0A151HB76	Uncharacterized protein	TgCatPRC2
3042	15	ARI,CAST,COUG,FOU,GAB2-2007-GAL-DOM2,GT1,MAS,Me49,p89,RH-88,RUB,TgCATBr9,TgCatPRC2,VAND,VEG	15	1	TGRH88_020040	Sec1 family protein	A0A139XLJ8	Sec1 family protein	ARI
3045	15	ARI,CAST,COUG,FOU,GAB2-2007-GAL-DOM2,GT1,MAS,Me49,p89,RH-88,RUB,TgCATBr9,TgCatPRC2,VAND,VEG	15	1	TGRH88_005540	Uncharacterized protein	A0A0F7UPM5	Uncharacterized protein	VEG
3046	16	ARI,CAST,COUG,FOU,GAB2-2007-GAL-DOM2,GT1,MAS,Me49,p89,RH-88,RUB,TgCATBr9,TgCatPRC2,VAND,VEG	15	1	TGRH88_067220	Phosphatidate cytidylyltransferase	A0A139XPX2	Phosphatidate cytidylyltransferase	ARI
3047	15	ARI,CAST,COUG,FOU,GAB2-2007-GAL-DOM2,GT1,MAS,Me49,p89,RH-88,RUB,TgCATBr9,TgCatPRC2,VAND,VEG	15	1	TGRH88_000290	Phospho-2-dehydro-3-deoxyheptonate aldolase,related protein	A0A139XV82	Phospho-2-dehydro-3-deoxyheptonate aldolase,related protein	ARI
3048	15	ARI,CAST,COUG,FOU,GAB2-2007-GAL-DOM2,GT1,MAS,Me49,p89,RH-88,RUB,TgCATBr9,TgCatPRC2,VAND,VEG	15	1	TGRH88_023710	Putative transmembrane protein	A0A2G8XY85	Putative transmembrane protein	COUG
3050	17	ARI,CAST,COUG,FOU,GAB2-2007-GAL-DOM2,GT1,MAS,Me49,p89,RH-88,RUB,TgCATBr9,TgCatPRC2,VAND,VEG	15	1	TGRH88_009610	Ribosome biogenesis protein BOP1 homolog	S7UGJ2	Ribosome biogenesis protein BOP1 homolog	GT1
3051	15	ARI,CAST,COUG,FOU,GAB2-2007-GAL-DOM2,GT1,MAS,Me49,p89,RH-88,RUB,TgCATBr9,TgCatPRC2,VAND,VEG	15	1	TGRH88_048910	Zinc finger (CCCH type) motif-containing protein	A0A139Y7L5	Zinc finger (CCCH type) motif-containing protein	ARI
3052	18	ARI,CAST,COUG,FOU,GAB2-2007-GAL-DOM2,GT1,MAS,Me49,p89,RH-88,RUB,TgCATBr9,TgCatPRC2,VAND,VEG	15	1	TGRH88_037510	Uncharacterized protein	A0A139XZ13	Uncharacterized protein	ARI
3053	17	ARI,CAST,COUG,FOU,GAB2-2007-GAL-DOM2,GT1,MAS,Me49,p89,RH-88,RUB,TgCATBr9,TgCatPRC2,VAND,VEG	15	1	TGRH88_002150	Putative transmembrane protein	A0A139XUL7	Uncharacterized protein	ARI
3056	17	ARI,CAST,COUG,FOU,GAB2-2007-GAL-DOM2,GT1,MAS,Me49,p89,RH-88,RUB,TgCATBr9,TgCatPRC2,VAND,VEG	15	1	TGRH88_062070	Ribosomal protein L7Ae	S8G0E4	Uncharacterized protein	Me49
3058	15	ARI,CAST,COUG,FOU,GAB2-2007-GAL-DOM2,GT1,MAS,Me49,p89,RH-88,RUB,TgCATBr9,TgCatPRC2,VAND,VEG	15	1	TGRH88_048970	Zinc finger, C3HC4 type (RING finger) domain-containing protein	A0A086LGD1	Zinc finger, C3HC4 type (RING finger) domain-containing protein	FOU
3060	15	ARI,CAST,COUG,FOU,GAB2-2007-GAL-DOM2,GT1,MAS,Me49,p89,RH-88,RUB,TgCATBr9,TgCatPRC2,VAND,VEG	15	1	TGRH88_077370	Uncharacterized protein	A0A139Y5S1	Uncharacterized protein	ARI
3061	22	ARI,CAST,COUG,FOU,GAB2-2007-GAL-DOM2,GT1,MAS,Me49,p89,RH-88,RUB,TgCATBr9,TgCatPRC2,VAND,VEG	15	1	TGRH88_039630	DNA replication licensing factor MCM2 (Fragment)	A0A2G8XW26	DNA replication licensing factor MCM2	COUG
3062	21	ARI,CAST,COUG,FOU,GAB2-2007-GAL-DOM2,GT1,MAS,Me49,p89,RH-88,RUB,TgCATBr9,TgCatPRC2,VAND,VEG	15	1	TGRH88_004630	Importin-beta N-terminal domain-containing protein (Fragment)	A0A086JTX0	Importin-beta N-terminal domain-containing protein	GAB2-2007-GAL-DOM2
3065	15	ARI,CAST,COUG,FOU,GAB2-2007-GAL-DOM2,GT1,MAS,Me49,p89,RH-88,RUB,TgCATBr9,TgCatPRC2,VAND,VEG	15	1	TGRH88_038750	Uncharacterized protein	A0A086PS35	Uncharacterized protein	MAS
3067	15	ARI,CAST,COUG,FOU,GAB2-2007-GAL-DOM2,GT1,MAS,Me49,p89,RH-88,RUB,TgCATBr9,TgCatPRC2,VAND,VEG	15	1	TGRH88_047300	Putative ATP-dependent Clp protease proteolytic subunit,related protein	TGRH88_047300	unspecified product	RH-88
3068	23	ARI,CAST,COUG,FOU,GAB2-2007-GAL-DOM2,GT1,MAS,Me49,p89,RH-88,RUB,TgCATBr9,TgCatPRC2,VAND,VEG	15	1	TGRH88_067340	Putative pre-mRNA-processing protein 8 (Fragment)	B9QNV7	Pre-mRNA splicing factor RNA helicase, putative	VEG
3071	19	ARI,CAST,COUG,FOU,GAB2-2007-GAL-DOM2,GT1,MAS,Me49,p89,RH-88,RUB,TgCATBr9,TgCatPRC2,VAND,VEG	15	1	TGRH88_014580	TBC domain-containing protein	A0A139Y2A4	TBC domain-containing protein	ARI
3072	16	ARI,CAST,COUG,FOU,GAB2-2007-GAL-DOM2,GT1,MAS,Me49,p89,RH-88,RUB,TgCATBr9,TgCatPRC2,VAND,VEG	15	1	TGRH88_011070	DHHC zinc finger domain-containing protein	A0A425I5P0	DHHC zinc finger domain-containing protein	CAST
3073	15	ARI,CAST,COUG,FOU,GAB2-2007-GAL-DOM2,GT1,MAS,Me49,p89,RH-88,RUB,TgCATBr9,TgCatPRC2,VAND,VEG	15	1	TGRH88_027830	DUF3883 domain-containing protein	A0A086LUP0	DUF3883 domain-containing protein	RUB
3074	15	ARI,CAST,COUG,FOU,GAB2-2007-GAL-DOM2,GT1,MAS,Me49,p89,RH-88,RUB,TgCATBr9,TgCatPRC2,VAND,VEG	15	1	TGRH88_046660	Protein-serine/threonine kinase	A0A139XXC8	Protein-serine/threonine kinase	ARI
3075	16	ARI,CAST,COUG,FOU,GAB2-2007-GAL-DOM2,GT1,MAS,Me49,p89,RH-88,RUB,TgCATBr9,TgCatPRC2,VAND,VEG	15	1	TGRH88_033890	Putative transmembrane protein	A0A086JXP9	Putative transmembrane protein	FOU
3079	15	ARI,CAST,COUG,FOU,GAB2-2007-GAL-DOM2,GT1,MAS,Me49,p89,RH-88,RUB,TgCATBr9,TgCatPRC2,VAND,VEG	15	1	TGRH88_060780	CDP-diacylglycerol--glycerol-3-phosphate 3-phosphatidyltransferase	A0A3R7Z8P2	CDP-diacylglycerol--glycerol-3-phosphate 1-phosphatidyltransferase	CAST
3080	15	ARI,CAST,COUG,FOU,GAB2-2007-GAL-DOM2,GT1,MAS,Me49,p89,RH-88,RUB,TgCATBr9,TgCatPRC2,VAND,VEG	15	1	TGRH88_051830	Uncharacterized protein	TGRH88_051830	unspecified product	RH-88
3082	15	ARI,CAST,COUG,FOU,GAB2-2007-GAL-DOM2,GT1,MAS,Me49,p89,RH-88,RUB,TgCATBr9,TgCatPRC2,VAND,VEG	15	1	TGRH88_078660	Coatomer subunit gamma	A0A139Y5T8	Coatomer subunit gamma	ARI
3083	18	ARI,CAST,COUG,FOU,GAB2-2007-GAL-DOM2,GT1,MAS,Me49,p89,RH-88,RUB,TgCATBr9,TgCatPRC2,VAND,VEG	15	1	TGRH88_021040	Cell division protein CDC48AP	S7UJ74	Cell division protein CDC48AP	GT1
3084	26	ARI,CAST,COUG,FOU,GAB2-2007-GAL-DOM2,GT1,MAS,Me49,p89,RH-88,RUB,TgCATBr9,TgCatPRC2,VAND,VEG	15	1	TGRH88_022360	ATP-dependent RNA helicase (Fragment)	A0A086JS70	ATP-dependent RNA helicase	GAB2-2007-GAL-DOM2
3085	29	ARI,CAST,COUG,FOU,GAB2-2007-GAL-DOM2,GT1,MAS,Me49,p89,RH-88,RUB,TgCATBr9,TgCatPRC2,VAND,VEG	15	1	TGRH88_061740	Peroxin-12	A0A0F7VB00	Peroxin-12	VEG
3086	20	ARI,CAST,COUG,FOU,GAB2-2007-GAL-DOM2,GT1,MAS,Me49,p89,RH-88,RUB,TgCATBr9,TgCatPRC2,VAND,VEG	15	1	TGRH88_072110	Histone deacetylase HDAC4 (Fragment)	A0A0F7UWG7	Histone deacetylase, putative	VEG
3087	15	ARI,CAST,COUG,FOU,GAB2-2007-GAL-DOM2,GT1,MAS,Me49,p89,RH-88,RUB,TgCATBr9,TgCatPRC2,VAND,VEG	15	1	TGRH88_003800	CDP-alcohol phosphatidyltransferase superfamily protein	A0A139XT80	CDP-alcohol phosphatidyltransferase superfamily protein	ARI
3088	15	ARI,CAST,COUG,FOU,GAB2-2007-GAL-DOM2,GT1,MAS,Me49,p89,RH-88,RUB,TgCATBr9,TgCatPRC2,VAND,VEG	15	1	TGRH88_061190	Putative glycosyltransferase	A0A139YAC1	Putative glycosyltransferase	ARI
3089	25	ARI,CAST,COUG,FOU,GAB2-2007-GAL-DOM2,GT1,MAS,Me49,p89,RH-88,RUB,TgCATBr9,TgCatPRC2,VAND,VEG	15	1	TGRH88_031850	Putative fatty acyl-CoA desaturase (Fragment)	A0A425HWU7	Putative fatty acyl-CoA desaturase	CAST
3090	16	ARI,CAST,COUG,FOU,GAB2-2007-GAL-DOM2,GT1,MAS,Me49,p89,RH-88,RUB,TgCATBr9,TgCatPRC2,VAND,VEG	15	1	TGRH88_036780	Putative transmembrane protein	A0A139XZA2	Uncharacterized protein	ARI
3091	15	ARI,CAST,COUG,FOU,GAB2-2007-GAL-DOM2,GT1,MAS,Me49,p89,RH-88,RUB,TgCATBr9,TgCatPRC2,VAND,VEG	15	1	TGRH88_059270	Uncharacterized protein	A0A139Y9W9	Uncharacterized protein	ARI
3092	16	ARI,CAST,COUG,FOU,GAB2-2007-GAL-DOM2,GT1,MAS,Me49,p89,RH-88,RUB,TgCATBr9,TgCatPRC2,VAND,VEG	15	1	TGRH88_023740	Phosphodiesterase	A0A139XXP6	Phosphodiesterase	ARI
3095	18	ARI,CAST,COUG,FOU,GAB2-2007-GAL-DOM2,GT1,MAS,Me49,p89,RH-88,RUB,TgCATBr9,TgCatPRC2,VAND,VEG	15	1	TGRH88_046540	Ubiquitin carboxyl-terminal hydrolase	A0A086QKB7	Ubiquitin carboxyl-terminal hydrolase	VAND
3096	18	ARI,CAST,COUG,FOU,GAB2-2007-GAL-DOM2,GT1,MAS,Me49,p89,RH-88,RUB,TgCATBr9,TgCatPRC2,VAND,VEG	15	1	TGRH88_055960	Peptidylprolyl isomerase	A0A425HN09	Peptidylprolyl isomerase	CAST
3097	15	ARI,CAST,COUG,FOU,GAB2-2007-GAL-DOM2,GT1,MAS,Me49,p89,RH-88,RUB,TgCATBr9,TgCatPRC2,VAND,VEG	15	1	TGRH88_037620	Polynucleotide adenylyltransferase	A0A086Q0F2	Polynucleotide adenylyltransferase	MAS
3098	18	ARI,CAST,COUG,FOU,GAB2-2007-GAL-DOM2,GT1,MAS,Me49,p89,RH-88,RUB,TgCATBr9,TgCatPRC2,VAND,VEG	15	1	TGRH88_054950	Putative SAC1 phosphoinositide phosphatase	TGRH88_054950	putative SAC1 phosphoinositide phosphatase	RH-88
3100	15	ARI,CAST,COUG,FOU,GAB2-2007-GAL-DOM2,GT1,MAS,Me49,p89,RH-88,RUB,TgCATBr9,TgCatPRC2,VAND,VEG	15	1	TGRH88_020480	Peptidase family M13 protein	A0A139XJW1	Peptidase family M13 protein	ARI
3102	15	ARI,CAST,COUG,FOU,GAB2-2007-GAL-DOM2,GT1,MAS,Me49,p89,RH-88,RUB,TgCATBr9,TgCatPRC2,VAND,VEG	15	1	TGRH88_012590	Sodium:neurotransmitter symporter family protein	A0A086PYX1	Sodium:neurotransmitter symporter family protein	MAS
3103	15	ARI,CAST,COUG,FOU,GAB2-2007-GAL-DOM2,GT1,MAS,Me49,p89,RH-88,RUB,TgCATBr9,TgCatPRC2,VAND,VEG	15	1	TGRH88_004640	Putative transmembrane protein	A0A139XSV2	Uncharacterized protein	ARI
3104	17	ARI,CAST,COUG,FOU,GAB2-2007-GAL-DOM2,GT1,MAS,Me49,p89,RH-88,RUB,TgCATBr9,TgCatPRC2,VAND,VEG	15	1	TGRH88_074130	3'5'-cyclic nucleotide phosphodiesterase domain-containing protein	A0A425HL86	3'5'-cyclic nucleotide phosphodiesterase domain-containing protein	CAST
3105	34	ARI,CAST,COUG,FOU,GAB2-2007-GAL-DOM2,GT1,MAS,Me49,p89,RH-88,RUB,TgCATBr9,TgCatPRC2,VAND,VEG	15	1	TGRH88_036430	ATPase, AAA family protein (Fragment)	S7WAI7	ATPase, AAA family protein	GT1
3107	19	ARI,CAST,COUG,FOU,GAB2-2007-GAL-DOM2,GT1,MAS,Me49,p89,RH-88,RUB,TgCATBr9,TgCatPRC2,VAND,VEG	15	1	TGRH88_070140	DnaJ domain-containing protein	B9QB69	DnaJ domain-containing protein	VEG
3108	15	ARI,CAST,COUG,FOU,GAB2-2007-GAL-DOM2,GT1,MAS,Me49,p89,RH-88,RUB,TgCATBr9,TgCatPRC2,VAND,VEG	15	1	TGRH88_042810	Putative transmembrane protein	A0A0F7V7M1	Uncharacterized protein	VEG
3109	19	ARI,CAST,COUG,FOU,GAB2-2007-GAL-DOM2,GT1,MAS,Me49,p89,RH-88,RUB,TgCATBr9,TgCatPRC2,VAND,VEG	15	1	TGRH88_070020	Noc2p family protein	A0A139XRY7	Noc2p family protein	ARI
3110	18	ARI,CAST,COUG,FOU,GAB2-2007-GAL-DOM2,GT1,MAS,Me49,p89,RH-88,RUB,TgCATBr9,TgCatPRC2,VAND,VEG	15	1	TGRH88_012240	Electron-transferring-flavoprotein dehydrogenase	S8GH02	Electron-transferring-flavoprotein dehydrogenase	Me49
3111	17	ARI,CAST,COUG,FOU,GAB2-2007-GAL-DOM2,GT1,MAS,Me49,p89,RH-88,RUB,TgCATBr9,TgCatPRC2,VAND,VEG	15	1	TGRH88_077540	Polyketide cyclase/dehydrase	A0A086M4R9	Polyketide cyclase/dehydrase	RUB
3113	16	ARI,CAST,COUG,FOU,GAB2-2007-GAL-DOM2,GT1,MAS,Me49,p89,RH-88,RUB,TgCATBr9,TgCatPRC2,VAND,VEG	15	1	TGRH88_035120	Putative viral A-type inclusion protein	A0A0F7UUA5	Myosin	VEG
3115	15	ARI,CAST,COUG,FOU,GAB2-2007-GAL-DOM2,GT1,MAS,Me49,p89,RH-88,RUB,TgCATBr9,TgCatPRC2,VAND,VEG	15	1	TGRH88_058600	Uncharacterized protein	A0A0F7V6P3	Uncharacterized protein	VEG
3120	16	ARI,CAST,COUG,FOU,GAB2-2007-GAL-DOM2,GT1,MAS,Me49,p89,RH-88,RUB,TgCATBr9,TgCatPRC2,VAND,VEG	15	1	TGRH88_009590	Uncharacterized protein	A0A139XJJ9	Uncharacterized protein	ARI
3121	15	ARI,CAST,COUG,FOU,GAB2-2007-GAL-DOM2,GT1,MAS,Me49,p89,RH-88,RUB,TgCATBr9,TgCatPRC2,VAND,VEG	15	1	TGRH88_060570	Uncharacterized protein	A0A139Y9T9	Uncharacterized protein	ARI
3122	15	ARI,CAST,COUG,FOU,GAB2-2007-GAL-DOM2,GT1,MAS,Me49,p89,RH-88,RUB,TgCATBr9,TgCatPRC2,VAND,VEG	15	1	TGRH88_049200	Uncharacterized protein	A0A139Y7U5	Uncharacterized protein	ARI
3123	15	ARI,CAST,COUG,FOU,GAB2-2007-GAL-DOM2,GT1,MAS,Me49,p89,RH-88,RUB,TgCATBr9,TgCatPRC2,VAND,VEG	15	1	TGRH88_028940	Putative transmembrane protein	A0A139XQJ9	Uncharacterized protein	ARI
3124	25	ARI,CAST,COUG,FOU,GAB2-2007-GAL-DOM2,GT1,MAS,Me49,p89,RH-88,RUB,TgCATBr9,TgCatPRC2,VAND,VEG	15	1	TGRH88_014830	Putative sortilin (Fragment)	A0A425I4I1	Putative sortilin	CAST
3125	19	ARI,CAST,COUG,FOU,GAB2-2007-GAL-DOM2,GT1,MAS,Me49,p89,RH-88,RUB,TgCATBr9,TgCatPRC2,VAND,VEG	15	1	TGRH88_037280	Putative eukaryotic initiation factor-3 subunit 10 (Fragment)	S8GP08	Eukaryotic initiation factor-3 subunit 10, putative	Me49
3128	15	ARI,CAST,COUG,FOU,GAB2-2007-GAL-DOM2,GT1,MAS,Me49,p89,RH-88,RUB,TgCATBr9,TgCatPRC2,VAND,VEG	15	1	TGRH88_077310	Inositol monophosphatase family protein	A0A139Y5G1	Inositol monophosphatase family protein	ARI
3131	15	ARI,CAST,COUG,FOU,GAB2-2007-GAL-DOM2,GT1,MAS,Me49,p89,RH-88,RUB,TgCATBr9,TgCatPRC2,VAND,VEG	15	1	TGRH88_082380	Tetratricopeptide repeat-containing protein	A0A139Y706	Tetratricopeptide repeat-containing protein	ARI
3132	15	ARI,CAST,COUG,FOU,GAB2-2007-GAL-DOM2,GT1,MAS,Me49,p89,RH-88,RUB,TgCATBr9,TgCatPRC2,VAND,VEG	15	1	TGRH88_048640	ATPase, AAA family protein	A0A139Y7M8	ATPase, AAA family protein	ARI
3136	21	ARI,CAST,COUG,FOU,GAB2-2007-GAL-DOM2,GT1,MAS,Me49,p89,RH-88,RUB,TgCATBr9,TgCatPRC2,VAND,VEG	15	1	TGRH88_022440	Sodium:neurotransmitter symporter family protein (Fragment)	A0A139XRG2	Sodium:neurotransmitter symporter family protein	ARI
3138	16	ARI,CAST,COUG,FOU,GAB2-2007-GAL-DOM2,GT1,MAS,Me49,p89,RH-88,RUB,TgCATBr9,TgCatPRC2,VAND,VEG	15	1	TGRH88_005800	Putative ClpB	A0A0F7USX6	Chaperone clpB 1 protein, putative	VEG
3139	19	ARI,CAST,COUG,FOU,GAB2-2007-GAL-DOM2,GT1,MAS,Me49,p89,RH-88,RUB,TgCATBr9,TgCatPRC2,VAND,VEG	15	1	TGRH88_002080	Vps53 family, N-terminal protein	A0A086K5X5	Vps53 family, N-terminal protein	FOU
3142	15	ARI,CAST,COUG,FOU,GAB2-2007-GAL-DOM2,GT1,MAS,Me49,p89,RH-88,RUB,TgCATBr9,TgCatPRC2,VAND,VEG	15	1	TGRH88_080220	AP2 domain transcription factor AP2VIII-5	A0A139Y7A8	AP2 domain transcription factor AP2VIII-5	ARI
3143	15	ARI,CAST,COUG,FOU,GAB2-2007-GAL-DOM2,GT1,MAS,Me49,p89,RH-88,RUB,TgCATBr9,TgCatPRC2,VAND,VEG	15	1	TGRH88_079230	Protoporphyrinogen oxidase	A0A139Y623	Protoporphyrinogen oxidase	ARI
3144	15	ARI,CAST,COUG,FOU,GAB2-2007-GAL-DOM2,GT1,MAS,Me49,p89,RH-88,RUB,TgCATBr9,TgCatPRC2,VAND,VEG	15	1	TGRH88_055750	Uncharacterized protein	A0A139XJ21	Uncharacterized protein	ARI
3146	15	ARI,CAST,COUG,FOU,GAB2-2007-GAL-DOM2,GT1,MAS,Me49,p89,RH-88,RUB,TgCATBr9,TgCatPRC2,VAND,VEG	15	1	TGRH88_017580	CHY zinc finger protein	A0A086JDT1	CHY zinc finger protein	p89
3148	15	ARI,CAST,COUG,FOU,GAB2-2007-GAL-DOM2,GT1,MAS,Me49,p89,RH-88,RUB,TgCATBr9,TgCatPRC2,VAND,VEG	15	1	TGRH88_067750	Transporter, major facilitator family protein	A0A139XPR5	Transporter, major facilitator family protein	ARI
3149	18	ARI,CAST,COUG,FOU,GAB2-2007-GAL-DOM2,GT1,MAS,Me49,p89,RH-88,RUB,TgCATBr9,TgCatPRC2,VAND,VEG	15	1	TGRH88_063060	Flavodoxin domain-containing protein	A0A425HWJ0	Flavodoxin domain-containing protein	CAST
3150	15	ARI,CAST,COUG,FOU,GAB2-2007-GAL-DOM2,GT1,MAS,Me49,p89,RH-88,RUB,TgCATBr9,TgCatPRC2,VAND,VEG	15	1	TGRH88_041310	GAF domain protein	A0A425HVF1	GAF domain protein	CAST
3152	19	ARI,CAST,COUG,FOU,GAB2-2007-GAL-DOM2,GT1,MAS,Me49,p89,RH-88,RUB,TgCATBr9,TgCatPRC2,VAND,VEG	15	1	TGRH88_057640	Uncharacterized protein (Fragment)	A0A086KTW0	Uncharacterized protein	GAB2-2007-GAL-DOM2
3154	15	ARI,CAST,COUG,FOU,GAB2-2007-GAL-DOM2,GT1,MAS,Me49,p89,RH-88,RUB,TgCATBr9,TgCatPRC2,VAND,VEG	15	1	TGRH88_065280	Putative transmembrane protein	A0A139XNT7	Uncharacterized protein	ARI
3155	15	ARI,CAST,COUG,FOU,GAB2-2007-GAL-DOM2,GT1,MAS,Me49,p89,RH-88,RUB,TgCATBr9,TgCatPRC2,VAND,VEG	15	1	TGRH88_015860	mTERF	A0A139Y1K3	mTERF	ARI
3156	15	ARI,CAST,COUG,FOU,GAB2-2007-GAL-DOM2,GT1,MAS,Me49,p89,RH-88,RUB,TgCATBr9,TgCatPRC2,VAND,VEG	15	1	TGRH88_048770	Uncharacterized protein	A0A0F7V7L6	Uncharacterized protein	VEG
3157	17	ARI,CAST,COUG,FOU,GAB2-2007-GAL-DOM2,GT1,MAS,Me49,p89,RH-88,RUB,TgCATBr9,TgCatPRC2,VAND,VEG	15	1	TGRH88_046270	Putative transmembrane protein	A0A2G8YA17	Putative transmembrane protein	COUG
3160	26	ARI,CAST,COUG,FOU,GAB2-2007-GAL-DOM2,GT1,MAS,Me49,p89,RH-88,RUB,TgCATBr9,TgCatPRC2,VAND,VEG	15	1	TGRH88_009040	RIO1 family protein	A0A086LMM8	Non-specific serine/threonine protein kinase	RUB
3161	15	ARI,CAST,COUG,FOU,GAB2-2007-GAL-DOM2,GT1,MAS,Me49,p89,RH-88,RUB,TgCATBr9,TgCatPRC2,VAND,VEG	15	1	TGRH88_068080	Putative enterophilin-2L	A0A139XPN8	Putative enterophilin-2L	ARI
3162	15	ARI,CAST,COUG,FOU,GAB2-2007-GAL-DOM2,GT1,MAS,Me49,p89,RH-88,RUB,TgCATBr9,TgCatPRC2,VAND,VEG	15	1	TGRH88_081990	Leucine rich repeat-containing protein	A0A139XI14	Leucine rich repeat-containing protein	ARI
3163	15	ARI,CAST,COUG,FOU,GAB2-2007-GAL-DOM2,GT1,MAS,Me49,p89,RH-88,RUB,TgCATBr9,TgCatPRC2,VAND,VEG	15	1	TGRH88_036850	Tub family protein	A0A139XZ98	Tub family protein	ARI
3168	15	ARI,CAST,COUG,FOU,GAB2-2007-GAL-DOM2,GT1,MAS,Me49,p89,RH-88,RUB,TgCATBr9,TgCatPRC2,VAND,VEG	15	1	TGRH88_001270	Uncharacterized protein	A0A139XUY7	Uncharacterized protein	ARI
3169	15	ARI,CAST,COUG,FOU,GAB2-2007-GAL-DOM2,GT1,MAS,Me49,p89,RH-88,RUB,TgCATBr9,TgCatPRC2,VAND,VEG	15	1	TGRH88_072740	Sporozoite developmental protein	A0A139Y3R1	Sporozoite developmental protein	ARI
3172	15	ARI,CAST,COUG,FOU,GAB2-2007-GAL-DOM2,GT1,MAS,Me49,p89,RH-88,RUB,TgCATBr9,TgCatPRC2,VAND,VEG	15	1	TGRH88_044800	Putative transmembrane protein	A0A139XWH4	Uncharacterized protein	ARI
3173	19	ARI,CAST,COUG,FOU,GAB2-2007-GAL-DOM2,GT1,MAS,Me49,p89,RH-88,RUB,TgCATBr9,TgCatPRC2,VAND,VEG	15	1	TGRH88_070750	Site-specific recombinase, phage integrase family protein	A0A3R7YQX5	Site-specific recombinase, phage integrase family protein	CAST
3174	17	ARI,CAST,COUG,FOU,GAB2-2007-GAL-DOM2,GT1,MAS,Me49,p89,RH-88,RUB,TgCATBr9,TgCatPRC2,VAND,VEG	15	1	TGRH88_019360	Putative E3 ubiquitin-protein ligase	A0A086KRD8	Putative E3 ubiquitin-protein ligase	FOU
3175	27	ARI,CAST,COUG,FOU,GAB2-2007-GAL-DOM2,GT1,MAS,Me49,p89,RH-88,RUB,TgCATBr9,TgCatPRC2,VAND,VEG	15	1	TGRH88_064210	KRUF family protein (Fragment)	TGRH88_064210	KRUF family protein	RH-88
3176	18	ARI,CAST,COUG,FOU,GAB2-2007-GAL-DOM2,GT1,MAS,Me49,p89,RH-88,RUB,TgCATBr9,TgCatPRC2,VAND,VEG	15	1	TGRH88_007170	SCY kinase (Incomplete catalytic triad)	A0A139XKS2	SCY kinase (Incomplete catalytic triad)	ARI
3178	17	ARI,CAST,COUG,FOU,GAB2-2007-GAL-DOM2,GT1,MAS,Me49,p89,RH-88,RUB,TgCATBr9,TgCatPRC2,VAND,VEG	15	1	TGRH88_004160	Anticodon binding domain-containing protein	A0A086L8N2	Anticodon binding domain-containing protein	FOU
3180	15	ARI,CAST,COUG,FOU,GAB2-2007-GAL-DOM2,GT1,MAS,Me49,p89,RH-88,RUB,TgCATBr9,TgCatPRC2,VAND,VEG	15	1	TGRH88_010850	Uncharacterized protein	A0A086QMC8	Uncharacterized protein	MAS
3181	25	ARI,CAST,COUG,FOU,GAB2-2007-GAL-DOM2,GT1,MAS,Me49,p89,RH-88,RUB,TgCATBr9,TgCatPRC2,VAND,VEG	15	1	TGRH88_057360	ATP-dependent metallopeptidase HflB subfamily protein	S8ET60	ATP-dependent metallopeptidase HflB subfamily protein	Me49
3182	15	ARI,CAST,COUG,FOU,GAB2-2007-GAL-DOM2,GT1,MAS,Me49,p89,RH-88,RUB,TgCATBr9,TgCatPRC2,VAND,VEG	15	1	TGRH88_082620	Putative ATP-dependent Clp protease, Hsp 100, ATP-binding subunit ClpB	A0A139Y7L6	Putative ATP-dependent Clp protease	ARI
3183	15	ARI,CAST,COUG,FOU,GAB2-2007-GAL-DOM2,GT1,MAS,Me49,p89,RH-88,RUB,TgCATBr9,TgCatPRC2,VAND,VEG	15	1	TGRH88_052080	Uncharacterized protein	A0A3R7YTB1	Uncharacterized protein	CAST
3185	15	ARI,CAST,COUG,FOU,GAB2-2007-GAL-DOM2,GT1,MAS,Me49,p89,RH-88,RUB,TgCATBr9,TgCatPRC2,VAND,VEG	15	1	TGRH88_025680	Uncharacterized protein	A0A0F7UWT5	Uncharacterized protein	VEG
3186	15	ARI,CAST,COUG,FOU,GAB2-2007-GAL-DOM2,GT1,MAS,Me49,p89,RH-88,RUB,TgCATBr9,TgCatPRC2,VAND,VEG	15	1	TGRH88_007890	Proton-translocating NAD(P)(+) transhydrogenase	A0A139XK49	Proton-translocating NAD(P)(+) transhydrogenase	ARI
3187	15	ARI,CAST,COUG,FOU,GAB2-2007-GAL-DOM2,GT1,MAS,Me49,p89,RH-88,RUB,TgCATBr9,TgCatPRC2,VAND,VEG	15	1	TGRH88_066320	Putative transport protein Sec24	A0A139XP63	Putative transport protein Sec24	ARI
3188	15	ARI,CAST,COUG,FOU,GAB2-2007-GAL-DOM2,GT1,MAS,Me49,p89,RH-88,RUB,TgCATBr9,TgCatPRC2,VAND,VEG	15	1	TGRH88_011510	Uncharacterized protein	A0A086JE68	Uncharacterized protein	p89
3189	21	ARI,CAST,COUG,FOU,GAB2-2007-GAL-DOM2,GT1,MAS,Me49,p89,RH-88,RUB,TgCATBr9,TgCatPRC2,VAND,VEG	15	1	TGRH88_021010	Uncharacterized protein (Fragment)	TGRH88_021010	unspecified product	RH-88
3191	15	ARI,CAST,COUG,FOU,GAB2-2007-GAL-DOM2,GT1,MAS,Me49,p89,RH-88,RUB,TgCATBr9,TgCatPRC2,VAND,VEG	15	1	TGRH88_021850	Putative transmembrane protein	A0A139XR58	Uncharacterized protein	ARI
3192	18	ARI,CAST,COUG,FOU,GAB2-2007-GAL-DOM2,GT1,MAS,Me49,p89,RH-88,RUB,TgCATBr9,TgCatPRC2,VAND,VEG	15	1	TGRH88_054300	Uncharacterized protein	S7UMD7	Uncharacterized protein	GT1
3194	16	ARI,CAST,COUG,FOU,GAB2-2007-GAL-DOM2,GT1,MAS,Me49,p89,RH-88,RUB,TgCATBr9,TgCatPRC2,VAND,VEG	15	1	TGRH88_026850	EF hand domain-containing protein	A0A0F7UYF3	EF hand domain-containing protein	VEG
3195	15	ARI,CAST,COUG,FOU,GAB2-2007-GAL-DOM2,GT1,MAS,Me49,p89,RH-88,RUB,TgCATBr9,TgCatPRC2,VAND,VEG	15	1	TGRH88_072340	WD domain, G-beta repeat-containing protein	A0A139Y3N8	WD domain, G-beta repeat-containing protein	ARI
3199	16	ARI,CAST,COUG,FOU,GAB2-2007-GAL-DOM2,GT1,MAS,Me49,p89,RH-88,RUB,TgCATBr9,TgCatPRC2,VAND,VEG	15	1	TGRH88_054330	Acyl-CoA dehydrogenase, middle domain-containing protein	A0A139XN40	Acyl-CoA dehydrogenase, middle domain-containing protein	ARI
3200	16	ARI,CAST,COUG,FOU,GAB2-2007-GAL-DOM2,GT1,MAS,Me49,p89,RH-88,RUB,TgCATBr9,TgCatPRC2,VAND,VEG	15	1	TGRH88_030940	Subtilisin	A0A139XMD1	Subtilisin	ARI
3201	15	ARI,CAST,COUG,FOU,GAB2-2007-GAL-DOM2,GT1,MAS,Me49,p89,RH-88,RUB,TgCATBr9,TgCatPRC2,VAND,VEG	15	1	TGRH88_024800	Putative transmembrane protein	A0A139XY31	Uncharacterized protein	ARI
3202	23	ARI,CAST,COUG,FOU,GAB2-2007-GAL-DOM2,GT1,MAS,Me49,p89,RH-88,RUB,TgCATBr9,TgCatPRC2,VAND,VEG	15	1	TGRH88_033140	Uncharacterized protein	A0A139Y0M6	Uncharacterized protein	ARI
3204	27	ARI,CAST,COUG,FOU,GAB2-2007-GAL-DOM2,GT1,MAS,Me49,p89,RH-88,RUB,TgCATBr9,TgCatPRC2,VAND,VEG	15	1	TGRH88_057950	Putative DNA replication licensing factor MCM4 (Fragment)	A0A139XL83	DNA helicase	ARI
3206	15	ARI,CAST,COUG,FOU,GAB2-2007-GAL-DOM2,GT1,MAS,Me49,p89,RH-88,RUB,TgCATBr9,TgCatPRC2,VAND,VEG	15	1	TGRH88_071210	Thioredoxin domain protein	A0A139XSE2	Thioredoxin domain protein	ARI
3207	21	ARI,CAST,COUG,FOU,GAB2-2007-GAL-DOM2,GT1,MAS,Me49,p89,RH-88,RUB,TgCATBr9,TgCatPRC2,VAND,VEG	15	1	TGRH88_020300	KRUF family protein (Fragment)	A0A0F7USZ5	KRUF family protein	VEG
3211	15	ARI,CAST,COUG,FOU,GAB2-2007-GAL-DOM2,GT1,MAS,Me49,p89,RH-88,RUB,TgCATBr9,TgCatPRC2,VAND,VEG	15	1	TGRH88_060430	Alpha/beta hydrolase family protein	A0A139YA18	Alpha/beta hydrolase family protein	ARI
3212	20	ARI,CAST,COUG,FOU,GAB2-2007-GAL-DOM2,GT1,MAS,Me49,p89,RH-88,RUB,TgCATBr9,TgCatPRC2,VAND,VEG	15	1	TGRH88_029500	Aspartyl protease ASP5 (Fragment)	A0A139XQT0	Aspartyl protease ASP5	ARI
3213	20	ARI,CAST,COUG,FOU,GAB2-2007-GAL-DOM2,GT1,MAS,Me49,p89,RH-88,RUB,TgCATBr9,TgCatPRC2,VAND,VEG	15	1	TGRH88_074220	Uncharacterized protein	A0A139Y4P7	Uncharacterized protein	ARI
3214	21	ARI,CAST,COUG,FOU,GAB2-2007-GAL-DOM2,GT1,MAS,Me49,p89,RH-88,RUB,TgCATBr9,TgCatPRC2,VAND,VEG	15	1	TGRH88_052840	Sel1 repeat-containing protein	A0A086LHN4	Sel1 repeat-containing protein	FOU
3215	31	ARI,CAST,COUG,FOU,GAB2-2007-GAL-DOM2,GT1,MAS,Me49,p89,RH-88,RUB,TgCATBr9,TgCatPRC2,VAND,VEG	15	1	TGRH88_080600	Poly(ADP-ribose) polymerase catalytic domain-containing protein (Fragment)	S7V536	Poly [ADP-ribose] polymerase	GT1
3216	15	ARI,CAST,COUG,FOU,GAB2-2007-GAL-DOM2,GT1,MAS,Me49,p89,RH-88,RUB,TgCATBr9,TgCatPRC2,VAND,VEG	15	1	TGRH88_013480	Radical SAM domain-containing protein	A0A139Y2C6	Radical SAM domain-containing protein	ARI
3217	15	ARI,CAST,COUG,FOU,GAB2-2007-GAL-DOM2,GT1,MAS,Me49,p89,RH-88,RUB,TgCATBr9,TgCatPRC2,VAND,VEG	15	1	TGRH88_007740	Putative glycosylphosphatidylinositol anchor attachment protein 1	A0A139XK35	Putative glycosylphosphatidylinositol anchor attachment protein 1	ARI
3218	15	ARI,CAST,COUG,FOU,GAB2-2007-GAL-DOM2,GT1,MAS,Me49,p89,RH-88,RUB,TgCATBr9,TgCatPRC2,VAND,VEG	15	1	TGRH88_043760	Elongation factor G, mitochondrial	A0A139XTU3	Elongation factor G, mitochondrial	ARI
3219	15	ARI,CAST,COUG,FOU,GAB2-2007-GAL-DOM2,GT1,MAS,Me49,p89,RH-88,RUB,TgCATBr9,TgCatPRC2,VAND,VEG	15	1	TGRH88_045240	RAP domain-containing protein	A0A139XWQ9	RAP domain-containing protein	ARI
3220	15	ARI,CAST,COUG,FOU,GAB2-2007-GAL-DOM2,GT1,MAS,Me49,p89,RH-88,RUB,TgCATBr9,TgCatPRC2,VAND,VEG	15	1	TGRH88_080700	Uncharacterized protein	A0A425I8T0	Uncharacterized protein	CAST
3221	23	ARI,CAST,COUG,FOU,GAB2-2007-GAL-DOM2,GT1,MAS,Me49,p89,RH-88,RUB,TgCATBr9,TgCatPRC2,VAND,VEG	15	1	TGRH88_080020	PUB domain-containing protein (Fragment)	A0A086KGE3	PUB domain-containing protein	GAB2-2007-GAL-DOM2
3224	15	ARI,CAST,COUG,FOU,GAB2-2007-GAL-DOM2,GT1,MAS,Me49,p89,RH-88,RUB,TgCATBr9,TgCatPRC2,VAND,VEG	15	1	TGRH88_054070	Putative rhoptry protein	A0A139XN13	Putative rhoptry protein	ARI
3225	17	ARI,CAST,COUG,FOU,GAB2-2007-GAL-DOM2,GT1,MAS,Me49,p89,RH-88,RUB,TgCATBr9,TgCatPRC2,VAND,VEG	15	1	TGRH88_044710	Uncharacterized protein	A0A139XWI3	Uncharacterized protein	ARI
3226	18	ARI,CAST,COUG,FOU,GAB2-2007-GAL-DOM2,GT1,MAS,Me49,p89,RH-88,RUB,TgCATBr9,TgCatPRC2,VAND,VEG	15	1	TGRH88_056000	HEAT repeat-containing protein	A0A139XK84	HEAT repeat-containing protein	ARI
3227	18	ARI,CAST,COUG,FOU,GAB2-2007-GAL-DOM2,GT1,MAS,Me49,p89,RH-88,RUB,TgCATBr9,TgCatPRC2,VAND,VEG	15	1	TGRH88_052810	AP-1 complex subunit gamma	A0A139Y8N7	AP-1 complex subunit gamma	ARI
3228	18	ARI,CAST,COUG,FOU,GAB2-2007-GAL-DOM2,GT1,MAS,Me49,p89,RH-88,RUB,TgCATBr9,TgCatPRC2,VAND,VEG	15	1	TGRH88_059150	Putative Chromosome-associated kinesin KLP1	A0A2G8YCG8	Putative Chromosome-associated kinesin KLP1	COUG
3231	15	ARI,CAST,COUG,FOU,GAB2-2007-GAL-DOM2,GT1,MAS,Me49,p89,RH-88,RUB,TgCATBr9,TgCatPRC2,VAND,VEG	15	1	TGRH88_027360	Putative cell-cycle-associated protein kinase DYRK2	A0A139XJR8	Putative cell-cycle-associated protein kinase DYRK2	ARI
3232	15	ARI,CAST,COUG,FOU,GAB2-2007-GAL-DOM2,GT1,MAS,Me49,p89,RH-88,RUB,TgCATBr9,TgCatPRC2,VAND,VEG	15	1	TGRH88_010660	AP2 domain transcription factor AP2IX-1	A0A139Y3R5	AP2 domain transcription factor AP2IX-1	ARI
3235	15	ARI,CAST,COUG,FOU,GAB2-2007-GAL-DOM2,GT1,MAS,Me49,p89,RH-88,RUB,TgCATBr9,TgCatPRC2,VAND,VEG	15	1	TGRH88_008680	Tetratricopeptide repeat-containing protein	A0A139XL08	Tetratricopeptide repeat-containing protein	ARI
3236	15	ARI,CAST,COUG,FOU,GAB2-2007-GAL-DOM2,GT1,MAS,Me49,p89,RH-88,RUB,TgCATBr9,TgCatPRC2,VAND,VEG	15	1	TGRH88_074110	Lecithin retinol acyltransferase	A0A139Y4W7	Lecithin retinol acyltransferase	ARI
3237	23	ARI,CAST,COUG,FOU,GAB2-2007-GAL-DOM2,GT1,MAS,Me49,p89,RH-88,RUB,TgCATBr9,TgCatPRC2,VAND,VEG	15	1	TGRH88_025960	Elongation factor 2 family protein	A0A425HUF0	Elongation factor 2 family protein	CAST
3242	15	ARI,CAST,COUG,FOU,GAB2-2007-GAL-DOM2,GT1,MAS,Me49,p89,RH-88,RUB,TgCATBr9,TgCatPRC2,VAND,VEG	15	1	TGRH88_006130	Uncharacterized protein	A0A139XJ70	Uncharacterized protein	ARI
3243	15	ARI,CAST,COUG,FOU,GAB2-2007-GAL-DOM2,GT1,MAS,Me49,p89,RH-88,RUB,TgCATBr9,TgCatPRC2,VAND,VEG	15	1	TGRH88_011120	Putative swarming motility protein YbiA	A0A139Y3J6	Putative swarming motility protein YbiA	ARI
3244	20	ARI,CAST,COUG,FOU,GAB2-2007-GAL-DOM2,GT1,MAS,Me49,p89,RH-88,RUB,TgCATBr9,TgCatPRC2,VAND,VEG	15	1	TGRH88_015580	Uncharacterized protein (Fragment)	A0A139Y1S0	Uncharacterized protein	ARI
3247	27	ARI,CAST,COUG,FOU,GAB2-2007-GAL-DOM2,GT1,MAS,Me49,p89,RH-88,RUB,TgCATBr9,TgCatPRC2,VAND,VEG	15	1	TGRH88_067250	ABC transporter transmembrane region domain-containing protein (Fragment)	A0A086JF83	ABC transporter transmembrane region domain-containing protein	GAB2-2007-GAL-DOM2
3252	15	ARI,CAST,COUG,FOU,GAB2-2007-GAL-DOM2,GT1,MAS,Me49,p89,RH-88,RUB,TgCATBr9,TgCatPRC2,VAND,VEG	15	1	TGRH88_062580	Ubiquitin carboxyl-terminal hydrolase	A0A139YAI2	Ubiquitin carboxyl-terminal hydrolase	ARI
3253	15	ARI,CAST,COUG,FOU,GAB2-2007-GAL-DOM2,GT1,MAS,Me49,p89,RH-88,RUB,TgCATBr9,TgCatPRC2,VAND,VEG	15	1	TGRH88_081880	Uncharacterized protein	A0A139XHZ7	Uncharacterized protein	ARI
3254	15	ARI,CAST,COUG,FOU,GAB2-2007-GAL-DOM2,GT1,MAS,Me49,p89,RH-88,RUB,TgCATBr9,TgCatPRC2,VAND,VEG	15	1	TGRH88_070550	Uncharacterized protein	A0A139XS60	Uncharacterized protein	ARI
3255	16	ARI,CAST,COUG,FOU,GAB2-2007-GAL-DOM2,GT1,MAS,Me49,p89,RH-88,RUB,TgCATBr9,TgCatPRC2,VAND,VEG	15	1	TGRH88_040540	Uncharacterized protein	A0A139XW25	Uncharacterized protein	ARI
3256	19	ARI,CAST,COUG,FOU,GAB2-2007-GAL-DOM2,GT1,MAS,Me49,p89,RH-88,RUB,TgCATBr9,TgCatPRC2,VAND,VEG	15	1	TGRH88_043580	Apicomplexan specific, related protein	A0A2G8Y940	Apicomplexan specific, related protein	COUG
3257	21	ARI,CAST,COUG,FOU,GAB2-2007-GAL-DOM2,GT1,MAS,Me49,p89,RH-88,RUB,TgCATBr9,TgCatPRC2,VAND,VEG	15	1	TGRH88_072770	Glycerol-3-phosphate-acyltransferase	A0A139Y3X7	Glycerol-3-phosphate-acyltransferase	ARI
3258	18	ARI,CAST,COUG,FOU,GAB2-2007-GAL-DOM2,GT1,MAS,Me49,p89,RH-88,RUB,TgCATBr9,TgCatPRC2,VAND,VEG	15	1	TGRH88_013970	Putative transmembrane protein	A0A3R7YV66	Putative transmembrane protein	CAST
3262	16	ARI,CAST,COUG,FOU,GAB2-2007-GAL-DOM2,GT1,MAS,Me49,p89,RH-88,RUB,TgCATBr9,TgCatPRC2,VAND,VEG	15	1	TGRH88_059550	Uncharacterized protein	A0A139Y9K3	Uncharacterized protein	ARI
3264	22	ARI,CAST,COUG,FOU,GAB2-2007-GAL-DOM2,GT1,MAS,Me49,p89,RH-88,RUB,TgCATBr9,TgCatPRC2,VAND,VEG	15	1	TGRH88_014250	H/ACA ribonucleoprotein complex non-core subunit NAF1	A0A2T6IXU6	H/ACA ribonucleoprotein complex non-core subunit NAF1	TgCATBr9
3265	26	ARI,CAST,COUG,FOU,GAB2-2007-GAL-DOM2,GT1,MAS,Me49,p89,RH-88,RUB,TgCATBr9,TgCatPRC2,VAND,VEG	15	1	TGRH88_021960	Regulator of chromosome condensation (RCC1) repeat-containing protein	S7UJC1	Regulator of chromosome condensation (RCC1) repeat-containing protein	GT1
3267	15	ARI,CAST,COUG,FOU,GAB2-2007-GAL-DOM2,GT1,MAS,Me49,p89,RH-88,RUB,TgCATBr9,TgCatPRC2,VAND,VEG	15	1	TGRH88_045950	PST-A-like protein	A0A086QKI6	PST-A-like protein	VAND
3269	15	ARI,CAST,COUG,FOU,GAB2-2007-GAL-DOM2,GT1,MAS,Me49,p89,RH-88,RUB,TgCATBr9,TgCatPRC2,VAND,VEG	15	1	TGRH88_056690	Uncharacterized protein	A0A139XKH1	Uncharacterized protein	ARI
3272	15	ARI,CAST,COUG,FOU,GAB2-2007-GAL-DOM2,GT1,MAS,Me49,p89,RH-88,RUB,TgCATBr9,TgCatPRC2,VAND,VEG	15	1	TGRH88_017130	Elongator complex protein ELP3	A0A125YMC0	Elongator complex protein ELP3	Me49
3273	22	ARI,CAST,COUG,FOU,GAB2-2007-GAL-DOM2,GT1,MAS,Me49,p89,RH-88,RUB,TgCATBr9,TgCatPRC2,VAND,VEG	15	1	TGRH88_030440	RNA recognition motif-containing protein (Fragment)	TGRH88_030440	RNA recognition motif-containing protein	RH-88
3275	15	ARI,CAST,COUG,FOU,GAB2-2007-GAL-DOM2,GT1,MAS,Me49,p89,RH-88,RUB,TgCATBr9,TgCatPRC2,VAND,VEG	15	1	TGRH88_081430	Phosphatidylserine decarboxylase	TGRH88_081430	phosphatidylserine decarboxylase	RH-88
3277	15	ARI,CAST,COUG,FOU,GAB2-2007-GAL-DOM2,GT1,MAS,Me49,p89,RH-88,RUB,TgCATBr9,TgCatPRC2,VAND,VEG	15	1	TGRH88_073070	PA14 domain-containing protein	A0A139Y3W1	PA14 domain-containing protein	ARI
3278	15	ARI,CAST,COUG,FOU,GAB2-2007-GAL-DOM2,GT1,MAS,Me49,p89,RH-88,RUB,TgCATBr9,TgCatPRC2,VAND,VEG	15	1	TGRH88_033860	AP2 domain transcription factor AP2VIIa-3	A0A139Y0H3	AP2 domain transcription factor AP2VIIa-3	ARI
3280	27	ARI,CAST,COUG,FOU,GAB2-2007-GAL-DOM2,GT1,MAS,Me49,p89,RH-88,RUB,TgCATBr9,TgCatPRC2,VAND,VEG	15	1	TGRH88_019530	NOL1/NOP2/sun family protein (Fragment)	TGRH88_019530	NOL1/NOP2/sun family protein	RH-88
3282	15	ARI,CAST,COUG,FOU,GAB2-2007-GAL-DOM2,GT1,MAS,Me49,p89,RH-88,RUB,TgCATBr9,TgCatPRC2,VAND,VEG	15	1	TGRH88_082720	Uncharacterized protein	A0A139Y7Q2	Uncharacterized protein	ARI
3283	22	ARI,CAST,COUG,FOU,GAB2-2007-GAL-DOM2,GT1,MAS,Me49,p89,RH-88,RUB,TgCATBr9,TgCatPRC2,VAND,VEG	15	1	TGRH88_081650	DNA helicase	A0A425I8I6	DNA helicase	CAST
3287	15	ARI,CAST,COUG,FOU,GAB2-2007-GAL-DOM2,GT1,MAS,Me49,p89,RH-88,RUB,TgCATBr9,TgCatPRC2,VAND,VEG	15	1	TGRH88_071670	PA14 domain-containing protein	A0A139XSJ3	PA14 domain-containing protein	ARI
3288	15	ARI,CAST,COUG,FOU,GAB2-2007-GAL-DOM2,GT1,MAS,Me49,p89,RH-88,RUB,TgCATBr9,TgCatPRC2,VAND,VEG	15	1	TGRH88_082060	Glyceraldehyde-3-phosphate dehydrogenase GAPDH2	A0A139Y7C9	Glyceraldehyde-3-phosphate dehydrogenase GAPDH2	ARI
3289	26	ARI,CAST,COUG,FOU,GAB2-2007-GAL-DOM2,GT1,MAS,Me49,p89,RH-88,RUB,TgCATBr9,TgCatPRC2,VAND,VEG	15	1	TGRH88_027670	GMC oxidoreductase (Fragment)	TGRH88_027670	GMC oxidoreductase	RH-88
3290	15	ARI,CAST,COUG,FOU,GAB2-2007-GAL-DOM2,GT1,MAS,Me49,p89,RH-88,RUB,TgCATBr9,TgCatPRC2,VAND,VEG	15	1	TGRH88_065240	Tetratricopeptide repeat-containing protein	A0A0F7V8I5	Tetratricopeptide repeat-containing protein	VEG
3291	15	ARI,CAST,COUG,FOU,GAB2-2007-GAL-DOM2,GT1,MAS,Me49,p89,RH-88,RUB,TgCATBr9,TgCatPRC2,VAND,VEG	15	1	TGRH88_087846	BT1 family protein	A0A139Y3P6	BT1 family protein	ARI
3292	15	ARI,CAST,COUG,FOU,GAB2-2007-GAL-DOM2,GT1,MAS,Me49,p89,RH-88,RUB,TgCATBr9,TgCatPRC2,VAND,VEG	15	1	TGRH88_081870	CRAL/TRIO domain-containing protein	A0A139XHZ8	CRAL/TRIO domain-containing protein	ARI
3293	20	ARI,CAST,COUG,FOU,GAB2-2007-GAL-DOM2,GT1,MAS,Me49,p89,RH-88,RUB,TgCATBr9,TgCatPRC2,VAND,VEG	15	1	TGRH88_042870	Phospholipase, patatin family protein	A0A2G8Y8X0	Phospholipase, patatin family protein	COUG
3294	23	ARI,CAST,COUG,FOU,GAB2-2007-GAL-DOM2,GT1,MAS,Me49,p89,RH-88,RUB,TgCATBr9,TgCatPRC2,VAND,VEG	15	1	TGRH88_050830	Protein kinase G AGC kinase family member PKG (Fragment)	S7UT18	cGMP-dependent protein kinase	GT1
3296	15	ARI,CAST,COUG,FOU,GAB2-2007-GAL-DOM2,GT1,MAS,Me49,p89,RH-88,RUB,TgCATBr9,TgCatPRC2,VAND,VEG	15	1	TGRH88_060590	Putative zinc finger protein	A0A139YA36	Putative zinc finger protein	ARI
3297	15	ARI,CAST,COUG,FOU,GAB2-2007-GAL-DOM2,GT1,MAS,Me49,p89,RH-88,RUB,TgCATBr9,TgCatPRC2,VAND,VEG	15	1	TGRH88_059600	Ribosomal protein RPS6	A0A139Y9R8	Ribosomal protein RPS6	ARI
3298	15	ARI,CAST,COUG,FOU,GAB2-2007-GAL-DOM2,GT1,MAS,Me49,p89,RH-88,RUB,TgCATBr9,TgCatPRC2,VAND,VEG	15	1	TGRH88_074310	OTU family cysteine protease	A0A139Y4A2	OTU family cysteine protease	ARI
3299	20	ARI,CAST,COUG,FOU,GAB2-2007-GAL-DOM2,GT1,MAS,Me49,p89,RH-88,RUB,TgCATBr9,TgCatPRC2,VAND,VEG	15	1	TGRH88_022040	Thrombospondin type 1 domain-containing protein	TGRH88_022040	thrombospondin type 1 domain-containing protein	RH-88
3300	15	ARI,CAST,COUG,FOU,GAB2-2007-GAL-DOM2,GT1,MAS,Me49,p89,RH-88,RUB,TgCATBr9,TgCatPRC2,VAND,VEG	15	1	TGRH88_036490	Uncharacterized protein	A0A139XZE2	Uncharacterized protein	ARI
3301	22	ARI,CAST,COUG,FOU,GAB2-2007-GAL-DOM2,GT1,MAS,Me49,p89,RH-88,RUB,TgCATBr9,TgCatPRC2,VAND,VEG	15	1	TGRH88_077800	Poly(A)-specific ribonuclease PARN	A0A3R8AXA9	Poly(A)-specific ribonuclease PARN	CAST
3303	15	ARI,CAST,COUG,FOU,GAB2-2007-GAL-DOM2,GT1,MAS,Me49,p89,RH-88,RUB,TgCATBr9,TgCatPRC2,VAND,VEG	15	1	TGRH88_051980	Uncharacterized protein	A0A139Y953	Uncharacterized protein	ARI
3304	16	ARI,CAST,COUG,FOU,GAB2-2007-GAL-DOM2,GT1,MAS,Me49,p89,RH-88,RUB,TgCATBr9,TgCatPRC2,VAND,VEG	15	1	TGRH88_015390	Zinc finger, C3HC4 type (RING finger) domain-containing protein	A0A425I497	Zinc finger, C3HC4 type (RING finger) domain-containing protein	CAST
3307	15	ARI,CAST,COUG,FOU,GAB2-2007-GAL-DOM2,GT1,MAS,Me49,p89,RH-88,RUB,TgCATBr9,TgCatPRC2,VAND,VEG	15	1	TGRH88_047460	START domain protein	A0A0F7V6G4	Protein containing a possible START(Steroidogenic acute regulatory (STAR) related lipid transfer) domain, related	VEG
3308	20	ARI,CAST,COUG,FOU,GAB2-2007-GAL-DOM2,GT1,MAS,Me49,p89,RH-88,RUB,TgCATBr9,TgCatPRC2,VAND,VEG	15	1	TGRH88_010670	Alpha-tubulin suppressor protein	A0A425I5T5	Alpha-tubulin suppressor protein	CAST
3312	15	ARI,CAST,COUG,FOU,GAB2-2007-GAL-DOM2,GT1,MAS,Me49,p89,RH-88,RUB,TgCATBr9,TgCatPRC2,VAND,VEG	15	1	TGRH88_062770	Putative transmembrane protein	A0A139YAB2	Uncharacterized protein	ARI
3313	15	ARI,CAST,COUG,FOU,GAB2-2007-GAL-DOM2,GT1,MAS,Me49,p89,RH-88,RUB,TgCATBr9,TgCatPRC2,VAND,VEG	15	1	TGRH88_036100	p-aminobenzoic acid synthase	A0A139XZL6	p-aminobenzoic acid synthase	ARI
3314	15	ARI,CAST,COUG,FOU,GAB2-2007-GAL-DOM2,GT1,MAS,Me49,p89,RH-88,RUB,TgCATBr9,TgCatPRC2,VAND,VEG	15	1	TGRH88_003130	Pyruvate kinase	A0A3R8A6K7	Pyruvate kinase	CAST
3315	15	ARI,CAST,COUG,FOU,GAB2-2007-GAL-DOM2,GT1,MAS,Me49,p89,RH-88,RUB,TgCATBr9,TgCatPRC2,VAND,VEG	15	1	TGRH88_062480	Putative transmembrane protein	A0A139YAT5	Putative transporter	ARI
3316	15	ARI,CAST,COUG,FOU,GAB2-2007-GAL-DOM2,GT1,MAS,Me49,p89,RH-88,RUB,TgCATBr9,TgCatPRC2,VAND,VEG	15	1	TGRH88_004620	Uncharacterized protein	A0A139XT10	Uncharacterized protein	ARI
3319	17	ARI,CAST,COUG,FOU,GAB2-2007-GAL-DOM2,GT1,MAS,Me49,p89,RH-88,RUB,TgCATBr9,TgCatPRC2,VAND,VEG	15	1	TGRH88_061620	ATP-binding cassette G family transporter ABCG107	A0A0F7VCT1	ABC transporter, putative	VEG
3320	29	ARI,CAST,COUG,FOU,GAB2-2007-GAL-DOM2,GT1,MAS,Me49,p89,RH-88,RUB,TgCATBr9,TgCatPRC2,VAND,VEG	15	1	TGRH88_058940	Lectin C-type domain protein	A0A0F7V6L9	C-type lectin domain-containing protein	VEG
3322	15	ARI,CAST,COUG,FOU,GAB2-2007-GAL-DOM2,GT1,MAS,Me49,p89,RH-88,RUB,TgCATBr9,TgCatPRC2,VAND,VEG	15	1	TGRH88_039050	Histone arginine methyltransferase PRMT5	A0A151HFE7	Histone arginine methyltransferase PRMT5	TgCatPRC2
3323	15	ARI,CAST,COUG,FOU,GAB2-2007-GAL-DOM2,GT1,MAS,Me49,p89,RH-88,RUB,TgCATBr9,TgCatPRC2,VAND,VEG	15	1	TGRH88_015470	Putative glutamic acid-rich protein	A0A0F7V5N1	Glutamic acid-rich protein, putative	VEG
3325	15	ARI,CAST,COUG,FOU,GAB2-2007-GAL-DOM2,GT1,MAS,Me49,p89,RH-88,RUB,TgCATBr9,TgCatPRC2,VAND,VEG	15	1	TGRH88_022500	Putative transmembrane protein	A0A139XRH0	Uncharacterized protein	ARI
3326	15	ARI,CAST,COUG,FOU,GAB2-2007-GAL-DOM2,GT1,MAS,Me49,p89,RH-88,RUB,TgCATBr9,TgCatPRC2,VAND,VEG	15	1	TGRH88_051140	Uncharacterized protein	A0A139Y876	Uncharacterized protein	ARI
3327	15	ARI,CAST,COUG,FOU,GAB2-2007-GAL-DOM2,GT1,MAS,Me49,p89,RH-88,RUB,TgCATBr9,TgCatPRC2,VAND,VEG	15	1	TGRH88_012790	Phosphoacetylglucosamine mutase	A0A139Y2H7	Phosphoacetylglucosamine mutase	ARI
3331	15	ARI,CAST,COUG,FOU,GAB2-2007-GAL-DOM2,GT1,MAS,Me49,p89,RH-88,RUB,TgCATBr9,TgCatPRC2,VAND,VEG	15	1	TGRH88_022050	Tyrosine kinase-like (TKL) protein	A0A139XRA3	Tyrosine kinase-like (TKL) protein	ARI
3333	19	ARI,CAST,COUG,FOU,GAB2-2007-GAL-DOM2,GT1,MAS,Me49,p89,RH-88,RUB,TgCATBr9,TgCatPRC2,VAND,VEG	15	1	TGRH88_073840	Rhoptry neck protein RON4	A0A425HQJ5	Rhoptry neck protein RON4	CAST
3334	15	ARI,CAST,COUG,FOU,GAB2-2007-GAL-DOM2,GT1,MAS,Me49,p89,RH-88,RUB,TgCATBr9,TgCatPRC2,VAND,VEG	15	1	TGRH88_029410	Uncharacterized protein	A0A086PX08	Uncharacterized protein	VAND
3335	15	ARI,CAST,COUG,FOU,GAB2-2007-GAL-DOM2,GT1,MAS,Me49,p89,RH-88,RUB,TgCATBr9,TgCatPRC2,VAND,VEG	15	1	TGRH88_030180	Uncharacterized protein	A0A139XM35	Uncharacterized protein	ARI
3336	15	ARI,CAST,COUG,FOU,GAB2-2007-GAL-DOM2,GT1,MAS,Me49,p89,RH-88,RUB,TgCATBr9,TgCatPRC2,VAND,VEG	15	1	TGRH88_024570	GMC oxidoreductase	A0A0F7UXQ2	Glucose-methanol-choline oxidoreductase domain-containing protein	VEG
3337	15	ARI,CAST,COUG,FOU,GAB2-2007-GAL-DOM2,GT1,MAS,Me49,p89,RH-88,RUB,TgCATBr9,TgCatPRC2,VAND,VEG	15	1	TGRH88_049440	Alpha-galactosidase	A0A139Y854	Alpha-galactosidase	ARI
3338	15	ARI,CAST,COUG,FOU,GAB2-2007-GAL-DOM2,GT1,MAS,Me49,p89,RH-88,RUB,TgCATBr9,TgCatPRC2,VAND,VEG	15	1	TGRH88_077520	Uncharacterized protein	A0A139Y5E4	Uncharacterized protein	ARI
3339	15	ARI,CAST,COUG,FOU,GAB2-2007-GAL-DOM2,GT1,MAS,Me49,p89,RH-88,RUB,TgCATBr9,TgCatPRC2,VAND,VEG	15	1	TGRH88_068340	Uncharacterized protein	A0A139XPK3	Uncharacterized protein	ARI
3341	15	ARI,CAST,COUG,FOU,GAB2-2007-GAL-DOM2,GT1,MAS,Me49,p89,RH-88,RUB,TgCATBr9,TgCatPRC2,VAND,VEG	15	1	TGRH88_008580	Uncharacterized protein	A0A139XL17	Uncharacterized protein	ARI
3346	15	ARI,CAST,COUG,FOU,GAB2-2007-GAL-DOM2,GT1,MAS,Me49,p89,RH-88,RUB,TgCATBr9,TgCatPRC2,VAND,VEG	15	1	TGRH88_042990	Uncharacterized protein	A0A139XU05	Uncharacterized protein	ARI
3347	15	ARI,CAST,COUG,FOU,GAB2-2007-GAL-DOM2,GT1,MAS,Me49,p89,RH-88,RUB,TgCATBr9,TgCatPRC2,VAND,VEG	15	1	TGRH88_029620	Iron only hydrogenase large subunit, c-terminal domain-containing protein	A0A139XQR8	Iron only hydrogenase large subunit, c-terminal domain-containing protein	ARI
3348	17	ARI,CAST,COUG,FOU,GAB2-2007-GAL-DOM2,GT1,MAS,Me49,p89,RH-88,RUB,TgCATBr9,TgCatPRC2,VAND,VEG	15	1	TGRH88_054280	Magnesium transporter NIPA	A0A139XN38	Magnesium transporter NIPA	ARI
3349	17	ARI,CAST,COUG,FOU,GAB2-2007-GAL-DOM2,GT1,MAS,Me49,p89,RH-88,RUB,TgCATBr9,TgCatPRC2,VAND,VEG	15	1	TGRH88_022660	Putative rRNA methyltransferase	A0A139XRG9	Putative rRNA methyltransferase	ARI
3350	21	ARI,CAST,COUG,FOU,GAB2-2007-GAL-DOM2,GT1,MAS,Me49,p89,RH-88,RUB,TgCATBr9,TgCatPRC2,VAND,VEG	15	1	TGRH88_060770	BSD domain-containing protein	A0A425HZZ8	BSD domain-containing protein	CAST
3351	15	ARI,CAST,COUG,FOU,GAB2-2007-GAL-DOM2,GT1,MAS,Me49,p89,RH-88,RUB,TgCATBr9,TgCatPRC2,VAND,VEG	15	1	TGRH88_076440	Endonuclease/exonuclease/phosphatase family protein	A0A2G8Y827	Endonuclease/exonuclease/phosphatase family protein	COUG
3352	21	ARI,CAST,COUG,FOU,GAB2-2007-GAL-DOM2,GT1,MAS,Me49,p89,RH-88,RUB,TgCATBr9,TgCatPRC2,VAND,VEG	15	1	TGRH88_065100	Uncharacterized protein	A0A2G8XQD7	Uncharacterized protein	COUG
3353	15	ARI,CAST,COUG,FOU,GAB2-2007-GAL-DOM2,GT1,MAS,Me49,p89,RH-88,RUB,TgCATBr9,TgCatPRC2,VAND,VEG	15	1	TGRH88_049660	Uncharacterized protein	A0A139Y7N8	Uncharacterized protein	ARI
3354	15	ARI,CAST,COUG,FOU,GAB2-2007-GAL-DOM2,GT1,MAS,Me49,p89,RH-88,RUB,TgCATBr9,TgCatPRC2,VAND,VEG	15	1	TGRH88_081450	WD domain, G-beta repeat-containing protein	A0A139Y6R5	WD domain, G-beta repeat-containing protein	ARI
3355	16	ARI,CAST,COUG,FOU,GAB2-2007-GAL-DOM2,GT1,MAS,Me49,p89,RH-88,RUB,TgCATBr9,TgCatPRC2,VAND,VEG	15	1	TGRH88_005870	Putative F-box protein	A0A3R7YIX2	Putative F-box protein	CAST
3357	15	ARI,CAST,COUG,FOU,GAB2-2007-GAL-DOM2,GT1,MAS,Me49,p89,RH-88,RUB,TgCATBr9,TgCatPRC2,VAND,VEG	15	1	TGRH88_042140	Uncharacterized protein	A0A139XUH0	Uncharacterized protein	ARI
3358	15	ARI,CAST,COUG,FOU,GAB2-2007-GAL-DOM2,GT1,MAS,Me49,p89,RH-88,RUB,TgCATBr9,TgCatPRC2,VAND,VEG	15	1	TGRH88_075000	Uncharacterized protein	A0A139Y4R3	Uncharacterized protein	ARI
3359	26	ARI,CAST,COUG,FOU,GAB2-2007-GAL-DOM2,GT1,MAS,Me49,p89,RH-88,RUB,TgCATBr9,TgCatPRC2,VAND,VEG	15	1	TGRH88_078520	O-linked N-acetylglucosamine transferase (Fragment)	A0A2G8YAK2	Probable UDP-N-acetylglucosamine--peptide N-acetylglucosaminyltransferase SPINDLY	COUG
3362	15	ARI,CAST,COUG,FOU,GAB2-2007-GAL-DOM2,GT1,MAS,Me49,p89,RH-88,RUB,TgCATBr9,TgCatPRC2,VAND,VEG	15	1	TGRH88_043140	WD domain, G-beta repeat-containing protein	A0A0F7V2R7	Hypothtetical protein, conserved	VEG
3364	15	ARI,CAST,COUG,FOU,GAB2-2007-GAL-DOM2,GT1,MAS,Me49,p89,RH-88,RUB,TgCATBr9,TgCatPRC2,VAND,VEG	15	1	TGRH88_071150	Putative transmembrane protein	A0A139XSA9	Uncharacterized protein	ARI
3365	15	ARI,CAST,COUG,FOU,GAB2-2007-GAL-DOM2,GT1,MAS,Me49,p89,RH-88,RUB,TgCATBr9,TgCatPRC2,VAND,VEG	15	1	TGRH88_038700	Uncharacterized protein	A0A139XVE4	Uncharacterized protein	ARI
3366	18	ARI,CAST,COUG,FOU,GAB2-2007-GAL-DOM2,GT1,MAS,Me49,p89,RH-88,RUB,TgCATBr9,TgCatPRC2,VAND,VEG	15	1	TGRH88_014140	Methionyl-tRNA synthetase	A0A139Y241	Methionyl-tRNA synthetase	ARI
3368	22	ARI,CAST,COUG,FOU,GAB2-2007-GAL-DOM2,GT1,MAS,Me49,p89,RH-88,RUB,TgCATBr9,TgCatPRC2,VAND,VEG	15	1	TGRH88_070440	Uncharacterized protein	A0A2G8YD65	Uncharacterized protein	COUG
3369	25	ARI,CAST,COUG,FOU,GAB2-2007-GAL-DOM2,GT1,MAS,Me49,p89,RH-88,RUB,TgCATBr9,TgCatPRC2,VAND,VEG	15	1	TGRH88_076280	Uncharacterized protein (Fragment)	A0A086KWB0	Uncharacterized protein	GAB2-2007-GAL-DOM2
3371	15	ARI,CAST,COUG,FOU,GAB2-2007-GAL-DOM2,GT1,MAS,Me49,p89,RH-88,RUB,TgCATBr9,TgCatPRC2,VAND,VEG	15	1	TGRH88_052470	Rhoptry kinase family protein ROP27	A0A139Y8T1	Rhoptry kinase family protein ROP27	ARI
3372	15	ARI,CAST,COUG,FOU,GAB2-2007-GAL-DOM2,GT1,MAS,Me49,p89,RH-88,RUB,TgCATBr9,TgCatPRC2,VAND,VEG	15	1	TGRH88_039420	Tetratricopeptide repeat-containing protein	A0A139XVT0	Tetratricopeptide repeat-containing protein	ARI
3373	21	ARI,CAST,COUG,FOU,GAB2-2007-GAL-DOM2,GT1,MAS,Me49,p89,RH-88,RUB,TgCATBr9,TgCatPRC2,VAND,VEG	15	1	TGRH88_070270	SAC3/GANP family protein (Fragment)	A0A3R7Z7F3	SAC3/GANP family protein	CAST
3374	15	ARI,CAST,COUG,FOU,GAB2-2007-GAL-DOM2,GT1,MAS,Me49,p89,RH-88,RUB,TgCATBr9,TgCatPRC2,VAND,VEG	15	1	TGRH88_033270	Zinc finger, C3HC4 type (RING finger) domain-containing protein	A0A425I2H6	Zinc finger, C3HC4 type (RING finger) domain-containing protein	CAST
3382	20	ARI,CAST,COUG,FOU,GAB2-2007-GAL-DOM2,GT1,MAS,Me49,p89,RH-88,RUB,TgCATBr9,TgCatPRC2,VAND,VEG	15	1	TGRH88_057770	DNA replication licensing factor MCM6	A0A139XLA9	DNA replication licensing factor MCM6	ARI
3383	16	ARI,CAST,COUG,FOU,GAB2-2007-GAL-DOM2,GT1,MAS,Me49,p89,RH-88,RUB,TgCATBr9,TgCatPRC2,VAND,VEG	15	1	TGRH88_055230	1,4-alpha-glucan branching enzyme	A0A139XNG1	1,4-alpha-glucan branching enzyme	ARI
3384	15	ARI,CAST,COUG,FOU,GAB2-2007-GAL-DOM2,GT1,MAS,Me49,p89,RH-88,RUB,TgCATBr9,TgCatPRC2,VAND,VEG	15	1	TGRH88_068130	Trypsin domain-containing protein	A0A139XPK7	Trypsin domain-containing protein	ARI
3385	17	ARI,CAST,COUG,FOU,GAB2-2007-GAL-DOM2,GT1,MAS,Me49,p89,RH-88,RUB,TgCATBr9,TgCatPRC2,VAND,VEG	15	1	TGRH88_019030	DHHC zinc finger domain-containing protein	A0A139XLW7	DHHC zinc finger domain-containing protein	ARI
3386	21	ARI,CAST,COUG,FOU,GAB2-2007-GAL-DOM2,GT1,MAS,Me49,p89,RH-88,RUB,TgCATBr9,TgCatPRC2,VAND,VEG	15	1	TGRH88_020100	HEAT repeat-containing protein (Fragment)	A0A139XLJ9	HEAT repeat-containing protein	ARI
3389	15	ARI,CAST,COUG,FOU,GAB2-2007-GAL-DOM2,GT1,MAS,Me49,p89,RH-88,RUB,TgCATBr9,TgCatPRC2,VAND,VEG	15	1	TGRH88_000440	Uncharacterized protein	TGRH88_000440	unspecified product	RH-88
3390	17	ARI,CAST,COUG,FOU,GAB2-2007-GAL-DOM2,GT1,MAS,Me49,p89,RH-88,RUB,TgCATBr9,TgCatPRC2,VAND,VEG	15	1	TGRH88_028080	Pyridoxal-dependent decarboxylase domain protein	A0A139XQ93	Pyridoxal-dependent decarboxylase domain protein	ARI
3391	17	ARI,CAST,COUG,FOU,GAB2-2007-GAL-DOM2,GT1,MAS,Me49,p89,RH-88,RUB,TgCATBr9,TgCatPRC2,VAND,VEG	15	1	TGRH88_044160	Putative aminopeptidase n	A0A139XTS7	Putative aminopeptidase n	ARI
3392	26	ARI,CAST,COUG,FOU,GAB2-2007-GAL-DOM2,GT1,MAS,Me49,p89,RH-88,RUB,TgCATBr9,TgCatPRC2,VAND,VEG	15	1	TGRH88_072070	Uncharacterized protein	S8F727	Uncharacterized protein	Me49
3393	15	ARI,CAST,COUG,FOU,GAB2-2007-GAL-DOM2,GT1,MAS,Me49,p89,RH-88,RUB,TgCATBr9,TgCatPRC2,VAND,VEG	15	1	TGRH88_038140	ATPase, AAA family protein	TGRH88_038140	ATPase, AAA family protein	RH-88
3394	18	ARI,CAST,COUG,FOU,GAB2-2007-GAL-DOM2,GT1,MAS,Me49,p89,RH-88,RUB,TgCATBr9,TgCatPRC2,VAND,VEG	15	1	TGRH88_060520	Uncharacterized protein	A0A086QIN6	Uncharacterized protein	VAND
3395	18	ARI,CAST,COUG,FOU,GAB2-2007-GAL-DOM2,GT1,MAS,Me49,p89,RH-88,RUB,TgCATBr9,TgCatPRC2,VAND,VEG	15	1	TGRH88_072700	3-methyl-2-oxobutanoate hydroxymethyltransferase	A0A139Y406	3-methyl-2-oxobutanoate hydroxymethyltransferase	ARI
3396	15	ARI,CAST,COUG,FOU,GAB2-2007-GAL-DOM2,GT1,MAS,Me49,p89,RH-88,RUB,TgCATBr9,TgCatPRC2,VAND,VEG	15	1	TGRH88_083190	Subtilisin	A0A139XIP2	Subtilisin	ARI
3397	15	ARI,CAST,COUG,FOU,GAB2-2007-GAL-DOM2,GT1,MAS,Me49,p89,RH-88,RUB,TgCATBr9,TgCatPRC2,VAND,VEG	15	1	TGRH88_081960	Putative zinc finger protein	A0A139XI21	Putative zinc finger protein	ARI
3400	19	ARI,CAST,COUG,FOU,GAB2-2007-GAL-DOM2,GT1,MAS,Me49,p89,RH-88,RUB,TgCATBr9,TgCatPRC2,VAND,VEG	15	1	TGRH88_049470	Uncharacterized protein	A0A0F7V477	Uncharacterized protein	VEG
3401	15	ARI,CAST,COUG,FOU,GAB2-2007-GAL-DOM2,GT1,MAS,Me49,p89,RH-88,RUB,TgCATBr9,TgCatPRC2,VAND,VEG	15	1	TGRH88_056700	AP2 domain-containing protein	A0A139XKG3	AP2 domain-containing protein	ARI
3403	16	ARI,CAST,COUG,FOU,GAB2-2007-GAL-DOM2,GT1,MAS,Me49,p89,RH-88,RUB,TgCATBr9,TgCatPRC2,VAND,VEG	15	1	TGRH88_015260	Oxidoreductase, 2OG-Fe(II) oxygenase family protein	A0A139Y1W3	Oxidoreductase, 2OG-Fe(II) oxygenase family protein	ARI
3405	29	ARI,CAST,COUG,FOU,GAB2-2007-GAL-DOM2,GT1,MAS,Me49,p89,RH-88,RUB,TgCATBr9,TgCatPRC2,VAND,VEG	15	1	TGRH88_016990	XPA binding protein 2 family protein	A0A139Y139	XPA binding protein 2 family protein	ARI
3406	16	ARI,CAST,COUG,FOU,GAB2-2007-GAL-DOM2,GT1,MAS,Me49,p89,RH-88,RUB,TgCATBr9,TgCatPRC2,VAND,VEG	15	1	TGRH88_057830	Putative transmembrane protein	A0A139XL98	Uncharacterized protein	ARI
3410	17	ARI,CAST,COUG,FOU,GAB2-2007-GAL-DOM2,GT1,MAS,Me49,p89,RH-88,RUB,TgCATBr9,TgCatPRC2,VAND,VEG	15	1	TGRH88_029550	Vacuolar protein sorting-associated protein 35	TGRH88_029550	putative vacuolar sorting protein 35	RH-88
3411	15	ARI,CAST,COUG,FOU,GAB2-2007-GAL-DOM2,GT1,MAS,Me49,p89,RH-88,RUB,TgCATBr9,TgCatPRC2,VAND,VEG	15	1	TGRH88_071560	Putative cAMP-specific phosphodiesterase	A0A0F7V344	cAMP-specific phosphodiesterase, putative	VEG
3412	15	ARI,CAST,COUG,FOU,GAB2-2007-GAL-DOM2,GT1,MAS,Me49,p89,RH-88,RUB,TgCATBr9,TgCatPRC2,VAND,VEG	15	1	TGRH88_015220	DnaJ domain-containing protein	A0A139Y203	DnaJ domain-containing protein	ARI
3413	15	ARI,CAST,COUG,FOU,GAB2-2007-GAL-DOM2,GT1,MAS,Me49,p89,RH-88,RUB,TgCATBr9,TgCatPRC2,VAND,VEG	15	1	TGRH88_003390	Uncharacterized protein	A0A139XTD2	Uncharacterized protein	ARI
3414	15	ARI,CAST,COUG,FOU,GAB2-2007-GAL-DOM2,GT1,MAS,Me49,p89,RH-88,RUB,TgCATBr9,TgCatPRC2,VAND,VEG	15	1	TGRH88_072100	Polynucleotide adenylyltransferase	A0A139Y3I6	Polynucleotide adenylyltransferase	ARI
3415	15	ARI,CAST,COUG,FOU,GAB2-2007-GAL-DOM2,GT1,MAS,Me49,p89,RH-88,RUB,TgCATBr9,TgCatPRC2,VAND,VEG	15	1	TGRH88_043500	Tetratricopeptide repeat-containing protein	A0A139XTY4	Tetratricopeptide repeat-containing protein	ARI
3416	15	ARI,CAST,COUG,FOU,GAB2-2007-GAL-DOM2,GT1,MAS,Me49,p89,RH-88,RUB,TgCATBr9,TgCatPRC2,VAND,VEG	15	1	TGRH88_037380	Uncharacterized protein	A0A139XZB1	Uncharacterized protein	ARI
3417	15	ARI,CAST,COUG,FOU,GAB2-2007-GAL-DOM2,GT1,MAS,Me49,p89,RH-88,RUB,TgCATBr9,TgCatPRC2,VAND,VEG	15	1	TGRH88_074120	DA1-like domain-containing protein	A0A139Y4D4	DA1-like domain-containing protein	ARI
3418	19	ARI,CAST,COUG,FOU,GAB2-2007-GAL-DOM2,GT1,MAS,Me49,p89,RH-88,RUB,TgCATBr9,TgCatPRC2,VAND,VEG	15	1	TGRH88_004910	Glucosidase II beta subunit-like protein	A0A3R7YM03	Glucosidase II beta subunit-like protein	CAST
3419	20	ARI,CAST,COUG,FOU,GAB2-2007-GAL-DOM2,GT1,MAS,Me49,p89,RH-88,RUB,TgCATBr9,TgCatPRC2,VAND,VEG	15	1	TGRH88_007150	Uncharacterized protein (Fragment)	S7VT14	Uncharacterized protein	GT1
3420	16	ARI,CAST,COUG,FOU,GAB2-2007-GAL-DOM2,GT1,MAS,Me49,p89,RH-88,RUB,TgCATBr9,TgCatPRC2,VAND,VEG	15	1	TGRH88_074200	Tetratricopeptide repeat-containing protein	TGRH88_074200	tetratricopeptide repeat-containing protein	RH-88
3421	17	ARI,CAST,COUG,FOU,GAB2-2007-GAL-DOM2,GT1,MAS,Me49,p89,RH-88,RUB,TgCATBr9,TgCatPRC2,VAND,VEG	15	1	TGRH88_054540	GYF domain protein	TGRH88_054540	unspecified product	RH-88
3426	24	ARI,CAST,COUG,FOU,GAB2-2007-GAL-DOM2,GT1,MAS,Me49,p89,RH-88,RUB,TgCATBr9,TgCatPRC2,VAND,VEG	15	1	TGRH88_058380	DEAD/DEAH box RNA helicase family protein (Fragment)	S7V240	DEAD/DEAH box RNA helicase family protein	GT1
3427	21	ARI,CAST,COUG,FOU,GAB2-2007-GAL-DOM2,GT1,MAS,Me49,p89,RH-88,RUB,TgCATBr9,TgCatPRC2,VAND,VEG	15	1	TGRH88_057350	Uncharacterized protein	A0A0F7V9U0	Uncharacterized protein	VEG
3430	25	ARI,CAST,COUG,FOU,GAB2-2007-GAL-DOM2,GT1,MAS,Me49,p89,RH-88,RUB,TgCATBr9,TgCatPRC2,VAND,VEG	15	1	TGRH88_015180	Serine protease (Fragment)	A0A139Y1V1	Serine protease	ARI
3431	22	ARI,CAST,COUG,FOU,GAB2-2007-GAL-DOM2,GT1,MAS,Me49,p89,RH-88,RUB,TgCATBr9,TgCatPRC2,VAND,VEG	15	1	TGRH88_011490	Uncharacterized protein	A0A139Y377	Putative nucleolar protein 9	ARI
3432	16	ARI,CAST,COUG,FOU,GAB2-2007-GAL-DOM2,GT1,MAS,Me49,p89,RH-88,RUB,TgCATBr9,TgCatPRC2,VAND,VEG	15	1	TGRH88_049180	Uncharacterized protein	A0A139Y7G4	Uncharacterized protein	ARI
3433	22	ARI,CAST,COUG,FOU,GAB2-2007-GAL-DOM2,GT1,MAS,Me49,p89,RH-88,RUB,TgCATBr9,TgCatPRC2,VAND,VEG	15	1	TGRH88_051200	Uncharacterized protein	A0A3R7YTA9	Uncharacterized protein	CAST
3435	15	ARI,CAST,COUG,FOU,GAB2-2007-GAL-DOM2,GT1,MAS,Me49,p89,RH-88,RUB,TgCATBr9,TgCatPRC2,VAND,VEG	15	1	TGRH88_044810	SNF7 family protein	TGRH88_044810	SNF7 family protein	RH-88
3436	23	ARI,CAST,COUG,FOU,GAB2-2007-GAL-DOM2,GT1,MAS,Me49,p89,RH-88,RUB,TgCATBr9,TgCatPRC2,VAND,VEG	15	1	TGRH88_036440	Dolichyl-diphosphooligosaccharide--protein glycosyltransferase subunit 1	A0A139XZC9	Dolichyl-diphosphooligosaccharide--protein glycosyltransferase subunit 1	ARI
3437	23	ARI,CAST,COUG,FOU,GAB2-2007-GAL-DOM2,GT1,MAS,Me49,p89,RH-88,RUB,TgCATBr9,TgCatPRC2,VAND,VEG	15	1	TGRH88_047820	Uncharacterized protein (Fragment)	A0A2G8Y6N5	Putative transmembrane protein	COUG
3438	15	ARI,CAST,COUG,FOU,GAB2-2007-GAL-DOM2,GT1,MAS,Me49,p89,RH-88,RUB,TgCATBr9,TgCatPRC2,VAND,VEG	15	1	TGRH88_083260	Putative transmembrane protein	S7V4Z1	Uncharacterized protein	GT1
3441	15	ARI,CAST,COUG,FOU,GAB2-2007-GAL-DOM2,GT1,MAS,Me49,p89,RH-88,RUB,TgCATBr9,TgCatPRC2,VAND,VEG	15	1	TGRH88_020410	Putative sulfite oxidase	TGRH88_020410	putative sulfite oxidase	RH-88
3443	17	ARI,CAST,COUG,FOU,GAB2-2007-GAL-DOM2,GT1,MAS,Me49,p89,RH-88,RUB,TgCATBr9,TgCatPRC2,VAND,VEG	15	1	TGRH88_070800	Uncharacterized protein	A0A139XS75	Uncharacterized protein	ARI
3444	15	ARI,CAST,COUG,FOU,GAB2-2007-GAL-DOM2,GT1,MAS,Me49,p89,RH-88,RUB,TgCATBr9,TgCatPRC2,VAND,VEG	15	1	TGRH88_058590	Putative transmembrane protein	A0A0F7V6J9	Uncharacterized protein	VEG
3445	15	ARI,CAST,COUG,FOU,GAB2-2007-GAL-DOM2,GT1,MAS,Me49,p89,RH-88,RUB,TgCATBr9,TgCatPRC2,VAND,VEG	15	1	TGRH88_045110	Uncharacterized protein	V5BAM1	Uncharacterized protein	VEG
3446	15	ARI,CAST,COUG,FOU,GAB2-2007-GAL-DOM2,GT1,MAS,Me49,p89,RH-88,RUB,TgCATBr9,TgCatPRC2,VAND,VEG	15	1	TGRH88_029460	Putative flagellar associated protein	A0A0F7UYP5	Uncharacterized protein	VEG
3447	15	ARI,CAST,COUG,FOU,GAB2-2007-GAL-DOM2,GT1,MAS,Me49,p89,RH-88,RUB,TgCATBr9,TgCatPRC2,VAND,VEG	15	1	TGRH88_031320	Uncharacterized protein	A0A139XMI8	Uncharacterized protein	ARI
3449	15	ARI,CAST,COUG,FOU,GAB2-2007-GAL-DOM2,GT1,MAS,Me49,p89,RH-88,RUB,TgCATBr9,TgCatPRC2,VAND,VEG	15	1	TGRH88_070200	NOL1/NOP2/Sun family protein	A0A086M8Q9	NOL1/NOP2/Sun family protein	RUB
3453	15	ARI,CAST,COUG,FOU,GAB2-2007-GAL-DOM2,GT1,MAS,Me49,p89,RH-88,RUB,TgCATBr9,TgCatPRC2,VAND,VEG	15	1	TGRH88_025620	Putative lysophospholipase	A0A139XYC0	Putative lysophospholipase	ARI
3454	16	ARI,CAST,COUG,FOU,GAB2-2007-GAL-DOM2,GT1,MAS,Me49,p89,RH-88,RUB,TgCATBr9,TgCatPRC2,VAND,VEG	15	1	TGRH88_071890	Uncharacterized protein	A0A139XSL1	Uncharacterized protein	ARI
3455	15	ARI,CAST,COUG,FOU,GAB2-2007-GAL-DOM2,GT1,MAS,Me49,p89,RH-88,RUB,TgCATBr9,TgCatPRC2,VAND,VEG	15	1	TGRH88_007900	Uncharacterized protein	A0A139XK52	Uncharacterized protein	ARI
3457	15	ARI,CAST,COUG,FOU,GAB2-2007-GAL-DOM2,GT1,MAS,Me49,p89,RH-88,RUB,TgCATBr9,TgCatPRC2,VAND,VEG	15	1	TGRH88_034560	Uncharacterized protein	A0A139Y023	Uncharacterized protein	ARI
3459	15	ARI,CAST,COUG,FOU,GAB2-2007-GAL-DOM2,GT1,MAS,Me49,p89,RH-88,RUB,TgCATBr9,TgCatPRC2,VAND,VEG	15	1	TGRH88_034040	Putative translation elongation factor 2 family protein	A0A139Y075	Putative translation elongation factor 2 family protein	ARI
3460	15	ARI,CAST,COUG,FOU,GAB2-2007-GAL-DOM2,GT1,MAS,Me49,p89,RH-88,RUB,TgCATBr9,TgCatPRC2,VAND,VEG	15	1	TGRH88_013810	RNA recognition motif-containing protein	A0A139Y292	RNA recognition motif-containing protein	ARI
3461	15	ARI,CAST,COUG,FOU,GAB2-2007-GAL-DOM2,GT1,MAS,Me49,p89,RH-88,RUB,TgCATBr9,TgCatPRC2,VAND,VEG	15	1	TGRH88_013980	Adenylate and guanylate cyclase catalytic domain-containing protein	A0A139Y2D4	Adenylate and guanylate cyclase catalytic domain-containing protein	ARI
3464	17	ARI,CAST,COUG,FOU,GAB2-2007-GAL-DOM2,GT1,MAS,Me49,p89,RH-88,RUB,TgCATBr9,TgCatPRC2,VAND,VEG	15	1	TGRH88_010580	AGC kinase	A0A139Y3Z4	AGC kinase	ARI
3465	15	ARI,CAST,COUG,FOU,GAB2-2007-GAL-DOM2,GT1,MAS,Me49,p89,RH-88,RUB,TgCATBr9,TgCatPRC2,VAND,VEG	15	1	TGRH88_013760	AP2 domain transcription factor AP2IX-4	A0A139Y271	AP2 domain transcription factor AP2IX-4	ARI
3466	16	ARI,CAST,COUG,FOU,GAB2-2007-GAL-DOM2,GT1,MAS,Me49,p89,RH-88,RUB,TgCATBr9,TgCatPRC2,VAND,VEG	15	1	TGRH88_026940	DHHC zinc finger domain-containing protein	A0A2G8Y013	DHHC zinc finger domain-containing protein	COUG
3467	15	ARI,CAST,COUG,FOU,GAB2-2007-GAL-DOM2,GT1,MAS,Me49,p89,RH-88,RUB,TgCATBr9,TgCatPRC2,VAND,VEG	15	1	TGRH88_006570	Queuine tRNA ribosyl transferase	A0A086KFY9	Queuine tRNA ribosyl transferase	FOU
3469	22	ARI,CAST,COUG,FOU,GAB2-2007-GAL-DOM2,GT1,MAS,Me49,p89,RH-88,RUB,TgCATBr9,TgCatPRC2,VAND,VEG	15	1	TGRH88_070760	DEAD/DEAH box helicase domain-containing protein	A0A139XS70	DEAD/DEAH box helicase domain-containing protein	ARI
3473	15	ARI,CAST,COUG,FOU,GAB2-2007-GAL-DOM2,GT1,MAS,Me49,p89,RH-88,RUB,TgCATBr9,TgCatPRC2,VAND,VEG	15	1	TGRH88_028270	Uncharacterized protein	A0A0F7UT24	Uncharacterized protein	VEG
3474	16	ARI,CAST,COUG,FOU,GAB2-2007-GAL-DOM2,GT1,MAS,Me49,p89,RH-88,RUB,TgCATBr9,TgCatPRC2,VAND,VEG	15	1	TGRH88_010810	Putative myosin heavy chain	A0A0F7V662	Myosin heavy chain, putative	VEG
3475	17	ARI,CAST,COUG,FOU,GAB2-2007-GAL-DOM2,GT1,MAS,Me49,p89,RH-88,RUB,TgCATBr9,TgCatPRC2,VAND,VEG	15	1	TGRH88_058030	Flavodoxin domain-containing protein	A0A139XL57	Flavodoxin domain-containing protein	ARI
3476	15	ARI,CAST,COUG,FOU,GAB2-2007-GAL-DOM2,GT1,MAS,Me49,p89,RH-88,RUB,TgCATBr9,TgCatPRC2,VAND,VEG	15	1	TGRH88_083120	WD domain, G-beta repeat-containing protein	A0A139XIM6	WD domain, G-beta repeat-containing protein	ARI
3477	16	ARI,CAST,COUG,FOU,GAB2-2007-GAL-DOM2,GT1,MAS,Me49,p89,RH-88,RUB,TgCATBr9,TgCatPRC2,VAND,VEG	15	1	TGRH88_037860	Putative transmembrane protein (Fragment)	A0A086KA54	Putative transmembrane protein	GAB2-2007-GAL-DOM2
3479	15	ARI,CAST,COUG,FOU,GAB2-2007-GAL-DOM2,GT1,MAS,Me49,p89,RH-88,RUB,TgCATBr9,TgCatPRC2,VAND,VEG	15	1	TGRH88_079510	Putative methyltransferase	A0A139XI03	Putative methyltransferase	ARI
3480	15	ARI,CAST,COUG,FOU,GAB2-2007-GAL-DOM2,GT1,MAS,Me49,p89,RH-88,RUB,TgCATBr9,TgCatPRC2,VAND,VEG	15	1	TGRH88_075890	Putative tola protein	A0A139Y533	Putative tola protein	ARI
3481	15	ARI,CAST,COUG,FOU,GAB2-2007-GAL-DOM2,GT1,MAS,Me49,p89,RH-88,RUB,TgCATBr9,TgCatPRC2,VAND,VEG	15	1	TGRH88_049650	Argonaute AGO	A0A139Y7N6	Argonaute AGO	ARI
3482	15	ARI,CAST,COUG,FOU,GAB2-2007-GAL-DOM2,GT1,MAS,Me49,p89,RH-88,RUB,TgCATBr9,TgCatPRC2,VAND,VEG	15	1	TGRH88_063200	Uncharacterized protein	A0A139YAU8	Uncharacterized protein	ARI
3485	15	ARI,CAST,COUG,FOU,GAB2-2007-GAL-DOM2,GT1,MAS,Me49,p89,RH-88,RUB,TgCATBr9,TgCatPRC2,VAND,VEG	15	1	TGRH88_081400	Thioredoxin domain-containing protein	A0A425I8J3	Thioredoxin domain-containing protein	CAST
3487	15	ARI,CAST,COUG,FOU,GAB2-2007-GAL-DOM2,GT1,MAS,Me49,p89,RH-88,RUB,TgCATBr9,TgCatPRC2,VAND,VEG	15	1	TGRH88_033390	OST-HTH associated domain protein	A0A139Y0H0	OST-HTH associated domain protein	ARI
3488	16	ARI,CAST,COUG,FOU,GAB2-2007-GAL-DOM2,GT1,MAS,Me49,p89,RH-88,RUB,TgCATBr9,TgCatPRC2,VAND,VEG	15	1	TGRH88_080830	DEAD/DEAH box helicase domain-containing protein	A0A139Y6Y2	DEAD/DEAH box helicase domain-containing protein	ARI
3489	15	ARI,CAST,COUG,FOU,GAB2-2007-GAL-DOM2,GT1,MAS,Me49,p89,RH-88,RUB,TgCATBr9,TgCatPRC2,VAND,VEG	15	1	TGRH88_028570	Uncharacterized protein	A0A139XQE1	Uncharacterized protein	ARI
3490	15	ARI,CAST,COUG,FOU,GAB2-2007-GAL-DOM2,GT1,MAS,Me49,p89,RH-88,RUB,TgCATBr9,TgCatPRC2,VAND,VEG	15	1	TGRH88_038810	TBC domain-containing protein	A0A139XVH5	TBC domain-containing protein	ARI
3491	21	ARI,CAST,COUG,FOU,GAB2-2007-GAL-DOM2,GT1,MAS,Me49,p89,RH-88,RUB,TgCATBr9,TgCatPRC2,VAND,VEG	15	1	TGRH88_079410	DHHC zinc finger domain-containing protein	A0A2G8Y253	DHHC zinc finger domain-containing protein	COUG
3492	16	ARI,CAST,COUG,FOU,GAB2-2007-GAL-DOM2,GT1,MAS,Me49,p89,RH-88,RUB,TgCATBr9,TgCatPRC2,VAND,VEG	15	1	TGRH88_021080	Putative transmembrane protein	S7UJ70	Uncharacterized protein	GT1
3493	20	ARI,CAST,COUG,FOU,GAB2-2007-GAL-DOM2,GT1,MAS,Me49,p89,RH-88,RUB,TgCATBr9,TgCatPRC2,VAND,VEG	15	1	TGRH88_058330	AMP-binding enzyme domain-containing protein	A0A0F7VA16	Acetoacetyl-CoA synthetase, putative	VEG
3496	16	ARI,CAST,COUG,FOU,GAB2-2007-GAL-DOM2,GT1,MAS,Me49,p89,RH-88,RUB,TgCATBr9,TgCatPRC2,VAND,VEG	15	1	TGRH88_055920	FUSE-binding protein 2 / KH-type splicing regulatory protein	A0A139XJ40	FUSE-binding protein 2 / KH-type splicing regulatory protein	ARI
3497	15	ARI,CAST,COUG,FOU,GAB2-2007-GAL-DOM2,GT1,MAS,Me49,p89,RH-88,RUB,TgCATBr9,TgCatPRC2,VAND,VEG	15	1	TGRH88_053390	Uncharacterized protein	A0A086LHW0	Uncharacterized protein	FOU
3500	25	ARI,CAST,COUG,FOU,GAB2-2007-GAL-DOM2,GT1,MAS,Me49,p89,RH-88,RUB,TgCATBr9,TgCatPRC2,VAND,VEG	15	1	TGRH88_068780	Uncharacterized protein	S8F4K5	Uncharacterized protein	Me49
3503	15	ARI,CAST,COUG,FOU,GAB2-2007-GAL-DOM2,GT1,MAS,Me49,p89,RH-88,RUB,TgCATBr9,TgCatPRC2,VAND,VEG	15	1	TGRH88_015030	Uncharacterized protein	A0A139Y2E0	Uncharacterized protein	ARI
3504	15	ARI,CAST,COUG,FOU,GAB2-2007-GAL-DOM2,GT1,MAS,Me49,p89,RH-88,RUB,TgCATBr9,TgCatPRC2,VAND,VEG	15	1	TGRH88_024130	Uncharacterized protein	A0A139XXU6	Uncharacterized protein	ARI
3505	18	ARI,CAST,COUG,FOU,GAB2-2007-GAL-DOM2,GT1,MAS,Me49,p89,RH-88,RUB,TgCATBr9,TgCatPRC2,VAND,VEG	15	1	TGRH88_067180	Uncharacterized protein	S7UXT8	Uncharacterized protein	GT1
3506	15	ARI,CAST,COUG,FOU,GAB2-2007-GAL-DOM2,GT1,MAS,Me49,p89,RH-88,RUB,TgCATBr9,TgCatPRC2,VAND,VEG	15	1	TGRH88_038150	AP2 domain transcription factor AP2VIIa-8 (Fragment)	A0A0F7UZQ7	AP2 domain transcription factor AP2VIIa-8	VEG
3508	15	ARI,CAST,COUG,FOU,GAB2-2007-GAL-DOM2,GT1,MAS,Me49,p89,RH-88,RUB,TgCATBr9,TgCatPRC2,VAND,VEG	15	1	TGRH88_055630	Helicase	A0A139XIY9	Helicase	ARI
3509	16	ARI,CAST,COUG,FOU,GAB2-2007-GAL-DOM2,GT1,MAS,Me49,p89,RH-88,RUB,TgCATBr9,TgCatPRC2,VAND,VEG	15	1	TGRH88_014540	Putative ATP-dependent hsl protease ATP-binding subunit hslU	A0A3R8AGN2	Putative ATP-dependent hsl protease ATP-binding subunit hslU	CAST
3510	15	ARI,CAST,COUG,FOU,GAB2-2007-GAL-DOM2,GT1,MAS,Me49,p89,RH-88,RUB,TgCATBr9,TgCatPRC2,VAND,VEG	15	1	TGRH88_042700	Uncharacterized protein	A0A3R8AIZ3	Uncharacterized protein	CAST
3512	17	ARI,CAST,COUG,FOU,GAB2-2007-GAL-DOM2,GT1,MAS,Me49,p89,RH-88,RUB,TgCATBr9,TgCatPRC2,VAND,VEG	15	1	TGRH88_004730	Uncharacterized protein	A0A0F7UQE2	Uncharacterized protein	VEG
3513	15	ARI,CAST,COUG,FOU,GAB2-2007-GAL-DOM2,GT1,MAS,Me49,p89,RH-88,RUB,TgCATBr9,TgCatPRC2,VAND,VEG	15	1	TGRH88_014280	Uncharacterized protein	A0A139Y2E3	Uncharacterized protein	ARI
3514	15	ARI,CAST,COUG,FOU,GAB2-2007-GAL-DOM2,GT1,MAS,Me49,p89,RH-88,RUB,TgCATBr9,TgCatPRC2,VAND,VEG	15	1	TGRH88_063090	Uncharacterized protein	A0A139YAM6	Uncharacterized protein	ARI
3515	19	ARI,CAST,COUG,FOU,GAB2-2007-GAL-DOM2,GT1,MAS,Me49,p89,RH-88,RUB,TgCATBr9,TgCatPRC2,VAND,VEG	15	1	TGRH88_055280	Uncharacterized protein (Fragment)	A0A0F7VAZ5	Uncharacterized protein	VEG
3516	20	ARI,CAST,COUG,FOU,GAB2-2007-GAL-DOM2,GT1,MAS,Me49,p89,RH-88,RUB,TgCATBr9,TgCatPRC2,VAND,VEG	15	1	TGRH88_017510	Tetratricopeptide repeat-containing protein	A0A425HPZ4	Tetratricopeptide repeat-containing protein	CAST
3517	31	ARI,CAST,COUG,FOU,GAB2-2007-GAL-DOM2,GT1,MAS,Me49,p89,RH-88,RUB,TgCATBr9,TgCatPRC2,VAND,VEG	15	1	TGRH88_069530	MutS domain V domain-containing protein (Fragment)	A0A425HYF9	MutS domain V domain-containing protein	CAST
3519	15	ARI,CAST,COUG,FOU,GAB2-2007-GAL-DOM2,GT1,MAS,Me49,p89,RH-88,RUB,TgCATBr9,TgCatPRC2,VAND,VEG	15	1	TGRH88_040740	Tyrosine kinase-like (TKL) protein	A0A139XW55	Tyrosine kinase-like (TKL) protein	ARI
3520	29	ARI,CAST,COUG,FOU,GAB2-2007-GAL-DOM2,GT1,MAS,Me49,p89,RH-88,RUB,TgCATBr9,TgCatPRC2,VAND,VEG	15	1	TGRH88_050840	Methylmalonate-semialdehyde dehydrogenase (CoA acylating)	A0A2G8XTI6	Methylmalonate-semialdehyde dehydrogenase (CoA acylating)	COUG
3522	15	ARI,CAST,COUG,FOU,GAB2-2007-GAL-DOM2,GT1,MAS,Me49,p89,RH-88,RUB,TgCATBr9,TgCatPRC2,VAND,VEG	15	1	TGRH88_022090	Uncharacterized protein	A0A139XRB8	Uncharacterized protein	ARI
3523	23	ARI,CAST,COUG,FOU,GAB2-2007-GAL-DOM2,GT1,MAS,Me49,p89,RH-88,RUB,TgCATBr9,TgCatPRC2,VAND,VEG	15	1	TGRH88_014840	Kelch repeat domain containing/Serine/threonine protein phosphatase protein (Fragment)	A0A3R8C0I9	Serine/threonine-protein phosphatase	CAST
3524	15	ARI,CAST,COUG,FOU,GAB2-2007-GAL-DOM2,GT1,MAS,Me49,p89,RH-88,RUB,TgCATBr9,TgCatPRC2,VAND,VEG	15	1	TGRH88_035770	Uncharacterized protein	A0A139XZN2	Uncharacterized protein	ARI
3525	16	ARI,CAST,COUG,FOU,GAB2-2007-GAL-DOM2,GT1,MAS,Me49,p89,RH-88,RUB,TgCATBr9,TgCatPRC2,VAND,VEG	15	1	TGRH88_051780	tRNA dimethylallyltransferase	A0A139Y8H9	tRNA dimethylallyltransferase	ARI
3526	21	ARI,CAST,COUG,FOU,GAB2-2007-GAL-DOM2,GT1,MAS,Me49,p89,RH-88,RUB,TgCATBr9,TgCatPRC2,VAND,VEG	15	1	TGRH88_071090	Uncharacterized protein	A0A139XSB2	Uncharacterized protein	ARI
3529	26	ARI,CAST,COUG,FOU,GAB2-2007-GAL-DOM2,GT1,MAS,Me49,p89,RH-88,RUB,TgCATBr9,TgCatPRC2,VAND,VEG	15	1	TGRH88_074020	Kelch repeat-containing protein (Fragment)	S7WIY1	Kelch repeat-containing protein	GT1
3530	15	ARI,CAST,COUG,FOU,GAB2-2007-GAL-DOM2,GT1,MAS,Me49,p89,RH-88,RUB,TgCATBr9,TgCatPRC2,VAND,VEG	15	1	TGRH88_055040	ATP-dependent DNA helicase, RecQ family protein	A0A139XNE4	ATP-dependent DNA helicase, RecQ family protein	ARI
3531	17	ARI,CAST,COUG,FOU,GAB2-2007-GAL-DOM2,GT1,MAS,Me49,p89,RH-88,RUB,TgCATBr9,TgCatPRC2,VAND,VEG	15	1	TGRH88_006960	Elongation factor Tu GTP binding domain-containing protein	A0A086KGE6	Elongation factor Tu GTP binding domain-containing protein	FOU
3532	15	ARI,CAST,COUG,FOU,GAB2-2007-GAL-DOM2,GT1,MAS,Me49,p89,RH-88,RUB,TgCATBr9,TgCatPRC2,VAND,VEG	15	1	TGRH88_074940	Chitobiosyldiphosphodolichol beta-mannosyltransferase	A0A139Y4N7	Chitobiosyldiphosphodolichol beta-mannosyltransferase	ARI
3533	15	ARI,CAST,COUG,FOU,GAB2-2007-GAL-DOM2,GT1,MAS,Me49,p89,RH-88,RUB,TgCATBr9,TgCatPRC2,VAND,VEG	15	1	TGRH88_019410	Oxysterol-binding protein	A0A139XLV0	Oxysterol-binding protein	ARI
3534	15	ARI,CAST,COUG,FOU,GAB2-2007-GAL-DOM2,GT1,MAS,Me49,p89,RH-88,RUB,TgCATBr9,TgCatPRC2,VAND,VEG	15	1	TGRH88_039720	Uncharacterized protein	A0A139XVR9	Uncharacterized protein	ARI
3535	18	ARI,CAST,COUG,FOU,GAB2-2007-GAL-DOM2,GT1,MAS,Me49,p89,RH-88,RUB,TgCATBr9,TgCatPRC2,VAND,VEG	15	1	TGRH88_071400	Putative protoheme ferro-lyase	A0A151HLY5	Putative protoheme ferro-lyase	TgCatPRC2
3537	15	ARI,CAST,COUG,FOU,GAB2-2007-GAL-DOM2,GT1,MAS,Me49,p89,RH-88,RUB,TgCATBr9,TgCatPRC2,VAND,VEG	15	1	TGRH88_015490	C3H1-type domain-containing protein	A0A139Y208	C3H1-type domain-containing protein	ARI
3538	19	ARI,CAST,COUG,FOU,GAB2-2007-GAL-DOM2,GT1,MAS,Me49,p89,RH-88,RUB,TgCATBr9,TgCatPRC2,VAND,VEG	15	1	TGRH88_010520	Putative transmembrane protein	A0A139Y3K7	Uncharacterized protein	ARI
3539	25	ARI,CAST,COUG,FOU,GAB2-2007-GAL-DOM2,GT1,MAS,Me49,p89,RH-88,RUB,TgCATBr9,TgCatPRC2,VAND,VEG	15	1	TGRH88_037190	Putative cullin 3 (Fragment)	S7UVZ3	Putative cullin 3	GT1
3540	24	ARI,CAST,COUG,FOU,GAB2-2007-GAL-DOM2,GT1,MAS,Me49,p89,RH-88,RUB,TgCATBr9,TgCatPRC2,VAND,VEG	15	1	TGRH88_049830	Uncharacterized protein	S7USY1	Uncharacterized protein	GT1
3543	15	ARI,CAST,COUG,FOU,GAB2-2007-GAL-DOM2,GT1,MAS,Me49,p89,RH-88,RUB,TgCATBr9,TgCatPRC2,VAND,VEG	15	1	TGRH88_033680	Heme O synthase	A0A139Y0E3	Heme O synthase	ARI
3544	15	ARI,CAST,COUG,FOU,GAB2-2007-GAL-DOM2,GT1,MAS,Me49,p89,RH-88,RUB,TgCATBr9,TgCatPRC2,VAND,VEG	15	1	TGRH88_033400	Dihydrolipoamide acetyltransferase component of pyruvate dehydrogenase complex	A0A139Y0I4	Dihydrolipoamide acetyltransferase component of pyruvate dehydrogenase complex	ARI
3545	15	ARI,CAST,COUG,FOU,GAB2-2007-GAL-DOM2,GT1,MAS,Me49,p89,RH-88,RUB,TgCATBr9,TgCatPRC2,VAND,VEG	15	1	TGRH88_072590	Uncharacterized protein	A0A3R7YKZ5	Uncharacterized protein	CAST
3548	15	ARI,CAST,COUG,FOU,GAB2-2007-GAL-DOM2,GT1,MAS,Me49,p89,RH-88,RUB,TgCATBr9,TgCatPRC2,VAND,VEG	15	1	TGRH88_052310	Non-specific serine/threonine protein kinase	A0A139Y978	Non-specific serine/threonine protein kinase	ARI
3549	18	ARI,CAST,COUG,FOU,GAB2-2007-GAL-DOM2,GT1,MAS,Me49,p89,RH-88,RUB,TgCATBr9,TgCatPRC2,VAND,VEG	15	1	TGRH88_000480	Kinesin-like protein	A0A3R8BAD0	Kinesin-like protein	CAST
3553	15	ARI,CAST,COUG,FOU,GAB2-2007-GAL-DOM2,GT1,MAS,Me49,p89,RH-88,RUB,TgCATBr9,TgCatPRC2,VAND,VEG	15	1	TGRH88_070880	2OG-Fe(II) oxygenase family protein	A0A139XSA3	2OG-Fe(II) oxygenase family protein	ARI
3555	19	ARI,CAST,COUG,FOU,GAB2-2007-GAL-DOM2,GT1,MAS,Me49,p89,RH-88,RUB,TgCATBr9,TgCatPRC2,VAND,VEG	15	1	TGRH88_036330	Uncharacterized protein	A0A425I3F3	Uncharacterized protein	CAST
3556	25	ARI,CAST,COUG,FOU,GAB2-2007-GAL-DOM2,GT1,MAS,Me49,p89,RH-88,RUB,TgCATBr9,TgCatPRC2,VAND,VEG	15	1	TGRH88_071990	Putative heat shock protein 101	A0A2G8XNF3	Putative heat shock protein 101	COUG
3557	16	ARI,CAST,COUG,FOU,GAB2-2007-GAL-DOM2,GT1,MAS,Me49,p89,RH-88,RUB,TgCATBr9,TgCatPRC2,VAND,VEG	15	1	TGRH88_067300	Dolichyl-P-Glc:Glc(2)Man(9)GlcNAc(2)-PP-dolichol alpha-1,2-glucosyltransferase	A0A086L6Y3	Dolichyl-P-Glc:Glc(2)Man(9)GlcNAc(2)-PP-dolichol alpha-1,2-glucosyltransferase	FOU
3558	27	ARI,CAST,COUG,FOU,GAB2-2007-GAL-DOM2,GT1,MAS,Me49,p89,RH-88,RUB,TgCATBr9,TgCatPRC2,VAND,VEG	15	1	TGRH88_079870	Serine--tRNA ligase (Fragment)	S8F1N4	Seryl-tRNA synthetase	Me49
3564	15	ARI,CAST,COUG,FOU,GAB2-2007-GAL-DOM2,GT1,MAS,Me49,p89,RH-88,RUB,TgCATBr9,TgCatPRC2,VAND,VEG	15	1	TGRH88_057520	GDA1/CD39 (Nucleoside phosphatase) family protein	A0A139XLE6	GDA1/CD39 (Nucleoside phosphatase) family protein	ARI
3565	15	ARI,CAST,COUG,FOU,GAB2-2007-GAL-DOM2,GT1,MAS,Me49,p89,RH-88,RUB,TgCATBr9,TgCatPRC2,VAND,VEG	15	1	TGRH88_016270	Uncharacterized protein	A0A139Y1B4	Uncharacterized protein	ARI
3566	24	ARI,CAST,COUG,FOU,GAB2-2007-GAL-DOM2,GT1,MAS,Me49,p89,RH-88,RUB,TgCATBr9,TgCatPRC2,VAND,VEG	15	1	TGRH88_031090	CBS domain-containing protein (Fragment)	S7W6E3	CBS domain-containing protein	GT1
3567	20	ARI,CAST,COUG,FOU,GAB2-2007-GAL-DOM2,GT1,MAS,Me49,p89,RH-88,RUB,TgCATBr9,TgCatPRC2,VAND,VEG	15	1	TGRH88_030300	Putative beta adaptin protein (Fragment)	S7URG1	AP complex subunit beta	GT1
3570	15	ARI,CAST,COUG,FOU,GAB2-2007-GAL-DOM2,GT1,MAS,Me49,p89,RH-88,RUB,TgCATBr9,TgCatPRC2,VAND,VEG	15	1	TGRH88_001850	tRNA:m(4)X modification enzyme TRM13	A0A139XUT6	tRNA:m(4)X modification enzyme TRM13	ARI
3571	15	ARI,CAST,COUG,FOU,GAB2-2007-GAL-DOM2,GT1,MAS,Me49,p89,RH-88,RUB,TgCATBr9,TgCatPRC2,VAND,VEG	15	1	TGRH88_026870	Inward rectifier potassium channel protein	A0A139XYR4	Inward rectifier potassium channel protein	ARI
3572	19	ARI,CAST,COUG,FOU,GAB2-2007-GAL-DOM2,GT1,MAS,Me49,p89,RH-88,RUB,TgCATBr9,TgCatPRC2,VAND,VEG	15	1	TGRH88_074370	GHMP kinase, N-terminal domain-containing protein (Fragment)	A0A3R8C2C1	GHMP kinase, N-terminal domain-containing protein	CAST
3573	19	ARI,CAST,COUG,FOU,GAB2-2007-GAL-DOM2,GT1,MAS,Me49,p89,RH-88,RUB,TgCATBr9,TgCatPRC2,VAND,VEG	15	1	TGRH88_039600	Protease prsW family protein (Fragment)	A0A086JV32	Protease prsW family protein	GAB2-2007-GAL-DOM2
3574	28	ARI,CAST,COUG,FOU,GAB2-2007-GAL-DOM2,GT1,MAS,Me49,p89,RH-88,RUB,TgCATBr9,TgCatPRC2,VAND,VEG	15	1	TGRH88_041970	High-temperature-induced dauer-formation protein (Fragment)	S7URK2	Uncharacterized protein	GT1
3575	15	ARI,CAST,COUG,FOU,GAB2-2007-GAL-DOM2,GT1,MAS,Me49,p89,RH-88,RUB,TgCATBr9,TgCatPRC2,VAND,VEG	15	1	TGRH88_071720	Putative START-1 domain protein	A0A139XSI2	Putative START-1 domain protein	ARI
3577	15	ARI,CAST,COUG,FOU,GAB2-2007-GAL-DOM2,GT1,MAS,Me49,p89,RH-88,RUB,TgCATBr9,TgCatPRC2,VAND,VEG	15	1	TGRH88_013090	Serine-threonine protein kinase 19	A0A425I526	Serine-threonine protein kinase 19	CAST
3580	15	ARI,CAST,COUG,FOU,GAB2-2007-GAL-DOM2,GT1,MAS,Me49,p89,RH-88,RUB,TgCATBr9,TgCatPRC2,VAND,VEG	15	1	TGRH88_069170	Eukaryotic aspartyl protease superfamily protein	A0A139XP87	Eukaryotic aspartyl protease superfamily protein	ARI
3581	15	ARI,CAST,COUG,FOU,GAB2-2007-GAL-DOM2,GT1,MAS,Me49,p89,RH-88,RUB,TgCATBr9,TgCatPRC2,VAND,VEG	15	1	TGRH88_013100	Putative GRIP domain protein	A0A139Y342	Putative GRIP domain protein	ARI
3582	21	ARI,CAST,COUG,FOU,GAB2-2007-GAL-DOM2,GT1,MAS,Me49,p89,RH-88,RUB,TgCATBr9,TgCatPRC2,VAND,VEG	15	1	TGRH88_014230	Uncharacterized protein (Fragment)	A0A3R7YV81	Uncharacterized protein	CAST
3584	28	ARI,CAST,COUG,FOU,GAB2-2007-GAL-DOM2,GT1,MAS,Me49,p89,RH-88,RUB,TgCATBr9,TgCatPRC2,VAND,VEG	15	1	TGRH88_036360	Uncharacterized protein (Fragment)	S7UV17	Ephrin_rec_like domain-containing protein	GT1
3585	27	ARI,CAST,COUG,FOU,GAB2-2007-GAL-DOM2,GT1,MAS,Me49,p89,RH-88,RUB,TgCATBr9,TgCatPRC2,VAND,VEG	15	1	TGRH88_002070	AMP-binding enzyme domain-containing protein (Fragment)	S7UJY8	AMP-binding enzyme domain-containing protein	GT1
3586	15	ARI,CAST,COUG,FOU,GAB2-2007-GAL-DOM2,GT1,MAS,Me49,p89,RH-88,RUB,TgCATBr9,TgCatPRC2,VAND,VEG	15	1	TGRH88_044310	mRNA capping enzyme, beta chain protein	A0A139XTL0	mRNA capping enzyme, beta chain protein	ARI
3588	15	ARI,CAST,COUG,FOU,GAB2-2007-GAL-DOM2,GT1,MAS,Me49,p89,RH-88,RUB,TgCATBr9,TgCatPRC2,VAND,VEG	15	1	TGRH88_018920	Uncharacterized protein	A0A139XLW0	Uncharacterized protein	ARI
3589	15	ARI,CAST,COUG,FOU,GAB2-2007-GAL-DOM2,GT1,MAS,Me49,p89,RH-88,RUB,TgCATBr9,TgCatPRC2,VAND,VEG	15	1	TGRH88_050610	Zinc finger (CCCH type) motif-containing protein	A0A139Y880	Zinc finger (CCCH type) motif-containing protein	ARI
3590	28	ARI,CAST,COUG,FOU,GAB2-2007-GAL-DOM2,GT1,MAS,Me49,p89,RH-88,RUB,TgCATBr9,TgCatPRC2,VAND,VEG	15	1	TGRH88_006520	Vps16, N-terminal region protein (Fragment)	A0A086JKP9	Vps16, N-terminal region protein	GAB2-2007-GAL-DOM2
3594	15	ARI,CAST,COUG,FOU,GAB2-2007-GAL-DOM2,GT1,MAS,Me49,p89,RH-88,RUB,TgCATBr9,TgCatPRC2,VAND,VEG	15	1	TGRH88_032950	AP2 domain transcription factor AP2VIIa-2	A0A139Y0L7	AP2 domain transcription factor AP2VIIa-2	ARI
3596	15	ARI,CAST,COUG,FOU,GAB2-2007-GAL-DOM2,GT1,MAS,Me49,p89,RH-88,RUB,TgCATBr9,TgCatPRC2,VAND,VEG	15	1	TGRH88_079160	Dihydrouridine synthase (Dus) protein	A0A3R7YXP6	Dihydrouridine synthase (Dus) protein	CAST
3599	23	ARI,CAST,COUG,FOU,GAB2-2007-GAL-DOM2,GT1,MAS,Me49,p89,RH-88,RUB,TgCATBr9,TgCatPRC2,VAND,VEG	15	1	TGRH88_011610	HEAT repeat-containing protein	A0A0F7V6L4	Beta-adaptin-like protein, putative	VEG
3600	15	ARI,CAST,COUG,FOU,GAB2-2007-GAL-DOM2,GT1,MAS,Me49,p89,RH-88,RUB,TgCATBr9,TgCatPRC2,VAND,VEG	15	1	TGRH88_073040	CMGC kinase	A0A139Y4A8	CMGC kinase	ARI
3602	26	ARI,CAST,COUG,FOU,GAB2-2007-GAL-DOM2,GT1,MAS,Me49,p89,RH-88,RUB,TgCATBr9,TgCatPRC2,VAND,VEG	15	1	TGRH88_014150	Cullin family protein (Fragment)	A0A3R8ATM1	Cullin family protein	CAST
3603	15	ARI,CAST,COUG,FOU,GAB2-2007-GAL-DOM2,GT1,MAS,Me49,p89,RH-88,RUB,TgCATBr9,TgCatPRC2,VAND,VEG	15	1	TGRH88_007510	Alpha-tubulin N-acetyltransferase	A0A2G8XR00	Alpha-tubulin N-acetyltransferase	COUG
3607	15	ARI,CAST,COUG,FOU,GAB2-2007-GAL-DOM2,GT1,MAS,Me49,p89,RH-88,RUB,TgCATBr9,TgCatPRC2,VAND,VEG	15	1	TGRH88_007470	Putative transmembrane protein	A0A139XK00	Uncharacterized protein	ARI
3608	15	ARI,CAST,COUG,FOU,GAB2-2007-GAL-DOM2,GT1,MAS,Me49,p89,RH-88,RUB,TgCATBr9,TgCatPRC2,VAND,VEG	15	1	TGRH88_014550	Uncharacterized protein	A0A139Y235	Uncharacterized protein	ARI
3609	16	ARI,CAST,COUG,FOU,GAB2-2007-GAL-DOM2,GT1,MAS,Me49,p89,RH-88,RUB,TgCATBr9,TgCatPRC2,VAND,VEG	15	1	TGRH88_016150	Queuine tRNA-ribosyltransferase	A0A3R7YUY0	Queuine tRNA-ribosyltransferase	CAST
3610	15	ARI,CAST,COUG,FOU,GAB2-2007-GAL-DOM2,GT1,MAS,Me49,p89,RH-88,RUB,TgCATBr9,TgCatPRC2,VAND,VEG	15	1	TGRH88_054790	Radical SAM domain-containing protein	A0A086R077	Radical SAM domain-containing protein	MAS
3613	22	ARI,CAST,COUG,FOU,GAB2-2007-GAL-DOM2,GT1,MAS,Me49,p89,RH-88,RUB,TgCATBr9,TgCatPRC2,VAND,VEG	15	1	TGRH88_012630	RbAp48 (Fragment)	A0A3R8B8U3	RbAp48	CAST
3614	15	ARI,CAST,COUG,FOU,GAB2-2007-GAL-DOM2,GT1,MAS,Me49,p89,RH-88,RUB,TgCATBr9,TgCatPRC2,VAND,VEG	15	1	TGRH88_047360	PPIC-type PPIASE domain-containing protein	A0A425I6L4	PPIC-type PPIASE domain-containing protein	CAST
3615	15	ARI,CAST,COUG,FOU,GAB2-2007-GAL-DOM2,GT1,MAS,Me49,p89,RH-88,RUB,TgCATBr9,TgCatPRC2,VAND,VEG	15	1	TGRH88_045090	Uncharacterized protein	A0A086QL03	Uncharacterized protein	VAND
3617	17	ARI,CAST,COUG,FOU,GAB2-2007-GAL-DOM2,GT1,MAS,Me49,p89,RH-88,RUB,TgCATBr9,TgCatPRC2,VAND,VEG	15	1	TGRH88_053710	Dolichyl-P-Glc:Glc(1)Man(9)GlcNAc(2)-PP-dolichol alpha-1,3-glucosyltransferase	A0A0F7V8X1	Dolichyl-P-Glc:Glc(1)Man(9)GlcNAc(2)-PP-dolichol alpha-1,3-glucosyltransferase	VEG
3619	15	ARI,CAST,COUG,FOU,GAB2-2007-GAL-DOM2,GT1,MAS,Me49,p89,RH-88,RUB,TgCATBr9,TgCatPRC2,VAND,VEG	15	1	TGRH88_050180	Alpha-1,4 glucan phosphorylase (Fragment)	A0A139Y841	Alpha-1,4 glucan phosphorylase	ARI
3621	17	ARI,CAST,COUG,FOU,GAB2-2007-GAL-DOM2,GT1,MAS,Me49,p89,RH-88,RUB,TgCATBr9,TgCatPRC2,VAND,VEG	15	1	TGRH88_010540	Cyclin2 related protein	A0A139Y3S1	Cyclin2 related protein	ARI
3622	15	ARI,CAST,COUG,FOU,GAB2-2007-GAL-DOM2,GT1,MAS,Me49,p89,RH-88,RUB,TgCATBr9,TgCatPRC2,VAND,VEG	15	1	TGRH88_045900	Putative transmembrane protein	A0A425I6Z2	Putative transmembrane protein	CAST
3623	15	ARI,CAST,COUG,FOU,GAB2-2007-GAL-DOM2,GT1,MAS,Me49,p89,RH-88,RUB,TgCATBr9,TgCatPRC2,VAND,VEG	15	1	TGRH88_014790	Cyclin dependent kinase binding protein	S7UP57	Cyclin dependent kinase binding protein	GT1
3625	15	ARI,CAST,COUG,FOU,GAB2-2007-GAL-DOM2,GT1,MAS,Me49,p89,RH-88,RUB,TgCATBr9,TgCatPRC2,VAND,VEG	15	1	TGRH88_054490	Lipoyl(Octanoyl) transferase	A0A139XN69	Lipoyl(Octanoyl) transferase	ARI
3629	15	ARI,CAST,COUG,FOU,GAB2-2007-GAL-DOM2,GT1,MAS,Me49,p89,RH-88,RUB,TgCATBr9,TgCatPRC2,VAND,VEG	15	1	TGRH88_040460	Armadillo/beta-catenin family repeat-containing protein	A0A139XW60	Armadillo/beta-catenin family repeat-containing protein	ARI
3631	15	ARI,CAST,COUG,FOU,GAB2-2007-GAL-DOM2,GT1,MAS,Me49,p89,RH-88,RUB,TgCATBr9,TgCatPRC2,VAND,VEG	15	1	TGRH88_076900	V-type proton ATPase subunit a	A0A139Y5D2	V-type proton ATPase subunit a	ARI
3633	23	ARI,CAST,COUG,FOU,GAB2-2007-GAL-DOM2,GT1,MAS,Me49,p89,RH-88,RUB,TgCATBr9,TgCatPRC2,VAND,VEG	15	1	TGRH88_040570	Protein phosphatase 2C domain-containing protein (Fragment)	A0A2G8XWC2	Protein phosphatase 2C domain-containing protein	COUG
3635	15	ARI,CAST,COUG,FOU,GAB2-2007-GAL-DOM2,GT1,MAS,Me49,p89,RH-88,RUB,TgCATBr9,TgCatPRC2,VAND,VEG	15	1	TGRH88_058060	RNA polymerase III RPC4	A0A139XL72	RNA polymerase III RPC4	ARI
3638	15	ARI,CAST,COUG,FOU,GAB2-2007-GAL-DOM2,GT1,MAS,Me49,p89,RH-88,RUB,TgCATBr9,TgCatPRC2,VAND,VEG	15	1	TGRH88_043990	tRNA pseudouridine synthase	A0A086QZY6	tRNA pseudouridine synthase	MAS
3639	15	ARI,CAST,COUG,FOU,GAB2-2007-GAL-DOM2,GT1,MAS,Me49,p89,RH-88,RUB,TgCATBr9,TgCatPRC2,VAND,VEG	15	1	TGRH88_075600	Glutamine--fructose-6-phosphate transaminase (isomerizing)	A0A086QXV3	Glutamine--fructose-6-phosphate transaminase (isomerizing)	MAS
3641	16	ARI,CAST,COUG,FOU,GAB2-2007-GAL-DOM2,GT1,MAS,Me49,p89,RH-88,RUB,TgCATBr9,TgCatPRC2,VAND,VEG	15	1	TGRH88_015810	Putative transmembrane protein	A0A139Y1K6	Uncharacterized protein	ARI
3643	15	ARI,CAST,COUG,FOU,GAB2-2007-GAL-DOM2,GT1,MAS,Me49,p89,RH-88,RUB,TgCATBr9,TgCatPRC2,VAND,VEG	15	1	TGRH88_025700	Multidrug resistance efflux transporter	A0A139XYB3	Multidrug resistance efflux transporter	ARI
3644	15	ARI,CAST,COUG,FOU,GAB2-2007-GAL-DOM2,GT1,MAS,Me49,p89,RH-88,RUB,TgCATBr9,TgCatPRC2,VAND,VEG	15	1	TGRH88_031220	Uncharacterized protein	A0A139XMG3	Uncharacterized protein	ARI
3647	15	ARI,CAST,COUG,FOU,GAB2-2007-GAL-DOM2,GT1,MAS,Me49,p89,RH-88,RUB,TgCATBr9,TgCatPRC2,VAND,VEG	15	1	TGRH88_061390	Uncharacterized protein	A0A0F7V752	Uncharacterized protein	VEG
3651	15	ARI,CAST,COUG,FOU,GAB2-2007-GAL-DOM2,GT1,MAS,Me49,p89,RH-88,RUB,TgCATBr9,TgCatPRC2,VAND,VEG	15	1	TGRH88_075160	Autophagy protein 5	A0A139Y594	Autophagy protein 5	ARI
3652	16	ARI,CAST,COUG,FOU,GAB2-2007-GAL-DOM2,GT1,MAS,Me49,p89,RH-88,RUB,TgCATBr9,TgCatPRC2,VAND,VEG	15	1	TGRH88_053050	RNA recognition motif 2 protein	A0A139Y8Z4	RNA recognition motif 2 protein	ARI
3653	15	ARI,CAST,COUG,FOU,GAB2-2007-GAL-DOM2,GT1,MAS,Me49,p89,RH-88,RUB,TgCATBr9,TgCatPRC2,VAND,VEG	15	1	TGRH88_070770	JmjC domain-containing protein C2orf60	A0A139XSB1	JmjC domain-containing protein C2orf60	ARI
3656	15	ARI,CAST,COUG,FOU,GAB2-2007-GAL-DOM2,GT1,MAS,Me49,p89,RH-88,RUB,TgCATBr9,TgCatPRC2,VAND,VEG	15	1	TGRH88_040760	Uncharacterized protein	A0A0F7V892	Uncharacterized protein	VEG
3657	15	ARI,CAST,COUG,FOU,GAB2-2007-GAL-DOM2,GT1,MAS,Me49,p89,RH-88,RUB,TgCATBr9,TgCatPRC2,VAND,VEG	15	1	TGRH88_014520	Biotin-acetyl-CoA-carboxylase ligase	A0A139Y1Z0	Biotin-acetyl-CoA-carboxylase ligase	ARI
3658	17	ARI,CAST,COUG,FOU,GAB2-2007-GAL-DOM2,GT1,MAS,Me49,p89,RH-88,RUB,TgCATBr9,TgCatPRC2,VAND,VEG	15	1	TGRH88_063350	Putative transmembrane protein	A0A086QDU2	Uncharacterized protein	MAS
3659	21	ARI,CAST,COUG,FOU,GAB2-2007-GAL-DOM2,GT1,MAS,Me49,p89,RH-88,RUB,TgCATBr9,TgCatPRC2,VAND,VEG	15	1	TGRH88_016660	Glycerol-3-phosphate dehydrogenase [NAD(+)] (Fragment)	S8EVM9	Glycerol-3-phosphate dehydrogenase [NAD(+)]	Me49
3661	15	ARI,CAST,COUG,FOU,GAB2-2007-GAL-DOM2,GT1,MAS,Me49,p89,RH-88,RUB,TgCATBr9,TgCatPRC2,VAND,VEG	15	1	TGRH88_058810	Protein phosphatase 2C domain-containing protein	A0A086M7F0	Protein phosphatase 2C domain-containing protein	RUB
3663	30	ARI,CAST,COUG,FOU,GAB2-2007-GAL-DOM2,GT1,MAS,Me49,p89,RH-88,RUB,TgCATBr9,TgCatPRC2,VAND,VEG	15	1	TGRH88_060960	Alpha amylase, catalytic domain-containing protein (Fragment)	A0A139YA88	Alpha amylase, catalytic domain-containing protein	ARI
3664	16	ARI,CAST,COUG,FOU,GAB2-2007-GAL-DOM2,GT1,MAS,Me49,p89,RH-88,RUB,TgCATBr9,TgCatPRC2,VAND,VEG	15	1	TGRH88_012660	UTP-glucose-1-phosphate uridylyltransferase subfamily protein	A0A425I551	UTP-glucose-1-phosphate uridylyltransferase subfamily protein	CAST
3665	15	ARI,CAST,COUG,FOU,GAB2-2007-GAL-DOM2,GT1,MAS,Me49,p89,RH-88,RUB,TgCATBr9,TgCatPRC2,VAND,VEG	15	1	TGRH88_040010	Uncharacterized protein	A0A3R8AMK4	Uncharacterized protein	CAST
3666	22	ARI,CAST,COUG,FOU,GAB2-2007-GAL-DOM2,GT1,MAS,Me49,p89,RH-88,RUB,TgCATBr9,TgCatPRC2,VAND,VEG	15	1	TGRH88_075940	Tetratricopeptide repeat-containing protein	A0A2G8Y7G9	Tetratricopeptide repeat-containing protein	COUG
3669	16	ARI,CAST,COUG,FOU,GAB2-2007-GAL-DOM2,GT1,MAS,Me49,p89,RH-88,RUB,TgCATBr9,TgCatPRC2,VAND,VEG	15	1	TGRH88_046260	Uncharacterized protein	A0A139XX73	Uncharacterized protein	ARI
3670	15	ARI,CAST,COUG,FOU,GAB2-2007-GAL-DOM2,GT1,MAS,Me49,p89,RH-88,RUB,TgCATBr9,TgCatPRC2,VAND,VEG	15	1	TGRH88_012720	Uncharacterized protein	A0A139Y2Q9	Uncharacterized protein	ARI
3671	15	ARI,CAST,COUG,FOU,GAB2-2007-GAL-DOM2,GT1,MAS,Me49,p89,RH-88,RUB,TgCATBr9,TgCatPRC2,VAND,VEG	15	1	TGRH88_007440	Putative histone lysine methyltransferase, SET	A0A425HNY7	Putative histone lysine methyltransferase, SET	CAST
3673	17	ARI,CAST,COUG,FOU,GAB2-2007-GAL-DOM2,GT1,MAS,Me49,p89,RH-88,RUB,TgCATBr9,TgCatPRC2,VAND,VEG	15	1	TGRH88_072900	Zinc finger (CCCH type) motif-containing protein	S8GBL0	Zinc finger (CCCH type) motif-containing protein	Me49
3675	16	ARI,CAST,COUG,FOU,GAB2-2007-GAL-DOM2,GT1,MAS,Me49,p89,RH-88,RUB,TgCATBr9,TgCatPRC2,VAND,VEG	15	1	TGRH88_018850	Uncharacterized protein (Fragment)	TGRH88_018850	unspecified product	RH-88
3678	20	ARI,CAST,COUG,FOU,GAB2-2007-GAL-DOM2,GT1,MAS,Me49,p89,RH-88,RUB,TgCATBr9,TgCatPRC2,VAND,VEG	15	1	TGRH88_060480	Uncharacterized protein (Fragment)	A0A139YAH4	Uncharacterized protein	ARI
3679	20	ARI,CAST,COUG,FOU,GAB2-2007-GAL-DOM2,GT1,MAS,Me49,p89,RH-88,RUB,TgCATBr9,TgCatPRC2,VAND,VEG	15	1	TGRH88_070120	Uncharacterized protein (Fragment)	A0A139XRZ6	Uncharacterized protein	ARI
3680	15	ARI,CAST,COUG,FOU,GAB2-2007-GAL-DOM2,GT1,MAS,Me49,p89,RH-88,RUB,TgCATBr9,TgCatPRC2,VAND,VEG	15	1	TGRH88_009900	Serine/threonine-protein phosphatase	A0A3R7YJ92	Serine/threonine-protein phosphatase	CAST
3684	15	ARI,CAST,COUG,FOU,GAB2-2007-GAL-DOM2,GT1,MAS,Me49,p89,RH-88,RUB,TgCATBr9,TgCatPRC2,VAND,VEG	15	1	TGRH88_034520	Uncharacterized protein	A0A139Y068	Uncharacterized protein	ARI
3685	21	ARI,CAST,COUG,FOU,GAB2-2007-GAL-DOM2,GT1,MAS,Me49,p89,RH-88,RUB,TgCATBr9,TgCatPRC2,VAND,VEG	15	1	TGRH88_038090	Uncharacterized protein	A0A139XYV4	Uncharacterized protein	ARI
3686	15	ARI,CAST,COUG,FOU,GAB2-2007-GAL-DOM2,GT1,MAS,Me49,p89,RH-88,RUB,TgCATBr9,TgCatPRC2,VAND,VEG	15	1	TGRH88_082490	Dual specificity phosphatase, catalytic domain-containing protein	A0A139Y6Z9	Dual specificity phosphatase, catalytic domain-containing protein	ARI
3687	16	ARI,CAST,COUG,FOU,GAB2-2007-GAL-DOM2,GT1,MAS,Me49,p89,RH-88,RUB,TgCATBr9,TgCatPRC2,VAND,VEG	15	1	TGRH88_060460	Mediator complex subunit MED17	A0A139Y9J8	Mediator complex subunit MED17	ARI
3688	15	ARI,CAST,COUG,FOU,GAB2-2007-GAL-DOM2,GT1,MAS,Me49,p89,RH-88,RUB,TgCATBr9,TgCatPRC2,VAND,VEG	15	1	TGRH88_000680	Oligomerization domain protein	A0A139XV38	Oligomerization domain protein	ARI
3689	15	ARI,CAST,COUG,FOU,GAB2-2007-GAL-DOM2,GT1,MAS,Me49,p89,RH-88,RUB,TgCATBr9,TgCatPRC2,VAND,VEG	15	1	TGRH88_043850	AP2 domain transcription factor AP2X-4	A0A139XTV5	AP2 domain transcription factor AP2X-4	ARI
3691	15	ARI,CAST,COUG,FOU,GAB2-2007-GAL-DOM2,GT1,MAS,Me49,p89,RH-88,RUB,TgCATBr9,TgCatPRC2,VAND,VEG	15	1	TGRH88_060280	Zinc finger, C3HC4 type (RING finger) protein	A0A086PV11	Zinc finger, C3HC4 type (RING finger) protein	MAS
3692	15	ARI,CAST,COUG,FOU,GAB2-2007-GAL-DOM2,GT1,MAS,Me49,p89,RH-88,RUB,TgCATBr9,TgCatPRC2,VAND,VEG	15	1	TGRH88_067910	Putative transmembrane protein	A0A3R8G911	Putative transmembrane protein	CAST
3693	16	ARI,CAST,COUG,FOU,GAB2-2007-GAL-DOM2,GT1,MAS,Me49,p89,RH-88,RUB,TgCATBr9,TgCatPRC2,VAND,VEG	15	1	TGRH88_030200	Uncharacterized protein	A0A2G8Y5N6	Uncharacterized protein	COUG
3694	16	ARI,CAST,COUG,FOU,GAB2-2007-GAL-DOM2,GT1,MAS,Me49,p89,RH-88,RUB,TgCATBr9,TgCatPRC2,VAND,VEG	15	1	TGRH88_076690	TYR_PHOSPHATASE_2 domain-containing protein	A0A139Y5I7	TYR_PHOSPHATASE_2 domain-containing protein	ARI
3695	15	ARI,CAST,COUG,FOU,GAB2-2007-GAL-DOM2,GT1,MAS,Me49,p89,RH-88,RUB,TgCATBr9,TgCatPRC2,VAND,VEG	15	1	TGRH88_082350	Dense granular protein GRA10	A0A139Y735	Dense granular protein GRA10	ARI
3698	15	ARI,CAST,COUG,FOU,GAB2-2007-GAL-DOM2,GT1,MAS,Me49,p89,RH-88,RUB,TgCATBr9,TgCatPRC2,VAND,VEG	15	1	TGRH88_062170	Putative transmembrane protein	A0A139YAZ5	Uncharacterized protein	ARI
3699	15	ARI,CAST,COUG,FOU,GAB2-2007-GAL-DOM2,GT1,MAS,Me49,p89,RH-88,RUB,TgCATBr9,TgCatPRC2,VAND,VEG	15	1	TGRH88_049430	Uncharacterized protein	A0A139Y7I1	Uncharacterized protein	ARI
3700	18	ARI,CAST,COUG,FOU,GAB2-2007-GAL-DOM2,GT1,MAS,Me49,p89,RH-88,RUB,TgCATBr9,TgCatPRC2,VAND,VEG	15	1	TGRH88_019520	Protein SDA1	A0A086KR93	Protein SDA1	FOU
3701	27	ARI,CAST,COUG,FOU,GAB2-2007-GAL-DOM2,GT1,MAS,Me49,p89,RH-88,RUB,TgCATBr9,TgCatPRC2,VAND,VEG	15	1	TGRH88_053930	Root hair defective 3 gtp-binding protein (Rhd3) protein (Fragment)	S7ULG7	Protein SEY1 homolog	GT1
3707	15	ARI,CAST,COUG,FOU,GAB2-2007-GAL-DOM2,GT1,MAS,Me49,p89,RH-88,RUB,TgCATBr9,TgCatPRC2,VAND,VEG	15	1	TGRH88_067790	Putative transmembrane protein	A0A139XPQ8	Putative transporter	ARI
3708	15	ARI,CAST,COUG,FOU,GAB2-2007-GAL-DOM2,GT1,MAS,Me49,p89,RH-88,RUB,TgCATBr9,TgCatPRC2,VAND,VEG	15	1	TGRH88_014070	DnaJ domain-containing protein	A0A139Y2I1	DnaJ domain-containing protein	ARI
3709	27	ARI,CAST,COUG,FOU,GAB2-2007-GAL-DOM2,GT1,MAS,Me49,p89,RH-88,RUB,TgCATBr9,TgCatPRC2,VAND,VEG	15	1	TGRH88_063480	Putative ARM repeat protein (Fragment)	A0A2G8YAZ0	Putative ARM repeat protein	COUG
3712	30	ARI,CAST,COUG,FOU,GAB2-2007-GAL-DOM2,GT1,MAS,Me49,p89,RH-88,RUB,TgCATBr9,TgCatPRC2,VAND,VEG	15	1	TGRH88_042580	Putative DNA topoisomerase I (Fragment)	A0A086KNI5	DNA topoisomerase I	GAB2-2007-GAL-DOM2
3715	16	ARI,CAST,COUG,FOU,GAB2-2007-GAL-DOM2,GT1,MAS,Me49,p89,RH-88,RUB,TgCATBr9,TgCatPRC2,VAND,VEG	15	1	TGRH88_075050	Uncharacterized protein	A0A3R7ZD81	Uncharacterized protein	CAST
3718	15	ARI,CAST,COUG,FOU,GAB2-2007-GAL-DOM2,GT1,MAS,Me49,p89,RH-88,RUB,TgCATBr9,TgCatPRC2,VAND,VEG	15	1	TGRH88_061220	Tetratricopeptide repeat-containing protein	A0A139Y9T0	Tetratricopeptide repeat-containing protein	ARI
3719	15	ARI,CAST,COUG,FOU,GAB2-2007-GAL-DOM2,GT1,MAS,Me49,p89,RH-88,RUB,TgCATBr9,TgCatPRC2,VAND,VEG	15	1	TGRH88_082590	Uncharacterized protein	A0A139Y724	Uncharacterized protein	ARI
3720	28	ARI,CAST,COUG,FOU,GAB2-2007-GAL-DOM2,GT1,MAS,Me49,p89,RH-88,RUB,TgCATBr9,TgCatPRC2,VAND,VEG	15	1	TGRH88_038680	Myb family DNA-binding domain-containing protein	A0A3R8AGA7	Myb family DNA-binding domain-containing protein	CAST
3721	15	ARI,CAST,COUG,FOU,GAB2-2007-GAL-DOM2,GT1,MAS,Me49,p89,RH-88,RUB,TgCATBr9,TgCatPRC2,VAND,VEG	15	1	TGRH88_013590	Endonuclease/exonuclease/phosphatase family protein	A0A086Q8B2	Endonuclease/exonuclease/phosphatase family protein	VAND
3722	16	ARI,CAST,COUG,FOU,GAB2-2007-GAL-DOM2,GT1,MAS,Me49,p89,RH-88,RUB,TgCATBr9,TgCatPRC2,VAND,VEG	15	1	TGRH88_006850	Putative transmembrane domain protein	A0A086PU60	Putative transmembrane domain protein	VAND
3723	15	ARI,CAST,COUG,FOU,GAB2-2007-GAL-DOM2,GT1,MAS,Me49,p89,RH-88,RUB,TgCATBr9,TgCatPRC2,VAND,VEG	15	1	TGRH88_004440	Uncharacterized protein	A0A139XT02	Uncharacterized protein	ARI
3725	15	ARI,CAST,COUG,FOU,GAB2-2007-GAL-DOM2,GT1,MAS,Me49,p89,RH-88,RUB,TgCATBr9,TgCatPRC2,VAND,VEG	15	1	TGRH88_069110	Creatinase domain-containing protein	TGRH88_069110	creatinase domain-containing protein	RH-88
3727	15	ARI,CAST,COUG,FOU,GAB2-2007-GAL-DOM2,GT1,MAS,Me49,p89,RH-88,RUB,TgCATBr9,TgCatPRC2,VAND,VEG	15	1	TGRH88_079940	Hydrolase_4 domain-containing protein	A0A086LYL5	Hydrolase_4 domain-containing protein	RUB
3728	28	ARI,CAST,COUG,FOU,GAB2-2007-GAL-DOM2,GT1,MAS,Me49,p89,RH-88,RUB,TgCATBr9,TgCatPRC2,VAND,VEG	15	1	TGRH88_031360	5'-nucleotidase, C-terminal domain-containing protein	A0A086LSQ4	5'-nucleotidase, C-terminal domain-containing protein	RUB
3729	24	ARI,CAST,COUG,FOU,GAB2-2007-GAL-DOM2,GT1,MAS,Me49,p89,RH-88,RUB,TgCATBr9,TgCatPRC2,VAND,VEG	15	1	TGRH88_070190	Putative elongation factor EF-G	A0A151HMC3	Elongation factor G, mitochondrial	TgCatPRC2
3730	18	ARI,CAST,COUG,FOU,GAB2-2007-GAL-DOM2,GT1,MAS,Me49,p89,RH-88,RUB,TgCATBr9,TgCatPRC2,VAND,VEG	15	1	TGRH88_064110	Myosin light chain 3, related protein	A0A139YBI5	Myosin light chain 3, related protein	ARI
3731	17	ARI,CAST,COUG,FOU,GAB2-2007-GAL-DOM2,GT1,MAS,Me49,p89,RH-88,RUB,TgCATBr9,TgCatPRC2,VAND,VEG	15	1	TGRH88_066230	Mitochondrial carrier superfamily protein	A0A139XP62	Mitochondrial carrier superfamily protein	ARI
3733	15	ARI,CAST,COUG,FOU,GAB2-2007-GAL-DOM2,GT1,MAS,Me49,p89,RH-88,RUB,TgCATBr9,TgCatPRC2,VAND,VEG	15	1	TGRH88_041840	Methionyl-tRNA formyltransferase	A0A139XIV0	Methionyl-tRNA formyltransferase	ARI
3736	22	ARI,CAST,COUG,FOU,GAB2-2007-GAL-DOM2,GT1,MAS,Me49,p89,RH-88,RUB,TgCATBr9,TgCatPRC2,VAND,VEG	15	1	TGRH88_060190	Origin recognition complex subunit 2 protein	A0A139Y9M3	Origin recognition complex subunit 2 protein	ARI
3737	15	ARI,CAST,COUG,FOU,GAB2-2007-GAL-DOM2,GT1,MAS,Me49,p89,RH-88,RUB,TgCATBr9,TgCatPRC2,VAND,VEG	15	1	TGRH88_016870	Uncharacterized protein	A0A139Y1E5	Uncharacterized protein	ARI
3738	15	ARI,CAST,COUG,FOU,GAB2-2007-GAL-DOM2,GT1,MAS,Me49,p89,RH-88,RUB,TgCATBr9,TgCatPRC2,VAND,VEG	15	1	TGRH88_006300	RNA pseudouridine synthase superfamily protein	A0A139XTJ6	RNA pseudouridine synthase superfamily protein	ARI
3739	15	ARI,CAST,COUG,FOU,GAB2-2007-GAL-DOM2,GT1,MAS,Me49,p89,RH-88,RUB,TgCATBr9,TgCatPRC2,VAND,VEG	15	1	TGRH88_029630	Uncharacterized protein	A0A139XQS5	Uncharacterized protein	ARI
3741	15	ARI,CAST,COUG,FOU,GAB2-2007-GAL-DOM2,GT1,MAS,Me49,p89,RH-88,RUB,TgCATBr9,TgCatPRC2,VAND,VEG	15	1	TGRH88_061670	Methyltransferase domain-containing protein	A0A139YA63	Methyltransferase domain-containing protein	ARI
3743	15	ARI,CAST,COUG,FOU,GAB2-2007-GAL-DOM2,GT1,MAS,Me49,p89,RH-88,RUB,TgCATBr9,TgCatPRC2,VAND,VEG	15	1	TGRH88_025040	Uncharacterized protein	A0A139XYD7	Uncharacterized protein	ARI
3744	15	ARI,CAST,COUG,FOU,GAB2-2007-GAL-DOM2,GT1,MAS,Me49,p89,RH-88,RUB,TgCATBr9,TgCatPRC2,VAND,VEG	15	1	TGRH88_070360	Kazal-type serine protease inhibitor domain-containing protein	A0A139XS16	Kazal-type serine protease inhibitor domain-containing protein	ARI
3745	18	ARI,CAST,COUG,FOU,GAB2-2007-GAL-DOM2,GT1,MAS,Me49,p89,RH-88,RUB,TgCATBr9,TgCatPRC2,VAND,VEG	15	1	TGRH88_021770	TLD protein	A0A3R8AKY1	TLD protein	CAST
3749	15	ARI,CAST,COUG,FOU,GAB2-2007-GAL-DOM2,GT1,MAS,Me49,p89,RH-88,RUB,TgCATBr9,TgCatPRC2,VAND,VEG	15	1	TGRH88_019560	Rhodanese family domain-containing protein	A0A139XLQ9	Rhodanese family domain-containing protein	ARI
3750	15	ARI,CAST,COUG,FOU,GAB2-2007-GAL-DOM2,GT1,MAS,Me49,p89,RH-88,RUB,TgCATBr9,TgCatPRC2,VAND,VEG	15	1	TGRH88_039300	Uncharacterized protein	A0A139XVM1	Uncharacterized protein	ARI
3751	16	ARI,CAST,COUG,FOU,GAB2-2007-GAL-DOM2,GT1,MAS,Me49,p89,RH-88,RUB,TgCATBr9,TgCatPRC2,VAND,VEG	15	1	TGRH88_037900	SET domain containing lysine methyltransferase KMTox	A0A3R7YUW2	SET domain containing lysine methyltransferase KMTox	CAST
3752	15	ARI,CAST,COUG,FOU,GAB2-2007-GAL-DOM2,GT1,MAS,Me49,p89,RH-88,RUB,TgCATBr9,TgCatPRC2,VAND,VEG	15	1	TGRH88_032160	Uncharacterized protein	A0A425HWN8	Uncharacterized protein	CAST
3755	15	ARI,CAST,COUG,FOU,GAB2-2007-GAL-DOM2,GT1,MAS,Me49,p89,RH-88,RUB,TgCATBr9,TgCatPRC2,VAND,VEG	15	1	TGRH88_010080	PA14 domain-containing protein	A0A3R8AUC6	PA14 domain-containing protein	CAST
3757	15	ARI,CAST,COUG,FOU,GAB2-2007-GAL-DOM2,GT1,MAS,Me49,p89,RH-88,RUB,TgCATBr9,TgCatPRC2,VAND,VEG	15	1	TGRH88_012700	Putative transmembrane protein	A0A139Y2N4	Uncharacterized protein	ARI
3758	16	ARI,CAST,COUG,FOU,GAB2-2007-GAL-DOM2,GT1,MAS,Me49,p89,RH-88,RUB,TgCATBr9,TgCatPRC2,VAND,VEG	15	1	TGRH88_058920	Uncharacterized protein	A0A139Y9C8	Uncharacterized protein	ARI
3759	19	ARI,CAST,COUG,FOU,GAB2-2007-GAL-DOM2,GT1,MAS,Me49,p89,RH-88,RUB,TgCATBr9,TgCatPRC2,VAND,VEG	15	1	TGRH88_007490	Bestrophin	A0A139XJZ5	Bestrophin	ARI
3761	21	ARI,CAST,COUG,FOU,GAB2-2007-GAL-DOM2,GT1,MAS,Me49,p89,RH-88,RUB,TgCATBr9,TgCatPRC2,VAND,VEG	15	1	TGRH88_065050	Glucose-6-phosphate 1-dehydrogenase	A0A086JR99	Glucose-6-phosphate 1-dehydrogenase	GAB2-2007-GAL-DOM2
3766	15	ARI,CAST,COUG,FOU,GAB2-2007-GAL-DOM2,GT1,MAS,Me49,p89,RH-88,RUB,TgCATBr9,TgCatPRC2,VAND,VEG	15	1	TGRH88_030280	Uncharacterized protein	A0A0F7UTQ4	Uncharacterized protein	VEG
3767	15	ARI,CAST,COUG,FOU,GAB2-2007-GAL-DOM2,GT1,MAS,Me49,p89,RH-88,RUB,TgCATBr9,TgCatPRC2,VAND,VEG	15	1	TGRH88_034780	Putative transmembrane protein	A0A139Y031	Uncharacterized protein	ARI
3768	16	ARI,CAST,COUG,FOU,GAB2-2007-GAL-DOM2,GT1,MAS,Me49,p89,RH-88,RUB,TgCATBr9,TgCatPRC2,VAND,VEG	15	1	TGRH88_077330	Putative alanine racemase	A0A139Y5D8	Putative alanine racemase	ARI
3769	15	ARI,CAST,COUG,FOU,GAB2-2007-GAL-DOM2,GT1,MAS,Me49,p89,RH-88,RUB,TgCATBr9,TgCatPRC2,VAND,VEG	15	1	TGRH88_005760	Uncharacterized protein	A0A139XJ71	Uncharacterized protein	ARI
3770	18	ARI,CAST,COUG,FOU,GAB2-2007-GAL-DOM2,GT1,MAS,Me49,p89,RH-88,RUB,TgCATBr9,TgCatPRC2,VAND,VEG	15	1	TGRH88_019630	Ribonucleoside-diphosphate reductase	A0A139XLQ7	Ribonucleoside-diphosphate reductase	ARI
3771	16	ARI,CAST,COUG,FOU,GAB2-2007-GAL-DOM2,GT1,MAS,Me49,p89,RH-88,RUB,TgCATBr9,TgCatPRC2,VAND,VEG	15	1	TGRH88_073620	Zinc finger (CCCH type) motif-containing protein	A0A139Y412	Zinc finger (CCCH type) motif-containing protein	ARI
3773	17	ARI,CAST,COUG,FOU,GAB2-2007-GAL-DOM2,GT1,MAS,Me49,p89,RH-88,RUB,TgCATBr9,TgCatPRC2,VAND,VEG	15	1	TGRH88_038820	Ribosomal protein RPL29	A0A425HM74	Ribosomal protein RPL29	CAST
3774	28	ARI,CAST,COUG,FOU,GAB2-2007-GAL-DOM2,GT1,MAS,Me49,p89,RH-88,RUB,TgCATBr9,TgCatPRC2,VAND,VEG	15	1	TGRH88_060690	DnaJ domain-containing protein (Fragment)	A0A086LB93	DnaJ domain-containing protein	FOU
3777	15	ARI,CAST,COUG,FOU,GAB2-2007-GAL-DOM2,GT1,MAS,Me49,p89,RH-88,RUB,TgCATBr9,TgCatPRC2,VAND,VEG	15	1	TGRH88_072750	Putative solute carrier family 13 protein	A0A139Y3Q0	Putative solute carrier family 13 protein	ARI
3781	15	ARI,CAST,COUG,FOU,GAB2-2007-GAL-DOM2,GT1,MAS,Me49,p89,RH-88,RUB,TgCATBr9,TgCatPRC2,VAND,VEG	15	1	TGRH88_059300	Putative transmembrane protein	A0A139Y9Z6	Uncharacterized protein	ARI
3782	15	ARI,CAST,COUG,FOU,GAB2-2007-GAL-DOM2,GT1,MAS,Me49,p89,RH-88,RUB,TgCATBr9,TgCatPRC2,VAND,VEG	15	1	TGRH88_076400	Histidine acid phosphatase superfamily protein	A0A139Y5A2	Histidine acid phosphatase superfamily protein	ARI
3788	15	ARI,CAST,COUG,FOU,GAB2-2007-GAL-DOM2,GT1,MAS,Me49,p89,RH-88,RUB,TgCATBr9,TgCatPRC2,VAND,VEG	15	1	TGRH88_081510	NAD(+) synthase [glutamine-hydrolyzing]	TGRH88_081510	putative glutamine-dependent NAD(+) synthetase protein	RH-88
3790	17	ARI,CAST,COUG,FOU,GAB2-2007-GAL-DOM2,GT1,MAS,Me49,p89,RH-88,RUB,TgCATBr9,TgCatPRC2,VAND,VEG	15	1	TGRH88_044700	Putative transmembrane protein	A0A086QLA1	Putative transmembrane protein	VAND
3793	16	ARI,CAST,COUG,FOU,GAB2-2007-GAL-DOM2,GT1,MAS,Me49,p89,RH-88,RUB,TgCATBr9,TgCatPRC2,VAND,VEG	15	1	TGRH88_055000	Putative transmembrane protein	A0A139XNC9	Uncharacterized protein	ARI
3796	15	ARI,CAST,COUG,FOU,GAB2-2007-GAL-DOM2,GT1,MAS,Me49,p89,RH-88,RUB,TgCATBr9,TgCatPRC2,VAND,VEG	15	1	TGRH88_002650	Uncharacterized protein	A0A139XUG2	Uncharacterized protein	ARI
3799	27	ARI,CAST,COUG,FOU,GAB2-2007-GAL-DOM2,GT1,MAS,Me49,p89,RH-88,RUB,TgCATBr9,TgCatPRC2,VAND,VEG	15	1	TGRH88_074080	HEAT repeat-containing protein	S7V384	HEAT repeat-containing protein	GT1
3804	16	ARI,CAST,COUG,FOU,GAB2-2007-GAL-DOM2,GT1,MAS,Me49,p89,RH-88,RUB,TgCATBr9,TgCatPRC2,VAND,VEG	15	1	TGRH88_082230	AP2 domain transcription factor AP2VIII-7	A0A139Y704	AP2 domain transcription factor AP2VIII-7	ARI
3805	16	ARI,CAST,COUG,FOU,GAB2-2007-GAL-DOM2,GT1,MAS,Me49,p89,RH-88,RUB,TgCATBr9,TgCatPRC2,VAND,VEG	15	1	TGRH88_039310	AP2 domain transcription factor AP2X-10	A0A139XVM2	AP2 domain transcription factor AP2X-10	ARI
3806	20	ARI,CAST,COUG,FOU,GAB2-2007-GAL-DOM2,GT1,MAS,Me49,p89,RH-88,RUB,TgCATBr9,TgCatPRC2,VAND,VEG	15	1	TGRH88_030970	Phosphate transporter	A0A086K5A0	Phosphate transporter	GAB2-2007-GAL-DOM2
3809	22	ARI,CAST,COUG,FOU,GAB2-2007-GAL-DOM2,GT1,MAS,Me49,p89,RH-88,RUB,TgCATBr9,TgCatPRC2,VAND,VEG	15	1	TGRH88_076180	DnaJ domain-containing protein	A0A139Y5C9	DnaJ domain-containing protein	ARI
3811	15	ARI,CAST,COUG,FOU,GAB2-2007-GAL-DOM2,GT1,MAS,Me49,p89,RH-88,RUB,TgCATBr9,TgCatPRC2,VAND,VEG	15	1	TGRH88_062650	SRR1 protein	A0A139YA96	SRR1 protein	ARI
3812	15	ARI,CAST,COUG,FOU,GAB2-2007-GAL-DOM2,GT1,MAS,Me49,p89,RH-88,RUB,TgCATBr9,TgCatPRC2,VAND,VEG	15	1	TGRH88_037350	Sin3-associated polypeptide SAP18	A0A139XZ16	Sin3-associated polypeptide SAP18	ARI
3813	15	ARI,CAST,COUG,FOU,GAB2-2007-GAL-DOM2,GT1,MAS,Me49,p89,RH-88,RUB,TgCATBr9,TgCatPRC2,VAND,VEG	15	1	TGRH88_056350	AP2 domain transcription factor AP2XI-5	A0A139XKE0	AP2 domain transcription factor AP2XI-5	ARI
3818	15	ARI,CAST,COUG,FOU,GAB2-2007-GAL-DOM2,GT1,MAS,Me49,p89,RH-88,RUB,TgCATBr9,TgCatPRC2,VAND,VEG	15	1	TGRH88_011680	DEAD/DEAH box helicase domain-containing protein	A0A139Y355	DEAD/DEAH box helicase domain-containing protein	ARI
3820	15	ARI,CAST,COUG,FOU,GAB2-2007-GAL-DOM2,GT1,MAS,Me49,p89,RH-88,RUB,TgCATBr9,TgCatPRC2,VAND,VEG	15	1	TGRH88_034380	Uncharacterized protein	A0A139Y041	Uncharacterized protein	ARI
3821	15	ARI,CAST,COUG,FOU,GAB2-2007-GAL-DOM2,GT1,MAS,Me49,p89,RH-88,RUB,TgCATBr9,TgCatPRC2,VAND,VEG	15	1	TGRH88_049640	AMP-binding enzyme domain-containing protein	A0A139Y7X7	AMP-binding enzyme domain-containing protein	ARI
3822	15	ARI,CAST,COUG,FOU,GAB2-2007-GAL-DOM2,GT1,MAS,Me49,p89,RH-88,RUB,TgCATBr9,TgCatPRC2,VAND,VEG	15	1	TGRH88_067740	Glycerophosphodiester phosphodiesterase family protein	A0A139XPQ7	Glycerophosphodiester phosphodiesterase family protein	ARI
3823	15	ARI,CAST,COUG,FOU,GAB2-2007-GAL-DOM2,GT1,MAS,Me49,p89,RH-88,RUB,TgCATBr9,TgCatPRC2,VAND,VEG	15	1	TGRH88_050890	Putative M phase phosphoprotein MPP10	A0A139Y889	Putative M phase phosphoprotein MPP10	ARI
[truncated: 12,872 more rows]

## Sheet: Core proteome
<Cluster #>	No. of Members	No. of strains	RH-88	Frequent name	Rep. ID	Rep. Name	Rep. Strain
[truncated: 6,199 more rows]

## Sheet: RH-88
<Cluster #>	No. of Members	Strains	No. of strains	ME49	RH-88	Frequent name	Ref. ID	Ref. Name	Ref. Strain	Missing strains
[truncated: 8,100 more rows]

[truncated: 1 more sheets: Proteins per No. of Strains]
