# Supplementary material for: A state-of-the-art methodology for high-throughput in silico vaccine discovery against protozoan parasites and exemplified with discovered candidates for Toxoplasma gondii
Source: Sci Rep. 2023 May 22;13:8243. doi: 10.1038/s41598-023-34863-9 (PMC10201501; doi:10.1038/s41598-023-34863-9)
Supplement: Supplementary file 5 — Supplementary Table S5. [file 41598_2023_34863_MOESM5_ESM.xlsx]

## Sheet: mRNA abundance FC
<ID>	Name	1_ Bz/Tz_int	2_Tz_ext/Tz_int	3_Tz_d4/Tz_d3	4_Bz/Tz	5_Tz/Sp	6_Bz_d90/Bz_d28	7_Sp_ext_d10/Tz_int	7_Sp_int/Tz_int
TGRH88_000020	Toxoplasma gondii family C protein	0	0	0	0	0	0	0	0
TGRH88_000030	threonine synthase	0	0	6.33	0	0	0	0	0
TGRH88_000040	DEAD/DEAH box helicase	0	0	0	0	0	0	0	0
TGRH88_000050	unspecified product	0	0	0	0	0	0	0	0
TGRH88_000060	unspecified product	0	-2.3	0	0	0	0	0	0
TGRH88_000070	unspecified product	0	0	0	0	-4.24	0	0	0
TGRH88_000080	unspecified product	0	0	0	-4.06	7.29	0	0	0
TGRH88_000090	HEAT repeat-containing protein	9.09	-2.5	0	0	0	0	0	0
TGRH88_000100	unspecified product	0	0	0	0	0	0	0	0
TGRH88_000110	unspecified product	0	0	-3.11	-3.57	3.12	0	0	0
TGRH88_000120	ribosomal RNA methyltransferase (FtsJ) family protein	0	0	0	0	3.39	0	0	0
TGRH88_000140	putative transmembrane protein	0	0	0	0	0	0	0	0
TGRH88_000150	putative transmembrane protein	0	0	0	0	0	0	0	0
TGRH88_000170	unspecified product	0	0	0	0	0	0	0	0
TGRH88_000190	putative transmembrane protein	0	0	0	0	0	0	0	0
TGRH88_000200	acetyltransferase, GNAT family protein	0	0	0	0	0	0	0	0
TGRH88_000210	CAAX metallo endopeptidase	0	-2.13	0	0	2.9	0	0	0
TGRH88_000220	unspecified product	0	0	0	0	0	0	0	0
TGRH88_000230	putative mrna cleavage factor family protein	0	2.73	0	0	-2.08	0	0	0
TGRH88_000240	CW-type Zinc Finger protein	0	0	0	0	0	0	0	0
TGRH88_000250	cyclophilin	-2.38	0	0	-2.7	0	0	0	0
TGRH88_000260	unspecified product	0	0	0	3.02	0	0	0	0
TGRH88_000270	unspecified product	0	-2.2	0	0	0	0	0	0
TGRH88_000280	unspecified product	0	0	0	0	0	0	0	0
TGRH88_000290	unspecified product	0	0	-3.44	-3.29	62.06	0	0	0
TGRH88_000300	Class-II DAHP synthetase family protein	0	0	0	0	-2.42	0	0	0
TGRH88_000310	unspecified product	0	0	0	0	0	0	0	0
TGRH88_000320	oxidoreductase, 2OG-Fe(II) oxygenase family protein	0	0	0	0	3.91	0	0	0
TGRH88_000330	unspecified product	0	0	0	0	5.09	0	0	0
TGRH88_000340	unspecified product	20.74	0	0	0	6.32	0	0	0
TGRH88_000350	aminopeptidase N protein	8.98	0	0	3.9	0	0	0	0
TGRH88_000360	acetyl-CoA carboxylase ACC1	-3.22	-4.97	-3.63	0	2.35	0	0	0
TGRH88_000370	DNA gyrase/topoisomerase IV, A subunit domain-containing protein	0	0	0	0	3.38	0	0	0
TGRH88_000380	unspecified product	0	0	0	0	4.77	0	0	0
TGRH88_000390	Ctr copper transporter family protein	0	0	-2.07	0	0	0	0	0
TGRH88_000400	unspecified product	0	0	0	0	0	0	0	0
TGRH88_000410	unspecified product	0	0	0	0	0	0	0	0
TGRH88_000420	alba 1	0	0	0	0	0	0	0	0
TGRH88_000430	unspecified product	0	0	0	0	0	0	0	0
TGRH88_000440	unspecified product	0	0	0	0	2.53	0	0	0
TGRH88_000450	unspecified product	2.57	0	0	2.37	2.52	0	0	0
TGRH88_000460	actin-like protein ALP4	0	-2.12	0	0	2.4	0	0	0
TGRH88_000470	unspecified product	0	0	0	8.01	0	0	0	0
TGRH88_000480	putative Chromosome-associated kinesin KLP1	0	0	6.42	22.86	0	0	0	0
TGRH88_000490	unspecified product	0	0	0	0	0	0	0	0
TGRH88_000500	putative RPGR	0	0	0	0	0	0	0	0
TGRH88_000510	SPRY domain-containing protein	0	0	0	0	0	0	0	0
TGRH88_000520	unspecified product	0	0	0	0	0	0	0	0
TGRH88_000530	phosphoglycerate mutase family protein	0	-2.4	0	0	0	0	0	0
TGRH88_000540	unspecified product	4.15	0	0	0	2.98	0	0	0
TGRH88_000550	unspecified product	-3.8	0	0	-2.77	0	0	0	0
TGRH88_000560	cell cycle regulator protein	0	0	0	0	0	0	0	0
TGRH88_000570	dual specificity phosphatase, catalytic domain-containing protein	0	0	0	0	0	0	0	0
TGRH88_000580	unspecified product	0	0	0	-2.21	0	0	0	0
TGRH88_000590	adaptor complexes medium subunit family protein	0	0	0	0	0	0	0	0
TGRH88_000600	unspecified product	0	0	0	0	2.25	0	0	0
TGRH88_000610	unspecified product	0	0	0	2.48	2.76	0	0	0
TGRH88_000620	CMGC kinase, MAPK family, MEK kinase-related (incomplete catalytic triad)	15.15	0	0	106.4	0	0	0	0
TGRH88_000630	unspecified product	0	0	0	35.75	0	0	0	0
TGRH88_000640	putative pre-rRNA-processing protein	0	0	0	0	0	0	0	0
TGRH88_000650	ribosomal RNA large subunit methyltransferase J protein	0	0	0	0	0	0	0	0
TGRH88_000660	unspecified product	0	0	0	0	0	0	0	0
TGRH88_000670	dual specificity phosphatase, catalytic domain-containing protein	-2.71	0	0	0	-2.22	0	0	0
TGRH88_000680	unspecified product	0	0	0	0	0	0	0	0
TGRH88_000690	ubiquitin carboxyl-terminal hydrolase	0	0	0	0	0	0	0	0
TGRH88_000710	unspecified product	3.59	0	0	0	2.76	0	0	0
TGRH88_000720	unspecified product	0	0	0	0	0	0	0	0
TGRH88_000730	DEAD/DEAH box helicase domain-containing protein	0	0	0	0	0	0	0	0
TGRH88_000740	unspecified product	0	0	0	17.7	0	0	0	0
TGRH88_000750	transcriptional elongation factor FACT140	0	0	0	0	0	0	0	0
TGRH88_000760	unspecified product	0	0	0	0	0	0	0	0
TGRH88_000770	unspecified product	0	0	0	5.26	0	0	0	0
TGRH88_000780	unspecified product	-3.96	0	0	0	0	0	0	0
TGRH88_000790	unspecified product	0	0	0	0	0	0	0	0
TGRH88_000800	unspecified product	0	0	0	0	0	0	0	0
TGRH88_000810	TBC domain-containing protein	0	0	0	0	0	0	0	0
TGRH88_000820	subtilisin SUB12	0	0	0	4.3	3.86	0	0	0
TGRH88_000830	putative prohibitin family protein	0	0	0	0	0	0	0	0
TGRH88_000840	unspecified product	0	0	0	7.15	0	0	0	0
TGRH88_000850	unspecified product	0	0	0	0	0	0	0	0
TGRH88_000860	unspecified product	0	0	0	0	0	0	0	0
TGRH88_000870	unspecified product	0	0	0	0	0	0	0	0
TGRH88_000880	unspecified product	0	0	0	0	13.79	0	0	0
TGRH88_000890	unspecified product	0	0	0	0	0	0	0	0
TGRH88_000900	unspecified product	0	0	0	0	0	0	0	0
TGRH88_000910	AN1 family Zinc finger domain-containing protein	0	0	0	0	0	0	0	0
TGRH88_000920	unspecified product	0	0	0	0	0	0	0	0
TGRH88_000930	NifU family domain-containing protein	0	0	0	-2.15	0	0	0	0
TGRH88_000940	unspecified product	0	0	0	14.41	0	0	0	0
TGRH88_000950	adaptin n terminal region domain-containing protein	0	0	0	0	0	0	0	0
TGRH88_000960	putative splicesome-associated protein	0	0	0	0	-2.43	0	0	0
TGRH88_000970	unspecified product	0	0	0	0	0	0	0	0
TGRH88_000980	U1 zinc finger protein	0	0	0	0	0	0	0	0
TGRH88_000990	unspecified product	0	-2.18	0	-2.36	21.81	0	0	0
TGRH88_001000	brix domain-containing protein	0	0	0	0	0	0	0	0
TGRH88_001010	HAD hydrolase, family IIID protein	0	0	0	0	0	0	0	0
TGRH88_001020	phosphoglycerate kinase PGKII	0	-4.81	-9.82	-2.73	4.42	0	0	0
TGRH88_001030	unspecified product	0	-3.78	0	0	2.32	0	0	0
TGRH88_001040	Ran-interacting Mog1 protein	0	0	0	2.1	0	0	0	0
TGRH88_001050	unspecified product	0	0	0	0	0	0	0	0
TGRH88_001060	unspecified product	0	0	0	0	0	0	0	0
TGRH88_001070	elongation factor Tu GTP binding domain-containing protein	0	0	0	0	0	0	0	0
TGRH88_001080	unspecified product	0	0	0	0	0	0	0	0
TGRH88_001090	unspecified product	0	0	5.21	0	0	0	0	0
TGRH88_001100	unspecified product	0	0	0	0	0	0	0	0
TGRH88_001110	unspecified product	0	0	0	0	0	0	0	0
TGRH88_001120	unspecified product	0	0	-2.8	-3.18	3.33	0	0	0
TGRH88_001130	PUB domain-containing protein	0	0	0	0	0	0	0	0
TGRH88_001140	unspecified product	0	0	0	0	0	0	0	0
TGRH88_001150	unspecified product	0	-2.3	0	0	0	0	0	0
TGRH88_001160	DEAD/DEAH box helicase domain-containing protein	-2.63	-8.92	0	0	0	0	0	0
TGRH88_001170	unspecified product	0	0	0	0	0	0	0	0
TGRH88_001180	aldehyde dehydrogenase	12.87	-3.51	0	8.31	0	0	0	0
TGRH88_001190	dense-granule antigen DG32	-6.06	0	0	0	0	0	0	0
TGRH88_001200	unspecified product	0	0	0	0	0	0	0	0
TGRH88_001210	unspecified product	0	0	2.44	32.03	0	0	0	0
TGRH88_001220	unspecified product	0	0	0	0	-3.44	0	0	0
TGRH88_001230	putative LMBR1 family region protein	0	0	0	0	0	0	0	0
TGRH88_001240	SPFH domain / Band 7 family protein	0	0	0	0	0	0	0	0
TGRH88_001250	alveolin domain containing intermediate filament IMC7	0	-2.28	0	0	0	0	0	0
TGRH88_001260	unspecified product	0	0	0	0	0	0	0	0
TGRH88_001270	unspecified product	0	0	0	0	0	0	0	0
TGRH88_001280	unspecified product	0	0	0	0	0	0	0	0
TGRH88_001290	unspecified product	0	-3.34	0	2.64	-3.43	0	0	0
TGRH88_001300	unspecified product	0	0	0	199.41	0	0	0	0
TGRH88_001310	unspecified product	0	-3.99	-5.17	0	0	0	0	0
TGRH88_001320	unspecified product	0	0	0	0	0	0	0	0
TGRH88_001330	LSM domain-containing protein	0	0	0	0	0	0	0	0
TGRH88_001340	unspecified product	0	-9.63	0	2.18	2.75	0	0	0
TGRH88_001350	unspecified product	0	0	0	0	-5.79	0	0	0
TGRH88_001360	unspecified product	0	0	0	0	0	0	0	0
TGRH88_001370	unspecified product	0	0	0	0	0	0	0	0
TGRH88_001380	NOL1/NOP2/sun family protein	0	0	0	0	0	0	0	0
TGRH88_001390	unspecified product	0	0	0	0	12.36	0	0	0
TGRH88_001400	unspecified product	0	0	0	0	2.65	0	0	0
TGRH88_001410	SAG-related sequence SRS13	0	0	0	0	0	0	0	0
TGRH88_001420	importin-beta N-terminal domain-containing protein	0	0	0	0	3.71	0	0	0
TGRH88_001430	unspecified product	0	0	0	43.09	0	0	0	0
TGRH88_001440	unspecified product	0	0	0	0	0	0	0	0
TGRH88_001450	unspecified product	-3.8	-3.02	0	0	3.48	0	0	0
TGRH88_001460	unspecified product	0	0	-2.4	0	2.39	0	0	0
TGRH88_001470	unspecified product	0	0	2.28	0	4.18	0	0	0
TGRH88_001480	HECT-domain (ubiquitin-transferase) domain-containing protein	0	0	0	0	0	0	0	0
TGRH88_001490	leucine rich repeat-containing protein	0	0	0	0	0	0	0	0
TGRH88_001500	unspecified product	0	0	4.41	45.64	0	4.69	0	0
TGRH88_001510	putative IMP-specific 5'-nucleotidase 1	0	0	0	0	0	0	0	0
TGRH88_001520	putative glycogen synthase	0	0	0	0	0	0	0	0
TGRH88_001530	Ser/Thr phosphatase family protein	0	0	0	0	0	0	0	0
TGRH88_001540	stress responsive a/b barrel domain-containing protein	0	0	0	0	0	0	0	0
TGRH88_001550	putative eukaryotic translation initiation factor	0	0	0	0	0	0	0	0
TGRH88_001560	unspecified product	0	0	0	0	0	0	0	0
TGRH88_001570	unspecified product	0	0	0	0	0	0	0	0
TGRH88_001580	phosphoserine phosphatase	3.95	0	0	0	0	0	0	0
TGRH88_001590	phosphoglycerate mutase	0	0	0	0	8.11	0	0	0
TGRH88_001600	mbp-1 interacting protein-2a family protein	0	0	0	0	2.07	0	0	0
TGRH88_001610	unspecified product	0	0	0	-2.18	0	0	0	0
TGRH88_001620	unspecified product	0	0	0	6.25	0	8.39	0	0
TGRH88_001630	unspecified product	0	0	0	4.83	-12.4	0	1.9	13.8
TGRH88_001640	unspecified product	0	2.13	0	0	0	0	0	0
TGRH88_001650	phosphohistidine phosphatase	0	0	0	0	0	0	0	0
TGRH88_001660	SCY kinase-related protein (incomplete catalytic triad)	0	0	0	0	0	0	0	0
TGRH88_001670	putative inositol(myo)-1(or 4)-monophosphatase 2	0	0	0	0	0	0	0	0
TGRH88_001680	unspecified product	0	0	0	48.21	0	0	0	0
TGRH88_001690	unspecified product	0	0	0	74.85	0	0	0	0
TGRH88_001700	putative ribosomal protein S18	0	0	0	0	0	0	0	0
TGRH88_001710	dynein light chain DLC	0	-3.29	-2.85	0	0	0	0	0
TGRH88_001720	unspecified product	0	0	-2.38	0	2.27	0	0	0
TGRH88_001730	coproporphyrinogen III oxidase	0	0	0	-2.48	0	0	0	0
TGRH88_001740	unspecified product	0	0	0	6.73	0	0	0	0
TGRH88_001750	tetratricopeptide repeat-containing protein	0	0	0	5.23	0	0	0	0
TGRH88_001760	unspecified product	0	0	-2.06	0	0	0	0	0
TGRH88_001770	ribosomal protein RPS20	-2.15	0	0	-2.79	0	0	0	0
TGRH88_001780	MORN repeat-containing protein	0	0	0	0	0	0	0	0
TGRH88_001790	unspecified product	0	0	0	0	0	0	0	0
TGRH88_001800	unspecified product	0	0	0	0	-2.26	0	0	0
TGRH88_001810	unspecified product	0	0	0	8.11	0	0	0	0
TGRH88_001820	glycolipid transfer protein GLTP	3.06	0	0	0	6.65	0	0	0
TGRH88_001830	cyclin-dependent kinase regulatory subunit protein	0	0	0	0	0	0	0	0
TGRH88_001840	ubiquitin family protein	0	-2.94	0	0	0	0	0	0
TGRH88_001850	unspecified product	0	0	0	0	0	0	0	0
TGRH88_001860	tRNA binding domain-containing protein	0	0	0	0	0	0	0	0
TGRH88_001900	unspecified product	0	0	0	0	0	0	0	0
TGRH88_001910	phosphoglycerate mutase PGMII	2.25	0	0	0	2.63	0	0	0
TGRH88_001920	unspecified product	0	0	0	0	0	0	0	0
TGRH88_001930	unspecified product	0	0	-3.24	-6.14	0	0	0	0
TGRH88_001940	pyridoxal kinase	0	0	0	0	0	0	0	0
TGRH88_001950	unspecified product	0	0	0	59.84	0	0	0	0
TGRH88_001960	unspecified product	0	0	0	0	0	0	0	0
TGRH88_001970	kinesin motor domain-containing protein	0	0	0	0	0	0	0	0
TGRH88_001980	unspecified product	0	0	-4.57	-3	8.84	0	0	0
TGRH88_001990	unspecified product	0	0	0	0	0	0	0	0
TGRH88_002000	putative U6 snRNA-associated sm family protein Lsm2	0	0	0	0	0	0	0	0
TGRH88_002010	MORN repeat-containing protein	-5.38	0	0	2.01	0	0	0	0
TGRH88_002020	unspecified product	0	0	0	0	-5.46	0	20.4	5
TGRH88_002030	putative 50S ribosomal protein L17	8.08	0	0	0	-2.05	0	0	0
TGRH88_002040	unspecified product	0	0	0	-2.33	4.08	0	0	0
TGRH88_002050	unspecified product	0	0	0	0	0	0	0	0
TGRH88_002060	unspecified product	0	0	0	0	0	0	0	0
TGRH88_002070	AMP-binding enzyme domain-containing protein	0	0	0	0	-2.36	0	0	0
TGRH88_002080	Vps53 family protein	0	-3.01	0	0	0	0	0	0
TGRH88_002090	transporter, major facilitator family protein	0	-3.13	-4.42	0	4.48	0	0	0
TGRH88_002100	unspecified product	0	0	-2.55	0	2.36	0	0	0
TGRH88_002110	unspecified product	0	0	0	64.69	0	0	0	0
TGRH88_002120	unspecified product	0	0	0	55.12	0	0	0	0
TGRH88_002130	unspecified product	0	0	0	619.33	0	0	0	0
TGRH88_002140	unspecified product	0	0	0	0	0	0	0	0
TGRH88_002150	unspecified product	0	0	0	0	0	0	0	0
TGRH88_002160	unspecified product	3.2	0	0	2.36	2.16	0	0	0
TGRH88_002170	unspecified product	0	0	0	0	0	0	0	0
TGRH88_002180	unspecified product	3.9	-2.53	0	2.84	0	0	0	0
TGRH88_002190	unspecified product	0	0	0	0	0	0	0	0
TGRH88_002200	unspecified product	0	-2.04	-2.23	0	0	0	0	0
TGRH88_002210	TIP49 family protein	0	0	0	0	-22.37	0	0	0
TGRH88_002220	unspecified product	0	0	0	0	0	0	0	0
TGRH88_002230	unspecified product	0	0	0	133.89	0	0	0	0
TGRH88_002240	unspecified product	0	0	0	0	0	0	0	0
TGRH88_002250	unspecified product	0	0	0	-2.53	0	0	0	0
TGRH88_002260	unspecified product	0	0	0	11.16	0	0	0	0
TGRH88_002270	putative beta-tubulin cofactor D	0	0	0	0	0	0	0	0
TGRH88_002280	unspecified product	0	0	0	0	0	0	0	0
TGRH88_002290	unspecified product	0	0	0	145.2	0	0	0	0
TGRH88_002300	unspecified product	0	0	0	13.24	0	-2.39	0	0
TGRH88_002310	unspecified product	4.04	-3.13	0	0	0	0	0	0
TGRH88_002320	unspecified product	0	0	0	0	0	0	0	0
TGRH88_002330	putative myosin light chain 2	2.68	0	0	0	2.6	0	0	0
TGRH88_002340	unspecified product	0	0	0	0	0	0	0	0
TGRH88_002350	unspecified product	0	0	0	4.65	0	0	0	0
TGRH88_002360	unspecified product	0	0	0	5.23	0	0	0	0
TGRH88_002370	T-complex protein 1 eta subunit	0	0	0	0	0	0	0	0
TGRH88_002380	unspecified product	0	0	0	0	0	0	0	0
TGRH88_002390	proteophosphoglycan PPG1	0	0	0	0	2.88	0	0	0
TGRH88_002400	DNA-directed RNA polymerase I RPA2	0	0	0	0	0	0	0	0
TGRH88_002410	acyltransferase domain-containing protein	0	0	0	0	3.05	0	0	0
TGRH88_002420	unspecified product	0	0	0	9.85	0	0	0	0
TGRH88_002430	Ser/Thr phosphatase family protein	0	0	0	0	0	0	0	0
TGRH88_002440	unspecified product	0	0	0	21.06	0	0	0	0
TGRH88_002450	unspecified product	0	0	0	21.74	0	0	0	0
TGRH88_002460	putative calmodulin	0	0	0	0	0	0	0	0
TGRH88_002470	unspecified product	0	0	0	0	0	0	0	0
TGRH88_002480	unspecified product	0	0	0	11.51	0	0	0	0
TGRH88_002490	unspecified product	0	0	0	2.15	5.06	0	0	0
TGRH88_002500	trehalose-phosphatase	0	0	0	0	-2.04	0	0	0
TGRH88_002510	putative transcription elongation factor 1	0	0	0	0	0	0	0	0
TGRH88_002520	unspecified product	2.79	0	0	0	0	0	0	0
TGRH88_002530	unspecified product	0	0	0	0	0	0	0	0
TGRH88_002540	unspecified product	0	0	0	0	0	0	0	0
TGRH88_002550	unspecified product	0	0	0	0	0	0	0	0
TGRH88_002560	ATPase/histidine kinase/DNA gyrase B/HSP90 domain-containing protein	0	0	0	0	0	0	0	0
TGRH88_002570	unspecified product	0	0	0	-2.86	0	0	0	0
TGRH88_002580	RecF/RecN/SMC N terminal domain-containing protein	0	-2.07	-2.41	0	0	0	0	0
TGRH88_002590	unspecified product	0	0	0	0	0	0	0	0
TGRH88_002600	putative sperm associated antigen 6	0	0	0	0	0	0	0	0
TGRH88_002610	unspecified product	0	0	0	0	0	0	0	0
TGRH88_002620	DNA primase, large subunit	0	-4.57	0	0	0	0	0	0
TGRH88_002630	unspecified product	0	0	0	0	0	0	0	0
TGRH88_002640	Branched-chain-amino-acid aminotransferase	15.26	0	0	0	0	0	0	0
TGRH88_002650	unspecified product	0	0	-4.14	-4.53	20.32	0	0	0
TGRH88_002660	dense granule protein DG32	-17.68	-2.07	-2.98	-3.17	0	0	0	0
TGRH88_002670	unspecified product	0	0	0	0	0	0	0	0
TGRH88_002680	unspecified product	3.58	0	0	3.59	0	0	0	0
TGRH88_002690	unspecified product	0	0	-2.68	0	4.1	-2.19	0	0
TGRH88_002700	unspecified product	0	0	0	6.93	-4.13	0	0	0
TGRH88_002710	HesB-like domain-containing protein	0	-2.11	0	0	0	0	0	0
TGRH88_002720	single-strand binding protein	0	-2.18	0	0	0	0	0	0
TGRH88_002730	rhoptry neck protein RON6	0	0	0	0	0	0	0	0
TGRH88_002740	aspartyl aminopeptidase	0	0	-2.01	0	0	0	0	0
TGRH88_002750	unspecified product	0	0	0	0	-2.14	0	0	0
TGRH88_002760	unspecified product	2.31	0	0	0	0	0	0	0
TGRH88_002770	DEAD-family helicase	0	0	0	0	0	0	0	0
TGRH88_002780	putative Ubiquinol-cytochrome c chaperone	0	-3.39	0	0	0	0	0	0
TGRH88_002790	unspecified product	0	0	0	0	0	0	0	0
TGRH88_002800	unspecified product	0	-2.37	-3.46	2.23	0	0	0	0
TGRH88_002810	Toxoplasma gondii family C protein	0	0	2.13	2.98	-3.53	0	0	0
TGRH88_002820	Toxoplasma gondii family B protein	0	0	14	7.28	0	0	0	0
TGRH88_002840	unspecified product	33.55	0	3.1	425.29	9.95	0	0	0
TGRH88_002850	unspecified product	0	0	0	0	0	0	0	0
TGRH88_002940	Toxoplasma gondii family C protein	0	-3.04	0	0	0	0	0	0
TGRH88_002950	unspecified product	0	0	0	0	0	0	0	0
TGRH88_003010	RNA pseudouridine synthase superfamily protein	0	0	0	0	0	0	0	0
TGRH88_003030	Toxoplasma gondii family C protein	0	0	0	0	-4.96	0	0	0
TGRH88_003040	LSM3, U6 small nuclear RNA associated isoform 2 family protein	0	0	0	0	0	0	0	0
TGRH88_003050	ferredoxin NADP+ oxidoreductase FNR	0	-2.5	0	0	2.04	0	0	0
TGRH88_003060	unspecified product	0	0	0	0	0	0	0	0
TGRH88_003070	AP2 domain transcription factor AP2III-4	-2.19	0	0	0	0	0	0	0
TGRH88_003080	RNA recognition motif 2 protein	2.57	0	0	0	0	0	0	0
TGRH88_003090	phosphatidylinositol n-acetylglucosaminyltransferase	0	0	0	0	0	0	0	0
TGRH88_003100	ribosomal protein RPL17	0	0	0	-2.26	0	0	0	0
TGRH88_003110	sodium/hydrogen exchanger NHE2	0	-2.52	-2.3	0	0	0	0	0
TGRH88_003120	unspecified product	0	0	0	0	0	0	0	0
TGRH88_003130	pyruvate kinase PyKII	0	-4.08	0	0	-2.26	0	0	0
TGRH88_003140	VTC domain-containing protein	2.67	0	0	0	0	0	0	0
TGRH88_003150	unspecified product	0	0	0	0	-3.08	0	0	0
TGRH88_003160	cleft lip and palate transmembrane protein 1 (clptm1) protein	-2.97	-3.81	-2.56	0	2.1	0	0	0
TGRH88_003170	unspecified product	0	0	-2.69	0	0	0	0	0
TGRH88_003180	unspecified product	0	0	0	0	-2.7	0	0	0
TGRH88_003190	AP2 domain transcription factor AP2III-3	0	0	0	0	0	0	0	0
TGRH88_003200	unspecified product	0	0	0	0	0	0	0	0
TGRH88_003210	ATPase, AAA family protein	0	0	0	0	0	0	0	0
TGRH88_003220	unspecified product	0	0	0	0	0	0	0	0
TGRH88_003230	putative prenylated protein	0	-4.02	0	0	0	0	0	0
TGRH88_003240	B-box zinc finger domain-containing protein	0	0	0	0	0	0	0	0
TGRH88_003250	putative Bet3 transport protein	0	-2.59	0	0	0	0	0	0
TGRH88_003260	CTP synthase	0	0	0	-2.09	0	0	0	0
TGRH88_003270	unspecified product	0	0	0	230.06	0	0	0	0
TGRH88_003280	unspecified product	0	0	0	0	0	0	0	0
TGRH88_003290	unspecified product	0	0	0	0	0	0	0	0
TGRH88_003300	unspecified product	0	0	0	0	0	0	0	0
TGRH88_003310	unspecified product	0	0	0	0	0	0	0	0
TGRH88_003320	unspecified product	0	0	0	0	0	0	0	0
TGRH88_003330	unspecified product	0	0	0	4.47	0	0	0	0
TGRH88_003340	RNA cap guanine-N2 methyltransferase	0	0	0	0	0	0	0	0
TGRH88_003350	MIF4G domain-containing protein	0	0	0	0	0	0	0	0
TGRH88_003360	unspecified product	0	0	0	0	0	0	0	0
TGRH88_003370	unspecified product	0	0	0	0	0	0	0	0
TGRH88_003380	unspecified product	-4.95	-2.99	0	0	0	0	0	0
TGRH88_003390	unspecified product	0	-2.5	-2.05	0	5.79	-4.72	0	0
TGRH88_003400	putative proteasome subunit beta type 2	0	-2.33	0	0	4.7	0	0	0
TGRH88_003410	unspecified product	0	0	0	0	-4.47	0	0	0
TGRH88_003420	Alpha-galactosidase	0	-3.69	-2.74	-3.09	2.06	0	0	0
TGRH88_003430	unspecified product	4.29	0	0	0	2.77	0	0	0
TGRH88_003440	unspecified product	0	-2.3	0	0	0	0	0	0
TGRH88_003450	unspecified product	0	0	0	15.01	0	0	0	0
TGRH88_003460	putative myosin heavy chain	0	0	0	7.65	0	0	0	0
TGRH88_003470	tetratricopeptide repeat-containing protein	0	0	0	0	6.26	0	0	0
TGRH88_003480	unspecified product	0	0	0	0	0	0	0	0
TGRH88_003490	unspecified product	0	0	0	2.4	0	0	0	0
TGRH88_003500	unspecified product	0	-6.69	-4.38	0	0	0	0	0
TGRH88_003510	unspecified product	0	-2.19	0	0	0	0	0	0
TGRH88_003520	unspecified product	0	0	0	0	0	0	0	0
TGRH88_003530	unspecified product	0	0	2.79	44.7	0	0	0	0
TGRH88_003540	unspecified product	0	0	0	10.82	0	0	0	0
TGRH88_003550	Ser/Thr phosphatase family protein	0	0	0	0	0	0	0	0
TGRH88_003560	unspecified product	0	0	0	2.99	0	0	0	0
TGRH88_003570	c3orf15 protein	0	0	3.79	72.74	0	0	0	0
TGRH88_003580	endoribonuclease L-PSP protein	0	0	26.92	0	0	0	0	0
TGRH88_003590	POPLD (NUC188) domain-containing protein	0	0	0	0	-2.19	0	0	0
TGRH88_003600	dense granule protein GRA8	-5.09	0	0	-3.52	-2.13	0	0	0
TGRH88_003610	serine esterase (DUF676) protein	0	0	0	0	0	0	0	0
TGRH88_003620	unspecified product	0	0	0	0	0	0	0	0
TGRH88_003630	phospholipase/carboxylesterase	0	0	0	0	0	0	0	0
TGRH88_003640	unspecified product	0	0	5.29	0	0	0	0	0
TGRH88_003650	unspecified product	0	0	3.86	0	0	2.86	0	0
TGRH88_003660	ankyrin repeat-containing protein	0	0	0	2.26	3.36	0	0	0
TGRH88_003670	zinc finger protein	0	0	2.76	0	0	0	0	0
TGRH88_003680	unspecified product	0	2.33	0	0	0	0	0	0
TGRH88_003690	unspecified product	0	0	0	0	0	0	0	0
TGRH88_003700	CMGC kinase	0	-5.1	0	0	4.7	0	0	0
TGRH88_003710	unspecified product	0	0	0	3.41	0	0	0	0
TGRH88_003720	ribosomal protein RPL39	0	0	0	0	0	0	0	0
TGRH88_003730	Tim10/DDP family zinc finger superfamily protein	0	0	0	0	0	0	0	0
TGRH88_003740	unspecified product	0	-2.68	0	0	0	0	0	0
TGRH88_003750	unspecified product	0	0	0	0	0	0	0	0
TGRH88_003760	unspecified product	0	0	3.19	0	0	0	0	0
TGRH88_003770	UDP-galactose transporter family protein	0	-3.87	0	0	0	0	0	0
TGRH88_003780	unspecified product	0	0	0	0	0	0	0	0
TGRH88_003790	histone lysine acetyltransferase GCN5-A	0	0	0	0	0	0	0	0
TGRH88_003800	CDP-alcohol phosphatidyltransferase superfamily protein	0	0	0	0	0	0	0	0
TGRH88_003810	unspecified product	-3.96	0	0	0	0	0	0	0
TGRH88_003820	mediator complex subunit MED11	0	-2.65	-2.15	0	2.61	0	0	0
TGRH88_003830	ankyrin repeat-containing protein	0	-3.54	0	0	-2.61	0	0	0
TGRH88_003840	unspecified product	0	0	0	0	0	0	0	0
TGRH88_003850	Sel1 repeat-containing protein	0	0	0	0	0	0	0	0
TGRH88_003860	unspecified product	0	0	0	2.12	0	0	0	0
TGRH88_003870	WD domain, G-beta repeat-containing protein	0	0	0	0	0	0	0	0
TGRH88_003880	unspecified product	0	0	0	-3.32	-2.38	0	0	0
TGRH88_003890	unspecified product	0	0	0	0	0	0	0	0
TGRH88_003900	putative Pelota	0	0	0	0	0	0	0	0
TGRH88_003910	unspecified product	0	0	0	0	0	0	0	0
TGRH88_003920	ribosomal protein RPL12	-3.04	0	0	0	0	0	0	0
TGRH88_003930	putative microneme protein	0	0	2.51	18.9	0	0	0	0
TGRH88_003940	phospholipase, patatin family protein	0	0	0	0	-2.52	0	0	0
TGRH88_003950	putative protein phosphatase 2C	0	0	0	0	0	0	0	0
TGRH88_003960	putative LSU ribosomal protein L2P	0	0	0	0	0	0	0	0
TGRH88_003970	CRAL/TRIO domain-containing protein	0	0	0	0	0	0	0	0
TGRH88_003980	putative ribosomal protein L11	0	0	0	0	0	0	0	0
TGRH88_003990	guanylyl cyclase	0	0	0	0	0	0	0	0
TGRH88_004000	phosphatidate cytidylyltransferase	-2.35	0	0	-2.03	0	0	0	0
TGRH88_004010	unspecified product	0	0	0	2.01	0	0	0	0
TGRH88_004020	lipase	10.6	0	0	11.34	0	0	0	0
TGRH88_004030	unspecified product	0	0	0	64.63	0	0	0	0
TGRH88_004040	unspecified product	0	0	0	72.87	0	0	0	0
TGRH88_004050	unspecified product	0	0	0	0	0	0	0	0
TGRH88_004060	unspecified product	0	-2.41	0	0	0	0	0	0
TGRH88_004070	unspecified product	0	0	-2.36	-2.03	3.89	0	0	0
TGRH88_004080	DNA-directed RNA polymerase III RPC9	0	0	0	0	0	0	0	0
TGRH88_004090	unspecified product	0	-3.08	0	0	0	0	0	0
TGRH88_004100	COX19 cytochrome c oxidase assembly family protein	0	0	0	0	0	0	0	0
TGRH88_004110	unspecified product	0	0	0	0	0	0	0	0
TGRH88_004120	PRELI family protein	0	0	0	0	-2.23	0	0	0
TGRH88_004130	unspecified product	0	0	0	0	0	0	0	0
TGRH88_004140	unspecified product	0	0	0	0	0	0	0	0
TGRH88_004150	RNA recognition motif-containing protein	0	0	0	0	0	0	0	0
TGRH88_004160	anticodon binding domain-containing protein	0	0	0	0	0	0	0	0
TGRH88_004170	putative calcium signaling protein kinase MARK	0	0	0	32.06	10.9	0	0	0
TGRH88_004180	radial spoke protein 3 protein	0	0	4.93	42.93	0	0	0	0
TGRH88_004190	unspecified product	0	0	0	0	0	0	0	0
TGRH88_004200	unspecified product	0	0	0	0	0	0	0	0
TGRH88_004210	unspecified product	11.98	0	0	0	0	0	0	0
TGRH88_004220	DNA-directed RNA polymerase II RPABC4	0	0	0	0	0	0	0	0
TGRH88_004230	unspecified product	0	0	0	0	0	0	0	0
TGRH88_004240	putative autophagy-related protein 8 atg8	0	0	0	0	0	0	0	0
TGRH88_004250	tryptophanyl-tRNA synthetase (TrpRS1)	0	-2.9	0	0	0	0	0	0
TGRH88_004260	unspecified product	-2.86	0	0	0	0	0	0	0
TGRH88_004270	metal cation transporter, ZIP family protein	0	-2.3	0	0	2.18	0	0	0
TGRH88_004280	unspecified product	0	0	-2.2	0	5.83	0	0	0
TGRH88_004290	SAG-related sequence SRS14A	0	0	0	0	0	0	0	0
TGRH88_004300	optic atrophy 3 protein (opa3) protein	0	0	0	0	0	0	0	0
TGRH88_004310	unspecified product	0	0	0	0	0	0	0	0
TGRH88_004320	zinc finger CDGSH-type domain-containing protein	0	0	0	0	0	0	0	0
TGRH88_004330	putative dynein intermediate chain	0	0	2.62	114.79	0	0	0	0
TGRH88_004340	serine carboxypeptidase s28 protein	0	0	0	0	0	0	2.2	1.7
TGRH88_004350	unspecified product	0	0	0	0	-2.22	0	1.9	2.2
TGRH88_004360	unspecified product	0	0	0	0	0	0	0	0
TGRH88_004370	unspecified product	-2.7	0	0	0	-2.17	0	0	0
TGRH88_004380	oxidoreductase, short chain dehydrogenase/reductase family protein	0	0	0	0	0	0	0	0
TGRH88_004390	putative protein fam50a	0	2.1	0	0	0	0	0	0
TGRH88_004400	unspecified product	0	0	0	0	0	0	0	0
TGRH88_004410	CAM Kinase family, incomplete catalytic triad	0	0	0	0	0	0	0	0
TGRH88_004430	GCC2 and GCC3 domain-containing protein	-5.13	0	0	0	10.66	0	0	0
TGRH88_004440	unspecified product	10.14	0	0	0	0	0	0	0
TGRH88_004450	parasite porphobilinogen synthase PBGS	-5.04	0	-2.11	0	0	0	0	0
TGRH88_004460	peptidase M16 inactive domain-containing protein	0	0	0	0	0	0	0	0
TGRH88_004470	GNS1/SUR4 family protein	0	-3.08	0	0	10.55	-2.02	0	0
TGRH88_004480	unspecified product	0	0	0	0	0	0	0	0
TGRH88_004500	Tyrosine kinase-like (TKL) protein	0	0	0	0	0	0	0	0
TGRH88_004510	unspecified product	0	0	0	0	0	0	0	0
TGRH88_004520	unspecified product	0	0	0	-2.3	0	0	0	0
TGRH88_004530	unspecified product	0	0	0	-2.74	-2.21	0	9.3	2.3
TGRH88_004540	unspecified product	0	0	0	0	0	0	0	0
TGRH88_004550	putative ribosomal protein L15	0	0	0	0	0	0	0	0
TGRH88_004560	zinc finger (CCCH type) motif-containing protein	8.64	0	0	224.49	10.9	0	0	0
TGRH88_004570	putative GTP cyclohydrolase I	0	0	0	0	0	0	0	0
TGRH88_004580	unspecified product	0	0	0	0	0	0	0	0
TGRH88_004590	unspecified product	0	0	0	11.88	0	0	0	0
TGRH88_004600	unspecified product	0	0	3.09	2.47	0	0	0	0
TGRH88_004610	PLU-1 family protein	0	0	0	0	0	0	0	0
TGRH88_004620	unspecified product	0	0	0	0	2.37	0	0	0
TGRH88_004630	importin-beta N-terminal domain-containing protein	0	0	-2.15	0	0	0	0	0
TGRH88_004640	unspecified product	0	0	0	2.51	0	0	4.3	1.5
TGRH88_004650	transporter, major facilitator family protein	0	0	0	0	0	0	0	0
TGRH88_004660	unspecified product	0	0	0	0	0	0	0	0
TGRH88_004670	unspecified product	0	0	0	3.07	0	0	0	0
TGRH88_004680	unspecified product	0	0	0	0	0	0	0	0
TGRH88_004690	unspecified product	0	0	0	32.17	0	0	0	0
TGRH88_004700	DnaJ C terminal region domain-containing protein	0	-2.4	0	0	0	0	0	0
TGRH88_004710	unspecified product	2.76	0	0	-2.01	0	0	0	0
TGRH88_004720	unspecified product	0	0	0	0	-2.03	0	0	0
TGRH88_004730	unspecified product	0	0	0	0	2.06	0	0	0
TGRH88_004740	CMGC kinase, CDK family	0	0	0	4.9	11.37	0	0	0
TGRH88_004750	unspecified product	0	0	0	0	0	0	0	0
TGRH88_004760	unspecified product	0	0	0	0	0	0	0	0
TGRH88_004770	putative WD repeat-containing protein 92	0	0	0	0	0	0	0	0
TGRH88_004780	unspecified product	0	0	0	3.76	0	0	0	0
TGRH88_004790	unspecified product	0	0	0	0	0	0	0	0
TGRH88_004800	U3 small nucleolar RNA-associated protein 6 protein	0	0	0	0	0	0	0	0
TGRH88_004810	transporter/permease protein	0	0	0	0	2.14	0	0	0
TGRH88_004820	unspecified product	0	0	0	0	0	0	0	0
TGRH88_004830	unspecified product	2.02	0	0	0	0	0	0	0
TGRH88_004840	alveolin domain containing intermediate filament IMC13	0	0	0	0	2.51	0	0	0
TGRH88_004850	unspecified product	0	0	0	0	0	0	0	0
TGRH88_004860	putative cell-cycle-associated protein kinase SRPK	0	0	0	0	0	0	0	0
TGRH88_004870	WD domain, G-beta repeat protein	0	0	0	0	0	0	0	0
TGRH88_004880	putative asparagine synthetase	-2.02	0	0	0	0	0	0	0
TGRH88_004890	PQ loop repeat-containing protein	3.66	-2.5	0	0	2.3	0	0	0
TGRH88_004900	unspecified product	0	0	0	0	0	0	0	0
TGRH88_004910	unspecified product	0	0	0	0	0	0	0	0
TGRH88_004920	unspecified product	0	0	0	0	0	0	0	0
TGRH88_004930	AP2 domain transcription factor AP2III-2	0	0	-2.54	-2.92	4.13	0	0	0
TGRH88_004940	unspecified product	2.22	0	0	-2.06	2.27	0	0	0
TGRH88_004950	unspecified product	0	0	0	0	0	0	0	0
TGRH88_004960	unspecified product	0	0	0	0	0	0	0	0
TGRH88_004970	unspecified product	0	0	-3.48	0	0	0	0	0
TGRH88_004980	unspecified product	0	0	0	432.17	0	0	0	0
TGRH88_004990	Rhoptry kinase family protein	8.27	0	-2.93	21.22	28.42	0	0	0
TGRH88_005000	unspecified product	0	0	0	0	0	0	0	0
TGRH88_005010	unspecified product	0	0	0	0	0	0	0	0
TGRH88_005020	unspecified product	0	-2.52	-2.57	0	0	0	0	0
TGRH88_005030	valyl-tRNA synthetase	-2.05	0	0	0	0	0	0	0
TGRH88_005040	unspecified product	0	0	0	0	0	0	0	0
TGRH88_005050	unspecified product	0	0	0	0	0	0	0	0
TGRH88_005060	putative zinc carboxypeptidase	0	0	0	0	0	0	0	0
TGRH88_005070	unspecified product	0	0	0	0	0	0	0	0
TGRH88_005080	unspecified product	0	0	0	12.01	10.06	3.17	0	0
TGRH88_005090	unspecified product	0	0	-2.99	-2.01	11.81	0	0	0
TGRH88_005100	transporter, major facilitator family protein	0	-2.06	-2.93	-4.58	0	0	0	0
TGRH88_005110	putative mandelonitrile lyase	0	0	0	0	0	0	0	0
TGRH88_005120	kinesin motor domain-containing protein	0	0	0	25.9	0	0	0	0
TGRH88_005130	unspecified product	0	0	-3.21	-3.15	3.06	0	0	0
TGRH88_005140	DEAD/DEAH box helicase domain-containing protein	0	0	0	0	0	0	0	0
TGRH88_005150	unspecified product	0	0	0	0	0	0	0	0
TGRH88_005160	hydrolase, TatD family protein	0	-2.81	-2.09	0	0	0	0	0
TGRH88_005170	WD domain, G-beta repeat-containing protein	0	0	0	0	5.82	0	0	0
TGRH88_005180	unspecified product	0	0	0	0	0	0	0	0
TGRH88_005190	actin-related protein ARP4A	0	-2.36	0	0	0	0	0	0
TGRH88_005200	glycosyl hydrolase, family 31 protein	0	0	0	2.36	-28.13	0	3.6	28.4
TGRH88_005210	unspecified product	0	0	-2.68	0	2.12	0	0	0
TGRH88_005220	ELMO/CED-12 family protein	0	0	0	0	2.8	0	0	0
TGRH88_005230	unspecified product	0	-4.89	0	0	6.72	0	0	0
TGRH88_005240	unspecified product	0	0	0	7.73	0	0	0	0
TGRH88_005250	unspecified product	0	0	0	0	0	0	0	0
TGRH88_005260	unspecified product	0	0	0	0	0	0	0	0
TGRH88_005270	unspecified product	0	0	0	0	0	0	0	0
TGRH88_005280	initiation factor, subunit 2 family protein	0	0	0	0	0	0	0	0
TGRH88_005290	unspecified product	0	0	0	0	0	0	0	0
TGRH88_005300	P-type ATPase PMA1	21.14	0	5.38	403.61	0	0	0	0
TGRH88_005320	unspecified product	0	2.32	0	0	2.02	0	0	0
TGRH88_005330	polo kinase	0	0	-2.47	-2.37	3.99	0	0	0
TGRH88_005340	putative vacuolar protein sorting 29	0	-2.2	0	0	0	0	0	0
TGRH88_005350	unspecified product	0	0	0	0	0	0	0	0
TGRH88_005360	radical SAM domain-containing protein	0	0	0	0	0	0	0	0
TGRH88_005370	unspecified product	0	0	0	0	0	0	0	0
TGRH88_005380	peptidase c13 family protein	0	0	0	0	0	0	0	0
TGRH88_005390	unspecified product	0	0	0	0	0	0	0	0
TGRH88_005400	histone arginine methyltransferase PRMT3	0	0	0	0	0	0	0	0
TGRH88_005410	unspecified product	0	0	0	0	0	0	0	0
TGRH88_005420	HIT zinc finger protein	0	0	0	0	0	0	0	0
TGRH88_005430	unspecified product	0	0	0	3.72	0	0	0	0
TGRH88_005440	unspecified product	0	0	0	0	2.56	0	0	0
TGRH88_005450	unspecified product	0	0	0	0	0	0	0	0
TGRH88_005460	unspecified product	0	0	0	0	0	0	0	0
TGRH88_005470	AP2 domain transcription factor AP2III-1	0	0	0	0	19.42	0	0	0
TGRH88_005480	rhoptry kinase family protein ROP24 (incomplete catalytic triad)	0	-3.73	0	-4.93	2.79	0	0	0
TGRH88_005490	unspecified product	0	0	0	30.48	-4.22	0	2.5	5.8
TGRH88_005500	unspecified product	0	0	0	0	0	0	0	0
TGRH88_005510	unspecified product	0	0	0	417.14	0	0	0	0
TGRH88_005520	Sas10/Utp3/C1D family protein	0	0	0	0	-2.1	0	0	0
TGRH88_005530	unspecified product	0	0	0	0	0	0	0	0
TGRH88_005540	unspecified product	0	0	0	225.01	0	-2.03	0	0
TGRH88_005550	unspecified product	0	0	0	0	0	0	0	0
TGRH88_005560	putative importin alpha	0	0	0	0	0	0	0	0
TGRH88_005570	unspecified product	0	-2.56	-2.27	0	0	0	0	0
TGRH88_005580	L1P family of ribosomal protein	0	0	0	0	0	0	0	0
TGRH88_005590	unspecified product	0	0	0	11.14	8.33	0	0	0
TGRH88_005600	unspecified product	0	0	0	24.5	0	0	0	0
TGRH88_005610	ATPase, AAA family protein	0	-2.27	0	3.82	-3.92	0	0	0
TGRH88_005620	unspecified product	0	-2.44	0	0	0	0	0	0
TGRH88_005630	tetratricopeptide repeat domain containing protein	0	0	0	0	0	0	0	0
TGRH88_005640	pentatricopeptide repeat domain-containing protein	0	0	-2.02	0	0	0	0	0
TGRH88_005650	cell cycle regulator with zn-finger domain-containing protein	0	-2.06	-2.88	-2.68	2.03	0	0	0
TGRH88_005660	KRUF family protein	2.32	2.24	0	0	0	0	0	0
TGRH88_005670	KRUF family protein	0	0	0	0	0	0	0	0
TGRH88_005680	unspecified product	0	0	0	0	0	0	0	0
TGRH88_005690	KRUF family protein	4.44	0	0	6.12	-3.44	0	0	0
TGRH88_005700	unspecified product	0	0	0	96.07	0	0	0	0
TGRH88_005710	mono- or diacylglycerol acyltransferase	0	0	0	79.1	0	0	0	0
TGRH88_005720	diacylglycerol acyltransferase	0	0	0	7.55	0	0	0	0
TGRH88_005730	protein kinase, other	-2.71	0	-4.18	-4.71	9.18	-2.92	0	0
TGRH88_005740	HECT-domain (ubiquitin-transferase) domain-containing protein	0	0	0	0	0	0	0	0
TGRH88_005750	unspecified product	0	0	0	0	0	0	0	0
TGRH88_005760	unspecified product	-15.18	-2.66	0	-2.23	-2.31	0	0	0
TGRH88_005770	unspecified product	0	0	2.97	14.59	-14.29	0	0	0
TGRH88_005780	alveolin domain containing intermediate filament IMC15	0	-2.01	-3.54	-3.55	2.48	0	0	0
TGRH88_005790	unspecified product	0	0	0	0	0	0	0	0
TGRH88_005800	putative ClpB	0	-3.17	-2.48	0	0	0	0	0
TGRH88_005810	unspecified product	0	0	14.59	0	0	8.7	0	0
TGRH88_005820	unspecified product	0	0	0	133.54	0	0	0	0
TGRH88_005830	unspecified product	0	-2.02	0	2.64	-2.35	0	0	0
TGRH88_005840	putative small nuclear ribonucleoprotein E	0	-3.97	0	0	0	0	0	0
TGRH88_005850	unspecified product	0	0	0	3.06	0	0	0	0
TGRH88_005860	unspecified product	0	0	0	0	0	0	0	0
TGRH88_005870	unspecified product	0	0	0	2.2	0	0	0	0
TGRH88_005880	EGF family domain-containing protein	0	0	0	316.72	6.63	2.03	0	0
TGRH88_005890	unspecified product	0	0	3.09	1772.23	0	0	0	0
TGRH88_005900	putative microneme protein	0	0	3.61	693.1	0	0	0	0
TGRH88_005910	SRP72 RNA-binding domain-containing protein	0	0	0	0	0	0	0	0
TGRH88_005920	ribosomal protein RPS10	-4.2	0	0	-2.59	0	0	0	0
TGRH88_005930	unspecified product	0	0	0	0	0	0	0	0
TGRH88_005940	protein phosphatase 2C domain-containing protein	0	-3.05	0	0	0	0	0	0
TGRH88_005950	dense granule protein GRA12	0	0	0	11.52	0	0	0	0
TGRH88_005960	unspecified product	-4.32	0	0	0	-2.11	0	0	0
TGRH88_005970	tubulin/FtsZ family, GTPase domain-containing protein	0	0	0	0	0	0	0	0
TGRH88_005980	putative tubulin	0	0	0	4.07	0	0	0	0
TGRH88_005990	coenzyme q (ubiquinone) biosynthesis protein coq4 protein	0	0	0	0	0	0	0	0
TGRH88_006000	unspecified product	0	0	0	0	0	0	0	0
TGRH88_006010	unspecified product	0	0	0	0	0	0	0	0
TGRH88_006020	cytochrome b5 family heme/steroid binding domain-containing protein	-10.81	0	-3.38	0	0	0	0	0
TGRH88_006030	unspecified product	0	0	0	0	0	0	0	0
TGRH88_006040	putative histone lysine methyltransferase, SET	0	0	0	0	0	0	0	0
TGRH88_006050	cathepsin CPC2	0	-2.83	-2.48	-2.94	0	0	0	0
TGRH88_006060	ADP ribosylation factor ARF1	0	0	0	0	5.45	0	0	0
TGRH88_006070	unspecified product	0	0	0	0	0	0	0	0
TGRH88_006080	phosphatidylinositol 3- and 4-kinase	0	0	0	0	0	0	0	0
TGRH88_006090	histone acetyltransferase TAF1/250	0	0	0	0	0	0	0	0
TGRH88_006100	unspecified product	0	0	0	0	0	0	0	0
TGRH88_006110	unspecified product	5.11	0	0	0	2.12	0	0	0
TGRH88_006120	phosphoglycerate mutase family protein	0	-2.71	-2.07	0	0	0	0	0
TGRH88_006130	unspecified product	0	0	0	0	3.69	0	0	0
TGRH88_006140	Toxoplasma gondii family B protein	0	0	0	0	0	0	0	0
TGRH88_006150	unspecified product	0	0	0	0	0	0	0	0
TGRH88_006160	unspecified product	0	0	0	0	0	0	0	0
TGRH88_006170	unspecified product	0	0	0	0	0	0	0	0
TGRH88_006230	unspecified product	0	0	0	0	0	0	0	0
TGRH88_006290	unspecified product	0	0	0	2.12	0	0	0	0
TGRH88_006300	RNA pseudouridine synthase superfamily protein	0	0	0	0	0	0	0	0
TGRH88_006310	unspecified product	0	0	0	0	0	0	0	0
TGRH88_006320	F-box domain-containing protein	0	0	2.7	13.44	0	0	0	0
TGRH88_006330	unspecified product	0	0	0	0	0	0	0	0
TGRH88_006340	endo-1,3(4)-beta-glucanase	0	0	0	0	0	0	0	0
TGRH88_006350	rhoptry kinase family protein ROP32	0	0	0	0	0	0	0	0
TGRH88_006410	Toxoplasma gondii family B protein	0	0	0	4.68	0	0	0	0
TGRH88_006420	unspecified product	0	0	0	0	0	0	0	0
TGRH88_006430	unspecified product	0	-2.36	-2.11	0	0	0	0	0
TGRH88_006440	unspecified product	0	-2.38	-3.17	0	18.68	-2.01	0	0
TGRH88_006450	putative homoserine O-acetyltransferase	0	0	2.67	3.82	0	0	0	0
TGRH88_006460	unspecified product	0	0	0	0	0	0	0	0
TGRH88_006470	unspecified product	0	0	0	228.72	0	0	0	0
TGRH88_006480	unspecified product	0	0	0	0	0	0	0	0
TGRH88_006490	AP2 domain transcription factor AP2IV-1	0	0	0	0	0	0	0	0
TGRH88_006500	putative gamma-soluble NSF attachment protein	0	0	0	0	0	0	0	0
TGRH88_006510	AP2 domain transcription factor AP2IV-2	0	3.2	4.03	2.49	0	0	0	0
TGRH88_006520	putative vacuolar protein sorting 16	0	0	0	0	0	0	0	0
TGRH88_006530	unspecified product	0	0	0	0	0	0	0	0
TGRH88_006540	ankyrin repeat-containing protein	0	0	0	0	0	0	0	0
TGRH88_006550	peptidylprolyl isomerase domain-containing protein	0	0	0	0	-2.79	0	0	0
TGRH88_006560	phosphotransferase enzyme family protein	0	0	0	-2.32	0	0	0	0
TGRH88_006570	queuine tRNA ribosyl transferase	8.3	-4.35	0	3.57	0	0	0	0
TGRH88_006580	unspecified product	0	0	0	0	0	0	0	0
TGRH88_006590	cold-shock DNA-binding domain-containing protein	0	-2.25	0	0	0	0	0	0
TGRH88_006600	unspecified product	0	0	0	0	0	0	0	0
TGRH88_006610	glycosyl hydrolases family 35 protein	0	-2.43	0	0	2.87	0	0	0
TGRH88_006620	unspecified product	0	0	0	0	0	0	0	0
TGRH88_006630	putative elongation factor Tu	-3.5	0	0	-2.41	0	0	0	0
TGRH88_006650	p25-alpha family protein	0	0	0	33.34	0	0	0	0
TGRH88_006660	unspecified product	2.52	0	0	0	0	0	0	0
TGRH88_006670	unspecified product	0	0	0	25.96	0	4.44	0	0
TGRH88_006680	unspecified product	0	0	0	2.43	0	0	0	0
TGRH88_006690	unspecified product	8.98	0	0	2.22	0	0	0	0
TGRH88_006700	unspecified product	0	0	-2.3	-3.61	17.99	0	0	0
TGRH88_006710	patched family protein	0	0	0	23.05	0	0	0	0
TGRH88_006720	N-acyl-phosphatidylethanolamine-hydrolyzing phospholipase D family protein	0	0	0	0	0	0	0	0
TGRH88_006730	Rab11b	0	-2	0	0	0	0	0	0
TGRH88_006740	unspecified product	0	-2.32	0	2.55	0	0	0	0
TGRH88_006750	unspecified product	0	0	0	0	0	0	0	0
TGRH88_006760	ABC transporter transmembrane region domain-containing protein	0	0	0	0	0	0	0	0
TGRH88_006770	ribosome biogenesis regulatory protein (rrs1) protein	0	0	0	0	0	0	0	0
TGRH88_006780	unspecified product	0	-3.09	0	0	0	0	0	0
TGRH88_006790	putative cell-cycle-control protein (translation regulation)	0	0	0	0	0	0	0	0
TGRH88_006800	unspecified product	0	0	0	0	0	0	0	0
TGRH88_006810	putative SWI2/SNF2 Brahma-like	0	0	0	0	0	0	0	0
TGRH88_006820	unspecified product	0	0	0	35.53	0	0	0	0
TGRH88_006830	unspecified product	0	0	0	233.85	0	0	0	0
TGRH88_006840	unspecified product	49.37	0	0	59.22	-5.6	0	1.8	5.9
TGRH88_006850	unspecified product	18.28	0	0	0	26.53	0	0	0
TGRH88_006860	SAG-related sequence SRS15A	0	0	5.16	5.43	0	0	0	0
TGRH88_006870	SAG-related sequence SRS15B	0	0	0	0	0	0	0	0
TGRH88_006880	SAG-related sequence SRS15C	0	0	0	0	0	0	0	0
TGRH88_006890	putative ubiquinol cytochrome c oxidoreductase	0	0	0	0	0	0	0	0
TGRH88_006900	WD domain, G-beta repeat domain containing protein	0	0	0	0	0	0	0	0
TGRH88_006910	SAG-related sequence SRS16A	0	0	0	3.53	0	0	0	0
TGRH88_006920	SAG-related sequence SRS16B	17.04	0	0	467.91	5.21	0	0	0
TGRH88_006930	SAG-related sequence SRS16C	0	0	0	0	0	0	0	0
TGRH88_006940	SAG-related sequence SRS16E	0	0	-2.29	3.15	0	-2.11	0	0
TGRH88_006950	unspecified product	0	0	0	0	-2.44	0	0	0
TGRH88_006960	elongation factor Tu GTP binding domain-containing protein	0	0	0	2.26	3.18	0	0	0
TGRH88_006970	putative ubiquinol-cytochrome c reductase hinge protein	0	0	0	0	0	0	0	0
TGRH88_006980	unspecified product	0	0	0	0	0	0	0	0
TGRH88_006990	unspecified product	0	2.21	0	-3.02	0	0	0	0
TGRH88_007000	diadenosine tetraphosphatase family protein	0	0	0	0	-2.16	0	0	0
TGRH88_007010	proliferating cell nuclear antigen PCNA2	0	-3.65	-6.03	0	13.93	0	0	0
TGRH88_007020	unspecified product	0	0	0	34.61	0	0	0	0
TGRH88_007030	unspecified product	0	0	0	0	0	0	0	0
TGRH88_007040	RNA recognition motif-containing protein	2.11	0	0	0	0	0	0	0
TGRH88_007050	unspecified product	-2.7	0	0	0	8.41	0	0	0
TGRH88_007070	unspecified product	0	0	0	0	0	0	0	0
TGRH88_007080	CDK-activating kinase assembly factor MAT1 protein	0	0	0	0	3.69	0	0	0
TGRH88_007090	DnaJ domain-containing protein	0	0	0	0	0	0	0	0
TGRH88_007100	ribosomal protein RPL5	0	0	0	-2.14	0	0	0	0
TGRH88_007110	CHORD protein	0	0	0	0	0	0	0	0
TGRH88_007120	unspecified product	0	-2.51	-3	-5.11	9.25	0	0	0
TGRH88_007130	transporter, major facilitator family protein	0	-3.11	0	0	0	0	2.1	1.8
TGRH88_007140	unspecified product	0	0	0	2	0	0	0	0
TGRH88_007150	unspecified product	0	0	0	0	0	0	0	0
TGRH88_007160	unspecified product	0	0	0	0	0	0	0	0
TGRH88_007170	SCY kinase (incomplete catalytic triad)	0	0	0	0	0	0	0	0
TGRH88_007180	unspecified product	0	0	0	0	0	0	0	0
TGRH88_007190	unspecified product	0	0	0	243.53	0	0	0	0
TGRH88_007200	unspecified product	0	0	0	84.98	0	0	0	0
TGRH88_007210	subtilisin SUB10	0	0	0	49.63	0	0	0	0
TGRH88_007220	unspecified product	0	0	0	0	0	0	0	0
TGRH88_007230	putative rRNA-processing protein FCF1	0	-2.37	0	0	0	0	0	0
TGRH88_007240	unspecified product	0	0	0	0	0	0	0	0
TGRH88_007250	unspecified product	0	0	0	0	0	0	0	0
TGRH88_007260	unspecified product	0	0	0	0	0	0	0	0
TGRH88_007270	2-oxo acid dehydrogenases acyltransferase (catalytic domain) domain-containing protein	0	0	0	0	0	0	0	0
TGRH88_007280	WD domain, G-beta repeat-containing protein	0	0	-2.14	0	0	0	0	0
TGRH88_007290	unspecified product	0	0	0	-2.66	5.87	0	0	0
TGRH88_007300	unspecified product	0	0	0	18.97	5.21	0	0	0
TGRH88_007310	MORN repeat-containing protein	0	0	0	0	0	0	0	0
TGRH88_007320	ubiquitin-conjugating enzyme subfamily protein	0	0	0	0	0	0	0	0
TGRH88_007330	DNA polymerase family B protein	0	-4.54	-3.13	0	0	0	0	0
TGRH88_007340	splicing factor U2AF family SnRNP auxilary factor large subunit, RRM domain-containing protein	0	0	0	0	0	0	0	0
TGRH88_007350	transporter, major facilitator family protein	0	0	-2.9	-2.01	0	0	0	0
TGRH88_007360	YOU2 family C2C2 zinc finger protein	0	0	0	0	0	0	0	0
TGRH88_007370	unspecified product	0	-3.93	0	0	2.73	0	0	0
TGRH88_007380	kinesin motor domain-containing protein	0	0	-3.36	-2.7	2.79	0	0	0
TGRH88_007390	NEK kinase	0	0	13.85	5.1	0	0	0	0
TGRH88_007400	unspecified product	0	0	0	0	0	0	0	0
TGRH88_007410	unspecified product	0	0	0	0	0	0	0	0
TGRH88_007420	unspecified product	0	0	0	20.2	0	0	0	0
TGRH88_007430	unspecified product	0	0	0	0	0	0	0	0
TGRH88_007440	putative histone lysine methyltransferase, SET	0	-2.76	0	0	0	0	0	0
TGRH88_007450	CBF/Mak21 family protein	0	-2.52	0	0	0	0	0	0
TGRH88_007460	3' exoribonuclease family, domain 1 domain-containing protein	0	0	0	0	-2.25	0	0	0
TGRH88_007470	unspecified product	0	0	0	0	0	0	0	0
TGRH88_007480	unspecified product	0	0	5.09	0	0	0	0	0
TGRH88_007490	unspecified product	0	0	0	0	0	0	0	0
TGRH88_007500	eIF2 kinase IF2K-D (incomplete catalytic triad)	0	0	0	0	0	0	0	0
TGRH88_007510	putative alpha-tubulin N-acetyltransferase	0	0	-2.32	-2.65	0	0	0	0
TGRH88_007520	unspecified product	0	-2.16	-2.92	0	0	0	0	0
TGRH88_007530	unspecified product	0	-2.52	0	0	0	0	0	0
TGRH88_007540	WD domain, G-beta repeat-containing protein	0	0	0	0	0	0	0	0
TGRH88_007550	microneme protein MIC3	0	0	0	-7.83	0	0	0	0
TGRH88_007560	putative membrane protein C17G8.08c	0	-2.28	0	0	0	0	0	0
TGRH88_007570	unspecified product	0	0	0	0	0	0	0	0
TGRH88_007580	splicing factor SF2	0	0	0	0	0	0	0	0
TGRH88_007590	unspecified product	0	0	0	8.81	7.36	0	0	0
TGRH88_007600	unspecified product	0	0	0	0	0	0	0	0
TGRH88_007610	unspecified product	0	0	0	0	0	0	0	0
TGRH88_007620	unspecified product	0	0	0	0	0	0	0	0
TGRH88_007630	unspecified product	0	0	4.44	22.4	0	0	0	0
TGRH88_007640	unspecified product	0	0	0	11.32	3.58	0	0	0
TGRH88_007650	unspecified product	0	0	0	2.1	3.57	0	0	0
TGRH88_007660	SAG-related sequence SRS17A	0	2.81	2.93	4.96	4.18	-2.35	0	0
TGRH88_007670	SAG-related sequence SRS17B	0	0	0	-3.13	0	0	0	0
TGRH88_007680	unspecified product	0	0	0	0	0	0	0	0
TGRH88_007690	putative kelch repeat protein	0	0	0	0	0	0	0	0
TGRH88_007700	unspecified product	0	-2.1	0	0	2.33	0	0	0
TGRH88_007720	unspecified product	0	0	0	0	2.18	0	0	0
TGRH88_007730	unspecified product	0	0	0	0	3.55	0	0	0
TGRH88_007740	unspecified product	0	0	0	0	0	0	0	0
TGRH88_007750	IgA-specific serine endopeptidase	36.8	0	2.21	3.19	8.53	0	0	0
TGRH88_007760	unspecified product	11.83	2.57	0	0	19.25	0	0	0
TGRH88_007770	aurora kinase(incomplete catalytic triad)	0	-4.08	0	0	2.36	0	0	0
TGRH88_007780	unspecified product	0	0	0	0	2.08	0	0	0
TGRH88_007790	deoxyribose-phosphate aldolase	52.1	0	0	11.97	0	0	0	0
TGRH88_007800	unspecified product	0	0	0	4.14	0	0	0	0
TGRH88_007810	unspecified product	0	0	0	8.04	0	4.44	0	0
TGRH88_007820	glycosyl transferase	0	0	-3.27	0	2.24	0	0	0
TGRH88_007830	pyridoxal phosphate enzyme, YggS family protein	0	0	0	0	0	0	0	0
TGRH88_007840	ATP-binding cassette sub-family F member 1	0	0	0	0	0	0	0	0
TGRH88_007850	putative eukaryotic initiation factor-6	0	0	0	0	0	0	0	0
TGRH88_007860	RNA recognition motif-containing protein	0	0	0	0	0	0	0	0
TGRH88_007870	3'5'-cyclic nucleotide phosphodiesterase domain-containing protein	0	0	0	87.12	11.1	0	0	0
TGRH88_007880	putative PP2C	4.99	0	0	2.64	0	0	0	0
TGRH88_007890	transhydrogenase	-3.62	0	0	0	19.93	0	0	0
TGRH88_007900	unspecified product	0	0	0	3.18	0	0	0	0
TGRH88_007910	unspecified product	0	0	0	0	0	0	0	0
TGRH88_007920	RNA-directed RNA polymerase	0	0	0	0	0	0	0	0
TGRH88_007930	AP2 domain transcription factor AP2IV-3	0	6.78	0	4.91	3.37	0	0	0
TGRH88_007940	DNA /pantothenate metabolism flavoprotein	0	0	0	0	0	0	0	0
TGRH88_007950	MRP family domain-containing protein	0	2.14	0	0	-2.84	0	0	0
TGRH88_007960	glucosephosphate-mutase GPM2	3.09	0	0	0	0	0	0	0
TGRH88_007970	unspecified product	0	0	0	0	0	0	0	0
TGRH88_007980	SFT2 family protein	0	0	0	0	0	0	0	0
TGRH88_007990	ATPase/histidine kinase/DNA gyrase B/HSP90 domain-containing protein	2.86	0	0	0	0	0	0	0
TGRH88_008000	unspecified product	0	-2.79	0	0	0	0	0	0
TGRH88_008010	calcium binding egf domain-containing protein	0	0	0	0	0	5.39	0	0
TGRH88_008020	unspecified product	0	0	0	0	0	0	0	0
TGRH88_008030	unspecified product	2.86	0	0	2.58	38.22	0	0	0
TGRH88_008040	putative N-ethylmaleimide-sensitive fusion protein	0	0	0	0	0	0	0	0
TGRH88_008050	cpw-wpc domain-containing protein	0	0	0	0	0	0	0	0
TGRH88_008060	unspecified product	0	0	0	2.01	0	0	0	0
TGRH88_008070	SWI2/SNF2-containing protein RAD5	0	-2.35	0	0	0	0	0	0
TGRH88_008080	unspecified product	0	0	0	0	0	0	0	0
TGRH88_008090	AP2 domain transcription factor AP2IV-4	-2.29	0	-2.88	-3.91	26.83	0	0	0
TGRH88_008100	P-type ATPase of unknown pump specificity (type V) protein	0	0	0	0	0	0	0	0
TGRH88_008110	zinc finger, C3HC4 type (RING finger) domain-containing protein	0	0	0	0	0	0	0	0
TGRH88_008120	helicase associated domain (ha2) protein	0	0	0	0	0	0	0	0
TGRH88_008130	malate dehydrogenase MDH	-6.69	-7.61	-3.49	-2.9	2.12	0	0	0
TGRH88_008140	putative 30S ribosomal protein S16	0	0	0	0	0	0	0	0
TGRH88_008150	putative TCP-1 chaperonin	0	-2.63	-2.65	0	0	0	0	0
TGRH88_008160	unspecified product	0	0	0	0	0	0	0	0
TGRH88_008170	unspecified product	0	0	0	0	0	0	0	0
TGRH88_008180	unspecified product	0	0	0	0	2.42	0	0	0
TGRH88_008190	unspecified product	0	0	0	0	4.28	0	0	0
TGRH88_008200	Pumilio-family RNA binding repeat-containing protein	0	0	0	0	2.35	0	0	0
TGRH88_008210	unspecified product	0	0	0	0	0	0	0	0
TGRH88_008220	histone lysine acetyltransferase MYST-A	0	0	0	0	-2.05	0	0	0
TGRH88_008230	ATP-dependent Clp endopeptidase, proteolytic subunit ClpP domain-containing protein	0	0	0	0	0	0	0	0
TGRH88_008240	transketolase	0	-3.66	0	0	0	0	0	0
TGRH88_008250	unspecified product	0	-8.71	0	0	0	0	0	0
TGRH88_008260	unspecified product	0	0	0	0	-3.1	0	0	0
TGRH88_008270	peptidyl-prolyl cis-trans isomerase, FKBP-type domain-containing protein	0	0	0	3.19	0	0	0	0
TGRH88_008280	transcription initiation factor TFIID subunit TAF5	0	0	0	0	0	0	0	0
TGRH88_008290	Tubulin-tyrosine ligase family protein	0	0	0	26.03	11	0	0	0
TGRH88_008300	phosphoglycerate kinase PGKI	0	0	0	0	6.15	0	0	0
TGRH88_008310	unspecified product	0	0	0	9.93	0	0	0	0
TGRH88_008320	unspecified product	0	0	0	0	0	0	0	0
TGRH88_008330	phosphoglycerate mutase family protein	0	0	0	0	0	0	0	0
TGRH88_008340	unspecified product	0	0	0	81	0	0	0	0
TGRH88_008350	unspecified product	0	0	0	0	0	0	0	0
TGRH88_008360	MSP (Major sperm protein) domain-containing protein	0	0	0	-2.04	0	0	0	0
TGRH88_008370	transporter, major facilitator family protein	0	0	0	-2.2	0	0	0	0
TGRH88_008380	SART-1 family protein	0	0	0	0	0	0	0	0
TGRH88_008390	Toxoplasma gondii family E protein	0	0	0	0	0	0	0	0
TGRH88_008400	unspecified product	0	0	0	149.31	0	0	0	0
TGRH88_008410	histone lysine methyltransferase SET8	0	-3.88	0	0	12.13	0	0	0
TGRH88_008420	AP2 domain transcription factor AP2IV-5	-48.03	0	0	-3.89	0	0	0	0
TGRH88_008430	TB2/DP1, HVA22 family protein	2.04	0	0	0	0	0	0	0
TGRH88_008440	unspecified product	0	0	0	0	0	0	0	0
TGRH88_008450	unspecified product	0	3.8	0	-2.66	0	0	0	0
TGRH88_008460	AAA family protein	0	0	0	0	0	0	0	0
TGRH88_008470	protein disulfide isomerase	0	0	0	0	2.97	0	0	0
TGRH88_008480	unspecified product	0	0	0	3.14	0	0	0	0
TGRH88_008490	S1 RNA binding domain-containing protein	0	0	0	0	0	0	0	0
TGRH88_008500	unspecified product	0	0	0	0	0	0	0	0
TGRH88_008510	unspecified product	0	0	0	0	3.34	0	0	0
TGRH88_008520	unspecified product	3.22	0	0	0	0	0	0	0
TGRH88_008530	unspecified product	0	0	0	0	0	0	0	0
TGRH88_008540	unspecified product	0	0	0	0	0	0	0	0
TGRH88_008550	unspecified product	2.13	0	0	0	0	0	0	0
TGRH88_008560	putative GTP-binding protein engA	0	-2.37	0	0	0	0	0	0
TGRH88_008570	Fcf2 pre-rRNA processing protein	-12.61	0	0	0	0	0	0	0
TGRH88_008580	unspecified product	0	0	0	0	0	0	0	0
TGRH88_008590	unspecified product	0	-2.41	0	0	0	0	0	0
TGRH88_008600	unspecified product	0	-2.2	0	0	0	0	0	0
TGRH88_008610	leucine rich repeat-containing protein	0	0	0	23.22	0	0	0	0
TGRH88_008620	RNA recognition motif-containing protein	0	0	0	0	0	0	0	0
TGRH88_008630	translation initiation factor sui1 protein	0	0	0	0	0	0	0	0
TGRH88_008640	DEAD/DEAH box helicase domain-containing protein	0	0	0	0	0	0	0	0
TGRH88_008650	unspecified product	0	0	0	0	0	0	0	0
TGRH88_008660	unspecified product	0	0	0	244.45	-2.23	-2.34	0	0
TGRH88_008670	unspecified product	0	0	0	144.71	0	0	0	0
TGRH88_008680	tetratricopeptide repeat-containing protein	8.08	0	0	79.83	0	2.39	0	0
TGRH88_008690	unspecified product	0	0	0	0	0	0	0	0
TGRH88_008700	CBS domain-containing protein	-2.28	0	0	0	0	0	0	0
TGRH88_008710	unspecified product	0	0	0	0	0	0	0	0
TGRH88_008720	unspecified product	3.18	0	0	2.19	0	0	0	0
TGRH88_008730	methionine aminopeptidase	0	0	-5.86	-4.87	0	0	0	0
TGRH88_008740	unspecified product	0	0	0	16.4	0	0	0	0
TGRH88_008750	unspecified product	0	0	0	0	0	0	0	0
TGRH88_008760	putative DUF74 family protein	0	0	0	0	0	0	0	0
TGRH88_008770	rhoptry protein ROP15	-3.62	0	-2.82	-5.49	0	0	0	0
TGRH88_008780	unspecified product	0	0	0	0	0	0	0	0
TGRH88_008790	sushi domain (scr repeat) domain-containing protein	-6.16	0	0	0	13.63	0	0	0
TGRH88_008800	rhoptry kinase family protein ROP26 (incomplete catalytic triad)	0	0	-2.6	0	0	0	0	0
TGRH88_008810	unspecified product	0	-2.12	0	0	0	0	0	0
TGRH88_008820	putative peptidyl-tRNA hydrolase	0	0	0	0	-2.08	0	0	0
TGRH88_008830	putative eukaryotic initiation factor-2B, alpha subunit	0	0	0	0	2.4	0	0	0
TGRH88_008840	unspecified product	-2.38	0	0	0	2.04	0	0	0
TGRH88_008850	unspecified product	0	0	0	0	0	0	0	0
TGRH88_008860	aminotransferase, class V superfamily protein	0	0	0	0	-2.62	0	1.7	2.5
TGRH88_008870	unspecified product	0	0	0	0	0	0	0	0
TGRH88_008880	unspecified product	0	-3.84	0	0	0	0	0	0
TGRH88_008890	unspecified product	0	-2.56	0	0	0	0	0	0
TGRH88_008900	ATPase, AAA family protein	0	0	3.47	33.32	0	0	0	0
TGRH88_008910	Sec61beta family protein	0	-2.47	0	0	4.84	0	0	0
TGRH88_008920	unspecified product	0	0	-4.38	0	80.07	0	0	0
TGRH88_008930	RNA recognition motif-containing protein	0	0	0	0	-2.11	0	0	0
TGRH88_008940	unspecified product	0	2.31	0	0	0	0	0	0
TGRH88_008950	unspecified product	0	0	0	0	-2.11	0	0	0
TGRH88_008960	unspecified product	0	0	0	2.2	6.73	0	0	0
TGRH88_008970	unspecified product	0	0	0	12.18	0	0	0	0
TGRH88_008980	putative alternative splicing type 3 and	0	0	0	0	0	0	0	0
TGRH88_008990	unspecified product	0	0	0	0	0	0	0	0
TGRH88_009000	unspecified product	0	0	0	0	0	0	0	0
TGRH88_009010	putative replication factor C subunit 4	0	-2.37	0	0	2.64	0	0	0
TGRH88_009020	oocyst wall protein	0	0	0	24.84	0	-2.3	0	0
TGRH88_009030	arginyl-tRNA synthetase family protein	0	0	-2.1	0	0	0	0	0
TGRH88_009040	RIO1 family protein	0	0	-2.32	0	0	0	0	0
TGRH88_009050	unspecified product	0	0	-2.77	-3.67	0	0	0	0
TGRH88_009060	unspecified product	0	0	0	0	0	0	0	0
TGRH88_009070	unspecified product	2.89	0	0	0	0	0	0	0
TGRH88_009080	putative activator of hsp90 ATPase	0	0	0	0	0	0	0	0
TGRH88_009090	putative dihydroorotate dehydrogenase reveal	0	0	0	0	-2.13	0	0	0
TGRH88_009100	Erv1 / Alr family protein	0	0	0	0	0	0	0	0
TGRH88_009110	unspecified product	0	0	0	12.16	0	0	0	0
TGRH88_009120	ubiquitin carboxyl-terminal hydrolase	0	0	0	0	0	0	0	0
TGRH88_009130	hemimethylated DNA binding domain-containing protein	0	-2.42	0	0	0	0	0	0
TGRH88_009140	unspecified product	0	0	0	0	0	0	0	0
TGRH88_009150	putative glutamine amidotransferase-related	0	0	0	0	0	0	0	0
TGRH88_009160	Ferredoxin-fold anticodon binding domain-containing protein	0	0	0	0	0	0	0	0
TGRH88_009170	unspecified product	0	0	0	13.52	0	0	0	0
TGRH88_009180	putative ATP-dependent hsl protease ATP-binding subunit hslU	0	0	0	0	0	0	0	0
TGRH88_009190	unspecified product	0	0	0	0	0	0	0	0
TGRH88_009200	unspecified product	0	0	0	0	0	0	0	0
TGRH88_009220	ribosomal protein RPS6	0	0	0	0	0	0	0	0
TGRH88_009230	unspecified product	10.77	0	0	0	-2.22	0	0	0
TGRH88_009240	OTU family cysteine protease	0	0	0	14.84	0	0	0	0
TGRH88_009250	putative eukaryotic translation initiation factor 3 subunit 7	0	-2.57	0	0	0	0	0	0
TGRH88_009260	RNA recognition motif-containing protein	0	0	0	0	0	0	0	0
TGRH88_009290	calcium-dependent protein kinase CDPK4	0	-2.39	0	0	0	0	0	0
TGRH88_009300	unspecified product	-5.4	0	-5.42	0	0	-2.73	0	0
TGRH88_009310	FYVE zinc finger domain-containing protein	0	0	0	0	0	0	0	0
TGRH88_009320	protein kinase domain-containing protein	0	-2.37	-2.96	7.76	-5.61	0	3.6	5.7
TGRH88_009330	unspecified product	0	0	-2.08	0	0	0	0	0
TGRH88_009340	unspecified product	0	0	0	0	0	0	0	0
TGRH88_009350	DNA polymerase I domain-containing protein	0	0	0	0	0	0	0	0
TGRH88_009360	IMC sub-compartment protein ISP2	0	-2.84	-2.95	-2.77	5.73	0	0	0
TGRH88_009370	unspecified product	0	0	0	0	0	0	0	0
TGRH88_009410	unspecified product	0	0	0	0	0	0	0	0
TGRH88_009420	dense granule protein GRA11	0	0	0	0	0	0	0	0
TGRH88_009450	dense granule protein GRA11	0	0	0	0	0	0	0	0
TGRH88_009460	unspecified product	0	0	0	8.49	0	0	0	0
TGRH88_009470	unspecified product	0	0	0	0	3.18	0	0	0
TGRH88_009480	unspecified product	0	0	0	0	0	0	0	0
TGRH88_009490	unspecified product	0	0	0	0	0	0	0	0
TGRH88_009500	unspecified product	0	0	0	0	0	0	0	0
TGRH88_009510	unspecified product	0	0	2.86	9.67	0	0	0	0
TGRH88_009520	unspecified product	0	0	0	0	0	0	0	0
TGRH88_009530	FG-GAP repeat-containing protein	0	0	0	0	0	0	0	0
TGRH88_009540	calcium-dependent protein kinase CDPK1	0	0	0	-2.49	2.37	0	0	0
TGRH88_009550	unspecified product	0	0	0	0	0	0	0	0
TGRH88_009560	putative septum formation protein maf	0	-3.67	0	0	0	0	0	0
TGRH88_009570	unspecified product	0	-3.41	-2.84	-3.61	8.02	0	0	0
TGRH88_009580	unspecified product	0	0	0	0	0	0	0	0
TGRH88_009590	unspecified product	0	0	0	0	2.13	0	0	0
TGRH88_009600	unspecified product	3.05	0	0	0	0	0	0	0
TGRH88_009610	putative ribosome biogenesis protein BOP1	0	0	0	0	-2.57	0	0	0
TGRH88_009620	elongation factor Tu GTP binding domain-containing protein	0	0	0	0	0	0	0	0
TGRH88_009630	DHHC zinc finger domain-containing protein	0	0	0	0	0	0	0	0
TGRH88_009640	unspecified product	0	0	0	12.77	0	0	0	0
TGRH88_009650	unspecified product	0	0	0	5.28	0	0	0	0
TGRH88_009660	SNARE associated protein	0	0	0	6.03	5.21	0	0	0
TGRH88_009670	DnaJ domain-containing protein	0	0	0	0	-3.98	0	0	0
TGRH88_009680	unspecified product	0	0	0	0	0	0	0	0
TGRH88_009690	unspecified product	0	0	0	0	0	0	0	0
TGRH88_009700	unspecified product	0	-3.64	0	0	0	0	0	0
TGRH88_009710	unspecified product	6.8	0	0	0	0	0	0	0
TGRH88_009720	unspecified product	0	0	0	0	-3.26	0	0	0
TGRH88_009730	Tyrosine kinase-like (TKL) protein	0	0	0	-2.18	0	0	0	0
TGRH88_009740	unspecified product	0	0	0	0	0	0	0	0
TGRH88_009750	unspecified product	2.82	0	0	0	0	0	0	0
TGRH88_009760	unspecified product	12.57	0	3.39	69.66	-5.58	-2.76	0	0
TGRH88_009770	DNA repair protein Rad4 domain-containing protein	0	0	0	0	0	0	0	0
TGRH88_009780	unspecified product	0	0	0	0	-18.81	0	0	0
TGRH88_009790	endonuclease/exonuclease/phosphatase family protein	0	0	0	0	-3.19	0	0	0
TGRH88_009800	putative NAD(P) transhydrogenase subunit beta	5.15	0	0	2.66	15.81	0	0	0
TGRH88_009810	unspecified product	0	0	0	17.9	0	0	0	0
TGRH88_009820	unspecified product	0	0	0	0	0	0	0	0
TGRH88_009830	SAG-related sequence SRS19F	0	0	0	0	0	-4.7	0	0
TGRH88_009840	SAG-related sequence SRS19D	0	0	-2.85	3.56	13.74	-11.73	0	0
TGRH88_009850	SAG-related sequence SRS19C	0	0	0	0	0	-20.53	0	0
TGRH88_009860	SAG-related sequence SRS19B	0	0	0	16.32	0	-2.3	0	0
TGRH88_009870	SAG-related sequence SRS19A	0	0	3.57	0	0	0	0	0
TGRH88_009880	unspecified product	0	0	0	0	0	0	0	0
TGRH88_009890	acetyl-CoA acetyltransferase	0	0	0	0	0	0	0	0
TGRH88_009900	putative serine/threonine protein phosphatase	0	0	0	0	0	0	0	0
TGRH88_009910	methyltransferase	0	0	0	8.06	0	0	0	0
TGRH88_009920	Toxoplasma gondii family C protein	0	-2.05	2.53	0	0	0	0	0
TGRH88_009930	unspecified product	0	0	0	0	0	0	0	0
TGRH88_010030	Toxoplasma gondii family B protein	0	0	0	0	-4.22	0	0	0
TGRH88_010040	unspecified product	0	0	0	78.01	0	-4.07	0	0
TGRH88_010050	unspecified product	0	0	0	0	0	0	0	0
TGRH88_010060	Toxoplasma gondii family B protein	0	0	5.82	33.43	0	0	0	0
TGRH88_010070	putative adenylosuccinate synthetase	0	0	0	0	0	0	0	0
TGRH88_010080	PA14 domain-containing protein	0	0	0	0	0	0	0	0
TGRH88_010090	cwf18 pre-mRNA splicing factor protein	0	0	0	0	0	0	0	0
TGRH88_010100	unspecified product	2.5	0	-2.13	-2.4	0	0	0	0
TGRH88_010110	unspecified product	0	-2.73	0	0	0	0	0	0
TGRH88_010120	unspecified product	0	0	0	0	0	0	0	0
TGRH88_010130	putative glutaredoxin	0	-3.22	0	0	3.17	0	0	0
TGRH88_010140	putative proliferation-associated protein 2G4	0	-2.32	0	0	0	0	0	0
TGRH88_010150	unspecified product	0	-2.43	0	0	0	0	0	0
TGRH88_010160	SNARE associated Golgi protein	0	0	0	0	2.78	0	0	0
TGRH88_010170	unspecified product	0	0	0	0	0	0	0	0
TGRH88_010180	unspecified product	0	0	0	0	0	0	0	0
TGRH88_010190	unspecified product	-42.11	0	0	-3.68	-7.25	-2.56	1.6	7.7
TGRH88_010200	unspecified product	0	0	0	0	0	0	0	0
TGRH88_010210	unspecified product	0	-3.31	0	0	0	0	0	0
TGRH88_010220	DEAD/DEAH box helicase family protein	0	0	0	0	-2.1	0	0	0
TGRH88_010230	unspecified product	0	0	0	0	0	0	0	0
TGRH88_010240	unspecified product	0	0	0	0	0	0	0	0
TGRH88_010250	unspecified product	0	0	0	0	0	0	0	0
TGRH88_010260	putative NBP2b protein	0	0	0	0	0	0	0	0
TGRH88_010270	unspecified product	0	0	0	0	0	0	0	0
TGRH88_010280	tetratricopeptide repeat-containing protein	0	0	0	0	0	0	0	0
TGRH88_010290	putative electron transfer flavoprotein subunit beta	0	0	0	0	0	0	0	0
TGRH88_010300	Rab 5	-2.91	0	0	0	0	0	0	0
TGRH88_010310	dynamin-related protein DRPA	0	-3.19	0	0	0	0	0	0
TGRH88_010320	unspecified product	0	0	0	0	0	0	0	0
TGRH88_010330	unspecified product	0	0	0	0	0	0	0	0
TGRH88_010340	unspecified product	0	0	0	0	2.14	0	0	0
TGRH88_010350	unspecified product	0	0	0	0	4.74	0	0	0
TGRH88_010360	unspecified product	0	0	0	0	0	0	0	0
TGRH88_010370	unspecified product	0	0	0	2.07	4.36	0	0	0
TGRH88_010380	unspecified product	0	2.44	0	0	0	0	0	0
TGRH88_010390	transporter, cation channel family protein	0	0	0	0	0	0	0	0
TGRH88_010400	CPSF A subunit region protein	0	0	0	0	0	0	0	0
TGRH88_010410	unspecified product	0	0	0	0	0	0	0	0
TGRH88_010420	unspecified product	0	0	0	0	0	0	0	0
TGRH88_010430	microneme protein MIC12	28.73	0	0	-2.57	178.61	0	0	0
TGRH88_010440	unspecified product	12.62	0	0	7.71	32.22	0	0	0
TGRH88_010450	unspecified product	0	0	0	0	0	0	0	0
TGRH88_010460	unspecified product	0	0	0	0	0	0	0	0
TGRH88_010470	unspecified product	0	0	0	8.93	0	-3.18	0	0
TGRH88_010480	unspecified product	0	0	0	0	0	-2.15	0	0
TGRH88_010490	multi-pass transmembrane protein	0	-2.53	-3.12	-3.02	2.28	0	0	0
TGRH88_010500	unspecified product	-4.95	0	-3.62	-3.54	0	0	0	0
TGRH88_010510	FHA domain-containing protein	0	0	0	0	0	0	0	0
TGRH88_010520	unspecified product	0	-2.74	0	0	2.19	0	0	0
TGRH88_010530	unspecified product	0	0	0	0	0	0	0	0
TGRH88_010540	cyclin2 related protein	0	0	0	0	0	0	0	0
TGRH88_010550	unspecified product	0	0	0	2.43	-2.05	0	0	0
TGRH88_010560	folate-binding protein YgfZ protein	0	0	0	0	0	0	0	0
TGRH88_010570	leucine-rich repeat protein LRR1	0	0	0	0	0	0	0	0
TGRH88_010580	AGC kinase	0	0	0	0	0	0	0	0
TGRH88_010590	unspecified product	0	0	0	0	0	0	0	0
TGRH88_010600	putative anaphase promoting complex subunit 11	0	0	0	0	0	0	0	0
TGRH88_010610	unspecified product	0	0	0	0	3.61	0	0	0
TGRH88_010620	unspecified product	0	0	0	-3.4	2.6	0	0	0
TGRH88_010630	putative preprocathepsin c precursor	0	0	0	0	0	0	0	0
TGRH88_010640	putative tRNA (guanine(26)-N(2))-dimethyltransferase	0	-2.26	0	0	0	0	0	0
TGRH88_010650	cold-shock DNA-binding domain-containing protein	0	0	3.84	50.58	-12.4	0	0	0
TGRH88_010660	AP2 domain transcription factor AP2IX-1	0	0	0	5.88	0	-2.45	0	0
TGRH88_010670	alpha-tubulin suppressor protein	0	0	0	0	0	0	0	0
TGRH88_010680	RING zinc finger protein	0	-2.31	0	0	0	0	0	0
TGRH88_010690	unspecified product	0	0	0	0	0	0	0	0
TGRH88_010700	DnaJ domain-containing protein	0	0	0	0	0	0	0	0
TGRH88_010710	putative mago nashi family protein 2	0	0	0	0	0	0	0	0
TGRH88_010720	scavenger receptor protein SR1 precursor	0	0	0	0	0	0	0	0
TGRH88_010730	ribosomal protein RPL32	0	0	0	0	0	0	0	0
TGRH88_010740	DNA-directed RNA polymerase I RPAC1	0	-2.31	0	0	-3.1	0	0	0
TGRH88_010750	UDP-galactose transporter subfamily protein	0	0	0	0	0	0	0	0
TGRH88_010760	kinesin motor domain-containing protein	0	0	0	0	0	0	0	0
TGRH88_010770	histone deacetylase SIR2-like protein	0	0	0	0	0	0	0	0
TGRH88_010780	LSM domain-containing protein	0	0	0	0	0	0	0	0
TGRH88_010790	unspecified product	0	0	0	0	0	0	0	0
TGRH88_010800	fumarate hydratase	0	0	0	0	0	0	0	0
TGRH88_010810	putative myosin heavy chain	0	0	0	5.22	0	0	0	0
TGRH88_010820	putative myosin heavy chain	0	0	0	39.46	0	0	0	0
TGRH88_010830	unspecified product	0	-2.05	-2.62	0	0	0	0	0
TGRH88_010840	unspecified product	0	0	0	0	0	0	0	0
TGRH88_010850	unspecified product	0	0	0	0	0	0	0	0
TGRH88_010860	putative divalent metal transporter	0	0	0	0	0	0	0	0
TGRH88_010870	SAG-related sequence SRS38D	0	0	0	0	0	-3.08	0	0
TGRH88_010880	SAG-related sequence SRS38C	0	0	2.71	0	0	-3.01	0	0
TGRH88_010890	SAG-related sequence SRS38B	0	-4.98	-4.01	0	5.21	-2.93	0	0
TGRH88_010900	SAG-related sequence SRS38A	0	0	0	7.31	0	0	0	0
TGRH88_010910	unspecified product	0	0	0	0	0	0	0	0
TGRH88_010920	protein phosphatase 2C domain-containing protein	0	0	0	0	0	0	0	0
TGRH88_010930	unspecified product	0	0	0	0	0	0	0	0
TGRH88_010940	putative 26S protease regulatory subunit 4	0	0	0	0	0	0	0	0
TGRH88_010950	aquaporin 2	0	-3.07	0	0	2.99	0	0	0
TGRH88_010960	ribosomal protein RPL14	-3.03	0	0	0	0	0	0	0
TGRH88_010970	hydrolase, alpha/beta fold family protein	2.24	0	0	0	4.36	0	0	0
TGRH88_010980	Ras family protein	0	0	0	19.07	0	0	0	0
TGRH88_010990	unspecified product	0	0	0	0	0	0	0	0
TGRH88_011000	ribonuclease type III Dicer	0	0	0	0	0	0	0	0
TGRH88_011010	unspecified product	0	0	0	0	0	0	0	0
TGRH88_011020	beta-COP	0	0	0	0	0	0	0	0
TGRH88_011030	unspecified product	0	0	0	0	0	0	0	0
TGRH88_011040	unspecified product	-21.05	0	0	-3.38	0	0	0	0
TGRH88_011050	beta-tubulin	0	0	0	0	0	0	0	0
TGRH88_011060	putative protein kinase	0	0	0	0	0	0	0	0
TGRH88_011070	DHHC zinc finger domain-containing protein	0	0	0	0	-2.05	0	0	0
TGRH88_011080	general transcription factor IIH polypeptide 3 GTF2H3	0	0	0	0	0	0	0	0
TGRH88_011090	3'5'-cyclic nucleotide phosphodiesterase domain-containing protein	0	0	0	0	0	0	0	0
TGRH88_011100	putative cell-cycle-associated protein kinase GSK	-2.38	0	0	0	0	0	0	0
TGRH88_011110	cyclin, N-terminal domain-containing protein	0	0	0	2.23	-2.67	0	0	0
TGRH88_011120	unspecified product	0	0	0	0	0	0	0	0
TGRH88_011130	putative dihydrouridine synthase	0	0	0	0	-3.13	0	0	0
TGRH88_011140	BTB/POZ domain-containing protein	0	0	0	34.81	0	0	0	0
TGRH88_011150	3-demethylubiquinone-9 3-O-methyltransferase	0	0	0	0	0	0	0	0
TGRH88_011160	unspecified product	0	-3.4	0	0	0	0	0	0
TGRH88_011170	Sec7 domain-containing protein	0	0	0	0	0	0	0	0
TGRH88_011180	unspecified product	0	0	0	-2.3	0	0	0	0
TGRH88_011190	unspecified product	0	0	0	0	0	0	0	0
TGRH88_011200	putative integral membrane protein	0	0	0	0	0	0	0	0
TGRH88_011210	zinc finger (CCCH type) motif-containing protein	0	0	0	15.65	9.23	0	0	0
TGRH88_011220	cpw-wpc domain-containing protein	0	0	2.73	15.19	0	0	0	0
TGRH88_011230	isocitrate dehydrogenase	0	-6.98	-6.8	0	8.32	0	0	0
TGRH88_011240	putative transporter/permease protein	0	-3.32	0	0	0	0	0	0
TGRH88_011250	RNA recognition motif-containing protein	0	0	0	0	0	0	0	0
TGRH88_011260	leucyl-tRNA synthetase (LeuRS2)	0	0	0	0	0	0	1.7	1.6
TGRH88_011270	unspecified product	0	0	12.51	0	0	0	0	0
TGRH88_011280	NEK kinase	0	0	0	82.17	0	0	0	0
TGRH88_011290	unspecified product	0	0	0	33.14	0	0	0	0
TGRH88_011300	unspecified product	3.65	0	0	3.44	2.64	0	0	0
TGRH88_011310	unspecified product	0	0	0	2.14	0	0	0	0
TGRH88_011320	unspecified product	0	0	0	0	0	0	0	0
TGRH88_011330	unspecified product	-16.21	0	0	29.18	9	0	0	0
TGRH88_011340	mediator complex subunit MED9	0	0	0	19.02	0	0	0	0
TGRH88_011350	unspecified product	0	0	0	0	0	0	0	0
TGRH88_011360	unspecified product	0	0	6.04	0	0	0	0	0
TGRH88_011370	putative Acetyl-coenzyme A synthetase 2	0	0	0	0	10.34	0	0	0
TGRH88_011380	unspecified product	0	0	0	-3.92	2.3	0	0	0
TGRH88_011390	thioredoxin domain-containing protein	0	0	0	0	0	0	0	0
TGRH88_011400	Kazal-type serine protease inhibitor domain-containing protein	0	0	0	86.32	0	0	0	0
TGRH88_011410	Kazal-type serine protease inhibitor domain-containing protein	8.08	0	4.38	16.22	0	0	0	0
TGRH88_011420	unspecified product	10.14	0	0	0	0	0	0	0
TGRH88_011430	unspecified product	0	0	2.52	3.87	0	0	0	0
TGRH88_011440	unspecified product	0	0	0	0	0	0	0	0
TGRH88_011450	putative small ubiquitin family modifier	0	0	0	0	0	0	0	0
TGRH88_011460	lysine decarboxylase family protein	0	-5.14	-2.62	-2.17	6.36	0	0	0
TGRH88_011470	unspecified product	0	-2	-2.77	-3.43	2.13	0	0	0
TGRH88_011480	unspecified product	0	0	0	0	0	0	0	0
TGRH88_011490	unspecified product	0	-2.59	0	0	-2.26	0	0	0
TGRH88_011500	DNA mismatch repair protein, C-terminal domain-containing protein	0	0	0	0	0	0	0	0
TGRH88_011510	unspecified product	3.33	0	0	4.15	0	0	0	0
TGRH88_011520	unspecified product	0	0	0	0	0	0	0	0
TGRH88_011540	Toxoplasma gondii family A protein	0	0	0	0	0	0	0	0
TGRH88_011560	Toxoplasma gondii family A protein	0	0	0	0	0	0	0	0
TGRH88_011570	unspecified product	0	0	-3.36	-2.43	0	0	0	0
TGRH88_011580	Alpha-1,3-mannosyl-glycoprotein 2-beta-N-acetylglucosaminyltransferase	0	-3.2	-2.45	0	0	0	0	0
TGRH88_011590	unspecified product	-2.56	-5.36	-3.48	-3.22	22.17	-2.49	0	0
TGRH88_011600	unspecified product	0	0	0	0	0	0	0	0
TGRH88_011610	HEAT repeat-containing protein	0	0	0	0	0	0	0	0
TGRH88_011620	short-chain-acyl-CoA dehydrogenase	0	0	0	15.53	0	-2.04	0	0
TGRH88_011630	unspecified product	-6.6	0	0	0	0	0	0	0
TGRH88_011640	unspecified product	0	0	0	0	0	0	0	0
TGRH88_011650	peptidase, M50 family protein	0	0	0	0	0	0	0	0
TGRH88_011660	peroxiredoxin PRX2	0	0	0	0	0	0	0	0
TGRH88_011670	thioredoxin-dependent peroxidase TPX1/2	3.23	0	0	0	0	0	0	0
TGRH88_011680	DEAD/DEAH box helicase domain-containing protein	0	0	0	0	0	0	0	0
TGRH88_011690	EF hand family protein	0	0	4.13	9.45	0	-2.91	0	0
TGRH88_011700	rhoptry kinase family protein ROP41	-11.88	0	0	-2.28	0	0	0	0
TGRH88_011710	unspecified product	0	0	0	-3.19	30.8	0	0	0
TGRH88_011720	unspecified product	0	0	0	0	0	0	0	0
TGRH88_011730	ribosomal protein RPL31	-2.22	0	0	-3.18	0	0	0	0
TGRH88_011740	unspecified product	0	0	0	0	0	3.13	0	0
TGRH88_011750	ribosomal protein RPSA	-4.3	0	0	-2.58	0	0	0	0
TGRH88_011760	unspecified product	0	0	0	-2.57	0	0	0	0
TGRH88_011770	regulator of chromosome condensation (RCC1) repeat-containing protein	0	0	0	6.13	0	0	0	0
TGRH88_011780	unspecified product	0	0	2.9	7.5	0	0	0	0
TGRH88_011790	putative pre-mRNA splicing factor	0	0	0	0	0	0	0	0
TGRH88_011800	phosphatidylinositol 3- and 4-kinase	0	0	0	0	0	0	0	0
TGRH88_011810	unspecified product	0	0	0	0	-2.91	0	1.6	3.1
TGRH88_011820	pantoate-beta-alanine ligase	-2.83	0	0	0	0	0	0	0
TGRH88_011830	hydrolase, carbon-nitrogen family protein	0	0	0	0	0	0	0	0
TGRH88_011840	unspecified product	0	0	0	0	0	0	0	0
TGRH88_011850	unspecified product	0	0	0	0	0	0	0	0
TGRH88_011860	phosphodiesterase/alkaline phosphatase D family protein	5.72	-2.53	0	0	0	0	0	0
TGRH88_011870	Las1 family protein	0	0	0	0	-2.06	0	0	0
TGRH88_011880	unspecified product	0	0	0	3.18	0	0	0	0
TGRH88_011890	unspecified product	0	0	0	0	0	0	0	0
TGRH88_011900	flagellar/basal body protein	0	-2.46	-2.7	0	0	0	0	0
TGRH88_011910	unspecified product	0	-2.07	0	0	0	0	0	0
TGRH88_011920	protein phosphatase 2C domain-containing protein	0	0	0	0	0	0	0	0
TGRH88_011940	unspecified product	0	0	0	12.7	-53.31	0	0	0
TGRH88_011950	RNA recognition motif-containing protein	0	0	0	0	0	0	0	0
TGRH88_011960	unspecified product	2.4	0	0	0	0	0	0	0
TGRH88_011970	unspecified product	0	0	0	0	0	0	0	0
TGRH88_011980	chloride transporter, chloride channel (ClC) family protein	0	0	0	0	0	0	0	0
TGRH88_011990	unspecified product	0	0	0	0	0	0	0	0
TGRH88_012000	unspecified product	0	0	0	0	0	0	0	0
TGRH88_012010	unspecified product	0	0	0	0	0	0	0	0
TGRH88_012020	unspecified product	0	0	0	-2.06	0	0	0	0
TGRH88_012030	hexokinase	0	-2.18	0	0	0	0	0	0
TGRH88_012040	unspecified product	0	0	0	0	0	0	0	0
TGRH88_012050	unspecified product	0	0	0	7.93	0	0	0	0
TGRH88_012060	unspecified product	-2.86	-2.43	-3.61	-4.62	5.19	0	0	0
TGRH88_012070	G-protein beta WD-40 repeat containing protein	0	0	0	0	0	0	0	0
TGRH88_012080	unspecified product	0	0	0	0	0	0	0	0
TGRH88_012090	unspecified product	2.29	0	0	0	0	0	0	0
TGRH88_012100	tetratricopeptide repeat (TPR)-/ U-box domain-containing protein	0	-11.9	-2.2	0	0	0	0	0
TGRH88_012110	unspecified product	0	0	0	0	3.27	0	0	0
TGRH88_012120	unspecified product	0	0	0	0	0	0	0	0
TGRH88_012130	unspecified product	0	0	0	0	0	0	0	0
TGRH88_012140	putative cell-cycle-associated protein kinase GSK	0	0	0	0	0	0	0	0
TGRH88_012150	unspecified product	0	2.01	2.24	2.2	-9.92	0	0	0
TGRH88_012160	putative heat shock protein 40	0	0	0	0	0	0	0	0
TGRH88_012170	unspecified product	0	0	0	0	-3.97	0	0	0
TGRH88_012180	unspecified product	0	0	0	0	0	0	0	0
TGRH88_012190	unspecified product	0	0	0	0	0	0	0	0
TGRH88_012200	unspecified product	4.26	0	0	2.02	0	0	0	0
TGRH88_012210	unspecified product	19.36	0	3.25	40.12	0	0	0	0
TGRH88_012220	RNA recognition motif-containing protein	0	0	0	0	0	0	0	0
TGRH88_012230	unspecified product	0	0	0	0	0	0	0	0
TGRH88_012240	electron transfer flavoprotein-ubiquinone oxidoreductase	0	0	0	0	-3.22	0	0	0
TGRH88_012250	co-chaperone GrpE protein	0	0	0	0	0	0	0	0
TGRH88_012260	WD domain, G-beta repeat-containing protein	0	0	0	32.78	0	0	0	0
TGRH88_012270	Ulp1 protease family, C-terminal catalytic domain-containing protein	0	0	0	0	0	0	0	0
TGRH88_012280	unspecified product	0	0	0	0	2.74	0	0	0
TGRH88_012290	unspecified product	0	0	0	0	0	0	0	0
TGRH88_012300	unspecified product	0	-8.99	0	0	3.13	0	0	0
TGRH88_012310	unspecified product	0	-2.36	0	2.01	0	0	0	0
TGRH88_012320	unspecified product	0	0	0	6.06	0	0	0	0
TGRH88_012330	unspecified product	0	0	14.59	37.11	0	-3.15	0	0
TGRH88_012340	putative rhoptry neck protein	0	0	0	0	0	0	0	0
TGRH88_012350	putative ribosome biogenesis protein	0	0	0	0	0	0	0	0
TGRH88_012360	unspecified product	0	0	0	4.33	0	-2.31	0	0
TGRH88_012370	unspecified product	2.45	0	0	0	0	0	0	0
TGRH88_012380	Tubulin-tyrosine ligase family protein	0	0	-2.97	0	2.34	0	0	0
TGRH88_012390	unspecified product	0	0	-2.89	-5.89	0	0	0	0
TGRH88_012400	unspecified product	0	0	0	7.84	0	0	0	0
TGRH88_012410	unspecified product	0	0	0	23.21	0	0	0	0
TGRH88_012420	unspecified product	0	0	0	30.66	0	0	0	0
TGRH88_012430	unspecified product	0	0	0	0	0	0	1.8	2
TGRH88_012440	unspecified product	0	0	0	7.48	0	0	0	0
TGRH88_012450	putative arabinogalactan protein	0	0	0	0	0	0	0	0
TGRH88_012460	glutamate 5-kinase domain-containing protein	3.81	0	0	0	0	0	0	0
TGRH88_012470	unspecified product	0	0	-2.13	0	0	0	0	0
TGRH88_012480	phosphotransferase enzyme family protein	0	0	-2.17	0	0	0	0	0
TGRH88_012490	unspecified product	0	0	-3.6	-6.91	91.74	0	0	0
TGRH88_012500	unspecified product	0	0	0	0	5.82	0	0	0
TGRH88_012510	unspecified product	0	0	0	0	0	0	0	0
TGRH88_012520	unspecified product	0	-4.5	0	0	0	0	0	0
TGRH88_012530	unspecified product	0	0	0	0	0	0	0	0
TGRH88_012540	kelch repeat-containing protein	0	0	0	0	0	0	0	0
TGRH88_012550	unspecified product	0	0	0	0	0	0	0	0
TGRH88_012560	unspecified product	0	0	0	0	-2.21	0	0	0
TGRH88_012570	NEDD8-activating enzyme E1 catalytic subunit	0	0	0	0	0	0	0	0
TGRH88_012580	unspecified product	0	0	0	0	0	0	0	0
TGRH88_012590	Sodium:neurotransmitter symporter family protein	0	2.52	0	0	0	0	0	0
TGRH88_012600	zinc finger, C3HC4 type (RING finger) domain-containing protein	0	0	0	0	0	0	0	0
TGRH88_012610	ATP-dependent DNA helicase, RecQ family protein	0	0	0	0	0	0	0	0
TGRH88_012620	unspecified product	0	0	0	0	0	0	0	0
TGRH88_012630	RbAp48	0	0	0	0	0	0	0	0
TGRH88_012640	unspecified product	0	0	5.55	0	0	0	0	0
TGRH88_012650	unspecified product	0	0	0	0	0	0	0	0
TGRH88_012660	UTP-glucose-1-phosphate uridylyltransferase subfamily protein	0	0	0	0	2.87	0	0	0
TGRH88_012670	unspecified product	0	0	0	0	2.17	0	0	0
TGRH88_012680	Oxysterol-binding protein	0	0	0	0	2.31	0	0	0
TGRH88_012690	HEAT repeat-containing protein	0	-2.44	0	0	0	0	0	0
TGRH88_012700	unspecified product	2.59	0	0	0	0	0	0	0
TGRH88_012710	unspecified product	0	0	0	0	0	0	0	0
TGRH88_012720	unspecified product	0	-2.37	0	0	2.31	0	0	0
TGRH88_012730	bucentaur or craniofacial development domain-containing protein	0	0	0	0	0	0	0	0
TGRH88_012740	unspecified product	0	0	0	0	0	3.28	0	0
TGRH88_012750	putative cyclin 4	0	0	0	0	0	0	0	0
TGRH88_012760	unspecified product	0	0	0	0	0	0	0	0
TGRH88_012770	DNA polymerase family B protein	0	0	0	0	0	0	0	0
TGRH88_012780	SAG-related sequence SRS44	5.22	-2.07	0	205.39	111.57	0	0	0
TGRH88_012790	phosphoacetylglucosamine mutase	0	0	0	2.35	0	0	0	0
TGRH88_012800	bromodomain-containing protein	0	0	0	0	0	0	0	0
TGRH88_012810	unspecified product	0	0	0	0	-5.79	0	0	0
TGRH88_012820	unspecified product	0	0	0	0	0	0	0	0
TGRH88_012830	RNA recognition motif-containing protein	0	0	0	0	0	0	0	0
TGRH88_012840	unspecified product	0	-2.36	-2.78	-4.97	3.21	0	0	0
TGRH88_012850	AP2 domain transcription factor AP2IX-3	0	6.55	0	8.84	3.22	0	0	0
TGRH88_012860	unspecified product	0	0	0	0	0	0	0	0
TGRH88_012870	unspecified product	0	0	0	0	0	0	0	0
TGRH88_012880	DNA-directed RNA polymerase III RPC5	0	0	0	0	-2.01	0	0	0
TGRH88_012890	putative DNA topoisomerase III beta-1	0	0	0	0	0	0	0	0
TGRH88_012900	signal recognition particle receptor beta subunit protein	0	0	0	0	0	0	0	0
TGRH88_012910	unspecified product	0	0	0	0	0	0	0	0
TGRH88_012920	unspecified product	0	0	3.43	17.69	0	0	0	0
TGRH88_012930	unspecified product	-2.33	-2.98	-3.18	-3.73	3.06	0	0	0
TGRH88_012940	FHA domain-containing protein	0	0	0	0	0	0	0	0
TGRH88_012950	unspecified product	0	0	0	0	0	0	0	0
TGRH88_012960	unspecified product	3.47	0	0	-3.09	-3.02	0	0	0
TGRH88_012970	unspecified product	0	2.64	0	0	-4.18	0	0	0
TGRH88_012980	unspecified product	0	0	0	2.61	0	0	0	0
TGRH88_012990	unspecified product	0	0	0	0	3.45	0	0	0
TGRH88_013000	unspecified product	0	0	0	0	0	0	0	0
TGRH88_013010	unspecified product	0	0	-2.35	-2.11	7.26	0	0	0
TGRH88_013020	putative intraflagellar transport protein	0	0	0	0	0	0	0	0
TGRH88_013030	unspecified product	0	0	0	0	0	0	0	0
TGRH88_013040	unspecified product	0	-3.59	0	0	0	0	0	0
TGRH88_013060	unspecified product	0	0	0	0	0	0	0	0
TGRH88_013070	PUL domain-containing protein	0	0	0	0	0	0	0	0
TGRH88_013080	unspecified product	0	0	0	0	0	0	0	0
TGRH88_013090	unspecified product	-8.91	0	0	0	0	0	0	0
TGRH88_013100	unspecified product	0	0	0	0	0	0	0	0
TGRH88_013110	unspecified product	0	0	0	0	0	0	0	0
TGRH88_013120	unspecified product	0	0	0	0	0	0	0	0
TGRH88_013130	unspecified product	0	0	0	0	0	4.16	0	0
TGRH88_013140	unspecified product	0	0	0	0	0	0	0	0
TGRH88_013150	unspecified product	0	0	0	0	0	0	0	0
TGRH88_013160	unspecified product	0	0	0	0	0	0	0	0
TGRH88_013170	unspecified product	0	0	0	0	0	0	0	0
TGRH88_013180	unspecified product	0	0	0	0	0	0	0	0
TGRH88_013190	adenylate kinase	0	0	0	0	0	0	0	0
TGRH88_013200	putative histone lysine methyltransferase, SET	0	0	0	0	2.57	0	0	0
TGRH88_013210	UBX domain-containing protein	0	-2.57	0	0	-2.68	0	0	0
TGRH88_013220	unspecified product	0	0	0	0	-3.32	0	0	0
TGRH88_013230	tryptophanyl-tRNA synthetase (TrpRS2)	0	0	0	0	0	0	0	0
TGRH88_013240	unspecified product	0	2.6	0	0	-2.9	0	0	0
TGRH88_013250	heat shock protein HSP90	0	0	0	0	0	0	0	0
TGRH88_013260	B3GNTL1 protein	0	0	0	0	0	0	0	0
TGRH88_013270	LETM1 family protein	0	0	0	0	0	0	0	0
TGRH88_013280	unspecified product	0	-2.79	-3.37	0	2.41	0	0	0
TGRH88_013290	NEK kinase	2.26	0	0	0	0	0	0	0
TGRH88_013300	aldehyde dehydrogenase (NAD) family protein	0	0	0	0	0	0	0	0
TGRH88_013310	unspecified product	0	0	0	5.87	0	0	0	0
TGRH88_013320	unspecified product	0	-2.58	0	0	0	0	0	0
TGRH88_013330	unspecified product	0	0	2.42	5.37	0	2.16	0	0
TGRH88_013340	FAD Malate-dehydrogenase (MDH-FAD)	0	-2.38	0	0	0	0	0	0
TGRH88_013350	ubiquitin carboxyl-terminal hydrolase	0	0	0	0	-2.72	0	0	0
TGRH88_013360	ATPase, AAA family protein	0	0	2.13	26.98	0	0	0	0
TGRH88_013370	NOL1/NOP2/sun family protein	0	0	0	0	0	0	0	0
TGRH88_013380	nucleoside transporter protein	0	-2.03	0	0	0	0	0	0
TGRH88_013390	unspecified product	0	0	0	0	-2.33	0	2	2.3
TGRH88_013400	unspecified product	0	0	0	0	0	0	0	0
TGRH88_013410	unspecified product	0	-2.84	0	0	0	0	0	0
TGRH88_013420	putative RNA methylase	0	-3.72	0	0	0	0	0	0
TGRH88_013430	unspecified product	0	0	0	0	0	0	0	0
TGRH88_013440	WD domain, G-beta repeat-containing protein	0	0	0	0	0	0	0	0
TGRH88_013450	putative 50S ribosomal protein L21	0	0	0	0	0	0	0	0
TGRH88_013460	Erv1 / Alr family protein	0	0	0	0	2.79	0	0	0
TGRH88_013470	putative nucleosome assembly protein (NAP)	2.22	0	0	0	0	0	0	0
TGRH88_013480	radical SAM domain-containing protein	0	0	0	0	0	0	0	0
TGRH88_013490	dense granule protein GRA12	0	0	0	0	0	0	0	0
TGRH88_013500	unspecified product	0	0	0	0	-2.21	0	0	0
TGRH88_013510	endonuclease IV APN	2.21	0	0	0	0	0	0	0
TGRH88_013520	Fe-S protein assembly co-chaperone HscB protein	0	0	0	0	-5.63	0	0	0
TGRH88_013530	RecF/RecN/SMC N terminal domain-containing protein	0	-3.04	0	0	0	0	0	0
TGRH88_013540	unspecified product	0	0	0	0	0	0	0	0
TGRH88_013550	ribosomal protein RPL10	-2.83	0	0	0	0	0	0	0
TGRH88_013560	unspecified product	0	0	0	3.95	0	0	0	0
TGRH88_013570	putative L-asparaginase	0	0	0	0	2.75	0	0	0
TGRH88_013580	ubiquinol-cytochrome c reductase	0	0	0	0	0	0	0	0
TGRH88_013590	endonuclease/exonuclease/phosphatase family protein	0	0	0	0	0	0	0	0
TGRH88_013600	unspecified product	4.33	0	0	0	0	0	0	0
TGRH88_013610	NADH dehydrogenase (NDH2-II)	0	-2.27	0	0	0	0	0	0
TGRH88_013620	unspecified product	0	0	0	-2.49	0	0	0	0
TGRH88_013630	unspecified product	10.77	0	0	0	0	0	0	0
TGRH88_013640	unspecified product	0	0	0	0	0	0	0	0
TGRH88_013650	RuvB family 2 protein	0	0	0	0	0	0	0	0
TGRH88_013660	unspecified product	0	0	0	0	0	0	0	0
TGRH88_013670	unspecified product	0	0	0	0	0	0	0	0
TGRH88_013680	unspecified product	0	0	0	0	0	0	0	0
TGRH88_013690	Yos1 family protein	0	0	0	0	0	0	0	0
TGRH88_013700	DUF866 domain-containing protein	0	0	0	0	0	0	0	0
TGRH88_013710	ATP-binding cassette G family transporter ABCG96	0	0	0	0	0	0	0	0
TGRH88_013730	unspecified product	0	0	0	0	2.09	0	0	0
TGRH88_013740	unspecified product	0	0	0	0	0	0	0	0
TGRH88_013750	unspecified product	5.3	0	0	2.05	0	-2.3	0	0
TGRH88_013760	AP2 domain transcription factor AP2IX-4	0	0	0	-2.98	2.67	0	0	0
TGRH88_013770	unspecified product	0	0	0	32.45	0	0	0	0
TGRH88_013780	unspecified product	0	0	0	221.86	0	0	0	0
TGRH88_013790	unspecified product	0	0	0	0	0	0	0	0
TGRH88_013800	unspecified product	0	-2.98	-3.18	0	2.28	0	0	0
TGRH88_013810	RNA recognition motif-containing protein	0	-2	0	0	0	0	0	0
TGRH88_013820	unspecified product	0	0	0	169.21	-14.29	0	0	0
TGRH88_013830	unspecified product	0	0	2.62	0	-10.48	0	0	0
TGRH88_013840	unspecified product	0	0	2.38	0	-16.86	0	0	0
TGRH88_013850	unspecified product	0	0	0	0	0	0	0	0
TGRH88_013860	Armadillo/beta-catenin family repeat-containing protein	0	0	0	0	0	0	0	0
TGRH88_013870	putative FIKK kinase	-3.11	0	0	0	92.84	0	0	0
TGRH88_013880	unspecified product	0	0	2.89	0	0	0	0	0
TGRH88_013890	E1-E2 ATPase subfamily protein	0	-5.06	-3.21	0	0	0	0	0
TGRH88_013900	HEAT repeat-containing protein	0	0	0	0	0	0	0	0
TGRH88_013910	unspecified product	0	-2.72	0	0	0	0	0	0
TGRH88_013920	unspecified product	0	0	0	0	0	0	0	0
TGRH88_013930	unspecified product	0	0	0	0	0	0	0	0
TGRH88_013940	unspecified product	0	0	0	0	0	0	0	0
TGRH88_013950	unspecified product	0	0	0	0	0	0	0	0
TGRH88_013960	putative ribosomal protein l22/l43	0	0	0	0	0	0	0	0
TGRH88_013970	unspecified product	0	-2.04	-2.48	0	0	0	0	0
TGRH88_013980	adenylate and guanylate cyclase catalytic domain-containing protein	0	0	0	3.33	12.79	0	0	0
TGRH88_013990	putative thioredoxin family redox-active protein	0	0	0	0	0	0	0	0
TGRH88_014000	tetratricopeptide repeat-containing protein	0	0	0	0	0	0	0	0
TGRH88_014010	RAP domain-containing protein	0	0	0	0	0	0	0	0
TGRH88_014020	prefoldin subunit protein	0	0	0	0	0	0	0	0
TGRH88_014030	unspecified product	0	0	0	4.29	0	0	0	0
TGRH88_014040	unspecified product	0	0	0	2.66	0	0	0	0
TGRH88_014050	unspecified product	-5.94	0	0	5.65	0	0	0	0
TGRH88_014060	putative 50S ribosomal protein L12	0	0	0	0	0	0	0	0
TGRH88_014070	DnaJ domain-containing protein	0	0	3.72	140.67	0	0	0	0
TGRH88_014080	putative cyclophilin	0	0	0	0	0	0	0	0
TGRH88_014090	unspecified product	0	0	0	24.52	0	0	0	0
TGRH88_014100	unspecified product	0	0	0	25.18	0	-2.5	0	0
TGRH88_014110	unspecified product	0	0	0	0	0	0	0	0
TGRH88_014120	unspecified product	0	0	0	26.32	6.16	0	0	0
TGRH88_014130	unspecified product	0	0	0	0	0	0	0	0
TGRH88_014140	methionyl-tRNA synthetase	0	-2.16	0	0	0	0	0	0
TGRH88_014150	cullin family protein	-2.36	0	0	0	0	0	0	0
TGRH88_014160	putative casein kinase I	0	0	0	0	2.61	0	0	0
TGRH88_014170	ubiquitin carboxyl-terminal hydrolase family 2 protein	0	0	0	0	0	0	0	0
TGRH88_014180	unspecified product	0	0	0	0	0	0	0	0
TGRH88_014190	ATP-binding cassette G family transporter ABCG84	0	-3.69	0	0	5.63	0	0	0
TGRH88_014200	unspecified product	0	0	0	3.28	2.78	0	0	0
TGRH88_014210	unspecified product	0	0	0	0	0	0	0	0
TGRH88_014220	unspecified product	16.89	0	0	-7.34	4.2	0	0	0
TGRH88_014230	unspecified product	0	0	0	0	0	0	0	0
TGRH88_014240	serine/threonine specific protein phosphatase	0	0	0	-3.27	4.18	-3.08	0	0
TGRH88_014250	unspecified product	0	0	0	0	-3.75	0	0	0
TGRH88_014260	unspecified product	0	0	0	0	0	0	0	0
TGRH88_014270	ribosomal protein RPL19	0	0	0	0	0	0	0	0
TGRH88_014280	unspecified product	0	0	0	0	0	0	0	0
TGRH88_014290	WD domain, G-beta repeat-containing protein	0	0	0	0	0	0	0	0
TGRH88_014300	RNA recognition motif-containing protein	0	0	0	0	0	0	0	0
TGRH88_014310	phosphatidylinositol transfer protein	0	0	0	0	0	0	0	0
TGRH88_014320	strictosidine synthase subfamily protein	0	-3.27	0	0	0	0	0	0
TGRH88_014330	unspecified product	0	0	0	0	0	0	0	0
TGRH88_014340	heat shock protein HSP29	0	0	0	0	0	0	0	0
TGRH88_014350	unspecified product	0	0	0	0	0	0	0	0
TGRH88_014360	unspecified product	0	0	0	0	0	0	0	0
TGRH88_014370	cathepsin CPC1	0	0	0	-4.78	0	0	0	0
TGRH88_014380	microneme protein MIC16	-2.83	0	0	0	0	0	0	0
TGRH88_014390	unspecified product	0	0	0	0	0	0	0	0
TGRH88_014400	PEP-carboxykinase I	0	0	0	0	0	0	0	0
TGRH88_014410	unspecified product	0	0	0	14.41	0	0	0	0
TGRH88_014420	DNA repair metallo-beta-lactamase	0	0	0	0	0	0	0	0
TGRH88_014430	Ras-related protein Rab11	0	0	0	0	0	0	0	0
TGRH88_014440	glyceraldehyde-3-phosphate dehydrogenase GAPDH1	0	0	0	0	0	0	0	0
TGRH88_014450	unspecified product	3.2	-2.03	0	0	0	0	0	0
TGRH88_014460	AP2 domain transcription factor AP2IX-5	0	0	-2.17	0	29.41	0	0	0
TGRH88_014470	Pep3/Vps18/deep orange family protein	0	0	0	0	0	0	0	0
TGRH88_014480	unspecified product	0	0	0	0	0	0	0	0
TGRH88_014490	unspecified product	0	0	0	0	0	0	0	0
TGRH88_014500	unspecified product	0	0	0	0	0	0	0	0
TGRH88_014510	ribosomal-ubiquitin protein RPL40	0	0	0	-2.84	0	0	0	0
TGRH88_014520	unspecified product	0	0	0	0	2.42	0	0	0
TGRH88_014530	mu1 adaptin	0	0	0	-2.02	0	0	0	0
TGRH88_014540	putative ATP-dependent hsl protease ATP-binding subunit hslU	0	0	0	0	2.18	0	0	0
TGRH88_014550	unspecified product	0	0	0	0	0	0	0	0
TGRH88_014560	unspecified product	0	0	0	-2.03	0	0	0	0
TGRH88_014570	unspecified product	0	0	0	-2.45	0	0	0	0
TGRH88_014580	TBC domain-containing protein	0	0	0	0	0	0	0	0
TGRH88_014590	putative eukaryotic initiation factor-3, delta subunit	0	-2.21	0	0	0	0	0	0
TGRH88_014600	unspecified product	0	0	4.57	70.59	5.63	0	0	0
TGRH88_014610	unspecified product	0	0	4.03	73.19	6.63	0	0	0
TGRH88_014620	unspecified product	0	0	3.32	4.5	0	4.04	0	0
TGRH88_014630	unspecified product	0	0	0	4.24	0	0	0	0
TGRH88_014640	unspecified product	0	0	0	0	2.64	0	0	0
TGRH88_014650	unspecified product	0	0	0	-2.15	0	0	0	0
TGRH88_014660	n-acetyltransferase family protein	0	0	0	-2.59	0	0	0	0
TGRH88_014670	unspecified product	-2.86	-2.08	-2.41	-8.71	54.89	-3.81	0	0
TGRH88_014680	unspecified product	0	0	0	-2.09	0	0	0	0
TGRH88_014690	putative phosphoenolpyruvate carboxykinase	0	0	0	37.07	0	0	0	0
TGRH88_014700	uroporphyrinogen decarboxylase	0	0	-2.63	0	0	0	0	0
TGRH88_014710	unspecified product	0	0	0	0	0	0	0	0
TGRH88_014720	unspecified product	0	0	0	2.13	0	0	0	0
TGRH88_014730	unspecified product	0	0	0	-3.2	4.48	0	0	0
TGRH88_014740	HAD hydrolase, family IIA protein	0	-2.19	0	0	0	0	0	0
TGRH88_014750	unspecified product	0	-3.28	0	0	0	0	0	0
TGRH88_014760	unspecified product	8.68	0	0	4.31	4.12	0	0	0
TGRH88_014770	putative proteasome subunit beta type 1	0	-2.56	-2.26	-2.24	0	0	0	0
TGRH88_014780	unspecified product	0	0	0	0	0	0	0	0
TGRH88_014790	cyclin dependent kinase binding protein	0	0	0	0	0	0	0	0
TGRH88_014800	unspecified product	-2.53	0	0	0	0	0	0	0
TGRH88_014810	putative macrophage migration inhibitory factor	0	0	0	-2.17	0	0	0	0
TGRH88_014820	unspecified product	0	0	0	0	0	0	0	0
TGRH88_014830	putative sortilin	0	0	0	0	0	0	0	0
TGRH88_014840	kelch repeat domain containing/Serine/threonine protein phosphatase protein	0	0	0	0	2.24	0	0	0
TGRH88_014850	AP2 domain transcription factor AP2IX-6	0	0	0	0	0	0	0	0
TGRH88_014860	unspecified product	0	0	0	0	0	0	0	0
TGRH88_014870	NAD/NADP octopine/nopaline dehydrogenase, alpha-helical domain-containing protein	-4.06	-3.2	-4.82	-2.5	15.81	-2.17	0	0
TGRH88_014880	unspecified product	0	0	0	0	0	0	0	0
TGRH88_014890	unspecified product	0	0	0	0	0	0	0	0
TGRH88_014900	unspecified product	0	0	0	0	0	0	0	0
TGRH88_014910	unspecified product	0	0	0	0	0	0	0	0
TGRH88_014920	thioredoxin family Trp26 protein	0	0	0	0	0	0	0	0
TGRH88_014930	SPRY domain-containing protein	0	0	0	0	0	0	0	0
TGRH88_014940	ubiquitin-activating enzyme E1 family protein	0	0	0	0	0	0	0	0
TGRH88_014950	unspecified product	4.64	-2.5	0	0	3.54	0	0	0
TGRH88_014960	unspecified product	0	-2.45	0	0	0	0	0	0
TGRH88_014970	chloride transporter, chloride channel (ClC) family protein	0	0	0	0	0	0	0	0
TGRH88_014980	HEAT repeat-containing protein	0	0	0	0	0	0	0	0
TGRH88_014990	unspecified product	0	0	0	0	0	0	0	0
TGRH88_015000	unspecified product	0	0	0	0	0	0	0	0
TGRH88_015010	ATP-binding cassette G family transporter ABCG89	4.67	0	-2.78	0	2.67	0	0	0
TGRH88_015020	unspecified product	0	0	2.84	18.17	9.95	2.79	0	0
TGRH88_015030	unspecified product	0	0	0	13.85	6.63	0	0	0
TGRH88_015040	succinyl-CoA-synthetase alpha SCSA	0	-2.22	0	0	0	0	0	0
TGRH88_015050	unspecified product	0	3.26	0	0	0	0	0	0
TGRH88_015060	unspecified product	0	0	0	-3.95	0	0	0	0
TGRH88_015070	unspecified product	0	-2.73	-2.1	0	3.9	0	0	0
TGRH88_015080	AP2 domain transcription factor AP2IX-7	0	0	0	0	0	0	0	0
TGRH88_015090	putative DNA mismatch repair protein MSH6-1	0	0	-2.25	0	0	0	0	0
TGRH88_015100	unspecified product	0	0	0	0	0	0	0	0
TGRH88_015110	RNA recognition motif-containing protein	0	0	0	0	0	0	0	0
TGRH88_015120	leucyl aminopeptidase LAP	0	0	0	0	0	0	0	0
TGRH88_015130	unspecified product	0	0	0	0	0	0	0	0
TGRH88_015140	unspecified product	0	0	0	0	0	0	0	0
TGRH88_015150	unspecified product	-2.08	0	0	0	-2.38	0	0	0
TGRH88_015160	putative vacuolar proton translocating ATPase subunit	0	0	0	0	0	0	0	0
TGRH88_015170	CS domain-containing protein	0	-2.02	-2.15	0	0	0	0	0
TGRH88_015180	serine protease	0	0	0	0	-2.75	0	0	0
TGRH88_015190	WD-40 repeat protein	0	0	0	0	-2.69	0	2.1	2.7
TGRH88_015200	putative amino acid transporter	0	-2.01	0	0	0	0	0	0
TGRH88_015210	patched family protein	0	0	0	0	0	0	0	0
TGRH88_015220	DnaJ domain-containing protein	0	0	0	0	0	0	0	0
TGRH88_015230	putative carbonyl reductase 1	0	0	0	0	-4.1	0	3.1	4.2
TGRH88_015240	hydrolase, NUDIX family protein	0	-2.77	-2.69	-2.08	0	0	0	0
TGRH88_015250	unspecified product	0	0	0	0	0	0	0	0
TGRH88_015260	oxidoreductase, 2OG-Fe(II) oxygenase family protein	-4.36	0	0	-2.14	-2.98	0	0	0
TGRH88_015270	unspecified product	0	0	0	0	0	0	0	0
TGRH88_015280	Mnd1 family protein	0	0	0	0	0	0	0	0
TGRH88_015290	EMP/nonaspanin domain family protein	0	-2.08	0	0	0	0	0	0
TGRH88_015300	putative clathrin heavy chain	0	0	0	0	2.01	0	0	0
TGRH88_015310	pyruvate phosphate dikinase, pep/pyruvate binding domain-containing protein	0	0	0	0	2.08	0	0	0
TGRH88_015320	8-amino-7-oxononanoate synthase	3.85	0	0	91.69	8.05	0	0	0
TGRH88_015330	putative glycine C-acetyltransferase	6.1	0	0	2.25	2.84	0	0	0
TGRH88_015340	HEAT repeat-containing protein	0	0	0	0	0	0	0	0
TGRH88_015350	PHD-finger domain-containing protein	0	0	0	0	0	0	0	0
TGRH88_015360	unspecified product	0	0	0	10.98	-16.9	0	0	0
TGRH88_015370	unspecified product	0	0	0	0	0	0	0	0
TGRH88_015380	myosin head (motor domain) domain-containing protein	0	0	0	0	0	0	0	0
TGRH88_015390	zinc finger, C3HC4 type (RING finger) domain-containing protein	0	0	0	0	0	0	0	0
TGRH88_015400	lactate dehydrogenase LDH2	31.46	0	0	1236.48	0	0	0	0
TGRH88_015410	putative histone kinase SNF1	0	0	0	0	0	0	0	0
TGRH88_015420	unspecified product	0	0	0	3.35	0	0	0	0
TGRH88_015430	unspecified product	0	0	0	6.19	2.84	-2.2	0	0
TGRH88_015440	TATA-box binding protein TBP1	0	0	0	0	0	0	0	0
TGRH88_015450	SWI2/SNF2-containing protein	3.91	0	0	0	0	0	0	0
TGRH88_015460	trafficking protein mon1 subfamily protein	0	0	0	0	0	0	0	0
TGRH88_015470	unspecified product	0	0	0	6.86	0	0	0	0
TGRH88_015480	CCR4-Not complex component, Not1 protein	0	0	0	0	0	0	0	0
TGRH88_015490	unspecified product	0	0	0	0	5.46	-2.09	0	0
TGRH88_015500	putative dynein light polypeptide 4, axonemal	0	0	0	14.92	0	0	0	0
TGRH88_015510	unspecified product	0	0	3.67	4.81	8.05	-2.74	0	0
TGRH88_015520	unspecified product	0	0	0	0	0	0	0	0
TGRH88_015530	putative RER1 protein	0	0	0	0	0	0	0	0
TGRH88_015540	putative V-ATPase subunit c' proteolipid	0	-2.53	0	0	4.94	0	0	0
TGRH88_015550	unspecified product	0	0	0	0	2.16	0	0	0
TGRH88_015560	RNA recognition motif-containing protein	0	-2.1	0	0	0	0	0	0
TGRH88_015570	unspecified product	0	0	0	0	0	0	0	0
TGRH88_015580	unspecified product	0	0	0	2.09	0	0	0	0
TGRH88_015590	unspecified product	0	0	0	0	0	0	0	0
TGRH88_015600	unspecified product	0	-2.06	0	0	-2.76	0	0	0
TGRH88_015610	gamma interferon inducible lysosomal thiol reductase (GILT) protein	0	0	0	0	-2.69	0	2.1	2.8
TGRH88_015620	unspecified product	0	0	0	0	0	0	0	0
TGRH88_015630	unspecified product	0	0	0	0	0	0	0	0
TGRH88_015640	aspartate carbamoyltransferase	0	0	0	0	0	0	0	0
TGRH88_015650	unspecified product	0	0	0	0	0	0	0	0
TGRH88_015660	unspecified product	0	0	0	0	0	0	0	0
TGRH88_015670	DEAD/DEAH box helicase domain-containing protein	0	0	0	0	0	0	0	0
TGRH88_015680	Sec23/Sec24 trunk domain-containing protein	0	0	0	0	0	0	0	0
TGRH88_015690	unspecified product	0	0	0	0	2.7	0	0	0
TGRH88_015700	ADP-ribosylation factor family protein	0	0	0	-2.86	4.61	0	0	0
TGRH88_015710	thioredoxin domain-containing protein	0	-2.12	0	0	0	0	0	0
TGRH88_015720	RNA helicase (UPF2 interacting domain) protein	0	0	0	0	0	0	0	0
TGRH88_015730	putative DNA double-strand break repair rad50 ATPase	0	0	0	13.27	0	0	0	0
TGRH88_015740	unspecified product	0	0	0	0	0	0	0	0
TGRH88_015750	HORMA domain-containing protein	0	0	0	0	0	0	0	0
TGRH88_015760	unspecified product	4.21	0	0	0	2.58	0	0	0
TGRH88_015770	microneme protein MIC1	-31.17	0	0	-7.3	0	0	0	0
TGRH88_015780	Ydr279p family (RNase H2 complex component) protein	0	0	0	0	0	0	0	0
TGRH88_015790	unspecified product	0	0	0	4.05	0	0	0	0
TGRH88_015800	RNA recognition motif-containing protein	-3.4	-2.47	0	0	-2.22	0	0	0
TGRH88_015810	unspecified product	0	-2.46	-2.16	0	2.75	0	0	0
TGRH88_015820	RNA recognition motif-containing protein	0	0	0	0	0	0	0	0
TGRH88_015830	rhoptry kinase family protein ROP40 (incomplete catalytic triad)	-8.29	0	-3.14	-7.19	2.51	0	0	0
TGRH88_015840	unspecified product	0	0	0	0	0	0	0	0
TGRH88_015850	HECT-domain (ubiquitin-transferase) domain-containing protein	0	0	0	0	0	0	0	0
TGRH88_015860	unspecified product	0	0	0	0	0	0	0	0
TGRH88_015870	transcription initiation factor IIB	-2.97	0	0	0	0	0	0	0
TGRH88_015880	GCC2 and GCC3 domain-containing protein	0	0	0	0	0	0	0	0
TGRH88_015890	unspecified product	0	0	0	0	0	0	0	0
TGRH88_015900	unspecified product	0	0	0	0	0	0	0	0
TGRH88_015910	calcium dependent protein kinase CDPK8	0	0	0	0	-2.29	0	0	0
TGRH88_015920	unspecified product	0	0	0	0	0	0	0	0
TGRH88_015930	leucyl-tRNA synthetase	0	0	0	0	0	0	0	0
TGRH88_015940	putative 2-oxoisovalerate dehydrogenase subunit alpha	0	0	0	0	0	0	0	0
TGRH88_015950	formate/nitrite transporter protein	-11.22	0	0	0	3.38	0	0	0
TGRH88_015960	membrane occupation and recognition nexus protein MORN2	0	0	0	0	0	0	0	0
TGRH88_015970	ribosomal protein RPL13A	0	0	0	-2.42	0	0	0	0
TGRH88_015980	NIMA-related protein kinase NIMA1	0	0	0	0	0	0	0	0
TGRH88_015990	unspecified product	0	0	0	0	0	0	0	0
TGRH88_016000	unspecified product	0	0	0	0	0	0	0	0
TGRH88_016010	putative histone lysine methyltransferase, SET	0	-3.3	0	0	0	0	0	0
TGRH88_016020	unspecified product	0	2.21	0	0	-2.66	0	0	0
TGRH88_016030	RNA recognition motif-containing protein	0	0	0	3.19	0	0	0	0
TGRH88_016040	PCI domain-containing protein	0	0	0	0	0	0	0	0
TGRH88_016050	unspecified product	0	0	0	0	0	0	0	0
TGRH88_016060	unspecified product	0	0	0	0	0	0	0	0
TGRH88_016070	SAG-related sequence SRS36A	0	0	12.51	73.59	0	0	0	0
TGRH88_016080	SAG-related sequence SRS36B	0	0	0	0	5.21	0	0	0
TGRH88_016100	SAG-related sequence SRS36D	0	0	0	0	0	0	0	0
TGRH88_016120	unspecified product	0	0	0	0	-6.2	0	0	0
TGRH88_016130	RNA polymerase Rpb7, N-terminal domain-containing protein	0	0	0	0	0	0	0	0
TGRH88_016140	DNA-directed RNA polymerase III RPC8	0	0	0	-2.02	0	0	0	0
TGRH88_016150	unspecified product	0	0	0	0	0	0	0	0
TGRH88_016160	unspecified product	0	0	0	0	0	0	0	0
TGRH88_016170	unspecified product	0	0	0	0	0	0	0	0
TGRH88_016180	unspecified product	0	0	0	0	0	0	0	0
TGRH88_016190	zinc finger, C3HC4 type (RING finger) domain-containing protein	0	0	0	0	-2.06	0	0	0
TGRH88_016200	unspecified product	0	0	0	42.4	0	3.33	0	0
TGRH88_016210	unspecified product	0	-2.15	0	0	0	0	0	0
TGRH88_016220	KRUF family protein	3.44	0	0	2.41	32.69	0	0	0
TGRH88_016230	KRUF family protein	0	0	0	0	0	0	0	0
TGRH88_016240	KRUF family protein	33.18	0	2.89	15.64	6.03	0	0	0
TGRH88_016250	KRUF family protein	0	0	0	0	0	0	0	0
TGRH88_016260	KRUF family protein	0	0	0	0	0	0	0	0
TGRH88_016270	unspecified product	0	0	0	0	0	0	0	0
TGRH88_016280	unspecified product	0	0	0	9.13	0	0	0	0
TGRH88_016290	unspecified product	0	0	0	0	0	0	0	0
TGRH88_016300	unspecified product	0	0	0	9.25	9.95	0	0	0
TGRH88_016310	unspecified product	0	0	0	141.17	0	-2.26	0	0
TGRH88_016320	unspecified product	0	0	0	0	8.53	0	0	0
TGRH88_016330	polynucleotide adenylyltransferase	0	0	0	0	0	0	0	0
TGRH88_016340	DnaJ domain-containing protein	0	-2.51	-2.13	0	2.2	0	0	0
TGRH88_016350	unspecified product	0	-2.2	-2.81	-6.05	2.05	0	0	0
TGRH88_016360	unspecified product	0	0	-3.25	-3.14	0	0	0	0
TGRH88_016370	HMG (high mobility group) box domain-containing protein	0	-2.48	-3.12	0	35.5	0	0	0
TGRH88_016380	unspecified product	0	0	0	7.39	0	0	0	0
TGRH88_016390	WD domain, G-beta repeat-containing protein	0	0	0	0	0	0	0	0
TGRH88_016400	unspecified product	0	0	0	0	0	0	0	0
TGRH88_016410	unspecified product	-2.03	0	-2.39	-6.35	0	0	0	0
TGRH88_016420	DEAD (Asp-Glu-Ala-Asp) box polypeptide 41 family protein	0	0	0	0	0	0	0	0
TGRH88_016430	unspecified product	0	0	-2.47	0	4.08	0	0	0
TGRH88_016440	SAG-related sequence SRS37B	0	0	0	263.96	0	0	0	0
TGRH88_016450	SAG-related sequence SRS37A	0	0	0	10.09	0	-2.58	0	0
TGRH88_016460	unspecified product	5.22	2.44	0	0	-6.97	0	0	0
TGRH88_016470	unspecified product	0	0	0	0	0	0	0	0
TGRH88_016480	PEK kinase	0	-3.43	0	0	5.69	0	0	0
TGRH88_016490	unspecified product	0	0	0	0	5.13	0	0	0
TGRH88_016500	NAD-dependent glycerol-3-phosphate dehydrogenase	0	0	0	0	0	2.28	0	0
TGRH88_016510	unspecified product	4.38	0	0	0	0	0	0	0
TGRH88_016520	unspecified product	0	0	0	35.84	0	0	0	0
TGRH88_016530	unspecified product	0	0	0	61.42	-5.79	0	0	0
TGRH88_016540	unspecified product	3.2	-2.21	0	0	-2.03	0	0	0
TGRH88_016550	unspecified product	0	0	9.23	732.46	0	-4.35	0	0
TGRH88_016560	CMGC kinase, CK2 family	0	0	0	0	0	0	0	0
TGRH88_016570	unspecified product	0	0	0	0	0	0	0	0
TGRH88_016580	unspecified product	0	0	0	17.64	0	0	0	0
TGRH88_016590	putative elongation factor TS	0	-2.3	0	0	0	0	0	0
TGRH88_016600	unspecified product	0	0	0	0	2.28	0	0	0
TGRH88_016610	adenylate kinase	0	0	0	17.12	0	0	0	0
TGRH88_016620	RCC1 domain containing protein	0	0	0	379.08	0	0	0	0
TGRH88_016630	unspecified product	0	0	0	95.74	0	0	0	0
TGRH88_016640	CBS domain-containing protein	0	0	0	0	0	0	0	0
TGRH88_016650	unspecified product	0	0	0	0	0	0	0	0
TGRH88_016660	putative glycerol-3-phosphate dehydrogenase (gpdh)	0	0	0	0	0	0	0	0
TGRH88_016680	unspecified product	0	0	0	0	-2.3	0	0	0
TGRH88_016690	unspecified product	0	0	0	0	0	0	0	0
TGRH88_016700	unspecified product	-2.91	0	0	0	0	0	0	0
TGRH88_016710	unspecified product	0	0	0	0	0	0	0	0
TGRH88_016720	unspecified product	17.05	0	3.47	114.11	5.69	0	0	0
TGRH88_016730	unspecified product	20.28	0	2.77	14.46	0	0	0	0
TGRH88_016740	serine/threonine specific protein phosphatase	2.47	0	0	0	0	0	0	0
TGRH88_016750	putative cell-cycle-associated protein kinase CDK	2.19	0	0	0	0	0	0	0
TGRH88_016760	guanylate-binding protein, N-terminal domain-containing protein	0	0	0	0	0	0	0	0
TGRH88_016770	unspecified product	0	0	0	0	0	0	0	0
TGRH88_016780	putative pre-mRNA branch site protein p14	0	0	0	0	0	0	0	0
TGRH88_016790	unspecified product	0	0	0	2.08	2.54	0	0	0
TGRH88_016800	kinase, pfkB family protein	0	0	0	0	0	0	0	0
TGRH88_016810	HEAT repeat-containing protein	0	-2.14	-2.03	0	0	0	0	0
TGRH88_016820	putative calmodulin	-55.58	0	0	-3.53	4.44	0	0	0
TGRH88_016830	CAP-Gly domain-containing protein	3.3	0	0	0	2.29	0	0	0
TGRH88_016840	unspecified product	0	0	0	0	2.73	0	0	0
TGRH88_016850	unspecified product	0	0	0	0	2.14	0	0	0
TGRH88_016860	kinase binding protein	0	0	0	0	0	0	0	0
TGRH88_016870	unspecified product	0	0	0	2168.02	0	0	0	0
TGRH88_016880	unspecified product	0	0	3.16	0	0	0	0	0
TGRH88_016890	transporter, solute:sodium symporter (SSS) family protein	2.42	0	0	0	0	0	0	0
TGRH88_016900	unspecified product	0	0	0	0	0	0	0	0
TGRH88_016910	phospholipase, patatin family protein	0	0	0	0	0	0	0	0
TGRH88_016920	tetratricopeptide repeat-containing protein	0	0	0	13.91	0	0	0	0
TGRH88_016930	histone H2Ba	0	0	0	0	0	0	0	0
TGRH88_016940	Na+/H+ exchanger NHE3	0	0	0	0	0	0	0	0
TGRH88_016950	CorA family Mg2+ transporter protein	0	0	0	0	0	0	0	0
TGRH88_016960	tetratricopeptide repeat-containing protein	0	0	0	0	0	0	0	0
TGRH88_016970	C-Myc-binding family protein	0	0	0	0	0	0	0	0
TGRH88_016980	unspecified product	-5.55	0	0	0	0	0	0	0
TGRH88_016990	XPA binding protein 2 family protein	0	0	0	0	0	0	0	0
TGRH88_017000	unspecified product	0	0	0	-2.02	0	0	0	0
TGRH88_017010	unspecified product	0	0	0	2.99	0	0	0	0
TGRH88_017020	unspecified product	0	0	-3.18	-4.81	3.21	0	0	0
TGRH88_017030	unspecified product	0	0	0	46.04	0	0	0	0
TGRH88_017040	putative vacuolar atp synthase subunit e	2.15	0	0	0	0	0	0	0
TGRH88_017050	ERCC4 domain-containing protein	0	0	0	0	0	0	0	0
TGRH88_017060	mRNA capping enzyme	0	0	0	0	-2.77	0	0	0
TGRH88_017070	cyclin, N-terminal domain-containing protein	0	0	0	0	2.39	0	0	0
TGRH88_017080	corepressor complex CRC230	0	0	0	0	0	0	0	0
TGRH88_017090	acetyltransferase, GNAT family protein	0	0	0	0	0	0	0	0
TGRH88_017100	unspecified product	0	2.81	0	0	-2.33	0	0	0
TGRH88_017110	putative methionine aminopeptidase 2	0	0	0	2.71	-2.75	0	0	0
TGRH88_017120	unspecified product	0	0	0	0	0	0	0	0
TGRH88_017130	elongator complex protein ELP3	0	0	0	0	0	0	0	0
TGRH88_017140	unspecified product	0	0	0	0	0	0	0	0
TGRH88_017150	programmed cell death protein 2, c-terminal domain-containing protein	0	0	0	2.57	-2.71	0	0	0
TGRH88_017160	unspecified product	0	0	0	0	0	0	0	0
TGRH88_017170	unspecified product	0	-4.05	-2.11	-2.71	2.25	0	0	0
TGRH88_017180	ribosomal protein RPS2	-2.55	0	0	0	0	0	0	0
TGRH88_017190	unspecified product	0	0	0	0	0	0	0	0
TGRH88_017200	Vps51/Vps67 protein	0	-2.3	0	0	3.97	0	0	0
TGRH88_017210	intraflagellar transport protein IFT81	0	0	0	4.66	0	0	0	0
TGRH88_017220	ankyrin repeat-containing protein	0	0	0	0	0	0	0	0
TGRH88_017230	ABC transporter transmembrane region domain-containing protein	-2.05	0	-2.78	-2.14	0	0	0	0
TGRH88_017240	unspecified product	0	0	0	0	0	0	0	0
TGRH88_017250	unspecified product	0	0	0	0	0	0	0	0
TGRH88_017260	unspecified product	0	0	0	0	3.49	0	0	0
TGRH88_017270	unspecified product	0	0	0	0	0	0	0	0
TGRH88_017280	unspecified product	0	0	0	0	0	0	0	0
TGRH88_017290	metallo-beta-lactamase domain-containing protein	-2.71	0	0	0	0	0	0	0
TGRH88_017300	putative nucleolar gtp-binding protein 2	0	-2.12	0	0	0	0	0	0
TGRH88_017310	unspecified product	0	0	0	0	0	0	0	0
TGRH88_017320	ABC transporter, ATP-binding domain-containing protein	0	0	0	0	0	0	0	0
TGRH88_017330	unspecified product	0	0	0	0	0	0	0	0
TGRH88_017340	putative 5'-3' exoribonuclease	0	0	0	-2.26	0	0	0	0
TGRH88_017350	unspecified product	0	0	0	18.6	0	0	0	0
TGRH88_017360	6-pyruvoyl tetrahydrobiopterin synthase	0	0	0	2.08	5.82	0	0	0
TGRH88_017370	unspecified product	0	0	0	0	0	0	0	0
TGRH88_017380	SGS domain-containing protein	0	0	0	2.02	0	0	0	0
TGRH88_017390	EF hand domain-containing protein	0	0	0	0	0	0	0	0
TGRH88_017400	Nicotinate-nucleotide adenylyltransferase	0	0	0	0	0	0	0	0
TGRH88_017410	RNA recognition motif-containing protein	0	0	0	0	0	0	0	0
TGRH88_017420	calcium-dependent protein kinase CDPK3	0	0	0	0	2.57	0	0	0
TGRH88_017430	DAD family protein	0	-2.43	0	0	0	0	0	0
TGRH88_017440	PT repeat protein	0	0	0	0	0	0	0	0
TGRH88_017450	unspecified product	0	0	0	0	0	0	0	0
TGRH88_017460	unspecified product	0	-2.99	0	0	0	0	0	0
TGRH88_017470	unspecified product	0	0	0	0	0	0	0	0
TGRH88_017480	endonuclease III family 1 protein	0	0	0	0	-2.09	0	0	0
TGRH88_017490	unspecified product	0	0	0	0	0	0	1.6	2.3
TGRH88_017500	peptidyl-prolyl cis-trans isomerase, cyclophilin-type domain-containing protein	0	0	0	0	0	0	0	0
TGRH88_017510	tetratricopeptide repeat-containing protein	0	-2.63	0	0	0	0	0	0
TGRH88_017520	pyruvate dehydrogenase complex subunit PDH-E3I	0	-4.98	-3.55	-2.16	15.63	0	0	0
TGRH88_017530	AP2 domain transcription factor AP2IX-8	0	0	0	0	0	0	0	0
TGRH88_017540	unspecified product	0	0	0	0	0	0	0	0
TGRH88_017550	unspecified product	0	0	0	0	0	0	0	0
TGRH88_017560	glutathione s-transferase, n-terminal domain containing protein	0	0	0	0	0	0	0	0
TGRH88_017570	unspecified product	0	0	0	0	0	0	0	0
TGRH88_017580	CHY zinc finger protein	0	0	0	0	0	0	0	0
TGRH88_017590	unspecified product	0	0	0	2.79	0	0	0	0
TGRH88_017600	rhoptry neck protein RON8	0	0	-2.72	-3.03	0	0	0	0
TGRH88_017610	unspecified product	-14.04	0	0	0	0	0	0	0
TGRH88_017620	ATP-dependent DNA helicase, RecQ family protein	0	0	0	0	0	0	0	0
TGRH88_017630	unspecified product	-2.21	0	0	0	0	0	0	0
TGRH88_017640	unspecified product	0	0	0	0	0	0	0	0
TGRH88_017650	unspecified product	0	3.85	0	0	0	0	0	0
TGRH88_017660	RNA polymerase II accessory factor CDC73	0	0	0	-2.36	0	0	0	0
TGRH88_017670	unspecified product	0	0	0	0	0	0	0	0
TGRH88_017680	unspecified product	0	0	0	0	0	0	0	0
TGRH88_017690	unspecified product	0	0	0	0	0	0	0	0
TGRH88_017700	unspecified product	0	0	0	0	0	0	0	0
TGRH88_017710	unspecified product	0	0	0	0	0	0	0	0
TGRH88_017720	unspecified product	0	0	5.92	0	0	4.76	0	0
TGRH88_017730	mediator complex subunit MED7	0	0	0	2.04	0	0	0	0
TGRH88_017740	DNA-directed RNA polymerase III RPC1	0	0	0	0	0	0	0	0
TGRH88_017750	unspecified product	5.08	0	0	3.42	0	0	0	0
TGRH88_017760	RecF/RecN/SMC N terminal domain-containing protein	0	0	-4.25	0	0	0	0	0
TGRH88_017770	Myb family DNA-binding domain-containing protein	0	0	0	0	0	0	0	0
TGRH88_017780	phospholipase	0	0	0	0	0	0	0	0
TGRH88_017790	unspecified product	0	0	0	42.93	0	0	0	0
TGRH88_017800	putative dynein gamma chain, flagellar outer arm	0	0	0	7.73	-2.29	0	0	0
TGRH88_017810	unspecified product	0	0	0	3.29	0	0	0	0
TGRH88_017820	variable surface lipoprotein	4.63	0	0	0	6.24	0	0	0
TGRH88_017830	unspecified product	8.76	0	0	0	6.18	0	0	0
TGRH88_017840	U1 zinc finger protein	0	0	0	0	0	0	0	0
TGRH88_017850	unspecified product	0	0	0	-2.15	0	0	0	0
TGRH88_017860	unspecified product	0	0	0	0	0	0	0	0
TGRH88_017870	unspecified product	0	0	0	0	0	0	0	0
TGRH88_017880	unspecified product	0	0	0	0	0	0	0	0
TGRH88_017890	unspecified product	0	0	0	0	0	0	0	0
TGRH88_017900	putative short chain dehydrogenase family protein	0	0	0	0	0	0	0	0
TGRH88_017910	bromodomain-containing protein	0	0	0	0	0	0	0	0
TGRH88_017920	isoprenylcysteine carboxyl methyltransferase (icmt) family protein	0	0	-2.42	0	0	0	0	0
TGRH88_017930	CAM kinase, CDPK family	0	0	0	2.78	10.9	-2.41	0	0
TGRH88_017940	unspecified product	0	0	0	0	0	0	0	0
TGRH88_017950	unspecified product	31.42	0	0	597.51	0	0	0	0
TGRH88_017960	unspecified product	0	2.03	3.81	3.92	0	0	0	0
TGRH88_017970	putative tRNA pseudouridine synthase B	0	0	0	0	0	0	0	0
TGRH88_017980	unspecified product	0	-2.77	0	0	0	0	0	0
TGRH88_017990	phosphotransferase enzyme family protein	0	-2	-2.3	0	4.38	0	0	0
TGRH88_018000	unspecified product	0	0	0	0	0	0	0	0
TGRH88_018010	unspecified product	0	0	0	0	0	0	0	0
TGRH88_018020	unspecified product	0	0	0	227.39	0	0	0	0
TGRH88_018030	unspecified product	0	0	0	13.61	0	6.03	0	0
TGRH88_018040	unspecified product	0	0	0	0	-3.22	0	1.6	3.6
TGRH88_018050	RNA recognition motif-containing protein	0	0	0	0	0	0	0	0
TGRH88_018060	3' exoribonuclease family, domain 1 domain-containing protein	0	0	0	0	0	0	0	0
TGRH88_018070	AP2 domain transcription factor AP2IX-9	13.26	0	0	10.42	19.41	0	0	0
TGRH88_018080	tRNA methyltransferase complex GCD14 subunit protein	0	0	0	3.71	0	0	0	0
TGRH88_018090	unspecified product	0	0	0	0	0	0	0	0
TGRH88_018100	unspecified product	0	0	0	0	0	0	0	0
TGRH88_018110	RNA pseudouridine synthase superfamily protein	0	0	0	0	0	0	0	0
TGRH88_018120	unspecified product	0	-2.38	0	0	0	0	0	0
TGRH88_018130	unspecified product	0	0	0	0	0	0	0	0
TGRH88_018140	unspecified product	0	0	0	0	0	0	0	0
TGRH88_018150	unspecified product	0	0	0	0	0	0	0	0
TGRH88_018160	unspecified product	0	0	0	3.01	0	0	0	0
TGRH88_018170	unspecified product	0	0	0	0	-5.32	0	0	0
TGRH88_018180	Toxoplasma gondii family B protein	0	0	0	0	0	0	0	0
TGRH88_018190	unspecified product	0	0	0	0	0	0	0	0
TGRH88_018210	unspecified product	0	0	0	0	0	0	0	0
TGRH88_018340	putative heat shock protein 75	0	-3.28	-2.14	0	0	0	0	0
TGRH88_018350	unspecified product	0	0	0	6.21	0	0	0	0
TGRH88_018360	unspecified product	0	0	0	0	0	0	0	0
TGRH88_018370	unspecified product	0	0	0	0	2.59	0	0	0
TGRH88_018380	unspecified product	0	0	0	0	0	0	0	0
TGRH88_018390	3'5'-cyclic nucleotide phosphodiesterase domain-containing protein	0	0	0	0	0	0	1.9	1.7
TGRH88_018400	unspecified product	0	0	0	0	0	0	0	0
TGRH88_018410	unspecified product	0	0	0	0	8.05	0	0	0
TGRH88_018420	unspecified product	0	0	0	0	18.17	0	0	0
TGRH88_018430	unspecified product	0	0	0	0	0	0	0	0
TGRH88_018440	sybindin family protein	0	0	0	0	0	0	0	0
TGRH88_018450	SPRY domain-containing protein	3.28	0	0	0	0	0	0	0
TGRH88_018460	unspecified product	0	-2.49	-2.04	-2.55	3.49	0	0	0
TGRH88_018470	NADP-specific glutamate dehydrogenase	0	0	0	-2.37	14.14	0	0	0
TGRH88_018480	endonuclease/exonuclease/phosphatase family protein	0	0	0	0	0	0	0	0
TGRH88_018490	unspecified product	0	0	0	0	0	0	0	0
TGRH88_018500	unspecified product	0	0	0	0	0	0	0	0
TGRH88_018510	DHHC zinc finger domain-containing protein	0	0	0	0	0	0	0	0
TGRH88_018520	unspecified product	0	0	0	0	0	0	0	0
TGRH88_018530	triacylglycerol lipase	0	0	0	0	0	0	0	0
TGRH88_018540	unspecified product	0	0	0	32.45	21.32	2.14	0	0
TGRH88_018550	unspecified product	0	0	0	2.89	7.2	0	0	0
TGRH88_018560	unspecified product	0	0	0	2.61	0	0	0	0
TGRH88_018570	ATPase/histidine kinase/DNA gyrase B/HSP90 domain-containing protein	0	0	0	0	0	0	0	0
TGRH88_018580	unspecified product	0	0	0	0	0	0	0	0
TGRH88_018590	cyclin protein	2.64	0	0	2.55	-3.49	0	0	0
TGRH88_018600	unspecified product	0	0	0	0	0	0	0	0
TGRH88_018610	Yip1 domain-containing protein	0	0	0	0	0	0	0	0
TGRH88_018620	putative ribosomal protein L20	0	0	0	-2.02	0	0	0	0
TGRH88_018630	unspecified product	0	0	0	0	0	0	0	0
TGRH88_018640	unspecified product	0	0	0	0	0	0	0	0
TGRH88_018650	putative ran binding family protein 1	0	0	0	-2.44	0	0	0	0
TGRH88_018660	mitochondrial carrier superfamily protein	0	0	0	0	0	0	0	0
TGRH88_018670	unspecified product	0	0	0	0	0	0	0	0
TGRH88_018680	histone arginine methyltransferase PRMT2	0	0	0	0	0	0	0	0
TGRH88_018690	histone lysine acetyltransferase HAT1	0	0	0	0	0	0	0	0
TGRH88_018700	putative cytochrome C-type heme lyase	-14.04	0	0	0	0	0	0	0
TGRH88_018710	unspecified product	0	0	0	0	0	0	0	0
TGRH88_018720	transporter, major facilitator family protein	0	0	-2.37	11.87	0	-4.03	0	0
TGRH88_018730	transporter, major facilitator family protein	0	0	0	0	0	0	0	0
TGRH88_018740	unspecified product	-4.33	0	0	-4.11	0	0	0	0
TGRH88_018750	unspecified product	2.4	0	0	0	8.45	0	0	0
TGRH88_018760	protein phosphatase 2c containing protein	0	0	0	32.74	0	0	0	0
TGRH88_018770	ATP-dependent DNA ligase domain-containing protein	0	0	0	0	3.18	0	0	0
TGRH88_018780	unspecified product	0	0	0	0	0	0	0	0
TGRH88_018790	MoeA N-terminal region (domain I and II) domain-containing protein	0	-2.22	0	0	7.93	0	0	0
TGRH88_018800	unspecified product	8.3	0	0	2.45	0	0	0	0
TGRH88_018810	unspecified product	4.17	0	0	0	3.38	0	0	0
TGRH88_018820	poly(ADP-ribose) polymerase and DNA-Ligase Zn-finger region domain-containing protein	2.94	-3.05	-2.5	0	19.93	0	0	0
TGRH88_018830	unspecified product	0	0	0	0	0	0	0	0
TGRH88_018840	unspecified product	0	0	-2.3	-2.49	2.19	0	0	0
TGRH88_018850	unspecified product	0	0	0	0	0	0	0	0
TGRH88_018860	unspecified product	0	0	0	2.76	0	0	0	0
TGRH88_018870	putative translocation protein sec62	0	0	0	0	0	0	0	0
TGRH88_018880	prefoldin subunit protein	0	0	0	0	0	0	0	0
TGRH88_018890	putative 3-oxoacyl-acyl-carrier protein synthase I/II	0	0	-2.62	0	3.87	0	0	0
TGRH88_018900	ribosomal protein RPL27	0	0	0	0	0	0	0	0
TGRH88_018910	dihydroorotase	0	0	0	0	0	0	0	0
TGRH88_018920	unspecified product	0	0	0	24.66	9	0	0	0
TGRH88_018930	unspecified product	0	0	0	0	0	0	0	0
TGRH88_018940	unspecified product	0	0	0	0	0	0	0	0
TGRH88_018950	unspecified product	0	0	0	0	-2.48	0	0	0
TGRH88_018960	unspecified product	0	0	0	0	0	0	0	0
TGRH88_018970	transcription elongation factor A TFIIS	0	0	0	0	0	0	0	0
TGRH88_018980	unspecified product	0	0	0	0	0	0	0	0
TGRH88_018990	profilin PRF	2.05	0	0	0	6.11	0	0	0
TGRH88_019000	WD domain, G-beta repeat-containing protein	0	0	0	0	0	0	0	0
TGRH88_019010	Zn-finger in Ran binding protein and others domain-containing protein	0	0	0	0	2.15	0	0	0
TGRH88_019020	unspecified product	2.52	0	0	0	11.01	0	0	0
TGRH88_019030	DHHC zinc finger domain-containing protein	-3.2	0	-2.83	-2.49	2.89	0	0	0
TGRH88_019040	unspecified product	2.5	0	0	0	0	0	2.7	1.5
TGRH88_019050	EF hand domain-containing protein	2.19	0	0	0	14.66	0	0	0
TGRH88_019060	chitinase-like protein CLP1	0	0	0	-2.76	2.01	0	0	0
TGRH88_019070	unspecified product	13.3	0	0	12.63	0	0	0	0
TGRH88_019080	unspecified product	77.54	0	0	198.24	0	0	0	0
TGRH88_019090	putative transmembrane protein 65	0	0	0	174.5	0	2.01	0	0
TGRH88_019100	carboxyvinyl-carboxyphosphonate phosphorylmutase	6.73	0	0	6.78	0	0	0	0
TGRH88_019110	calpain family cysteine protease domain-containing protein	0	0	0	0	0	0	0	0
TGRH88_019120	methyltransferase domain-containing protein	0	0	0	0	0	0	0	0
TGRH88_019130	unspecified product	0	0	-2.4	0	2.49	0	0	0
TGRH88_019140	unspecified product	0	0	0	33.47	-4.96	0	0	0
TGRH88_019150	unspecified product	0	0	0	0	2.95	0	0	0
TGRH88_019160	putative thioredoxin	0	0	0	0	5.07	0	0	0
TGRH88_019170	intraflagellar transport 80 family protein	0	0	0	0	0	0	0	0
TGRH88_019180	sporozoite protein with an altered thrombospondin repeat SPATR	0	0	0	-3.25	0	0	0	0
TGRH88_019190	yrdC domain-containing protein	0	0	0	0	-2.07	0	0	0
TGRH88_019200	zinc finger, C3HC4 type (RING finger) domain-containing protein	0	0	0	0	0	0	0	0
TGRH88_019210	unspecified product	0	0	0	0	0	0	0	0
TGRH88_019220	unspecified product	0	0	0	0	0	0	0	0
TGRH88_019230	putative KDEL endoplasmic reticulum proteinretention receptor 2 (KDELR2)	0	0	0	0	0	0	0	0
TGRH88_019240	unspecified product	0	0	0	0	0	0	0	0
TGRH88_019250	unspecified product	0	0	0	0	0	0	0	0
TGRH88_019260	tRNA -methyltransferase family protein	-2.97	0	0	2.84	0	0	0	0
TGRH88_019270	enoyl-CoA hydratase/isomerase family protein	0	0	0	0	0	0	0	0
TGRH88_019280	glucose-6-phosphate 1-dehydrogenase	-9.43	0	0	-2.64	-3.1	0	0	0
TGRH88_019290	unspecified product	0	0	0	49.55	0	0	0	0
TGRH88_019300	unspecified product	0	0	0	0	0	0	0	0
TGRH88_019310	unspecified product	14.75	0	0	21.04	0	0	0	0
TGRH88_019320	WD domain, G-beta repeat-containing protein	0	-3.03	-2.17	0	0	0	0	0
TGRH88_019330	NEK kinase	0	0	0	333.52	0	0	0	0
TGRH88_019340	unspecified product	0	0	0	0	0	0	0	0
TGRH88_019350	histone arginine methyltransferase PRMT4/CARM1	0	0	0	0	0	0	0	0
TGRH88_019360	putative E3 ubiquitin-protein ligase	2.64	0	0	0	0	0	0	0
TGRH88_019370	unspecified product	0	0	0	0	0	0	0	0
TGRH88_019380	Der1ER1	0	0	0	0	0	0	0	0
TGRH88_019390	unspecified product	0	0	0	9.77	0	0	0	0
TGRH88_019400	unspecified product	0	0	0	0	0	0	0	0
TGRH88_019410	Oxysterol-binding protein	0	0	0	20	0	0	0	0
TGRH88_019420	EGF family domain-containing protein	28.99	0	0	-2.09	14.62	0	0	0
TGRH88_019430	unspecified product	0	0	0	-2.16	2.58	0	0	0
TGRH88_019440	DEAD/DEAH box helicase domain-containing protein	0	0	0	0	0	0	0	0
TGRH88_019450	putative ubiquitin specific protease 39 isoform 2	0	0	0	0	0	0	0	0
TGRH88_019460	unspecified product	0	0	0	0	0	0	0	0
TGRH88_019470	PP-loop domain-containing protein	0	0	0	0	-2.69	0	0	0
TGRH88_019480	putative myosin light chain MLC4	0	0	0	0	0	0	0	0
TGRH88_019490	unspecified product	4.25	0	0	0	90.97	0	0	0
TGRH88_019500	unspecified product	0	0	0	21.51	2.64	0	0	0
TGRH88_019510	programmed cell death protein 2, c-terminal domain-containing protein	0	-2.63	0	0	0	0	0	0
TGRH88_019520	unspecified product	0	0	0	0	-2.2	0	0	0
TGRH88_019530	NOL1/NOP2/sun family protein	0	0	0	0	0	0	0	0
TGRH88_019540	dynein heavy chain	0	0	0	0	0	0	0	0
TGRH88_019550	rhoptry kinase family protein ROP37 (incomplete catalytic triad)	0	0	-2.43	0	2.45	0	0	0
TGRH88_019560	rhodanese family domain-containing protein	0	0	0	87.84	5.13	0	0	0
TGRH88_019570	unspecified product	0	0	0	64.41	0	-2.16	0	0
TGRH88_019580	unspecified product	0	0	0	0	0	0	0	0
TGRH88_019590	Toxoplasma gondii family D protein	0	0	0	0	0	0	0	0
TGRH88_019600	putative histone lysine methyltransferase, SET	0	0	-2.31	-6.48	91.37	-2.37	0	0
TGRH88_019610	putative eukaryotic initiation factor-3, subunit 8	-2.15	-2.17	0	0	0	0	0	0
TGRH88_019620	unspecified product	-2.29	0	0	-2.48	0	0	0	0
TGRH88_019630	ribonucleoside-diphosphate reductase large chain	-3.42	-2.41	-3.35	-3.55	11.2	-2.18	0	0
TGRH88_019640	unspecified product	0	0	0	6.77	14.21	0	0	0
TGRH88_019650	unspecified product	0	0	0	0	0	0	0	0
TGRH88_019660	unspecified product	0	0	0	3.58	0	0	0	0
TGRH88_019670	translation initiation factor 3 subunit	0	0	0	0	0	0	0	0
TGRH88_019680	unspecified product	0	0	0	0	-5.79	0	0	0
TGRH88_019690	rhomboid protease ROM5	0	2.05	0	-2.34	-3.07	0	0	0
TGRH88_019700	polynucleotide 5'-hydroxyl-kinase	0	0	0	0	0	0	0	0
TGRH88_019710	unspecified product	0	0	0	0	0	0	0	0
TGRH88_019720	RNA recognition motif-containing protein	0	0	0	0	0	0	0	0
TGRH88_019730	unspecified product	0	0	0	0	0	0	0	0
TGRH88_019740	unspecified product	0	0	0	0	0	0	0	0
TGRH88_019750	unspecified product	0	0	0	0	0	0	0	0
TGRH88_019760	unspecified product	0	0	0	0	0	0	0	0
TGRH88_019770	unspecified product	0	0	0	0	0	0	0	0
TGRH88_019780	Armadillo/beta-catenin family repeat-containing protein	0	0	0	0	0	0	0	0
TGRH88_019790	unspecified product	0	3.13	0	0	0	0	0	0
TGRH88_019800	zinc finger (CCCH type) motif-containing protein	0	0	2.71	3.56	0	0	0	0
TGRH88_019810	unspecified product	0	0	-2.5	-4.47	2.77	0	0	0
TGRH88_019820	putative elongation factor 1-alpha (EF-1-ALPHA)	0	0	0	0	0	0	0	0
TGRH88_019830	unspecified product	-24.56	0	4.59	0	0	0	0	0
TGRH88_019840	unspecified product	0	0	3.94	0	0	0	0	0
TGRH88_019850	RNA recognition motif-containing protein	-10.81	0	0	0	0	0	0	0
TGRH88_019860	putative type I fatty acid synthase	0	0	0	0	0	0	0	0
TGRH88_019870	methyltransferase domain-containing protein	0	0	0	2.98	0	0	0	0
TGRH88_019880	zinc finger (CCCH type) motif-containing protein	0	0	0	0	0	0	0	0
TGRH88_019890	unspecified product	0	0	0	0	0	0	0	0
TGRH88_019900	actin-like protein ALP7	0	0	4.12	28.17	0	0	0	0
TGRH88_019910	unspecified product	0	-2.75	0	0	2.19	0	0	0
TGRH88_019920	universal stress family protein	0	0	0	0	0	0	0	0
TGRH88_019930	8-oxoguanine DNA glycosylase, N-terminal domain-containing protein	0	0	0	0	0	0	0	0
TGRH88_019940	unspecified product	0	-2.23	0	0	0	0	0	0
TGRH88_019950	tetratricopeptide repeat-containing protein	0	-2.42	0	0	0	0	0	0
TGRH88_019960	unspecified product	0	0	0	0	0	0	0	0
TGRH88_019970	general transcription factor IIH polypeptide 2 GTF2H2	0	0	0	0	0	0	0	0
TGRH88_019980	leucine rich repeat-containing protein	0	0	0	0	0	0	0	0
TGRH88_019990	unspecified product	0	0	0	0	0	0	0	0
TGRH88_020000	unspecified product	0	0	0	0	2.44	0	0	0
TGRH88_020010	unspecified product	0	0	0	-2.17	0	0	0	0
TGRH88_020020	unspecified product	-34.72	0	0	-6	-2.73	0	0	0
TGRH88_020030	unspecified product	-72.92	0	0	-7.82	-2.08	0	0	0
TGRH88_020040	unspecified product	0	0	0	0	0	0	0	0
TGRH88_020050	DEAD/DEAH box helicase domain-containing protein	0	-5.56	0	0	0	0	0	0
TGRH88_020060	patched family protein	0	0	0	6.48	7.11	0	0	0
TGRH88_020070	Sterol-sensing domain of SREBP cleavage-activation domain-containing protein	0	0	2.54	10.91	6.18	0	0	0
TGRH88_020080	unspecified product	2.2	0	0	0	0	0	0	0
TGRH88_020090	unspecified product	0	0	0	0	0	0	0	0
TGRH88_020100	HEAT repeat-containing protein	0	0	0	0	0	0	0	0
TGRH88_020110	tRNA ligase class II core domain (G, H, P, S and T) domain-containing protein	0	0	0	0	-2.59	0	0	0
TGRH88_020120	exonuclease	0	0	0	0	7.18	0	0	0
TGRH88_020130	helicase associated domain (ha2) protein	0	0	0	0	0	0	0	0
TGRH88_020140	unspecified product	0	0	0	0	0	0	0	0
TGRH88_020150	unspecified product	0	0	0	0	0	0	0	0
TGRH88_020160	unspecified product	3.42	0	0	0	0	0	0	0
TGRH88_020190	rhoptry protein ROP7	0	0	-4.09	-4.89	3.97	0	0	0
TGRH88_020200	rhoptry protein ROP4	0	0	0	0	0	0	0	0
TGRH88_020210	1-phosphatidylinositol 4-kinase	0	0	2.7	5.36	0	0	0	0
TGRH88_020220	unspecified product	0	0	2.63	0	0	0	0	0
TGRH88_020230	unspecified product	0	0	0	0	0	0	0	0
TGRH88_020240	phosphatidylinositol 3- and 4-kinase	0	0	0	0	0	0	0	0
TGRH88_020250	unspecified product	0	0	0	0	0	0	0	0
TGRH88_020260	unspecified product	0	0	0	0	0	0	0	0
TGRH88_020270	putative ubiquitin conjugating enzyme E2	0	0	0	0	-3.23	0	0	0
TGRH88_020280	unspecified product	0	-2.26	0	0	2.33	0	0	0
TGRH88_020290	unspecified product	0	0	0	0	0	0	0	0
TGRH88_020300	KRUF family protein	3.82	0	0	11.17	0	0	0	0
TGRH88_020310	unspecified product	0	0	6.22	35.76	0	0	0	0
TGRH88_020320	KRUF family protein	0	0	0	0	0	0	0	0
TGRH88_020330	unspecified product	0	0	2.69	5.76	0	2.2	0	0
TGRH88_020340	ATP-dependent Clp protease adaptor protein ClpS protein	0	0	0	0	0	0	0	0
TGRH88_020350	cyclic nucleotide-binding domain-containing protein	2.16	0	0	0	0	0	0	0
TGRH88_020360	unspecified product	0	0	0	0	0	0	0	0
TGRH88_020370	calcium-dependent protein kinase CDPK4A	0	-2.41	0	0	0	0	0	0
TGRH88_020380	IgA-specific serine endopeptidase	0	0	0	65.21	0	0	0	0
TGRH88_020390	unspecified product	0	0	4.94	17.62	0	0	0	0
TGRH88_020400	tetratricopeptide repeat-containing protein	0	0	0	0	0	0	0	0
TGRH88_020410	putative sulfite oxidase	14.75	0	0	6.21	-3.19	0	0	0
TGRH88_020420	HECT-domain (ubiquitin-transferase) domain-containing protein	0	0	0	0	0	0	0	0
TGRH88_020430	ubiquinone/menaquinone biosynthesis methyltransferase subfamily protein	0	0	0	2.01	0	0	0	0
TGRH88_020440	putative periodic tryptophan protein PWP2	0	0	0	0	0	0	0	0
TGRH88_020450	unspecified product	35.9	0	0	0	0	0	0	0
TGRH88_020460	zinc finger in N-recognin protein	0	0	0	0	0	0	0	0
TGRH88_020470	unspecified product	0	0	0	0	0	0	0	0
TGRH88_020480	peptidase family M13 protein	0	0	0	9.41	0	0	0	0
TGRH88_020490	unspecified product	0	0	0	0	4.12	0	0	0
TGRH88_020500	unspecified product	0	0	-2.26	0	0	0	0	0
TGRH88_020510	putative histone lysine methyltransferase, SET	0	-2.53	-2.14	0	0	0	0	0
TGRH88_020520	SAG-related sequence SRS10	0	0	0	0	0	0	0	0
TGRH88_020530	unspecified product	0	0	0	0	0	0	0	0
TGRH88_020540	C2 domain-containing protein	0	0	0	0	2.78	0	0	0
TGRH88_020550	Got1 family protein	0	0	0	0	0	0	0	0
TGRH88_020560	sjoegren syndrome nuclear autoantigen 1 family protein	0	0	0	0	2.13	0	0	0
TGRH88_020570	unspecified product	0	0	0	0	0	0	0	0
TGRH88_020580	unspecified product	0	0	0	2.09	0	0	0	0
TGRH88_020590	unspecified product	0	0	0	-2.29	0	0	0	0
TGRH88_020600	transcription initiation factor TFIID complex subunit TAF6	0	-2.21	0	0	0	0	0	0
TGRH88_020610	unspecified product	0	0	0	0	0	0	0	0
TGRH88_020620	unspecified product	0	0	0	11.14	0	0	0	0
TGRH88_020630	unspecified product	0	0	0	0	0	0	0	0
TGRH88_020640	unspecified product	0	0	0	0	3.22	0	0	0
TGRH88_020650	unspecified product	0	0	0	0	11.01	0	0	0
TGRH88_020660	putative nucleoside diphosphate kinase	-2.05	0	0	-3.29	0	0	0	0
TGRH88_020670	UV excision repair protein Rad23 protein	0	0	0	0	0	0	0	0
TGRH88_020680	Vps54 family protein	0	0	0	0	0	0	0	0
TGRH88_020690	putative embryo sac development arrest EDA7	0	0	0	0	-2.09	0	0	0
TGRH88_020700	tubulin binding cofactor A protein	0	0	0	0	0	0	0	0
TGRH88_020710	Toxoplasma gondii family B protein	0	0	0	0	0	0	0	0
TGRH88_020750	Prp18 domain-containing protein	0	0	0	0	0	0	0	0
TGRH88_020760	putative autophagy-related 12 variant 1	0	0	0	0	-2.87	0	0	0
TGRH88_020770	16S rRNA processing protein RimM domain-containing protein	0	0	0	0	0	0	0	0
TGRH88_020780	putative membrane protein	2.83	0	0	0	0	0	0	0
TGRH88_020790	unspecified product	0	0	0	0	0	0	0	0
TGRH88_020800	clustered-asparagine-rich protein	0	0	0	0	-2.21	0	0	0
TGRH88_020810	unspecified product	0	0	0	0	0	0	0	0
TGRH88_020820	unspecified product	0	0	0	74.63	0	0	0	0
TGRH88_020830	microsomal signal peptidase (spc12) domain-containing protein	0	0	0	0	0	0	0	0
TGRH88_020840	unspecified product	0	0	0	0	0	0	0	0
TGRH88_020850	kelch repeat-containing protein	0	0	0	-2.11	0	0	0	0
TGRH88_020860	unspecified product	0	0	0	2.43	0	0	0	0
[truncated: 6,148 more rows]

## Sheet: mRNA abundance FPKM
ID	Name	1_Tz	1_Bz	2_Tz_int	2_Tz_ext	4_Tz_int	5_Sp	5_Tz	6_Bz_d28	6_Bz_d90	8_Bz	8_Tz	<Tz_rank>	Bz_rank	Sp_rank
TGRH88_081130	dense granule protein GRA1	7313.32	1857.16	19570.8	26169.7	324924	10615.7	5360.4	3963.76	4376.1	1433.75	2889.27	1	0.151196	1
TGRH88_077450	SAG-related sequence SRS29B	3803.8	20.9601	28302.7	30519.2	282111	2359.4	2875.7	6.42	3.67	0	0	0.914325	0.000182924	0.222256
TGRH88_080370	SAG-related sequence SRS34A	2392.54	132.162	10020	8785.5	311345	1039.9	2008.8	1106.34	884.48	0	0	0.883344	0.0360921	0.0979587
TGRH88_047040	dense granule protein GRA2	2304.6	908.02	12166.8	19732.8	254419	1990	1546.2	478.22	566.37	0	2082.19	0.765548	0.0189377	0.187458
TGRH88_025740	dense granule protein GRA5	2723.84	706.165	10191.9	9645.74	227277	1327.5	1701.8	1891.24	1775.35	0	953.944	0.661703	0.0664727	0.125051
TGRH88_035710	dense granule protein GRA7	0	0	8171.43	14799.5	177953	1463.1	729.6	2120.76	2664.67	1614.3	1315.77	0.536277	0.0867564	0.137824
TGRH88_022080	actin ACT1	0	0	5936.88	4497.11	132001	0	0	200.34	186.03	0	566.961	0.378791	0.00700461	0
TGRH88_046790	dense granule protein GRA3	823.82	247.481	7855.11	6446.25	124998	1158.5	674.1	785.11	813.99	0	0	0.372246	0.0289905	0.109131
TGRH88_038710	dense granule protein GRA6	922.025	529.529	7710.57	9548.14	110229	1922.4	1166.8	1479.02	1630.62	0	0	0.342144	0.0563756	0.18109
TGRH88_032820	SAG-related sequence SRS35A	173.543	2336.77	0.570886	2.10654	124498	0	108.1	16642.8	13514.6	0	0	0.331383	0.546731	0
TGRH88_037360	unspecified product	526.514	245.819	1694.68	2214.46	115301	484.9	347.8	104.12	93.12	0	0	0.317953	0.00357582	0.0456776
TGRH88_077470	SAG-related sequence SRS29C	2097.99	6.87532	6715.45	6667.72	102658	160.6	1430.5	2.43	0.8	0	0	0.312404	5.85576e-05	0.0151285
TGRH88_066240	microneme protein MIC5	1293.16	227.46	4257.75	7074.87	94551.1	744.8	865.9	1305.88	1516.51	0	0	0.28389	0.0511679	0.0701602
TGRH88_055140	alpha tubulin TUBA1	1113.06	660.635	58.5978	50.9837	106595	0	0	1889.14	1005.56	0	0	0.283771	0.0524788	0
TGRH88_051090	chaperonin protein BiP	0	0	6371.21	4587.65	87406.1	573.9	874.4	2104.26	2276.83	0	0	0.263917	0.079426	0.0540614
TGRH88_029740	ribosomal protein RPS5	833.6	482.033	4583.49	3598.49	88572.1	484.2	555.8	1340.33	1170.01	0	0	0.258786	0.0455107	0.0456117
TGRH88_081140	putative MAG1	842.872	1455.17	0	0	94192.5	252.8	345.8	2662.18	2076.47	0	0	0.251415	0.0859083	0.0238138
TGRH88_070990	bradyzoite antigen BAG1	127.425	6113.86	0.929476	1.72122	91306.3	0	0	26803.3	28356.1	6876.49	0	0.242827	1	0
TGRH88_062360	ribosomal protein RPS9	738.831	410.576	1999.14	1548.28	80350.7	742.6	689.1	2690.63	2702.38	1469.01	0	0.224951	0.0977714	0.069953
TGRH88_050290	dense granule protein GRA4	913.974	159.024	4385.82	4697.6	74237.6	1896.3	672.6	1061.05	1285.15	0	0	0.223373	0.0425349	0.178632
TGRH88_025950	putative translation initiation factor SUI1	0	0	540.176	1067.95	78691.8	122.7	127.7	1053.75	1060.84	0	0	0.213889	0.038336	0.0115584
TGRH88_078290	heat shock protein HSP70	752.772	1093.61	4586.61	4535.22	69891.3	487.5	971.6	2268.47	2161.99	1073.87	0	0.212711	0.0803211	0.0459225
TGRH88_007100	ribosomal protein RPL5	166.104	77.6274	4773.17	3999.45	70332.3	175.5	187.3	181.68	175.31	868.051	0	0.21087	0.00647197	0.0165321
TGRH88_060070	ribosomal protein RPS8	458.799	129.542	2386.87	2671.33	69533.7	566.3	485.1	986.23	957.42	1031.28	734.513	0.19966	0.035237	0.0533455
TGRH88_068970	unspecified product	1491.58	128.968	1042.32	655.673	71252.5	1234.4	1976	531.39	458.6	0	0	0.199259	0.0179478	0.116281
TGRH88_063590	GAP40 protein	380.19	150.634	2884.39	2120.35	69148.8	77.5	378.6	879.87	412.89	0	0	0.198211	0.0234368	0.00730051
TGRH88_034990	ribosomal protein RPL8	487.016	240.284	4073.07	2973.27	65661.6	533.3	582.6	624.5	571.77	1014.68	0	0.194909	0.0216875	0.0502369
TGRH88_071610	unspecified product	0	0	2153.22	2301.55	66499.5	66.9	713.9	2494.59	2337.21	1620.94	1568.24	0.190594	0.0875971	0.00630199
TGRH88_008470	protein disulfide isomerase	0	0	4413.7	2456.19	64151.1	213.8	620.4	2149.37	1881.58	0	0	0.190523	0.0730782	0.02014
TGRH88_015770	microneme protein MIC1	593.715	14.425	4138.88	6565.15	58936.5	247	411.4	41.05	27.76	0	1851.25	0.186296	0.00124748	0.0232674
TGRH88_018670	unspecified product	0	0	1064.99	931.585	67203.8	248.6	445.7	2222.45	2065.43	1313.65	581.681	0.185217	0.0777362	0.0234181
TGRH88_055050	superoxide dismutase	0	0	1490.85	1604.12	66134.8	127	153.6	920.37	926.97	0	0	0.184518	0.033491	0.0119634
TGRH88_060240	ribosomal-ubiquitin protein RPS27A	230.773	60.5015	2841.48	2372.58	62446.5	246.4	321.6	132.13	139.7	0	0	0.180792	0.00492808	0.0232109
TGRH88_014510	ribosomal-ubiquitin protein RPL40	153.23	69.7271	1122.38	857.799	64712.4	218.3	196.2	533.96	476.5	0	0	0.177884	0.0183189	0.0205639
TGRH88_016370	HMG (high mobility group) box domain-containing protein	0	0	720.459	362.954	65515.5	4.6	202.1	603	492.11	0	0	0.177651	0.0198536	0.00043332
TGRH88_022270	putative microneme protein	248.39	492.026	83.0063	82.3048	66372.3	21.6	49.4	1725.83	1149.16	0	0	0.177081	0.0521215	0.00203472
TGRH88_031240	dense granule protein GRA14	296.692	98.84	2223.24	3487.35	59263.4	632.1	351.1	1041.86	1143.39	0	0	0.173726	0.039617	0.0595439
TGRH88_079640	glideosome-associated protein with multiple-membrane spans GAPM3	504.266	304.722	3206.29	2593.19	58245.8	101.7	547.6	1409.78	919.16	0	0	0.171778	0.042222	0.00958015
TGRH88_058290	multi-pass transmembrane protein	312.933	122.572	2598.64	2191.68	59313.2	94.3	431	1027.57	741.56	0	0	0.171623	0.0320731	0.00888307
TGRH88_047790	ribosomal protein RPL15	571.187	298.835	3139.32	2261.16	57793.6	755.5	776.6	1098.54	802.25	1018.87	0	0.170124	0.03446	0.0711682
TGRH88_067940	14-3-3 protein	764.086	417.661	2380.86	1655.32	58691.7	356.4	725.1	1043.82	1044.96	0	0	0.168747	0.0378681	0.0335729
TGRH88_068330	ribosomal protein RPL27	197.898	79.2619	1461.01	1294.05	60139.3	210.4	214.8	194.69	197.35	0	0	0.167832	0.00710741	0.0198197
TGRH88_039670	MIC2-associated protein M2AP	353.795	102.068	3229.72	6371.94	52863.4	642.3	393.6	528.97	578.04	0	0	0.167166	0.0200693	0.0605047
TGRH88_044770	ribosomal protein RPS18	0	0	1592.48	1374.34	59131.9	452.5	449.3	953.68	783.48	1719.41	0	0.16634	0.0314935	0.0426255
TGRH88_034580	microneme protein MIC11	389.353	224.719	1917.18	3594.09	56411.4	589.3	423.2	1085.03	1289.59	0	1405.85	0.165803	0.0430502	0.0555121
TGRH88_014440	glyceraldehyde-3-phosphate dehydrogenase GAPDH1	321.478	578.346	5941.68	4996.63	49876.8	193.5	329.1	117.29	126.69	0	0	0.162607	0.00442318	0.0182277
TGRH88_039080	unspecified product	343.118	138.341	1001.87	552.693	58894.1	106.5	249.9	170.9	56.44	0	0	0.161422	0.00412151	0.0100323
TGRH88_029730	ribosomal protein RPS29	0	0	2347.11	1940.64	55604.6	189.1	219.3	330.57	341.28	1171.66	0	0.159861	0.0121802	0.0178132
TGRH88_046870	ribosomal protein RPL3	313.064	142.598	4327.45	3076.24	50714.8	461.1	409.2	291.93	235.43	0	566.486	0.155649	0.00956066	0.0434357
TGRH88_076800	ribosomal protein RPS3A	835.288	333.926	2915.9	2250.21	52586.8	707.3	632.8	962.68	799.56	0	0	0.155271	0.0319482	0.0666277
TGRH88_014270	ribosomal protein RPL19	0	0	2170.75	2094.68	53561.5	451.9	415.9	1203.17	1344.94	0	599.37	0.154891	0.0461954	0.042569
TGRH88_076430	ribosomal protein RPS3	352.801	195.58	2905.75	2353.95	50631.3	361.8	375.2	1307.61	1103.96	1642.83	0	0.149634	0.04372	0.0340816
TGRH88_061600	unspecified product	533.057	214.919	1075.16	622.107	53740.7	682.1	687	772.38	826.99	0	0	0.149259	0.0289954	0.0642539
TGRH88_059900	putative alkyl hydroperoxide reductase/ Thiol specific antioxidant/ Mal allergen	0	0	1200.03	1268.15	53188.3	101.7	122.9	705.3	634.19	0	0	0.14834	0.024284	0.00958015
TGRH88_057380	ribosomal protein RPL18	119.726	41.5351	3406.18	3065.59	48807.7	157.7	161.6	50.66	71.63	0	691.878	0.14744	0.00221703	0.0148554
TGRH88_022800	ribosomal protein RPS17	403.514	100.691	1636.38	1296.43	51342.2	302.7	383.2	455.42	360.78	0	0	0.145358	0.0147971	0.0285144
TGRH88_009300	unspecified product	382.693	63.0118	736.635	213.671	53129.5	475.9	321.7	357.32	139.64	0	0	0.144675	0.00900953	0.0448298
TGRH88_035730	unspecified product	0	0	149.499	143.256	53955	21.5	63.2	2454.08	2534.25	0	0	0.144435	0.0904349	0.0020253
TGRH88_050030	ribosomal protein RPL27A	193.77	91.8883	1530.61	1876.7	50349.9	191.6	238.1	177.48	161.93	0	1038.22	0.143595	0.00615326	0.0180487
TGRH88_009220	ribosomal protein RPS6	397.793	251.548	2312.91	2157.27	48869.9	451.6	405	845.46	752.62	1429.13	0	0.14293	0.028972	0.0425408
TGRH88_034040	putative translation elongation factor 2 family protein	411.163	105.474	5025.82	2624.04	44838	526.5	474.3	301.71	372.62	0	0	0.140847	0.0122251	0.0495964
TGRH88_037170	microneme protein MIC2	707.831	235.207	9391.79	14586.2	28205.5	1511.1	664.3	927.12	1161.77	0	670.635	0.140543	0.0378701	0.142346
TGRH88_075820	alveolin domain containing intermediate filament IMC1	447.529	157.464	3858.89	3757.66	44015.2	14.8	581.3	848.16	372.58	0	0	0.138855	0.0221311	0.00139416
TGRH88_068400	RNA recognition motif-containing protein	0	0	1830.62	1568.98	47919.2	455.1	365.7	1221.38	1113.32	0	0	0.13745	0.0423264	0.0428705
TGRH88_057170	histone H2AZ	217.016	100.356	1070.09	908.002	48481.8	75.9	236.2	304.64	303.44	0	0	0.134821	0.0110241	0.00714979
TGRH88_058880	microneme protein MIC6	174.135	41.3331	2975.62	4367.53	42849	190.7	158.4	255.93	252.41	0	585.203	0.133902	0.00921584	0.017964
TGRH88_053800	ribosomal protein RPL7	276.157	168.462	2422.99	2040.37	45531.8	283.8	297.5	306.95	315.07	0	0	0.133748	0.0112768	0.026734
TGRH88_023100	ribosomal protein RPS4	388.693	143.001	3240.57	2124.7	44522.5	383.7	386.4	204.21	210.1	0	0	0.133699	0.00751114	0.0361446
TGRH88_011730	ribosomal protein RPL31	116.226	42.3904	1649	1187.7	47086.1	138.4	170.1	88.99	76.33	0	0	0.133217	0.00299713	0.0130373
TGRH88_073680	apical membrane antigen AMA1	539.361	287.114	4438.47	7194.53	36117.5	766.8	517.8	1067.01	1112.88	0	1163.93	0.128365	0.0395198	0.0722326
TGRH88_067990	ribosomal protein RPL13	508.549	276.629	2577.67	2883.34	41949.1	556.1	655	546.51	534.16	1074.98	596.777	0.127824	0.0195918	0.0523847
TGRH88_021270	histone H2Bv	0	0	1069.84	718.294	45536.1	164.6	521.7	1868.36	1296.41	0	0	0.127241	0.057375	0.0155053
TGRH88_053050	RNA recognition motif 2 protein	203.902	66.3347	3350.38	5578.24	37664.9	262.3	212.8	300.17	275.81	0	0	0.124477	0.0104421	0.0247087
TGRH88_017180	ribosomal protein RPS2	664.916	234.079	4466.47	3272.85	38224.2	889.2	711.2	625.27	505.9	0	0	0.124127	0.0205073	0.0837627
TGRH88_075910	serine-threonine phosophatase 2C (PP2C)	0	0	1604.71	1023.71	43759.1	82.2	264	1247.33	1196.27	0	0	0.124065	0.0443007	0.00774325
TGRH88_031730	ribosomal protein RPS7	470.017	141.482	2305.97	1793.24	41634.3	548.1	450.3	304.56	328.59	0	0	0.122821	0.0114786	0.0516311
TGRH88_038380	unspecified product	305.538	5470.63	1.28807	1.1098	45896.6	0	0	15144.5	14963.4	0	0	0.122064	0.545833	0
TGRH88_011750	ribosomal protein RPSA	623.624	127.966	3620.39	2970.31	38562.7	677.1	598.8	632.16	527.72	886.044	0	0.121673	0.0210278	0.0637829
TGRH88_011720	unspecified product	295.04	170.083	1662.42	1628.04	41284.7	345.2	227.8	828.12	969.89	0	0	0.119149	0.0325966	0.0325179
TGRH88_026830	ribosomal protein RPL9	801.611	301.719	1712.89	1128.66	41135.8	614	508.4	853.11	725.59	0	0	0.118305	0.0286207	0.0578389
TGRH88_024580	ribosomal protein RPS15	404.598	127.611	2205.37	1180.62	40497.6	326.9	423.1	310.72	310.29	852.528	0	0.117829	0.0112585	0.030794
TGRH88_064040	putative eukaryotic initiation factor-4A	295.805	118.233	2693.25	1974.99	38966.7	434	318.3	324.38	290.95	0	0	0.116889	0.0111555	0.0408828
TGRH88_027910	putative heat shock protein 90	433.562	192.334	4496.39	2903.59	35544.2	525.3	505.8	374.54	318.24	0	0	0.115551	0.0125596	0.0494833
TGRH88_043920	unspecified product	0	0	928.217	656.582	41273.8	7.3	435.2	1503.33	1181.04	0	0	0.115135	0.0486657	0.000687661
TGRH88_040290	unspecified product	0	0	1433.59	1530.01	39930.9	490	382.7	1484.08	1652.33	1488.72	1402.85	0.115091	0.0568609	0.046158
TGRH88_032470	ribosomal protein RPL23A	0	0	2445.45	1947.48	38654.7	249.3	226.5	199.39	202.07	0	621.163	0.115083	0.00727818	0.0234841
TGRH88_003100	ribosomal protein RPL17	0	0	1526.14	1237.22	39695.5	501.5	622.9	873.23	550.8	0	0	0.114572	0.0258166	0.0472414
TGRH88_036510	GAPM1a	291.965	170.924	1772.95	1185.3	39610.5	53.3	338.1	799.62	612.52	0	0	0.114107	0.0256011	0.00502087
TGRH88_039150	ribosomal protein RPS24	228.776	71.1183	987.972	729.746	40635.8	413.6	379.3	386.21	297.92	0	0	0.113644	0.0124028	0.0389612
TGRH88_022630	microneme protein MIC4	353.023	187.891	4880.52	7345.12	30052.8	141.6	348.8	298.72	401.75	0	0	0.113363	0.012699	0.0133387
TGRH88_075810	alveolin domain containing intermediate filament IMC4	543.622	212.4	2460.86	1803.1	37773.5	17.2	561.2	814.18	426.85	0	0	0.113287	0.022499	0.00162024
TGRH88_003920	ribosomal protein RPL12	728.276	222.823	2414.97	2070.44	37457.6	644.6	589.6	764.35	642.27	0	0	0.113111	0.025501	0.0607214
TGRH88_033800	cyclophilin precursor	0	0	1955.22	1672.9	38496.3	108.6	186.1	191.61	202.52	0	0	0.112521	0.0071453	0.0102301
TGRH88_042470	ribosomal protein RPS15A	564.204	176.239	2249.34	1321.14	38287	358.5	360.2	296.1	273.26	3454.07	0	0.112274	0.0103221	0.0337707
TGRH88_001250	alveolin domain containing intermediate filament IMC7	204.864	103.157	2002.04	1423.28	38511.1	129.4	216.5	211.12	215.93	0	0	0.112101	0.00774211	0.0121895
TGRH88_055700	guanine nucleotide-binding protein	572.821	196.693	4808.42	3136.72	33696	386.2	506.5	406.35	528.35	0	0	0.112088	0.0169454	0.0363801
TGRH88_013250	heat shock protein HSP90	0	0	5353.58	5907.7	30335.7	446	474.4	350.61	444.14	1157.61	0	0.111885	0.0144083	0.0420132
TGRH88_082470	unspecified product	125.527	252.43	314.816	212.474	40830.6	56.1	108.2	2704.06	2145.88	0	0	0.110275	0.0879259	0.00528463
TGRH88_033050	poly(ADP-ribose) glycohydrolase	323.96	134.384	3105.23	5533.7	32361.8	840.6	307.3	803.22	880.27	0	0	0.109854	0.0305205	0.0791846
TGRH88_062980	ribosomal protein RPL35A	874.955	282.155	930.308	986.745	38821	461.7	527.3	738.99	648.19	0	0	0.109741	0.0251486	0.0434922
TGRH88_061270	unspecified product	0	0	290.264	469.206	40216.7	298.2	255.5	1805.87	1713.06	0	0	0.109652	0.0637957	0.0280905
TGRH88_007680	unspecified product	0	0	1527.08	1303.82	38252.3	98.8	100.5	1122.37	1156.09	0	0	0.109524	0.0413069	0.00930697
TGRH88_010730	ribosomal protein RPL32	0	0	1793.94	1692.07	37093	466	556.8	930.43	833.06	0	0	0.109397	0.0319708	0.0438972
TGRH88_077370	unspecified product	0	0	2768.77	5116.16	32968.9	448.6	256.9	770.97	875.44	0	0	0.10933	0.0298482	0.0422582
TGRH88_006590	cold-shock DNA-binding domain-containing protein	0	0	552.766	351.63	39718.1	210.3	384.3	1546.36	1471.29	1554.86	0	0.109053	0.0547078	0.0198103
TGRH88_024520	SAG-related sequence SRS25	149.107	43.4887	1117.26	1621.66	37605.1	462.8	167.7	433.57	444.71	0	0	0.107737	0.0159226	0.0435958
TGRH88_010960	ribosomal protein RPL14	374.978	101.33	1888.15	1957.9	35946.8	535.2	475.8	287.13	279.46	1255.14	664.278	0.107091	0.0102719	0.0504159
TGRH88_020920	RNA recognition motif-containing protein	0	0	1833.48	1798.43	36479.8	174.3	152.8	1036.08	1195.22	0	0	0.107079	0.0404519	0.0164191
TGRH88_076470	lactate dehydrogenase LDH1	318.402	86.3378	3379.17	3582	32492.6	227.5	416.9	337.21	156.89	0	0	0.106032	0.00895768	0.0214305
TGRH88_064400	dense granule protein GRA9	109.582	436.958	951.013	1029.68	37677.3	89.1	113.2	1628.92	1696.58	0	0	0.105768	0.0602889	0.00839323
TGRH88_020190	rhoptry protein ROP7	0	0	797.618	499.048	36461.5	441.2	1706.8	6826.46	7882.16	865.941	0	0.104953	0.266657	0.0415611
TGRH88_054460	unspecified product	0	0	300.042	438.852	38415	66	157.8	312.3	233.22	0	0	0.104545	0.00988989	0.00621721
TGRH88_005640	pentatricopeptide repeat domain-containing protein	0	0	3563.68	1649.29	33844.3	164.5	150.7	233.27	211.9	0	0	0.10427	0.00807061	0.0154959
TGRH88_048920	putative peroxiredoxin 6	0	0	730.677	351.45	38002.4	75.3	98	695.3	548.41	0	0	0.104202	0.0225476	0.00709327
TGRH88_042030	unspecified product	0	0	16318.8	17901.3	4684.88	36.7	32.1	11.21	11.18	0	0	0.103549	0.000405915	0.00345714
TGRH88_074660	unspecified product	441.897	37.7398	913.433	1588.03	35833.8	247.5	356.6	234.08	303.53	0	0	0.102897	0.00974649	0.0233145
TGRH88_046890	unspecified product	181.408	320.321	1245.95	1196.66	36035.5	220.7	151.2	112.42	127.38	0	0	0.102731	0.0043474	0.02079
TGRH88_028830	ribosomal protein RPS26	501.679	160.444	1211.54	962.777	35958.7	649.1	487.4	438.41	402.34	1138.06	0	0.102707	0.0152422	0.0611453
TGRH88_018990	profilin PRF	129.366	260.903	1436.5	1379.57	35534.9	30.6	180.6	346.06	352.28	0	0	0.102471	0.0126604	0.00288252
TGRH88_072970	pyruvate kinase PyK1	100.119	768.245	1204.15	1224.84	35894.4	72.6	176.2	3051.02	2759.68	0	0	0.102386	0.105344	0.00683893
TGRH88_068350	ribosomal protein RPL18A	0	0	1740.27	1565.87	34732.5	346.1	369.3	379.6	335.82	978.654	0	0.102142	0.0129701	0.0326027
TGRH88_049300	ribosomal protein RPP2	610.169	151.666	4263.94	3141.73	30394.1	387.6	451.6	404.6	369.29	0	589.523	0.101726	0.0140301	0.036512
TGRH88_005920	ribosomal protein RPS10	657.108	133.341	1467.26	1096.48	34873.8	534.6	591.5	1192.67	848.76	0	0	0.101134	0.0370097	0.0503594
TGRH88_058240	acid phosphatase GAP50	289.646	100.308	2252.09	1677.63	33536.1	131.7	462.7	359.23	193.23	0	0	0.100867	0.0100157	0.0124062
TGRH88_028680	rhoptry protein ROP9	263.313	46.3645	1551.56	1690.62	34284.9	400.8	278.2	334.53	245.98	0	0	0.100539	0.0105242	0.0377554
TGRH88_015970	ribosomal protein RPL13A	0	0	2562.17	1594.5	33322.4	254.5	247.9	167.58	150.09	0	0	0.100331	0.00575913	0.0239739
TGRH88_040990	unspecified product	399.117	105.231	443.971	225.674	36518.6	282.5	374.2	320.59	157.7	0	0	0.0998935	0.00867106	0.0266115
TGRH88_051570	unspecified product	17.7128	47.6181	237.249	258.047	36829.3	9.9	7.9	193.08	147.8	0	0	0.0992819	0.00617991	0.000932581
TGRH88_031200	ribosomal protein RPL22	0	0	1240.16	1412.85	33678.3	893.5	794.8	1609.36	1438.68	0	0	0.0987332	0.0552588	0.0841678
TGRH88_069140	ribosomal protein RPL7A	590.539	151.243	3739.26	3035.56	29542.9	646.1	643.5	304.29	319.66	0	0	0.0982947	0.0113118	0.0608627
TGRH88_050610	zinc finger (CCCH type) motif-containing protein	104.284	488.387	1170.25	2585.11	32817.8	11.2	75.9	1104.25	1372.46	0	0	0.0974644	0.044901	0.00105504
TGRH88_046570	ribosomal protein RPS11	220.199	90.5127	1663.21	1448.71	33210.2	249.1	250.1	169.02	135.93	1327.72	0	0.0972603	0.00552853	0.0234652
TGRH88_043730	putative GAP45	0	0	0	0	36134.1	24.1	198.1	359.51	205.28	0	0	0.0966219	0.0102392	0.00227022
TGRH88_039140	ribosomal protein RPL10A	654.323	196.173	2150.67	1499.16	31903.2	762.7	665.6	559.76	462.82	0	0	0.0963198	0.0185386	0.0718464
TGRH88_075400	ribosomal protein RPL38	750.005	297.558	743.113	805.412	34089.4	389.7	414.7	950.78	879.55	951.48	0	0.0958783	0.0331826	0.0367098
TGRH88_072370	transporter, major facilitator family protein	1077.52	278.184	1166.76	630.009	33679.2	287.3	560.6	1118.12	1211.2	1376.66	0	0.0958358	0.0422289	0.0270637
TGRH88_022280	putative microneme protein	122.944	346.736	125.504	200.832	35506.7	17.5	10.9	936.42	756.4	0	0	0.0953233	0.0306896	0.0016485
TGRH88_019280	glucose-6-phosphate 1-dehydrogenase	246.52	18.8882	2534.87	4026.08	28896.6	842.7	275.6	51.82	25.77	0	0	0.0950287	0.00140665	0.0793824
TGRH88_016740	serine/threonine specific protein phosphatase	65.403	104.02	3907.48	5790.55	25889.1	45.8	38.3	187.22	212.09	0	0	0.0947422	0.00723921	0.00431436
TGRH88_044160	putative aminopeptidase n	764.832	29.8619	3736.25	3552.14	27952.8	250.1	322.4	162.83	134.46	0	0	0.0945779	0.00538966	0.0235594
TGRH88_008800	rhoptry kinase family protein ROP26 (incomplete catalytic triad)	0	0	656.119	491.469	33984.6	91.7	131.9	1532.07	1417.89	0	0	0.0937814	0.0534807	0.00863815
TGRH88_067290	ribosomal protein RPS14	410.236	199.522	2517.16	1763.12	30188.1	705.1	660.6	585.31	599.05	0	0	0.093422	0.0214716	0.0664205
TGRH88_059490	ribosomal protein RPS27	898.216	233.094	1641.14	1753.08	30753.6	545.3	611.7	484.11	429.91	0	903.271	0.0924394	0.0165705	0.0513673
TGRH88_062830	unspecified product	100.211	399.967	1365.23	2219.88	30976	152.9	104.5	17.65	16.03	1509.11	0	0.0921897	0.000610594	0.0144032
TGRH88_068000	ribosomal protein RPS16	310.114	156.334	1757.76	1339.6	31182.6	324.5	352.2	241.19	205.8	0	0	0.0921008	0.00810361	0.0305679
TGRH88_036190	putative Elicitor-responsive protein	0	0	1030.71	2121.69	31024.3	122.7	62.6	248.32	236.74	0	0	0.091056	0.00879379	0.0115584
TGRH88_011090	3'5'-cyclic nucleotide phosphodiesterase domain-containing protein	0	0	2187.43	2530.67	29168.8	104.3	78.5	283.82	258.64	0	0	0.0903276	0.00983441	0.00982507
TGRH88_057830	unspecified product	0	0	1226.84	1298.73	31180.7	113.8	62.1	200.02	304.81	0	0	0.0898036	0.00915221	0.01072
TGRH88_071660	photosensitized INA-labeled protein PHIL1	320.795	139.642	443.927	467.783	32637.8	37.6	199.7	559.54	297.07	0	0	0.0897527	0.0155297	0.00354192
TGRH88_040720	unspecified product	179.169	58.3933	1017.16	2020.68	30166.1	229.3	170.2	110.37	126.3	0	0	0.0887551	0.00429066	0.0216001
TGRH88_055080	unspecified product	0	0	565.729	863.671	31512.2	8.1	293.7	660.28	403	0	0	0.088386	0.0192765	0.000763021
TGRH88_028960	unspecified product	0	0	5063.52	6350.99	21441.1	215.4	236	207.56	127.25	0	0	0.0880037	0.00606987	0.0202907
TGRH88_041990	myosin A	160.183	104.265	2829.45	2683.53	27125.3	92.6	204.3	386.95	289.86	0	0	0.0873414	0.0122701	0.00872293
TGRH88_062570	alveolin domain containing intermediate filament IMC12	355.714	133.642	1780.6	1024.72	29674.9	213.8	285.4	305.55	266.98	0	0	0.0871369	0.0103796	0.02014
TGRH88_043030	unspecified product	171.015	69.5988	1771.13	3540.47	27218	241	186.4	514.42	587.28	0	0	0.0870049	0.019973	0.0227022
TGRH88_039750	AP2 domain transcription factor AP2X-7	0	0	4993.22	7438.65	19996	90.2	119.4	128.7	112.97	0	0	0.0865562	0.0043813	0.00849685
TGRH88_056580	alveolin domain containing intermediate filament IMC3	192.595	90.1366	2459.16	2463.92	27115.8	20	392.8	491.64	280.08	0	0	0.0862487	0.0139907	0.001884
TGRH88_068790	rhoptry kinase family protein ROP39	141.688	6.27443	758.855	316.975	31115.5	6.9	135.2	18.4	2.71	0	0	0.0859691	0.000382709	0.000649981
TGRH88_072660	NAC domain-containing protein	0	0	0	0	31971.5	307.5	307.3	837.93	756.4	0	0	0.0858421	0.0289041	0.0289665
TGRH88_071480	rhoptry protein ROP17	355.88	154.969	1717.47	1382.43	28735	172.1	325.1	638.78	544.46	0	0	0.0855264	0.0214513	0.0162118
TGRH88_083200	unspecified product	558.699	78.8651	1754.53	2988.04	26900.8	764.7	442.7	604.63	643.34	0	0	0.0853296	0.0226248	0.0720348
TGRH88_052540	ribosomal protein RPL6	241.405	136.659	3036.26	2597	25953.7	367.9	261.2	193.1	225.96	0	0	0.0846969	0.00759726	0.0346562
TGRH88_076360	ribosomal protein RPL30	0	0	1078.85	1155.81	28950.1	551.7	568.1	647.72	603.76	0	1051.25	0.0844437	0.0226884	0.0519702
TGRH88_019160	putative thioredoxin	0	0	911.063	677.421	29680.7	63.6	351.7	951.51	1029.71	0	0	0.0840925	0.0359181	0.00599113
TGRH88_060300	ribosomal protein RPL21	717.072	163.372	1458.02	1192.6	28213.9	659.4	561.8	261.34	224.49	0	0	0.0835751	0.00880775	0.0621155
TGRH88_006060	ADP ribosylation factor ARF1	189.882	101.883	1612.02	1607.67	27981.8	34.8	199	503.43	497.9	0	0	0.0835064	0.0181534	0.00327816
TGRH88_001930	unspecified product	222.892	122.581	1076.58	777.231	28853.9	239.6	290	650.73	643.38	0	0	0.0824354	0.0234613	0.0225703
TGRH88_019070	unspecified product	38.5961	532.995	23.2226	15.4241	30557.8	7.3	12.5	2548.09	2592.6	0	0	0.0814014	0.093197	0.000687661
TGRH88_061530	unspecified product	0	0	1178.23	1203.88	28110	90.5	56.5	613.67	556.15	0	0	0.0812411	0.021208	0.00852511
TGRH88_020660	putative nucleoside diphosphate kinase	0	0	1067.45	878.5	27981	179.2	272.1	229.13	241.59	0	0	0.0803114	0.00853382	0.0168807
TGRH88_019920	universal stress family protein	133.846	229.328	818.941	1369.79	27816.4	239.7	140.3	994.81	914.58	0	0	0.0801689	0.0346159	0.0225798
TGRH88_080990	ribosomal protein RPS13	536.32	229.701	1975.14	2097.88	25295.1	598.7	585.5	483.08	344.09	0	0	0.0796587	0.014996	0.0563976
TGRH88_004880	putative asparagine synthetase	108.545	45.289	3189.45	3616.53	23022	146.7	108.6	138.54	114.05	0	0	0.0796132	0.00457928	0.0138192
TGRH88_015150	unspecified product	143.982	60.1599	645.465	1016.26	27859	398	157.9	684.47	751.08	0	0	0.0789274	0.0260255	0.0374916
TGRH88_047010	ribosomal protein RPL34	320.238	128.25	1934.69	1616.44	25783	261.8	261.6	209.85	172.96	0	0	0.0787068	0.00694007	0.0246616
TGRH88_046160	unspecified product	135.984	46.6496	1141.07	781.742	27482.1	125.7	151.6	122.34	99.97	0	0	0.0786025	0.00403032	0.011841
TGRH88_037080	unspecified product	0	0	1308.09	1395.85	26107.7	264.4	531.2	551.27	588.93	0	916.09	0.0780344	0.020671	0.0249065
TGRH88_031620	ribosomal protein RPL37	298.278	112.892	845.414	682.965	27146	312.2	383.9	169.24	166.51	0	612.601	0.0772776	0.00608691	0.0294093
TGRH88_025180	CHCH domain-containing protein	0	0	1553.56	1962.66	25034.4	250.7	287.5	709.76	696.57	1166.09	0	0.0766921	0.0254958	0.023616
TGRH88_013490	dense granule protein GRA12	0	0	12472.3	16325.9	0	0	0	0	0	0	0	0.0765858	0	0
TGRH88_056620	unspecified product	294.411	33.6085	2.72243	3.21634	28244.3	650.1	259.2	84.09	127.28	0	0	0.0758179	0.00383199	0.0612395
TGRH88_019040	unspecified product	0	0	229.066	432.495	27618.4	308.6	212.3	4381.18	4332.72	1167.8	776.52	0.0757722	0.157977	0.0290702
TGRH88_058680	alba 2	0	0	479.771	450.951	27083.2	179.6	241.7	743.18	660.3	0	0	0.0751429	0.0254441	0.0169183
TGRH88_015400	lactate dehydrogenase LDH2	69.2619	2166.44	2.57613	3.71471	28135.4	0	0	7583.76	8038.28	0	0	0.0748401	0.283216	0
TGRH88_029840	zinc finger (CCCH type) motif-containing protein	112.438	162.815	1913.42	2873.38	23253	127.2	79.1	622.29	632.33	0	0	0.0747793	0.0227454	0.0119823
TGRH88_056680	unspecified product	38.3325	198.616	7405.08	13602.8	7021.76	52	49	129.94	117.61	0	0	0.0746724	0.0044879	0.00489841
TGRH88_063650	putative adenine nucleotide translocator	488.031	151.893	1652.52	801.026	25079.9	179.3	353.3	470.69	420.46	0	0	0.074162	0.0161559	0.0168901
TGRH88_077680	Sel1 repeat-containing protein	0	0	18560.1	6838.68	2262.81	69.5	47.9	27.62	25.66	0	0	0.0736906	0.000965928	0.00654691
TGRH88_074710	alveolin domain containing intermediate filament IMC10	298.125	155.965	2045.95	1928.15	23358.9	28.3	316.9	446.66	252.49	0	0	0.0735321	0.0126751	0.00266586
TGRH88_081370	putative preprotein translocase Sec61	163.179	84.4745	1503.91	881.917	24833.9	80.7	227.5	383.8	384.04	0	0	0.0729931	0.0139204	0.00760195
TGRH88_032310	unspecified product	0	0	818.067	678.12	25849.8	0	80.2	412.07	244.41	0	0	0.0729373	0.0119015	0
TGRH88_052520	unspecified product	216.026	111.642	1307.34	1230.88	24562.7	19.1	276.4	562.38	243.93	0	0	0.0728073	0.0146178	0.00179922
TGRH88_037010	DnAK-TPR	30.4993	1353.05	12.0491	2.33264	27289.9	26.5	10	4996.34	5851.78	4448.57	605.936	0.0726397	0.196669	0.0024963
TGRH88_063980	microneme protein MIC10	723.508	210.484	3299.32	6506.79	16791.7	1281.3	593.2	248.21	353.12	0	2330.62	0.0723118	0.0109017	0.120699
TGRH88_032200	ribosomal protein RPL36	327.96	130.712	1810.7	1809.64	23123.2	256.3	284.4	138.92	155.31	0	0	0.0718782	0.00533418	0.0241435
TGRH88_063740	unspecified product	153.254	90.7612	2976.78	5183.05	18468.5	342.1	233.4	203.21	224.56	0	0	0.0714361	0.00775516	0.0322259
TGRH88_074760	protein translocation complex, SEC61 gamma subunit	260.969	127.686	525.196	282.961	25771.6	83.6	275.3	616.59	490.43	0	0	0.0714183	0.0200695	0.00787513
TGRH88_000250	cyclophilin	547.969	201.484	1709.37	1394.21	23140.2	307.6	496	184.51	155.4	0	1161.62	0.0711118	0.00616233	0.028976
TGRH88_012780	SAG-related sequence SRS44	214.998	1036.11	852.444	635.985	25205.9	0	28.7	1229.48	717.84	0	0	0.0710673	0.0353035	0
TGRH88_031130	D-3-phosphoglycerate dehydrogenase	214.292	115.742	1127.74	683.284	24571.6	116.2	127.2	498.28	332.8	0	0	0.0705003	0.0150669	0.0109461
TGRH88_004990	Rhoptry kinase family protein	210.442	1529.67	15.4656	5.32288	26447.4	0	31	5219.89	4188.59	0	0	0.0704718	0.170569	0
TGRH88_053460	serine/threonine specific protein phosphatase	81.5656	143.717	554.463	939.317	24898.5	94.9	94.6	489.2	463.11	0	0	0.0704392	0.0172647	0.00893959
TGRH88_036050	unspecified product	0	0	26.1145	9.92129	26407.1	2.2	27.4	1.96	2.87	0	0	0.0703957	8.75645e-05	0.00020724
TGRH88_057180	ribosomal protein RPL37A	0	0	1523.13	1549.38	22991.3	350.6	337.1	116.6	161.01	0	0	0.0702105	0.00503287	0.0330266
TGRH88_068630	lipase	84.3769	29.6368	3665.12	8396.25	14171	265.9	102	104.61	102.9	0	0	0.0700338	0.00376201	0.0250478
TGRH88_072490	unspecified product	131.491	37.7305	1224.55	1454.15	23386.3	228.9	104	310.26	249.28	0	0	0.0695938	0.0101441	0.0215624
TGRH88_020930	unspecified product	0	0	800.807	590.061	24397.9	187.8	348.6	1061.35	1089.42	0	0	0.0695097	0.0389919	0.0176908
TGRH88_061310	nudix -type motif 9 isoform a family protein	0	0	1871.49	3096.8	21037.5	230.2	130.1	773.18	843.69	0	0	0.0695057	0.0293127	0.0216849
TGRH88_001910	phosphoglycerate mutase PGMII	145.137	313.437	1321.71	974.62	23663.6	60.2	158	868.98	773.17	0	0	0.069458	0.029771	0.00567085
TGRH88_075490	unspecified product	0	0	646.404	440.028	24504.8	59.7	364.1	1500.5	1045.9	0	0	0.0690257	0.0461644	0.00562375
TGRH88_003720	ribosomal protein RPL39	0	0	507.236	517.94	24291.5	444.9	495.5	99.08	224.34	0	851.896	0.068645	0.00586337	0.0419096
TGRH88_052770	unspecified product	0	0	792.42	376.133	24366.6	88.8	130.8	662.18	538.37	0	0	0.068256	0.0217651	0.00836497
TGRH88_063000	putative protein disulfide isomerase-related protein (provisional)	0	0	989.519	539.74	23899.5	116.3	199.3	582.14	534.55	0	0	0.0681551	0.0202448	0.0109555
TGRH88_064080	ribosomal protein RPL35	193.228	69.3621	1307.57	1137.08	22951.9	197.4	219.5	207.35	185.51	909.992	0	0.0681232	0.00712227	0.0185951
TGRH88_030000	putative membrane protein	0	0	544.153	341.421	24631.7	53.7	79.5	407.33	408.71	0	0	0.0680722	0.0147942	0.00505855
TGRH88_043060	unspecified product	0	0	1371.41	2270.45	21670.1	119.3	102.2	528.71	408.97	0	0	0.0675863	0.0169995	0.0112381
TGRH88_023730	actin depolymerizing factor ADF	0	0	2170.86	1700.38	20074.3	335.4	1370.2	557.29	473.62	0	0	0.0673248	0.0186897	0.0315947
TGRH88_049310	ribosomal protein RPL11	234.84	71.988	1695.23	1531.72	21775.4	264.7	311.7	363.67	335.05	0	0	0.0673202	0.0126673	0.0249348
TGRH88_062260	ribosomal protein RPL26	232.783	93.164	1201.07	1280.52	22567.4	221.1	220.4	70.86	52.08	0	0	0.0672015	0.00222881	0.0208276
TGRH88_041650	domain K- type RNA binding proteins family protein	0	0	1485.62	1206.08	22332.2	134.9	145.6	585.87	639.73	0	0	0.0669358	0.0222193	0.0127076
TGRH88_081400	unspecified product	109.548	16.3987	2015.67	2517.2	20446.5	204.7	170.8	45.8	37.28	0	0	0.0668843	0.00150618	0.0192828
TGRH88_062210	GTP-binding nuclear protein ran/tc4	0	0	766.684	577.262	23489.3	269.6	296.3	726.95	843.76	0	0	0.0668296	0.0284759	0.0253963
TGRH88_069840	putative COPI associated protein	0	0	1175.57	617.349	23009.9	31.6	228.4	478.65	328.72	0	0	0.0665681	0.014637	0.00297672
TGRH88_023560	unspecified product	0	0	1395.12	2349.69	21084.9	490.5	124.6	213.03	270.23	0	0	0.0663635	0.00876116	0.0462051
TGRH88_061450	thioredoxin domain-containing protein	0	0	1233.46	611.569	22888.2	18.1	158.4	202.11	189.3	0	0	0.0661969	0.00709598	0.00170502
TGRH88_076520	PDI family protein	102.122	239.16	513.368	760.414	23412.3	57.1	192.2	796.56	864.94	0	0	0.0661612	0.0301218	0.00537883
TGRH88_071390	rhoptry protein ROP6	0	0	1576.89	1035.56	21817.7	157.2	440.4	623.74	511.79	0	0	0.0661407	0.0205863	0.0148083
TGRH88_042310	PHD-finger domain-containing protein	0	0	10251.3	14502	0	0	0	0	0	0	0	0.065829	0	0
TGRH88_082060	glyceraldehyde-3-phosphate dehydrogenase GAPDH2	0	0	2953.75	1734.59	19813.5	124.4	211	355.11	339.28	0	0	0.0657213	0.0125888	0.0117185
TGRH88_055730	DEAD (Asp-Glu-Ala-Asp) box polypeptide DDX39	0	0	1929.65	1650.28	20816.8	230.6	283	842.96	764.58	0	0	0.0656334	0.0291436	0.0217225
TGRH88_076380	catalase	179.676	295.54	1332.22	1577.48	21477.4	192.9	215.6	1141.44	1228.03	0	0	0.0654283	0.0429568	0.0181712
TGRH88_031550	protein kinase	0	0	3256.71	4511.86	16688.5	119.1	85.2	75.77	65.4	0	0	0.0652676	0.00255931	0.0112192
TGRH88_025670	unspecified product	0	0	625.179	382.905	23378	91.8	148.5	1042.02	941.28	0	0	0.0652472	0.0359558	0.00864757
TGRH88_074270	ribosomal protein RPS23	1127.39	214.498	2023.16	2075.64	19845.1	573.5	570.8	328.79	304.8	1016.42	0	0.0651944	0.0114865	0.0540238
TGRH88_039460	unspecified product	40.3306	21.17	328.549	436.96	23644.7	41.6	51.1	40.19	41.03	0	0	0.0650524	0.00147246	0.00391872
TGRH88_015830	rhoptry kinase family protein ROP40 (incomplete catalytic triad)	156.243	14.9423	884.95	682.384	22641.6	88.5	213.5	0.31	0.36	0	0	0.064949	1.21466e-05	0.00833671
TGRH88_056390	unspecified product	0	0	891.156	547.591	22808.6	102.2	140	739.43	695.71	0	0	0.0648557	0.0260181	0.00962725
TGRH88_005060	putative zinc carboxypeptidase	0	0	356.52	442.16	23502.3	34.1	20.4	3.76	2.87	0	0	0.0646803	0.000120197	0.00321222
TGRH88_057630	SAG-related sequence SRS57	0	0	2752.81	3023.09	18261.8	386.9	186.6	147.25	175.66	0	0	0.064422	0.00585413	0.036446
TGRH88_009600	unspecified product	81.5646	232.218	2415.14	4560.72	17159.2	64.9	79.2	153.37	137.26	0	0	0.0643954	0.00526891	0.00611359
TGRH88_075250	unspecified product	0	0	3052.5	5261.41	15445.7	321.4	229.4	158.97	125.18	0	0	0.0637964	0.00515144	0.0302759
TGRH88_046440	SAG-related sequence SRS67	0	0	454.305	730.223	22713.1	24.6	48.4	348.23	406.72	0	0	0.063682	0.0136867	0.00231732
TGRH88_050300	unspecified product	0	0	1004.42	1149.88	21580.1	104.6	121.6	391.38	441.78	0	0	0.0634426	0.0151046	0.00985333
TGRH88_034260	rhoptry protein ROP18	405.943	120.858	612.455	375.686	22411.3	317.2	344	511.23	452.62	0	0	0.0631432	0.0174739	0.0298803
TGRH88_070520	unspecified product	146.996	630.488	507.957	513.326	22496.9	70.8	200.3	4373.95	4531.72	0	0	0.063077	0.161453	0.00666937
TGRH88_000080	unspecified product	0	0	1077.82	1101.17	21289.3	26.5	194.2	304.45	233.22	0	0	0.062928	0.00974757	0.0024963
TGRH88_034190	ribosomal protein RPS12	432.828	78.1286	2113.74	1717.79	19431.2	355.9	328.5	327.01	254.69	0	0	0.0627384	0.0105458	0.0335258
TGRH88_054180	SAG-related sequence SRS52A	208.236	28.4687	1097.56	737.165	21582.7	148.4	139.5	198.23	187.62	0	0	0.0626472	0.00699519	0.0139793
TGRH88_011890	unspecified product	0	0	942.844	1469.88	20965.8	131.6	156.7	453.51	401.57	0	0	0.0625896	0.015502	0.0123967
TGRH88_082390	enolase 1	0	0	2.57613	3.32939	23471.6	0	0	7940.59	7636.57	0	0	0.0624361	0.282403	0
TGRH88_068310	Ctr copper transporter family protein	0	0	803.55	441.616	22056.4	55.1	130.7	466.75	327.91	0	0	0.0623157	0.0144066	0.00519043
TGRH88_002590	unspecified product	0	0	414.121	380.983	22497	73.8	97.1	704.97	706.01	0	0	0.0622013	0.0255801	0.00695197
TGRH88_014680	unspecified product	72.3294	134.441	579.034	1614.1	21062.8	217.5	119.8	655.96	977.27	0	0	0.0621655	0.0296093	0.0204885
TGRH88_040180	facilitative glucose transporter GT1	0	0	1185.78	1269.28	20802.8	81.9	57.9	544.94	525.36	1842.08	0	0.062006	0.0194038	0.00771499
TGRH88_061140	unspecified product	0	0	597.864	862.654	21641.9	151.5	166.5	669.71	803.39	0	0	0.0618813	0.0267063	0.0142713
TGRH88_000420	alba 1	0	0	600.585	543.29	21856.1	150.5	222.4	576.06	493.32	0	0	0.0617576	0.0193871	0.0141771
TGRH88_032760	HECT-domain (ubiquitin-transferase) domain-containing protein	0	0	5864.55	11237.3	6069.56	40.3	23	5.2	4.24	0	0	0.0616833	0.00017114	0.00379626
TGRH88_003600	dense granule protein GRA8	1093.19	182.164	3476.96	4923.43	13415.4	2376.3	1144.2	315.34	359.61	0	1672.15	0.0610597	0.0122364	0.223848
TGRH88_026920	unspecified product	76.3633	144.906	4588.91	8447.4	9759.87	113.5	116.9	120.43	82.34	0	0	0.060935	0.00367608	0.0106917
TGRH88_046560	phosphofructokinase PFKII	116.82	20.5667	5148.24	4402.37	13142.6	142.6	184	84.84	79.88	1327.72	0	0.0608396	0.00298626	0.0134329
TGRH88_001550	putative eukaryotic translation initiation factor	0	0	1253.34	1005	20375.7	144.4	110.3	275.05	298.35	0	0	0.0604863	0.0103953	0.0136025
TGRH88_067710	eukaryotic porin protein	0	0	758.73	374.407	21433.2	54	155	269.16	258.22	0	0	0.0604251	0.00956102	0.00508681
TGRH88_082230	AP2 domain transcription factor AP2VIII-7	0	0	1169.86	2017.89	19349.5	188.5	165.6	296.98	285.87	0	0	0.0603759	0.0105667	0.0177567
TGRH88_064550	putative histamine-releasing factor	129.472	37.4927	851.49	597.197	21070.1	125.9	160.3	114.64	89.85	0	0	0.0603128	0.00370726	0.0118598
TGRH88_062920	bifunctional dihydrofolate reductase-thymidylate synthase	100.91	16.2468	548.001	360.257	21577.4	26.2	91.1	31.99	35.81	0	0	0.0600405	0.00122917	0.00246804
TGRH88_044500	putative polyadenylate binding protein	0	0	2291.16	2219.64	17822.9	547.2	191.1	42.41	41.97	0	0	0.0599024	0.00152975	0.0515463
TGRH88_049950	unspecified product	0	0	342.427	366.803	21561.4	76.7	244.2	541.87	434.61	0	0	0.0598759	0.0177029	0.00722515
TGRH88_002280	unspecified product	0	0	824.909	961.543	20448.1	161.5	166	284.75	303.94	0	0	0.0595721	0.0106725	0.0152133
TGRH88_045680	transporter, major facilitator family protein	0	0	2112.7	2943.53	17224.2	135	107.8	677.17	776.39	0	0	0.0595393	0.026352	0.012717
TGRH88_013550	ribosomal protein RPL10	172.181	54.7719	1995.68	2073.8	18074.6	217.6	228.6	99.56	80.88	0	0	0.059498	0.00327125	0.0204979
TGRH88_065270	unspecified product	0	0	265.871	214.581	21843.3	10.4	35.3	74.52	45.76	0	0	0.0594617	0.00218059	0.000979681
TGRH88_040810	putative minor histocompatibility antigen h13	0	0	971.015	986.807	20219.6	188	164.6	278.66	301.28	0	0	0.0594164	0.0105139	0.0177096
TGRH88_021820	ribosomal protein RPS28	309.3	138.657	1082.84	922.084	19964.5	319.7	360.8	173.47	173.75	0	0	0.059385	0.00629485	0.0301158
TGRH88_002660	dense granule protein DG32	336.435	17.6572	675.448	393.756	21009.6	197.3	229.4	220.8	176.85	0	0	0.0593264	0.00720911	0.0185857
TGRH88_060120	microneme protein MIC8	139.252	76.0448	1020.24	1742.96	19352.4	154.6	187.6	501.28	411.97	0	0	0.059313	0.0165566	0.0145633
TGRH88_062970	putative calmodulin	0	0	962.862	824.011	20198	42.2	242.7	433.14	367.76	0	0	0.0591121	0.0145197	0.00397524
TGRH88_057220	putative elongation factor 1-gamma	144.328	66.3897	2521.74	1848.92	17559.5	147.1	190.3	90.25	116.84	0	0	0.0588272	0.00375439	0.0138568
TGRH88_051410	unspecified product	0	0	199.119	239.181	21475.7	78.1	171	1235.46	906.28	0	0	0.0587329	0.0388282	0.00735703
TGRH88_060810	aspartyl protease ASP3	0	0	1903.39	2943.97	16883.9	198.8	242	626.17	667.4	0	0	0.0584358	0.0234515	0.018727
TGRH88_026130	SAG-related sequence SRS20A	177.861	25.8427	380.883	245.907	21131.4	38.8	167.7	84.04	27.87	0	0	0.0583098	0.00202885	0.00365496
TGRH88_027290	unspecified product	155.514	51.0271	807.309	1111.91	19891.9	7.8	98.2	121.4	256.08	0	0	0.0582656	0.00684344	0.000734761
TGRH88_076700	unspecified product	82.3483	155.765	291.112	321.47	20955.7	100	119	1742.12	1563.72	0	0	0.0576751	0.0599325	0.00942001
TGRH88_064660	putative translation initiation factor eIF-5A	348.161	69.7101	1040.76	480.341	19851.3	256.3	311	82.74	72.72	0	0	0.0576648	0.00281838	0.0241435
TGRH88_074190	putative calcium binding protein precursor	0	0	1419.22	830.059	19097.5	271.5	331.7	524.55	438.7	0	0	0.0576517	0.017463	0.0255753
TGRH88_047940	unspecified product	116.777	48.3667	933.116	810.931	19775	123.4	117.3	691.67	578.04	0	0	0.0575398	0.0230189	0.0116243
TGRH88_064070	AP2 domain transcription factor AP2XII-8	0	0	5046.45	9984.56	6487.87	86.9	75.3	44.22	35.6	0	0	0.0574276	0.00144708	0.00818599
TGRH88_069070	unspecified product	20.9658	102.719	159.878	96.8038	21319.8	2.4	10.1	278.48	184.92	0	0	0.0574075	0.00840111	0.00022608
TGRH88_008910	Sec61beta family protein	0	0	471.079	262.641	20532.6	58.8	256.9	535.69	546.39	0	0	0.0572389	0.0196173	0.00553897
TGRH88_045990	reticulon protein	0	0	622.831	344.858	20409.2	47.9	136.9	745.11	823.99	0	0	0.0572137	0.0284467	0.00451218
TGRH88_073140	endoplasmic reticulum retention receptor	0	0	426.856	296.387	20629.5	74	121.5	824.3	884.99	0	0	0.0571086	0.0309882	0.00697081
TGRH88_059610	unspecified product	0	0	3535.62	6009.35	11781.4	168	121.7	62.13	63.79	0	0	0.0570391	0.00228284	0.0158256
TGRH88_034780	unspecified product	0	0	1612.74	2795.73	16866.2	79.2	73.8	219.38	180.99	0	0	0.0567741	0.00725842	0.00746065
TGRH88_051330	ribosomal protein RPL23	0	0	1602.34	1173.78	18008.3	593.1	537.9	211.65	197.69	963.884	0	0.0567045	0.00742104	0.0558701
TGRH88_054980	unspecified product	0	0	1168.12	1785.85	18151	339	156.8	651.11	561.4	0	0	0.0565435	0.0219819	0.0319338
TGRH88_024360	unspecified product	0	0	1285.23	1401	18457.4	39.6	117.4	233.96	166.25	0	0	0.0565416	0.00725552	0.00373032
TGRH88_007880	putative PP2C	58.7799	241.291	527.789	568.8	20026.1	31.2	62	1803.31	1861.3	0	0	0.0563386	0.0664368	0.00293904
TGRH88_034200	unspecified product	164.124	283.289	489.279	659.593	19711	32.1	155.9	1774.39	1660.9	0	0	0.0558892	0.0622794	0.00302382
TGRH88_028180	ribosomal protein RPL24	0	0	0	0	20649.9	272.9	257.6	110.39	122.16	0	0	0.0556014	0.00421597	0.0257072
TGRH88_023160	unspecified product	116.664	20.7104	78.4699	83.7585	20647.3	98.6	64.2	124.87	126.6	0	0	0.0555115	0.00455897	0.00928813
TGRH88_017000	unspecified product	0	0	577.891	649.84	19420.6	109.2	152.4	479.21	561.77	0	0	0.0553175	0.0188722	0.0102867
TGRH88_072250	myosin light chain MLC1	708.84	245.34	1286.84	1378.98	17473.9	172.1	516.1	636.33	537.68	0	0	0.0549321	0.021284	0.0162118
TGRH88_034350	unspecified product	0	0	472.751	987.901	19027.8	228.3	135.8	49.07	19.91	0	0	0.0548481	0.00125056	0.0215059
TGRH88_063470	putative ATP synthase F0 subunit 9	420.196	102.798	1105.16	528.325	18522.4	233.2	456.5	240.18	196.97	0	0	0.0548167	0.00792522	0.0219675
TGRH88_056440	tetratricopeptide repeat-containing protein	79.7635	1085.68	384.817	204.855	20003	0	16.6	4000.03	3978.13	0	0	0.0548083	0.144638	0
TGRH88_079680	unspecified product	269.501	550.455	560.696	768.51	18903	0	250.4	2196.67	1926.77	0	0	0.0544714	0.074755	0
TGRH88_069300	unspecified product	0	0	920.144	1015.01	18351.3	4.3	55.6	442.84	424.45	0	0	0.0540977	0.0157233	0.00040506
TGRH88_008770	rhoptry protein ROP15	323.685	75.5575	406.634	434.263	19208.6	170	279.5	351.53	246.14	0	0	0.0540629	0.0108353	0.016014
TGRH88_082400	enolase 2	210.876	22.9185	3188.83	1651.24	15085.2	75.2	391.3	3.41	3.68	0	0	0.0540298	0.000128537	0.00708385
TGRH88_026060	glucosephosphate-mutase GPM1	71.5642	415.659	777.369	850.57	18550.8	23.9	70.2	1534.37	2118.12	0	0	0.0538499	0.066217	0.00225138
TGRH88_018120	unspecified product	0	0	494.53	315.279	19308.8	80.1	122.3	635.5	700.9	0	0	0.0538286	0.024228	0.00754543
TGRH88_061610	unspecified product	125.096	66.4606	430.738	910.329	18695.6	144.3	110.8	524.42	562.86	0	0	0.0535801	0.0197116	0.0135931
TGRH88_024770	unspecified product	979.383	311.865	3014.63	1781.52	14654.5	492.6	645.7	26.34	42.95	0	0	0.0534443	0.00125618	0.046403
TGRH88_047120	rhoptry kinase family protein ROP11 (incomplete catalytic triad)	83.9066	21.05	975.069	616.726	18378.6	33.9	95.4	135.37	78.53	0	0	0.0533631	0.00387785	0.00319338
TGRH88_040060	4'-phosphopantetheinyl transferase superfamily protein	93.8215	41.7256	980.319	1613.2	17137.5	184.8	129.9	287.04	249.64	0	0	0.0528182	0.00972963	0.0174082
TGRH88_045970	EF-1 guanine nucleotide exchange domain-containing protein	0	0	1488.55	878.068	17222.9	190.3	212.4	175.33	152.66	0	0	0.0526613	0.00594622	0.0179263
TGRH88_051850	heat shock protein HSP21	114.106	1047.42	397.453	507.283	18685.6	17.5	94.9	3024.38	3577.93	0	0	0.052351	0.119695	0.0016485
TGRH88_068940	microneme protein MIC7	156.077	59.2508	1121.54	2013.59	16253.8	154.7	169.8	642.01	666.87	0	0	0.0520146	0.0237291	0.0145728
TGRH88_028220	unspecified product	0	0	611.687	439.694	18287.5	30.4	219.6	0.68	0.24	0	0	0.0520139	1.66789e-05	0.00286368
TGRH88_057470	unspecified product	78.6945	13.3221	2278.34	2656.01	14519.8	206.5	54.2	83.95	124.08	0	0	0.0518805	0.00377144	0.0194523
TGRH88_040910	unspecified product	0	0	608.657	1111.03	17537.6	996.3	208.4	1415.02	1611.79	0	0	0.051767	0.0548739	0.0938516
TGRH88_018740	unspecified product	83.9197	10.9258	634.138	674.21	18033.2	75	94	111.04	73.48	0	0	0.0516868	0.00334522	0.00706501
TGRH88_058960	ribosomal protein RPP0	256.057	126.302	2972.81	2498.83	13410.2	513.4	482.2	98.13	86.67	0	0	0.0514968	0.00335029	0.0483623
TGRH88_010710	putative mago nashi family protein 2	0	0	179.019	187.791	18887.6	93.8	85.4	361.71	308.39	0	0	0.0514322	0.0121484	0.00883597
TGRH88_034900	perforin-like protein PLP1	145.723	79.2981	2392.97	4120.8	12430.8	222.9	160.6	122.76	144.02	0	0	0.0508084	0.00483653	0.0209972
TGRH88_050950	rhoptry neck protein RON5	0	0	1790.03	1478.07	15574.4	130	190.8	255.67	254.3	0	0	0.0506171	0.00924539	0.012246
TGRH88_001770	ribosomal protein RPS20	355.06	137.89	2261.99	1584.48	14781.5	348.4	350.8	136.57	162.37	0	0	0.0504722	0.00541957	0.0328193
TGRH88_039820	glycoprotein	0	0	721.625	479.03	17646.6	187	111.3	228.21	199.49	0	0	0.0504184	0.0077539	0.0176154
TGRH88_041560	prenylcysteine oxidase	41.1818	142.418	539.626	572.936	17685.1	10.3	37.9	666.18	574.59	0	0	0.0500912	0.0224943	0.000970261
TGRH88_045980	peptidase family M3 protein	44.5772	256.058	466.334	430.518	17886.2	6	38.6	2474.7	2226.9	0	0	0.0500544	0.0852367	0.000565201
TGRH88_027150	glucose-6-phosphate isomerase GPI	91.5995	542.9	1149	1421.28	16099.2	25.5	147.2	570.58	594.92	0	0	0.0500412	0.0211297	0.0024021
TGRH88_013470	putative nucleosome assembly protein (NAP)	33.2256	71.4579	561.522	429.68	17749.5	36.1	41.6	268.12	298.95	0	0	0.0499498	0.0102806	0.00340062
TGRH88_022490	putative myosin heavy chain	48.5503	97.687	1032.75	2785.83	14887.2	63.4	69.2	318.14	377.14	0	0	0.0499303	0.0126049	0.00597229
TGRH88_074480	unspecified product	0	0	9487.25	7870.59	1401.59	10.5	12.5	3.48	2.79	0	0	0.0499221	0.000113671	0.000989101
TGRH88_036520	AP2 domain transcription factor AP2VIIa-7	0	0	8510.15	7460.06	2724.79	28.6	33.6	15.72	16.78	0	0	0.0498068	0.000589202	0.00269412
TGRH88_017630	unspecified product	195.375	79.575	1430.39	1414.37	15677.6	165.5	82.7	137.18	110.75	0	0	0.0494782	0.00449479	0.0155901
TGRH88_070080	ribosomal protein RPP1	756.462	413.194	2258.9	1613.48	14097	645.2	634	445.48	368.91	0	0	0.0494737	0.0147643	0.0607779
TGRH88_015120	leucyl aminopeptidase LAP	0	0	1242.79	881.557	16306.7	63.7	68.2	275.24	268.61	0	0	0.049197	0.00985961	0.00600055
TGRH88_050160	phosphorylase family protein	0	0	681.72	493.915	17209.7	50.2	88.6	271.77	206.35	0	0	0.0491295	0.00866797	0.00472885
TGRH88_046300	unspecified product	108.976	17.9129	871.438	677.576	16773.1	117	147.8	77.57	63.03	0	0	0.0491189	0.00254898	0.0110214
TGRH88_045360	putative membrane protein	0	0	162.227	140.877	18077.7	65.2	65.1	917.51	756.15	0	0	0.0490551	0.0303423	0.00614185
TGRH88_049180	unspecified product	0	0	1711.58	1989.51	14630.8	107.4	89.4	332.49	362.11	0	0	0.0489897	0.0125926	0.0101171
TGRH88_008620	RNA recognition motif-containing protein	0	0	406.313	385.418	17380	160.9	183.2	419.87	488.37	0	0	0.048813	0.0164657	0.0151568
TGRH88_012830	RNA recognition motif-containing protein	0	0	962.115	932.838	16324.5	85.4	77.1	146.1	215.31	0	0	0.0486579	0.00655211	0.00804469
TGRH88_036390	unspecified product	227.131	113.648	757.091	1453.51	15957.4	59.8	116.8	357.53	428.93	0	0	0.0486266	0.014258	0.00563317
TGRH88_041180	DEAD (Asp-Glu-Ala-Asp) box polypeptide 17	0	0	2529.03	2782.24	12809	136.2	134.7	250.17	277.52	1420.76	0	0.0485473	0.00956664	0.0128301
TGRH88_068460	unspecified product	74.86	205.028	379.406	249.822	17522.6	78.5	89.7	1276.47	1298.03	0	0	0.0485114	0.0466738	0.00739471
TGRH88_029860	cAMP-dependent protein kinase regulatory subunit	0	0	766.332	958.096	16333.4	45.6	77.1	143.79	161.76	0	0	0.0482279	0.0055394	0.00429552
TGRH88_047580	unspecified product	0	0	1498.75	2179.39	14346.1	185.4	97.7	134.99	96.78	0	0	0.0481935	0.00420182	0.0174647
TGRH88_033500	toxolysin TLN4	0	0	3668.64	7717.86	6633.05	104.8	95.6	45.27	45.1	0	0	0.0481754	0.00163834	0.00987217
TGRH88_041050	unspecified product	0	0	514.327	612.329	16826	224.3	138.1	877.2	1043.04	0	690.32	0.0481107	0.0348126	0.0211291
TGRH88_034710	putative ATPase synthase subunit alpha	0	0	1864.41	1681.49	14341.6	129.4	178.5	134.57	186.07	0	0	0.0480446	0.00581297	0.0121895
TGRH88_022410	protease inhibitor PI2	0	0	1057.16	2560.62	14205.4	875.8	223.6	741.43	756.68	0	1129.59	0.0479937	0.0271597	0.0825004
TGRH88_039480	AP2 domain transcription factor AP2X-9	99.0203	56.6899	2097.37	2893.68	12922.3	122.3	121.9	42.63	32.43	0	0	0.0479629	0.00136078	0.0115207
TGRH88_024860	zinc finger (CCCH type) motif-containing protein	0	0	1435.26	893.132	15589.2	56.8	96.9	140.88	93.01	0	0	0.0479077	0.00424026	0.00535057
TGRH88_082070	MIF4G domain-containing protein	0	0	5936.45	9137.54	2770.88	92	73.9	19.66	14.61	0	0	0.0476532	0.000621291	0.00866641
TGRH88_077980	2-oxoglutarate/malate translocase OMT	0	0	473.602	556.181	16776.6	37.9	81.2	850.62	717.76	0	0	0.0475703	0.0284336	0.00357018
TGRH88_074680	unspecified product	128.586	0	947.55	2412.2	14373.6	589.9	153.8	0.44	0.1	0	0	0.047569	9.78981e-06	0.0555686
TGRH88_045700	AGC kinase	0	0	479.294	448.295	16777	41.4	103.3	263.86	215.72	0	0	0.0473583	0.00869444	0.00389988
TGRH88_068290	rhoptry protein ROP16	197.069	25.6991	626.649	392.173	16583.6	146.7	187.2	104.23	81.49	0	0	0.0473098	0.00336697	0.0138192
TGRH88_081620	unspecified product	0	0	1070.1	1585.88	15035.2	79.8	87.6	734.93	677.43	0	0	0.0472807	0.0256051	0.00751717
TGRH88_049140	nmda receptor glutamate-binding chain	0	0	764.244	527.075	16374.1	71.9	75.8	392.36	357.39	0	0	0.0471811	0.0135924	0.00677299
TGRH88_003880	unspecified product	121.691	48.0465	2132.23	3671.93	11831.4	229.2	93.1	122.01	125.61	0	0	0.0471475	0.00448917	0.0215907
TGRH88_028250	unspecified product	0	0	523.832	471.251	16561	65.2	135.3	845.21	950.31	0	0	0.0470486	0.0325515	0.00614185
TGRH88_002180	unspecified product	89.9133	314.061	943.483	521.5	16066.2	56.7	50.8	369.44	321.63	0	0	0.0467576	0.0125286	0.00534115
TGRH88_005440	unspecified product	0	0	311.322	395.616	16808.8	21.3	54.8	17.12	13.22	0	0	0.046727	0.000550043	0.00200646
TGRH88_010620	unspecified product	0	0	262.511	205.045	16982.6	39.4	99.1	641.81	567.71	0	0	0.0466705	0.0219277	0.00371148
TGRH88_074230	eIF2 kinase IF2K-A (incomplete catalytic triad)	0	0	3954.87	6807.01	6723.61	62.1	39.9	19.25	17.91	0	0	0.046607	0.000673684	0.00584983
TGRH88_059040	microneme protein MIC14	0	0	3954.64	5136.44	8396.04	31.2	37.6	225.34	252.56	0	0	0.0466052	0.00866399	0.00293904
TGRH88_012110	unspecified product	0	0	284.713	201.078	16789.8	18.6	66.8	88.59	76.32	0	0	0.0461204	0.0029897	0.00175212
TGRH88_043360	proteasome subunit	0	0	701.849	435.234	16069.9	69.7	119.4	43.14	57.85	0	0	0.0460778	0.00183088	0.00656575
TGRH88_051660	unspecified product	62.7283	31.9471	2238.83	4053.11	10887.9	182.1	90.3	80.66	64.29	0	0	0.0459282	0.00262784	0.0171538
TGRH88_064630	heat shock protein	0	0	1463.67	1388.7	14202.7	175.3	202.3	220.05	277.31	0	0	0.0458941	0.00901678	0.0165133
TGRH88_053260	unspecified product	88.459	174.376	257.626	198.473	16697.9	18.1	70.8	783.87	686.74	0	0	0.0458076	0.0266611	0.00170502
TGRH88_074850	unspecified product	0	0	130.791	96.7576	16874.9	0	108.3	858.54	506.54	0	0	0.0457703	0.0247479	0
TGRH88_007470	unspecified product	0	0	900.324	1838.89	14359.6	106.1	74.2	504.73	536.12	0	0	0.0456698	0.0188699	0.00999463
TGRH88_041790	unspecified product	135.931	36.4153	940.982	867.653	15162.1	0	128.1	184.59	99.38	0	0	0.0454727	0.00514817	0
TGRH88_009540	calcium-dependent protein kinase CDPK1	0	0	964.104	1258.2	14766.3	46.9	107	144.75	142.72	0	0	0.0454641	0.00521163	0.00441798
TGRH88_073980	ribosomal protein RPL28	405.079	155.884	270.13	278.476	16140.8	353.5	338.7	203.4	192.2	0	0	0.0452846	0.00717195	0.0332997
TGRH88_064880	putative phosphate carrier	0	0	1033.68	500.112	15345.2	73	145.3	237.35	257.44	0	0	0.0452744	0.00897019	0.00687661
TGRH88_053480	unspecified product	0	0	860.135	1225.66	14724.1	196.1	198.8	384.76	355.95	0	0	0.045233	0.0134285	0.0184726
TGRH88_061590	fructose-bisphospatase II	0	0	585.158	454.594	15846.2	59.6	82	295.21	340.93	0	0	0.0451245	0.0115328	0.00561433
TGRH88_017070	cyclin, N-terminal domain-containing protein	0	0	3364.77	3251.83	10220.3	33.6	80.8	33.62	20.14	0	0	0.0449909	0.00097463	0.00316512
TGRH88_018570	ATPase/histidine kinase/DNA gyrase B/HSP90 domain-containing protein	0	0	4282.33	8033.32	4487.48	117.2	101	124.51	78.95	0	0	0.0449548	0.00368858	0.0110403
TGRH88_080950	unspecified product	0	0	336.942	329.074	16071.9	148.7	138	173.42	195.17	0	0	0.0448799	0.00668227	0.0140076
TGRH88_037060	unspecified product	0	0	340.666	273.806	16053.1	92.2	136.8	448.61	370.15	0	0	0.0446895	0.0148435	0.00868525
TGRH88_063150	glutamate/leucine/phenylalanine/valine dehydrogenase family protein	67.6621	33.8739	2247.68	3165.81	11268.3	194.5	96	79.2	90.48	0	0	0.0446188	0.00307618	0.0183219
TGRH88_024760	unspecified product	0	0	521.38	649.609	15423.4	182	106.8	402.24	357.72	0	0	0.0444152	0.0137775	0.0171444
TGRH88_008130	malate dehydrogenase MDH	0	0	742.411	210.019	15628.7	51	119.3	124.12	74.83	0	0	0.044413	0.00360682	0.00480421
TGRH88_045280	unspecified product	151.866	98.3219	1735.14	2612.11	12248.4	42.6	101.8	166.63	191.27	0	0	0.0444052	0.00648847	0.00401292
TGRH88_010140	putative proliferation-associated protein 2G4	118.377	61.1747	551.03	331.068	15693.1	113.9	108.7	197.97	181.86	0	0	0.0443692	0.00688605	0.0107294
TGRH88_040500	iron-sulfur cluster protein ISCU	0	0	363.113	228.895	15894.4	121.1	124.5	460.46	447.1	0	0	0.0441749	0.0164534	0.0114076
TGRH88_045830	DEAD (Asp-Glu-Ala-Asp) box polypeptide DDX3X	99.4443	32.0567	1676.4	1831.13	12911.9	222	157	100.98	64.69	0	0	0.0440833	0.00300348	0.0209124
TGRH88_019810	unspecified product	0	0	540.269	441.385	15281.2	62.6	177.2	628.48	553.17	0	0	0.0437207	0.0214225	0.00589693
TGRH88_037480	unspecified product	0	0	247.154	297.301	15639.5	6.2	198.4	817.19	550.42	0	0	0.0435672	0.0247938	0.000584041
TGRH88_021290	unspecified product	0	0	298.353	249.616	15773.3	50	49	279.64	252.7	0	0	0.0435351	0.00965094	0.00471
TGRH88_008430	TB2/DP1, HVA22 family protein	0	0	262.514	309.684	15668.3	120.6	123.1	1528.99	1760.88	0	0	0.0435173	0.059643	0.0113605
TGRH88_043710	rhoptry neck protein RON3	0	0	2299.11	1684.11	12183.4	74	196.3	203.66	172.23	0	0	0.0435155	0.00681462	0.00697081
TGRH88_013870	putative FIKK kinase	53.2712	13.4976	2474.36	6324.78	7469.51	0	56	5.86	5.46	0	0	0.0434138	0.000205224	0
TGRH88_028940	unspecified product	0	0	14.0973	11.8686	16253.4	0	19.8	29.09	8.72	0	0	0.043346	0.000685468	0
TGRH88_058850	PIK3R4 kinase-related protein	61.4602	104.512	1171.05	1458.97	13564.9	24.4	103.4	222.74	132.87	0	0	0.0433438	0.00644696	0.00229848
TGRH88_058250	DnaK family protein	0	0	986.575	1083.34	14080.7	54.6	123.2	260.33	332.71	0	0	0.0432786	0.0107514	0.00514333
TGRH88_063410	cathepsin B	50.3393	220.837	669.06	636.677	14850.3	69.2	94.7	1183.31	1384.96	0	0	0.0432172	0.0465609	0.00651865
TGRH88_076550	Brf1p family coiled coil protein	156.496	55.3101	662.158	621.906	14761	174.6	200	179.26	156.7	0	0	0.0432021	0.00609071	0.0164473
TGRH88_062940	Ctr copper transporter family protein	52.33	105.432	251.091	219.087	15643.8	39.6	80.9	388.22	372.1	0	0	0.0430686	0.0137841	0.00373032
TGRH88_020420	HECT-domain (ubiquitin-transferase) domain-containing protein	0	0	3807.49	6125.36	6183.02	57.3	39.8	10.24	10.2	0	0	0.0429644	0.000370563	0.00539767
TGRH88_051880	putative anonymous antigen-1	0	0	3764.64	4586.63	7660.55	48.6	80.5	73.93	53.66	0	0	0.0427959	0.00231312	0.00457812
TGRH88_000670	dual specificity phosphatase, catalytic domain-containing protein	82.4993	24.8663	512.306	894.108	14591.2	162.6	67.5	348.57	233.25	0	0	0.0427236	0.010548	0.0153169
TGRH88_006720	N-acyl-phosphatidylethanolamine-hydrolyzing phospholipase D family protein	0	0	1777.68	3525.76	10614.2	141.4	82.7	309.86	217.65	0	0	0.0425512	0.00956338	0.0133199
TGRH88_010170	unspecified product	0	0	799.759	625.035	14436.1	50.4	84.9	398.83	378.14	0	0	0.0424064	0.0140859	0.00474769
TGRH88_015480	CCR4-Not complex component, Not1 protein	0	0	2620.42	3164.91	10065.3	93.1	67.5	26.71	20.11	0	0	0.0423326	0.000848813	0.00877003
TGRH88_067080	unspecified product	0	0	369.243	227.508	15199.3	44	82.4	500.68	430.08	0	0	0.0422271	0.016874	0.0041448
TGRH88_073100	unspecified product	0	0	426.629	321.799	14994.9	26	111.5	310.41	159.07	0	0	0.0421643	0.00851134	0.0024492
TGRH88_006890	putative ubiquinol cytochrome c oxidoreductase	0	0	956.257	690.436	14076.7	72	126.2	438.73	457.44	0	0	0.0421505	0.0162469	0.00678241
TGRH88_079370	unspecified product	41.6825	123.057	1251.53	2828.12	11718.7	74.2	48.1	135.27	125.19	0	0	0.0421419	0.00472195	0.00698965
TGRH88_030990	putative rhoptry kinase family protein ROP34	160.186	46.355	907.083	1796.13	12913.2	936.6	216.9	236.85	279.24	0	0	0.042107	0.00935634	0.0882278
TGRH88_076260	unspecified product	0	0	1075.85	1016	13615.8	11.6	117.7	336.83	233.47	0	0	0.0420859	0.0103391	0.00109272
TGRH88_063960	zinc finger (CCCH type) motif-containing protein	0	0	3799.64	6353.94	5578.81	18.2	69.8	19.46	14.64	0	0	0.0420244	0.000618209	0.00171444
TGRH88_058100	cytosolic tRNA-Ala synthetase	76.4773	17.8764	4713.71	4221.51	6723.53	111	125	37.93	36.89	0	0	0.0419753	0.00135643	0.0104562
TGRH88_038510	ribonucleoside-diphosphate reductase small subunit	0	0	1155.17	703.934	13700.4	143.1	155.2	100.11	73.56	0	0	0.0417916	0.00314851	0.01348
TGRH88_005960	unspecified product	137.321	23.6899	2209.76	3877.31	9493.2	256.5	117.2	78.8	90.13	0	0	0.0417459	0.00306258	0.0241623
TGRH88_017600	rhoptry neck protein RON8	0	0	2501.68	2576.89	10461.7	117	134.9	41.88	37.53	0	0	0.0416865	0.00143965	0.0110214
TGRH88_067740	glycerophosphodiester phosphodiesterase family protein	44.9137	205.511	421.928	619.737	14575.8	19.1	18	608.38	503.97	0	0	0.0415809	0.0201661	0.00179922
TGRH88_037370	putative chorismate synthase	0	0	1273.43	2016.11	12246.6	62.9	92.9	111.97	173.97	0	0	0.0415639	0.00518389	0.00592519
TGRH88_008260	unspecified product	0	0	7623.77	6993.54	960.926	30.9	11.3	24.18	42.02	0	0	0.0414588	0.00120016	0.00291078
TGRH88_073840	rhoptry neck protein RON4	148.285	89.5124	1170.58	777.303	13412	165.8	226.5	223.58	263.54	0	0	0.0414505	0.00883114	0.0156184
TGRH88_080960	asparaginyl-tRNA synthetase (NOB+tRNA synthase)	100.562	50.1602	1401.8	662.378	13350.6	190.3	170.4	193.24	165.03	0	0	0.0414471	0.00649518	0.0179263
TGRH88_041260	unspecified product	0	0	383.151	311.786	14759	92	120.5	293.48	231.69	0	0	0.0414187	0.00952096	0.00866641
TGRH88_056640	unspecified product	0	0	4545.21	8663.83	2290.88	58.5	51.4	24.67	19.3	0	0	0.0413572	0.000797145	0.00551071
TGRH88_032950	AP2 domain transcription factor AP2VIIa-2	73.7676	150.891	662.868	859.402	13913.4	108	88.3	422.93	453.72	0	0	0.0412845	0.015893	0.0101736
TGRH88_004610	PLU-1 family protein	0	0	4271.24	5190.12	5980.42	42.5	37.4	6.16	3.84	0	0	0.0411653	0.000181293	0.0040035
TGRH88_047510	inner membrane complex protein IMC2A	98.2165	57.4799	2204.91	4378.56	8760.92	294.2	126.5	95.34	83.29	0	0	0.0411433	0.00323843	0.0277137
TGRH88_074430	unspecified product	0	0	595.784	390.879	14340.7	44	135.6	372.24	384.17	0	0	0.0411221	0.0137132	0.0041448
TGRH88_069610	IMC sub-compartment protein ISP1	0	0	448.343	451.177	14403.3	55.1	120.3	363	321.89	0	0	0.0410162	0.0124166	0.00519043
TGRH88_035240	unspecified product	86.9626	153.211	374.903	400.198	14523.2	85.5	74.5	567.86	607.09	0	0	0.0408825	0.021301	0.00805411
TGRH88_022180	unspecified product	0	0	1172.25	941.274	13033.6	494.8	171	0.44	0.45	0	0	0.0407371	1.61351e-05	0.0466102
TGRH88_076120	unspecified product	0	0	1102.01	1751.45	12367.3	72.1	81.4	426.37	485.99	0	0	0.0406945	0.0165404	0.00679183
TGRH88_037160	unspecified product	178.395	38.8766	15.8385	32.6411	15011	278.1	136.6	58.93	88.15	0	0	0.0404124	0.00266646	0.026197
TGRH88_007070	unspecified product	35.8958	20.8463	1468.37	3414	10211.7	51.9	65.4	18.27	17.87	0	0	0.0403151	0.000655192	0.00488899
TGRH88_048550	unspecified product	0	0	1152.51	1600.05	12305.9	9.3	95.4	119.33	87.33	0	0	0.0403002	0.0037466	0.000876061
TGRH88_020320	KRUF family protein	0	0	715.049	868.83	13540.6	19.6	23.1	111.48	109.94	0	0	0.0402834	0.00401419	0.00184632
TGRH88_059410	unspecified product	0	0	687.418	855.563	13385.4	92.4	172.2	1187.29	1132.76	0	0	0.0401585	0.0420609	0.00870409
TGRH88_019670	translation initiation factor 3 subunit	0	0	429.068	442.957	14014.3	146	150.9	299.49	355.81	0	0	0.03999	0.0118801	0.0137532
TGRH88_034180	putative integral membrane protein, GNS1/SUR4 family protein	46.3719	15.1707	518.823	490.066	13932.3	54.8	70.4	105.02	77.94	0	0	0.0399219	0.00331693	0.00516217
TGRH88_082760	non-specific serine/threonine protein kinase	0	0	3601.57	7223.1	4076.49	43.8	32.4	6.26	5.52	0	0	0.0397143	0.000213563	0.00412596
TGRH88_055770	transporter, major facilitator family protein	0	0	1287.02	2113.58	11421.4	73.8	98.7	831.9	851.4	0	0	0.03968	0.030517	0.00695197
TGRH88_054780	zinc finger, C3HC4 type (RING finger) domain-containing protein	0	0	1787.33	3292.76	9774.87	9.2	53.3	165.13	62.82	0	0	0.0396471	0.00413257	0.000866641
TGRH88_012490	unspecified product	0	0	464.862	512.154	13749.1	0	165.2	177.97	119.41	0	0	0.0396018	0.00539129	0
TGRH88_041530	fructose-1,6-bisphosphate aldolase	0	0	2275.67	2403.83	9976.66	126.4	210.7	222.82	168.92	0	0	0.0395369	0.00710197	0.0119069
TGRH88_045940	unspecified product	116.911	54.4739	511.56	944.485	13277.1	433.4	132.9	250.57	287.88	0	0	0.0395349	0.00976171	0.0408263
TGRH88_037670	unspecified product	0	0	4574.13	8558.18	1680.16	48.4	53.5	11	8.55	0	0	0.0395345	0.000354428	0.00455928
TGRH88_070720	membrane protein FtsH1	0	0	1535.05	1311.28	11877.6	60.5	110.5	264.55	289.31	0	0	0.0394507	0.0100411	0.00569911
TGRH88_069900	nuclear factor NF3	315.847	110.349	591.224	495.179	13486.3	690.6	255.5	223.96	209.11	0	0	0.0394341	0.00785125	0.0650546
TGRH88_078580	eukaryotic translation initiation factor 3 subunit 6 interacting protein	109.974	35.0508	940.46	529.516	13213	161	137.9	218.13	217.21	0	0	0.0394148	0.0078924	0.0151662
TGRH88_020650	unspecified product	0	0	704.662	797.309	13180.9	12.5	103.9	952.63	1158.87	0	0	0.0393239	0.03828	0.0011775
TGRH88_017530	AP2 domain transcription factor AP2IX-8	0	0	4259.07	8677.6	1713.87	98.2	80.8	28.19	20.43	0	0	0.0391765	0.000881446	0.00925045
TGRH88_033960	NAC domain-containing protein	178.921	56.1918	706.831	544.631	13246.1	207.7	191.6	137.71	107	0	0	0.0390643	0.00443642	0.0195654
TGRH88_037100	aspartyl protease ASP1	35.9381	193.571	325.252	230.75	14028.2	21.1	41.8	901.65	1001.8	0	0	0.0388964	0.0345082	0.00198762
TGRH88_028720	unspecified product	0	0	525.833	379.364	13650	34.9	70.2	470.57	414.95	0	0	0.0388947	0.0160538	0.00328758
TGRH88_046190	putative cytochrome C oxidase subunit IIa	77.7082	34.0553	744.725	533.051	13262.7	38.8	78.6	127.77	104.95	0	0	0.038878	0.00421905	0.00365496
TGRH88_082500	unspecified product	166.004	76.1162	390.244	352.318	13636.6	112.5	154.9	425.6	499.54	0	0	0.0386518	0.0167721	0.0105975
TGRH88_039120	transporter, major facilitator family protein	0	0	1326.02	971.06	12109.5	107.4	103.8	286.77	253.31	0	0	0.0385889	0.00979126	0.0101171
TGRH88_020990	unspecified product	0	0	508.617	221.574	13676.1	8.9	51.5	340.16	304.09	0	0	0.038449	0.0116798	0.000838381
TGRH88_023590	alveolin domain containing intermediate filament IMC6	103.244	30.2081	759.116	542.607	12975.2	8.6	138.2	116.63	80.9	0	0	0.0383357	0.00358108	0.000810121
TGRH88_078830	cell division protein CDC48CY	0	0	1945.97	1406.66	10832.6	112.8	218.4	174.05	195.21	0	0	0.0383051	0.00669442	0.0106258
TGRH88_029200	unspecified product	89.6399	27.1524	1525.99	1078.71	11652.9	3	116.4	77.11	22.98	0	0	0.0382264	0.00181456	0.0002826
TGRH88_014370	cathepsin CPC1	0	0	1664.21	2520.8	10042.6	91	114.6	413.48	433.35	0	0	0.0381418	0.0153524	0.00857221
TGRH88_014870	NAD/NADP octopine/nopaline dehydrogenase, alpha-helical domain-containing protein	149.676	36.6648	697.117	337.763	13033.7	8.5	182.7	150.91	67.95	0	0	0.0378999	0.00396778	0.000800701
TGRH88_003350	MIF4G domain-containing protein	0	0	3980.45	5047.66	5090.52	141.3	78.8	23.89	20.39	0	0	0.0377566	0.000802765	0.0133105
TGRH88_034020	putative integral membrane protein	0	0	698.056	963.444	12470.4	68.4	62.6	204.65	214.85	0	0	0.0377488	0.00760524	0.00644329
TGRH88_081050	protein phosphatase 2C domain-containing protein	0	0	2140	2088.02	9821.66	114.9	129.2	585.4	586.84	0	0	0.0377073	0.0212519	0.0108236
TGRH88_065050	glucose-6-phosphate 1-dehydrogenase	0	0	1468.59	1750.23	10781.1	193.4	109.9	95.58	85.56	0	0	0.0375237	0.00328394	0.0182183
TGRH88_059460	unspecified product	0	0	506.442	670.485	12871.3	38.8	60.9	690.61	812.21	0	0	0.0375217	0.0272451	0.00365496
TGRH88_012140	putative cell-cycle-associated protein kinase GSK	0	0	543.938	621.732	12811.6	74.3	102.8	324.6	276.79	0	0	0.0374446	0.0109028	0.00699907
TGRH88_069730	Pumilio-family RNA binding repeat-containing protein	51.2605	20.564	1733.71	1758.83	10417.9	74.4	81.3	47.74	28.56	0	0	0.0372097	0.00138326	0.00700849
TGRH88_068890	ATP synthase beta subunit ATP-B	0	0	1310.11	587.56	11922.9	66.3	160.9	111.17	101.27	0	0	0.0371824	0.00385139	0.00624547
TGRH88_027940	unspecified product	0	0	939.301	1657.12	11286.9	253.2	89.6	35.46	38.88	0	0	0.0371596	0.00134773	0.0238515
TGRH88_065320	putative multiprotein bridging factor type 1 family transcriptional co-activator	0	0	289.244	337.953	13147.4	232.9	167.1	473.71	354.68	0	0	0.0370766	0.0150181	0.0219392
TGRH88_015110	RNA recognition motif-containing protein	112.264	61.7921	1052.04	1180.62	11553.4	189.9	144.6	138.37	161.44	0	0	0.0370472	0.00543534	0.0178886
TGRH88_049640	AMP-binding enzyme domain-containing protein	0	0	1211.81	1420.52	11192.3	90	77.1	168.41	225.08	0	0	0.0369702	0.00713369	0.00847801
TGRH88_043430	putative 50S ribosomal protein L4	0	0	241.604	201.761	13399.6	16.1	41.3	49.19	49.61	0	0	0.0369239	0.00179117	0.00151662
TGRH88_015880	GCC2 and GCC3 domain-containing protein	0	0	3853.55	5232.26	4752.88	28.5	33.4	13.32	14.93	0	0	0.0368914	0.000512152	0.0026847
TGRH88_028390	nucleosome assembly protein (nap) protein	0	0	796.864	460.256	12477.6	129.9	128.4	259.01	218.87	0	0	0.0368677	0.00866362	0.0122366
TGRH88_061370	unspecified product	63.9804	9.61176	281.947	232.019	13330	10.6	10.7	1.92	1.87	0	0	0.036845	6.871e-05	0.000998521
TGRH88_058480	zinc finger (CCCH type) motif-containing protein	0	0	813.373	891.148	12054.8	51	49.7	96.67	94.99	0	0	0.0367238	0.00347466	0.00480421
TGRH88_060560	serpin (serine proteinase inhibitor) superfamily protein	0	0	1272.79	2584.41	9793.14	504.1	155.7	614.59	662.53	918.838	0	0.0367158	0.0231533	0.0474863
TGRH88_061870	unspecified product	0	0	245.33	336.797	13111.4	30.8	28.3	702.17	719.88	0	0	0.0364917	0.0257808	0.00290136
TGRH88_044870	unspecified product	0	0	762.407	567.563	12264.3	68.7	108.2	306.47	311.92	0	0	0.0364404	0.011211	0.00647155
TGRH88_028570	unspecified product	69.5768	159.565	1661.16	2946.5	8991.26	160.7	101.1	357.66	455.11	0	0	0.0364338	0.0147349	0.015138
TGRH88_025590	unspecified product	0	0	405.153	430.024	12686	2.9	99.7	842.2	342.98	0	0	0.0362232	0.0214865	0.00027318
TGRH88_024130	unspecified product	91.8532	24.129	1243.29	1021.41	11226.7	2.4	116.1	82.87	26.97	0	0	0.0361877	0.00199132	0.00022608
TGRH88_059420	unspecified product	0	0	186.945	143.277	13169.1	32.5	51.4	479.09	456.26	0	0	0.0360368	0.0169572	0.0030615
TGRH88_031070	SCP family extracellular subfamily protein	0	0	475.543	698.327	12238.9	136.2	120.8	228.18	206.68	0	0	0.0359913	0.0078837	0.0128301
TGRH88_077340	putative nuclear transport factor 2	0	0	340.24	193.109	12819.3	100.4	157.6	670.01	550.74	0	0	0.0359291	0.0221313	0.00945769
TGRH88_076760	unspecified product	187.096	101.525	1988.32	4616.62	6725.77	268.3	166	163.16	161.52	0	0	0.0358931	0.00588622	0.0252739
TGRH88_079120	adaptin c-terminal domain-containing protein	0	0	331.006	472.392	12658.2	9.3	19.8	9.23	8.69	0	0	0.0358524	0.000324877	0.000876061
TGRH88_049210	thioredoxin reductase	0	0	1560.57	1221.36	10554.4	104.2	133.9	201.38	193.23	0	0	0.0358226	0.007154	0.00981565
TGRH88_004240	putative autophagy-related protein 8 atg8	0	0	246.608	323.931	12701.2	101.1	154.2	754.3	559.14	0	0	0.0357049	0.0238117	0.00952363
TGRH88_001800	unspecified product	0	0	1959.64	2571.78	8779.96	156.2	68.3	43	35.24	0	0	0.0355819	0.00141844	0.0147141
TGRH88_062750	GTPase RAB7	0	0	568.871	328.869	12400.7	16.2	78.7	232.76	245.94	0	0	0.0355752	0.00867849	0.00152604
TGRH88_024430	unspecified product	76.83	12.0576	499.799	785.076	12054.3	15.9	29.6	14.16	11.47	0	0	0.035553	0.000464654	0.00149778
TGRH88_082910	unspecified product	0	0	19.2869	18.6866	13149.5	1.7	128.7	8.55	3.09	0	0	0.0354129	0.000211025	0.00016014
TGRH88_067370	unspecified product	0	0	355.632	409.457	12370	110.2	132.1	922.12	753.14	0	0	0.0352827	0.0303713	0.0103809
TGRH88_007130	transporter, major facilitator family protein	0	0	762.641	383.203	12003.4	133.3	74.1	289.95	307.29	0	0	0.0351661	0.0108275	0.0125569
TGRH88_002430	Ser/Thr phosphatase family protein	0	0	738.557	946.793	11459.9	117.2	74.4	87.8	106.7	0	0	0.0351563	0.00352615	0.0110403
TGRH88_062530	V-type H(+)-translocating pyrophosphatase VP1	45.0904	130.68	834.776	873.115	11417	27.3	46.2	264.19	304.63	0	0	0.0350271	0.0103123	0.00257166
TGRH88_041400	putative peptidase M16 family protein	0	0	816.536	674.539	11548.4	72	119.5	209.63	231.93	0	0	0.0349951	0.00800517	0.00678241
TGRH88_001790	unspecified product	0	0	288.165	274.803	12520.3	49.2	73.7	517.82	586.17	0	0	0.0349897	0.0200146	0.00463464
TGRH88_075660	unspecified product	0	0	676.617	329.321	12021.7	51.9	120.7	317.39	231.94	0	0	0.0349666	0.00995896	0.00488899
TGRH88_056160	TBC domain-containing protein	0	0	3155.36	6368.12	3591.23	39.1	27.6	16.8	17.15	0	0	0.0349506	0.000615489	0.00368322
TGRH88_060010	unspecified product	0	0	561.583	773.593	11697	27.2	79.1	62.19	116.67	0	0	0.0348681	0.0032426	0.00256224
TGRH88_022110	HECT-domain (ubiquitin-transferase) domain-containing protein	0	0	3070.32	5632.94	4387.68	26.6	19.1	5.4	4.72	0	0	0.0348649	0.000183468	0.00250572
TGRH88_000540	unspecified product	42.5686	148.497	625.906	423.206	11972.4	28.2	76.2	579.11	576.27	0	0	0.034832	0.0209462	0.00265644
TGRH88_054070	putative rhoptry protein	0	0	930.754	906.378	11075.2	110.6	138.5	292.83	267.27	0	0	0.0347073	0.0101542	0.0104185
TGRH88_037280	putative eukaryotic initiation factor-3 subunit 10	57.3552	21.46	1254.35	918.267	10737	115.3	106.2	154.42	123.7	0	0	0.0346143	0.00504212	0.0108613
TGRH88_014400	PEP-carboxykinase I	0	0	1042.07	983.185	10853.2	135.6	123.1	252.76	207.08	0	0	0.0345762	0.00833657	0.0127735
TGRH88_033260	rhoptry kinase family protein ROP35	0	0	1241.69	2053.1	9623.5	122.6	78.1	212.2	223.73	0	0	0.0345626	0.0079031	0.0115489
TGRH88_054340	rhoptry protein ROP10	0	0	543.897	488.237	11840.9	67.2	100.7	536.82	666.89	0	0	0.0345023	0.0218224	0.00633025
TGRH88_065740	putative proteasome subunit alpha type 1	0	0	693.687	460.524	11680	27.5	129.4	484.28	527.17	0	0	0.0344755	0.0183369	0.0025905
TGRH88_057580	unspecified product	9.04726	22.6049	2904.58	4354.12	5598.1	53.2	33.1	32.22	30.15	0	0	0.0342794	0.00113072	0.00501145
TGRH88_073230	putative Bax inhibitor-1	96.7036	299.502	569.04	542.884	11615.5	211.4	127.2	1104.94	1112.31	0	0	0.0341855	0.0401972	0.0199139
TGRH88_025720	AGC kinase	0	0	1161.43	1929.47	9617.23	145.9	128.2	421.49	467.36	0	0	0.0341369	0.0161142	0.0137438
TGRH88_040300	rRNA pseudouridine synthase	0	0	777.256	940.33	11027.5	115.7	64.9	402.74	343.61	0	0	0.0340669	0.0135308	0.010899
TGRH88_038420	SAG-related sequence SRS49D	44.118	454.893	0	0	12774.9	0	0	2321.25	1677.43	0	0	0.0339737	0.0724932	0
TGRH88_021850	unspecified product	0	0	1363.72	1308	9947.12	34	85.2	117.54	94.55	0	0	0.0337851	0.00384504	0.0032028
TGRH88_008300	phosphoglycerate kinase PGKI	0	0	1290.56	1071.78	10188	19.6	130.4	199.01	206.53	0	0	0.0337232	0.00735215	0.00184632
TGRH88_036350	putative peptidase M16, alpha subunit	84.9206	25.3333	1175.17	836.431	10560.5	57.8	86.6	65.52	73.71	0	0	0.0336646	0.00252414	0.00544477
TGRH88_021570	unspecified product	0	0	727.148	524.419	11250	22.9	114.6	633.04	472.5	0	0	0.0335514	0.0200427	0.00215718
TGRH88_009750	unspecified product	60.9154	153.606	754.666	1122.48	10552.8	88.9	140.3	402.63	510.51	0	0	0.0334295	0.0165546	0.00837439
TGRH88_014770	putative proteasome subunit beta type 1	0	0	452.936	245.403	11788.1	35.5	66.4	90.58	95.22	0	0	0.0333831	0.00336842	0.0033441
TGRH88_000450	unspecified product	55.7216	130.776	2297.7	3446.43	6727.81	29.7	72.8	102.56	77.62	0	0	0.0333615	0.00326653	0.00279774
TGRH88_055250	IMC sub-compartment protein ISP3	0	0	102.995	116.852	12273.4	12.4	49.5	406.06	311.89	0	0	0.0333562	0.0130159	0.00116808
TGRH88_014590	putative eukaryotic initiation factor-3, delta subunit	0	0	569.107	424.789	11403.3	198.2	134.4	181.01	161.04	0	0	0.0333264	0.00620112	0.0186705
TGRH88_071320	unspecified product	0	0	143.396	103.509	12190.9	71	87.4	1454.1	1495.51	0	0	0.0333094	0.0534743	0.00668821
TGRH88_035390	ribosomal protein RPL44	0	0	852.42	964.462	9975.12	521.3	719.5	331.68	268.62	0	0	0.0332731	0.010883	0.0491065
TGRH88_034680	cyclic nucleotide-binding domain-containing protein	0	0	364.23	470.588	11665.7	3.7	4.7	21.44	24.21	0	0	0.0332564	0.000827602	0.00034854
TGRH88_041030	putative U2 snRNP auxiliary factor	0	0	261.163	280.382	11897.1	58.7	62.8	410.83	420.15	0	0	0.0332464	0.0150651	0.00552955
TGRH88_019600	putative histone lysine methyltransferase, SET	71.0348	37.6058	1709.76	1524.65	9137.98	1.2	118.7	51.82	20.98	0	0	0.0332188	0.00131981	0.00011304
TGRH88_003630	phospholipase/carboxylesterase	0	0	689.542	955.924	10780.6	34.1	61	240.95	219.59	0	0	0.033208	0.00834926	0.00321222
TGRH88_057920	unspecified product	0	0	521.296	941.131	10878.3	106.6	128.4	28.68	9.98	0	0	0.0331605	0.000700878	0.0100417
TGRH88_054990	unspecified product	0	0	297.775	346.333	11587.3	211.7	211.6	1149.13	1087.86	0	0	0.033091	0.040555	0.0199422
TGRH88_019080	unspecified product	0	0	8.78441	3.10329	12409.7	0	5.6	6179.9	7428.18	0	0	0.0330488	0.246705	0
TGRH88_064030	pentatricopeptide repeat domain-containing protein	18.1473	43.4666	541.659	707.155	11132.9	12	24.2	62.25	43.63	0	0	0.0329922	0.00191953	0.0011304
TGRH88_017850	unspecified product	0	0	0	0	12279.3	71	121.6	436.57	427.95	0	0	0.0329788	0.0156731	0.00668821
TGRH88_018340	putative heat shock protein 75	0	0	617.688	275.573	11428	120.7	62.8	430.77	283.69	0	0	0.0329341	0.0129526	0.01137
TGRH88_041070	unspecified product	0	0	667.863	1088.99	10356.9	342.7	256.9	1015.97	1277.04	0	0	0.0328986	0.0415706	0.0322824
TGRH88_004860	putative cell-cycle-associated protein kinase SRPK	0	0	2092.04	2491.55	7621.09	116	101.4	83.46	63.27	0	0	0.0327268	0.00266011	0.0109272
TGRH88_081610	NLI interacting factor family phosphatase	0	0	1634.44	2557.71	8062.01	90.4	48	108.72	123.24	0	0	0.0327164	0.00420527	0.00851569
TGRH88_021070	unspecified product	0	0	611.496	616.131	10821.4	296	251.6	158.37	191.31	0	0	0.0327122	0.00633945	0.0278832
TGRH88_014230	unspecified product	74.0744	37.2896	2097.86	1965.3	8121.37	45.5	87.6	75.56	70.39	0	0	0.0326365	0.00264597	0.0042861
TGRH88_015740	unspecified product	0	0	3.26473	1.1098	12056.2	159	179.8	0	0	0	0	0.0325521	0	0.0149778
TGRH88_052900	unspecified product	0	0	3094.3	3996.16	5117.27	29.9	27.1	46.68	37.51	0	0	0.0325373	0.0015263	0.00281658
TGRH88_078860	putative GTPase activating protein for adp ribosylation factor	0	0	519.364	609.523	10976.1	95.5	93.1	255.69	280.9	0	0	0.0324395	0.00972799	0.00899611
TGRH88_021380	formate/nitrite transporter protein	0	0	603.163	358.012	11196.5	31	39.8	66.68	80.37	0	0	0.0324379	0.00266591	0.0029202
TGRH88_046320	aconitate hydratase ACN/IRP	0	0	1109.82	1068.12	9894.41	65.5	94.7	123.29	104.02	0	0	0.032357	0.00412097	0.00617011
TGRH88_015520	unspecified product	0	0	4478.96	7624.14	0	0	0	0	0	0	0	0.032187	0	0
TGRH88_021020	dynamin-related protein DRPB	0	0	935.56	1080.43	9931.5	121.8	118.4	298.84	341.25	0	0	0.032088	0.0116044	0.0114736
TGRH88_002520	unspecified product	5.26132	16.4927	4304.1	4898.93	2812.61	12.9	18.7	9.07	7.55	0	0	0.0320041	0.000301309	0.00121518
TGRH88_061540	unspecified product	0	0	3028.91	4913.02	4027.3	46.9	41.7	22.8	17.32	0	0	0.0319419	0.000727347	0.00441798
TGRH88_016680	unspecified product	0	0	878.519	1217.24	9871.47	84.5	36.2	195.65	200.75	0	0	0.0319219	0.00718645	0.00795991
TGRH88_061630	heat shock protein HSP60	0	0	1232.4	1036.18	9601.42	136.4	110.8	166.42	162.64	0	0	0.0318617	0.00596562	0.0128489
TGRH88_036180	FHA domain-containing protein	0	0	2061.76	2499.43	7307.36	138.7	104.7	176.42	142.15	0	0	0.0318417	0.00577545	0.0130656
TGRH88_057840	putative vacuolar ATP synthase subunit b	0	0	762.242	697.038	10425.2	41.8	78.3	253.95	348.41	0	0	0.0318138	0.0109204	0.00393756
TGRH88_043180	putative eukaryotic initiation factor-4E	0	0	341.36	262.733	11236.5	119.9	98.8	663.75	632.48	0	0	0.0317516	0.0234997	0.0112946
TGRH88_067480	microtubule associated protein SPM1	163.041	36.8433	558.272	608.321	10574.1	16.4	157.3	140.48	58.58	0	0	0.0316414	0.00360882	0.00154488
TGRH88_002370	T-complex protein 1 eta subunit	0	0	964.047	666.148	10162.9	44.1	91.6	267.97	288.57	0	0	0.0316061	0.0100897	0.00415422
TGRH88_011370	putative Acetyl-coenzyme A synthetase 2	0	0	2559.74	3092.58	6155.68	4.6	44.7	133.12	185.18	0	0	0.0315211	0.00577055	0.00043332
TGRH88_029400	unspecified product	0	0	290.841	181.102	11266.7	26.9	77.3	264.04	252.04	0	0	0.0314232	0.00935616	0.00253398
TGRH88_014280	unspecified product	0	0	1973.92	2863.66	6902.1	101.9	68.5	119.56	64.64	0	0	0.0314027	0.00333941	0.00959899
TGRH88_067030	acyl carrier protein ACP	0	0	338.042	112.881	11214.1	0	116.7	73.68	63.2	0	0	0.0313323	0.00248154	0
TGRH88_007670	SAG-related sequence SRS17B	0	0	442.086	501.046	10767.6	39.4	59.4	217.58	180.19	0	0	0.0313016	0.00721129	0.00371148
TGRH88_076900	putative vacuolar proton translocating ATPase subunit A	0	0	1037.96	1062.82	9533.84	102.9	92.8	563.43	479.56	0	0	0.0311879	0.0189087	0.00969319
TGRH88_045260	unspecified product	74.357	520.771	371.89	726.735	10548.9	99.1	79.4	2348.4	2083.28	0	0	0.0311866	0.0803432	0.00933523
TGRH88_077490	triose-phosphate isomerase TPI-II	0	0	1115.69	1229.19	9335.41	14.8	41.2	38.79	32.11	0	0	0.0311721	0.00128537	0.00139416
TGRH88_014810	putative macrophage migration inhibitory factor	0	0	307.766	234.603	11097.8	70.8	80.9	284.28	359.24	0	0	0.0311711	0.0116666	0.00666937
TGRH88_041270	RNA recognition motif-containing protein	0	0	1231.99	1230.78	9156.95	106.3	93	215.48	214.87	0	0	0.0311488	0.00780194	0.0100135
TGRH88_069270	ARM repeats containing protein	0	0	485.51	655.79	10452.9	44	99.2	270.79	330.44	0	0	0.0310974	0.0108999	0.0041448
TGRH88_015320	8-amino-7-oxononanoate synthase	86.7248	330.308	55.9931	16.76	11571	0	9.1	975.71	606.44	0	0	0.0309897	0.0286833	0
TGRH88_053190	unspecified product	0	0	287.897	463.791	10785	95.4	113.7	298.86	495.36	0	0	0.030983	0.0143986	0.00898669
TGRH88_035470	putative RNA binding protein	0	0	2099.16	3527.97	5897.31	103.4	113.1	50.22	49.14	0	0	0.0309489	0.00180133	0.00974029
TGRH88_070110	ccr4-associated factor family protein	0	0	1429.11	1429.66	8641.58	136.4	129.7	344.05	249.99	0	0	0.030929	0.0107695	0.0128489
TGRH88_005480	rhoptry kinase family protein ROP24 (incomplete catalytic triad)	0	0	816.743	411.03	10201.4	45.4	129.8	235.9	167.39	0	0	0.0307399	0.00731136	0.00427668
TGRH88_076150	unspecified product	0	0	755.564	706.066	9887.5	14.7	144.7	201.55	230.82	0	0	0.0305667	0.00783856	0.00138474
TGRH88_064140	kinase, pfkB family protein	0	0	540.124	251.841	10642.5	34.9	37.9	72.13	67.21	0	0	0.0305097	0.00252613	0.00328758
TGRH88_004320	zinc finger CDGSH-type domain-containing protein	0	0	465.221	407.593	10471.6	68.8	127.7	411.41	422.9	0	0	0.0305089	0.0151254	0.00648097
TGRH88_040260	unspecified product	0	0	205.397	157.709	10975.1	80.6	120.9	211.77	177.15	0	0	0.0304743	0.00705084	0.00759253
TGRH88_041610	putative eukaryotic initiation factor-2 gamma	107.586	32.5493	992.01	614.086	9712.76	113.2	129.3	138.71	182.61	0	0	0.0304452	0.0058253	0.0106635
TGRH88_027770	unspecified product	74.4981	14.294	942.31	1156.7	9254.53	101.6	89.2	65.46	60.96	0	0	0.0304308	0.0022919	0.00957073
TGRH88_066380	putative ribosome associated membrane protein RAMP4	0	0	145.31	100.38	11015.8	31.8	136	776	877.1	0	0	0.0303104	0.0299695	0.00299556
TGRH88_023940	unspecified product	0	0	1394.6	1613.91	8293.88	52	58.7	53.34	28.72	0	0	0.0302137	0.00148769	0.00489841
TGRH88_020160	unspecified product	39.3059	116.317	747.763	589.738	9931.32	32.5	86.9	177.46	150.88	0	0	0.0301994	0.00595257	0.0030615
TGRH88_038120	unspecified product	0	0	655.04	427.055	10161.9	42.6	111.2	360.18	392.76	0	0	0.030198	0.0136503	0.00401292
TGRH88_059470	unspecified product	0	0	183.916	158.706	10934.5	25.9	77.8	389.57	312.15	0	0	0.0301973	0.0127217	0.00243978
TGRH88_033150	ATG C terminal domain-containing protein	8.52738	19.4336	2453.95	4166.23	4684.73	35.7	30.1	10	8.07	0	0	0.0301443	0.000327596	0.00336294
TGRH88_036250	RNA recognition motif-containing protein	0	0	875.732	1129.75	9237.48	133.4	80.8	144.53	125.07	0	0	0.0301144	0.00488766	0.0125663
TGRH88_007550	microneme protein MIC3	0	0	5001.38	6126.77	156.362	10.1	30.3	1571.98	1451.52	0	0	0.0300906	0.0548139	0.000951421
TGRH88_055000	unspecified product	0	0	814.309	614.451	9764.03	75.4	97.9	276.5	241.04	0	0	0.0300265	0.00938263	0.00710269
TGRH88_083150	unspecified product	0	0	347.736	452.107	10365.1	27.9	95.7	1110.1	1290.15	0	0	0.0299466	0.0435148	0.00262818
TGRH88_001820	glycolipid transfer protein GLTP	30.0769	75.0858	223.582	111.231	10876.6	4.2	30.4	486.73	463.66	0	0	0.0298964	0.0172299	0.00039564
TGRH88_045220	calcium-dependent protein kinase CDPK2	0	0	973.014	1330.13	8860.43	84.4	61.4	331.96	207.47	0	0	0.0298517	0.00977948	0.00795049
TGRH88_026590	3-oxo-5-alpha-steroid 4-dehydrogenase	0	0	484.674	366.381	10270	43.2	101	234.95	267.98	0	0	0.0298438	0.00911776	0.00406944
TGRH88_081920	unspecified product	0	0	503.226	419.466	10168.7	92.6	122.6	390.08	426.6	0	0	0.0298226	0.0148058	0.00872293
TGRH88_012700	unspecified product	30.7538	72.9746	360.54	455.277	10355.2	33.3	25	284.26	290.14	0	0	0.0297747	0.0104135	0.00313686
TGRH88_063340	putative proteasome subunit alpha type 5-2	0	0	424.627	228.932	10457.7	38.6	80.6	227.04	260.67	0	0	0.0297637	0.00884183	0.00363612
TGRH88_035200	unspecified product	43.5058	92.687	747.938	650.761	9728.97	6	46.1	158.87	143.35	0	0	0.0297155	0.00547903	0.000565201
TGRH88_010700	DnaJ domain-containing protein	0	0	415.326	297.342	10310.1	98.1	81.2	207.25	186.1	0	0	0.0295298	0.00713115	0.00924103
TGRH88_067690	unspecified product	83.2942	156.577	840.007	959.771	9200.47	119.3	96.9	492.75	262.79	0	0	0.0295118	0.0136974	0.0112381
TGRH88_018470	NADP-specific glutamate dehydrogenase	0	0	759.765	609.601	9601.05	6.2	103.1	88.15	85.3	0	0	0.0294489	0.00314452	0.000584041
TGRH88_051520	rhoptry protein ROP13	0	0	416.942	241.036	10313.2	90.9	77.9	163.35	137.96	0	0	0.0293838	0.00546254	0.00856279
TGRH88_004650	transporter, major facilitator family protein	0	0	1273.3	1424.75	8273.37	57.3	50.9	39.56	42.03	0	0	0.0293127	0.00147917	0.00539767
TGRH88_042080	unspecified product	66.0962	25.5099	1020.29	773.454	9070.62	7.7	103.6	49.83	33.39	0	0	0.0291682	0.00150872	0.000725341
TGRH88_063030	unspecified product	0	0	542.339	559.819	9806.69	114.7	42.7	14.03	7.12	0	0	0.0291246	0.000383434	0.0108048
TGRH88_007890	transhydrogenase	59.8067	13.2956	53.2366	51.0968	10776.4	0	11.1	0.17	0	0	0	0.0289657	3.08198e-06	0
TGRH88_046410	DnaK family protein	0	0	1596.89	1158.95	8055.97	71	58.6	43.38	41.73	0	0	0.0289088	0.00154298	0.00668821
TGRH88_033860	AP2 domain transcription factor AP2VIIa-3	0	0	747.43	384.153	9681.12	47.6	45.4	66.51	50.04	0	0	0.028876	0.00211297	0.00448392
TGRH88_008790	sushi domain (scr repeat) domain-containing protein	0	0	312.487	508.079	9935.27	3	44.5	1.55	1.39	0	0	0.0287224	5.33001e-05	0.0002826
TGRH88_050990	eIF2 kinase IF2K-B	0	0	1605.25	2163.28	6988.34	58	36.9	21.92	26.19	0	0	0.028705	0.0008722	0.00546361
TGRH88_038050	unspecified product	0	0	1363.29	1149.98	8166.22	26.3	104.6	184.06	143.48	0	0	0.0286792	0.00593807	0.00247746
TGRH88_025330	internal kinesin motor domain protein	0	0	3049.26	4001.56	3659.85	20.8	46.3	30	16.19	0	0	0.0286071	0.000837392	0.00195936
TGRH88_081580	myosin-light-chain kinase	30.7264	69.9255	1077.33	1313.12	8289.4	34.6	46.2	180.52	161.49	0	0	0.0285248	0.0062004	0.00325932
TGRH88_045240	RAP domain-containing protein	0	0	362.735	423.843	9906.51	37	30.7	81.69	90.64	0	0	0.0285188	0.00312422	0.0034854
TGRH88_011950	RNA recognition motif-containing protein	0	0	610.456	376.719	9670.95	50.8	51.4	170.2	131.21	0	0	0.0284809	0.00546435	0.00478537
TGRH88_001530	Ser/Thr phosphatase family protein	0	0	854.037	1168.84	8582.54	48.2	99.1	282.49	281.33	0	0	0.0284676	0.0102217	0.00454044
TGRH88_006080	phosphatidylinositol 3- and 4-kinase	0	0	2015.93	3050.14	5553.67	107	65.8	57.89	42.68	0	0	0.0284171	0.00182326	0.0100794
TGRH88_042190	transporter, major facilitator family protein	74.5434	34.4541	548.074	301.207	9764.97	23.4	56	113.41	68.11	0	0	0.0283765	0.00329083	0.00220428
TGRH88_038830	penicillin amidase	26.8888	146.837	1018.03	1415.44	8206.46	5.7	30.2	206.48	180.45	0	0	0.0283762	0.00701476	0.000536941
TGRH88_050010	putative cytochrome C oxidase subunit IIb	0	0	373.189	305.178	9781.53	120.1	176	236.97	298.98	0	0	0.0282851	0.00971639	0.0113134
TGRH88_062870	endonuclease/exonuclease/phosphatase family protein	0	0	332.332	915.975	9325.63	102	31.2	177.82	212.38	0	0	0.0282033	0.00707405	0.00960841
TGRH88_033130	unspecified product	0	0	668.529	972.909	8873.21	43.7	79.6	707.72	771.81	0	0	0.0281743	0.0268228	0.00411654
TGRH88_074460	putative 26S proteasome regulatory subunit 6b	0	0	511.398	357.225	9629.18	64.2	86.1	174.79	195.68	0	0	0.0281468	0.00671636	0.00604765
TGRH88_031490	dehydrogenase E1 component family protein	0	0	524.138	301.237	9647.72	54.5	79.1	106.91	122.87	0	0	0.0280625	0.00416575	0.00513391
TGRH88_029780	putative proteasome subunit alpha1	0	0	443.533	272.948	9740.1	26.9	86.3	241.96	262.76	0	0	0.0280377	0.00915021	0.00253398
TGRH88_030510	casein kinase I	0	0	385.435	446.604	9582.17	82.7	125.9	342.77	373.53	0	0	0.0280304	0.012986	0.00779035
TGRH88_050710	unspecified product	0	0	3946.25	6586.6	0	0	0	0	0	0	0	0.0280111	0	0
TGRH88_004280	unspecified product	32.5248	64.692	133.921	113.065	10236.1	6	30.8	256.7	183.98	0	0	0.0279605	0.00798921	0.000565201
TGRH88_025560	redoxin domain-containing protein	0	0	637.014	216.754	9568.07	0	73.9	330.22	454.23	0	0	0.0279124	0.0142215	0
TGRH88_078500	PCI domain-containing protein	0	0	757.194	848.766	8741.8	186.3	138.8	230.45	262.95	0	0	0.0278879	0.00894499	0.0175495
TGRH88_055940	S15 sporozoite-expressed protein	0	0	594.919	342.12	9473.42	49.5	64.7	246.33	164.76	0	0	0.0278576	0.00745277	0.0046629
TGRH88_068130	trypsin domain-containing protein	0	0	663.048	388.207	9339.9	52.1	79.8	279.1	215.21	0	0	0.0278465	0.00896149	0.00490783
TGRH88_068380	Cg8 family protein	0	0	445.212	288.798	9578.23	61.2	123.3	370.74	331.78	0	0	0.0277523	0.0127362	0.00576505
TGRH88_052050	unspecified product	242.353	58.8477	429.239	397.429	9475.7	53.7	112.1	101.17	92.28	0	0	0.0276962	0.00350711	0.00505855
TGRH88_045560	triose-phosphate isomerase TPI-I	0	0	519.782	540.187	9250.57	16.5	81.3	150.47	119.57	0	0	0.0276361	0.00489563	0.0015543
TGRH88_078280	unspecified product	0	0	212.431	277.458	9817.5	81.7	68.4	314.29	168.84	0	0	0.0275934	0.0087588	0.00769615
TGRH88_061300	microneme protein MIC15	0	0	1894.36	2076.9	6344.3	41.1	58	28.34	26.2	0	0	0.0275874	0.000988771	0.00387162
TGRH88_055920	FUSE-binding protein 2 / KH-type splicing regulatory protein	0	0	1654.36	1762.65	6865.44	101	83.4	61.03	52.45	0	0	0.0275669	0.00205731	0.00951421
TGRH88_050180	putative glycogen phosphorylase 1	40.515	166.983	679.738	450.54	9174.89	14.2	52.2	555.05	603.63	0	0	0.0275444	0.021006	0.00133764
TGRH88_020010	unspecified product	56.7786	21.5629	1044.63	1756.11	7496.96	96.5	55.4	84.62	67.1	0	0	0.027533	0.00275058	0.00909031
TGRH88_025620	unspecified product	0	0	944.853	709.081	8654.34	0	41.7	48.89	49.76	0	0	0.0275247	0.00178845	0
TGRH88_076740	Hsp70 interacting protein HIP	0	0	520.042	602.839	9026.84	91.8	177.8	491.55	514.42	0	0	0.027465	0.0182375	0.00864757
TGRH88_018790	MoeA N-terminal region (domain I and II) domain-containing protein	0	0	510.132	364.994	9415.95	2.6	25.5	12.34	11.5	0	0	0.0274359	0.000432202	0.00024492
TGRH88_054150	unspecified product	0	0	1440.37	2668.23	6118.54	78.9	63.8	31.47	34.49	0	0	0.0273677	0.00119581	0.00743239
TGRH88_033090	zinc finger, C3HC4 type (RING finger) domain-containing protein	50.5785	19.3826	702.341	725.246	8810.47	59.7	51.1	94.65	61.72	0	0	0.027363	0.00283488	0.00562375
TGRH88_028550	putative prohibitin	0	0	315.478	269.773	9626.23	74.5	72.5	264.33	228.84	0	0	0.0273492	0.00894082	0.00701791
TGRH88_058720	putative phosphoserine aminotransferase	0	0	682.417	461.119	9030.81	38.9	81.7	152.97	123.11	0	0	0.0272749	0.00500513	0.00366438
TGRH88_041950	putative eukaryotic initiation factor-2 beta	0	0	299.688	222.529	9605.43	233	128	104.39	103.64	0	0	0.0272739	0.00377144	0.0219486
TGRH88_071220	unspecified product	0	0	223.938	97.0299	9809.85	92.6	122.6	499.11	346.95	0	0	0.0272679	0.0153385	0.00872293
TGRH88_043960	SAG-related sequence SRS60A	29.8427	143.957	0.570886	1.60817	10233	0	4.2	665.08	382.61	0	0	0.0272307	0.0189939	0
TGRH88_077440	SAG-related sequence SRS29A	0	0	1986.7	2474.57	5648.18	7.3	112.4	23.53	20.65	0	0	0.027184	0.000800952	0.000687661
TGRH88_031850	putative fatty acyl-CoA desaturase	53.9906	18.7606	917.613	393.936	8833.78	32.3	70.4	38.37	27.12	0	0	0.0271677	0.00118729	0.00304266
TGRH88_020500	unspecified product	0	0	833.475	999.38	8294.95	50.5	82.1	93.55	59.83	0	0	0.0271522	0.00278067	0.00475711
TGRH88_073760	myosin C	0	0	1273.98	1904.3	6945.65	43.9	81.7	132.93	132.12	0	0	0.0271408	0.00480517	0.00413538
TGRH88_028050	nucleoside transporter protein	0	0	389.051	301.304	9427.94	38.1	64.3	48.76	40.34	0	0	0.0270796	0.00161532	0.00358902
TGRH88_047270	PCI domain-containing protein	0	0	663.066	594.14	8855.57	66.8	68.9	124.22	140.65	0	0	0.0270771	0.0048019	0.00629257
TGRH88_027080	peptidyl-prolyl cis-trans isomerase	0	0	581.883	586.033	8844.87	151.2	161	222.3	250.97	0	0	0.0270562	0.00858005	0.0142431
TGRH88_010150	unspecified product	0	0	507.151	352.622	9210.77	60.6	79.7	203.03	178.71	0	0	0.0269936	0.00692067	0.00570853
TGRH88_020880	Myb family DNA-binding domain-containing protein	0	0	2311.87	4505.42	3312.67	29.2	19.4	14.48	12.63	0	0	0.0269912	0.000491485	0.00275064
TGRH88_073060	signal recognition particle 14kd protein	0	0	163.005	198.545	9708.12	66.5	76	267.94	313.67	0	0	0.0269814	0.0105442	0.00626431
TGRH88_010230	unspecified product	0	0	3072.68	4695.92	2342.64	29.8	27.3	7.43	6.36	0	0	0.0269624	0.000250003	0.00280716
TGRH88_050210	serine/threonine phosophatase PP1	0	0	592.225	521.115	9018.71	0	0	368.38	358.01	0	0	0.0269452	0.0131689	0
TGRH88_039720	unspecified product	27.5374	65.0104	660.185	614.045	8793.32	5	52.2	173.56	181.23	0	0	0.0269125	0.00643209	0.000471
TGRH88_046070	unspecified product	0	0	360.579	446.579	9232.65	107.1	68.8	446.27	508.75	0	0	0.0268828	0.0173138	0.0100888
TGRH88_074470	putative T-complex protein 1 subunit alpha	0	0	511.082	274.92	9249.07	45.1	64	255.13	290.72	0	0	0.0268575	0.00989587	0.00424842
TGRH88_065710	Toxoplasma gondii family A protein	14.322	451.966	3.47702	2.10654	10082.1	0	6.3	2258.82	1983.49	0	0	0.026844	0.0769101	0
TGRH88_061510	unspecified product	0	0	221.095	185.043	9596.48	36.8	76.2	763.5	876.69	0	0	0.0268036	0.0297355	0.00346656
TGRH88_080570	RNA recognition motif-containing protein	0	0	1855.33	2396.43	5721.95	109.7	83.7	29.05	24.11	0	0	0.0267467	0.000963753	0.0103338
TGRH88_027760	NAD(+)/NADH kinase domain-containing protein	0	0	3414.58	4620.25	2004.55	23.3	10.4	12.58	14.78	0	0	0.0267264	0.000496017	0.00219486
TGRH88_000320	oxidoreductase, 2OG-Fe(II) oxygenase family protein	0	0	127.334	148.127	9734.75	10.1	35.6	163.07	182.66	0	0	0.0267158	0.00626784	0.000951421
TGRH88_024800	unspecified product	52.2377	200.687	983.426	1108.81	7855.08	36.8	64.8	309.98	288.83	0	0	0.0266262	0.010856	0.00346656
TGRH88_043860	putative thioredoxin	0	0	770.624	917.908	8241.86	77.7	77.9	134.92	122.72	0	0	0.0266161	0.00467083	0.00731935
TGRH88_005290	unspecified product	0	0	123.111	77.6443	9745.42	33.8	50.7	657.4	560.04	0	0	0.0265857	0.0220713	0.00318396
TGRH88_049690	unspecified product	0	0	120.007	141.422	9678.02	48.7	55.6	199.98	203.84	0	0	0.0265808	0.00732097	0.00458754
TGRH88_070180	unspecified product	0	0	239.923	125.428	9508.12	109.6	109.6	232.14	199.6	0	0	0.026549	0.00782714	0.0103243
TGRH88_083130	rhomboid protease ROM1	0	0	480.264	754.659	8607.92	77.2	110.9	477.78	641.38	0	0	0.026471	0.0202896	0.00727225
TGRH88_028860	unspecified product	0	0	372.811	646.105	8796.78	54.3	128	0	0	0	0	0.0264443	0	0.00511507
TGRH88_049440	melibiase subfamily protein	19.586	323.933	208.432	85.4543	9608.7	1.5	21.5	585.95	613.05	0	0	0.0263921	0.021737	0.0001413
TGRH88_087846	unspecified product	98.5336	44.4449	803.359	731.056	8236.63	250.6	141.3	65.68	45.67	0	0	0.0263609	0.0020187	0.0236065
TGRH88_070320	unspecified product	101.828	31.974	1046.58	796.827	7958.85	65.2	101.3	99.97	57.19	0	0	0.0263375	0.0028492	0.00614185
TGRH88_010970	hydrolase, alpha/beta fold family protein	0	0	167.201	145.748	9548.98	8.9	30.6	605.53	594.71	0	0	0.0263082	0.0217595	0.000838381
TGRH88_005300	P-type ATPase PMA1	0	0	17.5083	7.7017	9858.54	0	0	862.5	626.47	0	0	0.0262848	0.026994	0
TGRH88_072520	putative eukaryotic translation initiation factor	0	0	950.812	1363.73	7450.74	218.2	114.8	163.83	118.85	0	0	0.0262751	0.00512479	0.0205545
TGRH88_024630	surface antigen repeat-containing protein	0	0	2908.08	4617.22	2319.57	28.1	29.9	14.14	12.91	0	0	0.026261	0.000490397	0.00264702
TGRH88_061460	PAP2 superfamily protein	0	0	229.33	602.726	8993.5	91.6	40.4	436	417.85	0	0	0.0262375	0.0154797	0.00862873
TGRH88_063970	unspecified product	0	0	2116.24	3972.77	3728.6	29.3	39.6	45.1	27.55	0	0	0.0262143	0.00131709	0.00276006
TGRH88_038410	unspecified product	0	0	317.913	266.988	9161.8	72.1	106.9	174.23	156.61	0	0	0.0262047	0.00599789	0.00679183
TGRH88_052120	DEAD (Asp-Glu-Ala-Asp) box polypeptide DDX6	0	0	647.049	594.546	8521	70.5	84.8	207.43	270.2	0	0	0.0261882	0.00865909	0.00664111
TGRH88_057550	unspecified product	0	0	398.918	455.889	8919.77	6.5	45.9	86.35	113.28	0	0	0.0261166	0.00361915	0.000612301
TGRH88_023970	unspecified product	0	0	0	0	9760.33	62	40.9	40.67	37.86	0	0	0.0260654	0.00142369	0.00584041
TGRH88_056600	unspecified product	0	0	4320.7	5428.96	0	116.4	43.6	297.77	444.26	0	830.148	0.0260442	0.0134525	0.0109649
TGRH88_037960	unspecified product	0	0	1355.36	2625.73	5769.03	1.1	41.2	52.13	12.49	0	0	0.026039	0.00117151	0.00010362
TGRH88_076040	pre-mRNA processing splicing factor PRP8	0	0	2037.51	2390.05	5275.51	87.8	73.3	23.77	24.42	0	0	0.0259993	0.00087365	0.00827077
TGRH88_039020	flavoprotein subunit of succinate dehydrogenase	0	0	1038.17	1107.6	7552.94	57.5	67	70.7	72.1	0	0	0.0259709	0.00258886	0.00541651
TGRH88_049540	putative ubiquitin conjugating enzyme E2	0	0	408.43	343.548	8962.86	39	50.1	161.86	141.09	0	0	0.0259689	0.00549227	0.0036738
TGRH88_057070	26S proteasome regulatory subunit, S6a family AAA ATpase	0	0	702.496	536.2	8441.95	45.7	73.5	178.96	226.29	0	0	0.0259402	0.00734689	0.00430494
TGRH88_002680	unspecified product	32.5831	119.54	301.466	323.5	9088.67	23.6	29.4	332.39	277.61	0	0	0.0259106	0.0110589	0.00222312
TGRH88_001190	dense-granule antigen DG32	224.044	27.9916	526.489	557.605	8529.31	77.4	123.5	75.51	81.59	0	0	0.0258943	0.00284811	0.00729109
TGRH88_070590	dihydropteroate synthase	0	0	894.761	304.511	8455.81	92.5	76.3	139.18	150.48	0	0	0.0258796	0.00525133	0.00871351
TGRH88_025920	prolyl endopeptidase	0	0	1011.36	720.498	7925.06	42.7	73.2	259.52	232.18	0	0	0.0258763	0.00891417	0.00402234
TGRH88_057120	threonyl-tRNA synthetase family protein	0	0	907.45	734.041	8025.91	71.5	59.4	38.1	46.49	0	0	0.0258675	0.00153356	0.00673531
TGRH88_031560	unspecified product	0	0	2534.3	4510.56	2634.04	90.8	47	12.35	9.36	0	0	0.0258651	0.000393587	0.00855337
TGRH88_062590	unspecified product	0	0	3288.02	3645.45	2774.45	29.5	16.8	7.51	6.3	0	0	0.0258619	0.000250365	0.0027789
TGRH88_058120	histone arginine methyltransferase PRMT1	0	0	383.679	287.514	8940.26	84	89.9	259.49	270.54	0	0	0.0257998	0.00960907	0.00791281
TGRH88_015930	leucyl-tRNA synthetase	0	0	1068.5	779.296	7769.03	84	62.6	100.64	69.86	0	0	0.0257415	0.00309104	0.00791281
TGRH88_012370	unspecified product	23.9484	51.9556	2068.13	2098.28	5467.17	41.4	33.2	26.97	21.78	0	0	0.0257079	0.000883803	0.00389988
TGRH88_034640	thioredoxin domain-containing protein	0	0	656.382	497.871	8456.15	47	52.7	63.03	61.08	0	0	0.0256981	0.00225003	0.0044274
TGRH88_072780	putative vacuolar ATP synthase subunit A	0	0	598.483	457.852	8518.49	35.1	76.9	327.93	313.51	0	0	0.0256678	0.0116288	0.00330642
TGRH88_050520	unspecified product	0	0	128.424	137.506	9338.96	44.6	44.1	720.81	658.09	0	0	0.0256605	0.0249985	0.00420132
TGRH88_020670	UV excision repair protein Rad23 protein	0	0	537.154	466.735	8579.28	74.3	59.7	221.26	281.02	0	0	0.0256442	0.00910598	0.00699907
TGRH88_011450	putative small ubiquitin family modifier	0	0	285.765	201.582	8956.3	66.7	171.5	998.35	887.37	0	0	0.0255705	0.0341868	0.00628315
TGRH88_014730	unspecified product	0	0	243.916	323.433	8931.29	18.7	83.2	95.5	78.06	0	0	0.025482	0.00314652	0.00176154
TGRH88_034240	unspecified product	0	0	442.321	919.258	8133.58	141.4	84.8	192.7	205.62	0	0	0.025477	0.00722126	0.0133199
TGRH88_065390	unspecified product	0	0	669.854	725.507	8110.59	18.3	73.2	282.57	355.65	0	0	0.0254748	0.0115705	0.00172386
TGRH88_051230	unspecified product	0	0	426.007	580.027	8498.74	36.7	59.3	253.48	377.66	0	0	0.0254347	0.0114421	0.00345714
TGRH88_014950	unspecified product	72.7295	294.379	403.577	197.816	8857.17	20.9	71.6	598.5	512.76	0	0	0.0253445	0.0201464	0.00196878
TGRH88_041240	lysine decarboxylase family protein	0	0	423.457	188.665	8830.76	36.7	81.7	200.02	163.82	0	0	0.0253297	0.00659616	0.00345714
TGRH88_046310	translin family protein	0	0	75.7101	50.1462	9373.16	8	22.9	374	322.88	0	0	0.0253226	0.0126339	0.000753601
TGRH88_019180	sporozoite protein with an altered thrombospondin repeat SPATR	0	0	688.133	1346.59	7430.93	78.3	54.1	307.82	323.34	0	0	0.0253168	0.0114425	0.00737587
TGRH88_014800	unspecified product	0	0	548.966	459.619	8395.9	118	113.1	141.45	144.78	0	0	0.0253111	0.00518915	0.0111156
TGRH88_022820	putative cell-cycle-associated protein kinase MAPK	0	0	404.603	267.44	8753.99	30.4	65.1	263.51	281.31	0	0	0.0252407	0.0098772	0.00286368
TGRH88_044000	putative ER lumen protein retaining receptor	0	0	393.644	321.666	8702.58	52.9	65.8	239.36	275.35	0	0	0.0252209	0.00933132	0.00498319
TGRH88_000580	unspecified product	0	0	437.224	350.525	8543.12	103.8	143.6	349.97	261.08	0	0	0.0251964	0.0110779	0.00977797
TGRH88_058460	EF-1 guanine nucleotide exchange domain-containing protein	0	0	455.833	327.261	8518.22	231.7	117	473.81	406.84	0	0	0.0250471	0.0159656	0.0218262
TGRH88_052550	DnaJ domain-containing protein	0	0	156.044	143.302	9076.26	53.2	38	247.23	192.49	0	0	0.0250345	0.00797181	0.00501145
TGRH88_024780	unspecified product	0	0	180.335	131.773	9045.4	71	45.6	500.94	452.27	0	0	0.0250066	0.017281	0.00668821
TGRH88_025610	microtubule associated protein SPM2	123.645	29.9703	1058.77	635.238	7603.65	0	97	93.04	24.03	0	0	0.0249842	0.0021224	0
TGRH88_030370	MORN repeat-containing protein	0	0	1.63236	1.1098	9368.82	9.3	21.2	43.34	71.51	0	0	0.0249791	0.00208215	0.000876061
TGRH88_040700	unspecified product	0	0	475.64	279.987	8543.33	47.1	81.9	352.47	256.53	0	0	0.0249475	0.0110407	0.00443682
TGRH88_050720	putative DnaJ family chaperone	112.854	47.9737	1077.16	787.24	7380.12	150.9	132.8	52.93	53.47	0	0	0.0249381	0.00192896	0.0142148
TGRH88_043600	unspecified product	11.2688	29.4827	294.389	315.053	8728.4	9.1	13.1	512.93	438.93	0	0	0.0248679	0.0172565	0.000857221
TGRH88_062470	aspartate aminotransferase	0	0	367.759	344.632	8591.71	59.3	42.3	203.52	206.52	0	0	0.0248558	0.00743373	0.00558607
TGRH88_023180	unspecified product	0	0	1173.35	1093.1	7048.39	40.9	27.7	33.88	28.3	0	0	0.0248455	0.00112728	0.00385278
TGRH88_057410	tetratricopeptide repeat-containing protein	0	0	182.159	148.26	8960.12	15.9	51.5	183.62	119.78	0	0	0.0248442	0.00550043	0.00149778
TGRH88_032900	inorganic anion transporter, sulfate permease (SulP) family protein	0	0	102.791	141.925	9062.87	0	18.5	2.26	2.3	0	0	0.0248018	8.26695e-05	0
TGRH88_001540	stress responsive a/b barrel domain-containing protein	0	0	168.036	274.627	8812.62	65.6	56.2	422.01	434.05	0	0	0.024763	0.0155198	0.00617953
TGRH88_068860	unspecified product	0	0	706.981	510.567	8038.14	4.6	43.2	667.19	692.23	0	0	0.0247294	0.0246453	0.00043332
TGRH88_044060	PHD-finger domain-containing protein	0	0	2632.95	3255.69	3337.57	37.4	46.5	9.52	7.32	0	0	0.0246599	0.000305297	0.00352308
TGRH88_065310	unspecified product	0	0	367.791	333.488	8476.51	70.4	90.4	752.12	559.1	0	0	0.0246478	0.0237715	0.00663169
TGRH88_047230	unspecified product	0	0	521.321	339.597	8296.28	45.1	98.5	258.18	219.8	0	0	0.0246146	0.00866544	0.00424842
TGRH88_017020	unspecified product	0	0	1978.66	2117.26	5081.93	22.6	76.3	119.18	97.24	0	0	0.0246105	0.00392354	0.00212892
TGRH88_040660	unspecified product	0	0	1007.55	1702.02	6508.97	22.5	22.5	8.82	10.58	0	0	0.0245756	0.000351708	0.0021195
TGRH88_035950	unspecified product	0	0	971.158	2027.49	6167.37	47.5	70.4	116.33	165.72	0	0	0.0245634	0.00511337	0.0044745
TGRH88_028300	putative mitochondrial 2-oxoglutarate dehydrogenase e1 component	0	0	820.812	646.753	7718.62	48.7	48.5	133.43	131.84	0	0	0.0245587	0.00480916	0.00458754
TGRH88_034690	oocyst wall protein OWP1	7.91363	183.579	4.1942	5.54898	9216.17	3.1	4	309.46	387.13	0	0	0.024546	0.0126287	0.00029202
TGRH88_036840	unspecified product	0	0	811.896	475.445	7828.7	102.7	108.5	288.74	310.47	0	0	0.0245317	0.0108632	0.00967435
TGRH88_074780	peroxiredoxin PRX3	0	0	716.435	758.775	7646.38	129.4	100.8	175.25	169.38	0	0	0.024526	0.0062479	0.0121895
TGRH88_062280	unspecified product	0	0	487.457	336.72	8342.04	35.2	46.8	68.03	64.25	0	0	0.0245011	0.00239814	0.00331584
TGRH88_074090	transaldolase	0	0	476.702	426.042	8222.89	99.8	85.5	306.64	314.79	0	0	0.0244961	0.0112661	0.00940117
TGRH88_039630	putative DNA replication licensing factor	0	0	861.598	502.244	7740.36	34.6	83.1	42.55	32.7	0	0	0.0244327	0.00136423	0.00325932
TGRH88_048380	putative proteasome subunit beta type 7 precursor	0	0	519.33	286.779	8280.36	46.5	97.6	381.39	378.98	0	0	0.0244241	0.013785	0.0043803
TGRH88_067960	unspecified product	0	0	154.521	129.759	8848.66	36.2	46.5	253.27	255.88	0	0	0.0244118	0.00923053	0.00341004
TGRH88_069000	ankyrin repeat-containing protein	0	0	229.526	279.74	8622.93	31.1	37.7	535.04	490.83	0	0	0.0243864	0.0185983	0.00292962
TGRH88_062150	unspecified product	92.5721	38.8437	44.5985	54.0408	8976.22	50.2	84.8	110.26	94.47	0	0	0.0243592	0.00371161	0.00472885
TGRH88_042940	RNA recognition motif-containing protein	0	0	369.989	281.78	8469.89	3.9	34.8	55.77	71.06	0	0	0.0243507	0.00229934	0.00036738
TGRH88_046800	histone deacetylase HDAC3	0	0	484.416	426.916	8184.27	55.3	54.6	150.7	195.61	0	0	0.024334	0.00627835	0.00520927
TGRH88_052310	putative cell-cycle-associated protein kinase PRP4	0	0	717.57	1022.85	7345.34	159.5	55.3	133.07	124.06	0	0	0.0243097	0.00466158	0.0150249
TGRH88_013580	ubiquinol-cytochrome c reductase	0	0	362.446	276.138	8342.71	106.3	146.1	212.61	241.68	0	0	0.0242734	0.00823595	0.0100135
TGRH88_020080	unspecified product	46.8359	119.878	482.627	605.393	7954.88	78.4	57.1	238.34	243.66	0	0	0.0242005	0.00873832	0.00738529
TGRH88_015040	succinyl-CoA-synthetase alpha SCSA	0	0	446.818	306.011	8244.63	49.6	80.7	277.3	224.79	0	0	0.0241425	0.00910253	0.00467232
TGRH88_004530	unspecified product	0	0	434.052	807.621	7685.73	313.4	137.3	408.88	495.07	0	0	0.0241067	0.016388	0.0295223
TGRH88_042400	unspecified product	98.0202	213.908	293.24	309.077	8397.89	52.4	64.1	29.76	44.43	0	0	0.0241056	0.00134501	0.00493609
TGRH88_009070	unspecified product	36.5047	121.766	55.8127	48.7848	8918.9	22	35.9	694.57	464.35	0	0	0.0240926	0.0210104	0.0020724
TGRH88_034330	RNA recognition motif-containing protein	0	0	326.623	331.541	8333.1	34.9	66.3	47.79	45.88	0	0	0.0240877	0.00169817	0.00328758
TGRH88_011240	putative transporter/permease protein	0	0	368.488	145.342	8468.96	85.5	67.1	202.52	193.54	0	0	0.0240673	0.00718029	0.00805411
TGRH88_040220	DJ-1 family protein	0	0	581.362	425.056	7957.94	17.2	66.3	247.23	218.15	0	0	0.0240161	0.00843701	0.00162024
TGRH88_043010	XPG N-terminal domain-containing protein	0	0	653.144	724.849	7592.77	49.7	49.4	159.48	159.32	0	0	0.0239882	0.00577962	0.00468174
TGRH88_015330	putative glycine C-acetyltransferase	28.5554	161.23	550.815	397.404	8011.38	18.9	51.9	92.64	155.63	0	0	0.0239652	0.00450096	0.00178038
TGRH88_058610	unspecified product	0	0	3.13273	3.82776	8998.8	0	5.1	8.71	5.16	0	0	0.0239635	0.000251453	0
TGRH88_033650	unspecified product	0	0	487.515	639.282	7768.7	71.8	82	406.58	481.87	0	0	0.0238748	0.016107	0.00676357
TGRH88_012840	unspecified product	0	0	202.717	137.548	8576.84	17.5	57.5	365.25	296.7	0	0	0.0238671	0.0120007	0.0016485
TGRH88_044150	putative aminopeptidase N	0	0	1429.43	817.096	6647.38	37.5	74.4	61.96	69.87	0	0	0.0238503	0.00238998	0.0035325
TGRH88_078190	unspecified product	0	0	411.138	373.461	8053.95	79.5	127.7	549.37	589.08	0	0	0.0238449	0.0206393	0.00748891
TGRH88_018070	AP2 domain transcription factor AP2IX-9	13.5853	152.171	589.874	1752.48	6606.37	0.9	15	139	133.98	0	0	0.0238381	0.00494893	8.47801e-05
TGRH88_032350	transmembrane protein	0	0	198.609	101.762	8553.73	45.9	98.4	247.28	271.52	0	0	0.0238083	0.00940547	0.00432378
TGRH88_012060	unspecified product	0	0	130.492	83.4862	8650.99	14.8	77.6	140.21	89.57	0	0	0.0237819	0.00416575	0.00139416
TGRH88_063870	centrin 2	0	0	101.464	68.016	8673.34	24.2	91.8	184.29	131.56	0	0	0.0237607	0.00572614	0.00227964
TGRH88_006920	SAG-related sequence SRS16B	52.623	604.966	57.0688	33.5661	8827.85	0	0	3261.44	3012.66	0	0	0.0237178	0.113745	0
TGRH88_008420	AP2 domain transcription factor AP2IV-5	0	0	1542.98	1268.65	6011.59	102.1	93.9	0.47	0.64	0	0	0.0237142	2.01235e-05	0.00961783
TGRH88_012960	unspecified product	15.5108	49.3855	2342.89	4295.06	2239.31	103.4	34	31.74	35.25	0	0	0.0236986	0.00121448	0.00974029
TGRH88_041200	unspecified product	0	0	482.529	639.437	7737.46	62.9	49.6	203.45	214.75	0	0	0.0236927	0.00758167	0.00592519
TGRH88_038360	unspecified product	0	0	89.5841	60.3143	8715	7.9	42.8	354.35	273.9	0	0	0.0236891	0.0113897	0.000744181
TGRH88_005800	putative ClpB	0	0	1023.11	523.397	7290.68	85.8	56	126.56	145.78	0	0	0.0236505	0.00493733	0.00808237
TGRH88_075150	unspecified product	0	0	394.918	444.17	7966.32	11.4	57	197.65	114.52	0	0	0.0235687	0.00565942	0.00107388
TGRH88_029550	putative vacuolar sorting protein 35	0	0	426.205	450.227	7934.98	48.5	47.8	211.11	224.74	0	0	0.0235602	0.00790165	0.0045687
TGRH88_054630	cytochrome p450 superfamily protein	0	0	432.759	318.413	8006.71	28.1	97.6	371.19	372.19	0	0	0.0235503	0.0134769	0.00264702
TGRH88_035020	rhoptry protein ROP12	0	0	380.032	139.269	8224.79	22.6	111.3	454.79	437.56	0	0	0.02355	0.0161777	0.00212892
TGRH88_075120	unspecified product	0	0	0	0	8803.58	67.1	51.8	12.32	14.66	0	0	0.02355	0.000489128	0.00632083
TGRH88_035980	N-methyl-D-aspartate receptor-associated protein	0	0	524.812	405.491	7861.92	46.5	59.8	586.22	618.65	0	0	0.0235411	0.0218434	0.0043803
TGRH88_038040	protein phosphatase PP2C-hn	0	0	472.972	479.765	7786.46	58.3	109.9	212.19	247.44	0	0	0.0235333	0.00833276	0.00549187
TGRH88_055370	RNA pseudouridine synthase superfamily protein	0	0	1626.72	3596.31	3597.72	36.2	28	17.11	16.14	0	0	0.0235324	0.000602799	0.00341004
TGRH88_019490	unspecified product	18.0272	93.763	372.176	580.689	7797.22	0	29.7	89.42	89.09	0	0	0.0233489	0.00323626	0
TGRH88_008150	putative TCP-1 chaperonin	0	0	559.064	240.666	7881.92	37.1	70.6	201.56	228.33	0	0	0.0232757	0.0077936	0.00349482
TGRH88_034830	unspecified product	0	0	2312.17	2537.48	3848.37	52.3	45.9	17.06	17.31	0	0	0.0232536	0.000623104	0.00492667
TGRH88_050470	AP2 domain transcription factor AP2XI-3	0	0	1517.35	1624.46	5546.24	65.3	54.7	43.1	31.03	0	0	0.0232505	0.00134392	0.00615127
TGRH88_017860	unspecified product	0	0	3335.35	3005.71	2355.05	40.8	34.9	21.9	17.12	0	0	0.0232192	0.000707405	0.00384336
TGRH88_008920	unspecified product	0	0	278.112	143.168	8199.21	5.1	98.1	303.85	263.23	0	0	0.0231862	0.0102808	0.000480421
TGRH88_004930	AP2 domain transcription factor AP2III-2	0	0	1527.21	1271	5846.97	14.5	56.8	22.52	14.19	0	0	0.023142	0.000665526	0.0013659
TGRH88_057770	putative replication licensing factor	0	0	1020.14	580.458	7015.57	36.2	84.4	63.35	59.78	0	0	0.0231383	0.00223226	0.00341004
TGRH88_012590	Sodium:neurotransmitter symporter family protein	0	0	790.649	1644.8	6212.88	50.3	35.9	91.21	64.98	0	0	0.0230949	0.00283161	0.00473827
TGRH88_082480	unspecified product	0	0	2719.73	3756.05	2193.65	10.7	11.3	4.31	3.31	0	0	0.0230855	0.000138145	0.00100794
TGRH88_076020	unspecified product	0	0	216.517	316.599	8045.58	58.8	98.6	316.74	389.73	0	0	0.0230764	0.0128078	0.00553897
TGRH88_006440	unspecified product	0	0	229.552	126.316	8291.89	0	14.3	91.85	39.35	0	0	0.0230359	0.00237856	0
TGRH88_030460	S-adenosyl methionine synthetase	0	0	574.616	486.804	7522.79	56.3	68.8	120.01	90.48	0	0	0.0230118	0.00381603	0.00530347
TGRH88_014670	unspecified product	88.3153	21.6248	882.013	768.66	6921.22	0	77.3	82.8	15.2	0	0	0.0230017	0.00177667	0
TGRH88_052210	unspecified product	0	0	588.744	408.779	7588	29.8	59.5	314.42	395.35	0	0	0.0229906	0.0128676	0.00280716
TGRH88_028310	unspecified product	0	0	380.973	324.384	7867.66	31.4	64.8	121.77	98.74	0	0	0.0229714	0.00399769	0.00295788
TGRH88_054610	unspecified product	0	0	178.808	207.151	8190.93	0	60.7	503.56	391.76	0	0	0.0229708	0.0162315	0
TGRH88_008530	unspecified product	0	0	522.225	1223.5	6728.1	176.4	151.1	414.88	491.36	0	0	0.0229371	0.0164295	0.0166169
TGRH88_057950	putative DNA replication licensing factor MCM4	0	0	935.692	445.187	7166.38	22.2	60.2	55.56	46.61	0	0	0.0228907	0.00185227	0.00209124
TGRH88_045500	unspecified product	0	0	1024.04	1651.78	5874.93	25.1	55.2	1.54	2.6	0	0	0.0228867	7.50552e-05	0.00236442
TGRH88_032210	bystin protein	0	0	425.921	263.432	7849.02	90	64.2	279.19	212.93	889.322	0	0.0228777	0.00892178	0.00847801
TGRH88_048740	unspecified product	0	0	427.082	332.877	7800.75	8.6	38.5	40.11	25.84	0	0	0.0228687	0.00119563	0.000810121
TGRH88_060260	unspecified product	0	0	279.498	234.963	8040.71	9.3	42.7	219.77	135.41	0	0	0.0228652	0.00643916	0.000876061
TGRH88_040440	toxofilin	0	0	741.574	829.899	6612.83	72.8	396.5	544.56	548.13	0	0	0.0228198	0.0198097	0.00685777
TGRH88_020940	cathepsin CPL	68.9437	152.173	978.476	1629.46	5851.51	278.7	112	163.65	137.9	0	0	0.0227949	0.00546689	0.0262536
TGRH88_051900	unspecified product	0	0	187.757	156.527	8158.48	65.2	67	248.53	261.9	0	0	0.0227904	0.00925373	0.00614185
TGRH88_009730	Tyrosine kinase-like (TKL) protein	0	0	1280.57	1857.05	5395.7	47	31.3	11.38	12.95	0	0	0.0227767	0.000441086	0.0044274
TGRH88_055600	putative coronin	0	0	363.714	506.471	7591	35.1	72.6	298.35	335.84	0	0	0.0226948	0.0114974	0.00330642
TGRH88_058530	AP2 domain transcription factor AP2XII-1	0	0	2433.38	3506.12	2441.88	122	135.8	21.44	15.75	0	0	0.0226506	0.000674228	0.0114924
TGRH88_008170	unspecified product	0	0	2659.3	3496.32	2303.36	31.2	53.5	52.36	34.03	0	0	0.0226381	0.00156619	0.00293904
TGRH88_060800	cytochrome c1, heme protein	0	0	910.917	526.541	6999.78	20.2	73.6	51.65	45.71	0	0	0.0226337	0.00176507	0.00190284
TGRH88_029440	unspecified product	0	0	2724.28	3417.44	2341.25	19.3	26.4	5.56	5.13	0	0	0.0226298	0.000193802	0.00181806
TGRH88_044550	putative adenylate kinase	0	0	245.569	179.175	8002.26	120	81.9	293.19	303.18	0	0	0.0226286	0.0108118	0.011304
TGRH88_033560	putative autophagy-related cysteine peptidase atg4	30.259	78.5062	2854.4	3546.77	2044.25	51.3	61.7	13.45	12.52	0	0	0.0226239	0.000470818	0.00483247
TGRH88_032810	SAG-related sequence SRS35B	0	0	2.26925	1.72122	8494.21	1.3	4.5	528.31	522.67	0	0	0.0226121	0.0190535	0.00012246
TGRH88_014220	unspecified product	40.3646	725.851	275.933	436.775	7651.86	31.4	118.5	2193.42	3049.65	0	0	0.0225599	0.0950531	0.00295788
TGRH88_017410	RNA recognition motif-containing protein	0	0	447.674	328.797	7624.01	61.6	74.1	150.64	163.35	0	0	0.0225373	0.00569241	0.00580273
TGRH88_049660	unspecified product	0	0	1019.17	1637.58	5751.16	78.7	61.7	77.28	68.81	0	0	0.0225241	0.00264851	0.00741355
TGRH88_009250	putative eukaryotic translation initiation factor 3 subunit 7	0	0	722.663	481.61	7142.43	125.3	119.1	73.48	69.45	0	0	0.0225139	0.00259122	0.0118033
TGRH88_044640	unspecified product	0	0	104.937	101.356	8213.81	10.5	18.7	223.2	198.82	0	0	0.0224421	0.00765092	0.000989101
TGRH88_059830	PCI domain-containing protein	0	0	586.661	336.612	7398.76	122.6	108.1	180.82	183.51	0	0	0.0224191	0.00660504	0.0115489
TGRH88_004000	phosphatidate cytidylyltransferase	0	0	218.028	105.862	8022.12	83.5	80.5	157.92	160.7	0	0	0.0224095	0.00577635	0.00786571
TGRH88_042740	unspecified product	0	0	183.282	147.289	8052.22	19	40.8	86.78	96.56	0	0	0.0224017	0.00332382	0.0017898
TGRH88_035420	unspecified product	0	0	224.449	112.362	8042.61	31.5	43.2	146.01	185.42	0	0	0.0223991	0.00600859	0.0029673
TGRH88_035100	unspecified product	0	0	361.024	236.643	7703.66	48.1	116.3	495.79	512.18	0	0	0.0223858	0.0182738	0.00453102
TGRH88_037200	unspecified product	0	0	125.234	133.632	8088.38	23.6	55.5	226.36	160.89	0	0	0.0223463	0.00702057	0.00222312
TGRH88_028140	putative TDC1	0	0	536.822	368.076	7449.47	32.1	32.3	63.37	76.08	0	0	0.0223035	0.00252813	0.00302382
TGRH88_018750	unspecified product	0	0	569.106	443.702	7337.78	2.9	26.9	169.4	125.54	0	0	0.0222791	0.00534705	0.00027318
TGRH88_039620	unspecified product	0	0	737.7	1659.76	5950.77	39.1	29.1	50.72	49.12	0	0	0.0222787	0.00181003	0.00368322
TGRH88_069500	dynein heavy chain family protein	0	0	3347.01	3904.55	1112.34	2.2	6	1.22	0.73	0	0	0.0222589	3.53521e-05	0.00020724
TGRH88_006630	putative elongation factor Tu	0	0	526.211	341.483	7429.33	59.1	68.5	165.61	144.18	0	0	0.0222473	0.00561627	0.00556723
TGRH88_002490	unspecified product	0	0	494.88	413.439	7423.05	5	29	50.88	29.63	0	0	0.0222336	0.00145959	0.000471
TGRH88_063850	unspecified product	0	0	1492.05	3955.02	2896.05	153.9	15.4	365.78	353.21	0	0	0.0222286	0.0130348	0.0144974
TGRH88_061860	unspecified product	0	0	264.051	163.232	7821.45	63.3	94	291.97	222.69	0	0	0.0221867	0.00933042	0.00596287
TGRH88_019430	unspecified product	0	0	331.498	266.803	7699.01	17.5	44.9	311.98	218.98	0	0	0.0221853	0.00962593	0.0016485
TGRH88_008810	unspecified product	0	0	373.208	298.519	7616.27	58.2	51.5	152.28	121.18	0	0	0.022178	0.00495763	0.00548245
TGRH88_017730	mediator complex subunit MED7	0	0	126.281	121.471	7976.12	48.4	41.5	489.37	490.89	0	0	0.0219809	0.0177714	0.00455928
TGRH88_028990	OTU family cysteine protease	0	0	958.335	1835.8	5432.94	70.8	31.2	92.83	76.33	0	0	0.021962	0.00306675	0.00666937
TGRH88_073820	kelch repeat-containing protein	0	0	444.09	495.816	7250.67	66.1	57.7	233.27	247.47	0	0	0.0219355	0.00871547	0.00622663
TGRH88_005330	polo kinase	0	0	464.022	535.999	7186.12	15	57.7	215.09	168.22	0	0	0.0219237	0.00694914	0.001413
TGRH88_072960	putative eukaryotic translation initiation factor 4A, isoform 3	0	0	337.157	351.81	7495.16	79.1	59.3	371.88	318.34	0	0	0.0219226	0.0125132	0.00745123
TGRH88_078710	unspecified product	55.7551	125.578	336.797	546.846	7301.83	38.7	55.2	711.84	598.14	842.245	0	0.0219152	0.023749	0.00364554
TGRH88_049530	putative cyclase-associated protein	0	0	413.095	401.509	7236.08	120.4	186.9	649.89	613.92	0	0	0.021907	0.022912	0.0113417
TGRH88_079070	unspecified product	0	0	370.691	177.3	7561.17	65.8	110.4	218.03	229.65	0	0	0.0218591	0.00811612	0.00619837
TGRH88_066400	protein phosphatase 2C domain-containing protein	14.811	56.3239	746.362	515.633	6943.29	0	13.9	251	257.34	0	0	0.0218581	0.00921584	0
TGRH88_008290	Tubulin-tyrosine ligase family protein	0	0	69.4677	68.7611	8068.52	1.1	9.2	2.39	2.11	0	0	0.0218495	8.15818e-05	0.00010362
TGRH88_072830	DEAD/DEAH box helicase domain-containing protein	0	0	4766.46	2787.1	648.807	16.1	10	9.17	6.49	0	0	0.02184	0.000283905	0.00151662
TGRH88_032870	unspecified product	0	0	1887.44	3316.38	2966.53	68.6	42	104.43	60.55	0	0	0.0218399	0.00299097	0.00646213
TGRH88_035720	unspecified product	0	0	1238.3	4715.11	2207.15	86.7	24.5	23.85	20.77	0	0	0.0217673	0.000808929	0.00816715
TGRH88_017170	unspecified product	0	0	383.686	166.063	7571.98	18.5	44.9	197.15	208.53	0	0	0.0217183	0.00735469	0.0017427
TGRH88_070450	protein kinase	0	0	173.86	171.612	7738.58	60.9	73	259.3	290.66	0	0	0.0216929	0.00997038	0.00573679
TGRH88_015800	RNA recognition motif-containing protein	0	0	515.476	334.099	7182.26	257.7	115.6	57.96	46.47	0	0	0.0216673	0.00189324	0.0242754
TGRH88_031220	unspecified product	0	0	566.495	247.238	7244.76	112.9	88.8	514.6	424.76	0	0	0.0216669	0.0170299	0.0106352
TGRH88_016410	unspecified product	84.2702	42.9417	808.672	829.036	6399.61	60.4	100.3	43.92	47.61	0	0	0.0216412	0.00165937	0.00568969
TGRH88_007560	putative membrane protein C17G8.08c	0	0	279.079	229.28	7579.75	25.7	48.9	244.86	252.78	0	0	0.0216396	0.00902186	0.00242094
TGRH88_034750	WD-40 repeat protein	0	0	160.271	126.496	7781.61	46.3	51.5	521.02	520.09	0	0	0.021594	0.0188746	0.00436146
TGRH88_026580	unspecified product	117.517	275.278	1549.86	1927.74	4509.97	178.5	124.4	242.81	207.84	0	0	0.021573	0.00816996	0.0168147
TGRH88_049890	unspecified product	0	0	444.335	258.767	7342.89	52.2	62	106.11	79.28	0	0	0.0215624	0.00336099	0.00491725
TGRH88_052360	eukaryotic initiation factor-2, alpha subunit	115.738	45.2028	356.243	251.769	7324.01	190.3	152.5	139.14	116.79	0	0	0.0215	0.00463983	0.0179263
TGRH88_082430	unspecified product	0	0	765.811	636.01	6591.97	59.4	86.8	106.58	94.31	0	0	0.0214895	0.00364199	0.00559549
TGRH88_082800	unspecified product	0	0	2741.41	3056.46	2252.84	21.1	24.7	9.77	8.5	0	0	0.0214758	0.000331222	0.00198762
TGRH88_029420	putative ribosome biogenesis protein NSA2	0	0	123.436	77.5981	7833.21	51.4	28.5	273.19	236.5	0	0	0.0214421	0.00924032	0.00484189
TGRH88_016040	PCI domain-containing protein	0	0	923.413	800.567	6238.91	72.7	96.2	95.71	94	0	0	0.0214323	0.00343931	0.00684835
TGRH88_059110	unspecified product	0	0	1051.53	625.348	6316.5	29.8	62.5	76.58	49.14	0	0	0.0214238	0.00227921	0.00280716
TGRH88_060690	DnaJ domain-containing protein	0	0	647.245	652.959	6688.34	26.4	57.2	108.43	131.68	0	0	0.0213969	0.00435302	0.00248688
TGRH88_065010	myosin F	0	0	1809.76	1134.95	5031.76	30.1	67.5	47.87	38.31	0	0	0.0213921	0.00156238	0.00283542
TGRH88_028800	acetyltransferase, GNAT family protein	30.0061	86.4385	226.225	332.157	7456.11	31.7	23	319.14	381.55	0	0	0.0213749	0.012703	0.00298614
TGRH88_034390	unspecified product	9.74517	23.0825	1634.02	1796.84	4583.32	31.1	21.6	22.57	28.21	0	0	0.0213704	0.000920605	0.00292962
TGRH88_010390	transporter, cation channel family protein	0	0	1235.64	1867.18	4883.06	58	49.7	29.52	23.85	0	0	0.0213698	0.00096756	0.00546361
TGRH88_033070	unspecified product	0	0	0	0	7881.56	202.8	146.1	379.88	465.93	0	0	0.0213488	0.0153339	0.0191038
TGRH88_019870	methyltransferase domain-containing protein	0	0	246.172	264.814	7490.62	5.3	17	195.02	145.12	0	0	0.0213247	0.0061665	0.000499261
TGRH88_014340	heat shock protein HSP29	0	0	462.194	730.537	6704.81	65.6	120.7	649.64	664.36	0	0	0.0213237	0.0238219	0.00617953
TGRH88_012160	putative heat shock protein 40	0	0	337.573	269.639	7324.79	72.1	67.1	183.46	189.82	0	0	0.0212728	0.0067673	0.00679183
TGRH88_050260	emp24/gp25L/p24 family protein	0	0	795.283	554.896	6502.43	65.1	117.3	100.13	111.53	0	0	0.0211952	0.00383724	0.00613243
TGRH88_054000	L-isoaspartyl protein carboxyl methyltransferase family protein	0	0	205.631	189.035	7530.23	21.6	33.8	421.85	407.54	0	0	0.0211654	0.0150362	0.00203472
TGRH88_024270	unspecified product	0	0	618.552	1193.89	6084.89	10.3	44.2	6.83	4.2	0	0	0.0211197	0.000199966	0.000970261
TGRH88_006560	phosphotransferase enzyme family protein	0	0	604.858	671.646	6626.61	37.3	30.2	70.55	59.76	0	0	0.0210978	0.00236243	0.00351366
TGRH88_005100	transporter, major facilitator family protein	0	0	319.307	198.114	7351.41	28.1	45.7	200.45	150.87	0	0	0.0210479	0.00636918	0.00264702
TGRH88_019060	chitinase-like protein CLP1	0	0	730.828	867.432	6243.51	31.6	63.2	383.75	387.52	0	0	0.0210225	0.0139826	0.00297672
TGRH88_001760	unspecified product	0	0	279.65	240.014	7303.98	49.9	77.4	258.81	211.76	0	0	0.021012	0.0085311	0.00470058
TGRH88_056000	HEAT repeat-containing protein	0	0	1067.75	908.798	5866.19	61	52.8	43.34	37.69	0	0	0.0209974	0.00146902	0.00574621
TGRH88_030540	putative chaperonin cpn60	136.197	72.5417	943.675	359.44	6481.47	136	103.4	360.38	323	0	0	0.0209773	0.0123892	0.0128112
TGRH88_024820	unspecified product	0	0	65.0129	108.924	7696.9	8.2	14.8	3.11	3.46	0	0	0.0209711	0.000119109	0.000772441
TGRH88_001980	unspecified product	0	0	407.009	274.463	7146.94	6.3	51.6	118.49	73.23	0	0	0.0209561	0.00347575	0.000593461
TGRH88_053400	putative pyruvate dehydrogenase E1 component, beta subunit	111.059	14.6282	654.185	468.821	6633.98	72.3	115.1	72.95	107.91	0	0	0.020935	0.00327886	0.00681067
TGRH88_051820	CMGC kinase, MAPK family (ERK) MAPK-1	0	0	1004.95	781.126	6026.84	15.1	57.2	22.76	12.58	0	0	0.0209298	0.000640689	0.00142242
TGRH88_054640	putative myosin regulatory light chain	0	0	137.499	125.951	7558.06	12.6	40.4	243.64	199.5	0	0	0.020908	0.00803381	0.00118692
TGRH88_058840	acetyl-coA carboxylase ACC2	0	0	2052.9	1715.7	4069.73	19.9	22	17.67	15.98	0	0	0.0209038	0.00061005	0.00187458
TGRH88_024650	putative small nuclear ribonucleoprotein f (snrnp-f)	0	0	105.328	75.3785	7556.38	64.2	112.4	255.53	269.94	0	0	0.0208749	0.0095264	0.00604765
TGRH88_044830	unspecified product	221.689	63.7336	626.496	1049.93	6087.55	355.5	85.3	182.14	218.73	0	0	0.0208743	0.00726749	0.0334881
TGRH88_018110	RNA pseudouridine synthase superfamily protein	0	0	3264.24	4572.49	0	0	0	4.21	1.4	0	0	0.020841	0.000101705	0
TGRH88_078130	DNA topoisomerase domain-containing protein	0	0	189.917	184.189	7395.22	11.6	62.2	444.96	414.38	0	0	0.0208272	0.0155792	0.00109272
TGRH88_027280	unspecified product	0	0	1585.15	2509.42	3704.19	48.1	32.2	14.41	14.14	0	0	0.0208257	0.000517591	0.00453102
TGRH88_052920	unspecified product	0	0	341.141	354.163	7084.86	0	47.3	113.37	69.78	0	0	0.0208164	0.00332038	0
TGRH88_038690	unspecified product	0	0	226.307	369.361	7168.6	77.2	54.1	329.2	727.77	0	0	0.0207922	0.0191621	0.00727225
TGRH88_019630	ribonucleoside-diphosphate reductase large chain	87.9785	23.613	989.458	400.415	6306.45	11.7	111.8	45.57	22.37	0	0	0.0207649	0.0012317	0.00110214
TGRH88_054650	unspecified product	0	0	4.5385	4.21308	7747.47	13.6	50.3	1.16	0.57	0	0	0.0207607	3.13637e-05	0.00128112
TGRH88_081820	unspecified product	173.654	410.766	1130.38	1733.34	4800.74	49.7	138.4	471.9	340.39	0	0	0.0207509	0.0147262	0.00468174
TGRH88_032160	unspecified product	0	0	733.366	754.952	6249.33	37.1	57.1	146.68	121.13	0	0	0.0207293	0.0048552	0.00349482
TGRH88_050780	protein phosphatase 2B catalytic subunit, calcineurin family phosphatse superfamily protein	0	0	376.532	410.094	6953.1	29.8	54.6	108.43	99.2	0	0	0.0207282	0.00376418	0.00280716
TGRH88_060600	ARID/BRIGHT DNA binding domain-containing protein	0	0	1669.91	2259.19	3833.41	29	24.3	19.22	17.27	0	0	0.0207083	0.000661538	0.0027318
TGRH88_024410	unspecified product	0	0	370.262	329.234	6993.82	39.1	90.6	257.31	333.5	0	0	0.0207005	0.010711	0.00368322
TGRH88_019380	Der1ER1	0	0	372.966	274.288	7037.92	62.2	89.7	215.69	252.19	0	0	0.0206765	0.00848233	0.00585925
TGRH88_079550	unspecified product	0	0	4031.03	3010.12	717.955	9.3	12.5	1.76	0.85	0	0	0.0206678	4.73174e-05	0.000876061
TGRH88_069380	ankyrin repeat-containing protein	0	0	1567.2	2034.99	4034.54	187.2	133.3	51.14	33.97	0	0	0.0206636	0.00154298	0.0176343
TGRH88_039840	putative small GTP binding protein rab1a	0	0	240.769	200.035	7328.17	0	0	289.54	331.79	0	0	0.0206608	0.0112643	0
TGRH88_063890	alpha/beta hydrolase fold domain-containing protein	0	0	155.297	184.771	7410.43	4.9	12.6	13.34	14.1	0	0	0.0206452	0.000497468	0.00046158
TGRH88_019050	EF hand domain-containing protein	81.6317	160.616	283.781	413.871	6970.62	5	79.6	753.23	716.54	0	0	0.0206047	0.0266459	0.000471
TGRH88_015300	putative clathrin heavy chain	0	0	1162.76	904.796	5605.32	34.6	71.3	56.09	51.14	0	0	0.0205949	0.001944	0.00325932
TGRH88_020800	clustered-asparagine-rich protein	0	0	82.9907	103.103	7533.84	50.7	21.2	61.6	75.06	0	0	0.0205868	0.00247755	0.00477595
TGRH88_031050	cyclin-dependent kinase	0	0	18.7964	11.6425	7681.12	15.5	18.2	6.79	5.09	0	0	0.0205565	0.000215376	0.0014601
TGRH88_015980	NIMA-related protein kinase NIMA1	0	0	1581.94	1854.44	4253.2	37.5	34.5	29	18.24	0	0	0.0205414	0.000856427	0.0035325
TGRH88_051440	serine/threonine protein phosphatase	0	0	232.701	164.568	7272.5	20.9	24.4	92.07	104.14	0	0	0.0204619	0.00355715	0.00196878
TGRH88_077460	unspecified product	0	0	454.575	176.165	7030.03	31.8	27.3	193.93	203.58	0	0	0.0204457	0.00720657	0.00299556
TGRH88_081430	phosphatidylserine decarboxylase	82.1659	37.9251	0	0	7596.36	119.6	77.7	145.3	105.7	0	0	0.0204084	0.00455045	0.0112663
TGRH88_057130	MtN3/saliva family protein	30.9317	71.9037	802.337	1010.62	5800.35	73.5	55.1	233.15	251.6	0	0	0.0203934	0.00878817	0.00692371
TGRH88_064000	putative 60S ribosomal protein L7-B	0	0	161.327	177.254	7302.63	39	18.9	41.38	43.57	0	0	0.0203713	0.00154008	0.0036738
TGRH88_054370	unspecified product	0	0	155.577	225.972	7212.64	27	37.5	260.5	194.88	0	0	0.0202957	0.00825571	0.0025434
TGRH88_050410	AP2 domain transcription factor AP2XI-2	0	0	2607.23	4067.67	883.578	106.7	72.7	6.8	6.11	0	0	0.0202944	0.000234049	0.0100512
TGRH88_061790	AP2 domain transcription factor AP2XII-4	0	0	2291.12	3817.1	1474.88	88.8	45.6	8.42	5.4	0	0	0.0202878	0.000250547	0.00836497
TGRH88_003970	CRAL/TRIO domain-containing protein	0	0	485.692	638.064	6463.74	45.9	36.8	80.98	72.18	0	0	0.0202761	0.00277668	0.00432378
TGRH88_059050	zinc finger (CCCH type) motif-containing protein	0	0	770.79	925.187	5889.08	27.9	35.4	59.81	35.81	0	0	0.0202659	0.00173352	0.00262818
TGRH88_033820	unspecified product	21.4046	131.799	838.342	2178.84	4526.68	39.1	64.1	537.69	645.92	0	0	0.0202326	0.021458	0.00368322
TGRH88_018780	unspecified product	0	0	332.858	331.114	6889.15	29.6	53.9	132.72	146.73	0	0	0.0202301	0.00506623	0.00278832
TGRH88_054080	rhoptry protein ROP14	0	0	442.755	413.357	6657.26	55.3	91.6	232.86	227.9	0	0	0.0202246	0.00835325	0.00520927
TGRH88_017080	corepressor complex CRC230	0	0	1625.18	1423.01	4492.19	48.7	64.1	35.3	30.77	0	0	0.0202233	0.0011978	0.00458754
TGRH88_035050	unspecified product	0	0	1485.35	2269.58	3770.38	95.8	67.4	15.15	20.08	0	0	0.020192	0.000638695	0.00902437
TGRH88_033580	formin FRM1	17.6908	43.581	2725.69	1331.57	3487.06	13.8	28.1	28.72	28.91	0	0	0.0201381	0.00104479	0.00129996
TGRH88_046170	unspecified product	0	0	265.925	520.673	6735.71	109.7	47	224.79	177.65	0	0	0.0201298	0.00729595	0.0103338
TGRH88_075980	ATP synthase F1 gamma subunit	0	0	212.199	121.579	7181.98	44	46.4	87.79	98.19	0	0	0.0201108	0.00337168	0.0041448
TGRH88_058330	AMP-binding enzyme domain-containing protein	0	0	230.154	299.244	6999.58	6.6	28.1	88.3	127.52	0	0	0.0200973	0.00391266	0.000621721
TGRH88_082300	unspecified product	0	0	227.076	159.903	7093.26	102	69.1	177.69	147.73	0	0	0.0200767	0.00589963	0.00960841
TGRH88_072710	TB2/DP1, HVA22 family protein	0	0	523.772	454.188	6512.15	24.4	50.5	290.74	346.49	0	0	0.0200535	0.0115525	0.00229848
TGRH88_063310	unspecified product	0	0	221.407	150.12	7049.4	25.2	102.3	274.41	217.24	0	0	0.0200073	0.00891326	0.00237384
TGRH88_015560	RNA recognition motif-containing protein	0	0	143.199	110.44	7208.01	50.1	60.1	252.14	232.75	0	0	0.0200033	0.00879071	0.00471943
TGRH88_056790	GYF domain-containing protein	0	0	1465.53	1741.9	4244.11	95.6	64.2	25.85	19.26	0	0	0.0199873	0.000817812	0.00900553
TGRH88_058770	unspecified product	0	0	326.801	274.032	6858.79	56.7	56.1	309.77	257.4	0	0	0.0199873	0.0102824	0.00534115
TGRH88_062340	putative ubiquitin	0	0	143.271	105.775	7227.93	7.8	31.3	316.25	257.09	0	0	0.0199675	0.0103942	0.000734761
TGRH88_039550	putative small GTP-binding protein sar1	0	0	287.128	200.056	6952.6	33.9	58.1	182.56	219.53	0	0	0.0199399	0.0072896	0.00319338
TGRH88_019880	zinc finger (CCCH type) motif-containing protein	0	0	558.385	534.952	6352.81	38.1	33.9	31.39	24.53	0	0	0.0198924	0.00101379	0.00358902
TGRH88_019540	dynein heavy chain	11.2366	21.5823	1782.86	2287.02	3374.93	25.7	33	9.7	8.06	0	0	0.0198865	0.000321976	0.00242094
TGRH88_010100	unspecified product	44.649	108.13	581.972	479.282	6317.33	56.7	93.6	236.21	254.19	0	0	0.0198715	0.0088906	0.00534115
TGRH88_039660	unspecified product	0	0	155.841	165.858	7081.61	65.3	63.9	76.89	73.37	0	0	0.0198583	0.00272411	0.00615127
TGRH88_009120	ubiquitin carboxyl-terminal hydrolase	0	0	2416.98	2991.51	2029.18	18.3	14.4	10.18	8.68	0	0	0.019818	0.000341918	0.00172386
TGRH88_058350	unspecified product	0	0	8.32241	5.0506	7425.71	0	4.6	9.55	2.05	0	0	0.0197957	0.0002103	0
TGRH88_035310	vitamin k epoxide reductase family protein	0	0	50.5053	35.2205	7323.34	314.9	33.7	347.17	398.44	0	0	0.0197933	0.0135174	0.0296636
TGRH88_020030	unspecified product	105.852	0	381.26	568.184	6446.62	89.4	43.8	2.73	2.02	0	0	0.0197856	8.61141e-05	0.00842149
TGRH88_008360	MSP (Major sperm protein) domain-containing protein	0	0	421.059	392.919	6532.35	50.8	92.2	66.48	76.77	0	0	0.019782	0.00259702	0.00478537
TGRH88_061550	proliferating cell nuclear antigen PCNA1	0	0	739.409	398.401	6193.99	14.7	89.5	121.59	98.2	0	0	0.0197362	0.00398464	0.00138474
TGRH88_001720	unspecified product	0	0	224.181	117.823	7025.67	21.5	50.8	229.49	171.64	0	0	0.0197287	0.0072722	0.0020253
TGRH88_004640	unspecified product	0	0	11.9743	16.8062	7377.94	16.7	11.5	95.04	36.84	0	0	0.019728	0.00239089	0.00157314
TGRH88_011590	unspecified product	0	0	185.425	66.3155	7086.07	0	76.4	155.99	57.31	0	0	0.0197174	0.00386698	0
TGRH88_020560	sjoegren syndrome nuclear autoantigen 1 family protein	0	0	170.008	109.443	7052.07	32.6	73.7	259.58	198.96	0	0	0.0196934	0.008313	0.00307092
TGRH88_065220	putative P-type ATPase4	39.8355	10.184	873.69	419.004	6057.04	27.1	52.6	18.03	17.76	0	0	0.0196858	0.000648847	0.00255282
TGRH88_073480	unspecified product	0	0	755.287	536.539	5998.23	0	109.3	87.64	40.7	0	0	0.0196779	0.00232671	0
TGRH88_024450	unspecified product	0	0	219.294	203.503	6909.24	9.2	65.3	456.34	224.86	0	0	0.0196725	0.0123497	0.000866641
TGRH88_042990	unspecified product	0	0	687.68	553.412	6099.06	39.2	52.3	118.42	109.41	0	0	0.0196595	0.0041304	0.00369264
TGRH88_059350	glutaminyl-tRNA synthetase (GlnRS)	0	0	668.696	731.072	5926.57	80.8	64.2	142.04	159.87	0	0	0.0196544	0.00547341	0.00761137
TGRH88_055300	unspecified product	0	0	160.087	168.216	6967.67	110.7	90.4	173.35	176.21	0	0	0.0196433	0.00633727	0.010428
TGRH88_052030	unspecified product	0	0	1307.69	1511.66	4558.73	9.2	6.4	3.43	2.71	0	0	0.0196383	0.000111314	0.000866641
TGRH88_034150	fructose-bisphospatase I	0	0	272.228	142.305	6911.41	54	53.5	269.45	154.81	0	0	0.0196249	0.00769153	0.00508681
TGRH88_076180	DnaJ domain-containing protein	0	0	862.889	839.79	5607.6	95.2	65.7	70.25	80.88	0	0	0.0196157	0.00273988	0.00896785
TGRH88_079650	unspecified product	62.4569	16.3446	328.965	394.511	6587.48	55.6	63.5	153.33	119.06	0	0	0.0196116	0.00493824	0.00523753
TGRH88_003660	ankyrin repeat-containing protein	0	0	176.97	125.725	7029.41	14.4	40	539.18	403.22	0	0	0.0196054	0.017085	0.00135648
TGRH88_040750	sphingolipid delta 4 desaturase/c-4 hydroxylase protein des2 family protein	0	0	396.647	370.358	6548.09	24.3	53.6	64.12	61.11	0	0	0.0195963	0.00227033	0.00228906
TGRH88_067170	unspecified product	0	0	375.318	296.849	6617.57	25.7	77.2	237.94	262.69	0	0	0.0195916	0.00907606	0.00242094
TGRH88_040670	TLD protein	0	0	1569.57	2824.88	2933.31	39.3	32.7	40.61	21.05	0	0	0.0195744	0.00111785	0.00370206
TGRH88_075690	LsmAD domain-containing protein	0	0	1421.11	1400.93	4461.4	69.7	62.7	48.23	34.67	0	0	0.0195363	0.00150292	0.00656575
TGRH88_034470	PGAP1 family protein	0	0	1301.82	1517.35	4481.27	40.4	45.7	38.63	34.19	0	0	0.0195363	0.00132017	0.00380568
TGRH88_040240	putative translation initiation factor IF-2	0	0	590.123	355.977	6337.02	55	61.4	41.12	41.35	0	0	0.019532	0.00149512	0.00518101
TGRH88_041500	pyrroline-5-carboxylate reductase	0	0	451.452	793.435	6034.66	54.5	62.2	603.96	626.08	0	0	0.0195246	0.0222997	0.00513391
TGRH88_052580	unspecified product	0	0	2175.7	2865.99	2278.52	16.4	17.3	3.59	3.06	0	0	0.0195134	0.00012056	0.00154488
TGRH88_063530	unspecified product	0	0	347.405	290.365	6633.43	25.5	55.5	183.92	161.8	0	0	0.0194846	0.00626766	0.0024021
TGRH88_010090	cwf18 pre-mRNA splicing factor protein	0	0	164.333	170.117	6903.37	80.3	85.9	684.23	565.79	0	0	0.0194767	0.022662	0.00756427
TGRH88_013620	unspecified product	0	0	536.144	878.473	5851.29	89.4	57.4	28.47	36.54	0	0	0.0194756	0.00117858	0.00842149
TGRH88_060180	unspecified product	21.0378	60.8943	843.927	1150.46	5298.85	8.8	29.7	32.98	37.34	0	0	0.0194746	0.00127485	0.000828961
TGRH88_044210	alveolin domain containing intermediate filament IMC8	0	0	283.944	349.646	6630.78	37.9	50.5	243.18	184.26	0	0	0.0194532	0.00774918	0.00357018
TGRH88_030550	DNA-directed RNA polymerase II RPB5	0	0	141.747	109.191	7014.42	62.2	41.2	258.23	238.89	0	0	0.0194311	0.00901243	0.00585925
TGRH88_059450	RNA recognition motif-containing protein	0	0	491.054	564.243	6180.52	45.1	70.3	450.88	493.8	0	0	0.0194299	0.0171264	0.00424842
TGRH88_025020	putative protein phosphatase 2b regulatory subunit	0	0	341.206	345.408	6528.13	65.1	67.8	159.06	201.34	0	0	0.0193672	0.00653379	0.00613243
TGRH88_055780	5'-nucleotidase, C-terminal domain-containing protein	0	0	732.469	872.54	5617.94	42.8	58.6	124.08	42.63	0	0	0.0193645	0.00302233	0.00403176
TGRH88_024080	putative T complex chaperonin	0	0	565.416	283.635	6353.81	45.6	75.2	163.04	194.75	0	0	0.0193553	0.00648648	0.00429552
TGRH88_051400	unspecified product	0	0	561.513	322.323	6324.15	33.1	68.3	171.36	152.67	0	0	0.0193506	0.00587443	0.00311802
TGRH88_013290	NEK kinase	22.1916	48.8109	1809.44	1659.31	3766.64	22	36.7	14.18	13.1	0	0	0.0193394	0.000494567	0.0020724
TGRH88_081750	Ser/Thr phosphatase family protein	0	0	2072.88	3072.85	2056.43	15	51.3	7.79	5.74	0	0	0.0192898	0.000245289	0.001413
TGRH88_043160	putative activating signal cointegrator 1 complex subunit 3 family 1 ASCC3L1	0	0	1499.67	1718.41	3970.38	89.6	56.1	22.99	21.23	0	0	0.0192662	0.000801677	0.00844033
TGRH88_061560	putative nucleolar protein	0	0	394.72	296.936	6469.41	116.4	76	119.49	118.57	0	0	0.0192463	0.00431586	0.0109649
TGRH88_057240	aminotransferase, class V superfamily protein	0	0	490.856	308.908	6385.36	31.9	43.3	199.2	167.9	0	0	0.0192233	0.00665526	0.00300498
TGRH88_070490	orotate phosphoribosyltransferase	0	0	150.135	109.078	6918.14	57.6	46.9	365.9	296.48	0	0	0.0192122	0.0120085	0.00542593
TGRH88_075100	unspecified product	0	0	57.488	35.2412	7063.08	14.8	50.8	178.65	139.11	0	0	0.0191652	0.00576076	0.00139416
TGRH88_016700	unspecified product	88.8593	25.4257	205.022	130.55	6804.38	40.3	58.5	162.72	157.42	0	0	0.0191436	0.00580391	0.00379626
TGRH88_027790	unspecified product	0	0	267.167	198.093	6697.99	5.6	23.1	91.93	96.68	0	0	0.0191114	0.00341936	0.000527521
TGRH88_057530	unspecified product	0	0	227.781	272.424	6631.13	52.9	51	215.78	256.75	0	0	0.0191007	0.00856663	0.00498319
TGRH88_029690	fatty acid elongase	0	0	256.473	202.281	6637.55	21.1	58	185.89	153.71	0	0	0.0190262	0.00615671	0.00198762
TGRH88_046330	zinc finger, C3HC4 type (RING finger) domain-containing protein	0	0	294.407	454.548	6347.02	25.1	47.9	200.78	289.32	0	0	0.0189984	0.00888516	0.00236442
TGRH88_064890	ICE family protease (caspase) p20 domain-containing protein	0	0	493.317	327.914	6299.15	15.6	20.1	20.15	13.03	0	0	0.0189894	0.00060153	0.00146952
TGRH88_081780	putative calmodulin	0	0	153.291	146.975	6642.86	34.9	194.2	715.55	615.31	0	0	0.018981	0.0241275	0.00328758
TGRH88_018370	unspecified product	0	0	812.995	1307.94	4986.38	11.7	28.8	53.15	54.13	0	0	0.0189778	0.00194491	0.00110214
TGRH88_045390	unspecified product	0	0	1498.22	2217.15	3398.29	2.5	10.8	7.38	7.41	0	0	0.0189468	0.000268132	0.0002355
TGRH88_066580	ubiquitin-conjugating enzyme subfamily protein	0	0	298.415	305.794	6351.29	24.1	146.6	223.26	169.68	0	0	0.0188873	0.00712372	0.00227022
TGRH88_080610	small nuclear ribonucleoprotein	0	0	234.878	180.023	6535.27	137.8	151.7	392.93	323.73	0	0	0.0188867	0.0129925	0.0129808
TGRH88_044220	alveolin domain containing intermediate filament IMC5	0	0	468.187	601.769	5980.57	0	39.6	80.91	86.58	0	0	0.0188555	0.00303647	0
TGRH88_021220	putative thioredoxin	0	0	1084.48	1238.96	4575.14	234.1	189	140.21	149.35	0	0	0.0188487	0.00524952	0.0220522
TGRH88_069790	alveolin domain containing intermediate filament IMC14	0	0	719.976	949.243	5356.26	31.5	61.9	84.14	46.93	0	0	0.0188482	0.00237621	0.0029673
TGRH88_055070	superoxide dismutase SOD2	0	0	494.434	629.428	5885.24	42.7	73.2	151.17	170.91	0	0	0.0188347	0.00583908	0.00402234
TGRH88_064590	AP2 domain transcription factor AP2XII-9	0	0	1733.53	2254.2	3050.75	0	42.4	6.8	1.54	0	0	0.0188309	0.000151198	0
TGRH88_058950	WD domain, G-beta repeat-containing protein	0	0	537.301	525.965	5968.13	53.9	41.3	158.02	144.58	0	0	0.0188091	0.00548592	0.00507739
TGRH88_041690	brain protein 44 family protein	0	0	214.035	103.17	6684.5	49.1	59.5	195.58	234.36	0	0	0.0187786	0.00779451	0.00462522
TGRH88_011190	unspecified product	0	0	362.228	293.9	6353.1	34.5	48.8	331.67	311.61	0	0	0.0187701	0.0116622	0.0032499
TGRH88_062390	unspecified product	0	0	1967.78	2915.21	2154.25	21.1	10.9	2.63	2.2	0	0	0.0187438	8.75645e-05	0.00198762
TGRH88_034070	CCT chaperonin gamma subunit	0	0	556.114	291.521	6088.91	33.4	84.3	145.67	161.51	0	0	0.0186712	0.00556895	0.00314628
TGRH88_080810	RNA recognition motif-containing protein	0	0	124.218	110.846	6729.62	28.4	54.8	343.29	381.84	0	0	0.0186676	0.0131461	0.00267528
TGRH88_062850	unspecified product	0	0	140.582	71.14	6773.52	32.7	31.7	150.21	151.99	0	0	0.0186609	0.00547867	0.00308034
TGRH88_045710	EF hand domain-containing protein	0	0	147.886	143.734	6694.3	21.3	27.3	430.15	307.29	0	0	0.0186509	0.0133693	0.00200646
TGRH88_030060	unspecified product	0	0	219.036	277.634	6456.02	49.9	54.1	314.6	316.66	0	0	0.0186339	0.0114443	0.00470058
TGRH88_061030	unspecified product	0	0	43.373	32.2764	6926.15	1.8	4.2	35.29	30.28	0	0	0.0186318	0.00118874	0.00016956
TGRH88_067970	CMGC kinase, CK2 family	0	0	391.436	414.575	6114.88	68.2	83	166.96	191.45	0	0	0.0186261	0.00649772	0.00642445
TGRH88_069820	unspecified product	0	0	663.66	551.151	5732.84	33.8	53.6	349.75	283.53	0	0	0.0186191	0.0114809	0.00318396
TGRH88_030910	macro domain-containing protein	0	0	624.619	594.069	5717.91	12.1	58.4	322.39	315.82	0	0	0.0186025	0.0115703	0.00113982
TGRH88_048930	GTPase activating protein for Arf protein	0	0	678.797	617.575	5652.54	59.1	44.7	149.5	119.93	0	0	0.0185988	0.00488457	0.00556723
TGRH88_014940	ubiquitin-activating enzyme E1 family protein	0	0	1165.29	813.171	4962.8	33.4	50.8	60.55	71.35	0	0	0.0185947	0.00239125	0.00314628
TGRH88_023910	unspecified product	0	0	552.785	425.338	5973.32	41.2	36.9	91.73	75.99	0	0	0.0185848	0.00304064	0.00388104
TGRH88_042330	unspecified product	0	0	1585.6	2606.77	2759.66	22.7	28.4	41.69	33.82	0	0	0.0185637	0.00136894	0.00213834
TGRH88_015530	putative RER1 protein	0	0	270.573	224.929	6442.93	33.6	36.6	58.96	46	0	0	0.0185494	0.00190285	0.00316512
TGRH88_036130	unspecified product	0	0	243.7	325.406	6366.83	39.6	38	148.38	148.82	0	0	0.0185465	0.00538802	0.00373032
TGRH88_039690	putative GPI-anchored wall transfer protein GWT1	0	0	176.336	97.2767	6670.96	24.5	22.3	42.78	30.94	0	0	0.0185277	0.00133649	0.0023079
TGRH88_076280	unspecified product	0	0	1028.02	1013.42	4873.26	46.6	47.8	108.74	97	0	0	0.0185161	0.00372992	0.00438972
TGRH88_068520	unspecified product	0	0	388.459	295.21	6138.16	18.3	129.5	239.18	133.1	0	0	0.0184864	0.00674917	0.00172386
TGRH88_064360	putative eukaryotic initiation factor-3, subunit 3	0	0	934.672	751.66	5143.7	126.1	115	121.14	117.8	0	0	0.0184696	0.00433181	0.0118786
TGRH88_032710	putative 20S proteasome subunit beta 7	0	0	578.398	305.656	5936.41	64.2	123.7	175.04	180.14	0	0	0.0184673	0.00643916	0.00604765
TGRH88_053810	putative atp synthase F1, epsilon subunit	0	0	150.821	110.05	6611.2	41.2	70.5	285.7	277.27	0	0	0.0184631	0.0102062	0.00388104
TGRH88_047450	unspecified product	0	0	1658.46	1773.9	3464.79	37.2	40.7	21.46	17.89	0	0	0.0184505	0.000713387	0.00350424
TGRH88_040970	SWI2/SNF2-containing PHD finger protein	0	0	1370.63	1246.14	4271.91	26.5	46.3	11.6	11.89	0	0	0.0184429	0.000425857	0.0024963
TGRH88_040370	unspecified product	0	0	1673.07	1876.23	3342.58	31.1	41.4	10.98	7.07	0	0	0.0184384	0.000327234	0.00292962
TGRH88_052270	isocitrate dehydrogenase	0	0	772.014	497.306	5600.5	23.8	58.7	90.1	103.91	0	0	0.0184257	0.00351726	0.00224196
TGRH88_069420	kringle domain-containing protein	0	0	1610.68	2081.37	3205.15	23.1	30	26.49	26.44	0	0	0.0184222	0.000959583	0.00217602
TGRH88_002040	unspecified product	0	0	903.427	1037.9	4930.47	11.9	51.9	65.57	38.39	0	0	0.0184129	0.00188472	0.00112098
TGRH88_074440	p25-alpha family protein	0	0	244.501	479.949	6072.6	26.1	123	606.48	694	0	0	0.0184032	0.0235768	0.00245862
TGRH88_036650	putative rab GDI alpha	0	0	558.932	313.059	5992.9	28.9	52.7	171.27	191.34	0	0	0.0183967	0.00657386	0.00272238
TGRH88_074750	unspecified product	0	0	893.275	628.971	5290.24	65.3	104.8	118.93	127.39	0	0	0.0183958	0.00446561	0.00615127
TGRH88_077070	SPFH domain / Band 7 family protein	0	0	254.625	252.879	6311.92	146.2	93.9	272.83	298.03	0	0	0.0183853	0.0103493	0.0137721
TGRH88_044880	unspecified product	0	0	330.824	619.064	5894.57	207.8	65.2	276.82	409.47	0	0	0.0183756	0.0124419	0.0195748
TGRH88_045570	unspecified product	0	0	206.897	165.133	6485.73	15.6	45.2	404.57	479.28	0	0	0.0183577	0.0160236	0.00146952
TGRH88_065620	unspecified product	0	0	1402.16	1774.7	3697.78	1.5	24.6	3.05	2.9	0	0	0.0183478	0.000107869	0.0001413
TGRH88_018880	prefoldin subunit protein	0	0	151.962	144.047	6530.57	43.4	70.2	343.74	355.67	0	0	0.0183413	0.0126798	0.00408828
TGRH88_013380	nucleoside transporter protein	0	0	466.627	294.599	6085.96	28	36.9	103.92	94.43	0	0	0.0183075	0.00359594	0.0026376
TGRH88_014830	putative sortilin	0	0	1567.3	1101.28	4121.46	73.9	93.7	104.15	150.39	0	0	0.0183066	0.00461463	0.00696139
TGRH88_071050	lectin family protein	0	0	648.462	520.144	5642.53	83.8	71.8	166.33	147.69	0	0	0.0183045	0.00569296	0.00789397
TGRH88_042110	unspecified product	0	0	531.524	434.12	5844.63	2.4	58.4	91.58	80.71	0	0	0.0182666	0.00312349	0.00022608
TGRH88_074690	unspecified product	0	0	189.653	220.402	6413.35	14	44.4	244.02	255.95	0	0	0.0182642	0.0090641	0.0013188
TGRH88_045730	transmembrane amino acid transporter protein	0	0	571.853	833.439	5440.58	28.2	21.3	72.11	57.73	0	0	0.0182626	0.00235391	0.00265644
TGRH88_046240	unspecified product	0	0	1531.22	2958.29	2348.94	33.2	26	8.37	6.15	0	0	0.0182553	0.000263237	0.00312744
TGRH88_005880	EGF family domain-containing protein	0	0	16.2114	21.3122	6816.74	0	5.1	38.38	63.41	0	0	0.0182418	0.00184538	0
TGRH88_073520	unspecified product	0	0	134.185	140.22	6528.02	35.7	53.5	341.18	253.64	0	0	0.0182327	0.0107837	0.00336294
TGRH88_011700	rhoptry kinase family protein ROP41	0	0	512.427	590.703	5717.8	15	29.5	4.12	3.81	0	0	0.018218	0.000143765	0.001413
TGRH88_009200	unspecified product	0	0	1859.55	2617.19	2352.14	28.3	20.6	4.91	5.5	0	0	0.0182155	0.000188726	0.00266586
TGRH88_067440	unspecified product	0	0	433	687.811	5646.57	34.6	74.2	166.17	192.34	0	0	0.0181945	0.00649953	0.00325932
TGRH88_040780	unspecified product	0	0	229.423	159.43	6347.82	48.7	100.2	381.31	448.97	0	0	0.018182	0.0150524	0.00458754
TGRH88_053670	unspecified product	0	0	1281.68	2461.01	3046.22	46.4	42.7	83.66	76.6	0	0	0.018168	0.0029054	0.00437088
TGRH88_039280	unspecified product	0	0	218.461	159.518	6364.45	64.3	78.1	318.95	271.27	0	0	0.0181385	0.0107003	0.00605707
TGRH88_004700	DnaJ C terminal region domain-containing protein	0	0	849.128	446.189	5489.66	31	32.8	117.62	122.8	0	0	0.0181312	0.00435864	0.0029202
TGRH88_023820	UBX domain-containing protein	0	0	356.414	494.736	5877.54	103	84.6	208.52	242.75	0	0	0.0181193	0.0081812	0.00970261
TGRH88_040790	unspecified product	0	0	17.8669	6.1604	6758.36	31.1	23.3	92.09	48.03	0	0	0.0180991	0.00254028	0.00292962
TGRH88_077210	unspecified product	0	0	875.253	1646.44	4212	137.9	65.8	26.41	29.91	0	0	0.0180826	0.00102104	0.0129902
TGRH88_023720	unspecified product	0	0	420.658	477.566	5838.99	91.8	56	387.17	360.32	0	0	0.0180659	0.0135515	0.00864757
TGRH88_043460	ubiquitin family protein	0	0	406.611	371.046	5966.74	40.5	42.2	110.23	132.86	0	0	0.0180483	0.00440705	0.0038151
TGRH88_020590	unspecified product	0	0	564.007	1170.99	4998.05	47.5	45.3	89.91	66.97	0	0	0.0180263	0.00284412	0.0044745
TGRH88_057890	putative cytochrome c	0	0	340.85	368.205	5838.84	137.3	225.4	277.12	142.43	0	0	0.0180129	0.00760614	0.0129337
TGRH88_022420	unspecified product	0	0	186.868	160.221	6319.49	61.1	88.9	222.67	305.6	0	0	0.0179655	0.00957716	0.00575563
TGRH88_004430	GCC2 and GCC3 domain-containing protein	21.9195	3.66387	311.154	474.97	5932.35	1.6	25.1	1.53	1.09	0	0	0.0179339	4.74987e-05	0.00015072
TGRH88_011100	putative cell-cycle-associated protein kinase GSK	0	0	92.0942	106.725	6531.18	25.9	9.7	0.29	1.36	0	0	0.0179235	2.99133e-05	0.00243978
TGRH88_025820	putative kelch repeat protein	0	0	955.967	1035.35	4718.11	27.5	29	57.1	67.56	0	0	0.0179202	0.00226	0.0025905
TGRH88_072170	homocysteine s-methyltransferase domain-containing protein	0	0	781.843	1116.85	4778.09	28.2	60.5	198.75	200.59	0	0	0.0179171	0.00723975	0.00265644
TGRH88_082660	unspecified product	0	0	324.534	228.33	6163.08	37.1	20.5	600.11	652	0	0	0.0179149	0.0226999	0.00349482
TGRH88_068990	metal cation transporter, ZIP family protein	0	0	544.407	549.656	5588.1	63.3	53.1	81.18	71.2	0	0	0.0179117	0.00276254	0.00596287
TGRH88_055870	MCM2/3/5 family protein	0	0	762.783	447.354	5425.9	99	89.7	36.96	30.25	0	0	0.0178864	0.00121847	0.00932581
TGRH88_022330	putative ubiquitin conjugating enzyme E2	0	0	339.762	353.824	6000.76	44.7	29.6	154.97	103.99	0	0	0.0178817	0.00469476	0.00421074
TGRH88_067430	unspecified product	0	0	197.717	143.097	6320.52	25.1	58.3	260.9	199.38	0	0	0.0178702	0.00834455	0.00236442
TGRH88_055020	transporter, major facilitator family protein	0	0	465.929	247.597	5916.38	27.5	76.5	212.7	200.13	0	0	0.017835	0.00748431	0.0025905
TGRH88_049230	putative succinate-Coenzyme A ligase, beta subunit	0	0	532.12	299.83	5773.43	94.8	96.7	94.87	106.07	0	0	0.0178235	0.0036429	0.00893017
TGRH88_065340	protein phosphatase 2C domain-containing protein	0	0	510.238	368.005	5736.2	23.5	83.9	300.76	219.24	0	0	0.0178136	0.00942723	0.0022137
TGRH88_065760	unspecified product	0	0	1309.09	1843.92	3491.35	36.6	41	36.65	33.41	0	0	0.017779	0.00127014	0.00344772
TGRH88_061280	unspecified product	0	0	1191.11	1562.09	3892.7	9.1	32.6	72.94	56.78	0	0	0.0177608	0.00235173	0.000857221
TGRH88_002330	putative myosin light chain 2	0	0	296.888	357.564	5971.35	16.5	45.9	267.51	311.22	0	0	0.0177427	0.010492	0.0015543
TGRH88_015090	putative DNA mismatch repair protein MSH6-1	0	0	1274.84	1098.29	4242.45	25.2	49.3	37.9	32.72	0	0	0.0177246	0.00128029	0.00237384
TGRH88_061040	unspecified product	0	0	395.082	336.843	5888.45	15	40.3	152.74	199.52	0	0	0.0177134	0.00638622	0.001413
TGRH88_056480	apical complex lysine methyltransferase	58.4552	152.535	693.602	657.836	5222.44	10.6	76.6	550.54	550.82	0	0	0.0176863	0.0199669	0.000998521
TGRH88_034000	putative nucleolar protein 5	0	0	333.154	184.704	6073	71.8	54.7	155.21	133.2	0	0	0.0176732	0.00522867	0.00676357
TGRH88_028120	coatomer epsilon subunit protein	0	0	252.416	183.229	6166.78	17.8	35.6	167.81	162.12	0	0	0.0176532	0.0059814	0.00167676
TGRH88_053560	subtilisin SUB2	0	0	868.832	1218.84	4485.53	51.8	64.2	69.21	77.04	0	0	0.0176515	0.00265141	0.00487957
TGRH88_083160	hypoxanthine-xanthine-guanine phosphoribosyl transferase HXGPRT	0	0	428.145	568.209	5554.23	70.2	85.2	70.77	72.12	0	0	0.0176472	0.00259049	0.00661285
TGRH88_079020	AP2 domain transcription factor AP2VIII-4	0	0	1586.99	4486.77	534.218	37.7	24.2	8.61	8.68	0	0	0.0176376	0.000313455	0.00355134
TGRH88_031150	unspecified product	0	0	290.175	286.131	6027.23	18.3	24.8	89.23	86.87	0	0	0.0176274	0.00319257	0.00172386
TGRH88_008120	helicase associated domain (ha2) protein	0	0	2112.48	2606.59	1838.91	63.2	53.1	15.02	18.4	0	0	0.0175815	0.000605881	0.00595345
TGRH88_063090	unspecified product	0	0	514.107	603.09	5431.68	46.5	54.6	101.56	98.51	0	0	0.0175613	0.00362713	0.0043803
TGRH88_046990	transmembrane amino acid transporter protein	0	0	447.936	532.418	5580.85	33.6	40.3	219.28	251.29	0	0	0.017556	0.0085311	0.00316512
TGRH88_060110	microneme protein MIC9	0	0	124.644	224.497	6179.88	22.7	43.7	654	720.11	0	0	0.0174795	0.0249116	0.00213834
TGRH88_034500	putative U2 small nuclear ribonucleoprotein family protein	0	0	824.204	773.434	4930.08	43.5	34.2	47.65	41.24	0	0	0.0174508	0.00161151	0.0040977
TGRH88_077520	unspecified product	0	0	571.089	631.514	5313.37	57.7	45.9	171.6	155.42	0	0	0.0174506	0.00592864	0.00543535
TGRH88_082930	RNA recognition motif-containing protein	0	0	1487.24	1445.72	3455.86	123	168.2	74.46	69.35	0	0	0.0174377	0.00260717	0.0115866
TGRH88_016510	unspecified product	0	0	122.46	80.4753	6309.4	51.3	42.1	213.02	196.67	0	0	0.0174309	0.00742739	0.00483247
TGRH88_016030	RNA recognition motif-containing protein	0	0	2528.15	4015.56	4.15107	0	0	0	0	0	0	0.0174134	0	0
TGRH88_049480	dynein heavy chain family protein	0	0	1104.57	1370.35	4055.63	2.7	13.7	3.74	1.87	0	0	0.0174038	0.000101705	0.00025434
TGRH88_015610	gamma interferon inducible lysosomal thiol reductase (GILT) protein	0	0	630.953	794.211	5071.98	117.7	42	130.89	135.03	0	0	0.0173902	0.00482094	0.0110874
TGRH88_077090	AP2 domain transcription factor AP2VIII-2	0	0	2630.91	3458.89	415.975	28.2	25.7	8.48	5.67	0	0	0.0173698	0.000256529	0.00265644
TGRH88_047280	histone family DNA-binding protein	0	0	227.694	96.7783	6129.56	7.8	77.2	79.27	80.83	0	0	0.0173692	0.0029025	0.000734761
TGRH88_017420	calcium-dependent protein kinase CDPK3	0	0	399.125	428.622	5649.47	20.6	54	194.72	246.56	0	0	0.0173691	0.00800009	0.00194052
TGRH88_028700	t-complex protein beta subunit	0	0	724.909	451.177	5273.22	42.8	81.3	124.69	125.41	0	0	0.0173675	0.00453413	0.00403176
TGRH88_035290	unspecified product	0	0	140.643	70.4155	6266.76	4.9	45.8	50.54	21.92	0	0	0.0173489	0.00131365	0.00046158
TGRH88_071800	unspecified product	0	0	187.717	336.236	5936.82	67.4	53.6	200.35	249.64	0	0	0.0173243	0.008158	0.00634909
TGRH88_032650	putative rudimentary enhancer	0	0	140.932	100.405	6216.34	19.9	36.2	154.24	156.01	0	0	0.0172698	0.00562461	0.00187458
TGRH88_031160	unspecified product	0	0	0.783181	1.1098	6479.2	6.1	5.2	6.17	6.14	0	0	0.0172496	0.000223172	0.000574621
TGRH88_032660	signal peptidase	0	0	182.813	145.48	6117.01	28.6	40.8	149.15	171.29	0	0	0.0172491	0.00580935	0.00269412
TGRH88_074890	putative cyclophilin 1	0	0	273.73	99.8147	6018.46	67.3	93.7	68.97	56.76	0	0	0.0172481	0.0022794	0.00633967
TGRH88_079880	pyrroline-5-carboxylate reductase	0	0	452.148	623.334	5358.58	21.6	46.2	412.13	518.23	0	0	0.0172336	0.0168668	0.00203472
TGRH88_000750	transcriptional elongation factor FACT140	0	0	640.777	545.9	5241.28	26	47	92.47	84.21	0	0	0.0172195	0.00320308	0.0024492
TGRH88_019610	putative eukaryotic initiation factor-3, subunit 8	72.6082	36.1245	1331.23	783.052	4271.73	127.5	85.8	85.4	68.62	0	0	0.0172111	0.00279227	0.0120105
TGRH88_018390	3'5'-cyclic nucleotide phosphodiesterase domain-containing protein	0	0	1073.29	1674.05	3702.04	29.5	17.5	22.77	19.49	0	0	0.017198	0.000766144	0.0027789
TGRH88_007580	splicing factor SF2	0	0	511.744	469.679	5413.81	69.8	67.8	99.07	145.98	0	0	0.0171878	0.00444258	0.00657517
TGRH88_046840	unspecified product	0	0	4.51538	1.1098	6283.21	176	167.5	550.97	558.54	0	0	0.01717	0.0201146	0.0165792
TGRH88_022870	PCI domain-containing protein	0	0	474.982	308.431	5603.09	32.6	64.2	145.4	180.77	0	0	0.017155	0.00591323	0.00307092
TGRH88_039790	G-patch domain-containing protein	0	0	2360.33	1112.13	2943.13	34.9	31.1	91.27	95.61	0	0	0.0171443	0.003388	0.00328758
TGRH88_020980	beta-hydroxyacyl-acyl carrier protein dehydratase (FABZ)	0	0	338.733	200.832	5829.11	0	76.4	363.14	370.49	0	0	0.01714	0.0133002	0
TGRH88_022140	RNA recognition motif-containing protein	0	0	164.327	116.893	6127.67	33.5	34.2	300.89	235.6	0	0	0.0171348	0.00972618	0.0031557
TGRH88_018650	putative ran binding family protein 1	0	0	255.762	226.922	5829.55	122.6	129.9	136.87	107.33	0	0	0.0171322	0.00442717	0.0115489
TGRH88_011170	Sec7 domain-containing protein	0	0	1781.3	2459.95	2165.59	32.9	24.4	5.62	5.18	0	0	0.0171033	0.000195796	0.00309918
TGRH88_060740	unspecified product	0	0	296.013	372.294	5712.46	94.7	50.1	26.07	23.67	0	0	0.0171023	0.000901751	0.00892075
TGRH88_015260	oxidoreductase, 2OG-Fe(II) oxygenase family protein	0	0	538.978	799.956	5044.73	74	24.1	40.04	35.67	0	0	0.0170408	0.00137257	0.00697081
TGRH88_012220	RNA recognition motif-containing protein	0	0	836.497	1291.4	4227.2	75.6	48.9	41.78	29.56	0	0	0.0170308	0.00129334	0.00712153
TGRH88_045860	unspecified product	0	0	151.163	161.537	6058.37	12.9	28.8	130.1	141.01	0	0	0.0170198	0.00491503	0.00121518
TGRH88_051240	unspecified product	0	0	1553.37	2783.47	2031.22	57.6	30.6	16.27	11.63	0	0	0.0170166	0.000505807	0.00542593
TGRH88_043620	putative ATP-citrate lyase	0	0	1146.15	1291.23	3899.19	94.2	60.5	58.91	34.89	0	0	0.0170124	0.00170053	0.00887365
TGRH88_013340	FAD Malate-dehydrogenase (MDH-FAD)	0	0	522.967	364.495	5447.05	42.9	62.2	105.38	106.55	0	0	0.0170114	0.00384214	0.00404118
TGRH88_046380	histone lysine methyltransferase SET1	0	0	1756.29	2452.89	2167.36	23.6	16.7	3.77	3.22	0	0	0.0170022	0.000126724	0.00222312
TGRH88_000910	AN1 family Zinc finger domain-containing protein	0	0	722.3	816.494	4758.71	82.6	92.4	326.82	360.78	0	0	0.0169933	0.0124657	0.00778093
TGRH88_036470	3'5'-cyclic nucleotide phosphodiesterase domain-containing protein	0	0	1060.49	1111.6	4178.93	34.5	33.9	32.17	24.29	0	0	0.0169801	0.00102358	0.0032499
TGRH88_027320	unspecified product	0	0	275.052	365.081	5676.55	38.9	66.6	221.08	197.1	0	0	0.0169757	0.0075813	0.00366438
TGRH88_081020	unspecified product	0	0	308.472	294.779	5694.59	33.7	79.3	309.43	375.31	0	0	0.0169594	0.0124138	0.00317454
TGRH88_051300	putative small GTPase Rab2	0	0	207.607	261.582	5871.27	60.1	36.5	152.19	139.46	0	0	0.0169589	0.00528741	0.00566143
TGRH88_062230	unspecified product	0	0	584.261	450.787	5228.47	99.6	108.5	187.28	169.57	0	0	0.0169457	0.00646944	0.00938233
TGRH88_000290	unspecified product	0	0	754.13	457.019	5127.25	0	28.9	21.19	5.03	0	0	0.0169332	0.00047535	0
TGRH88_054280	unspecified product	12.8531	51.2262	344.1	562.84	5430.31	45.6	22	75.86	80.19	0	0	0.0169118	0.00282908	0.00429552
TGRH88_015680	Sec23/Sec24 trunk domain-containing protein	0	0	745.541	682.04	4855.83	45.1	62.5	98.5	118.13	0	0	0.0168763	0.00392735	0.00424842
TGRH88_022740	phosphatidylethanolamine-binding protein	0	0	195.189	272.29	5856.06	22.9	17.2	225.53	208.78	0	0	0.0168626	0.00787373	0.00215718
TGRH88_040490	leucine carboxyl methyltransferase	0	0	263.814	219.133	5810.83	29.9	36.8	315.69	319.94	0	0	0.0168355	0.0115235	0.00281658
TGRH88_055650	cholinephosphate cytidylyltransferase	0	0	379.49	502.233	5402.36	34	45.5	252.13	219.7	0	0	0.0168329	0.00855394	0.0032028
TGRH88_045420	PDI family protein	29.8262	118.969	173.772	254.944	5843.8	9.1	50.7	630.77	705.02	0	0	0.0168159	0.0242169	0.000857221
TGRH88_000550	unspecified product	0	0	270.051	408.147	5606.56	41.1	37.1	20.43	21.31	0	0	0.0168124	0.000756716	0.00387162
TGRH88_010950	aquaporin 2	0	0	502.649	200.827	5529.21	31.5	87.8	200.69	192.81	0	0	0.0168087	0.00713387	0.0029673
TGRH88_025520	unspecified product	0	0	36.4047	8.49304	6250.14	8.2	24.5	61.92	59.33	0	0	0.0168062	0.00219818	0.000772441
TGRH88_019020	unspecified product	0	0	243.11	327.152	5697.99	4.3	51	504.53	631.1	0	0	0.0168054	0.0205882	0.00040506
TGRH88_046650	unspecified product	0	0	290.328	149.437	5831.53	12.5	45.6	255.32	209.66	0	0	0.0167992	0.00842976	0.0011775
TGRH88_038110	unspecified product	0	0	578.779	585.822	5101.78	66.1	48.1	69.83	51.41	0	0	0.0167927	0.00219799	0.00622663
TGRH88_075390	protein kinase	0	0	453.148	407.505	5385.73	16.4	58.9	170.08	145.99	0	0	0.0167683	0.00573012	0.00154488
TGRH88_040850	AP2 domain transcription factor AP2X-5	0	0	1082.76	833.312	4285.6	133.1	95	40.7	26.25	0	0	0.0167454	0.00121376	0.012538
TGRH88_013460	Erv1 / Alr family protein	0	0	152.59	153.902	5963.72	8.6	23.4	135.84	187.93	0	0	0.0167372	0.00586972	0.000810121
TGRH88_023790	unspecified product	0	0	881.255	1748.42	3631.71	53.8	31.6	101.8	53.34	0	0	0.0167356	0.00281258	0.00506797
TGRH88_070370	unspecified product	0	0	528.552	742.334	4964.53	72.9	47.5	82.26	74.98	0	0	0.0167088	0.00285065	0.00686719
TGRH88_042710	putative serine hydroxymethyltransferase 2	0	0	565.931	481.795	5090.45	63.6	144.3	67.62	50.04	0	0	0.0167076	0.00213309	0.00599113
TGRH88_041800	peptidase M16 inactive domain-containing protein	11.7388	32.7278	1044.18	2062.13	3156.64	14.2	16	76.3	74.06	0	0	0.0166982	0.00272592	0.00133764
TGRH88_033430	calcium-dependent protein kinase CDPK2A	0	0	323.998	580.91	5339.06	60.4	30.3	91.65	92.73	0	0	0.0166858	0.00334268	0.00568969
TGRH88_020100	HEAT repeat-containing protein	0	0	743.943	889.731	4591.69	61.1	46.8	43.09	49.45	0	0	0.0166802	0.00167768	0.00575563
TGRH88_019010	Zn-finger in Ran binding protein and others domain-containing protein	0	0	262.05	240.471	5712.38	20.2	44.8	362.59	279.32	0	0	0.016647	0.0116374	0.00190284
TGRH88_040980	transporter, major facilitator family protein	0	0	305.247	240.537	5669.49	18.6	41.1	114.73	97.66	0	0	0.0166382	0.00385048	0.00175212
TGRH88_056110	unspecified product	0	0	200.698	192.159	5833.34	5.2	22.1	73.41	70.12	0	0	0.0166167	0.0026021	0.000489841
TGRH88_047020	unspecified product	0	0	1208.45	3966.63	1057.24	95.9	15.9	3.31	2.91	0	0	0.0166165	0.000112764	0.00903379
TGRH88_042680	unspecified product	0	0	1312.1	1446.77	3460.71	19.7	24	4.73	3.71	0	0	0.0166042	0.000153011	0.00185574
TGRH88_074670	unspecified product	27.0941	73.9072	968.42	1669.19	3570.62	35.5	33.8	92.19	55.5	0	0	0.0166	0.00267751	0.0033441
TGRH88_040340	ENTH domain-containing protein	0	0	732.345	824.957	4636.97	37.6	47.3	76.84	88.38	0	0	0.0165988	0.00299532	0.00354192
TGRH88_070170	microneme protein MIC13	39.2242	1146.98	55.7291	49.6685	6102.35	0	26.2	6258.78	6083.97	0	0	0.0165785	0.223765	0
TGRH88_017120	unspecified product	0	0	2170.25	2902.19	1146.44	11.7	11.3	5.29	5.67	0	0	0.0165685	0.000198697	0.00110214
TGRH88_004350	unspecified product	0	0	275.307	392.086	5526.19	77.2	35	100.59	65.18	0	0	0.0165643	0.00300529	0.00727225
TGRH88_053200	proteasome beta subunit	0	0	347.121	158.043	5622.49	41	96.6	162.51	153.72	0	0	0.0165528	0.00573302	0.0038622
TGRH88_007040	RNA recognition motif-containing protein	27.1574	53.3942	774.115	588.16	4824.06	33.1	34.8	37.65	41.28	0	0	0.0165445	0.00143094	0.00311802
TGRH88_074790	sarco/endoplasmic reticulum Ca2+-ATPase	0	0	1148.46	691.71	4294.88	67.9	80.6	132.1	166.63	0	0	0.0165299	0.00541576	0.00639619
TGRH88_043250	unspecified product	0	0	0	0	6182.97	38.4	31.3	96.14	94.93	0	0	0.0165262	0.00346396	0.00361728
TGRH88_081380	unspecified product	0	0	114.694	118.522	5914.86	71.8	61.5	544.52	595.91	0	0	0.0165138	0.0206752	0.00676357
TGRH88_060140	phospholipid-translocating P-type ATPase, flippase subfamily protein	0	0	2853.43	1539.42	1777.75	24.7	29.3	5.13	6.71	0	0	0.016488	0.000214651	0.00232674
TGRH88_032720	arginine decarboxylase	0	0	483.871	969.847	4714.24	51	28.2	59.34	83.68	0	0	0.0164781	0.00259285	0.00480421
TGRH88_010940	putative 26S protease regulatory subunit 4	0	0	320.923	288.418	5513.01	89.4	71.5	155.57	146.03	0	0	0.0164719	0.00546779	0.00842149
TGRH88_028580	putative DNA replication licensing factor MCM5	0	0	505.448	261.757	5364.26	16.4	57.1	58.47	46.2	0	0	0.0164579	0.00189759	0.00154488
TGRH88_077220	RNA-binding protein 8A family protein	0	0	192.135	169.213	5723.72	110.1	102.9	200.81	209.43	0	0	0.0164563	0.00743736	0.0103714
TGRH88_019690	rhomboid protease ROM5	0	0	627.247	1766.45	3732.5	168.7	56.1	59.11	53.78	0	0	0.0164412	0.00204662	0.0158916
TGRH88_012800	bromodomain-containing protein	0	0	1218.57	1767.41	3092.57	80.3	95.9	15.6	10.05	0	0	0.0164203	0.000465016	0.00756427
TGRH88_004470	GNS1/SUR4 family protein	0	0	387.19	189.708	5546.53	4.2	47.4	110.34	56.8	0	0	0.0164107	0.00303013	0.00039564
TGRH88_024260	surface antigen repeat-containing protein	0	0	1798.39	1945.06	2385.11	24.3	39.8	3.43	2.67	0	0	0.0164041	0.000110589	0.00228906
TGRH88_051290	GRAM domain-containing protein	0	0	1517.91	2397.95	2219.77	21.9	26.7	10.3	7.49	0	0	0.0163881	0.00032252	0.00206298
TGRH88_069330	unspecified product	0	0	1303.93	3247.06	1581.25	47.7	28.5	35.45	23.4	0	0	0.0163839	0.00106691	0.00449334
TGRH88_046040	unspecified product	26.2717	70.7174	1684.36	2640.46	1779.61	29.2	51.6	38.29	40.67	0	0	0.0163713	0.00143149	0.00275064
TGRH88_032790	putative histidyl-tRNA synthetase (HisRS)	0	0	1021.59	806.255	4275.27	72.2	50	29.87	33.31	0	0	0.0163636	0.00114541	0.00680125
TGRH88_032910	U-box domain-containing protein	0	0	1303.63	1230.07	3575.97	28.3	41.3	38.07	35.75	0	0	0.0163579	0.0013383	0.00266586
TGRH88_063270	putative exportin 1	0	0	826.694	718.283	4552.93	73.6	52.6	128.74	143.69	0	0	0.0163567	0.00493896	0.00693313
TGRH88_075080	LNS2 (Lipin/Ned1/Smp2) protein	11.3578	42.073	911.595	1051.81	4145.39	22.5	34.5	158.68	124.98	0	0	0.0163375	0.00514255	0.0021195
TGRH88_066230	carrier superfamily protein	0	0	647.363	1196.83	4262.5	27.3	23.3	36.67	31.57	0	0	0.0163021	0.00123714	0.00257166
TGRH88_023120	unspecified product	0	0	177.149	103.031	5798.8	38.2	49.1	245.45	278.5	0	0	0.016297	0.00949884	0.00359844
TGRH88_007340	splicing factor U2AF family SnRNP auxilary factor large subunit, RRM domain-containing protein	0	0	526.982	674.477	4839.88	123.6	83.7	66.48	77.45	0	0	0.0162889	0.00260935	0.0116431
TGRH88_052690	unspecified product	0	0	1717.79	1511.87	2847.7	36.2	41.3	18.97	18.88	0	0	0.016272	0.000686193	0.00341004
TGRH88_013610	NADH dehydrogenase (NDH2-II)	0	0	325.912	235.801	5516.15	26.2	38.7	167.31	197.58	0	0	0.0162664	0.0066152	0.00246804
TGRH88_060850	unspecified product	0	0	309.397	266.448	5506.67	31.6	33.8	98.32	100.79	0	0	0.0162657	0.00360972	0.00297672
TGRH88_077080	putative IMP dehydrogenase	0	0	0	0	6032.96	36.7	76.9	173.71	190.26	0	0	0.0162486	0.00659852	0.00345714
TGRH88_005130	unspecified product	0	0	216.827	193.829	5647.81	15.6	44.5	116.41	91.74	0	0	0.0162302	0.00377361	0.00146952
TGRH88_036400	protein phosphatase 2C domain-containing protein	37.8282	13.7395	790.515	1005.54	4253.01	74.6	41.1	43.03	44.22	0	0	0.0161962	0.00158178	0.00702733
TGRH88_056450	putative ubiquitin conjugating enzyme E2	0	0	198.05	252.021	5595.06	31.2	38.1	126.32	153.69	0	0	0.0161777	0.00507638	0.00293904
TGRH88_075420	unspecified product	0	0	387.358	221.687	5434.57	48.2	37.8	421.37	340.33	0	0	0.0161729	0.0138091	0.00454044
TGRH88_001710	dynein light chain DLC	0	0	97.5786	38.1184	5912.2	25.3	32.5	50.07	41.38	0	0	0.0161702	0.00165792	0.00238326
TGRH88_019550	rhoptry kinase family protein ROP37 (incomplete catalytic triad)	0	0	248.966	186.614	5610.54	13.8	33	157.96	132.27	0	0	0.0161668	0.00526166	0.00129996
TGRH88_042070	unspecified product	0	0	210.681	220.674	5596.25	12.2	47	184.7	172.97	0	0	0.0161548	0.0064843	0.00114924
TGRH88_018820	poly(ADP-ribose) polymerase and DNA-Ligase Zn-finger region domain-containing protein	38.5954	122.638	145.979	99.2495	5773.06	3.2	55.7	222.29	227.79	0	0	0.0161532	0.00815963	0.00030144
TGRH88_030560	unspecified product	0	0	3.33073	6.54572	6033.83	0	17.2	74.62	24.1	0	0	0.0161184	0.00178972	0
TGRH88_025290	putative proteasome subunit alpha2, protease of the acylase family and NTN hydrolase fold	0	0	316.757	250.772	5437.1	21.7	45.6	74.82	81.28	0	0	0.01609	0.00282998	0.00204414
TGRH88_003080	RNA recognition motif 2 protein	18.6179	58.2324	188.815	191.496	5630.62	33.5	38.3	201.49	163.22	0	0	0.0160873	0.00661193	0.0031557
TGRH88_000070	unspecified product	0	0	469.811	709.713	4811.95	210.3	48.2	171.92	171.52	0	0	0.0160619	0.00622632	0.0198103
TGRH88_025450	MA3 domain-containing protein	0	0	532.833	464.238	5008.13	19.4	30.5	185.65	159.74	0	0	0.0160514	0.00626167	0.00182748
TGRH88_046220	unspecified product	0	0	2908.11	2677.41	439.315	4.9	10.5	1.48	1.58	0	0	0.0160504	5.54756e-05	0.00046158
TGRH88_078180	SWI2/SNF2 ISWI-like (AT hook)	0	0	826.423	875.422	4285.5	55.8	47.8	46.93	52.72	0	0	0.0160499	0.00180658	0.00525637
TGRH88_068530	putative alpha/beta hydrolase	0	0	444.113	422.456	5029.46	21.1	137.7	154.95	92.9	0	0	0.0160461	0.00449334	0.00198762
TGRH88_064610	putative subunit of proteaseome activator complex	0	0	245.351	225.859	5495.81	75.4	66.5	228.79	190.12	0	0	0.0160455	0.00759454	0.00710269
TGRH88_082680	rhomboid protease ROM4	0	0	775.552	1121.42	4076.27	4.6	57.3	330.8	394.51	0	0	0.0160376	0.0131494	0.00043332
TGRH88_022520	unspecified product	18.4509	49.9007	312.743	256.527	5426.45	21.1	34.6	246.28	197.94	0	0	0.016037	0.00805339	0.00198762
TGRH88_024440	WD domain, G-beta repeat-containing protein	0	0	1507.05	2361.39	2138.61	16.4	18.1	3.97	2.71	0	0	0.0160233	0.000121104	0.00154488
TGRH88_047140	putative mitochondrial inner membrane translocase TIM44	0	0	190.497	214.827	5590.48	43.3	20.1	44.83	35.88	0	0	0.0159987	0.00146321	0.00407886
TGRH88_054020	putative eukaryotic initiation factor-4E	0	0	1453.7	1187.56	3346.43	32.8	28.1	69.85	69.88	0	0	0.0159984	0.00253321	0.00308976
TGRH88_072380	synaptobrevin protein	0	0	200.241	170.893	5577.01	18.3	66.5	89.21	108.59	0	0	0.0159953	0.00358597	0.00172386
TGRH88_075300	myosin I	25.2372	113.279	652.423	449.862	4868.16	67.4	42.6	76.87	79.8	0	0	0.0159911	0.00284032	0.00634909
TGRH88_076630	unspecified product	0	0	330.56	172.994	5425.79	25.7	77.1	224.47	129.7	0	0	0.0159735	0.00642085	0.00242094
TGRH88_064090	unspecified product	0	0	747.197	824.438	4383.75	9.7	45.9	48.66	32.62	0	0	0.0159598	0.00147355	0.000913741
TGRH88_005390	unspecified product	0	0	506.912	876.063	4569.02	28	39.5	32.67	30.91	0	0	0.0159338	0.00115266	0.0026376
TGRH88_044950	putative 50S ribosomal protein L13	0	0	161.207	84.3238	5708.64	21.8	32.7	195.65	268.83	0	0	0.0159215	0.00842069	0.00205356
TGRH88_011110	cyclin, N-terminal domain-containing protein	0	0	391.84	299.721	5261.38	64	21.9	1102.91	905.97	0	0	0.0158895	0.0364196	0.00602881
TGRH88_077110	putative deoxyuridine 5'-triphosphate nucleotidohydrolase	0	0	153.532	41.7869	5642.68	33.1	132.4	79.46	54.44	0	0	0.0158777	0.00242751	0.00311802
TGRH88_066140	putative 26S proteasome regulatory subunit 7	0	0	465.899	300.718	5141.66	36.7	58.7	180.38	202.97	0	0	0.0158686	0.00694986	0.00345714
TGRH88_009570	unspecified product	0	0	202.063	125.679	5571.25	6.6	65.5	114.95	80.25	0	0	0.015862	0.00353884	0.000621721
TGRH88_081490	proteasome regulatory subunit	0	0	300.403	208.847	5381.95	26	66.9	147.53	119.12	0	0	0.015845	0.00483417	0.0024492
TGRH88_080150	unspecified product	0	0	433.112	345.31	5124.85	52.7	51.8	180.55	168.93	0	0	0.0158369	0.00633582	0.00496435
TGRH88_066290	putative isoleucyl-tRNA synthetase	0	0	1574.6	2109.08	2230.74	53.7	37.3	7.72	6.08	0	0	0.015828	0.000250184	0.00505855
TGRH88_011970	unspecified product	0	0	165.38	209.869	5522.69	36.8	53.1	248.68	236.35	0	0	0.0158262	0.00879325	0.00346656
TGRH88_000800	unspecified product	0	0	2136.34	2420.92	1364.25	19.1	20.6	5.76	5.08	0	0	0.0158025	0.000196521	0.00179922
TGRH88_051260	unspecified product	0	0	494.182	503.749	4882.81	35.4	52.2	69.39	70.17	0	0	0.0157781	0.00253012	0.00333468
TGRH88_010430	microneme protein MIC12	16.0412	443.935	1142.45	1783.88	2945.8	0	50	599.55	540.02	0	0	0.0157493	0.0206596	0
TGRH88_052010	unspecified product	0	0	191.045	242.074	5474.74	17.6	13.6	150.07	174.3	0	0	0.0157475	0.0058806	0.00165792
TGRH88_064560	putative seryl-tRNA synthetase, cytoplasmic	0	0	794.558	592.574	4448.45	101.8	84.4	243.31	267.66	0	0	0.0157436	0.00926352	0.00958957
TGRH88_039610	unspecified product	0	0	2098.66	3243.36	564.513	19.7	12.2	4.46	3.03	0	0	0.0157403	0.000135788	0.00185574
TGRH88_055220	unspecified product	12.8798	32.0267	488.581	669.288	4733.18	4.2	26.5	33.35	32.82	0	0	0.0157371	0.00119961	0.00039564
TGRH88_068050	unspecified product	44.7761	1180.37	115.46	122.078	5623.2	13.4	36.7	2957.3	2524.1	0	0	0.0156836	0.0993739	0.00126228
TGRH88_032880	unspecified product	0	0	524.47	976.536	4340.87	110.2	54.6	142.93	91.63	0	0	0.0156811	0.00425241	0.0103809
TGRH88_033230	putative eukaryotic peptide chain release factor	0	0	505.912	261.213	5099.46	45	29.6	29.37	28.04	0	0	0.0156803	0.0010408	0.004239
TGRH88_021890	unspecified product	0	0	252.058	256.912	5359.24	26.9	25.3	169.95	191.97	0	0	0.0156732	0.00656135	0.00253398
TGRH88_078100	chaperonin GroS protein	0	0	537.63	359.08	4909.29	147.4	84.2	132.56	146.5	0	0	0.0156644	0.00505916	0.0138851
TGRH88_071140	unspecified product	0	0	2403.84	3481.16	0	0	0	0	0	0	0	0.0156506	0	0
TGRH88_065030	DHHC zinc finger domain-containing protein	0	0	383.449	307.033	5125.01	27.9	66.5	63.92	54.3	0	0	0.0156426	0.00214324	0.00262818
TGRH88_047560	26S proteasome regulatory subunit	0	0	346.75	212.88	5263.87	34.8	54	127.4	135.14	0	0	0.0156306	0.00475966	0.00327816
TGRH88_056250	unspecified product	0	0	1669.26	2056.83	2128.24	1.6	22.1	0.23	0.32	0	0	0.0156278	9.97111e-06	0.00015072
TGRH88_048580	transcription elongation factor SPT6	0	0	1421.97	1749.4	2668.38	50	35.7	9.97	9.56	0	0	0.0156252	0.000354065	0.00471
TGRH88_001510	putative IMP-specific 5'-nucleotidase 1	0	0	346.232	491.155	5004.1	35.5	30.4	107.83	121.63	0	0	0.0156157	0.00415995	0.0033441
TGRH88_023030	pyridine nucleotide-disulfide oxidoreductase domain-containing protein	0	0	605.146	450.931	4746.95	37.3	68.5	110.22	102.03	0	0	0.0156147	0.00384794	0.00351366
TGRH88_011670	thioredoxin-dependent peroxidase TPX1/2	0	0	213.608	217.643	5403.56	37.3	36	281.52	289.3	0	0	0.0156128	0.0103486	0.00351366
TGRH88_005780	alveolin domain containing intermediate filament IMC15	0	0	330.319	205.518	5284.77	26.6	44.7	103.22	62.68	0	0	0.0155982	0.00300765	0.00250572
TGRH88_022310	putative vacuolar ATP synthase subunit 54kD	0	0	482.911	613.757	4714.87	54.4	52	171.68	202.4	0	0	0.0155935	0.0067818	0.00512449
TGRH88_031670	unspecified product	0	0	910.315	512.597	4391.12	27.5	40.7	120.7	120.85	0	0	0.0155701	0.00437913	0.0025905
TGRH88_018870	putative translocation protein sec62	0	0	464.923	241.843	5067.79	49	74.1	92.43	90.91	0	0	0.0155539	0.00332382	0.0046158
TGRH88_036670	putative T-complex protein 1, epsilon subunit (TCP-1-epsilon)	0	0	540.056	283.45	4927.68	60.3	86.6	105.83	153.68	0	0	0.015525	0.00470473	0.00568027
TGRH88_034880	GYF domain-containing protein	0	0	1350.36	2051.75	2391.25	35.5	34.4	14.76	13.53	0	0	0.0154983	0.000512878	0.0033441
TGRH88_050960	unspecified product	0	0	200.491	165.95	5429.33	22.2	31.6	242.95	226.76	0	0	0.0154973	0.00851551	0.00209124
TGRH88_064120	putative CMGC kinase	0	0	1471.29	2232.45	2089.45	36.5	30.5	15.11	13.56	0	0	0.0154875	0.000519767	0.0034383
TGRH88_057330	unspecified product	0	0	1006.18	1524.12	3253.55	69.8	38.9	18.3	41.72	0	0	0.015485	0.00108812	0.00657517
TGRH88_059530	unspecified product	0	0	171.092	329.66	5276.59	23.1	42.6	11.57	14.77	0	0	0.0154775	0.000477525	0.00217602
TGRH88_073510	unspecified product	0	0	135.794	99.4294	5527.58	34.3	53.8	379.17	404.21	0	0	0.0154687	0.0142021	0.00323106
TGRH88_001860	tRNA binding domain-containing protein	0	0	588.719	442.7	4723.57	71.4	61.2	91.87	84.61	0	0	0.0154676	0.00319946	0.00672589
TGRH88_080580	putative adenylate cyclase	0	0	1337.15	2385.65	2055.02	55.6	27.6	12.83	11.13	0	0	0.015439	0.000434378	0.00523753
TGRH88_024810	ABC1 family protein	0	0	482.39	726.961	4590.34	5.8	4.2	16.85	15.84	0	0	0.0154349	0.000592646	0.000546361
TGRH88_058090	dihydrolipoyllysine-residue succinyltransferase component of oxoglutarate dehydrogenase	0	0	451.017	516.757	4773.84	47.4	54.2	55.56	61.91	0	0	0.0154134	0.00212965	0.00446508
TGRH88_008240	transketolase	0	0	920.845	479.889	4331.15	49.4	55.6	86.36	103.91	0	0	0.0153912	0.00344946	0.00465348
TGRH88_055910	ankyrin repeat-containing protein	0	0	1567	2141.67	2057.39	11.4	20.7	17.42	20.5	0	0	0.0153893	0.000687463	0.00107388
TGRH88_050880	WD domain, G-beta repeat-containing protein	0	0	1155.17	850.759	3737.4	23.6	40.4	57.94	43.15	0	0	0.0153812	0.00183269	0.00222312
TGRH88_076290	zinc finger, C3HC4 type (RING finger) domain-containing protein	19.8391	74.7644	508.909	569.16	4682.08	29.3	22	186.87	147.45	0	0	0.0153771	0.00606098	0.00276006
TGRH88_047540	putative eukaryotic initiation factor-3, subunit 5	0	0	702.182	404.695	4592.64	88.8	78.6	60.76	45.55	0	0	0.0153663	0.00192732	0.00836497
TGRH88_082590	unspecified product	0	0	258.475	299.65	5178.32	0	39.4	370.58	266.88	0	0	0.0153603	0.0115567	0
TGRH88_049960	Hsp90 domain-containing protein	0	0	406.13	341.806	4970.7	48.2	56.3	153.64	228.98	0	0	0.0153579	0.00693663	0.00454044
TGRH88_047700	putative peptidyl-prolyl isomerase FKBP12	0	0	308.235	238.611	5169.9	30.3	48.2	54.79	70.08	0	0	0.0153313	0.0022638	0.00285426
TGRH88_069710	unspecified product	0	0	222.504	291.47	5130.54	158.1	103.5	227.76	254.31	0	0	0.0152863	0.00873958	0.014893
TGRH88_044910	unspecified product	0	0	836.302	841.579	3994.87	34.9	69.6	86.15	109.14	0	0	0.0152712	0.00354047	0.00328758
TGRH88_021480	unspecified product	0	0	136.033	77.3465	5488.07	20.3	23.9	161.93	150.92	0	0	0.015226	0.00567175	0.00191226
TGRH88_070460	unspecified product	0	0	96.6756	63.9159	5513.2	38.2	47.1	460.86	398.87	0	0	0.0152141	0.0155863	0.00359844
TGRH88_062070	unspecified product	51.6857	189.313	354.83	334.048	4982.52	28.6	42.9	151.78	201.06	0	0	0.0151966	0.00639674	0.00269412
TGRH88_064130	DHHC zinc finger domain-containing protein	0	0	381.23	394.829	4893.86	16.7	43	192.04	235.77	0	0	0.0151929	0.00775589	0.00157314
TGRH88_036200	ubiquitin-conjugating enzyme subfamily protein	0	0	130.278	164.938	5359.76	62.1	56.4	47.83	67.69	0	0	0.0151888	0.0020943	0.00584983
TGRH88_047240	unspecified product	0	0	149.766	107.722	5397.95	50	51.4	359.44	322.65	0	0	0.0151768	0.0123658	0.00471
TGRH88_042610	unspecified product	0	0	129.018	77.1204	5454.14	39.5	40.9	96.26	98.65	0	0	0.0151617	0.00353358	0.0037209
TGRH88_019110	calpain family cysteine protease domain-containing protein	0	0	1112.06	1905.42	2640.04	45.4	35.9	38.04	24.03	0	0	0.0151411	0.00112528	0.00427668
TGRH88_004500	Tyrosine kinase-like (TKL) protein	0	0	1360.45	2072.44	2237.39	32.1	21.2	11.32	7.45	0	0	0.0151359	0.000340287	0.00302382
TGRH88_044650	nucleolar protein	0	0	755.143	1106.38	3804.53	66.9	24.7	12.09	9.57	0	0	0.015134	0.00039268	0.00630199
TGRH88_024060	unspecified product	0	0	1566.68	1161.77	2934.84	17.8	24.8	8.94	8.74	0	0	0.0151269	0.000320526	0.00167676
TGRH88_027930	mitochondrial carrier superfamily protein	0	0	310.218	541.055	4804.39	17.2	31.9	51.39	74.26	0	0	0.0151255	0.00227794	0.00162024
TGRH88_001420	importin-beta N-terminal domain-containing protein	0	0	730.366	596.689	4318.36	11.4	40.2	39.71	42.79	0	0	0.0151203	0.00149567	0.00107388
TGRH88_021950	anti-silencing protein, ASF1 family protein	0	0	173.565	76.5759	5402.15	2.7	31.1	80.05	67.56	0	0	0.0151144	0.00267606	0.00025434
TGRH88_026740	putative mitochondrial ribosomal protein s6-2	0	0	84.7354	63.217	5499.76	27.2	34.9	868.99	674.61	0	0	0.0151123	0.0279844	0.00256224
TGRH88_073420	ankyrin repeat-containing protein	0	0	632.914	363.067	4615.55	22.4	64.4	49.88	39.37	0	0	0.0150946	0.00161804	0.00211008
TGRH88_011120	unspecified product	0	0	612.626	568.8	4450.99	32	42	325.21	261.06	0	0	0.0150905	0.0106287	0.0030144
TGRH88_081010	unspecified product	0	0	245.322	133.293	5188.24	61.7	102.4	211.84	171.45	0	0	0.0150768	0.00694877	0.00581215
TGRH88_067980	Proteasome/cyclosome repeat-containing protein	0	0	821.997	522.841	4256.79	42.4	66.9	62.12	49.76	0	0	0.0150749	0.0020283	0.00399408
TGRH88_061390	unspecified product	0	0	623.183	829.699	4177.2	32.1	37.8	18.56	15.31	0	0	0.0150732	0.000614039	0.00302382
TGRH88_007740	unspecified product	0	0	348.302	270.61	5006.38	32.8	34.7	62.49	80.01	0	0	0.0150522	0.00258342	0.00308976
TGRH88_042170	unspecified product	0	0	972.025	902.643	3750.4	28.2	32.1	34.6	31.38	0	0	0.0150447	0.00119617	0.00265644
TGRH88_061340	RbAp46	0	0	330.694	262.235	5037.49	0	24	223.95	278.54	0	0	0.0150374	0.00910978	0
TGRH88_033530	unspecified product	0	0	221.261	217.227	5144.26	76.8	69.5	119.73	140.82	0	0	0.0150316	0.00472359	0.00723457
TGRH88_035320	AP2 domain transcription factor AP2VIIa-4	0	0	1402.89	766.354	3425	15.9	47	14.19	8.15	0	0	0.0150023	0.000405008	0.00149778
TGRH88_070900	ABC1 family protein	0	0	1770.6	3019.35	841.902	7	9	14.49	10.61	0	0	0.0150013	0.000455045	0.000659401
TGRH88_073720	AP2 domain transcription factor AP2VIIb-3	0	0	1124.77	1323.84	3146.81	24.9	39	26.9	14.31	0	0	0.0149842	0.000747108	0.00234558
TGRH88_045740	DnaJ domain-containing protein	0	0	273.432	281.78	5035.22	42.2	40.7	184.88	173.93	0	0	0.0149754	0.00650497	0.00397524
TGRH88_004270	metal cation transporter, ZIP family protein	0	0	273.852	194.738	5103.18	22.2	58.3	452.95	462.75	0	0	0.0149726	0.016601	0.00209124
TGRH88_045330	unspecified product	0	0	783.12	783.463	4019.67	0	41.3	29.04	13.79	0	0	0.0149659	0.000776477	0
TGRH88_017550	unspecified product	0	0	2140.9	2834.8	634.089	11.5	13.5	1.09	0.76	0	0	0.0149546	3.35392e-05	0.0010833
TGRH88_039000	unspecified product	0	0	228.741	219.472	5067.28	54.8	105.7	416.6	372.97	0	0	0.014949	0.0143143	0.00516217
TGRH88_042010	ubiquitin-conjugating enzyme subfamily protein	0	0	210.185	320.941	5033.44	48.5	54.5	204.19	185.88	0	0	0.0149433	0.00707169	0.0045687
TGRH88_041020	unspecified product	0	0	101.291	133.674	5284.72	118.7	98.7	277.12	288.55	0	0	0.0149415	0.0102552	0.0111816
TGRH88_069520	putative tat-binding family protein	0	0	500.294	295.077	4717	72.4	103.4	110.63	100.52	0	0	0.0149346	0.003828	0.00682009
TGRH88_082120	transport protein particle component, Bet3 domain-containing protein	0	0	105.046	59.5691	5386.29	32.3	62.3	277.91	253.83	0	0	0.0149278	0.00964007	0.00304266
TGRH88_058580	putative proteasome subunit beta type	0	0	354.894	195.463	4990.69	21.7	66.8	149.44	152.74	0	0	0.0149135	0.00547831	0.00204414
TGRH88_028030	unspecified product	0	0	718.563	815.061	4029.15	59.9	43.7	18.91	13.99	0	0	0.0149099	0.000596454	0.00564259
TGRH88_041250	unspecified product	0	0	801.171	1000.95	3772.75	15.5	30.8	18.09	16.87	0	0	0.0149077	0.0006338	0.0014601
TGRH88_064620	unspecified product	0	0	858.938	1177.21	3537.2	35.5	31.7	14.6	15.23	0	0	0.0149061	0.000540797	0.0033441
TGRH88_046980	transmembrane amino acid transporter protein	0	0	453.391	555.863	4539.64	109.8	52.9	181.98	231.92	0	0	0.0148974	0.00750371	0.0103432
TGRH88_051340	plasma membrane-type Ca(2+)-ATPase A1 PMCAA1	0	0	1387.56	1300.94	2876.02	1.2	36.3	20.86	12.03	0	0	0.0148948	0.000596272	0.00011304
TGRH88_014140	methionyl-tRNA synthetase	0	0	686.462	485.643	4393.8	32.9	33.9	74.65	71.77	0	0	0.0148921	0.00265449	0.00309918
TGRH88_043300	unspecified product	0	0	68.458	42.3522	5459.16	26.8	28.7	149.14	161.37	0	0	0.0148891	0.00562932	0.00252456
TGRH88_067470	putative chaperonin	0	0	142.553	101.808	5224.82	95.9	123.3	185.69	167.82	0	0	0.0148726	0.00640888	0.00903379
TGRH88_071150	unspecified product	0	0	595.21	892.814	4064.57	23.6	28.4	103.93	86.61	0	0	0.0148421	0.00345435	0.00222312
TGRH88_051050	FUN14 family protein	0	0	205.16	121.964	5199.05	24.2	53.3	111.48	84.08	0	0	0.014838	0.00354536	0.00227964
TGRH88_066960	unspecified product	0	0	908.412	934.153	3723.09	2	11.8	15.47	16.42	0	0	0.0148327	0.000578143	0.0001884
TGRH88_015190	WD-40 repeat protein	0	0	254.522	340.691	4957.59	63.9	23.7	131.79	118.38	0	0	0.0148302	0.0045354	0.00601939
TGRH88_022900	unspecified product	0	0	1269.7	1993.22	2291.09	18.7	16	119.67	231.58	0	0	0.0148129	0.00636791	0.00176154
TGRH88_071770	DNA-directed RNA polymerase II RPB2	0	0	658.654	684.809	4185.89	63.7	39.9	92	92.64	0	0	0.0148109	0.00334739	0.00600055
TGRH88_058190	unspecified product	0	0	2191.76	2825.88	535.86	23.9	14.3	36.47	21.28	0	0	0.014807	0.00104697	0.00225138
TGRH88_011650	peptidase, M50 family protein	0	0	287.064	274.242	4954.24	49.6	50.9	202.93	273.03	0	0	0.0148034	0.00862882	0.00467232
TGRH88_001270	unspecified product	0	0	1409.51	1851.22	2243.05	42	59.1	92.61	88.26	0	0	0.0147939	0.00327904	0.0039564
TGRH88_007850	putative eukaryotic initiation factor-6	0	0	0	0	5528.85	59.5	34	153.26	160.99	0	0	0.0147939	0.00569713	0.00560491
TGRH88_000530	phosphoglycerate mutase family protein	0	0	346.487	340.866	4844.33	28	29.9	102.53	89.26	0	0	0.0147905	0.00347702	0.0026376
TGRH88_070130	folate/biopterin transporter subfamily protein	0	0	811.776	965.002	3730.26	28.5	50.9	29.04	38.32	0	0	0.0147808	0.00122119	0.0026847
TGRH88_051540	Sec7 domain-containing protein	0	0	1276.27	2135.79	2116.66	19.2	26.4	9.4	5.86	0	0	0.0147733	0.000276653	0.00180864
TGRH88_057810	putative polyubiquitin UbC	0	0	0	0	5425.66	124.6	128.7	605.56	764.68	0	0	0.0147713	0.0248415	0.0117373
TGRH88_031450	alanine-glyoxylate aminotransferase	0	0	321.037	93.1098	5111.69	3	25.7	32.35	28.86	0	0	0.0147638	0.00110969	0.0002826
TGRH88_012030	hexokinase	0	0	560.193	370.626	4538.86	59.1	81.2	325.85	339.98	0	0	0.014762	0.012071	0.00556723
TGRH88_031790	ABC transporter transmembrane region domain-containing protein	0	0	143.735	194.939	5197.2	1.8	12.6	41.08	42.26	0	0	0.0147556	0.00151089	0.00016956
TGRH88_040430	signal peptidase	35.0512	128.56	1362.93	1595.65	2509.11	74.3	79.2	72.54	56.6	0	0	0.0147514	0.00234122	0.00699907
TGRH88_038700	unspecified product	35.0627	82.8032	383.277	562.752	4531.19	58.8	69.6	74.93	66.59	0	0	0.0147512	0.00256566	0.00553897
TGRH88_045440	BIR protein	0	0	137.498	151.009	5215.35	35.7	37.4	242.05	267.44	0	0	0.0147364	0.00923669	0.00336294
TGRH88_005760	unspecified product	0	0	683.006	414.791	4388.3	122.6	51.4	16.52	12.49	0	0	0.0147264	0.000525931	0.0115489
TGRH88_056800	vacuolar transporter chaperone VTC2	0	0	641.418	808.043	4058.56	28.7	28.7	60	38.11	0	0	0.0147244	0.00177866	0.00270354
TGRH88_063720	unspecified product	0	0	303.557	461.74	4715.81	41.1	54.8	206.17	266.82	0	0	0.0147222	0.00857497	0.00387162
TGRH88_027210	longevity-assurance protein (LAG1) domain-containing protein	0	0	377.843	166.398	4905.66	44.8	84.3	176.96	204.75	0	0	0.0147176	0.00692013	0.00422016
TGRH88_069870	putative heat shock protein DNAJ pfj4	0	0	715.345	1091	3681.47	42.9	44.3	89.97	92.05	0	0	0.0147121	0.00329989	0.00404118
TGRH88_060830	putative vacuolar ATP synthase subunit g	0	0	153.067	133.54	5191.56	20.2	51.9	151.78	191.98	0	0	0.0147067	0.00623212	0.00190284
TGRH88_033640	putative ER-retrevial receptor Ter1p	0	0	242.226	158.249	5094.85	58.7	34.6	162.37	154.99	0	0	0.0147063	0.00575351	0.00552955
TGRH88_015760	unspecified product	0	0	427.78	578.407	4500.98	6.7	21.5	211.72	233.97	0	0	0.0147029	0.00808004	0.000631141
TGRH88_005030	valyl-tRNA synthetase	84.0253	23.0972	779.569	540.455	4119.45	74.2	84.7	52.76	51.88	0	0	0.014691	0.00189705	0.00698965
TGRH88_058620	putative SF-assemblin	0	0	132.213	53.1826	5264.32	26.4	67.8	201.18	207.12	0	0	0.0146733	0.00740219	0.00248688
TGRH88_026710	unspecified product	0	0	880.072	702.875	3881.03	27.2	50.3	118.74	120.75	0	0	0.0146647	0.00434178	0.00256224
TGRH88_033290	ubiquitin-conjugating enzyme subfamily protein	0	0	141.371	85.6135	5185.16	43.9	102	160.93	172.68	0	0	0.0146643	0.00604811	0.00413538
TGRH88_068300	putative eukaryotic initiation factor-1A	0	0	406.031	404.134	4488.57	220.5	207	50.54	49.06	0	0	0.014642	0.00180568	0.0207711
TGRH88_000340	unspecified product	0	0	219.965	186.157	5085.6	0	9.5	155.56	175.87	0	0	0.01463	0.00600859	0
TGRH88_067750	transporter, major facilitator family protein	0	0	994.42	642.15	3805.2	86.7	57.2	44.46	37.73	0	0	0.014624	0.00149005	0.00816715
TGRH88_023570	Nucleotide-sensitive chloride conductance regulator (ICln) protein	0	0	229.314	162.734	5078.5	71.5	27.8	70.92	62.11	0	0	0.0146223	0.00241174	0.00673531
TGRH88_014170	ubiquitin carboxyl-terminal hydrolase family 2 protein	0	0	1385.85	1241.17	2825.7	32.9	40.1	11.25	10.17	0	0	0.0146076	0.000388329	0.00309918
TGRH88_023390	phosphoribosylpyrophosphate synthetase	0	0	422.065	259.99	4768.18	46.6	41.3	79.42	68.33	0	0	0.0146042	0.0026786	0.00438972
TGRH88_043810	unspecified product	0	0	62.7722	59.9751	5325.65	25	37.4	614.92	556.89	0	0	0.0145889	0.0212441	0.002355
TGRH88_048280	unspecified product	0	0	59.0455	48.7641	5341.94	9.4	24.1	601.52	418.31	0	0	0.0145572	0.0184888	0.000885481
TGRH88_052190	putative eukaryotic translation initiation factor 2B	0	0	441.62	639.144	4365.31	42.2	26.7	149.49	159.6	0	0	0.0145543	0.00560358	0.00397524
TGRH88_047260	peptidase M16 inactive domain-containing protein	0	0	223.562	334.582	4855.84	60.7	55.7	125.65	113.29	0	0	0.0145461	0.00433181	0.00571795
TGRH88_037520	rhoptry kinase family protein ROP33	0	0	634.649	933.844	3859.22	34.8	41.3	24.29	28.34	0	0	0.0145443	0.000954144	0.00327816
TGRH88_008930	RNA recognition motif-containing protein	0	0	484.9	785.307	4148.9	107.1	49.7	325.09	386.85	0	0	0.0145437	0.012907	0.0100888
TGRH88_018580	unspecified product	0	0	637.927	1113.38	3596.74	115.7	118.9	204.78	126.56	0	0	0.0145388	0.00600696	0.010899
TGRH88_069110	creatinase domain-containing protein	0	0	515.768	451.491	4462.63	32.8	36.6	117.29	130.75	0	0	0.0145376	0.00449679	0.00308976
TGRH88_032770	signal recognition particle receptor alpha subunit	0	0	497.554	335.071	4592.94	36.5	36.9	96.97	97.99	0	0	0.0145269	0.00353449	0.0034383
TGRH88_016820	putative calmodulin	295.449	0	242.903	153.897	4886.62	45.8	176.6	53.81	37.23	0	0	0.0145204	0.00165049	0.00431436
TGRH88_044520	unspecified product	0	0	1359.97	1819.91	2265.19	13.3	14.2	3.03	2.15	0	0	0.0145184	9.39097e-05	0.00125286
TGRH88_015160	putative vacuolar proton translocating ATPase subunit	0	0	733.417	671.965	4004.86	60.6	48.9	49.89	56.51	0	0	0.014518	0.00192896	0.00570853
TGRH88_068720	IQ calmodulin-binding motif domain-containing protein	0	0	1018.88	1263.12	3128.12	38.8	46.7	99.8	106.87	0	0	0.0145119	0.00374678	0.00365496
TGRH88_020510	putative histone lysine methyltransferase, SET	0	0	2128.12	1226.46	2081.15	25.2	19.8	3.4	3	0	0	0.0145084	0.000116027	0.00237384
TGRH88_047890	phosphatidylinositol 3- and 4-kinase	0	0	1790.33	2741.84	918.31	0	0	2.9	2.45	0	0	0.014495	9.69917e-05	0
TGRH88_022290	putative protein tyrosine phosphatase type IVA A	0	0	514.696	661.519	4168.05	89.2	101.1	34.76	27.69	0	0	0.0144814	0.00113217	0.00840265
TGRH88_042720	unspecified product	0	0	225.278	385.16	4788.56	7.6	44	126.24	127.12	0	0	0.0144751	0.00459324	0.000715921
TGRH88_068740	tetratricopeptide repeat-containing protein	0	0	325.386	295.667	4775.72	28.3	44.4	271.99	174.22	0	0	0.0144702	0.00808947	0.00266586
TGRH88_033930	nuclear factor NF4	0	0	241.919	226.218	4949.13	32.3	23	70.76	80.51	0	0	0.0144678	0.00274242	0.00304266
TGRH88_036500	multi-pass transmembrane protein	0	0	235.813	99.2909	5062.26	25.9	37	142.79	125.38	0	0	0.0144522	0.00486173	0.00243978
TGRH88_057690	unspecified product	0	0	71.4587	73.8372	5213.78	88.9	72	38.24	40.8	0	0	0.0144434	0.00143294	0.00837439
TGRH88_021700	unspecified product	8.96443	24.2361	1053.34	1443.46	2907.94	34.4	25.7	18.05	17.38	0	0	0.0144417	0.000642321	0.00324048
TGRH88_049590	AMP-binding enzyme domain-containing protein	0	0	565.801	553.89	4260.14	65.5	46.2	71.88	43.72	0	0	0.01443	0.00209575	0.00617011
TGRH88_082360	citrate synthase I	0	0	376.614	248.892	4746.92	30.2	51.8	133.76	152.89	0	0	0.0144252	0.00519676	0.00284484
TGRH88_058750	unspecified product	0	0	6.27974	11.8017	5381.54	4.9	21	25.56	25.04	0	0	0.0144156	0.000917342	0.00046158
TGRH88_040150	putative GTP-binding protein	0	0	311.595	160.967	4872.14	50.9	74.1	85.57	96.6	0	0	0.0144108	0.00330261	0.00479479
TGRH88_011960	unspecified product	0	0	254.146	578.022	4534.58	54	36.5	125.95	155.8	0	0	0.0143694	0.00510793	0.00508681
TGRH88_071710	unspecified product	0	0	363.562	249.889	4689.81	58	99.3	366.23	337.15	0	0	0.0143676	0.0127518	0.00546361
TGRH88_022220	putative MC family transporter	0	0	260.557	255.099	4848.08	4.1	36.8	146.62	153.82	0	0	0.0143622	0.00544676	0.00038622
TGRH88_082880	unspecified product	0	0	1609.83	3532.89	247.026	0	7.4	1.15	0.25	0	0	0.0143532	2.5381e-05	0
TGRH88_055530	ADA2-A transcriptional co-activator SAGA component	0	0	629.996	1157.1	3578.48	37.5	31.3	67.36	80.22	0	0	0.0143524	0.00267552	0.0035325
TGRH88_008580	unspecified product	0	0	813.45	1022.48	3491.14	60	59.2	0.56	0	0	0	0.0143243	1.01524e-05	0.00565201
TGRH88_059080	unspecified product	0	0	614.087	412.14	4263.98	0	93.1	165.13	154.69	0	0	0.0143164	0.00579811	0
TGRH88_028820	putative Hit family protein involved in cell-cycle regulation	0	0	301.411	281.076	4753.82	44.3	45.1	205.42	208.59	0	0	0.0143113	0.00750571	0.00417306
TGRH88_001390	unspecified product	0	0	126.465	155.263	5060.57	2.2	37.6	115.97	124.66	0	0	0.0143073	0.00436245	0.00020724
TGRH88_046340	3'5'-cyclic nucleotide phosphodiesterase domain-containing protein	0	0	224.504	286.83	4841.43	1.5	24.8	7	8.31	0	0	0.0143011	0.000277559	0.0001413
TGRH88_008860	aminotransferase, class V superfamily protein	0	0	185.878	210.568	4943.64	91.4	36.7	61.91	67.09	0	0	0.014299	0.00233868	0.00860989
TGRH88_005730	protein kinase, other	32.8261	12.2857	492.611	311.862	4521.08	5.5	45.1	16.65	5.38	0	0	0.0142827	0.000399388	0.000518101
TGRH88_003820	mediator complex subunit MED11	0	0	145.33	79.8591	5094.03	18.7	46	157.07	153.91	0	0	0.0142683	0.00563785	0.00176154
TGRH88_049250	unspecified product	0	0	333.888	592.332	4424.82	11.8	9.1	49.32	41.81	0	0	0.0142547	0.00165212	0.00111156
TGRH88_021770	TLD protein	0	0	515.924	509.678	4304.26	20.9	24.8	42.07	33.88	0	0	0.0142402	0.00137692	0.00196878
TGRH88_018890	putative 3-oxoacyl-acyl-carrier protein synthase I/II	0	0	504.793	259.538	4503.92	20.1	76.4	182.45	201.18	0	0	0.0142136	0.00695494	0.00189342
TGRH88_050490	unspecified product	11.386	27.6487	1438.66	1751.9	2129.2	4.1	23.8	11.17	10.35	0	0	0.0142107	0.000390142	0.00038622
TGRH88_029970	unspecified product	0	0	1678.8	2047.69	1589.91	16.5	24.3	7.84	6.24	0	0	0.0142031	0.00025526	0.0015543
TGRH88_078930	T-complex protein 1 delta subunit	0	0	762.625	454.913	4045.08	47.9	77.3	86.85	102.72	0	0	0.014201	0.00343677	0.00451218
TGRH88_066010	GDA1/CD39 (nucleoside phosphatase) family protein	0	0	454.782	609.975	4190.37	27.5	81.6	101.51	92.37	0	0	0.0141925	0.00351491	0.0025905
TGRH88_026790	haloacid dehalogenase family hydrolase domain-containing protein	0	0	0.570886	3.55548	5294.11	0	37.6	102.65	89.49	0	0	0.0141901	0.00348336	0
TGRH88_053210	tetratricopeptide repeat-containing protein	0	0	249.989	292.379	4735.83	51	56.6	104.62	125.13	0	0	0.0141874	0.0041652	0.00480421
TGRH88_061220	tetratricopeptide repeat-containing protein	0	0	371.967	453.351	4474.95	20.7	33.8	89.83	99.76	0	0	0.0141854	0.00343713	0.00194994
TGRH88_076950	oxidoreductase, 2OG-Fe(II) oxygenase family protein	0	0	215.81	332.84	4739.09	13.7	44	167.26	212.96	0	0	0.0141792	0.00689312	0.00129054
TGRH88_037140	unspecified product	0	0	262.464	184.837	4823.29	15.8	57.7	132.58	141.41	0	0	0.0141701	0.00496724	0.00148836
TGRH88_051750	unspecified product	0	0	254.341	141.509	4883.88	59	47.7	118.04	151.23	0	0	0.0141678	0.00488167	0.00555781
TGRH88_064740	tRNA synthetases class I family protein	0	0	383.199	218.768	4673.54	60	48.8	142.2	128.67	0	0	0.0141595	0.00491068	0.00565201
TGRH88_043580	unspecified product	0	0	512.167	515.391	4257.62	14.9	39.1	83.59	66.71	0	0	0.0141594	0.00272483	0.00140358
TGRH88_054760	putative integral membrane protein, DUF56 family protein	0	0	287.824	226.449	4742.57	47.4	66	106.22	110.15	0	0	0.0141556	0.00392263	0.00446508
TGRH88_000110	unspecified product	0	0	599.409	331.469	4328.97	16.3	56	62.77	48.75	0	0	0.014137	0.00202178	0.00153546
TGRH88_037980	phosphatidate cytidylyltransferase	0	0	463.055	515.541	4305.16	21.7	25.2	77.72	66.34	0	0	0.0141186	0.0026117	0.00204414
TGRH88_080740	unspecified product	0	0	301.177	742.632	4203.8	125.7	55.3	56.08	110.89	0	0	0.0141025	0.00302705	0.011841
TGRH88_031190	alveolin domain containing intermediate filament IMC11	0	0	74.1097	59.2507	5124.7	0	37.8	216.86	166.81	0	0	0.0140838	0.00695566	0
TGRH88_073390	DHHC zinc finger domain-containing protein	0	0	423.288	397.923	4396.68	35	75	201.05	218.58	0	0	0.0140759	0.00760759	0.003297
TGRH88_079360	unspecified product	0	0	640.562	1302.4	3278.37	164.5	70.4	248.6	256.61	0	0	0.0140729	0.0091591	0.0154959
TGRH88_031680	histone H4	0	0	2509.59	1433.95	1340.78	170.1	4.3	28.24	26.51	0	0	0.0140645	0.000992578	0.0160234
TGRH88_052560	proteasome 26S regulatory subunit	0	0	1172.62	801.919	3248.9	39.4	56.6	58.42	58.18	0	0	0.0140417	0.00211387	0.00371148
TGRH88_034860	putative cell-cycle-associated protein kinase DYRK	0	0	614.438	845.21	3787.49	30.8	31.5	55.15	26.4	0	0	0.014038	0.00147844	0.00290136
TGRH88_025050	putative Ufm1-conjugating enzyme 1	0	0	135.45	107.244	4981.23	11.2	47.8	152.41	173.12	0	0	0.0140196	0.00590163	0.00105504
TGRH88_033040	HEAT repeat-containing protein	0	0	766.1	683.757	3802.64	9.3	18.3	8.83	8.87	0	0	0.0140171	0.000320888	0.000876061
TGRH88_069970	AtPH1 family protein	0	0	44.2025	25.8183	5136.66	20.8	50.4	442.98	469.37	0	0	0.0139807	0.0165403	0.00195936
TGRH88_008090	AP2 domain transcription factor AP2IV-4	0	0	913.566	925.132	3384.17	1	28	19.57	15.83	0	0	0.0139642	0.000641777	9.42001e-05
TGRH88_013710	ATP-binding cassette G family transporter ABCG96	0	0	905.254	775.058	3527.32	54.7	40.4	19.51	13.78	0	0	0.0139566	0.000603524	0.00515275
TGRH88_078990	DNA-directed RNA polymerase III RPC2	0	0	1005.06	657.574	3537.54	50.3	46	74.74	50.37	0	0	0.0139517	0.00226815	0.00473827
TGRH88_018100	unspecified product	0	0	282.818	222.324	4677.58	33.1	61.4	145.99	182.18	0	0	0.0139462	0.00594949	0.00311802
TGRH88_029930	3'5'-cyclic nucleotide phosphodiesterase domain-containing protein	0	0	632.758	355.139	4201.15	17.1	54	51.52	36.03	0	0	0.0139434	0.00158722	0.00161082
TGRH88_003040	LSM3, U6 small nuclear RNA associated isoform 2 family protein	0	0	0	0	5221.88	11	14.1	53.95	49.7	0	0	0.0139246	0.0018791	0.0010362
TGRH88_026310	unspecified product	0	0	322.352	272.876	4598.35	30.5	42.4	121.49	122.98	0	0	0.0139246	0.00443207	0.0028731
TGRH88_003420	Alpha-galactosidase	0	0	410.442	163.551	4581.64	39.1	79.5	236.76	259.94	0	0	0.0139223	0.00900482	0.00368322
TGRH88_039170	WWE domain-containing protein	19.5757	55.0299	339.601	452.688	4419.03	49.3	18.6	184.94	216.49	0	0	0.0139084	0.00727764	0.00464406
TGRH88_032830	selenide, water dikinase	0	0	854.629	910.165	3435.47	56	28.1	45.84	38.36	0	0	0.0139043	0.00152649	0.00527521
TGRH88_057260	rhoptry neck protein RON2	0	0	2740.44	2481.09	0	0	0	0	0	0	0	0.0138861	0	0
TGRH88_069350	histone H2A1	0	0	1882.84	1139.83	2197.6	15.7	0	19.14	16.87	0	0	0.0138828	0.000652836	0.00147894
TGRH88_045660	putative ATP synthase	0	0	154.92	161.537	4831.94	57.1	67.3	112.19	130.78	0	0	0.0138706	0.00440487	0.00537883
TGRH88_039180	unspecified product	0	0	243.7	242.418	4616.43	150.4	107.3	597.76	608.55	0	0	0.0138551	0.0218695	0.0141677
TGRH88_028610	putative long-chain fatty acid CoA ligase	0	0	615.756	590.467	3948.08	54.5	55.1	36.76	38.3	0	0	0.0138539	0.00136078	0.00513391
TGRH88_057780	prolyl-tRNA synthetase (ProRS)	0	0	1874.82	1099.48	2138.25	112.6	96.5	12.48	7.18	0	0	0.0138529	0.000356422	0.0106069
TGRH88_054160	putative transcription factor IIB	0	0	27.0011	29.5585	5137.75	4.8	12.2	287.79	137.25	0	0	0.0138462	0.00770567	0.00045216
TGRH88_053930	root hair defective 3 gtp-binding protein (rhd3) protein	0	0	736.009	696.509	3727.31	14.2	40.9	71.54	93.03	0	0	0.0138308	0.00298354	0.00133764
TGRH88_007540	WD domain, G-beta repeat-containing protein	0	0	379.767	281.554	4514.9	10.5	22.6	191.12	215.79	0	0	0.0138257	0.00737699	0.000989101
TGRH88_067090	putative aminotransferase	0	0	229.201	363.093	4572.1	60.3	34.4	122.81	141.63	0	0	0.0138257	0.00479411	0.00568027
TGRH88_000590	adaptor complexes medium subunit family protein	0	0	414.34	384.991	4352.63	30.8	41.2	67.99	93.63	0	0	0.0138107	0.00293006	0.00290136
TGRH88_060080	mitotic checkpoint protein, BUB3 family protein	0	0	258.074	295.483	4580.96	55.4	56.4	74.3	102.29	0	0	0.0138047	0.00320145	0.00521869
TGRH88_078720	unspecified product	0	0	143.497	232.677	4792.52	19.9	21.3	276.61	322.99	0	0	0.0138023	0.0108703	0.00187458
TGRH88_071990	putative heat shock protein 101	0	0	613.119	664.618	3870.45	18.4	29.2	131.67	143.87	0	0	0.0137687	0.00499534	0.00173328
TGRH88_013510	endonuclease IV APN	0	0	497.807	462.45	4177.07	24	30.9	221.66	268.11	0	0	0.0137444	0.00887918	0.0022608
TGRH88_030210	AIG2 family protein	0	0	227.237	648.977	4224.77	212.2	66.1	96.17	106.4	0	0	0.0137413	0.00367245	0.0199893
TGRH88_029910	DUF51 family protein	0	0	215.496	154.035	4741.13	58.6	51.2	182.07	176.16	0	0	0.0137275	0.00649445	0.00552013
TGRH88_044630	calcium-dependent protein kinase CDPK5	18.1335	93.952	277.05	460.441	4395.38	14.7	28.9	338.24	361.78	0	0	0.0137272	0.0126909	0.00138474
TGRH88_077000	Not1 N-terminal domain, CCR4-Not complex component protein	0	0	500.605	440.933	4156.11	68.5	62.4	93.91	72.49	0	0	0.0137226	0.00301671	0.00645271
TGRH88_050840	putative methylmalonate-semialdehyde dehydrogenase [acylating]	0	0	0.929476	1.72122	5154.1	0	2.3	43.13	34.19	0	0	0.01372	0.00140176	0
TGRH88_067790	unspecified product	0	0	1031.48	705.182	3352.73	96.4	66.3	40	21.31	0	0	0.013711	0.00111151	0.00908089
TGRH88_067840	myosin D	0	0	515.964	605.937	3959.45	37.3	73.5	242.22	262.79	0	0	0.0137088	0.00915547	0.00351366
TGRH88_056120	peptidase, T1 family protein	0	0	376.102	175.188	4506.38	12.8	91.2	173.41	189.76	0	0	0.0136929	0.00658401	0.00120576
TGRH88_030360	unspecified product	0	0	643.073	347.957	4106.42	64.7	50.8	197.08	196.72	0	0	0.0136912	0.00713931	0.00609475
TGRH88_026860	ATP synthase F1, delta subunit protein	0	0	296.865	161.398	4584.22	77.5	105.6	101.81	112.91	0	0	0.0136908	0.00389272	0.00730051
TGRH88_026340	putative dihydrolipoamide acyltransferase	0	0	247.921	233.489	4647.81	15.6	18.8	102.59	155.34	0	0	0.0136906	0.00467609	0.00146952
TGRH88_068960	rhoptry neck protein RON10	0	0	512.349	545.941	4009.31	25.7	78.6	553.2	667.88	0	0	0.0136858	0.0221373	0.00242094
TGRH88_031580	unspecified product	0	0	1153.72	2519.79	1459.25	8.8	11.6	5.29	5.75	0	0	0.0136809	0.000200147	0.000828961
TGRH88_030870	S1/P1nuclease	0	0	446.115	325.087	4321.54	19.9	48.9	59.09	80.2	0	0	0.0136737	0.00252523	0.00187458
TGRH88_052830	unspecified product	0	0	358.151	336.031	4394.49	30	43.2	101.8	111.92	0	0	0.0136477	0.00387459	0.002826
TGRH88_011300	unspecified product	15.1463	53.9893	865.743	1262.48	2972.6	7.4	20.1	48.82	48.33	0	0	0.0136186	0.00176126	0.000697081
TGRH88_012250	co-chaperone GrpE protein	0	0	95.8319	72.6813	4923.46	44.3	28.5	141.6	139.95	0	0	0.0136174	0.0051043	0.00417306
TGRH88_072460	unspecified product	0	0	1119.16	1783.27	2187.26	0	28.2	8.69	5.06	0	0	0.0136105	0.000249278	0
TGRH88_036120	zinc finger (CCCH type) motif-containing protein	0	0	579.09	275.486	4227.95	40.4	26.8	69.33	45.07	0	0	0.0135877	0.00207399	0.00380568
TGRH88_012670	unspecified product	0	0	371.416	278.63	4381.12	34.4	77.8	77.09	86.32	0	0	0.0135868	0.00296251	0.00324048
TGRH88_004960	unspecified product	0	0	168.564	127.513	4777.03	21.3	31.3	165.65	195.18	0	0	0.0135747	0.00654159	0.00200646
TGRH88_069180	putative nucleolar GTP-binding protein 1	0	0	564.622	356.408	4128.32	76.7	54.8	123.67	98.94	0	0	0.013574	0.00403576	0.00722515
TGRH88_051190	endonuclease/exonuclease/phosphatase family protein	0	0	283.307	267.173	4494.33	5.4	47.3	243.34	323.42	0	0	0.0135419	0.010275	0.000508681
TGRH88_021800	unspecified product	0	0	353.235	350.022	4312.6	67.4	66.7	68.64	56.28	0	0	0.0135165	0.00226471	0.00634909
TGRH88_054620	AP2 domain transcription factor AP2XI-4	7.16716	37.3824	1454.37	1760.77	1847.65	5.3	17.8	15.03	19.14	0	0	0.0135113	0.000619478	0.000499261
TGRH88_019460	unspecified product	0	0	106.777	151.548	4805.17	11.4	9.8	101.4	120.06	0	0	0.0134919	0.00401491	0.00107388
TGRH88_047630	phospholipase/carboxylesterase	0	0	435.933	274.129	4312.82	18.1	48.7	30.8	39.83	0	0	0.0134874	0.00128047	0.00170502
TGRH88_000360	acetyl-CoA carboxylase ACC1	0	0	746.85	214.191	4067.88	16	40.4	5.15	3.47	0	0	0.0134813	0.000156274	0.0015072
TGRH88_039910	unspecified product	0	0	1530.41	2269.11	1245.24	15.6	17.3	3.62	2.77	0	0	0.0134621	0.000115846	0.00146952
TGRH88_007620	unspecified product	0	0	526.016	650.77	3855.29	21.5	28.5	49.19	57.66	0	0	0.0134581	0.00193711	0.0020253
TGRH88_063580	putative dynein heavy chain 2	0	0	184.896	152.067	4697.08	5.2	20.3	4.53	4.68	0	0	0.0134415	0.000166971	0.000489841
TGRH88_045250	metal cation transporter, ZIP family protein	0	0	288.621	197.934	4536.34	41.3	30	34.23	20.35	1175.59	0	0.0134377	0.000989496	0.00389046
TGRH88_001520	putative glycogen synthase	0	0	2397.57	1805.3	841.811	0	0	4.68	4.4	0	0	0.0134158	0.000164614	0
TGRH88_039860	unspecified product	0	0	783.907	1357.86	2867.5	33.1	32.3	35.05	37.34	0	0	0.0134075	0.00131238	0.00311802
TGRH88_043910	putative adhesion regulating molecule region protein	0	0	287.533	204.542	4502.57	19.1	45	140.17	175.09	0	0	0.0134024	0.00571544	0.00179922
TGRH88_044070	unspecified product	0	0	1247.17	2334.74	1440.38	47.9	16.5	5.73	4.27	0	0	0.0134001	0.000181293	0.00451218
TGRH88_079810	unspecified product	0	0	45.1605	77.7064	4871.76	18.9	36.5	206.03	252.44	0	0	0.0133798	0.00831173	0.00178038
TGRH88_001600	mbp-1 interacting protein-2a family protein	0	0	75.6331	75.7177	4828.23	20.6	44.1	236.68	423.54	0	0	0.01336	0.0119693	0.00194052
TGRH88_010740	DNA-directed RNA polymerase I RPAC1	0	0	127.082	57.9355	4803.01	117	34.9	68.84	62.28	0	0	0.013358	0.00237711	0.0110214
TGRH88_043780	serine/threonine specific protein phosphatase	0	0	1978.45	1426.43	1599.3	57.3	18	5.53	6.25	0	0	0.013356	0.000213563	0.00539767
TGRH88_076480	exonuclease	0	0	1046.8	2375.9	1569.98	24.9	29.4	20.32	24.2	0	0	0.0133557	0.000807116	0.00234558
TGRH88_047860	Sec7 domain-containing protein	0	0	1409.01	2194.28	1382.79	41.6	31.1	7.46	7.25	0	0	0.0133427	0.000266682	0.00391872
TGRH88_067200	unspecified product	0	0	234.728	190.664	4522.65	30.2	68	267.96	272.47	0	0	0.0133397	0.00979761	0.00284484
TGRH88_079860	unspecified product	0	0	992.557	1077.54	2900.37	36	42.7	12.1	12.17	0	0	0.013332	0.000439998	0.0033912
TGRH88_063140	DHHC zinc finger domain-containing protein	0	0	274.951	269.233	4437.98	29.2	30.5	41.62	44.36	0	0	0.0133307	0.00155876	0.00275064
TGRH88_015850	HECT-domain (ubiquitin-transferase) domain-containing protein	0	0	1204.98	1526.47	2247.41	31.7	29.2	12.23	9.02	0	0	0.0133184	0.000385247	0.00298614
TGRH88_020270	putative ubiquitin conjugating enzyme E2	0	0	223.441	205.045	4550.95	84.8	25.4	70.99	71.72	0	0	0.0133099	0.00258723	0.00798817
TGRH88_081110	unspecified product	0	0	216.784	115.306	4630.15	19.3	41.3	193.63	240.51	0	0	0.0133064	0.00787065	0.00181806
TGRH88_001990	unspecified product	0	0	95.9837	99.0489	4776.01	39.3	31.6	138.52	168.35	0	0	0.013304	0.00556333	0.00370206
TGRH88_063280	unspecified product	0	0	540.567	1626.83	2810.61	31.8	20.6	23.1	12.64	0	0	0.0132933	0.000647941	0.00299556
TGRH88_029530	ribosomal protein RPL24e	0	0	49.5637	34.6298	4868.2	78.1	44.6	319.45	233.72	0	0	0.013289	0.0100286	0.00735703
TGRH88_029160	myosin H	0	0	841.248	909.214	3195.08	16.9	41.1	48.62	47.02	0	0	0.0132615	0.00173388	0.00159198
TGRH88_082540	Hrf1 family protein	0	0	342.25	317.972	4284.83	40	40.7	284.84	267.38	0	0	0.0132591	0.0100114	0.003768
TGRH88_021940	non-proton pumping type-II NADH dehydrogenase I	50.4531	9.14163	436.428	390.771	4104.54	19.8	52.1	53.7	37.94	0	0	0.013254	0.00166137	0.00186516
TGRH88_040690	Coiled-coil domain containing 124 family protein	0	0	115.458	94.2196	4727.8	37.2	43.5	181.77	185.02	0	0	0.0132464	0.00664964	0.00350424
TGRH88_011050	beta-tubulin	0	0	3241.1	1738.6	0	0	0	0	0	0	0	0.013243	0	0
TGRH88_005750	unspecified product	0	0	439.629	498.472	4008.78	15.7	24.1	88.78	108.66	0	0	0.0132198	0.00357945	0.00147894
TGRH88_003260	CTP synthase	0	0	756.361	693.6	3444.67	96.9	74.5	49.61	48.46	0	0	0.0132149	0.00177794	0.00912799
TGRH88_039360	succinate dehydrogenase [ubiquinone] iron-sulfur protein	0	0	377.467	389.075	4161.77	77	37.7	204.88	214.89	0	0	0.0132066	0.00761013	0.00725341
TGRH88_035930	RNA recognition motif-containing protein	0	0	116.805	111.097	4711.81	22.2	24.5	192.27	130.13	0	0	0.0132018	0.00584488	0.00209124
TGRH88_050280	unspecified product	0	0	204.777	168.539	4540.76	23.1	47.1	351.78	418.73	0	0	0.0131938	0.0139688	0.00217602
TGRH88_044700	unspecified product	0	0	279.607	476.317	4182.16	64.6	20.1	35.74	50.35	0	0	0.0131858	0.00156075	0.00608533
TGRH88_036080	unspecified product	0	0	144.785	106.181	4653.8	33.3	45.2	159.78	153.59	0	0	0.0131639	0.00568117	0.00313686
TGRH88_050620	putative Ubiquitin-fold modifier 1 precursor family protein	0	0	66.3581	74.8547	4789.18	22.4	19.2	106.38	122.96	0	0	0.0131629	0.00415777	0.00211008
TGRH88_071000	putative vacuolar ATP synthase subunit d	0	0	305.624	303.235	4283.7	43.5	53.6	220.13	266.1	0	0	0.0131538	0.008815	0.0040977
TGRH88_016830	CAP-Gly domain-containing protein	0	0	289.274	344.807	4234.42	37.4	76.1	203.53	208.15	0	0	0.0131497	0.00746346	0.00352308
TGRH88_039600	unspecified product	0	0	446.825	515.416	3950.59	16.5	25.4	59.41	50.29	0	0	0.0131327	0.00198878	0.0015543
TGRH88_018360	unspecified product	0	0	892.257	712.796	3292.28	24.4	39.3	42.01	34.41	0	0	0.0131285	0.00138544	0.00229848
TGRH88_032420	nuclease and tudor domain-containing protein	0	0	0	0	4885.59	50.2	50.6	47.61	63.45	0	0	0.0131273	0.00201344	0.00472885
TGRH88_059070	putative eukaryotic porin	0	0	268.198	180.671	4424.92	66.5	56.9	68.65	73.19	0	0	0.0131127	0.00257146	0.00626431
TGRH88_014130	unspecified product	0	0	193.057	162.173	4525.79	40	40	90.53	82.33	0	0	0.013087	0.00313383	0.003768
TGRH88_027830	unspecified product	0	0	346.98	439.786	4105.38	9.2	27.5	68.84	89.49	0	0	0.0130833	0.00287041	0.000866641
TGRH88_039190	unspecified product	0	0	146.159	112.408	4579.02	77.6	77.6	94.61	156.24	0	0	0.0130714	0.00454773	0.00730993
TGRH88_059330	HCNGP family protein	0	0	237.759	252.088	4401.27	35.1	22.6	115.91	120.56	0	0	0.0130675	0.00428703	0.00330642
TGRH88_016350	unspecified product	0	0	217.343	162.076	4472.22	27.1	56.4	142.76	165.55	0	0	0.0130525	0.00558944	0.00255282
TGRH88_010540	cyclin2 related protein	0	0	1582.73	2242.26	946.88	188.3	135.4	21.12	8.67	0	0	0.0130504	0.000540071	0.0177379
TGRH88_057940	unspecified product	0	0	837.084	875.673	3178.07	11.7	14.3	10.04	7.7	0	0	0.0130447	0.000321614	0.00110214
TGRH88_048590	splicing factor U2AF protein	0	0	570.829	530.605	3774.7	30.7	27.7	40.73	50.96	0	0	0.0130413	0.00166227	0.00289194
TGRH88_019620	unspecified product	0	0	691.617	587.611	3585.32	28.5	38.6	23.07	28.62	0	0	0.0130394	0.000937103	0.0026847
TGRH88_071920	unspecified product	0	0	557.333	385.222	3921.22	40.1	38.2	86.85	63.43	0	0	0.0130363	0.00272447	0.00377742
TGRH88_010310	dynamin-related protein DRPA	0	0	351.989	209.962	4310.41	21.9	21.8	109.24	131	0	0	0.0130155	0.00435538	0.00206298
TGRH88_037530	ELMO/CED-12 family protein	0	0	929.384	1801.45	2137.8	20.4	25.2	11.95	8.4	0	0	0.0130147	0.000368931	0.00192168
TGRH88_060290	pyruvate dehydrogenase complex subunit PDH-E1Alpha	0	0	328.942	80.2906	4439.95	0	43.6	76.26	68.88	0	0	0.0130119	0.00263128	0
TGRH88_043670	zinc finger, C3HC4 type (RING finger) domain-containing protein	13.6938	29.6453	1613.52	2466.44	772.275	41.2	38.6	5.68	4.51	0	0	0.0130067	0.000184737	0.00388104
TGRH88_000170	unspecified product	0	0	1546.78	3340.07	0	0	0	0	0	0	0	0.0129961	0	0
TGRH88_017110	putative methionine aminopeptidase 2	0	0	344.745	383.727	4130.11	57.3	21.4	92.35	59.78	0	0	0.0129778	0.00275801	0.00539767
TGRH88_001610	unspecified product	0	0	76.3844	70.2563	4690.34	23.8	42.4	173.16	140.57	0	0	0.0129762	0.0056877	0.00224196
TGRH88_003130	pyruvate kinase PyKII	0	0	264.377	119.565	4463.54	64.9	28.8	105.03	98.76	0	0	0.012968	0.00369457	0.00611359
TGRH88_076460	protein phosphatase 2C domain-containing protein	0	0	539.477	737.807	3491.43	157.4	106.5	82.5	76	0	0	0.0129651	0.00287349	0.0148271
TGRH88_016690	unspecified product	0	0	195.938	279.899	4346.74	57.9	52.1	235.04	318.65	0	0	0.0129637	0.010038	0.00545419
TGRH88_082700	zinc finger (CCCH type) motif-containing protein	0	0	411.053	386.408	4015.07	48.5	60.7	185.56	211.35	0	0	0.0129599	0.00719569	0.0045687
TGRH88_014160	putative casein kinase I	0	0	490.301	505.654	3832.42	17.3	44.4	32.91	33.78	0	0	0.0129587	0.00120904	0.00162966
TGRH88_072600	unspecified product	0	0	255.412	106.427	4400.44	21.5	105.9	138.29	134.76	0	0	0.0129464	0.0049502	0.0020253
TGRH88_017840	U1 zinc finger protein	0	0	231.729	248.511	4331.47	52.4	51.8	97.59	106.69	0	0	0.012934	0.00370345	0.00493609
TGRH88_058030	flavodoxin domain-containing protein	0	0	568.918	783.962	3475.87	79.5	31.6	34.3	34.23	0	0	0.0129256	0.0012424	0.00748891
TGRH88_047500	acid phosphatase	0	0	15.9188	26.0905	4808.37	21.2	7.8	28.73	36.29	0	0	0.0129198	0.00117877	0.00199704
TGRH88_047220	AP2 domain transcription factor AP2X-1	0	0	1496.32	1663.28	1680.39	42	17.4	22.32	21.85	0	0	0.0129177	0.000800771	0.0039564
TGRH88_039440	putative serine/threonine-protein phosphatase 2A catalytic subunit beta isoform	0	0	301.536	309.982	4212.89	2.1	29.7	38.85	36.58	0	0	0.012909	0.00136749	0.00019782
TGRH88_011020	beta-COP	0	0	1168.67	1162.85	2463.39	32.7	59.1	31.01	37.68	0	0	0.0129088	0.0012453	0.00308034
TGRH88_031520	protein kinase (incomplete catalytic triad)	0	0	760.943	837.108	3225.16	31.6	29.1	41.75	34.83	0	0	0.0129042	0.00138834	0.00297672
TGRH88_075160	unspecified product	0	0	791.752	1195.15	2828.38	68.2	34.1	51.05	44.9	0	0	0.0128965	0.00173951	0.00642445
TGRH88_035610	CRAL/TRIO domain-containing protein	0	0	497.638	561.319	3731.93	29.4	58.3	83.73	73.95	0	0	0.0128959	0.00285863	0.00276948
TGRH88_065990	zinc finger, C3HC4 type (RING finger) domain-containing protein	0	0	1994.6	2854.04	0	0	0	0	0	0	0	0.0128945	0	0
TGRH88_056510	unspecified product	0	0	116.637	118.548	4584.67	8.2	28.2	234.44	237.31	0	0	0.0128929	0.00855249	0.000772441
TGRH88_071370	TATA-box binding protein TBP2	0	0	302.583	457.954	4052.95	53.9	33.9	85.57	76.98	0	0	0.0128912	0.00294692	0.00507739
TGRH88_019990	unspecified product	0	0	278.445	344.884	4194.07	53.1	27.8	112.17	107.65	0	0	0.0128853	0.00398518	0.00500203
TGRH88_025490	zinc finger, c2h2 type domain-containing protein	0	0	227.323	214.062	4349.12	49.5	53	121.83	102.42	0	0	0.0128808	0.00406549	0.0046629
TGRH88_071730	chromodomain helicase DNA binding protein CHD1/SWI2/SNF2	0	0	1767.6	1767.22	1244.18	69	49.6	11.93	11.98	0	0	0.0128412	0.000433471	0.00649981
TGRH88_044940	unspecified product	0	0	665.904	1173.08	2937.67	37.1	49.4	37.33	26.63	0	0	0.0128344	0.00115955	0.00349482
TGRH88_064330	unspecified product	0	0	285.411	334.33	4144.68	66.6	57.1	204.54	226.01	0	0	0.0128223	0.00780556	0.00627373
TGRH88_019240	unspecified product	0	0	425.259	387.236	3980.93	20	25.7	107.62	130.4	0	0	0.012816	0.00431513	0.001884
TGRH88_006110	unspecified product	2.88975	17.7426	14.3381	9.92129	4763.53	11.7	24.8	0.66	1.33	0	0	0.0127986	3.60773e-05	0.00110214
TGRH88_082920	AGC kinase	0	0	111.576	59.2714	4609.37	11.9	30.6	33.68	43	0	0	0.0127939	0.00139015	0.00112098
TGRH88_003250	putative Bet3 transport protein	0	0	230.307	126.994	4413.97	35.7	36.3	228.96	300.32	0	0	0.0127852	0.00959547	0.00336294
TGRH88_025480	heat shock protein HSP28	0	0	300.389	145.023	4312.11	21.2	50	183.9	148.52	0	0	0.0127851	0.00602654	0.00199704
TGRH88_049920	unspecified product	0	0	469.049	903.444	3347.21	127.4	86.9	215.79	286.38	0	0	0.0127827	0.00910398	0.0120011
TGRH88_049220	LSM domain-containing protein	0	0	172.265	166.495	4327.3	86.4	139.5	83.48	105.19	0	0	0.0127799	0.00342045	0.00813889
TGRH88_037800	putative PP2C	0	0	458.339	433.097	3880.25	23.3	31.6	41.17	49.64	0	0	0.0127739	0.00164632	0.00219486
TGRH88_028420	unspecified product	0	0	312.268	373.235	4082.23	17	34.5	356.46	311.36	0	0	0.0127711	0.0121071	0.0016014
TGRH88_030760	unspecified product	9.57688	27.7614	1480.31	1064.96	2222.76	9.8	28.7	10.8	8.74	0	0	0.0127564	0.000354246	0.000923161
TGRH88_082010	Mov34/MPN/PAD-1 family protein	0	0	295.529	228.129	4166.48	46.1	105.3	204.33	221.84	0	0	0.012753	0.00772616	0.00434262
TGRH88_013000	unspecified product	0	0	613.66	578.151	3573.05	34	20.5	91.37	106.45	0	0	0.0127262	0.00358634	0.0032028
TGRH88_050600	ubiquitin carboxyl-terminal hydrolase	0	0	345.845	227.077	4167.73	19.7	42.2	34.86	40.55	0	0	0.0127195	0.00136713	0.00185574
TGRH88_037260	WD domain, G-beta repeat-containing protein	0	0	543.572	418.264	3738.95	45.4	77.8	77.73	83.01	0	0	0.0127082	0.0029141	0.00427668
TGRH88_049510	rhoptry neck protein RON1	0	0	706.307	663.229	3315.97	52.4	81.7	185.99	145.51	0	0	0.0126779	0.00600986	0.00493609
TGRH88_050130	unspecified product	0	0	202.143	186.45	4329.49	58.8	44	111.88	117.53	0	0	0.0126643	0.00415904	0.00553897
TGRH88_047150	Memo family protein	0	0	205.178	238.405	4259.2	80	57.8	251.32	295.46	0	0	0.0126603	0.00991273	0.00753601
TGRH88_027130	unspecified product	0	0	379.983	272.013	4048.58	19.4	58.3	0	0.76	0	0	0.0126557	1.37783e-05	0.00182748
TGRH88_032270	putative 26s proteasome regulatory complex subunit	0	0	303.641	208.579	4178.63	34.1	65.7	93.52	94.98	0	0	0.0126496	0.00341737	0.00321222
TGRH88_076400	histidine acid phosphatase superfamily protein	0	0	950.512	1199.42	2565.56	141.2	39.9	150.6	192.28	0	0	0.0126465	0.00621617	0.0133011
TGRH88_014380	microneme protein MIC16	0	0	699.115	1339.22	2662.45	60.4	54.3	74.29	107.56	0	0	0.0126457	0.00329681	0.00568969
TGRH88_000780	unspecified product	0	0	1368.49	1827.36	1539.44	15.1	19.4	9.55	6.97	0	0	0.0126446	0.000299496	0.00142242
TGRH88_038680	Myb family DNA-binding domain-containing protein	0	0	528.946	622.481	3547.3	63.4	49.2	43.38	33.71	0	0	0.0126266	0.00139759	0.00597229
TGRH88_050570	unspecified product	0	0	1030.42	1125.86	2573.35	14.7	17.7	21.66	11.83	0	0	0.012625	0.00060715	0.00138474
TGRH88_058560	unspecified product	0	0	671.284	539.052	3452.32	75.3	80.7	67.1	67.81	0	0	0.0126145	0.00244582	0.00709327
TGRH88_033340	unspecified product	0	0	945.002	1201.37	2535.15	77.1	59.6	27.18	23.04	0	0	0.0126085	0.000910453	0.00726283
TGRH88_057440	cysteine-tRNA synthetase (CysRS)	0	0	523.082	346.06	3824.7	34.8	46.8	97.92	108.06	0	0	0.0126073	0.00373427	0.00327816
TGRH88_030160	K+ channel tetramerization domain-containing protein	0	0	163.46	202.147	4328.58	18.8	43.3	112.76	126.98	0	0	0.0125989	0.00434632	0.00177096
TGRH88_081930	unspecified product	0	0	150.448	111.005	4410.51	29.3	64.5	207.9	227.21	0	0	0.0125962	0.00788823	0.00276006
TGRH88_065980	putative adenylosuccinate lyase	0	0	446.025	378.265	3876.08	44.6	35.8	56.41	58.63	0	0	0.0125954	0.00208559	0.00420132
TGRH88_067390	unspecified product	0	0	1153.47	1959.9	1604.11	20.3	18.6	3.83	4.39	0	0	0.0125951	0.000149023	0.00191226
TGRH88_069210	unspecified product	0	0	1073.31	1585.66	2035.17	44.8	29.9	7.69	7.46	0	0	0.0125631	0.000274659	0.00422016
TGRH88_052960	AARP2CN (NUC121) domain-containing protein	0	0	310.486	146.904	4231.14	66.4	30.5	33.39	28.63	0	0	0.0125498	0.00112438	0.00625489
TGRH88_011390	thioredoxin domain-containing protein	0	0	182.567	81.8319	4420.65	15.2	30.4	139.88	144.64	0	0	0.0125403	0.00515814	0.00143184
TGRH88_080400	AP2 domain transcription factor AP2VIII-6	72.2809	223.549	1199.65	1502.18	1931.91	66.1	77.5	87.13	59.25	0	0	0.0125291	0.00265376	0.00622663
TGRH88_041170	START domain-containing protein	0	0	713.556	937.349	3038.33	23.4	21.6	49.34	47.97	1420.76	0	0.012528	0.00176416	0.00220428
TGRH88_051790	splicing factor, CC1 family protein	0	0	327.29	314.102	4024.85	43.7	39.3	193.16	205.25	0	0	0.0125139	0.00722289	0.00411654
TGRH88_029630	unspecified product	0	0	422.521	322.395	3914.92	0	42.4	221.75	206	0	0	0.0125051	0.0077548	0
TGRH88_049570	small nuclease	0	0	135.642	178.636	4373.31	4.8	10.4	93.29	108.36	0	0	0.0124938	0.00365577	0.00045216
TGRH88_037130	unspecified product	0	0	145.783	142.285	4371.71	23.3	36.2	35.66	31.13	0	0	0.0124885	0.00121086	0.00219486
TGRH88_081590	unspecified product	0	0	1002.55	1264.66	2387.56	37.8	40.9	19.18	20.56	0	0	0.0124877	0.000720458	0.00356076
TGRH88_028240	unspecified product	0	0	17.4137	6.54572	4647.88	129	16.2	151.8	111.43	0	0	0.0124674	0.00477217	0.0121518
TGRH88_071620	unspecified product	0	0	218.57	324.095	4080.3	93.9	64.3	134.35	110.64	0	0	0.0124653	0.00444149	0.00884539
TGRH88_069400	putative 26s proteasome subunit p55	0	0	337.009	316.23	3979.22	25.8	53.5	158.76	187.62	0	0	0.0124619	0.00627962	0.00243036
TGRH88_020490	unspecified product	0	0	98.704	71.4329	4456.2	14.6	59.6	142.95	74.52	0	0	0.0124618	0.00394258	0.00137532
TGRH88_003500	unspecified product	0	0	341.685	142.732	4140.16	43.5	60.5	43.17	37.51	0	0	0.0124595	0.00146267	0.0040977
TGRH88_068850	gorasp2-prov protein	0	0	308.642	580.202	3744.45	64.1	46.4	160.87	141.08	0	0	0.0124452	0.00547414	0.00603823
TGRH88_074320	unspecified product	0	0	1117.99	1015.73	2529.1	7	11.5	12.23	7.67	0	0	0.0124309	0.000360773	0.000659401
TGRH88_038870	rhoptry protein ROP8	0	0	236.15	559.926	2264.91	735.1	1610.8	380.11	427.2	0	0	0.0124241	0.014636	0.0692465
TGRH88_013600	unspecified product	0	0	222.285	350.952	4076.61	29.6	19.4	131.75	103.28	0	0	0.0124174	0.00426093	0.00278832
TGRH88_078040	unspecified product	0	0	1371.05	2054.91	1226.49	9.4	14.1	6.04	4.73	0	0	0.0124102	0.000195252	0.000885481
TGRH88_015200	putative amino acid transporter	0	0	223.043	172.404	4224.79	37.2	43.8	28.23	36.51	0	0	0.0124035	0.00117369	0.00350424
TGRH88_046610	unspecified product	0	0	366.975	326.285	3938.48	9.6	31.4	56.9	48.91	0	0	0.0124012	0.00191826	0.000904321
TGRH88_045230	unspecified product	0	0	308.128	494.531	3826.62	37.8	33.7	79.26	117.73	0	0	0.0124007	0.00357129	0.00356076
TGRH88_064930	HECT-domain (ubiquitin-transferase) domain-containing protein	0	0	525.094	1050.3	3059.16	63.8	19.1	51.86	42.81	0	0	0.0123759	0.0017163	0.00600997
TGRH88_025210	putative ribosomal RNA small subunit methyltransferase B	0	0	113.406	139.86	4373.62	28.1	24.1	108.16	139.34	0	0	0.0123688	0.004487	0.00264702
TGRH88_035220	kelch repeat-containing protein	0	0	375.66	489.501	3719.69	52.1	65	366.2	412.44	0	0	0.0123658	0.0141162	0.00490783
TGRH88_002250	unspecified product	0	0	634.732	971.393	2980.69	62.3	62.9	251.55	251	0	0	0.0123655	0.00911087	0.00586867
TGRH88_062890	PAN domain-containing protein	0	0	65.8444	194.974	4379.8	0	8.9	4.29	9.43	0	0	0.0123649	0.000248734	0
TGRH88_068080	unspecified product	0	0	267.896	176.349	4148.88	6.9	49.5	89.74	73.07	0	0	0.0123466	0.00295163	0.000649981
TGRH88_009030	arginyl-tRNA synthetase family protein	0	0	382.78	268.354	3943.34	41.3	35.4	101.98	97.55	0	0	0.0123127	0.00361734	0.00389046
TGRH88_001130	PUB domain-containing protein	0	0	49.5956	121.558	4432.88	38.5	20.3	128.67	126.14	0	0	0.0122979	0.00461952	0.0036267
TGRH88_010830	unspecified product	0	0	228.752	116.189	4244.39	26.8	33	131.96	110.82	0	0	0.0122926	0.00440143	0.00252456
TGRH88_004340	serine carboxypeptidase s28 protein	0	0	332.849	323.299	3924.82	68.6	40.1	195.86	217.77	0	0	0.0122893	0.00749882	0.00646213
TGRH88_025140	regulator of chromosome condensation RCC1	14.5287	50.6025	557.961	653.73	3363.32	51.5	45.3	42.51	39.61	0	0	0.0122872	0.00148878	0.00485131
TGRH88_071250	zinc finger, C3HC4 type (RING finger) domain-containing protein	0	0	243.722	141.648	4194.58	4	39	75.4	45	0	0	0.0122836	0.00218277	0.0003768
TGRH88_032920	EF hand domain-containing protein	0	0	111.249	77.3465	4368.23	30.6	55.1	193.15	206.36	0	0	0.012265	0.00724283	0.00288252
TGRH88_061850	AMP-binding enzyme domain-containing protein	0	0	440.296	458.565	3665.6	33	45.6	223.31	243.33	0	0	0.01226	0.00845985	0.0031086
TGRH88_028440	ankyrin repeat-containing protein	0	0	545.049	886.386	3157.89	35.3	20.5	66.25	52.51	0	0	0.0122594	0.00215303	0.00332526
TGRH88_022170	DEAD/DEAH box helicase domain-containing protein	0	0	987.366	660.631	2925.67	42.4	35.8	13.07	9.59	0	0	0.0122584	0.00041081	0.00399408
TGRH88_045270	phosphatidylserine decarboxylase	0	0	0	0	4570.43	32.9	39	148.44	144.55	0	0	0.0122583	0.0053117	0.00309918
TGRH88_053020	nuclear protein-like family protein	0	0	81.0406	75.5791	4416.96	30	29.5	138.45	132.23	0	0	0.0122414	0.00490724	0.002826
TGRH88_036480	aspartate-tRNA ligase	0	0	367.874	380.3	3807.36	37.2	43.6	51.76	57.58	0	0	0.0122309	0.00198226	0.00350424
TGRH88_079030	unspecified product	0	0	320.211	371.858	3892.81	26.8	13.1	166.55	144.55	0	0	0.0122279	0.00564002	0.00252456
TGRH88_035350	AP2 domain transcription factor AP2VIIa-5	0	0	781.63	1042.12	2745.21	24.4	27.5	9.65	12.4	0	0	0.0122238	0.000399751	0.00229848
TGRH88_061150	unspecified product	0	0	215.143	184.113	4153.4	16.1	36.3	82.25	91.12	0	0	0.0122039	0.00314307	0.00151662
TGRH88_042440	kelch repeat-containing protein	0	0	1739.93	1346.5	1486.8	23	15.6	31.74	30.15	0	0	0.0122035	0.00112202	0.0021666
TGRH88_031110	TBC domain-containing protein	0	0	974.361	539.458	3036	0	35	9.96	3.21	0	0	0.0121929	0.000238763	0
TGRH88_065840	unspecified product	0	0	127.091	115.377	4258.64	62.7	75.2	18.57	10.15	0	0	0.0121702	0.000520673	0.00590635
TGRH88_066320	putative transport protein Sec24	0	0	664.548	458.946	3416.05	10.3	36.6	27.42	30.06	0	0	0.0121698	0.00104207	0.000970261
TGRH88_067780	unspecified product	0	0	185.106	100.745	4251.65	0	37.1	210.88	235.8	0	0	0.0121657	0.00809799	0
TGRH88_016490	unspecified product	0	0	551.635	400.461	3603.08	3.5	18	26.6	31.3	0	0	0.0121619	0.00104969	0.0003297
TGRH88_024840	ATP-binding domain 1 family protein	0	0	120.162	111.704	4328.45	25.4	10.9	103.02	116.42	0	0	0.0121567	0.00397829	0.00239268
TGRH88_051250	WD domain, G-beta repeat-containing protein	0	0	494.712	602.352	3434.94	63.2	38.7	93.04	126.46	0	0	0.0121553	0.00397938	0.00595345
TGRH88_008160	unspecified product	0	0	676.598	666.796	3203.2	25.8	23.8	26.78	27.96	0	0	0.0121545	0.000992397	0.00243036
TGRH88_029190	DUF862 domain-containing protein	0	0	496.31	636.492	3400.59	32.8	31	63.89	62.82	0	0	0.0121385	0.00229716	0.00308976
TGRH88_035110	TBC domain-containing protein	21.106	40.0997	762.179	787.265	2974.56	33.8	30.3	29.99	29.9	0	0	0.0121117	0.00108576	0.00318396
TGRH88_079220	sugar transporter ST2	0	0	217.832	145.095	4167.24	37.9	19.7	85.71	72.83	0	0	0.0120999	0.00287422	0.00357018
TGRH88_069250	transcriptional elongation factor FACT80	0	0	510.149	461.705	3532.1	24.7	45.8	113.83	145.95	0	0	0.0120996	0.00470963	0.00232674
TGRH88_020340	ATP-dependent Clp protease adaptor protein ClpS protein	0	0	308.383	290.755	3899.33	69.4	46.3	153.36	203.63	0	0	0.0120863	0.00647197	0.00653749
TGRH88_036640	S15 sporozoite-expressed protein	0	0	353.169	360.672	3782.86	0	44.1	45.3	25.11	0	0	0.0120758	0.00127648	0
TGRH88_017040	putative vacuolar atp synthase subunit e	0	0	270.453	238.046	3965.77	39.3	63.6	160.46	168.21	0	0	0.012068	0.00595855	0.00370206
TGRH88_031010	RNA recognition motif-containing protein	0	0	153.122	150.351	4202.47	44.3	31.1	50.83	41.18	0	0	0.0120658	0.00166808	0.00417306
TGRH88_075740	putative GCN1	0	0	1367.37	1076.9	2069.79	22.6	20.1	6.45	7.43	0	0	0.0120581	0.000251634	0.00212892
TGRH88_015080	AP2 domain transcription factor AP2IX-7	0	0	1717.4	1971.95	824.899	9.2	11.8	4.07	3.4	0	0	0.0120366	0.000135426	0.000866641
TGRH88_071630	unspecified product	0	0	279.111	277.731	3913.58	64.1	51.5	159.08	141.92	0	0	0.0120256	0.00545692	0.00603823
TGRH88_015290	EMP/nonaspanin domain family protein	0	0	443.406	332.877	3693.95	34.9	47.9	91.15	67.1	0	0	0.0120155	0.00286896	0.00328758
TGRH88_058280	actin like protein ALP1	0	0	306.588	377.772	3780.17	43.7	53.5	197.46	226.9	0	0	0.0120152	0.00769334	0.00411654
TGRH88_054130	unspecified product	0	0	471.149	386.671	3599.3	42.4	56.1	103.5	64.9	0	0	0.0120025	0.00305297	0.00399408
TGRH88_033830	SF-assemblin/beta giardin protein	0	0	81.8612	107.927	4258.77	33.8	61.6	184.75	144.75	0	0	0.0119943	0.0059736	0.00318396
TGRH88_007960	glucosephosphate-mutase GPM2	0	0	215.748	185.11	4073.48	14.2	31.8	154.61	166.4	0	0	0.0119836	0.00581968	0.00133764
TGRH88_069200	hydrolase	0	0	1298.96	940.03	2234.67	16.2	27.7	71.92	77.12	0	0	0.0119709	0.00270199	0.00152604
TGRH88_076780	putative DP-fucose transporter	0	0	270.045	247.217	3950.62	30.4	32.5	274.72	236.22	0	0	0.0119683	0.00926298	0.00286368
TGRH88_002500	trehalose-phosphatase	0	0	856.556	1173.24	2421.78	86	42.3	16.83	13.94	0	0	0.011951	0.000557838	0.00810121
TGRH88_035700	zinc finger in N-recognin protein	0	0	1702.18	2788.24	0	0	0	0	0	0	0	0.0119418	0	0
TGRH88_016170	unspecified product	0	0	883.629	1027.76	2545.22	53.6	33.1	44.54	31.77	0	0	0.0119399	0.00138345	0.00504913
TGRH88_031480	putative proteasome subunit alpha type	0	0	310.995	200.492	3885.62	19.2	92.5	83.83	81.89	0	0	0.0119397	0.00300439	0.00180864
TGRH88_006120	phosphoglycerate mutase family protein	0	0	168.054	106.314	4175.89	21.9	34.9	76.03	67.01	0	0	0.0119278	0.00259321	0.00206298
TGRH88_025710	putative G protein-coupled receptor 89 isoform 5	0	0	304.109	250.526	3902.67	30.1	24.7	75.24	62.22	0	0	0.0119194	0.00249205	0.00283542
TGRH88_068120	unspecified product	0	0	108.185	88.8091	4241.66	24.3	41.7	452.84	350.85	0	0	0.011915	0.0145703	0.00228906
TGRH88_063760	Sad1/UNC family protein	0	0	446.394	301.556	3695.1	25.8	36.8	72.61	66.24	0	0	0.0119137	0.00251725	0.00243036
TGRH88_058310	acetyltransferase, GNAT family protein	0	0	640.177	680.273	3111.29	88.5	47.6	72.19	46.17	0	0	0.0119123	0.00214578	0.00833671
TGRH88_047320	putative splicing factor 3A subunit 2	0	0	143.747	137.167	4147.31	40.5	49.2	198.49	194.11	0	0	0.0119073	0.00711756	0.0038151
TGRH88_076390	unspecified product	0	0	244.172	107.491	4059.42	9.4	58.2	145.76	99.41	0	0	0.0118856	0.00444476	0.000885481
TGRH88_036380	ATP-dependent metallopeptidase HflB subfamily protein	0	0	807.519	860.563	2758.52	44.5	39.7	25.37	21.94	0	0	0.0118777	0.000857697	0.0041919
TGRH88_018970	transcription elongation factor A TFIIS	0	0	249.881	173.652	4014.04	30.3	25.1	135.45	128.12	0	0	0.011868	0.00477834	0.00285426
TGRH88_018480	endonuclease/exonuclease/phosphatase family protein	0	0	394.008	333.308	3704.08	14.9	31	97.27	100.47	0	0	0.0118673	0.00358489	0.00140358
TGRH88_059780	unspecified product	0	0	824.489	1363.25	2248.62	53	25.2	29.27	20.11	0	0	0.0118651	0.000895224	0.00499261
TGRH88_028020	unspecified product	0	0	935.569	848.782	2633.9	17.8	34.5	37.97	32.37	0	0	0.0118417	0.00127521	0.00167676
TGRH88_058150	unspecified product	0	0	439.561	403.662	3584.27	15.9	24.5	13.16	17.21	0	0	0.0118396	0.000550586	0.00149778
TGRH88_002090	transporter, major facilitator family protein	0	0	489.405	175.214	3754.57	8	32	62.03	70.98	0	0	0.0118375	0.00241138	0.000753601
TGRH88_031880	unspecified product	0	0	14.0027	7.15715	4430	0	0	4.34	2.81	0	0	0.0118374	0.000129624	0
TGRH88_004840	alveolin domain containing intermediate filament IMC13	0	0	223.757	249.01	3926.2	21.7	48.4	266.54	132.09	0	0	0.0118273	0.00722688	0.00204414
TGRH88_038850	rhoptry protein ROP2 (RH)	0	0	2442.52	2003.83	0	0	0	0	0	0	0	0.0118246	0	0
TGRH88_000960	putative splicesome-associated protein	0	0	241.325	342.567	3829.86	68.5	27.3	143.22	118.98	0	0	0.0118105	0.0047535	0.00645271
TGRH88_035960	AP2 domain transcription factor AP2VIIa-6	11.1824	26.0855	613.795	1252.52	2559.42	26	13.7	21.75	35.64	0	0	0.0118062	0.00104044	0.0024492
TGRH88_044290	unspecified product	0	0	128.729	143.738	4151.71	11.7	13.3	99.89	112.24	0	0	0.011801	0.00384577	0.00110214
TGRH88_010110	unspecified product	0	0	309.735	140.45	3940.08	48.2	46.4	77.85	84.88	0	0	0.0117989	0.00295018	0.00454044
TGRH88_041420	unspecified product	0	0	208.994	200.894	3994.72	51.6	31.3	136.71	193.06	0	0	0.0117968	0.00597849	0.00486073
TGRH88_082380	tetratricopeptide repeat-containing protein	0	0	428.112	372.804	3577.06	5.1	57.9	180.89	114.19	0	0	0.0117968	0.00534959	0.000480421
TGRH88_002720	single-strand binding protein	0	0	391.992	198.766	3816.14	15.9	25.3	51.51	61.5	0	0	0.011787	0.00204879	0.00149778
TGRH88_005910	SRP72 RNA-binding domain-containing protein	0	0	587.176	600.527	3205.98	48	36.3	55.84	61.51	0	0	0.0117811	0.00212747	0.0045216
TGRH88_012540	kelch repeat-containing protein	0	0	753.197	612.236	3037.57	27.8	25.1	34.59	25.68	0	0	0.0117761	0.00109265	0.00261876
TGRH88_052280	DUF89/Fructose bisphosphatase	0	0	252.786	303.39	3853.78	15.8	18	79.69	100.46	0	0	0.0117757	0.00326599	0.00148836
TGRH88_024740	DHHC zinc finger domain-containing protein	0	0	499.281	567.634	3331.95	24	26.3	51.26	44.51	0	0	0.0117683	0.00173624	0.0022608
TGRH88_059920	DNA polymerase (pol2) superfamily protein	0	0	1257.35	692.277	2433.44	10.2	34.9	11.07	9.26	0	0	0.0117491	0.000368568	0.000960841
TGRH88_039980	unspecified product	0	0	120.639	29.4868	4237.11	29	27.9	39.34	22.78	0	0	0.0117416	0.00112619	0.0027318
TGRH88_058390	nuclear movement protein domain containing protein	0	0	90.4177	170.934	4126.12	22.1	22	92.07	114.85	0	0	0.0117265	0.00375131	0.00208182
TGRH88_051530	putative pre-mRNA-splicing factor ATP-dependent RNA helicase	0	0	527.553	736.63	3120.35	43.7	20	39.85	49.88	0	0	0.0117134	0.00162674	0.00411654
TGRH88_074740	unspecified product	0	0	701.718	727.701	2937.34	3.2	36	31.88	23.16	0	0	0.0117087	0.000997836	0.00030144
TGRH88_025320	unspecified product	0	0	167.35	172.408	4014.32	17	41.6	52.24	34.64	0	0	0.0116899	0.00157507	0.0016014
TGRH88_014530	mu1 adaptin	0	0	358.061	204.253	3773.36	33.6	52.2	89.55	88.1	0	0	0.0116691	0.00322067	0.00316512
TGRH88_077180	SKIP/SNW domain-containing protein	0	0	275.406	342.387	3743.71	40.2	25.8	105.91	119.35	0	0	0.0116676	0.0040838	0.00378684
TGRH88_006700	unspecified product	0	0	367.184	330.2	3655.05	1.9	28.3	83.16	39.11	0	0	0.0116501	0.00221667	0.00017898
TGRH88_018530	triacylglycerol lipase	0	0	983.896	1393.35	1985.62	13.2	17.6	18.17	15.7	0	0	0.0116494	0.000614039	0.00124344
TGRH88_046580	unspecified product	0	0	191.016	147.176	3998.21	62.9	42.7	173.66	207.05	0	0	0.0116458	0.006902	0.00592519
TGRH88_033380	unspecified product	0	0	277.88	277.814	3802.92	8.2	14.7	36.34	35.31	0	0	0.0116304	0.00129896	0.000772441
TGRH88_068770	putative ribosomal rna assembly protein mis3	0	0	132.661	182.489	4019	45.3	33.9	115.91	124.68	0	0	0.0116164	0.00436172	0.00426726
TGRH88_037380	unspecified product	0	0	359.027	244.658	3736.75	44.9	27.1	52.92	61.2	0	0	0.011615	0.00206891	0.00422958
TGRH88_073530	unspecified product	0	0	134.127	96.8707	4109.84	6.2	23.8	144.46	120.07	0	0	0.0116073	0.00479574	0.000584041
TGRH88_057620	unspecified product	0	0	655.941	1687.11	1979	64.7	41.2	7.05	2.13	0	0	0.0116036	0.000166427	0.00609475
TGRH88_025360	SWIRM domain-containing protein	0	0	529.632	570.064	3183.93	64.2	78.8	54.56	54.24	0	0	0.0116014	0.00197247	0.00604765
TGRH88_003770	UDP-galactose transporter family protein	0	0	281.76	114.833	3925.5	31.5	39.1	88.61	79.67	0	0	0.0115981	0.0030508	0.0029673
TGRH88_042210	transmembrane protein	0	0	0	0	4320.26	40	39.6	36.56	40.28	0	0	0.0115946	0.00139305	0.003768
TGRH88_054360	unspecified product	0	0	187.272	168.966	3964.55	18.5	38	109.52	86.46	0	0	0.0115918	0.00355298	0.0017427
TGRH88_052810	adaptin n terminal region domain-containing protein	0	0	625.64	491.042	3199.22	37.6	40.8	61.85	56.72	0	0	0.0115862	0.00214959	0.00354192
TGRH88_057110	unspecified product	0	0	254.711	156.075	3916.31	7.4	29.5	22.7	18.36	0	0	0.0115859	0.000744388	0.000697081
TGRH88_044660	unspecified product	0	0	1016.54	1250.82	2062.25	16.3	25.3	54.79	61.4	0	0	0.0115815	0.00210644	0.00153546
TGRH88_014750	unspecified product	0	0	259.308	215.485	3837.3	22.2	41.8	67.79	69.35	0	0	0.0115787	0.00248625	0.00209124
TGRH88_062270	putative glyoxalase I	0	0	153.716	80.5629	4090.87	27.3	28.1	180.87	137.88	0	0	0.011577	0.00577871	0.00257166
TGRH88_063110	RED family protein	0	0	310.823	458.54	3547.53	57.7	31.5	114.95	107.5	0	0	0.0115641	0.00403286	0.00543535
TGRH88_042550	unspecified product	0	0	1261.01	1486.12	1556.86	0	42.7	249.06	248.17	0	0	0.0115596	0.00901442	0
TGRH88_041490	replication factor-a protein 1 (rpa1) subfamily protein	0	0	349.388	399.67	3573.45	19.9	20.5	121.98	135.28	0	0	0.0115498	0.00466394	0.00187458
TGRH88_006810	putative SWI2/SNF2 Brahma-like	0	0	974.155	845.519	2481.62	40.1	38	26.06	24.05	0	0	0.0115399	0.000908459	0.00377742
TGRH88_047130	unspecified product	0	0	1562.88	1449.32	1311.6	12.7	13.8	9.12	7.02	0	0	0.0115354	0.000292607	0.00119634
TGRH88_007010	proliferating cell nuclear antigen PCNA2	0	0	213.693	103.617	3966.11	0	53.3	77.43	99.07	0	0	0.0115331	0.00319982	0
TGRH88_072150	unspecified product	19.0933	67.1955	499.406	776.414	3033.83	43.4	23.6	66.31	68.11	0	0	0.0115239	0.00243694	0.00408828
TGRH88_048820	tRNA methyl transferase	0	0	1171.99	1239.69	1901.18	24.4	19.7	24.28	19.94	0	0	0.011522	0.000801677	0.00229848
TGRH88_003780	unspecified product	0	0	701.738	572.895	3020.65	29.7	33.2	36.59	29.54	0	0	0.0115112	0.00119889	0.00279774
TGRH88_025160	unspecified product	0	0	403.007	366.33	3519.36	14.6	37.5	21.76	10.32	0	0	0.0115051	0.000581587	0.00137532
TGRH88_076810	putative Lsm12	0	0	152.949	125.093	3996.81	65.3	50.4	229.28	205.74	0	0	0.0115026	0.0078866	0.00615127
TGRH88_003430	unspecified product	0	0	215.332	263.361	3823.74	7.6	22.8	499.92	624.98	0	0	0.0115025	0.0203936	0.000715921
TGRH88_014310	phosphatidylinositol transfer protein	0	0	794.705	839.657	2667.79	29.2	19.7	18.3	9.88	0	0	0.0114935	0.000510883	0.00275064
TGRH88_061780	phospholipid-translocating P-type ATPase, flippase subfamily protein	0	0	763.979	705.295	2814.15	24.6	36.4	21.71	18.75	0	0	0.0114881	0.000733511	0.00231732
TGRH88_033750	histone deacetylase complex subunit Sin3	13.9683	70.8388	262.377	211.708	3807.82	23.1	27.2	437.22	253.56	0	0	0.0114596	0.0125233	0.00217602
TGRH88_055320	WD domain, G-beta repeat-containing protein	0	0	1314.92	1053.17	1915.96	38.7	24.4	39.26	31.95	0	0	0.0114579	0.00129099	0.00364554
TGRH88_017880	unspecified product	0	0	481.111	465.194	3331.65	20.6	29.4	32.19	30.09	0	0	0.011455	0.00112909	0.00194052
TGRH88_022340	carrier superfamily protein	0	0	416.557	214.036	3644.16	11.2	28.8	110.54	113.54	0	0	0.0114449	0.00406241	0.00105504
TGRH88_065100	unspecified product	0	0	383.743	285.536	3604.19	19.1	29.5	45.42	45.19	0	0	0.0114433	0.00164269	0.00179922
TGRH88_046970	putative IWS1 transcription factor	0	0	208.441	232.517	3828.05	53.4	30.9	119.55	110.32	0	0	0.0114352	0.00416738	0.00503029
TGRH88_044970	DNA-directed RNA polymerase II RPB1	0	0	491.175	544.107	3217.06	49.6	38.2	30.49	22.31	0	0	0.0114103	0.000957226	0.00467232
TGRH88_024370	unspecified product	0	0	483.861	763.687	3023.84	27.5	18.6	50.53	58.32	0	0	0.0114088	0.00197337	0.0025905
TGRH88_043690	acyltransferase domain-containing protein	0	0	273.639	188.172	3800.78	17.9	26.2	103.31	113.19	0	0	0.0114056	0.00392499	0.00168618
TGRH88_042020	unspecified product	0	0	23.5064	34.7221	4204.86	0	24.7	565.87	363.07	0	0	0.0114029	0.016841	0
TGRH88_031570	unspecified product	0	0	691.157	884.593	2682.05	16.2	25.4	21.81	15.25	0	0	0.0113907	0.000671871	0.00152604
TGRH88_036980	unspecified product	0	0	267.709	303.457	3686.93	21.4	23.3	105.13	85.06	0	0	0.0113859	0.00344801	0.00201588
TGRH88_017520	pyruvate dehydrogenase complex subunit PDH-E3I	0	0	467.173	126.399	3657.19	0	30.4	24.1	21.62	0	0	0.0113853	0.000828871	0
TGRH88_047840	unspecified product	0	0	326.016	208.194	3693.15	36.3	52.5	45.49	66.17	0	0	0.0113819	0.00202432	0.00341946
TGRH88_043790	unspecified product	0	0	292.072	275.532	3682.03	0	29.6	56.81	22.73	0	0	0.0113802	0.001442	0
TGRH88_068640	TLD protein	0	0	821.245	1162.11	2270.98	27.1	24.9	37.24	33.15	0	0	0.0113802	0.00127612	0.00255282
TGRH88_052480	unspecified product	0	0	531.964	745.119	2968.68	43.9	28.8	55.35	55.93	0	0	0.0113678	0.00201743	0.00413538
TGRH88_039640	AP2 domain transcription factor AP2X-8	0	0	1012.33	1843.3	1388.33	15.8	18	3.97	3.37	0	0	0.0113343	0.000133069	0.00148836
TGRH88_005970	tubulin/FtsZ family, GTPase domain-containing protein	0	0	18.8909	37.0548	4191.11	21.2	12.5	20.9	21.35	0	0	0.0113279	0.000765962	0.00199704
TGRH88_028980	histone lysine acetyltransferase GCN5-B	0	0	436.981	590.97	3208.34	27.9	21.5	49.41	42.34	0	0	0.0113232	0.00166336	0.00262818
TGRH88_021450	unspecified product	0	0	403.321	202.075	3581.26	59	69.5	92.31	109.03	0	0	0.0113188	0.00365015	0.00555781
TGRH88_023710	unspecified product	0	0	515.009	1390.68	2317.12	33.5	33	85.74	92.3	0	0	0.0113179	0.00322774	0.0031557
TGRH88_052400	unspecified product	0	0	1703.68	2228.46	270.74	69.1	52.1	4.42	3.51	0	0	0.0113157	0.000143765	0.00650923
TGRH88_059520	calcium-dependent protein kinase CDPK9	0	0	282.863	299.403	3648.11	18.2	23.4	73.71	95.72	0	0	0.0113125	0.00307164	0.00171444
TGRH88_018630	unspecified product	0	0	850.083	1181.17	2196.7	31.1	24.2	15.3	9.67	0	0	0.0113082	0.000452688	0.00292962
TGRH88_058070	RuvB family 1 protein	0	0	212.128	171.956	3836.72	26.6	31.3	44.24	35.36	0	0	0.011308	0.00144309	0.00250572
TGRH88_040270	bromodomain-containing protein	0	0	875.607	903.67	2455.98	19	16.3	8.15	9	0	0	0.0113066	0.000310917	0.0017898
TGRH88_050760	protein tyrosine phosphatase family protein, ptpla protein	0	0	340.66	204.86	3643.45	30.2	60.9	84.92	122.66	0	0	0.0113021	0.00376328	0.00284484
TGRH88_029580	ATPase family associated with various cellular activities (AAA) subfamily protein	0	0	1332.3	642.134	2258.95	23.8	10.8	3.03	2.41	0	0	0.011287	9.86233e-05	0.00224196
TGRH88_051870	DUF803 domain-containing protein	0	0	318.769	153.876	3741	9.4	30.1	51	54.25	0	0	0.0112858	0.00190811	0.000885481
TGRH88_042970	unspecified product	0	0	207.087	147.243	3847.05	47.3	40.5	113.78	96.12	0	0	0.0112809	0.00380534	0.00445566
TGRH88_014450	unspecified product	0	0	335.953	322.298	3552.81	19.7	24.2	166.42	185.63	0	0	0.0112632	0.00638242	0.00185574
TGRH88_068570	unspecified product	0	0	682.714	393.329	3120.45	42.6	38	20.04	22.25	0	0	0.0112612	0.000766688	0.00401292
TGRH88_029790	unspecified product	0	0	145.459	177.999	3880.32	18.8	28.8	102.46	137.18	0	0	0.0112561	0.0043445	0.00177096
TGRH88_013230	tryptophanyl-tRNA synthetase (TrpRS2)	0	0	1990.41	2239.36	2.68663	0	0	3.96	5.08	0	0	0.0112558	0.000163889	0
TGRH88_014430	Ras-related protein Rab11	0	0	329.703	334.572	3470.97	54.3	96.2	198.55	212.36	0	0	0.0112531	0.0074495	0.00511507
TGRH88_060250	unspecified product	0	0	116.416	201.946	3856.78	45.2	56.1	121.65	202.62	0	0	0.0112526	0.00587878	0.00425784
TGRH88_031170	BRCA1 C Terminus (BRCT) domain-containing protein	0	0	316.609	198.155	3682.65	76	33.8	70.98	61.33	0	0	0.0112525	0.00239869	0.00715921
TGRH88_005210	unspecified product	0	0	372.865	325.853	3510.58	10.2	19.7	66.58	73.22	0	0	0.0112466	0.00253447	0.000960841
TGRH88_034930	histidine acid phosphatase superfamily protein	0	0	624.608	820.343	2732.8	40.7	50.9	31.62	33.66	0	0	0.0112457	0.00118348	0.00383394
TGRH88_049900	unspecified product	0	0	485.391	322.842	3378.5	28.8	41.4	23.28	23.93	0	0	0.0112443	0.000855884	0.00271296
TGRH88_004710	unspecified product	32.579	101.565	227.01	314.986	3644.68	40.8	39.3	696.31	734.82	0	0	0.0112386	0.0259454	0.00384336
TGRH88_007790	deoxyribose-phosphate aldolase	0	0	90.4156	54.2669	4070.79	0	10.1	2571.72	3437.06	0	0	0.0112375	0.108935	0
TGRH88_010300	Rab 5	0	0	128.479	131.66	3923.28	28.4	42	89.24	129.79	0	0	0.0112371	0.00397086	0.00267528
TGRH88_014760	unspecified product	18.6678	166.462	19.4244	43.2613	4126.81	7	34.2	971.99	1068.75	0	0	0.0112325	0.0369972	0.000659401
TGRH88_055010	putative Rab geranylgeranyl transferase type II beta subunit	0	0	131.336	105.615	3945.28	32	41.1	44.99	45.7	0	0	0.0112315	0.00164414	0.0030144
TGRH88_072430	myosin J	0	0	978.664	1476.31	1746.83	7.3	20.8	5.67	3.04	0	0	0.0112296	0.000157906	0.000687661
TGRH88_054430	unspecified product	0	0	768.797	609.421	2811.33	7.2	31.7	15.76	8.5	0	0	0.011226	0.000439816	0.000678241
TGRH88_020150	unspecified product	0	0	347.539	293.824	3555.56	19.3	23.6	53.14	98.61	0	0	0.011224	0.00275112	0.00181806
TGRH88_024690	unspecified product	0	0	18.9569	2.83101	4177.66	2.9	18.4	40.85	21.93	0	0	0.0112169	0.00113816	0.00027318
TGRH88_000220	unspecified product	0	0	1392.36	2825.22	0	0	0	0	0	0	0	0.0112162	0	0
TGRH88_002670	unspecified product	0	0	604.943	617.056	2971.05	16.8	24.5	38.68	40.04	0	0	0.0112162	0.00142714	0.00158256
TGRH88_012090	unspecified product	0	0	213.527	196.007	3780.05	30	25.7	124.47	175.67	0	0	0.0112101	0.00544132	0.002826
TGRH88_025510	unspecified product	0	0	121.077	128.51	3933.86	17	31.5	199.87	204.16	0	0	0.0112092	0.00732478	0.0016014
TGRH88_030580	unspecified product	0	0	292.542	270.728	3620.2	4.9	29.4	139.2	133.25	0	0	0.0112037	0.00493932	0.00046158
TGRH88_083290	unspecified product	0	0	478.582	618.392	3096.71	43.2	18.5	83.41	101.66	0	0	0.0112019	0.00335519	0.00406944
TGRH88_082840	chromo domain-containing protein	0	0	462.914	413.917	3305.54	16.6	28.5	65.77	58.97	0	0	0.0111984	0.00226145	0.00156372
TGRH88_000720	unspecified product	0	0	500.853	820.774	2864.24	33	24.4	7.18	2.9	0	0	0.0111968	0.000182743	0.0031086
TGRH88_060990	unspecified product	0	0	222.556	209.299	3739.55	23.4	36	50.53	50.47	0	0	0.0111892	0.00183106	0.00220428
TGRH88_044350	unspecified product	0	0	693.978	946.587	2544.52	4.8	22.2	13.19	12.2	0	0	0.0111888	0.000460303	0.00045216
TGRH88_040870	unspecified product	0	0	4.43508	1.72122	4179.29	0	20.9	120.38	97.51	0	0	0.0111864	0.00395019	0
TGRH88_061130	calmodulin CAM1	0	0	103.985	109.757	3931.7	22.6	58.2	178.33	191.68	0	0	0.0111792	0.00670802	0.00212892
TGRH88_034760	subtilisin SUB4	0	0	140.311	180.249	3873.14	13.1	9.6	16.29	17.25	0	0	0.0111783	0.000608056	0.00123402
TGRH88_000870	unspecified product	0	0	733.504	857.284	2574.46	67	36.2	38.33	25.52	0	0	0.0111733	0.00115755	0.00631141
TGRH88_061330	ubiquitin carboxyl-terminal hydrolase, family 1 protein	0	0	205.268	158.32	3794.61	13.8	37.9	63.36	67.04	0	0	0.0111591	0.00236406	0.00129996
TGRH88_020870	SWI2/SNF2 ISWI-like SANT	0	0	895.662	913.575	2335.85	44.9	51	38.18	28.23	0	0	0.0111591	0.00120397	0.00422958
TGRH88_075270	putative splicing factor 3b, subunit 3	0	0	858.749	727.491	2564.89	48.1	44	23.56	19.92	0	0	0.0111565	0.000788261	0.00453102
TGRH88_012430	unspecified product	0	0	71.3124	75.4199	4035.81	22.2	10.9	241.44	251.51	0	0	0.011152	0.00893683	0.00209124
TGRH88_022050	Tyrosine kinase-like (TKL) protein	0	0	557.326	577.56	3036.44	2.9	20.2	13.19	4.83	0	0	0.0111469	0.00032669	0.00027318
TGRH88_006730	Rab11b	0	0	193.44	148.06	3817.02	17.1	28	99.64	121.58	0	0	0.0111336	0.00401056	0.00161082
TGRH88_050740	putative myosin light chain MLC1	0	0	76.7572	56.6919	4019.86	5.1	33	273.34	239.56	0	0	0.0111331	0.00929851	0.000480421
TGRH88_040710	unspecified product	0	0	171.324	98.2066	3876.92	66.5	38.7	172.64	133.91	0	0	0.01113	0.00555753	0.00626431
TGRH88_055280	unspecified product	0	0	286.559	428.684	3443.47	57.7	25.7	50.38	32.69	0	0	0.011128	0.001506	0.00543535
TGRH88_001590	phosphoglycerate mutase	0	0	265.171	220.356	3673.31	2.1	23.5	92.08	93.23	0	0	0.0111225	0.00335954	0.00019782
TGRH88_012930	unspecified product	0	0	683.593	454.661	3004.11	11.7	38.2	11	6.6	0	0	0.0111178	0.000319075	0.00110214
TGRH88_047550	vacuolar (h+)-atpase g subunit protein	0	0	214.517	182.417	3743.35	33.9	37.1	125.01	117.23	0	0	0.0111093	0.00439164	0.00319338
TGRH88_022940	putative phosphatidylinositol synthase	21.0438	131.052	160.956	101.875	3898.21	4.7	14.2	634.33	679.89	0	0	0.0111036	0.0238259	0.00044274
TGRH88_075680	putative oligosaccharyl transferase stt3 protein	0	0	369.084	195.827	3589	11.3	19.3	283.1	281.21	0	0	0.0110982	0.0102305	0.00106446
TGRH88_062110	leucine rich repeat-containing protein	0	0	6.60975	1.1098	4157.21	11.1	6.4	21.52	16.17	0	0	0.0110932	0.000683293	0.00104562
TGRH88_079210	unspecified product	0	0	237.407	316.938	3582.27	25.3	34.3	259.35	283.36	0	0	0.0110921	0.00983894	0.00238326
TGRH88_072350	unspecified product	0	0	370.372	200.898	3541.26	25.4	57.5	57.46	51.4	0	0	0.0110898	0.00197355	0.00239268
TGRH88_072760	glycyl-tRNA synthetase	0	0	475.995	346.492	3295.16	61.2	50.3	54.09	57.14	0	0	0.0110842	0.00201652	0.00576505
TGRH88_021970	unspecified product	0	0	0	0	4108.19	36.9	56.8	236.54	233.75	0	0	0.0110764	0.00852602	0.00347598
TGRH88_014640	unspecified product	0	0	444.612	429.706	3258.62	12.4	30.5	73.26	79.96	0	0	0.0110723	0.00277777	0.00116808
TGRH88_015440	TATA-box binding protein TBP1	0	0	157.875	169.804	3815.89	16.5	17.7	81.44	111.67	0	0	0.0110665	0.00350095	0.0015543
TGRH88_026650	unspecified product	0	0	520.133	467.1	3117.26	41.2	54.4	80.55	76.36	0	0	0.0110601	0.00284467	0.00388104
TGRH88_076240	unspecified product	8.78678	32.3736	843.657	1088.13	2198.79	21.2	27.2	40.79	37.42	0	0	0.0110572	0.00141789	0.00199704
TGRH88_053250	bradyzoite rhoptry protein BRP1	0	0	4.1282	13.5898	4126.38	0	11	3255.91	2029.24	0	0	0.0110501	0.095816	0
TGRH88_023010	isoleucyl-tRNA synthetase family protein	0	0	731.488	441.574	2939.63	53.5	40.9	47.57	62.38	0	0	0.0110461	0.00199332	0.00503971
TGRH88_006090	histone acetyltransferase TAF1/250	0	0	1144.84	1816.66	1174.13	20.6	17.3	9.88	7.74	0	0	0.0110443	0.000319438	0.00194052
TGRH88_045480	peptidase, M28 family protein	16.3706	43.5841	655.051	907.149	2571.36	19.7	18.3	70.4	74.58	0	0	0.0110414	0.00262838	0.00185574
TGRH88_060760	protein phosphatase 2a regulatory b subunit (b56 family) protein	0	0	260.145	325.853	3528.71	23.9	33.3	53.4	64.41	0	0	0.0110312	0.00213581	0.00225138
TGRH88_012190	unspecified product	0	0	111.642	143.708	3862.49	25.2	29.9	126.38	106.45	0	0	0.0110305	0.00422104	0.00237384
TGRH88_018930	unspecified product	0	0	440.752	553.458	3114.25	36.3	36.6	42.84	50.18	0	0	0.0110234	0.00168639	0.00341946
TGRH88_071890	unspecified product	0	0	540.549	536.98	3018.94	12.9	48.2	35.53	36.79	0	0	0.0110223	0.00131111	0.00121518
TGRH88_019780	Armadillo/beta-catenin family repeat-containing protein	0	0	571.421	361.378	3184.28	16.1	25.9	48.32	56.13	0	0	0.0110178	0.0018936	0.00151662
TGRH88_044250	RNA recognition motif-containing protein	0	0	330.448	288.757	3479.98	47.3	40.5	149.25	103.93	0	0	0.0110091	0.00458997	0.00445566
TGRH88_060060	unspecified product	0	0	161.826	104.367	3810.81	47.7	61.3	184.01	169.31	0	0	0.0110054	0.00640544	0.00449334
TGRH88_063330	unspecified product	0	0	393.421	230.709	3482.12	31.6	28.9	31.5	28.31	0	0	0.010997	0.00108431	0.00297672
TGRH88_001670	putative inositol(myo)-1(or 4)-monophosphatase 2	0	0	81.7435	203.015	3812.68	38.8	33.3	360.6	395.76	0	0	0.0109853	0.0137123	0.00365496
TGRH88_045910	unspecified product	0	0	445.144	353.783	3304.51	12.4	25.9	30.41	22.09	0	0	0.0109816	0.000951788	0.00116808
TGRH88_003550	Ser/Thr phosphatase family protein	0	0	219.95	180.763	3697.59	42.7	29.9	146.95	170.9	0	0	0.0109785	0.00576239	0.00402234
TGRH88_015960	membrane occupation and recognition nexus protein MORN2	0	0	180.315	131.048	3781.67	29.5	35	79.1	88.7	0	0	0.0109781	0.00304209	0.0027789
TGRH88_074250	josephin protein	0	0	441.334	274.715	3350.46	13.7	58.7	181.19	157.44	0	0	0.0109706	0.00613912	0.00129054
TGRH88_012270	Ulp1 protease family, C-terminal catalytic domain-containing protein	0	0	801.378	785.538	2504.35	21.2	33.8	12.67	9.87	0	0	0.0109702	0.000408634	0.00199704
TGRH88_047430	unspecified product	0	0	664.827	448.326	2984.4	32.4	27	27.88	24.36	0	0	0.0109688	0.000947074	0.00305208
TGRH88_010130	putative glutaredoxin	0	0	121.247	86.2918	3876.46	11.7	40.3	61.45	55.44	0	0	0.0109682	0.00211913	0.00110214
TGRH88_078530	putative glutamine synthetase, type I	0	0	365.15	259.132	3451.53	43.6	47.7	114.8	90.48	0	0	0.0109661	0.00372158	0.00410712
TGRH88_035160	RAB43, member RAS oncogene family protein	0	0	70.3598	77.3004	3944.11	26.9	21.1	72.07	71.28	0	0	0.0109378	0.00259883	0.00253398
TGRH88_060610	unspecified product	0	0	373.13	346.939	3362.67	32.9	29.8	99.34	64.25	0	0	0.0109369	0.00296577	0.00309918
TGRH88_070310	carbonate dehydratase, eukaryotic-type domain-containing protein	0	0	654.724	1418.28	1980.96	67.7	50.1	11.93	15.76	0	0	0.0109144	0.000502	0.00637735
TGRH88_001110	unspecified product	0	0	172.343	160.653	3738.84	35.8	30.7	82.65	87.42	0	0	0.0109103	0.00308325	0.00337236
TGRH88_045060	unspecified product	0	0	1152.21	895.271	2013.27	27.1	33.8	13.26	14.11	0	0	0.0108891	0.000496199	0.00255282
TGRH88_043310	importin-beta N-terminal domain-containing protein	0	0	477.777	250.819	3333.15	12.5	30.1	31.95	40.11	0	0	0.0108819	0.0013064	0.0011775
TGRH88_036030	unspecified product	0	0	616.109	445.67	2995.16	47.4	28.1	27.78	19.69	0	0	0.0108637	0.000860597	0.00446508
TGRH88_046750	putative glutaredoxin	0	0	437.362	254.374	3353.51	22	39.5	20.32	19.61	0	0	0.010863	0.000723902	0.0020724
TGRH88_076660	glutamate-cysteine ligase, catalytic subunit domain-containing protein	0	0	379.108	697.845	2986.72	28.9	15.2	82.64	94.65	0	0	0.0108474	0.00321414	0.00272238
TGRH88_044460	unspecified product	0	0	94.1886	90.6434	3875.75	19.9	17	142.38	150.09	0	0	0.0108439	0.00530227	0.00187458
TGRH88_056500	unspecified product	0	0	441.465	404.139	3186.58	52.1	44.7	35.81	32.74	0	0	0.0108421	0.00124276	0.00490783
TGRH88_073870	MaoC family domain-containing protein	0	0	28.4552	46.7245	3975.65	34.6	22.2	6.03	6.83	0	0	0.0108318	0.000233143	0.00325932
TGRH88_026100	unspecified product	0	0	182.733	292.04	3572.15	29.6	25.3	242.68	241.27	0	0	0.0108297	0.00877367	0.00278832
TGRH88_001840	ubiquitin family protein	0	0	178.651	94.4918	3763.19	40.9	35	135.58	122.13	0	0	0.0108273	0.0046721	0.00385278
TGRH88_027310	unspecified product	0	0	819.332	1014.24	2209.45	28.7	27.3	26.02	32.43	0	0	0.0108246	0.00105966	0.00270354
TGRH88_001560	unspecified product	0	0	69.3017	70.2356	3888.08	27.8	39.7	128.56	136.97	0	0	0.0108166	0.00481387	0.00261876
TGRH88_060280	unspecified product	0	0	570.405	590.58	2874.46	22.6	31.5	115.45	127.47	0	0	0.0108156	0.00440397	0.00212892
TGRH88_015230	putative carbonyl reductase 1	0	0	300.804	361.141	3387.3	70.5	16.6	88.53	105.46	0	0	0.0108127	0.0035169	0.00664111
TGRH88_030260	AP2 domain transcription factor AP2VI-2	0	0	243.266	230.005	3571.52	2.8	16.6	20.46	16.34	0	0	0.0108009	0.000667158	0.00026376
TGRH88_045000	GDA1/CD39 (nucleoside phosphatase) family protein	19.3946	145.042	8.62929	5.20983	4041.08	0	5.8	270.59	312.49	0	0	0.0107991	0.0105708	0
TGRH88_080160	unspecified product	0	0	263.313	245.182	3495.4	11.5	56.7	51.42	42.16	0	0	0.0107988	0.00169654	0.0010833
TGRH88_060510	NAD dependent epimerase/dehydratase family protein	8.7602	47.0842	298.966	317.93	3403.09	29.9	39.4	139.74	190.87	0	0	0.0107955	0.00599372	0.00281658
TGRH88_025460	microneme-like protein	0	0	41.7495	131.886	3875.12	2.4	9.3	159.77	151.02	0	0	0.010792	0.0056344	0.00022608
TGRH88_000990	unspecified product	0	0	335.867	272.156	3411.19	0	36.3	37.21	42.94	0	0	0.0107852	0.00145306	0
TGRH88_059130	putative cell-cycle-associated protein kinase CDK	0	0	195.21	258.366	3512.92	63.1	87.9	194.75	196.61	0	0	0.0107823	0.00709508	0.00594403
TGRH88_033020	3'5'-cyclic nucleotide phosphodiesterase domain-containing protein	0	0	246.602	337.701	3451.32	26.1	18.3	31.91	28.72	0	0	0.010781	0.00109918	0.00245862
TGRH88_003950	putative protein phosphatase 2C	0	0	422.725	495.025	3110.27	35.6	24.8	37.22	33.01	0	0	0.0107781	0.00127322	0.00335352
TGRH88_030590	MAPEG family protein	0	0	118.186	124.975	3781.33	10.8	26.3	131.7	118.15	0	0	0.0107727	0.0045296	0.00101736
TGRH88_015540	putative V-ATPase subunit c' proteolipid	0	0	248.638	176.55	3580.93	8.2	44	61.01	67.36	0	0	0.0107709	0.00232726	0.000772441
TGRH88_082370	unspecified product	0	0	128.203	183.619	3706.65	0	30.1	435.45	430.87	0	0	0.0107668	0.0157058	0
TGRH88_008200	Pumilio-family RNA binding repeat-containing protein	0	0	1262.47	2297.57	446.082	17.6	39.2	6.74	6.23	0	0	0.0107581	0.000235137	0.00165792
TGRH88_046960	hydrolase, NUDIX family protein	14.7954	41.6867	743.363	1151.44	2126.42	33.7	23.9	44.35	31.82	0	0	0.0107576	0.00138091	0.00317454
TGRH88_000270	unspecified product	0	0	431.083	368.148	3206.79	25.3	37.9	108.65	116.57	0	0	0.0107544	0.00408308	0.00238326
TGRH88_081000	putative clathrin assembly protein AP19	0	0	124.517	91.2086	3764.12	32.5	62.7	172.1	166.87	0	0	0.0107507	0.00614528	0.0030615
TGRH88_019000	WD domain, G-beta repeat-containing protein	0	0	308.877	251.178	3462.52	11.5	17.3	155.32	131.63	0	0	0.0107436	0.0052022	0.0010833
TGRH88_057490	Tubulin-tyrosine ligase family protein	27.4384	0	486.977	391.017	3129.94	2.1	31.8	4.74	0.9	0	0	0.0107433	0.000102249	0.00019782
TGRH88_062510	regulator of chromosome condensation (RCC1) repeat-containing protein	0	0	596.708	766.004	2638.63	22.6	31.6	26.66	26.39	0	0	0.0107252	0.000961759	0.00212892
TGRH88_039350	saccharopine dehydrogenase domain-containing protein	0	0	220.586	302.46	3488.82	33.4	19.1	183.34	243.2	0	0	0.01072	0.00773287	0.00314628
TGRH88_047490	unspecified product	0	0	1139.29	2126.51	701.258	68.9	61	24.27	15.3	0	0	0.0107122	0.000717376	0.00649039
TGRH88_065400	putative SWI2/SNF2 Brahma-like	0	0	855.851	977.117	2170.89	33.7	20.5	13.98	10.15	0	0	0.0107024	0.00043746	0.00317454
TGRH88_065900	Ras family protein	0	0	276.205	254.22	3456.23	41.8	32.5	196.77	272.47	0	0	0.0106885	0.00850699	0.00393756
TGRH88_024890	ring box protein 1 family protein	0	0	57.7826	35.945	3899.46	8.9	24.7	104.7	124.19	0	0	0.0106852	0.00414961	0.000838381
TGRH88_064020	tRNA (uracil-5-)-methyltransferase	0	0	298.443	441.96	3253.79	25.6	17.2	13.5	13.63	0	0	0.0106679	0.000491848	0.00241152
TGRH88_068410	unspecified product	0	0	348.819	460.323	3165.14	40.8	36.3	97.36	89.32	0	0	0.0106657	0.00338438	0.00384336
TGRH88_063190	unspecified product	0	0	388.216	370.707	3194.71	22.2	50.6	47.58	25.67	0	0	0.0106489	0.00132797	0.00209124
TGRH88_013760	AP2 domain transcription factor AP2IX-4	0	0	257.79	380.849	3331.33	7.3	21.8	323.93	260.71	0	0	0.0106157	0.0105991	0.000687661
TGRH88_053720	PSP protein	0	0	456.749	427.364	3038.31	60.1	59.7	42.69	30.67	0	0	0.0105901	0.00132996	0.00566143
TGRH88_072670	3'5'-cyclic nucleotide phosphodiesterase domain-containing protein	0	0	812.378	1282.42	1856.16	37.1	30.9	44.49	28.06	0	0	0.0105894	0.00131528	0.00349482
TGRH88_050700	unspecified product	0	0	652.051	593.159	2716.23	17.6	13	36.35	17.57	0	0	0.0105696	0.000977531	0.00165792
TGRH88_042340	WD-40 repeat protein	0	0	370.961	342.12	3236.71	30.6	24.6	56.26	73.07	0	0	0.0105695	0.00234466	0.00288252
TGRH88_060700	unspecified product	0	0	125.853	159.882	3654.83	21.6	27.8	191.2	252.45	0	0	0.0105535	0.00804306	0.00203472
TGRH88_063450	putative MC family transporter	0	0	66.169	48.1065	3834.37	43.3	19.6	103.97	95.96	0	0	0.0105532	0.00362459	0.00407886
TGRH88_050380	U5 snRNP-specific protein	0	0	195.958	192.066	3547.16	28.4	31.6	62.64	80.57	0	0	0.0105493	0.0025963	0.00267528
TGRH88_037850	hydroxyacylglutathione hydrolase	0	0	358.606	323.592	3259.97	15.3	23	146.97	220.48	0	0	0.010545	0.00666161	0.00144126
TGRH88_055970	EF hand domain-containing protein	0	0	1051.12	808.248	2078.07	9	26.5	5.12	4.12	0	0	0.0105417	0.000167515	0.000847801
TGRH88_035600	unspecified product	0	0	222.675	194.851	3499.55	36.7	42.8	62.92	77.76	0	0	0.0105309	0.00255043	0.00345714
TGRH88_069360	histone H3	0	0	2334.57	1619.32	0	0	0	0	0	0	0	0.010515	0	0
TGRH88_037900	SET domain containing lysine methyltransferase KMTox	0	0	294.257	176.231	3444.49	7.3	37.4	23.3	27.3	0	0	0.010511	0.000917342	0.000687661
TGRH88_010800	fumarate hydratase	0	0	245.225	189.754	3486.38	27	21.9	106.01	105.54	0	0	0.0104867	0.00383525	0.0025434
TGRH88_024600	formin FRM3	0	0	890.249	1333.51	1704.41	16.9	13.7	11.46	9.54	0	0	0.010483	0.000380715	0.00159198
TGRH88_063620	unspecified product	0	0	88.307	92.0462	3716.45	20.8	30.5	147.43	138.4	0	0	0.0104443	0.00518189	0.00195936
TGRH88_003360	unspecified product	0	0	602.572	480.731	2814.12	22	29	38.3	41.6	0	0	0.0104419	0.00144853	0.0020724
TGRH88_082290	putative 5'-AMP-activated protein kinase subunit beta-1 family protein	0	0	284.841	298.791	3310.56	44.1	30.9	147.19	130.39	0	0	0.0104384	0.00503233	0.00415422
TGRH88_073940	putative small nuclear ribonucleoprotein polypeptide A'	0	0	192.909	160.607	3522.97	36.8	47.3	105.58	117.14	0	0	0.0104349	0.00403775	0.00346656
TGRH88_041510	unspecified product	0	0	304.265	318.048	3270.58	0	29.1	83.24	60.41	0	0	0.0104302	0.00260427	0
TGRH88_055400	Sma protein	0	0	943.537	1130.66	1820.67	29.8	26	11.7	10.33	0	0	0.0104272	0.000399388	0.00280716
TGRH88_060320	SWI2/SNF2-containing protein	12.8661	32.7224	875.361	768.512	2258.32	12.1	18.5	17.53	15.88	0	0	0.0104267	0.000605699	0.00113982
TGRH88_001120	unspecified product	0	0	223.76	267.265	3395.08	9.4	32.3	69.17	70.26	0	0	0.0104206	0.00252777	0.000885481
TGRH88_072560	unspecified product	0	0	471.476	795.475	2610.66	25.1	38.7	94.92	122.48	0	0	0.010415	0.00394131	0.00236442
TGRH88_007980	SFT2 family protein	0	0	213.054	259.039	3393.24	58.6	48.1	214.23	222.97	0	0	0.0104074	0.00792612	0.00552013
TGRH88_026760	unspecified product	0	0	448.258	286.687	3160.2	10.5	15.8	15.21	11.4	0	0	0.0104008	0.00048242	0.000989101
TGRH88_049420	unspecified product	0	0	836.287	1410.06	1637.74	33.8	25.6	5.77	6.01	0	0	0.0103974	0.000213563	0.00318396
TGRH88_045720	unspecified product	0	0	594.554	366.623	2927.3	14.3	20.4	85.6	66.85	0	0	0.0103953	0.00276381	0.00134706
TGRH88_008960	unspecified product	0	0	3.62332	3.10329	3878.72	0	20.8	3.45	2.28	0	0	0.0103883	0.000103881	0
TGRH88_020300	KRUF family protein	0	0	100.03	68.4889	3715.89	27.6	20.2	412.22	245.16	0	0	0.0103839	0.0119178	0.00259992
TGRH88_038370	unspecified product	0	0	218.82	271.612	3401.82	7.2	10.1	184.4	206.21	0	0	0.0103779	0.00708148	0.000678241
TGRH88_042160	ATPase, AAA family protein	0	0	621.493	676.563	2564.66	20.7	37.5	34.79	43.84	0	0	0.0103722	0.00142551	0.00194994
TGRH88_035840	OB-fold nucleic acid binding domain-containing protein	0	0	469.094	205.065	3175.74	26.5	47.9	83.91	58.36	0	0	0.0103658	0.00257925	0.0024963
TGRH88_047460	unspecified product	0	0	447.398	422.719	3009.41	17.9	16.3	50.66	56.08	0	0	0.0103606	0.00193512	0.00168618
TGRH88_013570	putative L-asparaginase	0	0	267.722	354.369	3250.8	6.2	19.5	126.4	82.55	0	0	0.0103514	0.00378811	0.000584041
TGRH88_040040	replication factor a protein 3 protein	0	0	127.452	112.069	3620.38	13.5	31.9	82.96	97.09	0	0	0.0103499	0.00326418	0.0012717
TGRH88_062000	unspecified product	0	0	825.905	806.044	2231.18	27.5	26.9	40.4	28.71	0	0	0.0103451	0.00125291	0.0025905
TGRH88_016870	unspecified product	0	0	4.91138	4.21308	3880.87	0	0	2.81	2.56	0	0	0.0103451	9.73543e-05	0
TGRH88_078370	AP2 domain transcription factor AP2VIII-3	0	0	1038.33	1398.18	1399.73	41.2	51.7	25.41	16.97	0	0	0.0103396	0.000768319	0.00388104
TGRH88_070510	nucleoporin autopeptidase	0	0	1214.77	1253.91	1396.02	22.3	23.2	7.19	6.88	0	0	0.0103395	0.000255079	0.00210066
TGRH88_082450	ck2 beta subunit	0	0	304.203	285.772	3245.31	77.7	49.9	175.25	204.24	0	0	0.0103323	0.00687988	0.00731935
TGRH88_049720	unspecified product	0	0	335	585.565	2945.06	37.3	19.5	87.98	78.5	0	0	0.0103321	0.00301816	0.00351366
TGRH88_053820	putative pre-mRNA splicing factor subunit	0	0	39.4197	44.1195	3752.96	43.7	46.8	147.08	141.15	0	0	0.0103272	0.0052254	0.00411654
TGRH88_028590	Cof family hydrolase subfamily protein	0	0	107.35	140.764	3583.14	54.6	50.3	98.22	103.75	0	0	0.0103226	0.00366157	0.00514333
TGRH88_035340	SFT2 family protein	0	0	91.2362	73.9965	3683.88	15.7	31.3	108.87	94.25	0	0	0.0103196	0.00368242	0.00147894
TGRH88_049760	unspecified product	0	0	313.392	319.241	3188.35	35.4	58.7	48.3	52.59	0	0	0.0103176	0.00182906	0.00333468
TGRH88_053240	general transcription factor IIIC polypeptide 3 GTF3C3	0	0	565.665	1035.86	2260.07	51.3	17.5	37.2	41.05	0	0	0.0103161	0.00141862	0.00483247
TGRH88_059230	unspecified product	0	0	232.99	287.74	3336.25	22.7	19.4	55.96	53.11	0	0	0.0103088	0.00197736	0.00213834
TGRH88_058780	calcium-dependent protein kinase CDPK6	0	0	798.759	1125.27	1913.79	30.3	35.5	20.21	30.98	0	0	0.0103007	0.000928038	0.00285426
TGRH88_019130	unspecified product	0	0	202.115	85.8603	3575.87	4	8.6	15.51	11.68	0	0	0.0102984	0.000492935	0.0003768
TGRH88_035780	unspecified product	0	0	480.619	460.642	2902.63	21.8	26.4	36.57	40.6	0	0	0.0102926	0.00139904	0.00205356
TGRH88_033120	unspecified product	0	0	153.197	270.691	3424.08	21.4	21	393.78	514.6	0	0	0.0102891	0.0164683	0.00201588
TGRH88_026180	unspecified product	0	0	629.972	563.724	2662.96	10.1	11.6	4.81	5.8	0	0	0.0102872	0.000192352	0.000951421
TGRH88_048890	unspecified product	0	0	455.787	698.198	2690.8	35.8	21.8	63.16	79.34	0	0	0.0102828	0.00258342	0.00337236
TGRH88_029380	membrane protein	0	0	437.476	261.891	3164.79	0	0	0	0	0	0	0.0102763	0	0
TGRH88_053970	prefoldin, alpha subunit protein	0	0	170.354	105.708	3544.61	19	42.7	119.33	146.73	0	0	0.0102743	0.00482348	0.0017898
TGRH88_025220	unspecified product	0	0	112.993	36.351	3697.78	14.2	12.2	66.04	35.45	0	0	0.0102635	0.00183994	0.00133764
TGRH88_068020	Beige/BEACH domain-containing protein	0	0	1062.04	1564.8	1201.54	34.5	30.8	7.49	5.15	0	0	0.0102631	0.000229154	0.0032499
TGRH88_069530	MutS domain V domain-containing protein	0	0	633.165	372.649	2821.13	17	30.3	49.1	47.74	0	0	0.0102579	0.00175564	0.0016014
TGRH88_067800	rhoptry kinase family protein ROP21	0	0	235.731	407.448	3182.4	24.6	31.6	152.68	174.7	0	0	0.0102578	0.00593517	0.00231732
TGRH88_053860	RIC1 protein	0	0	1088.48	1144.51	1600.91	18.2	20.1	4.85	4.29	0	0	0.0102493	0.000165702	0.00171444
TGRH88_019440	DEAD/DEAH box helicase domain-containing protein	0	0	893.91	711.435	2208.35	32.3	36.3	4.92	4.59	0	0	0.0102387	0.00017241	0.00304266
TGRH88_058740	putative SNAP protein (soluble N-ethylmaleimide-sensitive factor Attachment Protein)	0	0	145.549	109.556	3557.18	33.2	33.2	82.25	66.99	0	0	0.0102267	0.00270561	0.00312744
TGRH88_030100	hemolysin-III related subfamily protein	0	0	342.302	260.539	3168.42	7.9	71.1	191.08	183.46	0	0	0.0102184	0.00679014	0.000744181
TGRH88_042220	putative COPI protein	0	0	947.186	630.307	2218.2	51	44.4	14.56	13.37	0	0	0.0102123	0.000506351	0.00480421
TGRH88_050830	protein kinase G AGC kinase family member PKG	0	0	480.406	454.445	2862.05	35.8	40.6	29.02	28.84	0	0	0.0102054	0.00104896	0.00337236
TGRH88_053680	carrier superfamily protein	0	0	286.088	204.182	3327.62	9.2	15.8	99.76	121.23	0	0	0.0101953	0.00400639	0.000866641
TGRH88_024350	protein kinase (incomplete catalytic triad)	0	0	16.3379	4.43918	3806.86	1.5	5.2	3.34	4.7	0	0	0.010193	0.000145759	0.0001413
TGRH88_062700	phosphoinositide phospholipase PIPLC	0	0	290.942	262.553	3263.11	12.3	10.5	10.74	8.23	0	0	0.0101778	0.000343913	0.00115866
TGRH88_063360	unspecified product	0	0	569.85	488.068	2741.14	32.9	25.8	22.77	26.82	0	0	0.0101718	0.000899031	0.00309918
TGRH88_071350	transporter, major facilitator family protein	0	0	600.904	521.341	2661.96	6.5	37.4	43.36	33.25	0	0	0.0101632	0.00138888	0.000612301
TGRH88_046100	unspecified product	0	0	193.009	257.025	3347.97	43.4	23.2	206.48	221.46	0	0	0.0101621	0.00775825	0.00408828
TGRH88_061060	putative acylaminoacyl-peptidase	0	0	256.786	96.7783	3432.25	2.5	33.7	93.39	105.36	0	0	0.0101576	0.0036032	0.0002355
TGRH88_046640	histone deacetylase SIR2	0	0	271.491	153.064	3370.39	21	24	198.15	240.43	0	0	0.0101561	0.00795114	0.0019782
TGRH88_045010	unspecified product	0	0	100.763	85.1151	3612.2	0	20.6	386.1	341.01	0	0	0.0101554	0.013182	0
TGRH88_081180	unspecified product	0	0	208.503	290.298	3291.44	7.2	27.6	162.94	138.5	0	0	0.0101532	0.00546489	0.000678241
TGRH88_033170	histidine acid phosphatase superfamily protein	0	0	926.49	2068.41	811.068	8.1	11.2	3.19	2.75	0	0	0.0101514	0.000107688	0.000763021
TGRH88_078030	unspecified product	0	0	788.635	954.197	2059.09	12.9	14.3	6.82	7.49	0	0	0.0101488	0.00025943	0.00121518
TGRH88_057540	unspecified product	0	0	278.54	326.649	3185.85	26.9	21.9	297.78	232.05	0	0	0.0101401	0.00960544	0.00253398
TGRH88_078790	SAG-related sequence SRS30A	0	0	149.443	64.0752	3576.31	0	22.8	33.46	12.73	0	0	0.0101393	0.000837392	0
TGRH88_034170	unspecified product	0	0	534.519	685.508	2559.26	19	32.2	7.29	7.13	0	0	0.0101363	0.000261424	0.0017898
TGRH88_046940	transmembrane amino acid transporter protein	0	0	75.4351	74.7671	3642.57	0	17	71.01	33.66	0	0	0.0101317	0.00189759	0
TGRH88_052510	unspecified product	0	0	1001.87	1202.3	1560.02	30	41.2	11.04	7.22	0	0	0.0101201	0.000331041	0.002826
TGRH88_080520	unspecified product	0	0	1011.67	1123.67	1645.78	29.3	23.9	5.8	6.04	0	0	0.0101191	0.000214651	0.00276006
TGRH88_037920	V-type ATPase, D subunit protein	0	0	131.973	149.036	3482.61	41.1	38.1	141.36	169.16	0	0	0.0101103	0.00562951	0.00387162
TGRH88_051160	unspecified product	0	0	607.782	564.618	2612.04	4.8	14.8	22.96	18.16	0	0	0.0101037	0.000745476	0.00045216
TGRH88_030190	unspecified product	0	0	554.597	702.529	2512.83	25.8	26.8	29.96	25.35	0	0	0.0100971	0.00100273	0.00243036
TGRH88_022880	DnaJ C terminal region domain-containing protein	0	0	1435.97	989.438	1341.16	31.5	29.5	27.17	20.12	0	0	0.0100953	0.000857334	0.0029673
TGRH88_030150	unspecified product	0	0	55.101	37.5531	3689.77	1.1	10.3	23.4	31.39	0	0	0.0100864	0.000993304	0.00010362
[truncated: 6,148 more rows]

## Sheet: RH88-Human Similarity
RH88 ID	name	qlen	evalue	pident	qcovs	human ID	slen	<rank>
TGRH88_057810	putative polyubiquitin UbC	611	0	98.684	99	Q66K58	698	0.663333
TGRH88_069360	histone H3	136	3.22e-92	94.118	100	Q71DI3	136	0.651244
TGRH88_062970	putative calmodulin	149	3.82e-99	92.617	100	P0DP25	149	0.646174
TGRH88_014510	ribosomal-ubiquitin protein RPL40	129	7.03e-83	91.406	99	Q3MIH3	128	0.63875
TGRH88_062120	putative translation initiation factor IF-2	105	1.15e-63	90.291	98	A0A024R1U2	110	0.63165
TGRH88_050210	serine/threonine phosophatase PP1	306	0	87.255	99	A0A024RBP2	323	0.624729
TGRH88_011050	beta-tubulin	449	0	89.07	96	A0A384MEE3	445	0.620859
TGRH88_055140	alpha tubulin TUBA1	453	0	84.855	99	Q9BQE3	449	0.616622
TGRH88_022080	actin ACT1	376	0	84.225	99	P63261	375	0.614494
TGRH88_074270	ribosomal protein RPS23	143	2.44e-83	83.217	100	A8K517	143	0.614422
TGRH88_054160	putative transcription factor IIB	191	1.5e-126	85.106	98	Q9Y6A4	193	0.614136
TGRH88_081230	putative splicing factor DIM1	142	8.23e-88	80.986	100	P83876	142	0.606887
TGRH88_080990	ribosomal protein RPS13	151	4.13e-81	77.483	100	P62277	151	0.595054
TGRH88_072960	putative eukaryotic translation initiation factor 4A, isoform 3	395	0	78.351	98	A0A024R8W0	411	0.591319
TGRH88_069520	putative tat-binding family protein	409	0	77.723	98	A0A140VJS3	406	0.589198
TGRH88_031680	histone H4	103	2.12e-53	91.86	83	B2R4R0	103	0.58695
TGRH88_029740	ribosomal protein RPS5	192	4.17e-110	77.54	97	A0A024R4Q8	204	0.585247
TGRH88_071330	putative Ubiquitin family protein	73	6.85e-37	75	99	A0A024R7B0	73	0.583334
TGRH88_039840	putative small GTP binding protein rab1a	202	4.19e-108	73.892	100	Q5U0I6	205	0.582925
TGRH88_035390	ribosomal protein RPL44	105	6.71e-49	77.67	96	J3KQN4	142	0.582353
TGRH88_076040	pre-mRNA processing splicing factor PRP8	2538	0	81.25	92	Q6P2Q9	2335	0.581112
TGRH88_019820	putative elongation factor 1-alpha (EF-1-ALPHA)	448	0	73.97	99	Q53G85	462	0.579855
TGRH88_049310	ribosomal protein RPL11	175	2.47e-93	73.563	99	Q08ES8	177	0.57848
TGRH88_057070	26S proteasome regulatory subunit, S6a family AAA ATpase	427	0	73.522	99	A0A140VK42	439	0.578342
TGRH88_057840	putative vacuolar ATP synthase subunit b	505	0	76.24	96	A0A140VK65	511	0.577522
TGRH88_029420	putative ribosome biogenesis protein NSA2	260	1.71e-139	71.923	100	Q5J7U2	260	0.576274
TGRH88_061320	centrin	169	7.9e-86	72.892	98	A0A140VJG3	172	0.57288
TGRH88_023090	DNA segment, Chr 10, Wayne State University 52, expressed family protein	519	0	72.798	98	Q9Y3I0	505	0.572563
TGRH88_047560	26S proteasome regulatory subunit	398	0	74.74	96	P62333	389	0.572456
TGRH88_076360	ribosomal protein RPL30	108	7.07e-50	72.642	98	E5RI99	114	0.572036
TGRH88_003720	ribosomal protein RPL39	51	1.64e-20	70.588	100	P62891	51	0.571764
TGRH88_047790	ribosomal protein RPL15	205	1.02e-100	70.244	100	Q96S84	204	0.570602
TGRH88_074460	putative 26S proteasome regulatory subunit 6b	409	0	76.781	93	A8K2M0	418	0.56935
TGRH88_050000	Rab6	209	2.85e-108	73.134	96	A0A024R5H8	208	0.567031
TGRH88_025850	protein phosphatase 4, catalytic subunit	338	0	77.451	91	A0A024R625	307	0.564946
TGRH88_055800	putative ATP-binding cassette sub-family E member 1	613	0	70.451	98	P61221	599	0.564635
TGRH88_010940	putative 26S protease regulatory subunit 4	441	0	75.182	93	Q53HB3	440	0.563949
TGRH88_081370	putative preprotein translocase Sec61	473	0	70.021	98	Q9H9S3	476	0.563183
TGRH88_051330	ribosomal protein RPL23	139	1.83e-70	68.841	99	A0A024R1Q8	140	0.56253
TGRH88_078290	heat shock protein HSP70	667	0	75.61	92	V9HW22	646	0.562061
TGRH88_041610	putative eukaryotic initiation factor-2 gamma	465	0	70.575	97	P41091	472	0.561721
TGRH88_051300	putative small GTPase Rab2	214	8.59e-109	78.01	89	A0A024R7V6	212	0.560168
TGRH88_060890	G10 family protein	149	2.72e-70	68.027	99	P41223	144	0.559781
TGRH88_067290	ribosomal protein RPS14	156	3.46e-75	73.793	93	A0A2R8Y811	150	0.559257
TGRH88_013550	ribosomal protein RPL10	221	2.83e-117	73.786	93	X5D2T3	214	0.559233
TGRH88_034710	putative ATPase synthase subunit alpha	565	0	71.589	95	V9HW26	553	0.558479
TGRH88_003920	ribosomal protein RPL12	165	6.1e-81	67.485	99	P30050	165	0.55795
TGRH88_013250	heat shock protein HSP90	708	0	67.22	99	K9JA46	732	0.557055
TGRH88_024890	ring box protein 1 family protein	127	5.87e-60	72.881	93	P62877	108	0.556176
TGRH88_030510	casein kinase I	324	4.77e-175	75.768	90	Q5U045	416	0.555928
TGRH88_044770	ribosomal protein RPS18	156	5.92e-75	66.883	99	P62269	152	0.555916
TGRH88_068890	ATP synthase beta subunit ATP-B	560	0	78.645	87	V9HW31	529	0.555646
TGRH88_046450	tubulin gamma chain	461	0	67.77	98	P23258	451	0.555579
TGRH88_076430	ribosomal protein RPS3	235	9.88e-112	75.355	90	P23396	243	0.554533
TGRH88_069130	histone H2AX	135	1.33e-58	72	93	Q8IUE6	130	0.553201
TGRH88_039140	ribosomal protein RPL10A	217	6.31e-94	66.047	99	P62906	217	0.553093
TGRH88_066140	putative 26S proteasome regulatory subunit 7	476	0	68.996	96	A0A140VK70	433	0.553054
TGRH88_034990	ribosomal protein RPL8	260	1.28e-121	69.758	95	P62917	257	0.552294
TGRH88_016930	histone H2Ba	116	4.23e-49	68.75	96	Q99880	126	0.552223
TGRH88_062210	GTP-binding nuclear protein ran/tc4	229	1.17e-114	71.628	93	P62826	216	0.551944
TGRH88_014430	Ras-related protein Rab11	213	1.65e-101	73.575	91	Q15907	218	0.551854
TGRH88_046870	ribosomal protein RPL3	389	0	66.412	98	P39023	403	0.550992
TGRH88_055730	DEAD (Asp-Glu-Ala-Asp) box polypeptide DDX39	434	0	64.908	99	A0A024RCM3	428	0.549245
TGRH88_051090	chaperonin protein BiP	668	0	70.72	93	V9HWB4	654	0.548877
TGRH88_014530	mu1 adaptin	430	0	64.706	99	A0A024R7K8	423	0.548563
TGRH88_064040	putative eukaryotic initiation factor-4A	412	0	70.39	93	P60842	406	0.547762
TGRH88_050620	putative Ubiquitin-fold modifier 1 precursor family protein	91	1.14e-40	73.171	90	P61960	85	0.547156
TGRH88_021270	histone H2Bv	123	2.75e-51	65	98	Q99880	126	0.546223
TGRH88_024330	putative ADP-ribosylation factor family protein 2	185	1.81e-86	63.934	99	Q53YD8	184	0.545955
TGRH88_034040	putative translation elongation factor 2 family protein	832	0	62.937	100	A0A384N6H1	858	0.545921
TGRH88_002210	TIP49 family protein	463	0	62.931	100	A0A384MTR5	456	0.545901
TGRH88_062260	ribosomal protein RPL26	141	2.53e-59	63.889	99	P61254	145	0.545803
TGRH88_082390	enolase 1	444	0	63.82	99	P13929	434	0.54557
TGRH88_062360	ribosomal protein RPS9	188	1.8e-90	73.653	89	A0A024R4M0	194	0.545451
TGRH88_062500	actin-related protein ARP1	383	0	64.362	98	A0A384NQ21	376	0.544068
TGRH88_015040	succinyl-CoA-synthetase alpha SCSA	333	1.51e-126	67.296	95	Q6IAL5	333	0.543978
TGRH88_075840	putative alpha-tubulin I	459	0	64.222	98	Q9BQE3	449	0.543595
TGRH88_025290	putative proteasome subunit alpha2, protease of the acylase family and NTN hydrolase fold	236	3.82e-102	65.066	97	A0A024RA52	234	0.543112
TGRH88_024580	ribosomal protein RPS15	150	1.54e-61	65.972	96	P62841	145	0.542839
TGRH88_020660	putative nucleoside diphosphate kinase	155	1.01e-74	66.892	95	Q6FHN3	152	0.542613
TGRH88_072780	putative vacuolar ATP synthase subunit A	616	0	63.742	98	P38606	617	0.541973
TGRH88_072530	Ras family protein	214	3.23e-97	65.403	96	A0A024R3U9	218	0.540917
TGRH88_038510	ribonucleoside-diphosphate reductase small subunit	326	1.07e-150	63.354	98	A0A7P0SBL1	339	0.540663
TGRH88_068540	putative dynein light chain roadblock-type 2	102	2.2e-47	69.149	92	A0A140VJH9	96	0.540237
TGRH88_078830	cell division protein CDC48CY	815	0	69.048	92	A0A7P0TAW3	772	0.539896
TGRH88_014080	putative cyclophilin	165	8.01e-75	62.963	98	A0A024R3V4	161	0.539342
TGRH88_081490	proteasome regulatory subunit	314	3.45e-152	68.858	92	A0A140VKF2	310	0.539254
TGRH88_059130	putative cell-cycle-associated protein kinase CDK	300	1.81e-132	62.838	98	A0A024RB77	298	0.53892
TGRH88_017180	ribosomal protein RPS2	269	7.17e-121	71.25	89	Q6IPX5	293	0.537334
TGRH88_057180	ribosomal protein RPL37A	96	5.39e-39	68.182	92	P61513	92	0.536971
TGRH88_063650	putative adenine nucleotide translocator	318	2.01e-134	60.748	99	Q59EI9	323	0.535194
TGRH88_082400	enolase 2	475	0	66.667	93	P13929	434	0.535187
TGRH88_057380	ribosomal protein RPL18	187	5.93e-63	59.259	100	A0A024QZD1	188	0.533497
TGRH88_007850	putative eukaryotic initiation factor-6	264	6.66e-121	65.06	94	P56537	245	0.533092
TGRH88_057170	histone H2AZ	155	2.91e-64	81.513	77	P0C0S5	128	0.532
TGRH88_002370	T-complex protein 1 eta subunit	546	0	62.738	96	Q99832	543	0.531915
TGRH88_013650	RuvB family 2 protein	508	0	69.536	89	Q9Y230	463	0.531544
TGRH88_068190	putative ADP-ribosylation factor family protein 1	180	9.42e-81	67.901	90	P40616	181	0.529355
TGRH88_008300	phosphoglycerate kinase PGKI	417	5.91e-176	58.993	99	V9HWF4	417	0.529266
TGRH88_076800	ribosomal protein RPS3A	259	1.26e-111	62.903	95	P61247	264	0.529139
TGRH88_055700	guanine nucleotide-binding protein	321	4.23e-137	61.859	96	E9KL35	317	0.528946
TGRH88_060070	ribosomal protein RPS8	205	2.21e-78	57.895	100	Q5JR94	208	0.52889
TGRH88_030460	S-adenosyl methionine synthetase	415	1.33e-174	66.578	91	A0A140VJP5	395	0.52822
TGRH88_053440	clathrin adaptor complex small chain family protein	145	5.92e-57	57.241	100	Q9Y587	144	0.526681
TGRH88_060240	ribosomal-ubiquitin protein RPS27A	154	7.83e-47	57.143	100	B2RDW1	156	0.52635
TGRH88_025050	putative Ufm1-conjugating enzyme 1	157	4.38e-69	62	95	Q9Y3C8	167	0.526089
TGRH88_076380	catalase	502	0	61.975	95	P04040	527	0.526005
[truncated: 8,040 more rows]

## Sheet: RH88 toxin measures
RH88 ID	Name	<ML_score>	Prediction
TGRH88_062120	putative translation initiation factor IF-2	0.976	Toxin
[truncated: 8,146 more rows]
