# Supplementary material for: A state-of-the-art methodology for high-throughput in silico vaccine discovery against protozoan parasites and exemplified with discovered candidates for Toxoplasma gondii
Source: Sci Rep. 2023 May 22;13:8243. doi: 10.1038/s41598-023-34863-9 (PMC10201501; doi:10.1038/s41598-023-34863-9)
Supplement: Supplementary file 6 — Supplementary Table S6. [file 41598_2023_34863_MOESM6_ESM.xlsx]

## Sheet: Published_epitopes
LigandID	EpitopeID	Peptide	L	Start	End	UniProt ID	Status	Host Organism	PubMed ID	Year	peptideCount	MHC II Allele Types Present
539950	764990	SNNKYAASSYLSLTP	15	62	76	P0CF74	reviewed	Homo sapiens	34932366	2022	13	HLA-DQB1*02:02;HLA-DQB1*06:02;HLA-DRB1*07:01;HLA-DRB1*15:01;HLA-DQB1*02:01;HLA-DQB1*05:01;HLA-DRB1*01:01;HLA-DRB1*03:01
566622	122453	KVLKQVHPDTGISSK	15	44	58	P62807	reviewed	Homo sapiens	35051231	2022	13	HLA-DRB1*07:01;HLA-DRB4*01:03
540630	418866	NTLYLQMNSLRAEDT	15	96	110	P01764	reviewed	Homo sapiens	34932366	2022	12	HLA-DRB1*16:01;HLA-DRB5*02:02
540425	530728	AELEFAIQPNTTGKQ	15	14	28	P35241	reviewed	Homo sapiens	34932366	2022	12	HLA-DRB1*04:01;HLA-DRB4*01:03
568626	532338	KALDFIASKGVKLVS	15	114	128	O43707	reviewed	Homo sapiens	35051231	2022	11	HLA-DRB1*07:01
646653	552681	IEKFEKEAAEMGKGS	15	39	53	Q05639	reviewed	Homo sapiens	35154160	2022	11	HLA-DRB1*04:01;HLA-DRB4*01:03
539389	767941	KVLERDQKLSELDDR	15	35	49	Q15836	reviewed	Homo sapiens	34932366	2022	10	HLA-DRB1*03:01;HLA-DRB3*01:01
538845	13740	EPRAPWIEQEGPEYW	15	70	84	P01889	reviewed	Homo sapiens	34932366	2022	9	unknown
634565	606991	VTRYIYNREEYARFD	15	59	73	P01920	reviewed	Homo sapiens	35154160	2022	9	HLA-DRB1*11:01;HLA-DRB3*02:02
538813	1095061	ELEFAIQPNTTGKQL	15	15	29	P35241	reviewed	Homo sapiens	34932366	2022	9	HLA-DRB1*04:01;HLA-DRB4*01:03
543058	418865	NSLYLQMNSLRAEDT	15	96	110	P01780	reviewed	Homo sapiens	35051231	2022	8	HLA-DQB1*02:01;HLA-DQB1*05:01;HLA-DRB1*01:01;HLA-DRB1*03:01
647807	462706	MNTFSVVPSPKVSDT	15	164	178	P04350	reviewed	Homo sapiens	35154160	2022	7	HLA-DRB1*16:01;HLA-DRB5*02:02
540023	527375	TFQKWAAVVVPSGEE	15	261	275	P13747	reviewed	Homo sapiens	34932366	2022	7	HLA-DQB1*02:01;HLA-DQB1*02:02;HLA-DRB1*03:01;HLA-DRB1*07:01
558803	171342	GVSLAALKKALAAAG	15	57	71	P16402	reviewed	Homo sapiens	35051231	2022	7	HLA-DRB1*11:01;HLA-DRB1*15:01;HLA-DQB1*03:01;HLA-DQB1*06:02;HLA-DPB1*01:01;HLA-DPB1*04:01
544186	1131644	DFFNGKELNKSINPD	15	354	368	P17066	reviewed	Homo sapiens	35051231	2022	7	HLA-DPB1*02:01;HLA-DPB1*17:01;HLA-DQB1*02:02;HLA-DQB1*03:01;HLA-DRB1*07:01;HLA-DRB1*13:05
538186	511355	AMGIMNSFVNDIFER	15	59	73	P62807	reviewed	Homo sapiens	34932366	2022	7	HLA-DPB1*02:01;HLA-DPB1*17:01;HLA-DQB1*02:02;HLA-DQB1*03:01;HLA-DRB1*07:01;HLA-DRB1*13:05
539216	237039	IMRVNVDKVLERDQK	15	28	42	Q15836	reviewed	Homo sapiens	34932366	2022	7	HLA-DRB1*03:01;HLA-DRB3*01:01
569454	764534	RVPFHRVDTISVNGS	15	125	139	O00182	reviewed	Homo sapiens	35051231	2022	6	HLA-DQB1*02:02;HLA-DQB1*06:02;HLA-DRB1*07:01;HLA-DRB1*15:01;HLA-DQB1*02:01;HLA-DRB1*03:01;HLA-DQB1*05:01;HLA-DRB1*01:01
634517	1319418	KDVIAINQDPLGKQG	15	314	328	P06280	reviewed	Homo sapiens	35154160	2022	6	HLA-DRB1*13:01;HLA-DRB3*02:02
542848	640987	AVVEPYNSILTTHTT	15	180	194	P0DPH7	reviewed	Homo sapiens	35051231	2022	6	HLA-DRB1*15:01;HLA-DRB5*01:01
568366	550231	APHYYEQTRGGQVSV	15	479	493	P11215	reviewed	Homo sapiens	35051231	2022	6	HLA-DQB1*02:01;HLA-DQB1*02:02;HLA-DRB1*03:01;HLA-DRB1*07:01
649657	758150	ANVIRYFPTQALNFA	15	76	90	P12235	reviewed	Homo sapiens	35154160	2022	6	HLA-DRB1*16:01;HLA-DRB5*02:02
642335	517578	GTFQKWAAVVVPSGE	15	260	274	P13747	reviewed	Homo sapiens	35154160	2022	6	HLA-DRB1*07:01;HLA-DRB4*01:03
643938	437425	FQKWAAVVVPSGEEQ	15	262	276	P13747	reviewed	Homo sapiens	35154160	2022	6	HLA-DRB1*09:01;HLA-DRB4*01:03
567119	239298	AEILELAGNAARDNK	15	61	75	P16104	reviewed	Homo sapiens	35051231	2022	6	HLA-DQB1*02:01;HLA-DQB1*05:01;HLA-DRB1*01:01;HLA-DRB1*03:01
550061	522512	MNSFVNDIFERIAGE	15	63	77	P62807	reviewed	Homo sapiens	35051231	2022	6	HLA-DRB1*04:03;HLA-DRB1*07:01;HLA-DQB1*03:03;HLA-DQB1*03:05;HLA-DPB1*04:01;HLA-DPB1*14:01
553356	1148896	IMNSFVNDIFERIAG	15	62	76	P62807	reviewed	Homo sapiens	35051231	2022	6	HLA-DRB1*04:03;HLA-DRB1*07:01;HLA-DQB1*03:03;HLA-DQB1*03:05;HLA-DPB1*04:01;HLA-DPB1*14:01
540721	603249	VLSGGTTMYPGIADR	15	298	312	P63261	reviewed	Homo sapiens	34932366	2022	6	unknown
636870	538214	VFPSIVGRPRHQGVM	15	30	44	P63261	reviewed	Homo sapiens	35154160	2022	6	HLA-DRB1*13:01;HLA-DRB3*02:02
543035	1237139	IVPFLQVFGHGKANG	15	541	555	Q9H2X9	reviewed	Homo sapiens	35051231	2022	6	HLA-DRB1*15:01;HLA-DRB5*01:01
558880	553316	KNTLYLQMNSLRAED	15	95	109	P01764	reviewed	Homo sapiens	35051231	2022	5	HLA-DRB1*16:01;HLA-DRB5*02:02
649583	757733	AADMAAQITKRKWEA	15	159	173	P04439	reviewed	Homo sapiens	35154160	2022	5	HLA-DRB1*15:01;HLA-DRB5*01:01
632677	922098	YPPFFADQPIQIYEK	15	236	250	P17612	reviewed	Homo sapiens	35154160	2022	5	HLA-DRB1*03:01;HLA-DRB3*01:01
565800	241180	DIFERIAGEASRLAH	15	69	83	P62807	reviewed	Homo sapiens	35051231	2022	5	HLA-DQB1*02:01;HLA-DQB1*05:01;HLA-DRB1*01:01;HLA-DRB1*03:01
651282	153369	DGRTLSDYNIQKEST	15	52	66	P62987	reviewed	Homo sapiens	35154160	2022	5	HLA-DRB1*16:01;HLA-DRB5*02:02
636789	844725	GTLLISKIREEYPDR	15	148	162	Q13885	reviewed	Homo sapiens	35154160	2022	5	HLA-DRB1*13:01;HLA-DRB3*02:02
558937	1122386	VPRKSDLFQDDLYPD	15	350	364	Q9ULV4	reviewed	Homo sapiens	35051231	2022	5	HLA-DQB1*02:01;HLA-DQB1*02:02;HLA-DRB1*03:01;HLA-DRB1*07:01
565829	1867959	NAVVRNTQIDNSWGS	15	275	289	O00182	reviewed	Homo sapiens	35051231	2022	4	HLA-DRB1*04:01;HLA-DRB4*01:03
638183	754145	SGLYSLSSVVTVPSS	15	60	74	P01859	reviewed	Homo sapiens	35154160	2022	4	HLA-DRB1*07:01;HLA-DRB4*01:03
539483	223362	LLSFVRDLNQYRADI	15	618	632	P02786	reviewed	Homo sapiens	34932366	2022	4	HLA-DRB1*03:01;HLA-DRB3*01:01
539801	1387281	QNSVIIVDKNGRLVY	15	197	211	P02786	reviewed	Homo sapiens	34932366	2022	4	HLA-DRB1*03:01;HLA-DRB3*01:01
646193	1165249	RCQYVTEKVLAAVYK	15	201	215	P04075	reviewed	Homo sapiens	35154160	2022	4	HLA-DRB1*04:01;HLA-DRB4*01:03
542203	1128953	AQERLATALQKLEEA	15	102	116	P09493	reviewed	Homo sapiens	35051231	2022	4	HLA-DPB1*02:01;HLA-DPB1*17:01;HLA-DQB1*02:02;HLA-DQB1*03:01;HLA-DRB1*07:01;HLA-DRB1*13:05
564250	1097319	FPPSSEELQANKATL	15	12	26	P0CF74	reviewed	Homo sapiens	35051231	2022	4	HLA-DRB1*11:01;HLA-DRB3*02:02
542445	173195	SGSFKLNKKAASGEA	15	102	116	P10412	reviewed	Homo sapiens	35051231	2022	4	HLA-DRB1*11:01;HLA-DRB1*15:01;HLA-DQB1*03:01;HLA-DQB1*06:02;HLA-DPB1*02:01;HLA-DPB1*16:01;HLA-DPB1*01:01;HLA-DPB1*04:01
636875	844256	GKELNKSINPDEAVA	15	358	372	P17066	reviewed	Homo sapiens	35154160	2022	4	HLA-DRB1*13:01;HLA-DRB3*02:02
643872	528818	VGVFQHGKVEIIAND	15	20	34	P34931	reviewed	Homo sapiens	35154160	2022	4	HLA-DRB1*09:01;HLA-DRB4*01:03
539730	1858966	NSERERDVYEELLTQ	15	279	293	P46940	reviewed	Homo sapiens	34932366	2022	4	HLA-DQB1*02:01;HLA-DQB1*05:01;HLA-DRB1*01:01;HLA-DRB1*03:01
568936	1301242	VYKVLKQVHPDTGIS	15	42	56	P62807	reviewed	Homo sapiens	35051231	2022	4	HLA-DQB1*02:01;HLA-DQB1*02:02;HLA-DRB1*03:01;HLA-DRB1*07:01;HLA-DQB1*03:03;HLA-DQB1*04:02;HLA-DRB1*08:01;HLA-DRB1*09:01
555779	1601209	DRKMVGDVTGAQAYA	15	86	100	Q01628	reviewed	Homo sapiens	35051231	2022	4	HLA-DRB1*04:01;HLA-DRB4*01:03
549683	1172845	TDLRFQSSAVMALQE	15	81	95	Q5TEC6	reviewed	Homo sapiens	35051231	2022	4	HLA-DQB1*03:03;HLA-DQB1*04:02;HLA-DRB1*08:01;HLA-DRB1*09:01;HLA-DQB1*02:01;HLA-DQB1*05:01;HLA-DRB1*01:01;HLA-DRB1*03:01
539645	1385564	MPIYVTGITNHQNPF	15	1185	1199	Q8TEM1	reviewed	Homo sapiens	34932366	2022	4	HLA-DRB1*04:01;HLA-DRB4*01:03
540368	1860716	YPVNTRIYITDGNMQ	15	776	790	O00754	reviewed	Homo sapiens	34932366	2022	3	HLA-DRB1*04:01;HLA-DRB4*01:03
538942	1857120	FSENLLADVKGARAA	15	189	203	O75558	reviewed	Homo sapiens	34932366	2022	3	HLA-DRB1*03:01;HLA-DRB3*01:01
568364	1176442	VEHWGLDEPLLKHWE	15	190	204	P01903	reviewed	Homo sapiens	35051231	2022	3	HLA-DRB1*04:03;HLA-DRB1*07:01;HLA-DQB1*03:03;HLA-DQB1*03:05;HLA-DPB1*04:01;HLA-DPB1*14:01
634628	1901150	ITQLLPVKRKLGFYE	15	384	398	P06280	reviewed	Homo sapiens	35154160	2022	3	HLA-DRB1*11:01;HLA-DRB3*02:02
642001	1288646	TPGKPYILTVPGHLD	15	246	260	P0C0L4	reviewed	Homo sapiens	35154160	2022	3	HLA-DRB1*07:01
642286	761379	ITQVLHFTKDVKAAA	15	1647	1661	P0C0L4	reviewed	Homo sapiens	35154160	2022	3	HLA-DRB1*07:01
634562	1586438	SEELQANKATLVCLI	15	16	30	P0CF74	reviewed	Homo sapiens	35154160	2022	3	HLA-DRB1*14:01;HLA-DRB3*02:02
568434	1230672	IEDGIFEVKSTAGDT	15	212	226	P11142	reviewed	Homo sapiens	35051231	2022	3	HLA-DRB1*04:03;HLA-DRB1*07:01;HLA-DQB1*03:03;HLA-DQB1*03:05;HLA-DPB1*04:01;HLA-DPB1*14:01
547584	580689	AAVVVPSGEEQRYTC	15	266	280	P13747	reviewed	Homo sapiens	35051231	2022	3	HLA-DRB1*03:01;HLA-DRB3*01:01
569149	1897660	HPVLQRQQLDYGIYV	15	199	213	P15291	reviewed	Homo sapiens	35051231	2022	3	HLA-DRB1*04:01;HLA-DRB4*01:03
542217	1894589	GPGLEGGVVGKSADF	15	583	597	P21333	reviewed	Homo sapiens	35051231	2022	3	HLA-DPB1*02:01;HLA-DPB1*17:01;HLA-DQB1*02:02;HLA-DQB1*03:01;HLA-DRB1*07:01;HLA-DRB1*13:05
539590	1858708	LRSWTAADTVAQITQ	15	151	165	P30511	reviewed	Homo sapiens	34932366	2022	3	HLA-DRB1*04:01;HLA-DRB4*01:03
634749	1190848	ASVFVKLQKPNAAIR	15	155	169	P50502	reviewed	Homo sapiens	35154160	2022	3	HLA-DRB1*11:01;HLA-DRB3*02:02
649816	1583801	QDGKLIIWDSYTTNK	15	75	89	P62879	reviewed	Homo sapiens	35154160	2022	3	HLA-DRB1*15:01;HLA-DRB5*01:01
566299	874277	ITLEVEPSDTIENVK	15	13	27	P62987	reviewed	Homo sapiens	35051231	2022	3	HLA-DRB1*04:03;HLA-DRB1*07:01;HLA-DQB1*03:03;HLA-DQB1*03:05;HLA-DPB1*04:01;HLA-DPB1*14:01
651287	561108	TMKIKIIAPPERKYS	15	324	338	P63261	reviewed	Homo sapiens	35154160	2022	3	HLA-DRB1*16:01;HLA-DRB5*02:02
568765	1163857	QEEKAGVVSTGLIQN	15	165	179	P79483	reviewed	Homo sapiens	35051231	2022	3	HLA-DRB1*04:03;HLA-DRB1*07:01;HLA-DQB1*03:03;HLA-DQB1*03:05;HLA-DPB1*04:01;HLA-DPB1*14:01
538181	568985	AILVDLEPGTMDSVR	15	63	77	Q13885	reviewed	Homo sapiens	34932366	2022	3	HLA-DPB1*02:01;HLA-DPB1*17:01;HLA-DQB1*02:02;HLA-DQB1*03:01;HLA-DRB1*07:01;HLA-DRB1*13:05
538424	1855644	ASPLHVDLATLRELK	15	154	168	Q15904	reviewed	Homo sapiens	34932366	2022	3	HLA-DRB1*03:01;HLA-DRB3*01:01
634634	1880949	DGRFLLPETKIGSVK	15	380	394	Q8WVQ1	reviewed	Homo sapiens	35154160	2022	3	HLA-DRB1*11:01;HLA-DRB3*02:02
568290	847436	NGPQIAYVRDFKAKV	15	518	532	Q96J02	reviewed	Homo sapiens	35051231	2022	3	HLA-DRB1*15:01;HLA-DRB5*01:01
539654	1858846	NDFALIIDGKTLKYA	15	738	752	Q9Y2Q0	reviewed	Homo sapiens	34932366	2022	3	HLA-DRB1*03:01;HLA-DRB3*01:01
566758	1865535	ENAVVRNTQIDNSWG	15	274	288	O00182	reviewed	Homo sapiens	35051231	2022	2	HLA-DQB1*02:01;HLA-DQB1*02:02;HLA-DRB1*03:01;HLA-DRB1*07:01
636781	846691	LFVQYFHRVPFHRVD	15	118	132	O00182	reviewed	Homo sapiens	35154160	2022	2	HLA-DRB1*13:01;HLA-DRB3*02:02
539255	1857935	IRATFDPDTGLLMEI	15	612	626	O00754	reviewed	Homo sapiens	34932366	2022	2	HLA-DRB1*03:01;HLA-DRB3*01:01
642361	1198642	DPSGTYHAWKANAIG	15	148	162	O14818	reviewed	Homo sapiens	35154160	2022	2	HLA-DRB1*07:01;HLA-DRB4*01:03
539296	1857996	IVPSLNPDGRERAQE	15	1032	1046	O75976	reviewed	Homo sapiens	34932366	2022	2	HLA-DQB1*02:01;HLA-DQB1*02:02;HLA-DRB1*03:01;HLA-DRB1*07:01
542752	1217620	GASLFSVTKKQLGAG	15	30	44	P00747	reviewed	Homo sapiens	35051231	2022	2	HLA-DRB1*11:01;HLA-DRB1*15:01;HLA-DQB1*03:01;HLA-DQB1*06:02;HLA-DPB1*02:01;HLA-DPB1*16:01
542972	1190545	ASLFSVTKKQLGAGS	15	31	45	P00747	reviewed	Homo sapiens	35051231	2022	2	HLA-DRB1*11:01;HLA-DRB1*15:01;HLA-DQB1*03:01;HLA-DQB1*06:02;HLA-DPB1*02:01;HLA-DPB1*16:01;HLA-DPB1*01:01;HLA-DPB1*04:01
634832	1963950	EAIFSANRLTGSDVN	15	626	640	P01130	reviewed	Homo sapiens	35154160	2022	2	HLA-DRB1*11:01;HLA-DRB3*02:02
634817	1968663	MGDHLTNLHRLGGPE	15	145	159	P02792	reviewed	Homo sapiens	35154160	2022	2	HLA-DRB1*11:01;HLA-DRB3*02:02
542791	1963946	EAEQLRAYLDGTCVE	15	176	190	P04439	reviewed	Homo sapiens	35051231	2022	2	HLA-DRB1*15:01;HLA-DRB5*01:01
543603	2010512	EAEVASLNRRIQLVE	15	83	97	P06753	reviewed	Homo sapiens	35051231	2022	2	HLA-DRB1*11:01;HLA-DRB1*15:01;HLA-DQB1*03:01;HLA-DQB1*06:02;HLA-DPB1*02:01;HLA-DPB1*16:01
539317	1858059	KDLIADLKYELTGKF	15	68	82	P08133	reviewed	Homo sapiens	34932366	2022	2	HLA-DRB1*03:01;HLA-DRB3*01:01
567813	1966303	ILDIITSRSNRQRQE	15	43	57	P08133	reviewed	Homo sapiens	35051231	2022	2	HLA-DRB1*04:01;HLA-DRB4*01:03
550418	1965347	GKGILAADESVGSMA	15	27	41	P09972	reviewed	Homo sapiens	35051231	2022	2	HLA-DRB1*04:01;HLA-DRB4*01:03
547739	1225711	GSVFLRNPSRNNVPC	15	54	68	P0C0L4	reviewed	Homo sapiens	35051231	2022	2	HLA-DRB1*11:01;HLA-DRB1*15:01;HLA-DQB1*03:01;HLA-DQB1*06:02;HLA-DPB1*02:01;HLA-DPB1*16:01;HLA-DPB1*01:01;HLA-DPB1*04:01
641984	1188192	APALWIETTAYALLH	15	1257	1271	P0C0L4	reviewed	Homo sapiens	35154160	2022	2	HLA-DRB1*07:01
634837	1583626	PSSEELQANKATLVC	15	14	28	P0CF74	reviewed	Homo sapiens	35154160	2022	2	HLA-DRB1*14:01;HLA-DRB3*02:02
636857	1567140	EELQANKATLVCLIS	15	17	31	P0CF74	reviewed	Homo sapiens	35154160	2022	2	HLA-DRB1*14:01;HLA-DRB3*02:02
638220	1592760	VTVAWKADSSPVKAG	15	38	52	P0DOY3	reviewed	Homo sapiens	35154160	2022	2	HLA-DRB1*14:01;HLA-DRB3*02:02
549557	1966118	IADYFETSSQCSKPG	15	47	61	P10147	reviewed	Homo sapiens	35051231	2022	2	HLA-DRB1*04:01;HLA-DRB4*01:03
646368	535910	GERAMTKDNNLLGKF	15	445	459	P11142	reviewed	Homo sapiens	35154160	2022	2	HLA-DRB1*04:01;HLA-DRB4*01:03
539887	1859489	RRPIIVISDKMLRSL	15	204	218	P21580	reviewed	Homo sapiens	34932366	2022	2	HLA-DRB1*13:01;HLA-DRB3*02:02
651431	1286945	TIEVQQMKAQAREEK	15	299	313	P35241	reviewed	Homo sapiens	35154160	2022	2	HLA-DRB1*16:01;HLA-DRB5*02:02
542081	2008663	DATLTALDRGQQQVF	15	391	405	P40939	reviewed	Homo sapiens	35051231	2022	2	HLA-DRB1*11:01;HLA-DRB1*15:01;HLA-DQB1*03:01;HLA-DQB1*06:02;HLA-DPB1*02:01;HLA-DPB1*16:01;HLA-DPB1*01:01;HLA-DPB1*04:01
568794	1304863	YKVLKQVHPDTGISS	15	43	57	P62807	reviewed	Homo sapiens	35051231	2022	2	HLA-DRB1*04:03;HLA-DRB1*07:01;HLA-DQB1*03:03;HLA-DQB1*03:05;HLA-DPB1*04:01;HLA-DPB1*14:01
632642	537966	TAEREIVRDIKEKLC	15	203	217	P63261	reviewed	Homo sapiens	35154160	2022	2	HLA-DRB1*03:01;HLA-DRB3*01:01
640151	1215869	FTAQVIILNHPGQIS	15	340	354	P68104	reviewed	Homo sapiens	35154160	2022	2	HLA-DRB1*13:02;HLA-DRB3*03:01
566544	1867957	NAREITQDTNDITYA	15	416	430	P78324	reviewed	Homo sapiens	35051231	2022	2	HLA-DQB1*02:01;HLA-DQB1*02:02;HLA-DRB1*03:01;HLA-DRB1*07:01;HLA-DQB1*05:01;HLA-DRB1*01:01
566960	1866166	GNQVFSYTANKEIRT	15	464	478	Q10472	reviewed	Homo sapiens	35051231	2022	2	HLA-DQB1*02:02;HLA-DQB1*06:02;HLA-DRB1*07:01;HLA-DRB1*15:01;HLA-DQB1*02:01;HLA-DRB1*03:01
538810	1856644	EKWYIPDPTGKFNLI	15	347	361	Q68CQ7	reviewed	Homo sapiens	34932366	2022	2	HLA-DRB1*03:01;HLA-DRB3*01:01
540048	1860063	TNAVVVDLGLIRVHN	15	1259	1273	Q709C8	reviewed	Homo sapiens	34932366	2022	2	HLA-DRB1*03:01;HLA-DRB3*01:01
567540	1967323	KPKLIEAVDNMLSNK	15	378	392	Q9H223	reviewed	Homo sapiens	35051231	2022	2	HLA-DRB1*15:01;HLA-DRB5*01:01
642178	1206988	EPGYLVTKVVAVDRD	15	583	597	Q9Y5G4	reviewed	Homo sapiens	35154160	2022	2	HLA-DRB1*07:01
398807	233504	EFGRFASFEAQGALA	15	72	86	P01903	reviewed	Homo sapiens	33936100	2021	17	HLA-DRB1*07:01;HLA-DRB4*01:03
429091	234772	FRKFHYLPFLPSTED	15	170	184	P01903	reviewed	Homo sapiens	34357683	2021	17	HLA-DRB1*15:01;HLA-DRB5*01:01
256914	244260	NNKYAASSYLSLTPE	15	63	77	P0CF74	reviewed	Homo sapiens	33858848	2021	16	HLA-DRB1*16:01;HLA-DRB5*02:02
348651	512842	DGTFQKWAAVVVPSG	15	259	273	P13747	reviewed	Homo sapiens	33858848	2021	16	HLA-DRB1*07:01;HLA-DRB4*01:03
399974	516011	FQTLVMLETVPRSGE	15	184	198	P79483	reviewed	Homo sapiens	33936100	2021	15	unknown
373358	496380	DGKDYIALNEDLRSW	15	143	157	P01893	reviewed	Homo sapiens	33858848	2021	14	HLA-A*01:01; HLA-A*25:01; HLA-B*13:02; HLA-B*39:01; HLA-C*06:02; HLA-C*12:03; HLA-DPA1*01:03/DPB1*02:01; HLA-DPA1*01:03/DPB1*17:01; HLA-DPA1*02:01/DPB1*02:01; HLA-DPA1*02:01/DPB1*17:01; HLA-DQA1*01:02/DQB1*05:01; HLA-DQA1*01:02/DQB1*05:02; HLA-DQA1*01:05/DQB1*05:01; HLA-DQA1*01:05/DQB1*05:02; HLA-DRB1*10:01; HLA-DRB1*16:01; HLA-DRB5*02:02
452182	429083	LFRKFHYLPFLPSTE	15	169	183	P01903	reviewed	Homo sapiens	34357683	2021	14	HLA-DRB1*15:01;HLA-DRB5*01:01
485376	462821	VPPEVTVLTNSPVEL	15	110	124	P01903	reviewed	Homo sapiens	34357683	2021	14	HLA-DRB1*15:01;HLA-DRB5*01:01
500375	551837	GALANIAVDKANLEI	15	83	97	P01903	reviewed	Homo sapiens	33592498	2021	14	HLA-DRB1*07:01;HLA-DRB4*01:03
236281	642265	EPRKYIAAQGPRDET	15	718	732	P08575	reviewed	Homo sapiens	33858848	2021	14	HLA-DRB1*13:01;HLA-DRB3*02:02
406177	105018	VGDVTGAQAYASTAK	15	89	103	Q01629	reviewed	Homo sapiens	33936100	2021	14	unknown
402060	764324	RLEEFGRFASFEAQG	15	69	83	P01903	reviewed	Homo sapiens	33936100	2021	13	HLA-DRB1*15:01;HLA-DRB5*01:01
493227	462539	ALANIAVDKANLEIM	15	84	98	P01903	reviewed	Homo sapiens	34433824	2021	13	HLA-DRB1*03:01;HLA-DRB3*01:01
311064	462787	TAEILELAGNAARDN	15	60	74	P16104	reviewed	Homo sapiens	33858848	2021	13	HLA-DQB1*02:01;HLA-DQB1*05:01;HLA-DRB1*01:01;HLA-DRB1*03:01
303643	122453	KVLKQVHPDTGISSK	15	44	58	P58876	reviewed	Homo sapiens	33858848	2021	13	HLA-DRB1*11:04;HLA-DRB1*04:01
316946	541633	DYNIQKESTLHLVLR	15	58	72	P62987	reviewed	Homo sapiens	33858848	2021	13	HLA-DRB1*13:01;HLA-DRB3*02:02
592181	829192	VSHEFALNFNPSNPY	15	351	365	Q99829	reviewed	Homo sapiens	33968037	2021	13	HLA-DRB1*14:01;HLA-DRB3*02:02
363323	418866	NTLYLQMNSLRAEDT	15	95	109	P01767	reviewed	Homo sapiens	33858848	2021	12	HLA-A*01:01; HLA-A*25:01; HLA-B*13:02; HLA-B*39:01; HLA-C*06:02; HLA-C*12:03; HLA-DPA1*01:03/DPB1*02:01; HLA-DPA1*01:03/DPB1*17:01; HLA-DPA1*02:01/DPB1*02:01; HLA-DPA1*02:01/DPB1*17:01; HLA-DQA1*01:02/DQB1*05:01; HLA-DQA1*01:02/DQB1*05:02; HLA-DQA1*01:05/DQB1*05:01; HLA-DQA1*01:05/DQB1*05:02; HLA-DRB1*10:01; HLA-DRB1*16:01; HLA-DRB5*02:02
339568	516306	GDGTFQKWAAVVVPS	15	261	275	P01893	reviewed	Homo sapiens	33858848	2021	12	HLA-A*03:01; HLA-A*29:02; HLA-B*07:02; HLA-B*44:03; HLA-C*07:02; HLA-C*16:01; HLA-DPA1*01:03/DPB1*04:01; HLA-DPA1*01:03/DPB1*14:01; HLA-DPA1*02:01/DPB1*04:01; HLA-DPA1*02:01/DPB1*14:01; HLA-DQA1*01:01/DQB1*05:01; HLA-DQA1*01:01/DQB1*06:02; HLA-DQA1*01:02/DQB1*05:01; HLA-DQA1*01:02/DQB1*06:02; HLA-DRB1*01:01; HLA-DRB1*15:01; HLA-DRB5*01:01
496141	462683	LANIAVDKANLEIMT	15	85	99	P01903	reviewed	Homo sapiens	34433824	2021	12	HLA-DRB1*04:01;HLA-DRB4*01:03
262352	645201	IQVYEGERAMTKDNN	15	440	454	P0DMV8	reviewed	Homo sapiens	33858848	2021	12	HLA-A*01:01; HLA-A*03:01; HLA-B*07:02; HLA-B*07:06; HLA-C*07:02; HLA-C*15:05; HLA-DPA1*01:03/DPB1*04:01; HLA-DPA1*01:03/DPB1*04:01; HLA-DPA1*01:03/DPB1*104:01; HLA-DPA1*01:03/DPB1*104:01; HLA-DQA1*01:02/DQB1*03:02; HLA-DQA1*01:02/DQB1*06:02; HLA-DQA1*03:03/DQB1*03:02; HLA-DQA1*03:03/DQB1*06:02; HLA-DRB1*04:05; HLA-DRB1*15:01; HLA-DRB4*01:03; HLA-DRB5*01:01
430155	516306	GDGTFQKWAAVVVPS	15	261	275	P10321	reviewed	Homo sapiens	34357683	2021	12	unknown
400701	645201	IQVYEGERAMTKDNN	15	442	456	P17066	reviewed	Homo sapiens	33936100	2021	12	unknown
237992	530728	AELEFAIQPNTTGKQ	15	14	28	P26038	reviewed	Homo sapiens	33858848	2021	12	HLA-A*02:01; HLA-A*68:02; HLA-B*14:02; HLA-B*27:05; HLA-C*02:02; HLA-C*08:02; HLA-DPA1*01:03/DPB1*02:01; HLA-DPA1*02:01/DPB1*02:01; HLA-DQA1*03:02/DQB1*03:01; HLA-DQA1*03:02/DQB1*03:02; HLA-DQA1*05:05/DQB1*03:01; HLA-DQA1*05:05/DQB1*03:02; HLA-DRB1*04:01; HLA-DRB1*13:03; HLA-DRB3*01:01; HLA-DRB4*01:03
444537	30281	KDYIALNEDLRSWTA	15	145	159	P01889	reviewed	Homo sapiens	34357683	2021	11	HLA-DRB1*15:01;HLA-DRB5*01:01
399349	496415	EEFGRFASFEAQGAL	15	71	85	P01903	reviewed	Homo sapiens	33936100	2021	11	HLA-DRB1*15:01;HLA-DRB5*01:01
427411	104774	FEAQGALANIAVDKA	15	79	93	P01903	reviewed	Homo sapiens	34357683	2021	11	HLA-DPB1*02:01;HLA-DPB1*17:01;HLA-DQB1*02:02;HLA-DQB1*03:01;HLA-DRB1*07:01;HLA-DRB1*13:05
298804	528567	VDTGIGMTKADLINN	15	92	106	P07900	reviewed	Homo sapiens	33858848	2021	11	HLA-A*02:01; HLA-A*11:01; HLA-B*15:01; HLA-B*35:01; HLA-C*03:04; HLA-C*04:01; HLA-DPA1*01:03/DPB1*02:01; HLA-DPA1*01:03/DPB1*09:01; HLA-DPA1*02:01/DPB1*02:01; HLA-DPA1*02:01/DPB1*09:01; HLA-DQA1*01:01/DQB1*03:01; HLA-DQA1*01:01/DQB1*05:01; HLA-DQA1*05:05/DQB1*03:01; HLA-DQA1*05:05/DQB1*05:01; HLA-DRB1*01:01; HLA-DRB1*12:01; HLA-DRB3*02:02
316693	234305	VDDTQFVRFDSDAAS	15	52	66	P10321	reviewed	Homo sapiens	33858848	2021	11	HLA-A*01:01; HLA-A*25:01; HLA-B*13:02; HLA-B*39:01; HLA-C*06:02; HLA-C*12:03; HLA-DPA1*01:03/DPB1*02:01; HLA-DPA1*01:03/DPB1*17:01; HLA-DPA1*02:01/DPB1*02:01; HLA-DPA1*02:01/DPB1*17:01; HLA-DQA1*01:02/DQB1*05:01; HLA-DQA1*01:02/DQB1*05:02; HLA-DQA1*01:05/DQB1*05:01; HLA-DQA1*01:05/DQB1*05:02; HLA-DRB1*10:01; HLA-DRB1*16:01; HLA-DRB5*02:02
296330	500698	LDFEQEMATAASSSS	15	221	235	P63261	reviewed	Homo sapiens	33858848	2021	11	HLA-DQB1*02:01;HLA-DQB1*05:01;HLA-DRB1*01:01;HLA-DRB1*03:01
265101	532338	KALDFIASKGVKLVS	15	109	123	Q08043	reviewed	Homo sapiens	33858848	2021	11	HLA-DRB1*03:02;HLA-DRB1*11:01;HLA-DRB1*04:01;HLA-DRB1*07:01;HLA-DRB1*01:01;HLA-DRB1*16:01;HLA-DRB1*15:01;HLA-DRB1*11:03;HLA-DRB1*13:01;HLA-DRB1*03:01;HLA-DRB1*03:147
285105	531067	DENQFVAVTSTNAAK	15	376	390	Q14194	reviewed	Homo sapiens	33858848	2021	11	HLA-DRB1*04:01;HLA-DRB1*15:01;HLA-DQB1*03:02;HLA-DQB1*06:03;HLA-DPB1*03:01;HLA-DPB1*04:01
265352	758895	DPNQYYKIRSQAIHQ	15	72	86	Q15046	reviewed	Homo sapiens	33858848	2021	11	HLA-DRB1*07:01
491536	995492	LPDGQVITIGNERFR	15	942	956	A5A3E0	reviewed	Homo sapiens	34433824	2021	10	HLA-DPB1*02:01;HLA-DPB1*17:01;HLA-DQB1*02:02;HLA-DQB1*03:01;HLA-DRB1*07:01;HLA-DRB1*13:05
446326	845979	KKETVWRLEEFGRFA	15	63	77	P01903	reviewed	Homo sapiens	34357683	2021	10	HLA-DRB1*13:01;HLA-DRB3*02:02
331938	553823	LLPKKTESHHKAKGK	15	116	130	P04908	reviewed	Homo sapiens	33858848	2021	10	HLA-DPB1*02:01;HLA-DPB1*04:02;HLA-DQA1*01:01;HLA-DQA1*01:02;HLA-DQB1*05:01;HLA-DQB1*06:02;HLA-DRB1*01:01;HLA-DRB1*15:01
323385	641408	DIFQVVKALRKARPG	15	1196	1210	P08575	reviewed	Homo sapiens	33858848	2021	10	HLA-DRB1*15:01;HLA-DRB5*01:01
364468	535266	DDMEKIWHHTFYNEL	15	780	794	P0CG38	reviewed	Homo sapiens	33858848	2021	10	HLA-A*01:01; HLA-A*03:01; HLA-B*07:02; HLA-B*07:06; HLA-C*07:02; HLA-C*15:05; HLA-DPA1*01:03/DPB1*04:01; HLA-DPA1*01:03/DPB1*04:01; HLA-DPA1*01:03/DPB1*104:01; HLA-DPA1*01:03/DPB1*104:01; HLA-DQA1*01:02/DQB1*03:02; HLA-DQA1*01:02/DQB1*06:02; HLA-DQA1*03:03/DQB1*03:02; HLA-DQA1*03:03/DQB1*06:02; HLA-DRB1*04:05; HLA-DRB1*15:01; HLA-DRB4*01:03; HLA-DRB5*01:01
327816	592378	HNGNLIPTHTQPSYR	15	86	100	P31995	reviewed	Homo sapiens	33858848	2021	10	HLA-DRB1*03:02;HLA-DRB1*11:01;HLA-DRB1*04:01;HLA-DRB1*07:01;HLA-DRB1*01:01;HLA-DRB1*16:01;HLA-DRB1*15:01;HLA-DRB1*11:03;HLA-DRB1*13:01;HLA-DRB1*03:01;HLA-DRB1*03:147
269892	1232960	IKPGVTTEEIDHAVH	15	157	171	P53582	reviewed	Homo sapiens	33858848	2021	10	HLA-DRB1*09:01;HLA-DRB4*01:03
275361	995492	LPDGQVITIGNERFR	15	242	256	P63261	reviewed	Homo sapiens	33858848	2021	10	HLA-A*02:01; HLA-A*11:01; HLA-B*15:01; HLA-B*35:01; HLA-C*03:04; HLA-C*04:01; HLA-DPA1*01:03/DPB1*02:01; HLA-DPA1*01:03/DPB1*09:01; HLA-DPA1*02:01/DPB1*02:01; HLA-DPA1*02:01/DPB1*09:01; HLA-DQA1*01:01/DQB1*03:01; HLA-DQA1*01:01/DQB1*05:01; HLA-DQA1*05:05/DQB1*03:01; HLA-DQA1*05:05/DQB1*05:01; HLA-DRB1*01:01; HLA-DRB1*12:01; HLA-DRB3*02:02
414813	535266	DDMEKIWHHTFYNEL	15	80	94	P63261	reviewed	Homo sapiens	34357683	2021	10	unknown
414814	535266	DDMEKIWHHTFYNEL	15	82	96	P68133	reviewed	Homo sapiens	34357683	2021	10	unknown
365841	532238	INEIRQMSGAQIKIA	15	310	324	Q15366	reviewed	Homo sapiens	33858848	2021	10	HLA-A*03:01; HLA-A*29:02; HLA-B*07:02; HLA-B*44:03; HLA-C*07:02; HLA-C*16:01; HLA-DPA1*01:03/DPB1*04:01; HLA-DPA1*01:03/DPB1*14:01; HLA-DPA1*02:01/DPB1*04:01; HLA-DPA1*02:01/DPB1*14:01; HLA-DQA1*01:01/DQB1*05:01; HLA-DQA1*01:01/DQB1*06:02; HLA-DQA1*01:02/DQB1*05:01; HLA-DQA1*01:02/DQB1*06:02; HLA-DRB1*01:01; HLA-DRB1*15:01; HLA-DRB5*01:01
289511	550728	DKEGVIEPDTDAPQE	15	80	94	Q8IZP2	reviewed	Homo sapiens	33858848	2021	10	HLA-A*02:01; HLA-A*68:02; HLA-B*14:02; HLA-B*27:05; HLA-C*02:02; HLA-C*08:02; HLA-DPA1*01:03/DPB1*02:01; HLA-DPA1*02:01/DPB1*02:01; HLA-DQA1*03:02/DQB1*03:01; HLA-DQA1*03:02/DQB1*03:02; HLA-DQA1*05:05/DQB1*03:01; HLA-DQA1*05:05/DQB1*03:02; HLA-DRB1*04:01; HLA-DRB1*13:03; HLA-DRB3*01:01; HLA-DRB4*01:03
310658	593080	TKGRFYTDSNGREIL	15	739	753	O00754	reviewed	Homo sapiens	33858848	2021	9	HLA-DRB1*04:01;HLA-DRB4*01:03
421776	418813	EAQGALANIAVDKAN	15	80	94	P01903	reviewed	Homo sapiens	34357683	2021	9	unknown
507638	528221	TTGVSETVFLPREDH	15	154	168	P01903	reviewed	Homo sapiens	33592498	2021	9	HLA-DQB1*02:01;HLA-DQB1*02:02;HLA-DRB1*03:01;HLA-DRB1*07:01
278471	13740	EPRAPWIEQEGPEYW	15	70	84	P04439	reviewed	Homo sapiens	33858848	2021	9	HLA-A*24:02; HLA-A*25:01; HLA-B*18:01; HLA-B*41:01; HLA-C*12:03; HLA-C*17:01; HLA-DPA1*01:03/DPB1*02:01; HLA-DPA1*01:03/DPB1*09:01; HLA-DPA1*02:01/DPB1*02:01; HLA-DPA1*02:01/DPB1*09:01; HLA-DQA1*01:02/DQB1*02:02; HLA-DQA1*01:02/DQB1*06:02; HLA-DQA1*03:03/DQB1*02:02; HLA-DQA1*03:03/DQB1*06:02; HLA-DRB1*04:05; HLA-DRB1*15:01; HLA-DRB4*01:03; HLA-DRB5*01:01
294640	527688	TLSDYNIQKESTLHL	15	55	69	P0CG47	reviewed	Homo sapiens	33858848	2021	9	HLA-A*03:01; HLA-A*29:02; HLA-B*07:02; HLA-B*44:03; HLA-C*07:02; HLA-C*16:01; HLA-DPA1*01:03/DPB1*04:01; HLA-DPA1*01:03/DPB1*14:01; HLA-DPA1*02:01/DPB1*04:01; HLA-DPA1*02:01/DPB1*14:01; HLA-DQA1*01:01/DQB1*05:01; HLA-DQA1*01:01/DQB1*06:02; HLA-DQA1*01:02/DQB1*05:01; HLA-DQA1*01:02/DQB1*06:02; HLA-DRB1*01:01; HLA-DRB1*15:01; HLA-DRB5*01:01
241139	556637	TAVVEPYNSILTTHT	15	179	193	P0DPH7	reviewed	Homo sapiens	33858848	2021	9	HLA-DRB1*15:01;HLA-DRB5*01:01
262094	521492	LNKSINPDEAVAYGA	15	361	375	P17066	reviewed	Homo sapiens	33858848	2021	9	HLA-A*02:05; HLA-A*11:01; HLA-B*40:02; HLA-B*58:01; HLA-C*02:02; HLA-C*07:01; HLA-DPA1*01:03/DPB1*02:01; HLA-DPA1*01:03/DPB1*04:02; HLA-DQA1*01:01/DQB1*05:01; HLA-DQA1*01:01/DQB1*06:02; HLA-DQA1*01:02/DQB1*05:01; HLA-DQA1*01:02/DQB1*06:02; HLA-DRB1*10:01; HLA-DRB1*15:01; HLA-DRB5*01:01
504899	606853	NKSINPDEAVAYGAA	15	362	376	P17066	reviewed	Homo sapiens	33592498	2021	9	unknown
523422	1095061	ELEFAIQPNTTGKQL	15	15	29	P26038	reviewed	Homo sapiens	33592498	2021	9	HLA-DRB1*03:02;HLA-DRB1*11:01;HLA-DRB1*04:01;HLA-DRB1*07:01;HLA-DRB1*01:01;HLA-DRB1*16:01;HLA-DRB1*15:01;HLA-DRB1*11:03;HLA-DRB1*13:01;HLA-DRB1*03:01;HLA-DRB1*03:147
342545	761028	IERPTYTNLNRLISQ	15	219	233	P68366	reviewed	Homo sapiens	33858848	2021	9	HLA-DRB1*11:01;HLA-DRB3*02:02
288516	596553	IGIIVANVPEGLLAT	15	333	347	Q13733	reviewed	Homo sapiens	33858848	2021	9	HLA-A*02:01; HLA-A*26:08; HLA-B*15:01; HLA-B*44:02; HLA-C*03:04; HLA-C*05:01; HLA-DPA1*01:03/DPB1*02:01; HLA-DPA1*01:03/DPB1*02:01; HLA-DPA1*01:03/DPB1*04:01; HLA-DPA1*01:03/DPB1*04:01; HLA-DQA1*01:02/DQB1*03:01; HLA-DQA1*01:02/DQB1*06:02; HLA-DQA1*05:05/DQB1*03:01; HLA-DQA1*05:05/DQB1*06:02; HLA-DRB1*11:01; HLA-DRB1*15:01; HLA-DRB3*02:02; HLA-DRB5*01:01
525422	761028	IERPTYTNLNRLISQ	15	219	233	Q9NY65	reviewed	Homo sapiens	33592498	2021	9	unknown
323029	760021	GATLINEQWLLTTAK	15	130	144	P00739	reviewed	Homo sapiens	33858848	2021	8	HLA-A*02:01; HLA-A*26:08; HLA-B*15:01; HLA-B*44:02; HLA-C*03:04; HLA-C*05:01; HLA-DPA1*01:03/DPB1*02:01; HLA-DPA1*01:03/DPB1*02:01; HLA-DPA1*01:03/DPB1*04:01; HLA-DPA1*01:03/DPB1*04:01; HLA-DQA1*01:02/DQB1*03:01; HLA-DQA1*01:02/DQB1*06:02; HLA-DQA1*05:05/DQB1*03:01; HLA-DQA1*05:05/DQB1*06:02; HLA-DRB1*11:01; HLA-DRB1*15:01; HLA-DRB3*02:02; HLA-DRB5*01:01
259697	418865	NSLYLQMNSLRAEDT	15	96	110	P01763	reviewed	Homo sapiens	33858848	2021	8	HLA-A*01:01; HLA-A*25:01; HLA-B*13:02; HLA-B*39:01; HLA-C*06:02; HLA-C*12:03; HLA-DPA1*01:03/DPB1*02:01; HLA-DPA1*01:03/DPB1*17:01; HLA-DPA1*02:01/DPB1*02:01; HLA-DPA1*02:01/DPB1*17:01; HLA-DQA1*01:02/DQB1*05:01; HLA-DQA1*01:02/DQB1*05:02; HLA-DQA1*01:05/DQB1*05:01; HLA-DQA1*01:05/DQB1*05:02; HLA-DRB1*10:01; HLA-DRB1*16:01; HLA-DRB5*02:02
497742	758241	AQGALANIAVDKANL	15	81	95	P01903	reviewed	Homo sapiens	33592498	2021	8	HLA-DPB1*02:01;HLA-DPB1*17:01;HLA-DQB1*02:02;HLA-DQB1*03:01;HLA-DRB1*07:01;HLA-DRB1*13:05
298276	765336	TAADMAAQITKRKWE	15	158	172	P04439	reviewed	Homo sapiens	33858848	2021	8	HLA-DRB1*15:01;HLA-DRB5*01:01
288544	758440	AVEHINKTIAPALVS	15	65	79	P06733	reviewed	Homo sapiens	33858848	2021	8	HLA-DRB1*07:01;HLA-DRB4*01:03
304871	533541	RPFLAILGGAKVADK	15	206	220	P07205	reviewed	Homo sapiens	33858848	2021	8	HLA-A*03:01; HLA-A*29:02; HLA-B*07:02; HLA-B*44:03; HLA-C*07:02; HLA-C*16:01; HLA-DPA1*01:03/DPB1*04:01; HLA-DPA1*01:03/DPB1*14:01; HLA-DPA1*02:01/DPB1*04:01; HLA-DPA1*02:01/DPB1*14:01; HLA-DQA1*01:01/DQB1*05:01; HLA-DQA1*01:01/DQB1*06:02; HLA-DQA1*01:02/DQB1*05:01; HLA-DQA1*01:02/DQB1*06:02; HLA-DRB1*01:01; HLA-DRB1*15:01; HLA-DRB5*01:01
360623	846336	KSGVYQHVTGEMMGG	15	263	277	P07858	reviewed	Homo sapiens	33858848	2021	8	HLA-DQB1*02:01;HLA-DQB1*02:02;HLA-DRB1*03:01;HLA-DRB1*07:01;HLA-DQB1*05:01;HLA-DRB1*01:01
509172	119877	FSETGAGKHVPRAVF	15	53	67	P0DPH7	reviewed	Homo sapiens	33592498	2021	8	HLA-DPB1*02:01;HLA-DPB1*17:01;HLA-DQB1*02:02;HLA-DQB1*03:01;HLA-DRB1*07:01;HLA-DRB1*13:05
283576	547650	NDDIIVNWVNETLRE	15	517	531	P13796	reviewed	Homo sapiens	33858848	2021	8	HLA-DRB1*15:01;HLA-DRB5*01:01
347395	519000	IPQNFIADYFETSSQ	15	43	57	P16619	reviewed	Homo sapiens	33858848	2021	8	HLA-DQB1*02:02;HLA-DQB1*06:02;HLA-DRB1*07:01;HLA-DRB1*15:01;HLA-DQB1*03:03;HLA-DQB1*04:02;HLA-DRB1*08:01;HLA-DRB1*09:01;HLA-DQB1*02:01;HLA-DQB1*05:01;HLA-DRB1*01:01;HLA-DRB1*03:01
499651	514911	ELNKSINPDEAVAYG	15	360	374	P17066	reviewed	Homo sapiens	33592498	2021	8	HLA-DRB1*13:02;HLA-DRB3*03:01
470161	544817	RNIIHGSDSVKSAEK	15	114	128	P22392	reviewed	Homo sapiens	34357683	2021	8	HLA-DRB1*04:01;HLA-DRB4*01:03
362162	1223528	GPKPVVFLQHGLLAD	15	77	91	P38571	reviewed	Homo sapiens	33858848	2021	8	HLA-A*32:01; HLA-A*68:01; HLA-B*15:01; HLA-B*44:02; HLA-C*03:03; HLA-C*07:04; HLA-DQA1*05:05/DQB1*03:01; HLA-DRB1*13:03; HLA-DRB1*14:01
286510	1220346	GGWIKANPVPDGHSR	15	131	145	P42892	reviewed	Homo sapiens	33858848	2021	8	HLA-DRB1*13:01;HLA-DRB3*02:02
307415	690858	IQAVLSLYASGRTTG	15	137	151	P63267	reviewed	Homo sapiens	33858848	2021	8	HLA-A*02:01; HLA-A*26:08; HLA-B*15:01; HLA-B*44:02; HLA-C*03:04; HLA-C*05:01; HLA-DPA1*01:03/DPB1*02:01; HLA-DPA1*01:03/DPB1*02:01; HLA-DPA1*01:03/DPB1*04:01; HLA-DPA1*01:03/DPB1*04:01; HLA-DQA1*01:02/DQB1*03:01; HLA-DQA1*01:02/DQB1*06:02; HLA-DQA1*05:05/DQB1*03:01; HLA-DQA1*05:05/DQB1*06:02; HLA-DRB1*11:01; HLA-DRB1*15:01; HLA-DRB3*02:02; HLA-DRB5*01:01
485504	529265	VPRSGEVYTCQVEHP	15	193	207	P79483	reviewed	Homo sapiens	34357683	2021	8	unknown
294772	643216	FVQYFHRVPFHRVDT	15	119	133	Q6DKI2	reviewed	Homo sapiens	33858848	2021	8	HLA-A*01:01; HLA-A*03:01; HLA-B*07:02; HLA-B*07:06; HLA-C*07:02; HLA-C*15:05; HLA-DPA1*01:03/DPB1*04:01; HLA-DPA1*01:03/DPB1*04:01; HLA-DPA1*01:03/DPB1*104:01; HLA-DPA1*01:03/DPB1*104:01; HLA-DQA1*01:02/DQB1*03:02; HLA-DQA1*01:02/DQB1*06:02; HLA-DQA1*03:03/DQB1*03:02; HLA-DQA1*03:03/DQB1*06:02; HLA-DRB1*04:05; HLA-DRB1*15:01; HLA-DRB4*01:03; HLA-DRB5*01:01
264263	817802	SFQFGYNTGVINAPE	15	45	59	Q8TDB8	reviewed	Homo sapiens	33858848	2021	8	HLA-DRB1*14:01;HLA-DRB3*02:02
306304	850486	VVHSFSHNVGPGDKY	15	47	61	Q969H8	reviewed	Homo sapiens	33858848	2021	8	HLA-DRB1*11:01;HLA-DRB3*02:02
237904	592951	SKMSYLQMRNSQAHR	15	205	219	Q9BXS4	reviewed	Homo sapiens	33858848	2021	8	HLA-DQB1*02:01;HLA-DQB1*05:01;HLA-DRB1*01:01;HLA-DRB1*03:01
317225	1199184	DRDHYIPNTLNPVFG	15	1589	1603	Q9NZM1	reviewed	Homo sapiens	33858848	2021	8	HLA-DPB1*02:01;HLA-DPB1*17:01;HLA-DQB1*02:02;HLA-DQB1*03:01;HLA-DRB1*07:01;HLA-DRB1*13:05
605620	519584	KDEPKSGEEALIIPP	15	17	31	Q9Y287	reviewed	Homo sapiens	33968037	2021	8	HLA-DPB1*02:01;HLA-DPB1*17:01;HLA-DQB1*02:02;HLA-DQB1*03:01;HLA-DRB1*07:01;HLA-DRB1*13:05
246317	1194020	DEDTIHIWKTNSLPL	15	1672	1686	O15031	reviewed	Homo sapiens	33858848	2021	7	HLA-DRB1*13:02;HLA-DRB3*03:01
355823	759664	FDMFALTRGSSLADQ	15	366	380	O60784	reviewed	Homo sapiens	33858848	2021	7	HLA-DRB1*07:01;HLA-DRB4*01:03
364221	1262324	NRKTILEDEKRLAHP	15	594	608	P01130	reviewed	Homo sapiens	33858848	2021	7	HLA-DRB1*03:01;HLA-DRB3*01:01
337551	1221247	GKDYIALNEDLRSWT	15	144	158	P01889	reviewed	Homo sapiens	33858848	2021	7	HLA-DRB1*04:01;HLA-DRB4*01:03
276240	850590	YDGKDYIALNEDLRS	15	142	156	P01893	reviewed	Homo sapiens	33858848	2021	7	HLA-A*03:01; HLA-A*29:02; HLA-B*07:02; HLA-B*44:03; HLA-C*07:02; HLA-C*16:01; HLA-DPA1*01:03/DPB1*04:01; HLA-DPA1*01:03/DPB1*14:01; HLA-DPA1*02:01/DPB1*04:01; HLA-DPA1*02:01/DPB1*14:01; HLA-DQA1*01:01/DQB1*05:01; HLA-DQA1*01:01/DQB1*06:02; HLA-DQA1*01:02/DQB1*05:01; HLA-DQA1*01:02/DQB1*06:02; HLA-DRB1*01:01; HLA-DRB1*15:01; HLA-DRB5*01:01
410415	1089303	AKKETVWRLEEFGRF	15	62	76	P01903	reviewed	Homo sapiens	34357683	2021	7	HLA-DQB1*02:01;HLA-DQB1*05:01;HLA-DRB1*01:01;HLA-DRB1*03:01
507297	527469	TGVSETVFLPREDHL	15	155	169	P01903	reviewed	Homo sapiens	33592498	2021	7	HLA-DRB1*13:01;HLA-DRB3*02:02
329484	462706	MNTFSVVPSPKVSDT	15	164	178	P07437	reviewed	Homo sapiens	33858848	2021	7	HLA-A*01:01; HLA-A*25:01; HLA-B*13:02; HLA-B*39:01; HLA-C*06:02; HLA-C*12:03; HLA-DPA1*01:03/DPB1*02:01; HLA-DPA1*01:03/DPB1*17:01; HLA-DPA1*02:01/DPB1*02:01; HLA-DPA1*02:01/DPB1*17:01; HLA-DQA1*01:02/DQB1*05:01; HLA-DQA1*01:02/DQB1*05:02; HLA-DQA1*01:05/DQB1*05:01; HLA-DQA1*01:05/DQB1*05:02; HLA-DRB1*10:01; HLA-DRB1*16:01; HLA-DRB5*02:02
426685	1209338	EVEYTVNKGPASSNR	15	145	159	P0CAP2	reviewed	Homo sapiens	34357683	2021	7	HLA-DRB1*13:01;HLA-DRB3*02:02
331001	240643	VGYVDDTQFVRFDSD	15	49	63	P10321	reviewed	Homo sapiens	33858848	2021	7	HLA-A*01:01; HLA-A*03:01; HLA-B*07:02; HLA-B*07:06; HLA-C*07:02; HLA-C*15:05; HLA-DPA1*01:03/DPB1*04:01; HLA-DPA1*01:03/DPB1*04:01; HLA-DPA1*01:03/DPB1*104:01; HLA-DPA1*01:03/DPB1*104:01; HLA-DQA1*01:02/DQB1*03:02; HLA-DQA1*01:02/DQB1*06:02; HLA-DQA1*03:03/DQB1*03:02; HLA-DQA1*03:03/DQB1*06:02; HLA-DRB1*04:05; HLA-DRB1*15:01; HLA-DRB4*01:03; HLA-DRB5*01:01
343890	464294	EPRFISVGYVDDTQF	15	43	57	P10321	reviewed	Homo sapiens	33858848	2021	7	HLA-A*01:01; HLA-A*25:01; HLA-B*13:02; HLA-B*39:01; HLA-C*06:02; HLA-C*12:03; HLA-DPA1*01:03/DPB1*02:01; HLA-DPA1*01:03/DPB1*17:01; HLA-DPA1*02:01/DPB1*02:01; HLA-DPA1*02:01/DPB1*17:01; HLA-DQA1*01:02/DQB1*05:01; HLA-DQA1*01:02/DQB1*05:02; HLA-DQA1*01:05/DQB1*05:01; HLA-DQA1*01:05/DQB1*05:02; HLA-DRB1*10:01; HLA-DRB1*16:01; HLA-DRB5*02:02
440543	438218	INEPTAAAIAYGLDK	15	173	187	P11142	reviewed	Homo sapiens	34357683	2021	7	unknown
315628	692981	VQPKVTVYPSKTQPL	15	124	138	P13762	reviewed	Homo sapiens	33858848	2021	7	HLA-A*01:01; HLA-A*25:01; HLA-B*13:02; HLA-B*39:01; HLA-C*06:02; HLA-C*12:03; HLA-DPA1*01:03/DPB1*02:01; HLA-DPA1*01:03/DPB1*17:01; HLA-DPA1*02:01/DPB1*02:01; HLA-DPA1*02:01/DPB1*17:01; HLA-DQA1*01:02/DQB1*05:01; HLA-DQA1*01:02/DQB1*05:02; HLA-DQA1*01:05/DQB1*05:01; HLA-DQA1*01:05/DQB1*05:02; HLA-DRB1*10:01; HLA-DRB1*16:01; HLA-DRB5*02:02
604763	1122560	VRAKFRSNLPAKAIG	15	84	98	P18077	reviewed	Homo sapiens	33968037	2021	7	HLA-DPB1*02:01;HLA-DPB1*17:01;HLA-DQB1*02:02;HLA-DQB1*03:01;HLA-DRB1*07:01;HLA-DRB1*13:05
238001	762384	LGPSISPSHSQRIAG	15	560	574	P20702	reviewed	Homo sapiens	33858848	2021	7	HLA-DRB1*07:01
411014	511355	AMGIMNSFVNDIFER	15	59	73	P23527	reviewed	Homo sapiens	34357683	2021	7	HLA-DRB1*01:01;HLA-DRB1*15:01;HLA-DRB5*01:01
499321	1136718	EERNLLSVAYKNVVG	15	39	53	P31947	reviewed	Homo sapiens	33592498	2021	7	HLA-DPB1*02:01;HLA-DPB1*17:01;HLA-DQB1*02:02;HLA-DQB1*03:01;HLA-DRB1*07:01;HLA-DRB1*13:05
321818	598958	LRPWWKNSSVEAFKR	15	626	640	P42892	reviewed	Homo sapiens	33858848	2021	7	HLA-DPB1*02:01;HLA-DPB1*17:01;HLA-DQB1*02:02;HLA-DQB1*03:01;HLA-DRB1*07:01;HLA-DRB1*13:05
264394	850650	YKKNLMALKKFVMVK	15	215	229	P50897	reviewed	Homo sapiens	33858848	2021	7	HLA-DPB1*02:01;HLA-DPB1*17:01;HLA-DQB1*02:02;HLA-DQB1*03:01;HLA-DRB1*07:01;HLA-DRB1*13:05
270630	553615	LEKIVLDNSVFSEHR	15	1008	1022	P53675	reviewed	Homo sapiens	33858848	2021	7	HLA-DRB1*04:01;HLA-DRB4*01:03
374885	533371	QKEITALAPSTMKIK	15	314	328	P63261	reviewed	Homo sapiens	33858848	2021	7	HLA-A*02:01; HLA-A*11:01; HLA-B*15:01; HLA-B*35:01; HLA-C*03:04; HLA-C*04:01; HLA-DPA1*01:03/DPB1*02:01; HLA-DPA1*01:03/DPB1*09:01; HLA-DPA1*02:01/DPB1*02:01; HLA-DPA1*02:01/DPB1*09:01; HLA-DQA1*01:01/DQB1*03:01; HLA-DQA1*01:01/DQB1*05:01; HLA-DQA1*05:05/DQB1*03:01; HLA-DQA1*05:05/DQB1*05:01; HLA-DRB1*01:01; HLA-DRB1*12:01; HLA-DRB3*02:02
312370	533607	RYEEIVKEVSTYIKK	15	166	180	P68104	reviewed	Homo sapiens	33858848	2021	7	HLA-DQB1*02:01;HLA-DQB1*05:01;HLA-DRB1*01:01;HLA-DRB1*03:01
362783	119755	AQVIILNHPGQISAG	15	342	356	P68104	reviewed	Homo sapiens	33858848	2021	7	HLA-DRB1*13:02;HLA-DRB3*03:01
597061	237498	VDNIIKAAPRKRVPD	15	517	531	P78371	reviewed	Homo sapiens	33968037	2021	7	HLA-DRB1*14:01;HLA-DRB3*02:02
285632	141414	SDVGEYRAVTELGRP	15	71	85	P79483	reviewed	Homo sapiens	33858848	2021	7	HLA-DRB1*15:01;HLA-DRB5*01:01
261414	762739	LRRYVRAENKDRLHT	15	493	507	Q06481	reviewed	Homo sapiens	33858848	2021	7	HLA-DPB1*02:01;HLA-DPB1*17:01;HLA-DQB1*02:02;HLA-DQB1*03:01;HLA-DRB1*07:01;HLA-DRB1*13:05
370247	761211	IPPFHPFHPFPALPE	15	596	610	Q06481	reviewed	Homo sapiens	33858848	2021	7	HLA-DRB1*15:01;HLA-DRB5*01:01
454622	846932	LPASVHALTGVDLSK	15	402	416	Q14254	reviewed	Homo sapiens	34357683	2021	7	HLA-DQB1*02:01;HLA-DQB1*05:01;HLA-DRB1*01:01;HLA-DRB1*03:01
260287	1199758	DSIAIFSPTHGMVIR	15	58	72	Q15762	reviewed	Homo sapiens	33858848	2021	7	HLA-DRB1*07:01;HLA-DRB4*01:03
354514	550961	DSGDGVTHTVPIYEG	15	854	868	Q6S8J3	reviewed	Homo sapiens	33858848	2021	7	HLA-A*01:01; HLA-A*25:01; HLA-B*13:02; HLA-B*39:01; HLA-C*06:02; HLA-C*12:03; HLA-DPA1*01:03/DPB1*02:01; HLA-DPA1*01:03/DPB1*17:01; HLA-DPA1*02:01/DPB1*02:01; HLA-DPA1*02:01/DPB1*17:01; HLA-DQA1*01:02/DQB1*05:01; HLA-DQA1*01:02/DQB1*05:02; HLA-DQA1*01:05/DQB1*05:01; HLA-DQA1*01:05/DQB1*05:02; HLA-DRB1*10:01; HLA-DRB1*16:01; HLA-DRB5*02:02
357582	919769	AEREIVRDIKEKLCY	15	904	918	Q6S8J3	reviewed	Homo sapiens	33858848	2021	7	HLA-A*03:01; HLA-A*24:02; HLA-B*35:03; HLA-B*45:01; HLA-C*04:01; HLA-C*16:01; HLA-DPA1*01:03/DPB1*02:01; HLA-DQA1*01:01/DQB1*05:03; HLA-DQA1*01:01/DQB1*06:02; HLA-DQA1*01:02/DQB1*05:03; HLA-DQA1*01:02/DQB1*06:02; HLA-DRB1*14:54; HLA-DRB1*15:01; HLA-DRB3*02:02; HLA-DRB5*01:01
275589	511355	AMGIMNSFVNDIFER	15	59	73	Q93079	reviewed	Homo sapiens	33858848	2021	7	HLA-A*01:01; HLA-A*69:01; HLA-B*37:01; HLA-B*49:01; HLA-C*06:02; HLA-C*07:01; HLA-DPA1*01:03/DPB1*03:01; HLA-DPA1*01:03/DPB1*04:01; HLA-DQA1*01:02/DQB1*03:03; HLA-DQA1*01:02/DQB1*06:04; HLA-DQA1*02:01/DQB1*03:03; HLA-DQA1*02:01/DQB1*06:04; HLA-DRB1*07:01; HLA-DRB1*13:02; HLA-DRB3*03:01; HLA-DRB4*01:03
239319	847440	NGRVYFVNHNTRITQ	15	451	465	Q96J02	reviewed	Homo sapiens	33858848	2021	7	HLA-DRB1*13:01;HLA-DRB3*02:02
305179	513135	DLEKDIISDTSGDFR	15	154	168	A6NMY6	reviewed	Homo sapiens	33858848	2021	6	HLA-A*24:02; HLA-A*30:01; HLA-B*13:02; HLA-B*35:08; HLA-C*04:01; HLA-C*06:02; HLA-DPA1*01:03/DPB1*03:01; HLA-DPA1*01:03/DPB1*04:02; HLA-DQA1*02:01/DQB1*02:02; HLA-DRB1*07:01; HLA-DRB4*01:03
298107	1203273	EEIRANVAVVSGAPL	15	64	78	O00560	reviewed	Homo sapiens	33858848	2021	6	HLA-DPB1*02:01;HLA-DPB1*17:01;HLA-DQB1*02:02;HLA-DQB1*03:01;HLA-DRB1*07:01;HLA-DRB1*13:05
271598	844625	GRKVNWMVRLPVSEG	15	519	533	O00754	reviewed	Homo sapiens	33858848	2021	6	HLA-DRB1*13:02;HLA-DRB3*03:01
285450	766123	VLHLLRYRNWHARSL	15	771	785	O94985	reviewed	Homo sapiens	33858848	2021	6	HLA-DRB1*15:01;HLA-DRB5*01:01
316942	423419	LQPFDYDPNEKSKHK	15	73	87	O95292	reviewed	Homo sapiens	33858848	2021	6	HLA-DRB1*11:04;HLA-DRB1*04:01
291228	493243	LRWEPSSQSTVPIVG	15	296	310	P01889	reviewed	Homo sapiens	33858848	2021	6	HLA-DRB1*04:01;HLA-DRB4*01:03
373263	764379	RNTQIYKAQAQTDRE	15	86	100	P01889	reviewed	Homo sapiens	33858848	2021	6	HLA-DRB1*15:01;HLA-DRB5*01:01
428934	437425	FQKWAAVVVPSGEEQ	15	265	279	P01889	reviewed	Homo sapiens	34357683	2021	6	unknown
412881	233436	ASFEAQGALANIAVD	15	77	91	P01903	reviewed	Homo sapiens	34357683	2021	6	unknown
264930	1247681	LDRYFYNQEESVRFD	15	56	70	P01911	reviewed	Homo sapiens	33858848	2021	6	HLA-DRB1*11:01;HLA-DRB1*15:01;HLA-DQB1*03:01;HLA-DQB1*06:02;HLA-DPB1*02:01;HLA-DPB1*16:01;HLA-DPB1*01:01;HLA-DPB1*04:01
508529	557614	VSSVYEQHESTPLRG	15	1429	1443	P02751	reviewed	Homo sapiens	33592498	2021	6	HLA-DRB1*03:02;HLA-DRB1*11:01;HLA-DRB1*04:01;HLA-DRB1*07:01;HLA-DRB1*01:01;HLA-DRB1*16:01;HLA-DRB1*15:01;HLA-DRB1*11:03;HLA-DRB1*13:01;HLA-DRB1*03:01;HLA-DRB1*03:147
403004	1381351	GKLVINGNPITIFQE	15	65	79	P04406	reviewed	Homo sapiens	33936100	2021	6	HLA-DRB1*14:01;HLA-DRB3*02:02
240477	1260664	NIQPIFAVTSRMVKT	15	315	329	P05107	reviewed	Homo sapiens	33858848	2021	6	HLA-DRB1*16:01;HLA-DRB5*02:02
300966	764637	SDESYTLLVKEPVAV	15	145	159	P07686	reviewed	Homo sapiens	33858848	2021	6	HLA-DRB1*11:01;HLA-DRB3*02:02
343848	766178	VNAFSNFFSGPIVVH	15	838	852	P08575	reviewed	Homo sapiens	33858848	2021	6	HLA-DRB1*09:01;HLA-DRB4*01:03
320281	1219085	GEVAPDAKSFVLNLG	15	22	36	P09382	reviewed	Homo sapiens	33858848	2021	6	HLA-DRB1*03:01;HLA-DRB3*01:01
290685	552021	GHPQYLLDSNSWIEE	15	1697	1711	P0C0L5	reviewed	Homo sapiens	33858848	2021	6	HLA-A*01:01; HLA-A*02:01; HLA-B*08:01; HLA-B*44:02; HLA-C*07:01; HLA-C*07:04; HLA-DPA1*01:03/DPB1*01:01; HLA-DPA1*01:03/DPB1*03:01; HLA-DPA1*02:01/DPB1*01:01; HLA-DPA1*02:01/DPB1*03:01; HLA-DQA1*05:01/DQB1*02:01; HLA-DQA1*05:01/DQB1*03:01; HLA-DRB1*03:01; HLA-DRB1*11:01; HLA-DRB3*01:01; HLA-DRB3*02:02
287230	758834	DMEKIWHHTFYNELR	15	744	758	P0CG39	reviewed	Homo sapiens	33858848	2021	6	HLA-A*01:01; HLA-A*25:01; HLA-B*13:02; HLA-B*39:01; HLA-C*06:02; HLA-C*12:03; HLA-DPA1*01:03/DPB1*02:01; HLA-DPA1*01:03/DPB1*17:01; HLA-DPA1*02:01/DPB1*02:01; HLA-DPA1*02:01/DPB1*17:01; HLA-DQA1*01:02/DQB1*05:01; HLA-DQA1*01:02/DQB1*05:02; HLA-DQA1*01:05/DQB1*05:01; HLA-DQA1*01:05/DQB1*05:02; HLA-DRB1*10:01; HLA-DRB1*16:01; HLA-DRB5*02:02
238218	560688	QPGVLIQVYEGERAM	15	435	449	P0DMV8	reviewed	Homo sapiens	33858848	2021	6	HLA-A*03:01; HLA-A*29:02; HLA-B*07:02; HLA-B*44:03; HLA-C*07:02; HLA-C*16:01; HLA-DPA1*01:03/DPB1*04:01; HLA-DPA1*01:03/DPB1*14:01; HLA-DPA1*02:01/DPB1*04:01; HLA-DPA1*02:01/DPB1*14:01; HLA-DQA1*01:01/DQB1*05:01; HLA-DQA1*01:01/DQB1*06:02; HLA-DQA1*01:02/DQB1*05:01; HLA-DQA1*01:02/DQB1*06:02; HLA-DRB1*01:01; HLA-DRB1*15:01; HLA-DRB5*01:01
359626	526615	SPVKAGVETTTPSKQ	15	47	61	P0DOY3	reviewed	Homo sapiens	33858848	2021	6	HLA-DRB1*07:01;HLA-DRB4*01:03
274814	239832	ISVGYVDDTQFVRFD	15	47	61	P10321	reviewed	Homo sapiens	33858848	2021	6	HLA-A*02:05; HLA-A*11:01; HLA-B*40:02; HLA-B*58:01; HLA-C*02:02; HLA-C*07:01; HLA-DPA1*01:03/DPB1*02:01; HLA-DPA1*01:03/DPB1*04:02; HLA-DQA1*01:01/DQB1*05:01; HLA-DQA1*01:01/DQB1*06:02; HLA-DQA1*01:02/DQB1*05:01; HLA-DQA1*01:02/DQB1*06:02; HLA-DRB1*10:01; HLA-DRB1*15:01; HLA-DRB5*01:01
297835	535553	EGERAMTKDNNLLGK	15	444	458	P11142	reviewed	Homo sapiens	33858848	2021	6	HLA-DQB1*02:01;HLA-DQB1*02:02;HLA-DRB1*03:01;HLA-DRB1*07:01;HLA-DQB1*05:01;HLA-DRB1*01:01
317985	227353	LNVLRIINEPTAAAI	15	167	181	P11142	reviewed	Homo sapiens	33858848	2021	6	HLA-A*02:05; HLA-A*11:01; HLA-B*40:02; HLA-B*58:01; HLA-C*02:02; HLA-C*07:01; HLA-DPA1*01:03/DPB1*02:01; HLA-DPA1*01:03/DPB1*04:02; HLA-DQA1*01:01/DQB1*05:01; HLA-DQA1*01:01/DQB1*06:02; HLA-DQA1*01:02/DQB1*05:01; HLA-DQA1*01:02/DQB1*06:02; HLA-DRB1*10:01; HLA-DRB1*15:01; HLA-DRB5*01:01
531552	1390767	VPMYIGEISPTALRG	15	138	152	P11169	reviewed	Homo sapiens	33592498	2021	6	unknown
311646	556057	SGSGISPSHSQRIAG	15	559	573	P11215	reviewed	Homo sapiens	33858848	2021	6	HLA-DQB1*02:02;HLA-DQB1*06:02;HLA-DRB1*07:01;HLA-DRB1*15:01;HLA-DQB1*02:01;HLA-DRB1*03:01;HLA-DQB1*03:03;HLA-DQB1*04:02;HLA-DRB1*08:01;HLA-DRB1*09:01
241946	1262819	NTILPDARDPAFKAA	15	307	321	P11279	reviewed	Homo sapiens	33858848	2021	6	HLA-DPB1*02:01;HLA-DPB1*17:01;HLA-DQB1*02:02;HLA-DQB1*03:01;HLA-DRB1*07:01;HLA-DRB1*13:05
337090	845886	KGKLEEQRPERVKPF	15	100	114	P13693	reviewed	Homo sapiens	33858848	2021	6	HLA-DQB1*02:01;HLA-DQB1*05:01;HLA-DRB1*01:01;HLA-DRB1*03:01
335006	690066	FIKIFHGLKSTDVAK	15	74	88	P13796	reviewed	Homo sapiens	33858848	2021	6	HLA-DQB1*02:01;HLA-DQB1*05:01;HLA-DRB1*01:01;HLA-DRB1*03:01
268781	845379	INYYDMNAANVGWNN	15	97	111	P14174	reviewed	Homo sapiens	33858848	2021	6	HLA-DRB1*13:01;HLA-DRB3*02:02
592733	544384	PEFDGKRFQNVAKEG	15	581	595	P14625	reviewed	Homo sapiens	33968037	2021	6	HLA-DPB1*02:01;HLA-DPB1*17:01;HLA-DQB1*02:02;HLA-DQB1*03:01;HLA-DRB1*07:01;HLA-DRB1*13:05
592740	1157895	LPEFDGKRFQNVAKE	15	580	594	P14625	reviewed	Homo sapiens	33968037	2021	6	HLA-DPB1*02:01;HLA-DPB1*17:01;HLA-DQB1*02:02;HLA-DQB1*03:01;HLA-DRB1*07:01;HLA-DRB1*13:05
528445	763498	NSLTYQVLDVQRYPL	15	372	386	P15291	reviewed	Homo sapiens	33592498	2021	6	HLA-DRB1*07:01;HLA-DRB4*01:03
362836	758926	DQVDIYEFLPSKRKT	15	336	350	P15907	reviewed	Homo sapiens	33858848	2021	6	HLA-DRB1*16:01;HLA-DRB5*02:02
265813	550231	APHYYEQTRGGQVSV	15	480	494	P20702	reviewed	Homo sapiens	33858848	2021	6	HLA-A*02:01; HLA-A*11:01; HLA-B*15:01; HLA-B*35:01; HLA-C*03:04; HLA-C*04:01; HLA-DPA1*01:03/DPB1*02:01; HLA-DPA1*01:03/DPB1*09:01; HLA-DPA1*02:01/DPB1*02:01; HLA-DPA1*02:01/DPB1*09:01; HLA-DQA1*01:01/DQB1*03:01; HLA-DQA1*01:01/DQB1*05:01; HLA-DQA1*05:05/DQB1*03:01; HLA-DQA1*05:05/DQB1*05:01; HLA-DRB1*01:01; HLA-DRB1*12:01; HLA-DRB3*02:02
333057	760461	GPSISPSHSQRIAGS	15	561	575	P20702	reviewed	Homo sapiens	33858848	2021	6	HLA-DRB1*07:01
273571	759457	EPGNYIINIKFADQH	15	2110	2124	P21333	reviewed	Homo sapiens	33858848	2021	6	HLA-DPB1*02:01;HLA-DPB1*17:01;HLA-DQB1*02:02;HLA-DQB1*03:01;HLA-DRB1*07:01;HLA-DRB1*13:05
318831	531610	ESLRYKLLGGLAVRR	15	103	117	P23396	reviewed	Homo sapiens	33858848	2021	6	HLA-DQB1*02:01;HLA-DQB1*05:01;HLA-DRB1*01:01;HLA-DRB1*03:01
333766	761052	IGDFGLTKAIETDKE	15	1019	1033	P23458	reviewed	Homo sapiens	33858848	2021	6	HLA-DRB1*07:01;HLA-DRB4*01:03
362997	1247071	LATLETLTKHYGAEI	15	271	285	P23458	reviewed	Homo sapiens	33858848	2021	6	HLA-DRB1*11:01;HLA-DRB3*02:02
304833	1148896	IMNSFVNDIFERIAG	15	62	76	P23527	reviewed	Homo sapiens	33858848	2021	6	HLA-A*01:01; HLA-A*03:01; HLA-B*07:02; HLA-B*07:06; HLA-C*07:02; HLA-C*15:05; HLA-DPA1*01:03/DPB1*04:01; HLA-DPA1*01:03/DPB1*04:01; HLA-DPA1*01:03/DPB1*104:01; HLA-DPA1*01:03/DPB1*104:01; HLA-DQA1*01:02/DQB1*03:02; HLA-DQA1*01:02/DQB1*06:02; HLA-DQA1*03:03/DQB1*03:02; HLA-DQA1*03:03/DQB1*06:02; HLA-DRB1*04:05; HLA-DRB1*15:01; HLA-DRB4*01:03; HLA-DRB5*01:01
256592	1257419	MDSGYRPNLSPEEAY	15	211	225	P28062	reviewed	Homo sapiens	33858848	2021	6	HLA-DPB1*02:01;HLA-DPB1*17:01;HLA-DQB1*02:02;HLA-DQB1*03:01;HLA-DRB1*07:01;HLA-DRB1*13:05
328240	532263	IPKFLMANGQLVKML	15	77	91	P31150	reviewed	Homo sapiens	33858848	2021	6	HLA-A*03:01; HLA-A*29:02; HLA-B*07:02; HLA-B*44:03; HLA-C*07:02; HLA-C*16:01; HLA-DPA1*01:03/DPB1*04:01; HLA-DPA1*01:03/DPB1*14:01; HLA-DPA1*02:01/DPB1*04:01; HLA-DPA1*02:01/DPB1*14:01; HLA-DQA1*01:01/DQB1*05:01; HLA-DQA1*01:01/DQB1*06:02; HLA-DQA1*01:02/DQB1*05:01; HLA-DQA1*01:02/DQB1*06:02; HLA-DRB1*01:01; HLA-DRB1*15:01; HLA-DRB5*01:01
604393	560688	QPGVLIQVYEGERAM	15	437	451	P34931	reviewed	Homo sapiens	33968037	2021	6	HLA-DPB1*02:01;HLA-DPB1*17:01;HLA-DQB1*02:02;HLA-DQB1*03:01;HLA-DRB1*07:01;HLA-DRB1*13:05
277782	758350	ASNFLQPLPAWPIKV	15	294	308	P42785	reviewed	Homo sapiens	33858848	2021	6	HLA-DQB1*02:02;HLA-DQB1*06:02;HLA-DRB1*07:01;HLA-DRB1*15:01
323802	842904	DSRHLNFLTSEQALA	15	138	152	P42785	reviewed	Homo sapiens	33858848	2021	6	HLA-DQB1*02:01;HLA-DQB1*05:01;HLA-DRB1*01:01;HLA-DRB1*03:01
296098	433865	EGSYETAKVLLDHFA	15	2071	2085	P46531	reviewed	Homo sapiens	33858848	2021	6	HLA-A*01:01; HLA-A*25:01; HLA-B*13:02; HLA-B*39:01; HLA-C*06:02; HLA-C*12:03; HLA-DPA1*01:03/DPB1*02:01; HLA-DPA1*01:03/DPB1*17:01; HLA-DPA1*02:01/DPB1*02:01; HLA-DPA1*02:01/DPB1*17:01; HLA-DQA1*01:02/DQB1*05:01; HLA-DQA1*01:02/DQB1*05:02; HLA-DQA1*01:05/DQB1*05:01; HLA-DQA1*01:05/DQB1*05:02; HLA-DRB1*10:01; HLA-DRB1*16:01; HLA-DRB5*02:02
303125	1274442	SARMKLNWAVAAGAE	15	378	392	P48960	reviewed	Homo sapiens	33858848	2021	6	HLA-DRB1*13:01;HLA-DRB3*02:02
372415	766840	YTEVTRYLDFKVTEG	15	93	107	P50395	reviewed	Homo sapiens	33858848	2021	6	HLA-DRB1*03:02;HLA-DRB1*11:01;HLA-DRB1*04:01;HLA-DRB1*07:01;HLA-DRB1*01:01;HLA-DRB1*16:01;HLA-DRB1*15:01;HLA-DRB1*11:03;HLA-DRB1*13:01;HLA-DRB1*03:01;HLA-DRB1*03:147
341290	1298573	VRGVKYNQATPNFHQ	15	67	81	P50552	reviewed	Homo sapiens	33858848	2021	6	HLA-DRB1*13:01;HLA-DRB3*02:02
368573	1182685	ADKVVEEIRRRGGKA	15	55	69	P51659	reviewed	Homo sapiens	33858848	2021	6	HLA-DRB1*11:01;HLA-DRB3*02:02
440429	1148896	IMNSFVNDIFERIAG	15	62	76	P58876	reviewed	Homo sapiens	34357683	2021	6	unknown
326461	788830	DYGNFLANEASPLTV	15	53	67	P61421	reviewed	Homo sapiens	33858848	2021	6	HLA-A*02:01; HLA-A*11:01; HLA-B*15:01; HLA-B*35:01; HLA-C*03:04; HLA-C*04:01; HLA-DPA1*01:03/DPB1*02:01; HLA-DPA1*01:03/DPB1*09:01; HLA-DPA1*02:01/DPB1*02:01; HLA-DPA1*02:01/DPB1*09:01; HLA-DQA1*01:01/DQB1*03:01; HLA-DQA1*01:01/DQB1*05:01; HLA-DQA1*05:05/DQB1*03:01; HLA-DQA1*05:05/DQB1*05:01; HLA-DRB1*01:01; HLA-DRB1*12:01; HLA-DRB3*02:02
348251	850476	VVEFRHMRNHAYEPL	15	79	93	P61421	reviewed	Homo sapiens	33858848	2021	6	HLA-A*03:01; HLA-A*29:02; HLA-B*07:02; HLA-B*44:03; HLA-C*07:02; HLA-C*16:01; HLA-DPA1*01:03/DPB1*04:01; HLA-DPA1*01:03/DPB1*14:01; HLA-DPA1*02:01/DPB1*04:01; HLA-DPA1*02:01/DPB1*14:01; HLA-DQA1*01:01/DQB1*05:01; HLA-DQA1*01:01/DQB1*06:02; HLA-DQA1*01:02/DQB1*05:01; HLA-DQA1*01:02/DQB1*06:02; HLA-DRB1*01:01; HLA-DRB1*15:01; HLA-DRB5*01:01
301844	844948	HPLVFHTNRGPIKFN	15	48	62	P62826	reviewed	Homo sapiens	33858848	2021	6	HLA-DPB1*02:01;HLA-DPB1*17:01;HLA-DQB1*02:02;HLA-DQB1*03:01;HLA-DRB1*07:01;HLA-DRB1*13:05
425444	515166	EPSDTIENVKAKIQD	15	18	32	P62979	reviewed	Homo sapiens	34357683	2021	6	unknown
298659	603249	VLSGGTTMYPGIADR	15	299	313	P63267	reviewed	Homo sapiens	33858848	2021	6	HLA-A*02:05; HLA-A*11:01; HLA-B*40:02; HLA-B*58:01; HLA-C*02:02; HLA-C*07:01; HLA-DPA1*01:03/DPB1*02:01; HLA-DPA1*01:03/DPB1*04:02; HLA-DQA1*01:01/DQB1*05:01; HLA-DQA1*01:01/DQB1*06:02; HLA-DQA1*01:02/DQB1*05:01; HLA-DQA1*01:02/DQB1*06:02; HLA-DRB1*10:01; HLA-DRB1*15:01; HLA-DRB5*01:01
242005	538214	VFPSIVGRPRHQGVM	15	32	46	P68032	reviewed	Homo sapiens	33858848	2021	6	HLA-A*03:01; HLA-A*24:02; HLA-B*35:03; HLA-B*45:01; HLA-C*04:01; HLA-C*16:01; HLA-DPA1*01:03/DPB1*02:01; HLA-DQA1*01:01/DQB1*05:03; HLA-DQA1*01:01/DQB1*06:02; HLA-DQA1*01:02/DQB1*05:03; HLA-DQA1*01:02/DQB1*06:02; HLA-DRB1*14:54; HLA-DRB1*15:01; HLA-DRB3*02:02; HLA-DRB5*01:01
257228	1205223	EKEKYEITEQRKIDQ	15	236	250	Q02878	reviewed	Homo sapiens	33858848	2021	6	HLA-DRB1*07:01;HLA-DRB4*01:03
356554	542117	FPNLPYLIDGAHKIT	15	57	71	Q03013	reviewed	Homo sapiens	33858848	2021	6	HLA-A*24:02; HLA-A*30:01; HLA-B*13:02; HLA-B*35:08; HLA-C*04:01; HLA-C*06:02; HLA-DPA1*01:03/DPB1*03:01; HLA-DPA1*01:03/DPB1*04:02; HLA-DQA1*02:01/DQB1*02:02; HLA-DRB1*07:01; HLA-DRB4*01:03
296289	1290151	TSYLIGRQKIDGTER	15	579	593	Q07954	reviewed	Homo sapiens	33858848	2021	6	HLA-DQB1*02:02;HLA-DQB1*06:02;HLA-DRB1*07:01;HLA-DRB1*15:01;HLA-DQB1*02:01;HLA-DRB1*03:01;HLA-DQB1*03:03;HLA-DQB1*04:02;HLA-DRB1*08:01;HLA-DRB1*09:01
278611	1219443	GFPTIKIFGSNKNRP	15	97	111	Q15084	reviewed	Homo sapiens	33858848	2021	6	HLA-DRB1*16:01;HLA-DRB5*02:02
315439	1137405	EIRRYQKSTELLIRK	15	51	65	Q16695	reviewed	Homo sapiens	33858848	2021	6	HLA-A*01:01; HLA-A*25:01; HLA-B*13:02; HLA-B*39:01; HLA-C*06:02; HLA-C*12:03; HLA-DPA1*01:03/DPB1*02:01; HLA-DPA1*01:03/DPB1*17:01; HLA-DPA1*02:01/DPB1*02:01; HLA-DPA1*02:01/DPB1*17:01; HLA-DQA1*01:02/DQB1*05:01; HLA-DQA1*01:02/DQB1*05:02; HLA-DQA1*01:05/DQB1*05:01; HLA-DQA1*01:05/DQB1*05:02; HLA-DRB1*10:01; HLA-DRB1*16:01; HLA-DRB5*02:02
345731	239298	AEILELAGNAARDNK	15	61	75	Q16777	reviewed	Homo sapiens	33858848	2021	6	HLA-A*03:01; HLA-A*29:02; HLA-B*07:02; HLA-B*44:03; HLA-C*07:02; HLA-C*16:01; HLA-DPA1*01:03/DPB1*04:01; HLA-DPA1*01:03/DPB1*14:01; HLA-DPA1*02:01/DPB1*04:01; HLA-DPA1*02:01/DPB1*14:01; HLA-DQA1*01:01/DQB1*05:01; HLA-DQA1*01:01/DQB1*06:02; HLA-DQA1*01:02/DQB1*05:01; HLA-DQA1*01:02/DQB1*06:02; HLA-DRB1*01:01; HLA-DRB1*15:01; HLA-DRB5*01:01
338531	1216671	FVPIKVEQIEAGTPG	15	401	415	Q16881	reviewed	Homo sapiens	33858848	2021	6	HLA-DPB1*02:01;HLA-DPB1*17:01;HLA-DQB1*02:02;HLA-DQB1*03:01;HLA-DRB1*07:01;HLA-DRB1*13:05
406085	1572064	GPDWLLDVSHLVAPH	15	570	584	Q24JP5	reviewed	Homo sapiens	33936100	2021	6	HLA-DRB1*14:01;HLA-DRB3*02:02
496471	70344	VPIYEGYALPHAILR	15	164	178	Q562R1	reviewed	Homo sapiens	34433824	2021	6	unknown
598591	1129977	ATRLVGSGFKVVVGS	15	44	58	Q658P3	reviewed	Homo sapiens	33968037	2021	6	HLA-DPB1*02:01;HLA-DPB1*17:01;HLA-DQB1*02:02;HLA-DQB1*03:01;HLA-DRB1*07:01;HLA-DRB1*13:05
297914	640987	AVVEPYNSILTTHTT	15	180	194	Q6PEY2	reviewed	Homo sapiens	33858848	2021	6	HLA-A*01:01; HLA-A*03:01; HLA-B*07:02; HLA-B*07:06; HLA-C*07:02; HLA-C*15:05; HLA-DPA1*01:03/DPB1*04:01; HLA-DPA1*01:03/DPB1*04:01; HLA-DPA1*01:03/DPB1*104:01; HLA-DPA1*01:03/DPB1*104:01; HLA-DQA1*01:02/DQB1*03:02; HLA-DQA1*01:02/DQB1*06:02; HLA-DQA1*03:03/DQB1*03:02; HLA-DQA1*03:03/DQB1*06:02; HLA-DRB1*04:05; HLA-DRB1*15:01; HLA-DRB4*01:03; HLA-DRB5*01:01
359532	1105444	KPSLLTLQGPVLAPG	15	224	238	Q6PI73	reviewed	Homo sapiens	33858848	2021	6	HLA-A*03:01; HLA-A*29:02; HLA-B*07:02; HLA-B*44:03; HLA-C*07:02; HLA-C*16:01; HLA-DPA1*01:03/DPB1*04:01; HLA-DPA1*01:03/DPB1*14:01; HLA-DPA1*02:01/DPB1*04:01; HLA-DPA1*02:01/DPB1*14:01; HLA-DQA1*01:01/DQB1*05:01; HLA-DQA1*01:01/DQB1*06:02; HLA-DQA1*01:02/DQB1*05:01; HLA-DQA1*01:02/DQB1*06:02; HLA-DRB1*01:01; HLA-DRB1*15:01; HLA-DRB5*01:01
299182	1239114	KEGVIEPDTDAPQEM	15	81	95	Q8IZP2	reviewed	Homo sapiens	33858848	2021	6	HLA-A*02:01; HLA-A*68:02; HLA-B*14:02; HLA-B*27:05; HLA-C*02:02; HLA-C*08:02; HLA-DPA1*01:03/DPB1*02:01; HLA-DPA1*02:01/DPB1*02:01; HLA-DQA1*03:02/DQB1*03:01; HLA-DQA1*03:02/DQB1*03:02; HLA-DQA1*05:05/DQB1*03:01; HLA-DQA1*05:05/DQB1*03:02; HLA-DRB1*04:01; HLA-DRB1*13:03; HLA-DRB3*01:01; HLA-DRB4*01:03
326245	533177	NPRLAILYAKRASVF	15	140	154	Q8IZP2	reviewed	Homo sapiens	33858848	2021	6	HLA-A*03:01; HLA-A*29:02; HLA-B*07:02; HLA-B*44:03; HLA-C*07:02; HLA-C*16:01; HLA-DPA1*01:03/DPB1*04:01; HLA-DPA1*01:03/DPB1*14:01; HLA-DPA1*02:01/DPB1*04:01; HLA-DPA1*02:01/DPB1*14:01; HLA-DQA1*01:01/DQB1*05:01; HLA-DQA1*01:01/DQB1*06:02; HLA-DQA1*01:02/DQB1*05:01; HLA-DQA1*01:02/DQB1*06:02; HLA-DRB1*01:01; HLA-DRB1*15:01; HLA-DRB5*01:01
314867	1266110	QEHTYRVVRFEVIPQ	15	198	212	Q92544	reviewed	Homo sapiens	33858848	2021	6	HLA-DQB1*02:02;HLA-DQB1*06:02;HLA-DRB1*07:01;HLA-DRB1*15:01
269287	1255570	LTAEILELAGNAARD	15	59	73	Q93077	reviewed	Homo sapiens	33858848	2021	6	HLA-A*03:01; HLA-A*29:02; HLA-B*07:02; HLA-B*44:03; HLA-C*07:02; HLA-C*16:01; HLA-DPA1*01:03/DPB1*04:01; HLA-DPA1*01:03/DPB1*14:01; HLA-DPA1*02:01/DPB1*04:01; HLA-DPA1*02:01/DPB1*14:01; HLA-DQA1*01:01/DQB1*05:01; HLA-DQA1*01:01/DQB1*06:02; HLA-DQA1*01:02/DQB1*05:01; HLA-DQA1*01:02/DQB1*06:02; HLA-DRB1*01:01; HLA-DRB1*15:01; HLA-DRB5*01:01
320910	522512	MNSFVNDIFERIAGE	15	63	77	Q93079	reviewed	Homo sapiens	33858848	2021	6	HLA-A*01:01; HLA-A*03:01; HLA-B*07:02; HLA-B*07:06; HLA-C*07:02; HLA-C*15:05; HLA-DPA1*01:03/DPB1*04:01; HLA-DPA1*01:03/DPB1*04:01; HLA-DPA1*01:03/DPB1*104:01; HLA-DPA1*01:03/DPB1*104:01; HLA-DQA1*01:02/DQB1*03:02; HLA-DQA1*01:02/DQB1*06:02; HLA-DQA1*03:03/DQB1*03:02; HLA-DQA1*03:03/DQB1*06:02; HLA-DRB1*04:05; HLA-DRB1*15:01; HLA-DRB4*01:03; HLA-DRB5*01:01
281512	758150	ANVIRYFPTQALNFA	15	88	102	Q9H0C2	reviewed	Homo sapiens	33858848	2021	6	HLA-A*01:01; HLA-A*25:01; HLA-B*13:02; HLA-B*39:01; HLA-C*06:02; HLA-C*12:03; HLA-DPA1*01:03/DPB1*02:01; HLA-DPA1*01:03/DPB1*17:01; HLA-DPA1*02:01/DPB1*02:01; HLA-DPA1*02:01/DPB1*17:01; HLA-DQA1*01:02/DQB1*05:01; HLA-DQA1*01:02/DQB1*05:02; HLA-DQA1*01:05/DQB1*05:01; HLA-DQA1*01:05/DQB1*05:02; HLA-DRB1*10:01; HLA-DRB1*16:01; HLA-DRB5*02:02
285012	531126	DHKFDLMYAKRAFVH	15	392	406	Q9NY65	reviewed	Homo sapiens	33858848	2021	6	HLA-A*03:01; HLA-A*29:02; HLA-B*07:02; HLA-B*44:03; HLA-C*07:02; HLA-C*16:01; HLA-DPA1*01:03/DPB1*04:01; HLA-DPA1*01:03/DPB1*14:01; HLA-DPA1*02:01/DPB1*04:01; HLA-DPA1*02:01/DPB1*14:01; HLA-DQA1*01:01/DQB1*05:01; HLA-DQA1*01:01/DQB1*06:02; HLA-DQA1*01:02/DQB1*05:01; HLA-DQA1*01:02/DQB1*06:02; HLA-DRB1*01:01; HLA-DRB1*15:01; HLA-DRB5*01:01
265922	1193320	DAWSYDINRAVDEKG	15	978	992	Q9NZM1	reviewed	Homo sapiens	33858848	2021	6	HLA-DPB1*02:01;HLA-DPB1*17:01;HLA-DQB1*02:02;HLA-DQB1*03:01;HLA-DRB1*07:01;HLA-DRB1*13:05
235876	1237139	IVPFLQVFGHGKANG	15	538	552	Q9Y666	reviewed	Homo sapiens	33858848	2021	6	HLA-A*01:01; HLA-A*03:01; HLA-B*07:02; HLA-B*07:06; HLA-C*07:02; HLA-C*15:05; HLA-DPA1*01:03/DPB1*04:01; HLA-DPA1*01:03/DPB1*04:01; HLA-DPA1*01:03/DPB1*104:01; HLA-DPA1*01:03/DPB1*104:01; HLA-DQA1*01:02/DQB1*03:02; HLA-DQA1*01:02/DQB1*06:02; HLA-DQA1*03:03/DQB1*03:02; HLA-DQA1*03:03/DQB1*06:02; HLA-DRB1*04:05; HLA-DRB1*15:01; HLA-DRB4*01:03; HLA-DRB5*01:01
350083	553316	KNTLYLQMNSLRAED	15	94	108	A0A0C4DH42	reviewed	Homo sapiens	33858848	2021	5	HLA-A*01:01; HLA-A*25:01; HLA-B*13:02; HLA-B*39:01; HLA-C*06:02; HLA-C*12:03; HLA-DPA1*01:03/DPB1*02:01; HLA-DPA1*01:03/DPB1*17:01; HLA-DPA1*02:01/DPB1*02:01; HLA-DPA1*02:01/DPB1*17:01; HLA-DQA1*01:02/DQB1*05:01; HLA-DQA1*01:02/DQB1*05:02; HLA-DQA1*01:05/DQB1*05:01; HLA-DQA1*01:05/DQB1*05:02; HLA-DRB1*10:01; HLA-DRB1*16:01; HLA-DRB5*02:02
494833	464273	ELPDGQVITIGNERF	15	941	955	A5A3E0	reviewed	Homo sapiens	34433824	2021	5	HLA-DPB1*02:01;HLA-DPB1*17:01;HLA-DQB1*02:02;HLA-DQB1*03:01;HLA-DRB1*07:01;HLA-DRB1*13:05
401042	842063	AQRFHINLCSGNHIA	15	251	265	O00182	reviewed	Homo sapiens	33936100	2021	5	HLA-DRB1*14:01;HLA-DRB3*02:02
275796	1206343	ELVDYFLNVATAQGR	15	291	305	O00754	reviewed	Homo sapiens	33858848	2021	5	HLA-DRB1*09:01;HLA-DRB4*01:03
291606	1256225	LVDYFLNVATAQGRY	15	292	306	O00754	reviewed	Homo sapiens	33858848	2021	5	HLA-DRB1*14:01;HLA-DRB3*02:02
249101	1241653	KKQEYLEVQRQLAIQ	15	520	534	O14964	reviewed	Homo sapiens	33858848	2021	5	HLA-DRB1*11:01;HLA-DRB3*02:02
263900	1298313	VQRQLAIQRLQEQEK	15	527	541	O14964	reviewed	Homo sapiens	33858848	2021	5	HLA-DRB1*09:01;HLA-DRB4*01:03
355532	1237153	IVPLRYVKFQNVNSV	15	230	244	O43396	reviewed	Homo sapiens	33858848	2021	5	HLA-DPB1*02:01;HLA-DPB1*17:01;HLA-DQB1*02:02;HLA-DQB1*03:01;HLA-DRB1*07:01;HLA-DRB1*13:05
325989	1201262	DVTYAQLHSLTLRRK	15	592	606	O75022	reviewed	Homo sapiens	33858848	2021	5	HLA-DQB1*02:01;HLA-DQB1*05:01;HLA-DRB1*01:01;HLA-DRB1*03:01
288948	1235366	IRGQILSKLRLASPP	15	49	63	P01137	reviewed	Homo sapiens	33858848	2021	5	HLA-DRB1*13:01;HLA-DRB3*02:02
310520	1289222	TQFVRFDSDAASPRE	15	55	69	P01889	reviewed	Homo sapiens	33858848	2021	5	HLA-DRB1*03:01;HLA-DRB3*01:01
368216	758943	DRNTQIYKAQAQTDR	15	85	99	P01889	reviewed	Homo sapiens	33858848	2021	5	HLA-A*01:01; HLA-A*03:01; HLA-B*07:02; HLA-B*07:06; HLA-C*07:02; HLA-C*15:05; HLA-DPA1*01:03/DPB1*04:01; HLA-DPA1*01:03/DPB1*04:01; HLA-DPA1*01:03/DPB1*104:01; HLA-DPA1*01:03/DPB1*104:01; HLA-DQA1*01:02/DQB1*03:02; HLA-DQA1*01:02/DQB1*06:02; HLA-DQA1*03:03/DQB1*03:02; HLA-DQA1*03:03/DQB1*06:02; HLA-DRB1*04:05; HLA-DRB1*15:01; HLA-DRB4*01:03; HLA-DRB5*01:01
401134	845656	KANLEIMTKRSNYTP	15	92	106	P01903	reviewed	Homo sapiens	33936100	2021	5	HLA-DRB1*01:01;HLA-DRB1*13:01;HLA-DRB3*02:02
403296	1239620	KETVWRLEEFGRFAS	15	64	78	P01903	reviewed	Homo sapiens	33936100	2021	5	HLA-DQB1*02:02;HLA-DQB1*06:02;HLA-DRB1*07:01;HLA-DRB1*15:01
493217	1210790	FDGDEIFHVDMAKKE	15	51	65	P01903	reviewed	Homo sapiens	34433824	2021	5	HLA-DQB1*02:01;HLA-DQB1*05:01;HLA-DRB1*01:01;HLA-DRB1*03:01
494714	239529	DFDGDEIFHVDMAKK	15	50	64	P01903	reviewed	Homo sapiens	34433824	2021	5	HLA-DQB1*03:03;HLA-DQB1*04:02;HLA-DRB1*08:01;HLA-DRB1*09:01
496154	1131784	DGDEIFHVDMAKKET	15	52	66	P01903	reviewed	Homo sapiens	34433824	2021	5	HLA-DQB1*02:01;HLA-DQB1*05:01;HLA-DRB1*01:01;HLA-DRB1*03:01
496433	517698	GVSETVFLPREDHLF	15	156	170	P01903	reviewed	Homo sapiens	34433824	2021	5	HLA-DQB1*03:03;HLA-DQB1*04:02;HLA-DRB1*08:01;HLA-DRB1*09:01
373396	598803	LHVDPENFRLLGNVL	15	97	111	P02042	reviewed	Homo sapiens	33858848	2021	5	HLA-DPB1*02:01;HLA-DPB1*17:01;HLA-DQB1*02:02;HLA-DQB1*03:01;HLA-DRB1*07:01;HLA-DRB1*13:05
283248	1299772	VTGYRVDVIPVNLPG	15	934	948	P02751	reviewed	Homo sapiens	33858848	2021	5	HLA-DPB1*02:01;HLA-DPB1*17:01;HLA-DQB1*02:02;HLA-DQB1*03:01;HLA-DRB1*07:01;HLA-DRB1*13:05
507003	556473	SSVYEQHESTPLRGR	15	1430	1444	P02751	reviewed	Homo sapiens	33592498	2021	5	HLA-A*01:01; HLA-A*69:01; HLA-B*37:01; HLA-B*49:01; HLA-C*06:02; HLA-C*07:01; HLA-DPA1*01:03/DPB1*03:01; HLA-DPA1*01:03/DPB1*04:01; HLA-DQA1*01:02/DQB1*03:03; HLA-DQA1*01:02/DQB1*06:04; HLA-DQA1*02:01/DQB1*03:03; HLA-DQA1*02:01/DQB1*06:04; HLA-DRB1*07:01; HLA-DRB1*13:02; HLA-DRB3*03:01; HLA-DRB4*01:03
507092	556566	SVYEQHESTPLRGRQ	15	1431	1445	P02751	reviewed	Homo sapiens	33592498	2021	5	HLA-DRB1*03:02;HLA-DRB1*11:01;HLA-DRB1*04:01;HLA-DRB1*07:01;HLA-DRB1*01:01;HLA-DRB1*16:01;HLA-DRB1*15:01;HLA-DRB1*11:03;HLA-DRB1*13:01;HLA-DRB1*03:01;HLA-DRB1*03:147
240374	551034	DVAFVKHQTVPQNTG	15	548	562	P02787	reviewed	Homo sapiens	33858848	2021	5	HLA-DRB1*04:01;HLA-DRB1*15:01;HLA-DQB1*03:02;HLA-DQB1*06:03;HLA-DPB1*03:01;HLA-DPB1*04:01
592488	1123196	VVGIKVDKGVVPLAG	15	104	118	P04075	reviewed	Homo sapiens	33968037	2021	5	HLA-DPB1*02:01;HLA-DPB1*17:01;HLA-DQB1*02:02;HLA-DQB1*03:01;HLA-DRB1*07:01;HLA-DRB1*13:05
611922	1175530	TVTALRRTVPPAVTG	15	253	267	P04075	reviewed	Homo sapiens	33968037	2021	5	HLA-DRB1*07:01
295008	1208081	ERYIYNREEFARFDS	15	55	69	P04440	reviewed	Homo sapiens	33858848	2021	5	HLA-A*01:01; HLA-A*03:01; HLA-B*07:02; HLA-B*07:06; HLA-C*07:02; HLA-C*15:05; HLA-DPA1*01:03/DPB1*04:01; HLA-DPA1*01:03/DPB1*04:01; HLA-DPA1*01:03/DPB1*104:01; HLA-DPA1*01:03/DPB1*104:01; HLA-DQA1*01:02/DQB1*03:02; HLA-DQA1*01:02/DQB1*06:02; HLA-DQA1*03:03/DQB1*03:02; HLA-DQA1*03:03/DQB1*06:02; HLA-DRB1*04:05; HLA-DRB1*15:01; HLA-DRB4*01:03; HLA-DRB5*01:01
330584	1248749	LERYIYNREEFARFD	15	54	68	P04440	reviewed	Homo sapiens	33858848	2021	5	HLA-A*02:01; HLA-A*26:08; HLA-B*15:01; HLA-B*44:02; HLA-C*03:04; HLA-C*05:01; HLA-DPA1*01:03/DPB1*02:01; HLA-DPA1*01:03/DPB1*02:01; HLA-DPA1*01:03/DPB1*04:01; HLA-DPA1*01:03/DPB1*04:01; HLA-DQA1*01:02/DQB1*03:01; HLA-DQA1*01:02/DQB1*06:02; HLA-DQA1*05:05/DQB1*03:01; HLA-DQA1*05:05/DQB1*06:02; HLA-DRB1*11:01; HLA-DRB1*15:01; HLA-DRB3*02:02; HLA-DRB5*01:01
294912	690865	IQPIFAVTSRMVKTY	15	316	330	P05107	reviewed	Homo sapiens	33858848	2021	5	HLA-DRB1*15:01;HLA-DRB5*01:01
346004	533217	NSNQFQTEVGKQLIS	15	213	227	P05107	reviewed	Homo sapiens	33858848	2021	5	HLA-DQB1*02:02;HLA-DQB1*06:02;HLA-DRB1*07:01;HLA-DRB1*15:01;HLA-DQB1*02:01;HLA-DQB1*05:01;HLA-DRB1*01:01;HLA-DRB1*03:01
362159	152707	KIGRFVIEEVPGELM	15	675	689	P06396	reviewed	Homo sapiens	33858848	2021	5	HLA-DRB1*04:01;HLA-DRB1*15:01;HLA-DQB1*03:02;HLA-DQB1*06:03;HLA-DPB1*03:01;HLA-DPB1*04:01
330319	1240482	KGSITSVQAIYVPAD	15	351	365	P06576	reviewed	Homo sapiens	33858848	2021	5	HLA-DPB1*02:01;HLA-DPB1*17:01;HLA-DQB1*02:02;HLA-DQB1*03:01;HLA-DRB1*07:01;HLA-DRB1*13:05
340097	559988	KKGSITSVQAIYVPA	15	350	364	P06576	reviewed	Homo sapiens	33858848	2021	5	HLA-DPB1*02:01;HLA-DPB1*17:01;HLA-DQB1*02:02;HLA-DQB1*03:01;HLA-DRB1*07:01;HLA-DRB1*13:05
249850	536430	KEKYGKDATNVGDEG	15	197	211	P06733	reviewed	Homo sapiens	33858848	2021	5	HLA-DRB1*04:01;HLA-DRB4*01:03
372636	1272558	RRIQLVEEELDRAQE	15	91	105	P06753	reviewed	Homo sapiens	33858848	2021	5	HLA-A*01:01; HLA-A*03:01; HLA-B*07:02; HLA-B*07:06; HLA-C*07:02; HLA-C*15:05; HLA-DPA1*01:03/DPB1*04:01; HLA-DPA1*01:03/DPB1*04:01; HLA-DPA1*01:03/DPB1*104:01; HLA-DPA1*01:03/DPB1*104:01; HLA-DQA1*01:02/DQB1*03:02; HLA-DQA1*01:02/DQB1*06:02; HLA-DQA1*03:03/DQB1*03:02; HLA-DQA1*03:03/DQB1*06:02; HLA-DRB1*04:05; HLA-DRB1*15:01; HLA-DRB4*01:03; HLA-DRB5*01:01
305261	532601	KVDVYGYVVKLRRQR	15	878	892	P08575	reviewed	Homo sapiens	33858848	2021	5	HLA-DRB1*16:01;HLA-DRB5*02:02
500932	760365	GNKLAMQEFMILPVG	15	160	174	P09104	reviewed	Homo sapiens	33592498	2021	5	unknown
284512	860179	IAHLFKQNKVVHVNG	15	138	152	P09622	reviewed	Homo sapiens	33858848	2021	5	HLA-DPB1*02:01;HLA-DPB1*17:01;HLA-DQB1*02:02;HLA-DQB1*03:01;HLA-DRB1*07:01;HLA-DRB1*13:05
241707	1123196	VVGIKVDKGVVPLAG	15	104	118	P09972	reviewed	Homo sapiens	33858848	2021	5	HLA-A*01:01; HLA-A*25:01; HLA-B*13:02; HLA-B*39:01; HLA-C*06:02; HLA-C*12:03; HLA-DPA1*01:03/DPB1*02:01; HLA-DPA1*01:03/DPB1*17:01; HLA-DPA1*02:01/DPB1*02:01; HLA-DPA1*02:01/DPB1*17:01; HLA-DQA1*01:02/DQB1*05:01; HLA-DQA1*01:02/DQB1*05:02; HLA-DQA1*01:05/DQB1*05:01; HLA-DQA1*01:05/DQB1*05:02; HLA-DRB1*10:01; HLA-DRB1*16:01; HLA-DRB5*02:02
320579	775413	LSDRYVSHFETEGPH	15	1507	1521	P0C0L5	reviewed	Homo sapiens	33858848	2021	5	HLA-A*01:01; HLA-A*02:01; HLA-B*08:01; HLA-B*44:02; HLA-C*07:01; HLA-C*07:04; HLA-DPA1*01:03/DPB1*01:01; HLA-DPA1*01:03/DPB1*03:01; HLA-DPA1*02:01/DPB1*01:01; HLA-DPA1*02:01/DPB1*03:01; HLA-DQA1*05:01/DQB1*02:01; HLA-DQA1*05:01/DQB1*03:01; HLA-DRB1*03:01; HLA-DRB1*11:01; HLA-DRB3*01:01; HLA-DRB3*02:02
322893	552802	INEKLGQYASPTAKR	15	687	701	P0C0L5	reviewed	Homo sapiens	33858848	2021	5	HLA-A*01:01; HLA-A*25:01; HLA-B*13:02; HLA-B*39:01; HLA-C*06:02; HLA-C*12:03; HLA-DPA1*01:03/DPB1*02:01; HLA-DPA1*01:03/DPB1*17:01; HLA-DPA1*02:01/DPB1*02:01; HLA-DPA1*02:01/DPB1*17:01; HLA-DQA1*01:02/DQB1*05:01; HLA-DQA1*01:02/DQB1*05:02; HLA-DQA1*01:05/DQB1*05:01; HLA-DQA1*01:05/DQB1*05:02; HLA-DRB1*10:01; HLA-DRB1*16:01; HLA-DRB5*02:02
324120	1099536	GPGFLSIERPDSRPP	15	469	483	P0C0L5	reviewed	Homo sapiens	33858848	2021	5	HLA-A*02:01; HLA-A*26:08; HLA-B*15:01; HLA-B*44:02; HLA-C*03:04; HLA-C*05:01; HLA-DPA1*01:03/DPB1*02:01; HLA-DPA1*01:03/DPB1*02:01; HLA-DPA1*01:03/DPB1*04:01; HLA-DPA1*01:03/DPB1*04:01; HLA-DQA1*01:02/DQB1*03:01; HLA-DQA1*01:02/DQB1*06:02; HLA-DQA1*05:05/DQB1*03:01; HLA-DQA1*05:05/DQB1*06:02; HLA-DRB1*11:01; HLA-DRB1*15:01; HLA-DRB3*02:02; HLA-DRB5*01:01
354991	153369	DGRTLSDYNIQKEST	15	52	66	P0CG47	reviewed	Homo sapiens	33858848	2021	5	HLA-A*01:01; HLA-A*25:01; HLA-B*13:02; HLA-B*39:01; HLA-C*06:02; HLA-C*12:03; HLA-DPA1*01:03/DPB1*02:01; HLA-DPA1*01:03/DPB1*17:01; HLA-DPA1*02:01/DPB1*02:01; HLA-DPA1*02:01/DPB1*17:01; HLA-DQA1*01:02/DQB1*05:01; HLA-DQA1*01:02/DQB1*05:02; HLA-DQA1*01:05/DQB1*05:01; HLA-DQA1*01:05/DQB1*05:02; HLA-DRB1*10:01; HLA-DRB1*16:01; HLA-DRB5*02:02
325276	538123	TTPSYVAFTDTERLI	15	37	51	P0DMV8	reviewed	Homo sapiens	33858848	2021	5	HLA-A*01:01; HLA-A*03:01; HLA-B*07:02; HLA-B*07:06; HLA-C*07:02; HLA-C*15:05; HLA-DPA1*01:03/DPB1*04:01; HLA-DPA1*01:03/DPB1*04:01; HLA-DPA1*01:03/DPB1*104:01; HLA-DPA1*01:03/DPB1*104:01; HLA-DQA1*01:02/DQB1*03:02; HLA-DQA1*01:02/DQB1*06:02; HLA-DQA1*03:03/DQB1*03:02; HLA-DQA1*03:03/DQB1*06:02; HLA-DRB1*04:05; HLA-DRB1*15:01; HLA-DRB4*01:03; HLA-DRB5*01:01
349585	536732	LIQVYEGERAMTKDN	15	439	453	P0DMV8	reviewed	Homo sapiens	33858848	2021	5	HLA-A*03:01; HLA-A*29:02; HLA-B*07:02; HLA-B*44:03; HLA-C*07:02; HLA-C*16:01; HLA-DPA1*01:03/DPB1*04:01; HLA-DPA1*01:03/DPB1*14:01; HLA-DPA1*02:01/DPB1*04:01; HLA-DPA1*02:01/DPB1*14:01; HLA-DQA1*01:01/DQB1*05:01; HLA-DQA1*01:01/DQB1*06:02; HLA-DQA1*01:02/DQB1*05:01; HLA-DQA1*01:02/DQB1*06:02; HLA-DRB1*01:01; HLA-DRB1*15:01; HLA-DRB5*01:01
403192	227210	GIDFYTSITRARFEE	15	290	304	P0DMV8	reviewed	Homo sapiens	33936100	2021	5	unknown
308924	1231161	IERPTYTNLNRLIGQ	15	219	233	P0DPH7	reviewed	Homo sapiens	33858848	2021	5	HLA-DPB1*02:01;HLA-DPB1*17:01;HLA-DQB1*02:02;HLA-DQB1*03:01;HLA-DRB1*07:01;HLA-DRB1*13:05
401447	849950	VDLTEFQTNLVPYPR	15	250	264	P0DPH7	reviewed	Homo sapiens	33936100	2021	5	HLA-DPB1*02:01;HLA-DPB1*17:01;HLA-DQB1*02:02;HLA-DQB1*03:01;HLA-DRB1*07:01;HLA-DRB1*13:05
402536	843892	FNTFFSETGAGKHVP	15	49	63	P0DPH7	reviewed	Homo sapiens	33936100	2021	5	HLA-DRB1*15:01;HLA-DRB5*01:01
403595	1255645	LTEFQTNLVPYPRIH	15	252	266	P0DPH7	reviewed	Homo sapiens	33936100	2021	5	HLA-DPB1*02:01;HLA-DPB1*17:01;HLA-DQB1*02:02;HLA-DQB1*03:01;HLA-DRB1*07:01;HLA-DRB1*13:05
291232	1278426	SKPGVIFLTKRSRQV	15	58	72	P10147	reviewed	Homo sapiens	33858848	2021	5	HLA-DRB1*13:02;HLA-DRB3*03:01
291853	1244928	KSQIFSTASDNQPTV	15	447	461	P11021	reviewed	Homo sapiens	33858848	2021	5	HLA-DRB1*04:01;HLA-DRB4*01:03
300414	227210	GIDFYTSITRARFEE	15	290	304	P11142	reviewed	Homo sapiens	33858848	2021	5	HLA-A*01:01; HLA-A*25:01; HLA-B*13:02; HLA-B*39:01; HLA-C*06:02; HLA-C*12:03; HLA-DPA1*01:03/DPB1*02:01; HLA-DPA1*01:03/DPB1*17:01; HLA-DPA1*02:01/DPB1*02:01; HLA-DPA1*02:01/DPB1*17:01; HLA-DQA1*01:02/DQB1*05:01; HLA-DQA1*01:02/DQB1*05:02; HLA-DQA1*01:05/DQB1*05:01; HLA-DQA1*01:05/DQB1*05:02; HLA-DRB1*10:01; HLA-DRB1*16:01; HLA-DRB5*02:02
432418	535994	GLNVLRIINEPTAAA	15	166	180	P11142	reviewed	Homo sapiens	34357683	2021	5	unknown
523052	433848	EDGIFEVKSTAGDTH	15	213	227	P11142	reviewed	Homo sapiens	33592498	2021	5	HLA-DQB1*03:03;HLA-DQB1*04:02;HLA-DRB1*08:01;HLA-DRB1*09:01
287620	1189312	AQGHVLLLRSQPVLR	15	605	619	P11215	reviewed	Homo sapiens	33858848	2021	5	HLA-DQB1*02:02;HLA-DQB1*06:02;HLA-DRB1*07:01;HLA-DRB1*15:01;HLA-DQB1*02:01;HLA-DQB1*05:01;HLA-DRB1*01:01;HLA-DRB1*03:01
331153	1098079	GAPHYYEQTRGGQVS	15	478	492	P11215	reviewed	Homo sapiens	33858848	2021	5	HLA-DQB1*02:02;HLA-DQB1*06:02;HLA-DRB1*07:01;HLA-DRB1*15:01;HLA-DQB1*02:01;HLA-DRB1*03:01
346214	760565	GSGISPSHSQRIAGS	15	560	574	P11215	reviewed	Homo sapiens	33858848	2021	5	HLA-DRB1*07:01;HLA-DRB4*01:03
314926	1276770	SGFVFNLNPLNSSQG	15	941	955	P11717	reviewed	Homo sapiens	33858848	2021	5	HLA-DRB1*13:01;HLA-DRB3*02:02
236478	762552	LNNAKYAISMARKIG	15	580	594	P13796	reviewed	Homo sapiens	33858848	2021	5	HLA-DRB1*07:01
402852	689753	DHDAVLRFNGAPTAN	15	204	218	P15907	reviewed	Homo sapiens	33936100	2021	5	HLA-DRB1*14:01;HLA-DRB3*02:02
256239	550655	DGTRYVQKGEYRTNP	15	151	165	P16070	reviewed	Homo sapiens	33858848	2021	5	HLA-DQB1*03:03;HLA-DQB1*04:02;HLA-DRB1*08:01;HLA-DRB1*09:01
243371	535663	ERAMTKDNNLLGRFE	15	448	462	P17066	reviewed	Homo sapiens	33858848	2021	5	HLA-DRB1*04:01;HLA-DRB4*01:03
337131	535994	GLNVLRIINEPTAAA	15	168	182	P17066	reviewed	Homo sapiens	33858848	2021	5	HLA-A*02:01; HLA-A*26:08; HLA-B*15:01; HLA-B*44:02; HLA-C*03:04; HLA-C*05:01; HLA-DPA1*01:03/DPB1*02:01; HLA-DPA1*01:03/DPB1*02:01; HLA-DPA1*01:03/DPB1*04:01; HLA-DPA1*01:03/DPB1*04:01; HLA-DQA1*01:02/DQB1*03:01; HLA-DQA1*01:02/DQB1*06:02; HLA-DQA1*05:05/DQB1*03:01; HLA-DQA1*05:05/DQB1*06:02; HLA-DRB1*11:01; HLA-DRB1*15:01; HLA-DRB3*02:02; HLA-DRB5*01:01
503272	520286	KQTQTFTTYSDNQPG	15	425	439	P17066	reviewed	Homo sapiens	33592498	2021	5	HLA-DQB1*02:01;HLA-DQB1*02:02;HLA-DRB1*03:01;HLA-DRB1*07:01
283844	1223724	GPPYVSWLIDANHNM	15	255	269	P17813	reviewed	Homo sapiens	33858848	2021	5	HLA-DQB1*02:01;HLA-DQB1*02:02;HLA-DRB1*03:01;HLA-DRB1*07:01
295257	763471	NRVIIPVKRGEENTD	15	573	587	P18433	reviewed	Homo sapiens	33858848	2021	5	HLA-DPB1*02:01;HLA-DPB1*17:01;HLA-DQB1*02:02;HLA-DQB1*03:01;HLA-DRB1*07:01;HLA-DRB1*13:05
329898	1152418	KKGNFNYIEFTRILK	15	149	163	P19105	reviewed	Homo sapiens	33858848	2021	5	HLA-DQB1*02:02;HLA-DQB1*06:02;HLA-DRB1*07:01;HLA-DRB1*15:01
284427	1290770	TVISVNPSTKLQEGG	15	226	240	P19320	reviewed	Homo sapiens	33858848	2021	5	HLA-DRB1*13:02;HLA-DRB3*03:01
242515	846809	LKKFYNQVSTPLLRN	15	486	500	P19823	reviewed	Homo sapiens	33858848	2021	5	HLA-DRB1*03:02;HLA-DRB1*11:01;HLA-DRB1*04:01;HLA-DRB1*07:01;HLA-DRB1*01:01;HLA-DRB1*16:01;HLA-DRB1*15:01;HLA-DRB1*11:03;HLA-DRB1*13:01;HLA-DRB1*03:01;HLA-DRB1*03:147
260928	1302690	YAAFVQTHRPTGEFM	15	40	54	P20036	reviewed	Homo sapiens	33858848	2021	5	HLA-DRB1*11:01;HLA-DRB3*02:02
279068	433902	FHYLTFVPSAEDFYD	15	179	193	P20036	reviewed	Homo sapiens	33858848	2021	5	HLA-A*01:01; HLA-A*03:01; HLA-B*07:02; HLA-B*07:06; HLA-C*07:02; HLA-C*15:05; HLA-DPA1*01:03/DPB1*04:01; HLA-DPA1*01:03/DPB1*04:01; HLA-DPA1*01:03/DPB1*104:01; HLA-DPA1*01:03/DPB1*104:01; HLA-DQA1*01:02/DQB1*03:02; HLA-DQA1*01:02/DQB1*06:02; HLA-DQA1*03:03/DQB1*03:02; HLA-DQA1*03:03/DQB1*06:02; HLA-DRB1*04:05; HLA-DRB1*15:01; HLA-DRB4*01:03; HLA-DRB5*01:01
370072	648101	NVNEIFMAIAKKLPK	15	169	183	P20339	reviewed	Homo sapiens	33858848	2021	5	HLA-A*01:01; HLA-A*25:01; HLA-B*13:02; HLA-B*39:01; HLA-C*06:02; HLA-C*12:03; HLA-DPA1*01:03/DPB1*02:01; HLA-DPA1*01:03/DPB1*17:01; HLA-DPA1*02:01/DPB1*02:01; HLA-DPA1*02:01/DPB1*17:01; HLA-DQA1*01:02/DQB1*05:01; HLA-DQA1*01:02/DQB1*05:02; HLA-DQA1*01:05/DQB1*05:01; HLA-DQA1*01:05/DQB1*05:02; HLA-DRB1*10:01; HLA-DRB1*16:01; HLA-DRB5*02:02
343969	922098	YPPFFADQPIQIYEK	15	236	250	P22694	reviewed	Homo sapiens	33858848	2021	5	HLA-A*01:01; HLA-A*02:01; HLA-B*08:01; HLA-B*44:02; HLA-C*07:01; HLA-C*07:04; HLA-DPA1*01:03/DPB1*01:01; HLA-DPA1*01:03/DPB1*03:01; HLA-DPA1*02:01/DPB1*01:01; HLA-DPA1*02:01/DPB1*03:01; HLA-DQA1*05:01/DQB1*02:01; HLA-DQA1*05:01/DQB1*03:01; HLA-DRB1*03:01; HLA-DRB1*11:01; HLA-DRB3*01:01; HLA-DRB3*02:02
462902	1803353	NPKVILNAATLTGAM	15	382	396	P28838	reviewed	Homo sapiens	34357683	2021	5	HLA-DRB1*13:02;HLA-DRB3*03:01
304645	846022	KKVLHMDRNPYYGGE	15	28	42	P31150	reviewed	Homo sapiens	33858848	2021	5	HLA-DPB1*02:01;HLA-DPB1*17:01;HLA-DQB1*02:02;HLA-DQB1*03:01;HLA-DRB1*07:01;HLA-DRB1*13:05
355480	532720	LIPKFLMANGQLVKM	15	76	90	P31150	reviewed	Homo sapiens	33858848	2021	5	HLA-DRB1*07:01
260385	848297	RNFERNKAIKVIIAV	15	254	268	P32248	reviewed	Homo sapiens	33858848	2021	5	HLA-A*02:01; HLA-A*26:08; HLA-B*15:01; HLA-B*44:02; HLA-C*03:04; HLA-C*05:01; HLA-DPA1*01:03/DPB1*02:01; HLA-DPA1*01:03/DPB1*02:01; HLA-DPA1*01:03/DPB1*04:01; HLA-DPA1*01:03/DPB1*04:01; HLA-DQA1*01:02/DQB1*03:01; HLA-DQA1*01:02/DQB1*06:02; HLA-DQA1*05:05/DQB1*03:01; HLA-DQA1*05:05/DQB1*06:02; HLA-DRB1*11:01; HLA-DRB1*15:01; HLA-DRB3*02:02; HLA-DRB5*01:01
255201	769391	SSSRFYVVMWKQVTQ	15	1033	1047	P35442	reviewed	Homo sapiens	33858848	2021	5	HLA-DPB1*02:01;HLA-DPB1*17:01;HLA-DQB1*02:02;HLA-DQB1*03:01;HLA-DRB1*07:01;HLA-DRB1*13:05
296227	692949	VNKYQYLLTGRVYDG	15	97	111	P35625	reviewed	Homo sapiens	33858848	2021	5	HLA-DPB1*02:01;HLA-DPB1*17:01;HLA-DQB1*02:02;HLA-DQB1*03:01;HLA-DRB1*07:01;HLA-DRB1*13:05
330156	1105088	KLTIESTPFNVAEGK	15	35	49	P40199	reviewed	Homo sapiens	33858848	2021	5	HLA-DRB1*11:01;HLA-DRB1*15:01;HLA-DQB1*03:01;HLA-DQB1*06:02;HLA-DPB1*02:01;HLA-DPB1*16:01
290038	433860	EELIYHKVTAAELQT	15	327	341	P42892	reviewed	Homo sapiens	33858848	2021	5	HLA-A*01:01; HLA-A*25:01; HLA-B*13:02; HLA-B*39:01; HLA-C*06:02; HLA-C*12:03; HLA-DPA1*01:03/DPB1*02:01; HLA-DPA1*01:03/DPB1*17:01; HLA-DPA1*02:01/DPB1*02:01; HLA-DPA1*02:01/DPB1*17:01; HLA-DQA1*01:02/DQB1*05:01; HLA-DQA1*01:02/DQB1*05:02; HLA-DQA1*01:05/DQB1*05:01; HLA-DQA1*01:05/DQB1*05:02; HLA-DRB1*10:01; HLA-DRB1*16:01; HLA-DRB5*02:02
300298	433792	DEELIYHKVTAAELQ	15	326	340	P42892	reviewed	Homo sapiens	33858848	2021	5	HLA-DRB1*07:01;HLA-DRB4*01:03
282278	1184004	AERIKLEAERFENLR	15	119	133	P49591	reviewed	Homo sapiens	33858848	2021	5	HLA-DQB1*02:02;HLA-DQB1*06:02;HLA-DRB1*07:01;HLA-DRB1*15:01
446754	846022	KKVLHMDRNPYYGGE	15	28	42	P50395	reviewed	Homo sapiens	34357683	2021	5	unknown
313652	1157049	LKKSIAYTLTSNIPE	15	769	783	P50993	reviewed	Homo sapiens	33858848	2021	5	HLA-A*01:01; HLA-A*69:01; HLA-B*37:01; HLA-B*49:01; HLA-C*06:02; HLA-C*07:01; HLA-DPA1*01:03/DPB1*03:01; HLA-DPA1*01:03/DPB1*04:01; HLA-DQA1*01:02/DQB1*03:03; HLA-DQA1*01:02/DQB1*06:04; HLA-DQA1*02:01/DQB1*03:03; HLA-DQA1*02:01/DQB1*06:04; HLA-DRB1*07:01; HLA-DRB1*13:02; HLA-DRB3*03:01; HLA-DRB4*01:03
599117	528640	VEQAFQTIARNALKQ	15	162	176	P51149	reviewed	Homo sapiens	33968037	2021	5	HLA-DRB1*13:02;HLA-DRB3*03:01
256769	1134870	DTERLIGDAAKNQVA	15	47	61	P54652	reviewed	Homo sapiens	33858848	2021	5	HLA-A*01:01; HLA-A*03:01; HLA-B*07:02; HLA-B*07:06; HLA-C*07:02; HLA-C*15:05; HLA-DPA1*01:03/DPB1*04:01; HLA-DPA1*01:03/DPB1*04:01; HLA-DPA1*01:03/DPB1*104:01; HLA-DPA1*01:03/DPB1*104:01; HLA-DQA1*01:02/DQB1*03:02; HLA-DQA1*01:02/DQB1*06:02; HLA-DQA1*03:03/DQB1*03:02; HLA-DQA1*03:03/DQB1*06:02; HLA-DRB1*04:05; HLA-DRB1*15:01; HLA-DRB4*01:03; HLA-DRB5*01:01
237861	241180	DIFERIAGEASRLAH	15	69	83	P58876	reviewed	Homo sapiens	33858848	2021	5	HLA-A*01:01; HLA-A*25:01; HLA-B*13:02; HLA-B*39:01; HLA-C*06:02; HLA-C*12:03; HLA-DPA1*01:03/DPB1*02:01; HLA-DPA1*01:03/DPB1*17:01; HLA-DPA1*02:01/DPB1*02:01; HLA-DPA1*02:01/DPB1*17:01; HLA-DQA1*01:02/DQB1*05:01; HLA-DQA1*01:02/DQB1*05:02; HLA-DQA1*01:05/DQB1*05:01; HLA-DQA1*01:05/DQB1*05:02; HLA-DRB1*10:01; HLA-DRB1*16:01; HLA-DRB5*02:02
355316	766792	YQKKLRSMTDKYRLH	15	65	79	P61073	reviewed	Homo sapiens	33858848	2021	5	HLA-DPB1*02:01;HLA-DPB1*04:02;HLA-DQA1*01:01;HLA-DQA1*01:02;HLA-DQB1*05:01;HLA-DQB1*06:02;HLA-DRB1*01:01;HLA-DRB1*15:01
283923	759487	EQIYKLAKKGLTPSQ	15	35	49	P62277	reviewed	Homo sapiens	33858848	2021	5	HLA-DRB1*11:01;HLA-DRB1*15:01;HLA-DQB1*03:01;HLA-DQB1*06:02;HLA-DPB1*01:01;HLA-DPB1*04:01
304849	761643	KEQIYKLAKKGLTPS	15	34	48	P62277	reviewed	Homo sapiens	33858848	2021	5	HLA-DPB1*02:01;HLA-DPB1*17:01;HLA-DQB1*02:02;HLA-DQB1*03:01;HLA-DRB1*07:01;HLA-DRB1*13:05
288659	845575	IVDKYIGESARLIRE	15	203	217	P62333	reviewed	Homo sapiens	33858848	2021	5	HLA-DQB1*02:01;HLA-DQB1*05:01;HLA-DRB1*01:01;HLA-DRB1*03:01
527157	1247372	LDHIRALDRLQEVPH	15	177	191	P62714	reviewed	Homo sapiens	33592498	2021	5	HLA-DPB1*02:01;HLA-DPB1*17:01;HLA-DQB1*02:02;HLA-DQB1*03:01;HLA-DRB1*07:01;HLA-DRB1*13:05
277179	1165508	REKMTQIMFETFNTP	15	116	130	P63261	reviewed	Homo sapiens	33858848	2021	5	HLA-A*01:01; HLA-A*03:01; HLA-B*07:02; HLA-B*07:06; HLA-C*07:02; HLA-C*15:05; HLA-DPA1*01:03/DPB1*04:01; HLA-DPA1*01:03/DPB1*04:01; HLA-DPA1*01:03/DPB1*104:01; HLA-DPA1*01:03/DPB1*104:01; HLA-DQA1*01:02/DQB1*03:02; HLA-DQA1*01:02/DQB1*06:02; HLA-DQA1*03:03/DQB1*03:02; HLA-DQA1*03:03/DQB1*06:02; HLA-DRB1*04:05; HLA-DRB1*15:01; HLA-DRB4*01:03; HLA-DRB5*01:01
373191	464273	ELPDGQVITIGNERF	15	241	255	P63261	reviewed	Homo sapiens	33858848	2021	5	HLA-A*01:01; HLA-A*02:01; HLA-B*08:01; HLA-B*44:02; HLA-C*07:01; HLA-C*07:04; HLA-DPA1*01:03/DPB1*01:01; HLA-DPA1*01:03/DPB1*03:01; HLA-DPA1*02:01/DPB1*01:01; HLA-DPA1*02:01/DPB1*03:01; HLA-DQA1*05:01/DQB1*02:01; HLA-DQA1*05:01/DQB1*03:01; HLA-DRB1*03:01; HLA-DRB1*11:01; HLA-DRB3*01:01; HLA-DRB3*02:02
349015	1247372	LDHIRALDRLQEVPH	15	177	191	P67775	reviewed	Homo sapiens	33858848	2021	5	HLA-A*03:01; HLA-A*24:02; HLA-B*35:03; HLA-B*45:01; HLA-C*04:01; HLA-C*16:01; HLA-DPA1*01:03/DPB1*02:01; HLA-DQA1*01:01/DQB1*05:03; HLA-DQA1*01:01/DQB1*06:02; HLA-DQA1*01:02/DQB1*05:03; HLA-DQA1*01:02/DQB1*06:02; HLA-DRB1*14:54; HLA-DRB1*15:01; HLA-DRB3*02:02; HLA-DRB5*01:01
293895	758225	APSTMKIKIIAPPER	15	323	337	P68133	reviewed	Homo sapiens	33858848	2021	5	HLA-A*02:05; HLA-A*11:01; HLA-B*40:02; HLA-B*58:01; HLA-C*02:02; HLA-C*07:01; HLA-DPA1*01:03/DPB1*02:01; HLA-DPA1*01:03/DPB1*04:02; HLA-DQA1*01:01/DQB1*05:01; HLA-DQA1*01:01/DQB1*06:02; HLA-DQA1*01:02/DQB1*05:01; HLA-DQA1*01:02/DQB1*06:02; HLA-DRB1*10:01; HLA-DRB1*15:01; HLA-DRB5*01:01
457681	1255645	LTEFQTNLVPYPRIH	15	252	266	P68363	reviewed	Homo sapiens	34357683	2021	5	unknown
481897	849950	VDLTEFQTNLVPYPR	15	250	264	P68363	reviewed	Homo sapiens	34357683	2021	5	unknown
239005	844725	GTLLISKIREEYPDR	15	148	162	P68371	reviewed	Homo sapiens	33858848	2021	5	HLA-A*01:01; HLA-A*69:01; HLA-B*37:01; HLA-B*49:01; HLA-C*06:02; HLA-C*07:01; HLA-DPA1*01:03/DPB1*03:01; HLA-DPA1*01:03/DPB1*04:01; HLA-DQA1*01:02/DQB1*03:03; HLA-DQA1*01:02/DQB1*06:04; HLA-DQA1*02:01/DQB1*03:03; HLA-DQA1*02:01/DQB1*06:04; HLA-DRB1*07:01; HLA-DRB1*13:02; HLA-DRB3*03:01; HLA-DRB4*01:03
367293	532039	GSQQYRALTVPELTQ	15	277	291	P68371	reviewed	Homo sapiens	33858848	2021	5	HLA-A*01:01; HLA-A*25:01; HLA-B*13:02; HLA-B*39:01; HLA-C*06:02; HLA-C*12:03; HLA-DPA1*01:03/DPB1*02:01; HLA-DPA1*01:03/DPB1*17:01; HLA-DPA1*02:01/DPB1*02:01; HLA-DPA1*02:01/DPB1*17:01; HLA-DQA1*01:02/DQB1*05:01; HLA-DQA1*01:02/DQB1*05:02; HLA-DQA1*01:05/DQB1*05:01; HLA-DQA1*01:05/DQB1*05:02; HLA-DRB1*10:01; HLA-DRB1*16:01; HLA-DRB5*02:02
508608	1300379	VVEPYNATLSVHQLV	15	179	193	P68371	reviewed	Homo sapiens	33592498	2021	5	unknown
344402	439755	QTLVMLETVPRSGEV	15	185	199	P79483	reviewed	Homo sapiens	33858848	2021	5	HLA-A*02:05; HLA-A*11:01; HLA-B*40:02; HLA-B*58:01; HLA-C*02:02; HLA-C*07:01; HLA-DPA1*01:03/DPB1*02:01; HLA-DPA1*01:03/DPB1*04:02; HLA-DQA1*01:01/DQB1*05:01; HLA-DQA1*01:01/DQB1*06:02; HLA-DQA1*01:02/DQB1*05:01; HLA-DQA1*01:02/DQB1*06:02; HLA-DRB1*10:01; HLA-DRB1*15:01; HLA-DRB5*01:01
368680	533573	RRERIESLIGANLHH	15	375	389	P98153	reviewed	Homo sapiens	33858848	2021	5	HLA-DPB1*02:01;HLA-DPB1*04:02;HLA-DQA1*01:01;HLA-DQA1*01:02;HLA-DQB1*05:01;HLA-DQB1*06:02;HLA-DRB1*01:01;HLA-DRB1*15:01
400053	689747	DGDVVHGFYNPAVSR	15	389	403	P98194	reviewed	Homo sapiens	33936100	2021	5	HLA-DRB1*15:01;HLA-DRB5*01:01
362644	1299399	VSRLRMLLKAKMDAE	15	108	122	Q02818	reviewed	Homo sapiens	33858848	2021	5	HLA-DRB1*14:01;HLA-DRB3*02:02
243169	1241659	KKQINVARLDGSFKN	15	1681	1695	Q07954	reviewed	Homo sapiens	33858848	2021	5	HLA-DPB1*02:01;HLA-DPB1*17:01;HLA-DQB1*02:02;HLA-DQB1*03:01;HLA-DRB1*07:01;HLA-DRB1*13:05
246544	1290100	TSTITRHTVDQTRPG	15	2304	2318	Q07954	reviewed	Homo sapiens	33858848	2021	5	HLA-DQB1*02:01;HLA-DQB1*02:02;HLA-DRB1*03:01;HLA-DRB1*07:01;HLA-DQB1*03:03;HLA-DQB1*04:02;HLA-DRB1*08:01;HLA-DRB1*09:01
419267	768900	DPSVNFLKNVGESVA	15	231	245	Q13501	reviewed	Homo sapiens	34357683	2021	5	HLA-DRB1*14:01;HLA-DRB3*02:02
600821	1300379	VVEPYNATLSVHQLV	15	179	193	Q13885	reviewed	Homo sapiens	33968037	2021	5	HLA-DRB1*07:01;HLA-DRB4*01:03
403417	1356804	IKVLDINDNEPVFTQ	15	147	161	Q14126	reviewed	Homo sapiens	33936100	2021	5	HLA-DRB1*13:02;HLA-DRB3*03:01
498884	1093538	DTGIGMTKADLINNL	15	93	107	Q14568	reviewed	Homo sapiens	33592498	2021	5	HLA-DRB1*07:01;HLA-DRB4*01:03
262899	1252031	LNRILGDPEALRDLL	15	293	307	Q15582	reviewed	Homo sapiens	33858848	2021	5	HLA-DRB1*03:01;HLA-DRB3*01:01
328016	758227	APTNEAFEKIPSETL	15	279	293	Q15582	reviewed	Homo sapiens	33858848	2021	5	HLA-DQB1*02:02;HLA-DQB1*06:02;HLA-DRB1*07:01;HLA-DRB1*15:01;HLA-DQB1*02:01;HLA-DRB1*03:01
510228	758225	APSTMKIKIIAPPER	15	322	336	Q562R1	reviewed	Homo sapiens	33592498	2021	5	unknown
313815	1255645	LTEFQTNLVPYPRIH	15	252	266	Q6PEY2	reviewed	Homo sapiens	33858848	2021	5	HLA-A*02:05; HLA-A*11:01; HLA-B*40:02; HLA-B*58:01; HLA-C*02:02; HLA-C*07:01; HLA-DPA1*01:03/DPB1*02:01; HLA-DPA1*01:03/DPB1*04:02; HLA-DQA1*01:01/DQB1*05:01; HLA-DQA1*01:01/DQB1*06:02; HLA-DQA1*01:02/DQB1*05:01; HLA-DQA1*01:02/DQB1*06:02; HLA-DRB1*10:01; HLA-DRB1*15:01; HLA-DRB5*01:01
239081	843892	FNTFFSETGAGKHVP	15	49	63	Q71U36	reviewed	Homo sapiens	33858848	2021	5	HLA-A*01:01; HLA-A*03:01; HLA-B*07:02; HLA-B*07:06; HLA-C*07:02; HLA-C*15:05; HLA-DPA1*01:03/DPB1*04:01; HLA-DPA1*01:03/DPB1*04:01; HLA-DPA1*01:03/DPB1*104:01; HLA-DPA1*01:03/DPB1*104:01; HLA-DQA1*01:02/DQB1*03:02; HLA-DQA1*01:02/DQB1*06:02; HLA-DQA1*03:03/DQB1*03:02; HLA-DQA1*03:03/DQB1*06:02; HLA-DRB1*04:05; HLA-DRB1*15:01; HLA-DRB4*01:03; HLA-DRB5*01:01
284141	758101	ALNNFQAVQRRVSEK	15	113	127	Q86Y82	reviewed	Homo sapiens	33858848	2021	5	HLA-DPB1*02:01;HLA-DPB1*17:01;HLA-DQB1*02:02;HLA-DQB1*03:01;HLA-DRB1*07:01;HLA-DRB1*13:05
331932	762553	LNNFQAVQRRVSEKE	15	114	128	Q86Y82	reviewed	Homo sapiens	33858848	2021	5	HLA-DPB1*02:01;HLA-DPB1*17:01;HLA-DQB1*02:02;HLA-DQB1*03:01;HLA-DRB1*07:01;HLA-DRB1*13:05
289237	1253249	LPVFIGNIAVNHAPV	15	277	291	Q8N5I2	reviewed	Homo sapiens	33858848	2021	5	HLA-DPB1*02:01;HLA-DPB1*17:01;HLA-DQB1*02:02;HLA-DQB1*03:01;HLA-DRB1*07:01;HLA-DRB1*13:05
338803	528862	VIEPDTDAPQEMGDE	15	88	102	Q8NFI4	reviewed	Homo sapiens	33858848	2021	5	HLA-A*24:02; HLA-A*30:01; HLA-B*13:02; HLA-B*35:08; HLA-C*04:01; HLA-C*06:02; HLA-DPA1*01:03/DPB1*03:01; HLA-DPA1*01:03/DPB1*04:02; HLA-DQA1*02:01/DQB1*02:02; HLA-DRB1*07:01; HLA-DRB4*01:03
600484	843580	EQEIERLNKLLRQHG	15	253	267	Q96D96	reviewed	Homo sapiens	33968037	2021	5	HLA-DRB1*13:02;HLA-DRB3*03:01
619200	845815	KEQEIERLNKLLRQH	15	252	266	Q96D96	reviewed	Homo sapiens	33968037	2021	5	HLA-DRB1*13:02;HLA-DRB3*03:01
603149	1239423	KEPELFQTVAEGLRQ	15	13	27	Q9H4M9	reviewed	Homo sapiens	33968037	2021	5	HLA-DRB1*07:01
353235	761980	KRRKIVTYPGELLLQ	15	54	68	Q9P1F3	reviewed	Homo sapiens	33858848	2021	5	HLA-DRB1*15:01;HLA-DRB5*01:01
315925	11117	EALIHQLKINPYVLS	15	710	724	Q9UIQ6	reviewed	Homo sapiens	33858848	2021	5	HLA-A*02:01; HLA-A*11:01; HLA-B*15:01; HLA-B*35:01; HLA-C*03:04; HLA-C*04:01; HLA-DPA1*01:03/DPB1*02:01; HLA-DPA1*01:03/DPB1*09:01; HLA-DPA1*02:01/DPB1*02:01; HLA-DPA1*02:01/DPB1*09:01; HLA-DQA1*01:01/DQB1*03:01; HLA-DQA1*01:01/DQB1*05:01; HLA-DQA1*05:05/DQB1*03:01; HLA-DQA1*05:05/DQB1*05:01; HLA-DRB1*01:01; HLA-DRB1*12:01; HLA-DRB3*02:02
354590	790476	EVQAFFENQSEATFR	15	982	996	Q9UIQ6	reviewed	Homo sapiens	33858848	2021	5	HLA-DRB1*13:01;HLA-DRB3*02:02
498903	1379167	DTLHIWKTNSLPLRF	15	1757	1771	Q9Y4D7	reviewed	Homo sapiens	33592498	2021	5	HLA-DRB1*07:01
339545	1251235	LLIYLGSNRASGVPD	15	71	85	A0A075B6P5	reviewed	Homo sapiens	33858848	2021	4	HLA-A*01:01; HLA-A*25:01; HLA-B*13:02; HLA-B*39:01; HLA-C*06:02; HLA-C*12:03; HLA-DPA1*01:03/DPB1*02:01; HLA-DPA1*01:03/DPB1*17:01; HLA-DPA1*02:01/DPB1*02:01; HLA-DPA1*02:01/DPB1*17:01; HLA-DQA1*01:02/DQB1*05:01; HLA-DQA1*01:02/DQB1*05:02; HLA-DQA1*01:05/DQB1*05:01; HLA-DQA1*01:05/DQB1*05:02; HLA-DRB1*10:01; HLA-DRB1*16:01; HLA-DRB5*02:02
326537	556428	SSLEKSYELPDGQVI	15	934	948	A5A3E0	reviewed	Homo sapiens	33858848	2021	4	HLA-DQB1*02:02;HLA-DQB1*06:02;HLA-DRB1*07:01;HLA-DRB1*15:01
494524	535246	DAPRAVFPSIVGRPR	15	725	739	A5A3E0	reviewed	Homo sapiens	34433824	2021	4	unknown
268862	1219726	GGFWLVHSVPNFPPP	15	124	138	O00115	reviewed	Homo sapiens	33858848	2021	4	HLA-A*01:01; HLA-A*25:01; HLA-B*13:02; HLA-B*39:01; HLA-C*06:02; HLA-C*12:03; HLA-DPA1*01:03/DPB1*02:01; HLA-DPA1*01:03/DPB1*17:01; HLA-DPA1*02:01/DPB1*02:01; HLA-DPA1*02:01/DPB1*17:01; HLA-DQA1*01:02/DQB1*05:01; HLA-DQA1*01:02/DQB1*05:02; HLA-DQA1*01:05/DQB1*05:01; HLA-DQA1*01:05/DQB1*05:02; HLA-DRB1*10:01; HLA-DRB1*16:01; HLA-DRB5*02:02
247949	1249333	LGGLYPSKSILLSGT	15	232	246	O00182	reviewed	Homo sapiens	33858848	2021	4	HLA-DRB1*07:01;HLA-DRB4*01:03
265939	1229345	HVGFIFKNGKITSIV	15	208	222	O00560	reviewed	Homo sapiens	33858848	2021	4	HLA-A*01:01; HLA-A*11:01; HLA-B*15:01; HLA-B*35:01; HLA-C*03:03; HLA-C*04:01; HLA-DPA1*01:03/DPB1*03:01; HLA-DPA1*01:03/DPB1*04:01; HLA-DQA1*02:01/DQB1*02:02; HLA-DQA1*02:01/DQB1*03:01; HLA-DQA1*05:05/DQB1*02:02; HLA-DQA1*05:05/DQB1*03:01; HLA-DRB1*07:01; HLA-DRB1*11:03; HLA-DRB3*02:02; HLA-DRB4*01:01
480550	1389985	TSIVKDSSAARNGLL	15	219	233	O00560	reviewed	Homo sapiens	34357683	2021	4	HLA-DQB1*02:01;HLA-DQB1*02:02;HLA-DRB1*03:01;HLA-DRB1*07:01
516945	697288	NEIKVAKAEAAGHRD	15	366	380	O14763	reviewed	Homo sapiens	33592498	2021	4	HLA-DQB1*02:01;HLA-DQB1*05:01;HLA-DRB1*01:01;HLA-DRB1*03:01
321141	1200263	DTIHIWKTNSLPLRF	15	1674	1688	O15031	reviewed	Homo sapiens	33858848	2021	4	HLA-DRB1*03:02;HLA-DRB1*11:01;HLA-DRB1*04:01;HLA-DRB1*07:01;HLA-DRB1*01:01;HLA-DRB1*16:01;HLA-DRB1*15:01;HLA-DRB1*11:03;HLA-DRB1*13:01;HLA-DRB1*03:01;HLA-DRB1*03:147
258977	1194162	DEFTYEKGGHLILVP	15	160	174	O43567	reviewed	Homo sapiens	33858848	2021	4	HLA-DQB1*02:01;HLA-DQB1*05:01;HLA-DRB1*01:01;HLA-DRB1*03:01
298030	1298443	VRALIEWIRRNKFVL	15	238	252	O75976	reviewed	Homo sapiens	33858848	2021	4	HLA-DRB1*14:01;HLA-DRB3*02:02
327733	1252521	LPHLQFLELKRNRIK	15	214	228	O94898	reviewed	Homo sapiens	33858848	2021	4	HLA-DRB1*13:02;HLA-DRB3*03:01
294309	236871	EIITPDVPFTVDKDG	15	203	217	O94985	reviewed	Homo sapiens	33858848	2021	4	HLA-DRB1*13:02;HLA-DRB3*03:01
367211	1294943	VIEGYRAQHSQHRTP	15	131	145	P00367	reviewed	Homo sapiens	33858848	2021	4	HLA-A*01:01; HLA-A*03:01; HLA-B*07:02; HLA-B*07:06; HLA-C*07:02; HLA-C*15:05; HLA-DPA1*01:03/DPB1*04:01; HLA-DPA1*01:03/DPB1*04:01; HLA-DPA1*01:03/DPB1*104:01; HLA-DPA1*01:03/DPB1*104:01; HLA-DQA1*01:02/DQB1*03:02; HLA-DQA1*01:02/DQB1*06:02; HLA-DQA1*03:03/DQB1*03:02; HLA-DQA1*03:03/DQB1*06:02; HLA-DRB1*04:05; HLA-DRB1*15:01; HLA-DRB4*01:03; HLA-DRB5*01:01
324512	556922	TNKNYRIDTINLFPA	15	305	319	P00450	reviewed	Homo sapiens	33858848	2021	4	HLA-DQB1*02:01;HLA-DQB1*02:02;HLA-DRB1*03:01;HLA-DRB1*07:01;HLA-DQB1*05:01;HLA-DRB1*01:01
348377	766710	YKKVVYRQYTDSTFR	15	779	793	P00450	reviewed	Homo sapiens	33858848	2021	4	HLA-A*24:02; HLA-A*30:01; HLA-B*13:02; HLA-B*35:08; HLA-C*04:01; HLA-C*06:02; HLA-DPA1*01:03/DPB1*03:01; HLA-DPA1*01:03/DPB1*04:02; HLA-DQA1*02:01/DQB1*02:02; HLA-DRB1*07:01; HLA-DRB4*01:03
274639	1268165	RAKQIVWNGPVGVFE	15	330	344	P00558	reviewed	Homo sapiens	33858848	2021	4	HLA-DRB1*13:02;HLA-DRB3*03:01
313263	1265850	QDFFIDLRLPYSVVR	15	827	841	P01024	reviewed	Homo sapiens	33858848	2021	4	HLA-DRB1*03:01;HLA-DRB3*01:01
249986	1269937	RHEVRKMTLDRSEYT	15	406	420	P01130	reviewed	Homo sapiens	33858848	2021	4	HLA-DPB1*02:01;HLA-DPB1*17:01;HLA-DQB1*02:02;HLA-DQB1*03:01;HLA-DRB1*07:01;HLA-DRB1*13:05
345729	1262290	NRHEVRKMTLDRSEY	15	405	419	P01130	reviewed	Homo sapiens	33858848	2021	4	HLA-DPB1*02:01;HLA-DPB1*17:01;HLA-DQB1*02:02;HLA-DQB1*03:01;HLA-DRB1*07:01;HLA-DRB1*13:05
256360	848937	SLYLQMNSLRAEDTA	15	97	111	P01763	reviewed	Homo sapiens	33858848	2021	4	HLA-A*01:01; HLA-A*25:01; HLA-B*13:02; HLA-B*39:01; HLA-C*06:02; HLA-C*12:03; HLA-DPA1*01:03/DPB1*02:01; HLA-DPA1*01:03/DPB1*17:01; HLA-DPA1*02:01/DPB1*02:01; HLA-DPA1*02:01/DPB1*17:01; HLA-DQA1*01:02/DQB1*05:01; HLA-DQA1*01:02/DQB1*05:02; HLA-DQA1*01:05/DQB1*05:01; HLA-DQA1*01:05/DQB1*05:02; HLA-DRB1*10:01; HLA-DRB1*16:01; HLA-DRB5*02:02
236693	240700	VRFDSDAASPREEPR	15	58	72	P01889	reviewed	Homo sapiens	33858848	2021	4	HLA-A*02:01; HLA-A*68:02; HLA-B*14:02; HLA-B*27:05; HLA-C*02:02; HLA-C*08:02; HLA-DPA1*01:03/DPB1*02:01; HLA-DPA1*02:01/DPB1*02:01; HLA-DQA1*03:02/DQB1*03:01; HLA-DQA1*03:02/DQB1*03:02; HLA-DQA1*05:05/DQB1*03:01; HLA-DQA1*05:05/DQB1*03:02; HLA-DRB1*04:01; HLA-DRB1*13:03; HLA-DRB3*01:01; HLA-DRB4*01:03
361072	239686	FVRFDSDAASPREEP	15	57	71	P01889	reviewed	Homo sapiens	33858848	2021	4	HLA-A*02:01; HLA-A*68:02; HLA-B*14:02; HLA-B*27:05; HLA-C*02:02; HLA-C*08:02; HLA-DPA1*01:03/DPB1*02:01; HLA-DPA1*02:01/DPB1*02:01; HLA-DQA1*03:02/DQB1*03:01; HLA-DQA1*03:02/DQB1*03:02; HLA-DQA1*05:05/DQB1*03:01; HLA-DQA1*05:05/DQB1*03:02; HLA-DRB1*04:01; HLA-DRB1*13:03; HLA-DRB3*01:01; HLA-DRB4*01:03
421362	10895	DYIALNEDLRSWTAA	15	146	160	P01889	reviewed	Homo sapiens	34357683	2021	4	unknown
499187	514310	EDQTQDTELVETRPA	15	246	260	P01889	reviewed	Homo sapiens	33592498	2021	4	HLA-DQB1*02:01;HLA-DQB1*02:02;HLA-DRB1*03:01;HLA-DRB1*07:01
509511	146591	TWQRDGEDQTQDTEL	15	240	254	P01889	reviewed	Homo sapiens	33592498	2021	4	HLA-DPB1*02:01;HLA-DPB1*17:01;HLA-DQB1*02:02;HLA-DQB1*03:01;HLA-DRB1*07:01;HLA-DRB1*13:05
302882	146591	TWQRDGEDQTQDTEL	15	240	254	P01893	reviewed	Homo sapiens	33858848	2021	4	HLA-A*03:01; HLA-A*24:02; HLA-B*35:03; HLA-B*45:01; HLA-C*04:01; HLA-C*16:01; HLA-DPA1*01:03/DPB1*02:01; HLA-DQA1*01:01/DQB1*05:03; HLA-DQA1*01:01/DQB1*06:02; HLA-DQA1*01:02/DQB1*05:03; HLA-DQA1*01:02/DQB1*06:02; HLA-DRB1*14:54; HLA-DRB1*15:01; HLA-DRB3*02:02; HLA-DRB5*01:01
464157	809185	NVPPEVTVLTNSPVE	15	109	123	P01903	reviewed	Homo sapiens	34357683	2021	4	unknown
256413	1199522	DRYFYNQEESVRFDS	15	57	71	P01911	reviewed	Homo sapiens	33858848	2021	4	HLA-DRB1*03:02;HLA-DRB1*11:01;HLA-DRB1*04:01;HLA-DRB1*07:01;HLA-DRB1*01:01;HLA-DRB1*16:01;HLA-DRB1*15:01;HLA-DRB1*11:03;HLA-DRB1*13:01;HLA-DRB1*03:01;HLA-DRB1*03:147
301269	1124609	YQKVVAGVANALAHK	15	131	145	P02042	reviewed	Homo sapiens	33858848	2021	4	HLA-DRB1*04:03;HLA-DRB1*07:01;HLA-DQB1*03:03;HLA-DQB1*03:05;HLA-DPB1*04:01;HLA-DPB1*14:01
502065	1234141	IPAPTDLKFTQVTPT	15	1813	1827	P02751	reviewed	Homo sapiens	33592498	2021	4	HLA-DRB1*03:02;HLA-DRB1*11:01;HLA-DRB1*04:01;HLA-DRB1*07:01;HLA-DRB1*01:01;HLA-DRB1*16:01;HLA-DRB1*15:01;HLA-DRB1*11:03;HLA-DRB1*13:01;HLA-DRB1*03:01;HLA-DRB1*03:147
506895	1281480	SQTTISWAPFQDTSE	15	2208	2222	P02751	reviewed	Homo sapiens	33592498	2021	4	HLA-DRB1*11:01;HLA-DRB1*15:01;HLA-DQB1*03:01;HLA-DQB1*06:02;HLA-DPB1*02:01;HLA-DPB1*16:01
525942	761353	ITGYIIKYEKPGSPP	15	2021	2035	P02751	reviewed	Homo sapiens	33592498	2021	4	HLA-DQB1*03:03;HLA-DQB1*04:02;HLA-DRB1*08:01;HLA-DRB1*09:01
608401	1117333	SNLRFLATTPNSLLV	15	1998	2012	P02751	reviewed	Homo sapiens	33968037	2021	4	HLA-DPB1*02:01;HLA-DPB1*17:01;HLA-DQB1*02:02;HLA-DQB1*03:01;HLA-DRB1*07:01;HLA-DRB1*13:05
297095	765222	STPTLVEVSRNLGKV	15	443	457	P02768	reviewed	Homo sapiens	33858848	2021	4	HLA-DRB1*11:01;HLA-DRB1*15:01;HLA-DQB1*03:01;HLA-DQB1*06:02;HLA-DPB1*02:01;HLA-DPB1*16:01;HLA-DPB1*01:01;HLA-DPB1*04:01
347375	1208310	ESKNVKLTVSNVLKE	15	369	383	P02786	reviewed	Homo sapiens	33858848	2021	4	HLA-DRB1*07:01
342831	759167	EDPQTFYYAVAVVKK	15	108	122	P02787	reviewed	Homo sapiens	33858848	2021	4	HLA-DRB1*11:01;HLA-DRB1*15:01;HLA-DQB1*03:01;HLA-DQB1*06:02;HLA-DPB1*02:01;HLA-DPB1*16:01;HLA-DRB1*04:01;HLA-DQB1*03:02;HLA-DQB1*06:03;HLA-DPB1*03:01;HLA-DPB1*04:01
358191	1245327	KTPDAMKAAMALEKK	15	92	106	P02792	reviewed	Homo sapiens	33858848	2021	4	HLA-DRB1*15:01;HLA-DRB5*01:01
364256	1218343	GEAIYASKPWRVQWE	15	366	380	P04066	reviewed	Homo sapiens	33858848	2021	4	HLA-DRB1*07:01
600048	1905367	KIKGVISIPRLQAEA	15	1119	1133	P04114	reviewed	Homo sapiens	33968037	2021	4	HLA-DRB1*11:01;HLA-DRB3*02:02
277757	1227921	HHAAYVNNLNVTEEK	15	54	68	P04179	reviewed	Homo sapiens	33858848	2021	4	HLA-DPB1*02:01;HLA-DPB1*17:01;HLA-DQB1*02:02;HLA-DQB1*03:01;HLA-DRB1*07:01;HLA-DRB1*13:05
347735	1228285	HLLQNADPLKVYPPL	15	144	158	P04233	reviewed	Homo sapiens	33858848	2021	4	HLA-DRB1*03:02;HLA-DRB1*11:01;HLA-DRB1*04:01;HLA-DRB1*07:01;HLA-DRB1*01:01;HLA-DRB1*16:01;HLA-DRB1*15:01;HLA-DRB1*11:03;HLA-DRB1*13:01;HLA-DRB1*03:01;HLA-DRB1*03:147
328326	1298541	VRFDSDAASQRMEPR	15	58	72	P04439	reviewed	Homo sapiens	33858848	2021	4	HLA-A*02:05; HLA-A*11:01; HLA-B*40:02; HLA-B*58:01; HLA-C*02:02; HLA-C*07:01; HLA-DPA1*01:03/DPB1*02:01; HLA-DPA1*01:03/DPB1*04:02; HLA-DQA1*01:01/DQB1*05:01; HLA-DQA1*01:01/DQB1*06:02; HLA-DQA1*01:02/DQB1*05:01; HLA-DQA1*01:02/DQB1*06:02; HLA-DRB1*10:01; HLA-DRB1*15:01; HLA-DRB5*01:01
404612	1586012	RSREYQLNDSAAYYL	15	143	157	P04899	reviewed	Homo sapiens	33936100	2021	4	HLA-DPB1*02:01;HLA-DPB1*17:01;HLA-DQB1*02:02;HLA-DQB1*03:01;HLA-DRB1*07:01;HLA-DRB1*13:05
602950	1224803	GRLIFDNLKKSIAYT	15	765	779	P05023	reviewed	Homo sapiens	33968037	2021	4	HLA-DRB1*11:01;HLA-DRB3*02:02
609375	1215855	FSYYQEAKSSKIMES	15	146	160	P05023	reviewed	Homo sapiens	33968037	2021	4	HLA-DRB1*09:01;HLA-DRB4*01:03
289160	1257317	MDAEFRHDSGYEVHH	15	671	685	P05067	reviewed	Homo sapiens	33858848	2021	4	HLA-DQB1*02:01;HLA-DQB1*02:02;HLA-DRB1*03:01;HLA-DRB1*07:01;HLA-DQB1*05:01;HLA-DRB1*01:01
301951	1250656	LKKKQYTSIHHGVVE	15	723	737	P05067	reviewed	Homo sapiens	33858848	2021	4	HLA-DPB1*02:01;HLA-DPB1*17:01;HLA-DQB1*02:02;HLA-DQB1*03:01;HLA-DRB1*07:01;HLA-DRB1*13:05
330142	434056	IQHFQEKVESLEQEA	15	432	446	P05067	reviewed	Homo sapiens	33858848	2021	4	HLA-A*03:01; HLA-A*68:02; HLA-B*07:02; HLA-B*14:02; HLA-C*07:02; HLA-C*08:02; HLA-DPA1*01:03/DPB1*04:01; HLA-DPA1*01:03/DPB1*04:02; HLA-DQA1*04:01/DQB1*03:01; HLA-DQA1*04:01/DQB1*04:02; HLA-DQA1*05:05/DQB1*03:01; HLA-DQA1*05:05/DQB1*04:02; HLA-DRB1*08:01; HLA-DRB1*13:03; HLA-DRB3*01:01
402993	762448	LKKYVRAEQKDRQHT	15	494	508	P05067	reviewed	Homo sapiens	33936100	2021	4	HLA-DQB1*02:01;HLA-DQB1*02:02;HLA-DRB1*03:01;HLA-DRB1*07:01
242378	1261769	NPLFKSATTTVMNPK	15	751	765	P05107	reviewed	Homo sapiens	33858848	2021	4	HLA-DRB1*09:01;HLA-DRB4*01:03
332388	554004	LRVLRAQPVQVAEGS	15	622	636	P06396	reviewed	Homo sapiens	33858848	2021	4	HLA-DRB1*04:01;HLA-DRB1*15:01;HLA-DQB1*03:02;HLA-DQB1*06:03;HLA-DPB1*03:01;HLA-DPB1*04:01
290262	1113735	QQQLIDDHFLFDKPV	15	184	198	P06732	reviewed	Homo sapiens	33858848	2021	4	HLA-A*01:01; HLA-A*02:01; HLA-B*08:01; HLA-B*44:02; HLA-C*07:01; HLA-C*07:04; HLA-DPA1*01:03/DPB1*01:01; HLA-DPA1*01:03/DPB1*03:01; HLA-DPA1*02:01/DPB1*01:01; HLA-DPA1*02:01/DPB1*03:01; HLA-DQA1*05:01/DQB1*02:01; HLA-DQA1*05:01/DQB1*03:01; HLA-DRB1*03:01; HLA-DRB1*11:01; HLA-DRB3*01:01; HLA-DRB3*02:02
439489	1574844	IINTFYSNKEIFLRE	15	33	47	P07900	reviewed	Homo sapiens	34357683	2021	4	unknown
260435	1293859	VFDEYLKTTGKPIEA	15	214	228	P08133	reviewed	Homo sapiens	33858848	2021	4	HLA-DRB1*07:01
323595	758000	AGPGLFSYIRHWDQN	15	546	560	P08195	reviewed	Homo sapiens	33858848	2021	4	HLA-A*02:01; HLA-A*26:08; HLA-B*15:01; HLA-B*44:02; HLA-C*03:04; HLA-C*05:01; HLA-DPA1*01:03/DPB1*02:01; HLA-DPA1*01:03/DPB1*02:01; HLA-DPA1*01:03/DPB1*04:01; HLA-DPA1*01:03/DPB1*04:01; HLA-DQA1*01:02/DQB1*03:01; HLA-DQA1*01:02/DQB1*06:02; HLA-DQA1*05:05/DQB1*03:01; HLA-DQA1*05:05/DQB1*06:02; HLA-DRB1*11:01; HLA-DRB1*15:01; HLA-DRB3*02:02; HLA-DRB5*01:01
349655	760398	GPGLFSYIRHWDQNE	15	547	561	P08195	reviewed	Homo sapiens	33858848	2021	4	HLA-DRB1*11:01;HLA-DRB3*02:02
432372	844321	GLKGRLDYLSSLKVK	15	243	257	P08195	reviewed	Homo sapiens	34357683	2021	4	HLA-DQB1*02:01;HLA-DQB1*05:01;HLA-DRB1*01:01;HLA-DRB1*03:01
302220	1263080	NVIPYDYNRVPLKHE	15	976	990	P08575	reviewed	Homo sapiens	33858848	2021	4	HLA-DRB1*13:01;HLA-DRB3*02:02
369010	762654	LPSYRSWRTQHIGNQ	15	951	965	P08575	reviewed	Homo sapiens	33858848	2021	4	HLA-DQB1*02:01;HLA-DQB1*02:02;HLA-DRB1*03:01;HLA-DRB1*07:01
528894	1165249	RCQYVTEKVLAAVYK	15	201	215	P09972	reviewed	Homo sapiens	33592498	2021	4	unknown
335200	622076	NGFKSHALQLNNRQI	15	1337	1351	P0C0L5	reviewed	Homo sapiens	33858848	2021	4	HLA-A*02:01; HLA-A*26:08; HLA-B*15:01; HLA-B*44:02; HLA-C*03:04; HLA-C*05:01; HLA-DPA1*01:03/DPB1*02:01; HLA-DPA1*01:03/DPB1*02:01; HLA-DPA1*01:03/DPB1*04:01; HLA-DPA1*01:03/DPB1*04:01; HLA-DQA1*01:02/DQB1*03:01; HLA-DQA1*01:02/DQB1*06:02; HLA-DQA1*05:05/DQB1*03:01; HLA-DQA1*05:05/DQB1*06:02; HLA-DRB1*11:01; HLA-DRB1*15:01; HLA-DRB3*02:02; HLA-DRB5*01:01
398488	1161550	NKYAASSYLSLTPEQ	15	64	78	P0CG04	reviewed	Homo sapiens	33936100	2021	4	unknown
370223	1201754	EAEKYKAEDEVQRER	15	521	535	P0DMV8	reviewed	Homo sapiens	33858848	2021	4	HLA-DQB1*02:02;HLA-DQB1*06:02;HLA-DRB1*07:01;HLA-DRB1*15:01
351485	1161550	NKYAASSYLSLTPEQ	15	64	78	P0DOY3	reviewed	Homo sapiens	33858848	2021	4	HLA-A*01:01; HLA-A*69:01; HLA-B*37:01; HLA-B*49:01; HLA-C*06:02; HLA-C*07:01; HLA-DPA1*01:03/DPB1*03:01; HLA-DPA1*01:03/DPB1*04:01; HLA-DQA1*01:02/DQB1*03:03; HLA-DQA1*01:02/DQB1*06:04; HLA-DQA1*02:01/DQB1*03:03; HLA-DQA1*02:01/DQB1*06:04; HLA-DRB1*07:01; HLA-DRB1*13:02; HLA-DRB3*03:01; HLA-DRB4*01:03
282998	1203275	EEIREAFRVFDKDGN	15	84	98	P0DP23	reviewed	Homo sapiens	33858848	2021	4	HLA-DQB1*03:03;HLA-DQB1*04:02;HLA-DRB1*08:01;HLA-DRB1*09:01
340456	1298827	VRTGTYRQLFHPEQL	15	78	92	P0DPH7	reviewed	Homo sapiens	33858848	2021	4	HLA-DQB1*03:03;HLA-DQB1*04:02;HLA-DRB1*08:01;HLA-DRB1*09:01
367663	1305625	YPAPQVSTAVVEPYN	15	172	186	P0DPH7	reviewed	Homo sapiens	33858848	2021	4	HLA-DPB1*02:01;HLA-DPB1*17:01;HLA-DQB1*02:02;HLA-DQB1*03:01;HLA-DRB1*07:01;HLA-DRB1*13:05
522998	1201923	EAIYDICRRNLDIER	15	207	221	P0DPH7	reviewed	Homo sapiens	33592498	2021	4	HLA-DPB1*02:01;HLA-DPB1*17:01;HLA-DQB1*02:02;HLA-DQB1*03:01;HLA-DRB1*07:01;HLA-DRB1*13:05
399873	1576494	KPGVIFLTKRSRQVC	15	59	73	P10147	reviewed	Homo sapiens	33936100	2021	4	HLA-DRB1*13:02;HLA-DRB3*03:01
254184	557014	TRPFVISRSTFAGHG	15	593	607	P10253	reviewed	Homo sapiens	33858848	2021	4	HLA-A*01:01; HLA-A*25:01; HLA-B*13:02; HLA-B*39:01; HLA-C*06:02; HLA-C*12:03; HLA-DPA1*01:03/DPB1*02:01; HLA-DPA1*01:03/DPB1*17:01; HLA-DPA1*02:01/DPB1*02:01; HLA-DPA1*02:01/DPB1*17:01; HLA-DQA1*01:02/DQB1*05:01; HLA-DQA1*01:02/DQB1*05:02; HLA-DQA1*01:05/DQB1*05:01; HLA-DQA1*01:05/DQB1*05:02; HLA-DRB1*10:01; HLA-DRB1*16:01; HLA-DRB5*02:02
307094	1298539	VRFDSDAASPRGEPR	15	58	72	P10321	reviewed	Homo sapiens	33858848	2021	4	HLA-A*02:05; HLA-A*11:01; HLA-B*40:02; HLA-B*58:01; HLA-C*02:02; HLA-C*07:01; HLA-DPA1*01:03/DPB1*02:01; HLA-DPA1*01:03/DPB1*04:02; HLA-DQA1*01:01/DQB1*05:01; HLA-DQA1*01:01/DQB1*06:02; HLA-DQA1*01:02/DQB1*05:01; HLA-DQA1*01:02/DQB1*06:02; HLA-DRB1*10:01; HLA-DRB1*15:01; HLA-DRB5*01:01
317600	516148	FVRFDSDAASPRGEP	15	57	71	P10321	reviewed	Homo sapiens	33858848	2021	4	HLA-A*02:01; HLA-A*68:02; HLA-B*14:02; HLA-B*27:05; HLA-C*02:02; HLA-C*08:02; HLA-DPA1*01:03/DPB1*02:01; HLA-DPA1*02:01/DPB1*02:01; HLA-DQA1*03:02/DQB1*03:01; HLA-DQA1*03:02/DQB1*03:02; HLA-DQA1*05:05/DQB1*03:01; HLA-DQA1*05:05/DQB1*03:02; HLA-DRB1*04:01; HLA-DRB1*13:03; HLA-DRB3*01:01; HLA-DRB4*01:03
360514	847262	MEHFIKLYKKKTGKD	15	263	277	P11021	reviewed	Homo sapiens	33858848	2021	4	HLA-A*02:01; HLA-A*26:08; HLA-B*15:01; HLA-B*44:02; HLA-C*03:04; HLA-C*05:01; HLA-DPA1*01:03/DPB1*02:01; HLA-DPA1*01:03/DPB1*02:01; HLA-DPA1*01:03/DPB1*04:01; HLA-DPA1*01:03/DPB1*04:01; HLA-DQA1*01:02/DQB1*03:01; HLA-DQA1*01:02/DQB1*06:02; HLA-DQA1*05:05/DQB1*03:01; HLA-DQA1*05:05/DQB1*06:02; HLA-DRB1*11:01; HLA-DRB1*15:01; HLA-DRB3*02:02; HLA-DRB5*01:01
317142	1141487	FTDTERLIGDAAKNQ	15	44	58	P11142	reviewed	Homo sapiens	33858848	2021	4	HLA-A*01:01; HLA-A*69:01; HLA-B*37:01; HLA-B*49:01; HLA-C*06:02; HLA-C*07:01; HLA-DPA1*01:03/DPB1*03:01; HLA-DPA1*01:03/DPB1*04:01; HLA-DQA1*01:02/DQB1*03:03; HLA-DQA1*01:02/DQB1*06:04; HLA-DQA1*02:01/DQB1*03:03; HLA-DQA1*02:01/DQB1*06:04; HLA-DRB1*07:01; HLA-DRB1*13:02; HLA-DRB3*03:01; HLA-DRB4*01:03
439436	518680	IINEPTAAAIAYGLD	15	172	186	P11142	reviewed	Homo sapiens	34357683	2021	4	unknown
482894	528818	VGVFQHGKVEIIAND	15	18	32	P11142	reviewed	Homo sapiens	34357683	2021	4	unknown
320651	1195813	DIAFLIDGSGSIIPH	15	150	164	P11215	reviewed	Homo sapiens	33858848	2021	4	HLA-DRB1*03:01;HLA-DRB3*01:01
308752	757841	AEEHVRVTKAFSVNI	15	340	354	P11279	reviewed	Homo sapiens	33858848	2021	4	HLA-DRB1*07:01
473547	526096	SIQWFHNGNLIPTHT	15	72	86	P12318	reviewed	Homo sapiens	34357683	2021	4	unknown
502782	519868	KHEAFESDLAAHQDR	15	436	450	P12814	reviewed	Homo sapiens	33592498	2021	4	unknown
304499	1219894	GGIYGVLNRKRGHVF	15	757	771	P13639	reviewed	Homo sapiens	33858848	2021	4	HLA-DRB1*11:01;HLA-DRB3*02:02
372926	1255607	LTDEIVKDVKQTYLA	15	91	105	P13726	reviewed	Homo sapiens	33858848	2021	4	HLA-DQB1*02:01;HLA-DQB1*02:02;HLA-DRB1*03:01;HLA-DRB1*07:01
305055	1299015	VSGAVVAAVIWRKKS	15	319	333	P13747	reviewed	Homo sapiens	33858848	2021	4	HLA-DRB1*15:01;HLA-DRB5*01:01
597022	1266714	QKKTFEINPRHPLIR	15	681	695	P14625	reviewed	Homo sapiens	33968037	2021	4	HLA-DRB1*13:02;HLA-DRB3*03:01
282048	1184697	AGDTIFNRAKLLNVG	15	217	231	P15291	reviewed	Homo sapiens	33858848	2021	4	HLA-DRB1*13:01;HLA-DRB3*02:02
291924	1304052	YGIYVINQAGDTIFN	15	209	223	P15291	reviewed	Homo sapiens	33858848	2021	4	HLA-DRB1*14:01;HLA-DRB3*02:02
279976	759154	EDIYLLGKATLPGFR	15	388	402	P15907	reviewed	Homo sapiens	33858848	2021	4	HLA-DRB1*09:01;HLA-DRB4*01:03
405622	847952	QVDIYEFLPSKRKTD	15	337	351	P15907	reviewed	Homo sapiens	33936100	2021	4	HLA-DRB1*16:01;HLA-DRB5*02:02
315569	1287879	TLPTMAQMEKALSIG	15	59	73	P16070	reviewed	Homo sapiens	33858848	2021	4	HLA-DRB1*11:01;HLA-DRB1*15:01;HLA-DQB1*03:01;HLA-DQB1*06:02;HLA-DPB1*02:01;HLA-DPB1*16:01;HLA-DPB1*01:01;HLA-DPB1*04:01
502461	536390	KALRDAKLDKAQIHD	15	321	335	P17066	reviewed	Homo sapiens	33592498	2021	4	HLA-DQB1*02:02;HLA-DQB1*06:02;HLA-DRB1*07:01;HLA-DRB1*15:01;HLA-DQB1*02:01;HLA-DRB1*03:01
364504	1297099	VPARDYLIDGSRGIL	15	102	116	P18206	reviewed	Homo sapiens	33858848	2021	4	HLA-DRB1*03:01;HLA-DRB3*01:01
420471	842923	DSYIASQGPLLHTIE	15	601	615	P18433	reviewed	Homo sapiens	34357683	2021	4	HLA-DRB1*13:01;HLA-DRB3*02:02
362822	1173533	TIARALPFWNEEIVP	15	159	173	P18669	reviewed	Homo sapiens	33858848	2021	4	HLA-DQB1*02:01;HLA-DQB1*02:02;HLA-DRB1*03:01;HLA-DRB1*07:01
327000	1233835	INEEIHTQFLDHLLT	15	518	532	P19634	reviewed	Homo sapiens	33858848	2021	4	HLA-DQB1*02:02;HLA-DQB1*06:02;HLA-DRB1*07:01;HLA-DRB1*15:01
296709	1188157	APADGTVELVRALPL	15	383	397	P19971	reviewed	Homo sapiens	33858848	2021	4	HLA-DRB1*07:01
262950	1228213	HLEEFGQAFSFEAQG	15	75	89	P20036	reviewed	Homo sapiens	33858848	2021	4	HLA-DRB1*09:01;HLA-DRB4*01:03
254077	766198	VNSFQQTTKWIDDVR	15	98	112	P20340	reviewed	Homo sapiens	33858848	2021	4	HLA-A*02:01; HLA-A*68:02; HLA-B*14:02; HLA-B*27:05; HLA-C*02:02; HLA-C*08:02; HLA-DPA1*01:03/DPB1*02:01; HLA-DPA1*02:01/DPB1*02:01; HLA-DQA1*03:02/DQB1*03:01; HLA-DQA1*03:02/DQB1*03:02; HLA-DQA1*05:05/DQB1*03:01; HLA-DQA1*05:05/DQB1*03:02; HLA-DRB1*04:01; HLA-DRB1*13:03; HLA-DRB3*01:01; HLA-DRB4*01:03
271778	418670	VLLPKKTESHHKAKG	15	115	129	P20671	reviewed	Homo sapiens	33858848	2021	4	HLA-A*02:01; HLA-A*68:02; HLA-B*14:02; HLA-B*27:05; HLA-C*02:02; HLA-C*08:02; HLA-DPA1*01:03/DPB1*02:01; HLA-DPA1*02:01/DPB1*02:01; HLA-DQA1*03:02/DQB1*03:01; HLA-DQA1*03:02/DQB1*03:02; HLA-DQA1*05:05/DQB1*03:01; HLA-DQA1*05:05/DQB1*03:02; HLA-DRB1*04:01; HLA-DRB1*13:03; HLA-DRB3*01:01; HLA-DRB4*01:03
309249	1271367	RNSWKELNDIASKPS	15	295	309	P20702	reviewed	Homo sapiens	33858848	2021	4	HLA-DQB1*02:01;HLA-DQB1*05:01;HLA-DRB1*01:01;HLA-DRB1*03:01
312678	462587	DTSVYSQLPGQEAFM	15	1075	1089	P20702	reviewed	Homo sapiens	33858848	2021	4	HLA-DQB1*02:01;HLA-DQB1*05:01;HLA-DRB1*01:01;HLA-DRB1*03:01
269310	546014	VGQFQVDCSSAGSAE	15	1178	1192	P21333	reviewed	Homo sapiens	33858848	2021	4	HLA-DRB1*04:01;HLA-DRB4*01:03
271318	1188456	APGSYLISIKYGGPY	15	2491	2505	P21333	reviewed	Homo sapiens	33858848	2021	4	HLA-DRB1*11:01;HLA-DRB3*02:02
325761	1279689	SNHSLHETSSVFVDS	15	2523	2537	P21333	reviewed	Homo sapiens	33858848	2021	4	HLA-DPB1*02:01;HLA-DPB1*17:01;HLA-DQB1*02:02;HLA-DQB1*03:01;HLA-DRB1*07:01;HLA-DRB1*13:05
351367	1297327	VPGSPFTARVTGDDS	15	1943	1957	P21333	reviewed	Homo sapiens	33858848	2021	4	HLA-DQB1*03:03;HLA-DQB1*04:02;HLA-DRB1*08:01;HLA-DRB1*09:01
373938	1224187	GQGVFREATTEFSVD	15	1267	1281	P21333	reviewed	Homo sapiens	33858848	2021	4	HLA-DRB1*04:01;HLA-DRB1*15:01;HLA-DQB1*03:02;HLA-DQB1*06:03;HLA-DPB1*03:01;HLA-DPB1*04:01
517282	1386522	PAEFVVNTSNAGAGA	15	2447	2461	P21333	reviewed	Homo sapiens	33592498	2021	4	HLA-DPB1*02:01;HLA-DPB1*17:01;HLA-DQB1*02:02;HLA-DQB1*03:01;HLA-DRB1*07:01;HLA-DRB1*13:05
237801	1269014	REIIHKALIDRNIQA	15	61	75	P21580	reviewed	Homo sapiens	33858848	2021	4	HLA-DQB1*02:01;HLA-DQB1*02:02;HLA-DRB1*03:01;HLA-DRB1*07:01;HLA-DQB1*03:03;HLA-DQB1*04:02;HLA-DRB1*08:01;HLA-DRB1*09:01
242657	1269397	REVRKLVALKTNGDG	15	87	101	P21580	reviewed	Homo sapiens	33858848	2021	4	HLA-DQB1*02:01;HLA-DQB1*05:01;HLA-DRB1*01:01;HLA-DRB1*03:01
334930	1267122	QPIQIYEKIVSGKVR	15	243	257	P22694	reviewed	Homo sapiens	33858848	2021	4	HLA-A*24:02; HLA-A*30:01; HLA-B*13:02; HLA-B*35:08; HLA-C*04:01; HLA-C*06:02; HLA-DPA1*01:03/DPB1*03:01; HLA-DPA1*01:03/DPB1*04:02; HLA-DQA1*02:01/DQB1*02:02; HLA-DRB1*07:01; HLA-DRB4*01:03
297771	1269646	RGGEIREQNGDSLVH	15	254	268	P22695	reviewed	Homo sapiens	33858848	2021	4	HLA-DQB1*02:02;HLA-DQB1*06:02;HLA-DRB1*07:01;HLA-DRB1*15:01;HLA-DQB1*02:01;HLA-DRB1*03:01
447208	846057	KLWYAPNRTITVDDK	15	86	100	P23458	reviewed	Homo sapiens	34357683	2021	4	HLA-DRB1*13:01;HLA-DRB3*02:02
503364	553418	KSKMIYASSKDAIKK	15	112	126	P23528	reviewed	Homo sapiens	33592498	2021	4	HLA-DQB1*02:01;HLA-DQB1*02:02;HLA-DRB1*03:01;HLA-DRB1*07:01;HLA-DQB1*05:01;HLA-DRB1*01:01
261435	518197	IAELDTLNEDSYKDS	15	200	214	P27348	reviewed	Homo sapiens	33858848	2021	4	HLA-A*24:02; HLA-A*30:01; HLA-B*13:02; HLA-B*35:08; HLA-C*04:01; HLA-C*06:02; HLA-DPA1*01:03/DPB1*03:01; HLA-DPA1*01:03/DPB1*04:02; HLA-DQA1*02:01/DQB1*02:02; HLA-DRB1*07:01; HLA-DRB4*01:03
258919	761921	KPNTLVCFVSNLFPP	15	141	155	P28067	reviewed	Homo sapiens	33858848	2021	4	HLA-DRB1*07:01
498129	1600157	DDPSYVNVQNLDKAR	15	423	437	P29353	reviewed	Homo sapiens	33592498	2021	4	HLA-DPB1*02:01;HLA-DPB1*17:01;HLA-DQB1*02:02;HLA-DQB1*03:01;HLA-DRB1*07:01;HLA-DRB1*13:05
355685	1198274	DPFTIKPLDRKLILD	15	533	547	P29401	reviewed	Homo sapiens	33858848	2021	4	HLA-DPB1*02:01;HLA-DPB1*17:01;HLA-DQB1*02:02;HLA-DQB1*03:01;HLA-DRB1*07:01;HLA-DRB1*13:05
289616	647068	LPQGFARLSAIYGGT	15	234	248	P31150	reviewed	Homo sapiens	33858848	2021	4	HLA-A*03:01; HLA-A*29:02; HLA-B*07:02; HLA-B*44:03; HLA-C*07:02; HLA-C*16:01; HLA-DPA1*01:03/DPB1*04:01; HLA-DPA1*01:03/DPB1*14:01; HLA-DPA1*02:01/DPB1*04:01; HLA-DPA1*02:01/DPB1*14:01; HLA-DQA1*01:01/DQB1*05:01; HLA-DQA1*01:01/DQB1*06:02; HLA-DQA1*01:02/DQB1*05:01; HLA-DQA1*01:02/DQB1*06:02; HLA-DRB1*01:01; HLA-DRB1*15:01; HLA-DRB5*01:01
500819	1221536	GKKVLHMDRNPYYGG	15	27	41	P31150	reviewed	Homo sapiens	33592498	2021	4	HLA-DPB1*02:01;HLA-DPB1*17:01;HLA-DQB1*02:02;HLA-DQB1*03:01;HLA-DRB1*07:01;HLA-DRB1*13:05
268756	554213	MHPDALEEPDDQNRI	15	296	310	P31994	reviewed	Homo sapiens	33858848	2021	4	HLA-DRB1*14:01;HLA-DRB3*02:02
361875	516936	GNLIPTHTQPSYRFK	15	88	102	P31995	reviewed	Homo sapiens	33858848	2021	4	HLA-A*02:05; HLA-A*11:01; HLA-B*40:02; HLA-B*58:01; HLA-C*02:02; HLA-C*07:01; HLA-DPA1*01:03/DPB1*02:01; HLA-DPA1*01:03/DPB1*04:02; HLA-DQA1*01:01/DQB1*05:01; HLA-DQA1*01:01/DQB1*06:02; HLA-DQA1*01:02/DQB1*05:01; HLA-DQA1*01:02/DQB1*06:02; HLA-DRB1*10:01; HLA-DRB1*15:01; HLA-DRB5*01:01
240821	1219728	GGGAFVQNSQPVAVR	15	942	956	P33176	reviewed	Homo sapiens	33858848	2021	4	HLA-DPB1*02:01;HLA-DPB1*17:01;HLA-DQB1*02:02;HLA-DQB1*03:01;HLA-DRB1*07:01;HLA-DRB1*13:05
239552	1217354	GAIFFLPDSSKLLSG	15	57	71	P33908	reviewed	Homo sapiens	33858848	2021	4	HLA-DRB1*03:01;HLA-DRB3*01:01
612449	518680	IINEPTAAAIAYGLD	15	174	188	P34931	reviewed	Homo sapiens	33968037	2021	4	HLA-DPB1*02:01;HLA-DPB1*17:01;HLA-DQB1*02:02;HLA-DQB1*03:01;HLA-DRB1*07:01;HLA-DRB1*13:05
278144	1209550	EVKEYAQVFREHANK	15	415	429	P35221	reviewed	Homo sapiens	33858848	2021	4	HLA-DPB1*02:01;HLA-DPB1*17:01;HLA-DQB1*02:02;HLA-DQB1*03:01;HLA-DRB1*07:01;HLA-DRB1*13:05
317493	1209697	EVNKYQYLLTGRVYD	15	96	110	P35625	reviewed	Homo sapiens	33858848	2021	4	HLA-DPB1*02:01;HLA-DPB1*17:01;HLA-DQB1*02:02;HLA-DQB1*03:01;HLA-DRB1*07:01;HLA-DRB1*13:05
258582	533111	NKTWKFVEGLPINDF	15	294	308	P40925	reviewed	Homo sapiens	33858848	2021	4	HLA-DRB1*07:01
291991	1190658	ASPPLLPSPFQQSPS	15	2214	2228	P46531	reviewed	Homo sapiens	33858848	2021	4	HLA-DPB1*02:01;HLA-DPB1*17:01;HLA-DQB1*02:02;HLA-DQB1*03:01;HLA-DRB1*07:01;HLA-DRB1*13:05
292298	843675	ETALHLAARYSRSDA	15	1929	1943	P46531	reviewed	Homo sapiens	33858848	2021	4	HLA-DPB1*02:01;HLA-DPB1*17:01;HLA-DQB1*02:02;HLA-DQB1*03:01;HLA-DRB1*07:01;HLA-DRB1*13:05
399762	1577688	LLDEYNLVRSPQLHG	15	2112	2126	P46531	reviewed	Homo sapiens	33936100	2021	4	HLA-DRB1*07:01
402507	1572495	GVFQILIRNRATDLD	15	1975	1989	P46531	reviewed	Homo sapiens	33936100	2021	4	HLA-DRB1*11:01;HLA-DRB3*02:02
348888	1207118	EPPNFVQNSMQLSRE	15	709	723	P46940	reviewed	Homo sapiens	33858848	2021	4	HLA-DPB1*02:01;HLA-DPB1*17:01;HLA-DQB1*02:02;HLA-DQB1*03:01;HLA-DRB1*07:01;HLA-DRB1*13:05
296670	1207823	ERIKLEAERFENLRE	15	120	134	P49591	reviewed	Homo sapiens	33858848	2021	4	HLA-A*01:01; HLA-A*69:01; HLA-B*37:01; HLA-B*49:01; HLA-C*06:02; HLA-C*07:01; HLA-DPA1*01:03/DPB1*03:01; HLA-DPA1*01:03/DPB1*04:01; HLA-DQA1*01:02/DQB1*03:03; HLA-DQA1*01:02/DQB1*06:04; HLA-DQA1*02:01/DQB1*03:03; HLA-DQA1*02:01/DQB1*06:04; HLA-DRB1*07:01; HLA-DRB1*13:02; HLA-DRB3*03:01; HLA-DRB4*01:03
341563	1221536	GKKVLHMDRNPYYGG	15	27	41	P50395	reviewed	Homo sapiens	33858848	2021	4	HLA-A*02:01; HLA-A*11:01; HLA-B*15:01; HLA-B*35:01; HLA-C*03:04; HLA-C*04:01; HLA-DPA1*01:03/DPB1*02:01; HLA-DPA1*01:03/DPB1*09:01; HLA-DPA1*02:01/DPB1*02:01; HLA-DPA1*02:01/DPB1*09:01; HLA-DQA1*01:01/DQB1*03:01; HLA-DQA1*01:01/DQB1*05:01; HLA-DQA1*05:05/DQB1*03:01; HLA-DQA1*05:05/DQB1*05:01; HLA-DRB1*01:01; HLA-DRB1*12:01; HLA-DRB3*02:02
323695	1239382	KENDRIFVSVTNEHL	15	251	265	P50591	reviewed	Homo sapiens	33858848	2021	4	HLA-DPB1*02:01;HLA-DPB1*17:01;HLA-DQB1*02:02;HLA-DQB1*03:01;HLA-DRB1*07:01;HLA-DRB1*13:05
352097	1298425	VQYIYKYTSYPDPIL	15	207	221	P50591	reviewed	Homo sapiens	33858848	2021	4	HLA-DQB1*02:02;HLA-DQB1*06:02;HLA-DRB1*07:01;HLA-DRB1*15:01
373059	1259084	MVQYIYKYTSYPDPI	15	206	220	P50591	reviewed	Homo sapiens	33858848	2021	4	HLA-DQB1*02:02;HLA-DQB1*06:02;HLA-DRB1*07:01;HLA-DRB1*15:01
370951	1224136	GQFLRAVAQRCPSPP	15	118	132	P50897	reviewed	Homo sapiens	33858848	2021	4	HLA-A*02:01; HLA-A*11:01; HLA-B*15:01; HLA-B*35:01; HLA-C*03:04; HLA-C*04:01; HLA-DPA1*01:03/DPB1*02:01; HLA-DPA1*01:03/DPB1*09:01; HLA-DPA1*02:01/DPB1*02:01; HLA-DPA1*02:01/DPB1*09:01; HLA-DQA1*01:01/DQB1*03:01; HLA-DQA1*01:01/DQB1*05:01; HLA-DQA1*05:05/DQB1*03:01; HLA-DQA1*05:05/DQB1*05:01; HLA-DRB1*01:01; HLA-DRB1*12:01; HLA-DRB3*02:02
344955	1224803	GRLIFDNLKKSIAYT	15	762	776	P50993	reviewed	Homo sapiens	33858848	2021	4	HLA-A*02:01; HLA-A*26:08; HLA-B*15:01; HLA-B*44:02; HLA-C*03:04; HLA-C*05:01; HLA-DPA1*01:03/DPB1*02:01; HLA-DPA1*01:03/DPB1*02:01; HLA-DPA1*01:03/DPB1*04:01; HLA-DPA1*01:03/DPB1*04:01; HLA-DQA1*01:02/DQB1*03:01; HLA-DQA1*01:02/DQB1*06:02; HLA-DQA1*05:05/DQB1*03:01; HLA-DQA1*05:05/DQB1*06:02; HLA-DRB1*11:01; HLA-DRB1*15:01; HLA-DRB3*02:02; HLA-DRB5*01:01
299080	3658	APMYYRGAQAAIVVY	15	87	101	P51148	reviewed	Homo sapiens	33858848	2021	4	HLA-A*01:01; HLA-A*25:01; HLA-B*13:02; HLA-B*39:01; HLA-C*06:02; HLA-C*12:03; HLA-DPA1*01:03/DPB1*02:01; HLA-DPA1*01:03/DPB1*17:01; HLA-DPA1*02:01/DPB1*02:01; HLA-DPA1*02:01/DPB1*17:01; HLA-DQA1*01:02/DQB1*05:01; HLA-DQA1*01:02/DQB1*05:02; HLA-DQA1*01:05/DQB1*05:01; HLA-DQA1*01:05/DQB1*05:02; HLA-DRB1*10:01; HLA-DRB1*16:01; HLA-DRB5*02:02
626326	1162732	NVEQAFQTIARNALK	15	161	175	P51149	reviewed	Homo sapiens	33968037	2021	4	HLA-DRB1*13:02;HLA-DRB3*03:01
344767	850433	VSRFKAIKARFAKPV	15	553	567	P51659	reviewed	Homo sapiens	33858848	2021	4	HLA-DRB1*15:01;HLA-DRB5*01:01
363806	1231738	IGKLRWERTLGAIVR	15	244	258	P51659	reviewed	Homo sapiens	33858848	2021	4	HLA-DRB1*04:01;HLA-DRB4*01:03
405857	1585673	RKSNIHCNTIAPNAG	15	183	197	P51659	reviewed	Homo sapiens	33936100	2021	4	HLA-DPB1*02:01;HLA-DPB1*17:01;HLA-DQB1*02:02;HLA-DQB1*03:01;HLA-DRB1*07:01;HLA-DRB1*13:05
272958	846568	LDDIRKIERNRQPPD	15	363	377	P53041	reviewed	Homo sapiens	33858848	2021	4	HLA-A*03:01; HLA-A*24:02; HLA-B*35:03; HLA-B*45:01; HLA-C*04:01; HLA-C*16:01; HLA-DPA1*01:03/DPB1*02:01; HLA-DQA1*01:01/DQB1*05:03; HLA-DQA1*01:01/DQB1*06:02; HLA-DQA1*01:02/DQB1*05:03; HLA-DQA1*01:02/DQB1*06:02; HLA-DRB1*14:54; HLA-DRB1*15:01; HLA-DRB3*02:02; HLA-DRB5*01:01
242039	1205203	EKEAIERLKALGFPE	15	320	334	P54725	reviewed	Homo sapiens	33858848	2021	4	HLA-A*02:01; HLA-A*11:01; HLA-B*15:01; HLA-B*35:01; HLA-C*03:04; HLA-C*04:01; HLA-DPA1*01:03/DPB1*02:01; HLA-DPA1*01:03/DPB1*09:01; HLA-DPA1*02:01/DPB1*02:01; HLA-DPA1*02:01/DPB1*09:01; HLA-DQA1*01:01/DQB1*03:01; HLA-DQA1*01:01/DQB1*05:01; HLA-DQA1*05:05/DQB1*03:01; HLA-DQA1*05:05/DQB1*05:01; HLA-DRB1*01:01; HLA-DRB1*12:01; HLA-DRB3*02:02
398374	849201	SSLKILSKGKRGGHS	15	324	338	P61073	reviewed	Homo sapiens	33936100	2021	4	HLA-DRB1*01:01;HLA-DRB1*13:01;HLA-DRB3*02:02
342667	1202539	EDLKLHLQSTDYGNF	15	43	57	P61421	reviewed	Homo sapiens	33858848	2021	4	HLA-A*24:02; HLA-A*30:01; HLA-B*13:02; HLA-B*35:08; HLA-C*04:01; HLA-C*06:02; HLA-DPA1*01:03/DPB1*03:01; HLA-DPA1*01:03/DPB1*04:02; HLA-DQA1*02:01/DQB1*02:02; HLA-DRB1*07:01; HLA-DRB4*01:03
477704	1621142	TDYGNFLANEASPLT	15	52	66	P61421	reviewed	Homo sapiens	34357683	2021	4	unknown
265805	1245603	KVEHSDLSFSKDWSF	15	68	82	P61769	reviewed	Homo sapiens	33858848	2021	4	HLA-DRB1*07:01;HLA-DRB4*01:03
315726	1266678	QKDKTYSYLNKLPVK	15	102	116	P61916	reviewed	Homo sapiens	33858848	2021	4	HLA-DPB1*02:01;HLA-DPB1*17:01;HLA-DQB1*02:02;HLA-DQB1*03:01;HLA-DRB1*07:01;HLA-DRB1*13:05
271876	593899	AAIVEKLSSLPFQKI	15	50	64	P61970	reviewed	Homo sapiens	33858848	2021	4	HLA-A*02:01; HLA-A*11:01; HLA-B*15:01; HLA-B*35:01; HLA-C*03:04; HLA-C*04:01; HLA-DPA1*01:03/DPB1*02:01; HLA-DPA1*01:03/DPB1*09:01; HLA-DPA1*02:01/DPB1*02:01; HLA-DPA1*02:01/DPB1*09:01; HLA-DQA1*01:01/DQB1*03:01; HLA-DQA1*01:01/DQB1*05:01; HLA-DQA1*05:05/DQB1*03:01; HLA-DQA1*05:05/DQB1*05:01; HLA-DRB1*01:01; HLA-DRB1*12:01; HLA-DRB3*02:02
320616	697263	KVTKAAGTKKQFQKF	15	144	158	P62280	reviewed	Homo sapiens	33858848	2021	4	HLA-DPB1*02:01;HLA-DPB1*04:02;HLA-DQA1*01:01;HLA-DQA1*01:02;HLA-DQB1*05:01;HLA-DQB1*06:02;HLA-DRB1*01:01;HLA-DRB1*15:01
285018	1172349	SVYVYKVLKQVHPDT	15	39	53	P62807	reviewed	Homo sapiens	33858848	2021	4	HLA-DQB1*03:03;HLA-DQB1*04:02;HLA-DRB1*08:01;HLA-DRB1*09:01
367372	1240307	KGLIKLVSKHRAQVI	15	94	108	P62851	reviewed	Homo sapiens	33858848	2021	4	HLA-DRB1*11:01;HLA-DRB3*02:02
606000	153453	RLIFAGKQLEDGRTL	15	42	56	P62987	reviewed	Homo sapiens	33968037	2021	4	HLA-DPB1*02:01;HLA-DPB1*17:01;HLA-DQB1*02:02;HLA-DQB1*03:01;HLA-DRB1*07:01;HLA-DRB1*13:05
291731	1139297	ERNLLSVAYKNVVGA	15	40	54	P63104	reviewed	Homo sapiens	33858848	2021	4	HLA-A*01:01; HLA-A*25:01; HLA-B*13:02; HLA-B*39:01; HLA-C*06:02; HLA-C*12:03; HLA-DPA1*01:03/DPB1*02:01; HLA-DPA1*01:03/DPB1*17:01; HLA-DPA1*02:01/DPB1*02:01; HLA-DPA1*02:01/DPB1*17:01; HLA-DQA1*01:02/DQB1*05:01; HLA-DQA1*01:02/DQB1*05:02; HLA-DQA1*01:05/DQB1*05:01; HLA-DQA1*01:05/DQB1*05:02; HLA-DRB1*10:01; HLA-DRB1*16:01; HLA-DRB5*02:02
236890	673301	QEMATAASSSSLEKS	15	225	239	P63261	reviewed	Homo sapiens	33858848	2021	4	HLA-A*03:01; HLA-A*29:02; HLA-B*07:02; HLA-B*44:03; HLA-C*07:02; HLA-C*16:01; HLA-DPA1*01:03/DPB1*04:01; HLA-DPA1*01:03/DPB1*14:01; HLA-DPA1*02:01/DPB1*04:01; HLA-DPA1*02:01/DPB1*14:01; HLA-DQA1*01:01/DQB1*05:01; HLA-DQA1*01:01/DQB1*06:02; HLA-DQA1*01:02/DQB1*05:01; HLA-DQA1*01:02/DQB1*06:02; HLA-DRB1*01:01; HLA-DRB1*15:01; HLA-DRB5*01:01
252031	536246	IGGSILASLSTFQQM	15	341	355	P63261	reviewed	Homo sapiens	33858848	2021	4	HLA-A*01:01; HLA-A*25:01; HLA-B*13:02; HLA-B*39:01; HLA-C*06:02; HLA-C*12:03; HLA-DPA1*01:03/DPB1*02:01; HLA-DPA1*01:03/DPB1*17:01; HLA-DPA1*02:01/DPB1*02:01; HLA-DPA1*02:01/DPB1*17:01; HLA-DQA1*01:02/DQB1*05:01; HLA-DQA1*01:02/DQB1*05:02; HLA-DQA1*01:05/DQB1*05:01; HLA-DQA1*01:05/DQB1*05:02; HLA-DRB1*10:01; HLA-DRB1*16:01; HLA-DRB5*02:02
468830	674686	RGYSFTTTAEREIVR	15	196	210	P63261	reviewed	Homo sapiens	34357683	2021	4	HLA-DPB1*02:01;HLA-DPB1*17:01;HLA-DQB1*02:02;HLA-DQB1*03:01;HLA-DRB1*07:01;HLA-DRB1*13:05
355045	535246	DAPRAVFPSIVGRPR	15	27	41	P68032	reviewed	Homo sapiens	33858848	2021	4	HLA-A*01:01; HLA-A*02:01; HLA-B*08:01; HLA-B*44:02; HLA-C*07:01; HLA-C*07:04; HLA-DPA1*01:03/DPB1*01:01; HLA-DPA1*01:03/DPB1*03:01; HLA-DPA1*02:01/DPB1*01:01; HLA-DPA1*02:01/DPB1*03:01; HLA-DQA1*05:01/DQB1*02:01; HLA-DQA1*05:01/DQB1*03:01; HLA-DRB1*03:01; HLA-DRB1*11:01; HLA-DRB3*01:01; HLA-DRB3*02:02
268089	1100448	GVIKAVDKKAAGAGK	15	436	450	P68104	reviewed	Homo sapiens	33858848	2021	4	HLA-A*02:05; HLA-A*11:01; HLA-B*40:02; HLA-B*58:01; HLA-C*02:02; HLA-C*07:01; HLA-DPA1*01:03/DPB1*02:01; HLA-DPA1*01:03/DPB1*04:02; HLA-DQA1*01:01/DQB1*05:01; HLA-DQA1*01:01/DQB1*06:02; HLA-DQA1*01:02/DQB1*05:01; HLA-DQA1*01:02/DQB1*06:02; HLA-DRB1*10:01; HLA-DRB1*15:01; HLA-DRB5*01:01
622170	637720	TAQVIILNHPGQISA	15	341	355	P68104	reviewed	Homo sapiens	33968037	2021	4	HLA-DRB1*13:02;HLA-DRB3*03:01
244621	1207973	ERPTYTNLNRLISQI	15	220	234	P68363	reviewed	Homo sapiens	33858848	2021	4	HLA-A*02:01; HLA-A*26:08; HLA-B*15:01; HLA-B*44:02; HLA-C*03:04; HLA-C*05:01; HLA-DPA1*01:03/DPB1*02:01; HLA-DPA1*01:03/DPB1*02:01; HLA-DPA1*01:03/DPB1*04:01; HLA-DPA1*01:03/DPB1*04:01; HLA-DQA1*01:02/DQB1*03:01; HLA-DQA1*01:02/DQB1*06:02; HLA-DQA1*05:05/DQB1*03:01; HLA-DQA1*05:05/DQB1*06:02; HLA-DRB1*11:01; HLA-DRB1*15:01; HLA-DRB3*02:02; HLA-DRB5*01:01
605026	1207973	ERPTYTNLNRLISQI	15	220	234	P68366	reviewed	Homo sapiens	33968037	2021	4	HLA-DRB1*11:01;HLA-DRB3*02:02
442899	1236608	ITLKWFKNGNELSDF	15	180	194	P78324	reviewed	Homo sapiens	34357683	2021	4	unknown
622725	843677	ETAVAIASRLGLYSK	15	575	589	P98194	reviewed	Homo sapiens	33968037	2021	4	HLA-DRB1*13:01;HLA-DRB3*02:02
522744	1601209	DRKMVGDVTGAQAYA	15	85	99	Q01629	reviewed	Homo sapiens	33592498	2021	4	unknown
267945	765391	TDGHFREKLQAANAE	15	64	78	Q02818	reviewed	Homo sapiens	33858848	2021	4	HLA-DQB1*03:03;HLA-DQB1*04:02;HLA-DRB1*08:01;HLA-DRB1*09:01
345113	1205400	EKKLLERLPEVEVPQ	15	445	459	Q02818	reviewed	Homo sapiens	33858848	2021	4	HLA-A*02:01; HLA-A*11:01; HLA-B*15:01; HLA-B*35:01; HLA-C*03:04; HLA-C*04:01; HLA-DPA1*01:03/DPB1*02:01; HLA-DPA1*01:03/DPB1*09:01; HLA-DPA1*02:01/DPB1*02:01; HLA-DPA1*02:01/DPB1*09:01; HLA-DQA1*01:01/DQB1*03:01; HLA-DQA1*01:01/DQB1*05:01; HLA-DQA1*05:05/DQB1*03:01; HLA-DQA1*05:05/DQB1*05:01; HLA-DRB1*01:01; HLA-DRB1*12:01; HLA-DRB3*02:02
609115	847149	LSRELDFVSHHVRTK	15	85	99	Q02818	reviewed	Homo sapiens	33968037	2021	4	HLA-DRB1*13:02;HLA-DRB3*03:01
316115	1239291	KEKYEITEQRKIDQK	15	237	251	Q02878	reviewed	Homo sapiens	33858848	2021	4	HLA-DPB1*02:01;HLA-DPB1*17:01;HLA-DQB1*02:02;HLA-DQB1*03:01;HLA-DRB1*07:01;HLA-DRB1*13:05
296659	1250217	LIQHFQAMVKALEKE	15	430	444	Q06481	reviewed	Homo sapiens	33858848	2021	4	HLA-DPB1*02:01;HLA-DPB1*17:01;HLA-DQB1*02:02;HLA-DQB1*03:01;HLA-DRB1*07:01;HLA-DRB1*13:05
352461	1207792	ERHLNKMQNHGYENP	15	739	753	Q06481	reviewed	Homo sapiens	33858848	2021	4	HLA-A*02:01; HLA-A*11:01; HLA-B*15:01; HLA-B*35:01; HLA-C*03:04; HLA-C*04:01; HLA-DPA1*01:03/DPB1*02:01; HLA-DPA1*01:03/DPB1*09:01; HLA-DPA1*02:01/DPB1*02:01; HLA-DPA1*02:01/DPB1*09:01; HLA-DQA1*01:01/DQB1*03:01; HLA-DQA1*01:01/DQB1*05:01; HLA-DQA1*05:05/DQB1*03:01; HLA-DQA1*05:05/DQB1*05:01; HLA-DRB1*01:01; HLA-DRB1*12:01; HLA-DRB3*02:02
258467	1240200	KGILRQITVNDLPVG	15	136	150	Q06830	reviewed	Homo sapiens	33858848	2021	4	HLA-DRB1*14:01;HLA-DRB3*02:02
242722	1197083	DLHVFHALRQPDVPN	15	3277	3291	Q07954	reviewed	Homo sapiens	33858848	2021	4	HLA-DQB1*02:01;HLA-DQB1*05:01;HLA-DRB1*01:01;HLA-DRB1*03:01
331047	1303648	YEQAFQGDESVRIDA	15	3890	3904	Q07954	reviewed	Homo sapiens	33858848	2021	4	HLA-DQB1*02:01;HLA-DQB1*05:01;HLA-DRB1*01:01;HLA-DRB1*03:01
527309	1612343	LGEIRNVETNQCLDN	15	431	445	Q10472	reviewed	Homo sapiens	33592498	2021	4	HLA-DRB1*04:01;HLA-DRB4*01:03
277053	1192888	DAFKPDPNSSSFKKP	15	510	524	Q13114	reviewed	Homo sapiens	33858848	2021	4	HLA-DQB1*02:01;HLA-DQB1*05:01;HLA-DRB1*01:01;HLA-DRB1*03:01
366466	1206564	ENGTYIKDDTIFIKV	15	544	558	Q13114	reviewed	Homo sapiens	33858848	2021	4	HLA-DRB1*03:01;HLA-DRB3*01:01
345944	1182252	AAVFRSMNSALGKSP	15	253	267	Q13155	reviewed	Homo sapiens	33858848	2021	4	HLA-DRB1*04:01;HLA-DRB4*01:03
604987	547609	LKDIVINANPASPPL	15	119	133	Q13155	reviewed	Homo sapiens	33968037	2021	4	HLA-DRB1*13:01;HLA-DRB3*02:02
349380	1215855	FSYYQEAKSSKIMES	15	154	168	Q13733	reviewed	Homo sapiens	33858848	2021	4	HLA-A*02:01; HLA-A*11:01; HLA-B*15:01; HLA-B*35:01; HLA-C*03:04; HLA-C*04:01; HLA-DPA1*01:03/DPB1*02:01; HLA-DPA1*01:03/DPB1*09:01; HLA-DPA1*02:01/DPB1*02:01; HLA-DPA1*02:01/DPB1*09:01; HLA-DQA1*01:01/DQB1*03:01; HLA-DQA1*01:01/DQB1*05:01; HLA-DQA1*05:05/DQB1*03:01; HLA-DQA1*05:05/DQB1*05:01; HLA-DRB1*01:01; HLA-DRB1*12:01; HLA-DRB3*02:02
278441	1202034	EALYKWLLKKEGKDK	15	425	439	Q13772	reviewed	Homo sapiens	33858848	2021	4	HLA-DRB1*11:01;HLA-DRB3*02:02
349037	1203622	EERGLKITYKYTGKG	15	79	93	Q14126	reviewed	Homo sapiens	33858848	2021	4	HLA-A*02:01; HLA-A*26:08; HLA-B*15:01; HLA-B*44:02; HLA-C*03:04; HLA-C*05:01; HLA-DPA1*01:03/DPB1*02:01; HLA-DPA1*01:03/DPB1*02:01; HLA-DPA1*01:03/DPB1*04:01; HLA-DPA1*01:03/DPB1*04:01; HLA-DQA1*01:02/DQB1*03:01; HLA-DQA1*01:02/DQB1*06:02; HLA-DQA1*05:05/DQB1*03:01; HLA-DQA1*05:05/DQB1*06:02; HLA-DRB1*11:01; HLA-DRB1*15:01; HLA-DRB3*02:02; HLA-DRB5*01:01
368781	1282843	SSVISIYVSESMDRS	15	390	404	Q14126	reviewed	Homo sapiens	33858848	2021	4	HLA-DRB1*15:01;HLA-DRB5*01:01
399653	1575462	IRILDVNDNIPVVEN	15	260	274	Q14126	reviewed	Homo sapiens	33936100	2021	4	HLA-DRB1*13:02;HLA-DRB3*03:01
292377	1201714	EAAVIEAMGKAEAER	15	326	340	Q14254	reviewed	Homo sapiens	33858848	2021	4	HLA-DRB1*11:01;HLA-DRB3*02:02
246175	1198753	DPVPKSPFVVNVAPP	15	949	963	Q14315	reviewed	Homo sapiens	33858848	2021	4	HLA-DPB1*02:01;HLA-DPB1*17:01;HLA-DQB1*02:02;HLA-DQB1*03:01;HLA-DRB1*07:01;HLA-DRB1*13:05
399387	1574844	IINTFYSNKEIFLRE	15	33	47	Q14568	reviewed	Homo sapiens	33936100	2021	4	HLA-DRB1*14:01;HLA-DRB3*02:02
420023	842843	DRQLNLRLLKKHNYN	15	931	945	Q14596	reviewed	Homo sapiens	34357683	2021	4	HLA-DPB1*02:01;HLA-DPB1*17:01;HLA-DQB1*02:02;HLA-DQB1*03:01;HLA-DRB1*07:01;HLA-DRB1*13:05
277047	1273857	RYGIRGFPTIKIFQK	15	231	245	Q15084	reviewed	Homo sapiens	33858848	2021	4	HLA-DRB1*16:01;HLA-DRB5*02:02
287864	1186363	AKINEIRQMSGAQIK	15	308	322	Q15366	reviewed	Homo sapiens	33858848	2021	4	HLA-A*02:01; HLA-A*11:01; HLA-B*15:01; HLA-B*35:01; HLA-C*03:04; HLA-C*04:01; HLA-DPA1*01:03/DPB1*02:01; HLA-DPA1*01:03/DPB1*09:01; HLA-DPA1*02:01/DPB1*02:01; HLA-DPA1*02:01/DPB1*09:01; HLA-DQA1*01:01/DQB1*03:01; HLA-DQA1*01:01/DQB1*05:01; HLA-DQA1*05:05/DQB1*03:01; HLA-DQA1*05:05/DQB1*05:01; HLA-DRB1*01:01; HLA-DRB1*12:01; HLA-DRB3*02:02
236632	592218	GDNRFSMLVAAIQSA	15	511	525	Q15582	reviewed	Homo sapiens	33858848	2021	4	HLA-DPB1*02:01;HLA-DPB1*04:02;HLA-DQA1*01:01;HLA-DQA1*01:02;HLA-DQB1*05:01;HLA-DQB1*06:02;HLA-DRB1*01:01;HLA-DRB1*15:01
247850	1287833	TLNRILGDPEALRDL	15	292	306	Q15582	reviewed	Homo sapiens	33858848	2021	4	HLA-DQB1*02:01;HLA-DQB1*02:02;HLA-DRB1*03:01;HLA-DRB1*07:01;HLA-DQB1*05:01;HLA-DRB1*01:01
266482	1200892	DVKGIKVQSVDKQYN	15	1294	1308	Q16363	reviewed	Homo sapiens	33858848	2021	4	HLA-DPB1*02:01;HLA-DPB1*17:01;HLA-DQB1*02:02;HLA-DQB1*03:01;HLA-DRB1*07:01;HLA-DRB1*13:05
295443	1295456	VKGIKVQSVDKQYND	15	1295	1309	Q16363	reviewed	Homo sapiens	33858848	2021	4	HLA-DPB1*02:01;HLA-DPB1*17:01;HLA-DQB1*02:02;HLA-DQB1*03:01;HLA-DRB1*07:01;HLA-DRB1*13:05
241587	1218030	GDLGTYVINKQTPNK	15	138	152	Q16595	reviewed	Homo sapiens	33858848	2021	4	HLA-DPB1*02:01;HLA-DPB1*17:01;HLA-DQB1*02:02;HLA-DQB1*03:01;HLA-DRB1*07:01;HLA-DRB1*13:05
299951	1177204	VHRLLRKGNYAERVG	15	31	45	Q16777	reviewed	Homo sapiens	33858848	2021	4	HLA-A*01:01; HLA-A*25:01; HLA-B*13:02; HLA-B*39:01; HLA-C*06:02; HLA-C*12:03; HLA-DPA1*01:03/DPB1*02:01; HLA-DPA1*01:03/DPB1*17:01; HLA-DPA1*02:01/DPB1*02:01; HLA-DPA1*02:01/DPB1*17:01; HLA-DQA1*01:02/DQB1*05:01; HLA-DQA1*01:02/DQB1*05:02; HLA-DQA1*01:05/DQB1*05:01; HLA-DQA1*01:05/DQB1*05:02; HLA-DRB1*10:01; HLA-DRB1*16:01; HLA-DRB5*02:02
373212	1184323	AEYWNSQKDFLEDRR	15	87	101	Q30154	reviewed	Homo sapiens	33858848	2021	4	HLA-DPB1*02:01;HLA-DPB1*17:01;HLA-DQB1*02:02;HLA-DQB1*03:01;HLA-DRB1*07:01;HLA-DRB1*13:05
599822	1225296	GSGDFARSLATRLVG	15	35	49	Q658P3	reviewed	Homo sapiens	33968037	2021	4	HLA-DRB1*07:01
246001	1301625	WEKWYIPDPTGKFNL	15	346	360	Q68CQ7	reviewed	Homo sapiens	33858848	2021	4	HLA-DRB1*03:01;HLA-DRB3*01:01
370023	1201923	EAIYDICRRNLDIER	15	207	221	Q6PEY2	reviewed	Homo sapiens	33858848	2021	4	HLA-A*02:01; HLA-A*68:02; HLA-B*14:02; HLA-B*27:05; HLA-C*02:02; HLA-C*08:02; HLA-DPA1*01:03/DPB1*02:01; HLA-DPA1*02:01/DPB1*02:01; HLA-DQA1*03:02/DQB1*03:01; HLA-DQA1*03:02/DQB1*03:02; HLA-DQA1*05:05/DQB1*03:01; HLA-DQA1*05:05/DQB1*03:02; HLA-DRB1*04:01; HLA-DRB1*13:03; HLA-DRB3*01:01; HLA-DRB4*01:03
252905	1202485	EDKIFLINKLHSIYE	15	762	776	Q7Z403	reviewed	Homo sapiens	33858848	2021	4	HLA-A*02:01; HLA-A*26:08; HLA-B*15:01; HLA-B*44:02; HLA-C*03:04; HLA-C*05:01; HLA-DPA1*01:03/DPB1*02:01; HLA-DPA1*01:03/DPB1*02:01; HLA-DPA1*01:03/DPB1*04:01; HLA-DPA1*01:03/DPB1*04:01; HLA-DQA1*01:02/DQB1*03:01; HLA-DQA1*01:02/DQB1*06:02; HLA-DQA1*05:05/DQB1*03:01; HLA-DQA1*05:05/DQB1*06:02; HLA-DRB1*11:01; HLA-DRB1*15:01; HLA-DRB3*02:02; HLA-DRB5*01:01
336222	1277304	SGVVQALRGRLLPSL	15	652	666	Q7Z4F1	reviewed	Homo sapiens	33858848	2021	4	HLA-DQB1*02:01;HLA-DQB1*05:01;HLA-DRB1*01:01;HLA-DRB1*03:01
513625	1606805	GVVQALRGRLLPSLG	15	653	667	Q7Z4F1	reviewed	Homo sapiens	33592498	2021	4	HLA-DPB1*02:01;HLA-DPB1*17:01;HLA-DQB1*02:02;HLA-DQB1*03:01;HLA-DRB1*07:01;HLA-DRB1*13:05
516584	1613726	LSGVVQALRGRLLPS	15	651	665	Q7Z4F1	reviewed	Homo sapiens	33592498	2021	4	HLA-DPB1*02:01;HLA-DPB1*17:01;HLA-DQB1*02:02;HLA-DQB1*03:01;HLA-DRB1*07:01;HLA-DRB1*13:05
355622	845662	KAQIQQFHSQIAAQT	15	582	596	Q86UP2	reviewed	Homo sapiens	33858848	2021	4	HLA-DRB1*11:01;HLA-DRB1*15:01;HLA-DQB1*03:01;HLA-DQB1*06:02;HLA-DPB1*02:01;HLA-DPB1*16:01;HLA-DRB1*04:01;HLA-DQB1*03:02;HLA-DQB1*06:03;HLA-DPB1*03:01;HLA-DPB1*04:01;HLA-DPB1*01:01
334006	1229886	IARARAGSRLSAEER	15	132	146	Q86Y82	reviewed	Homo sapiens	33858848	2021	4	HLA-DQB1*02:01;HLA-DQB1*02:02;HLA-DRB1*03:01;HLA-DRB1*07:01
341482	1229244	HTKFWVVDQTHFYLG	15	201	215	Q8IV08	reviewed	Homo sapiens	33858848	2021	4	HLA-DRB1*03:01;HLA-DRB3*01:01
288478	237493	VAVFTFHNHGRTANL	15	99	113	Q8NBI2	reviewed	Homo sapiens	33858848	2021	4	HLA-DRB1*16:01;HLA-DRB5*02:02
296396	1231799	IGNLFGQHRSTIITL	15	147	161	Q8NBI5	reviewed	Homo sapiens	33858848	2021	4	HLA-DRB1*07:01
351433	1261080	NLHAFSVEPLLIYPT	15	545	559	Q8NBJ5	reviewed	Homo sapiens	33858848	2021	4	HLA-DQB1*02:02;HLA-DQB1*06:02;HLA-DRB1*07:01;HLA-DRB1*15:01
295793	1247741	LDSRSFFWNVAPGAE	15	282	296	Q92542	reviewed	Homo sapiens	33858848	2021	4	HLA-DPB1*02:01;HLA-DPB1*17:01;HLA-DQB1*02:02;HLA-DQB1*03:01;HLA-DRB1*07:01;HLA-DRB1*13:05
461387	847451	NHKFEESMSEKCREA	15	340	354	Q92896	reviewed	Homo sapiens	34357683	2021	4	HLA-DRB1*01:01;HLA-DRB1*15:01;HLA-DRB5*01:01
300901	533543	RPGAFKAELSKLVIV	15	151	165	Q969H8	reviewed	Homo sapiens	33858848	2021	4	HLA-DRB1*16:01;HLA-DRB5*02:02
303721	850090	VHSFSHNVGPGDKYT	15	48	62	Q969H8	reviewed	Homo sapiens	33858848	2021	4	HLA-A*02:01; HLA-A*11:01; HLA-B*15:01; HLA-B*35:01; HLA-C*03:04; HLA-C*04:01; HLA-DPA1*01:03/DPB1*02:01; HLA-DPA1*01:03/DPB1*09:01; HLA-DPA1*02:01/DPB1*02:01; HLA-DPA1*02:01/DPB1*09:01; HLA-DQA1*01:01/DQB1*03:01; HLA-DQA1*01:01/DQB1*05:01; HLA-DQA1*05:05/DQB1*03:01; HLA-DQA1*05:05/DQB1*05:01; HLA-DRB1*01:01; HLA-DRB1*12:01; HLA-DRB3*02:02
322752	1278049	SKAAFERESDVPLKT	15	124	138	Q969H8	reviewed	Homo sapiens	33858848	2021	4	HLA-DQB1*02:01;HLA-DQB1*05:01;HLA-DRB1*01:01;HLA-DRB1*03:01
248075	1277003	SGMWQEEVTVPSVQT	15	140	154	Q99536	reviewed	Homo sapiens	33858848	2021	4	HLA-DRB1*04:01;HLA-DRB1*15:01;HLA-DQB1*03:02;HLA-DQB1*06:03;HLA-DPB1*03:01;HLA-DPB1*04:01
273022	1269317	RESLLLDTTSLQQRG	15	721	735	Q9BQT9	reviewed	Homo sapiens	33858848	2021	4	HLA-DRB1*04:01;HLA-DRB4*01:03
325415	1128184	ANREKMTQIMFETFN	15	114	128	Q9BYX7	reviewed	Homo sapiens	33858848	2021	4	HLA-A*32:01; HLA-A*68:01; HLA-B*15:01; HLA-B*44:02; HLA-C*03:03; HLA-C*07:04; HLA-DQA1*05:05/DQB1*03:01; HLA-DRB1*13:03; HLA-DRB1*14:01
354764	537849	SLSTFQQMWISKQEY	15	348	362	Q9BYX7	reviewed	Homo sapiens	33858848	2021	4	HLA-A*01:01; HLA-A*02:01; HLA-B*08:01; HLA-B*44:02; HLA-C*07:01; HLA-C*07:04; HLA-DPA1*01:03/DPB1*01:01; HLA-DPA1*01:03/DPB1*03:01; HLA-DPA1*02:01/DPB1*01:01; HLA-DPA1*02:01/DPB1*03:01; HLA-DQA1*05:01/DQB1*02:01; HLA-DQA1*05:01/DQB1*03:01; HLA-DRB1*03:01; HLA-DRB1*11:01; HLA-DRB3*01:01; HLA-DRB3*02:02
622824	848381	RQIIKLNRRLQLLEE	15	298	312	Q9GZY8	reviewed	Homo sapiens	33968037	2021	4	HLA-DRB1*13:01;HLA-DRB3*02:02
336734	1206864	EPEDQLYYVKFLSLP	15	322	336	Q9H3G5	reviewed	Homo sapiens	33858848	2021	4	HLA-DQB1*02:02;HLA-DQB1*06:02;HLA-DRB1*07:01;HLA-DRB1*15:01
280633	1220704	GIGLELYKAIQRGTI	15	175	189	Q9HB40	reviewed	Homo sapiens	33858848	2021	4	HLA-DRB1*16:01;HLA-DRB5*02:02
257645	152841	NGVIHMLDGILLPPT	15	631	645	Q9NY15	reviewed	Homo sapiens	33858848	2021	4	HLA-DQB1*02:01;HLA-DQB1*05:01;HLA-DRB1*01:01;HLA-DRB1*03:01
257274	1266978	QNKLIGTATVALKDL	15	77	91	Q9NZM1	reviewed	Homo sapiens	33858848	2021	4	HLA-DRB1*07:01
239264	762539	LNDMEPSKAVPLNAS	15	139	153	Q9P0L0	reviewed	Homo sapiens	33858848	2021	4	HLA-DRB1*07:01
352123	592570	KVPGFADDPTELACR	15	416	430	Q9P2B2	reviewed	Homo sapiens	33858848	2021	4	HLA-DRB1*04:01;HLA-DRB1*15:01;HLA-DQB1*03:02;HLA-DQB1*06:03;HLA-DPB1*03:01;HLA-DPB1*04:01
324893	758657	DEPAFKATFIIKIIR	15	307	321	Q9UIQ6	reviewed	Homo sapiens	33858848	2021	4	HLA-DRB1*07:01;HLA-DRB4*01:03
342692	1251167	LLGKYISIGSEAEKN	15	877	891	Q9UIQ6	reviewed	Homo sapiens	33858848	2021	4	HLA-A*01:01; HLA-A*03:01; HLA-B*07:02; HLA-B*07:06; HLA-C*07:02; HLA-C*15:05; HLA-DPA1*01:03/DPB1*04:01; HLA-DPA1*01:03/DPB1*04:01; HLA-DPA1*01:03/DPB1*104:01; HLA-DPA1*01:03/DPB1*104:01; HLA-DQA1*01:02/DQB1*03:02; HLA-DQA1*01:02/DQB1*06:02; HLA-DQA1*03:03/DQB1*03:02; HLA-DQA1*03:03/DQB1*06:02; HLA-DRB1*04:05; HLA-DRB1*15:01; HLA-DRB4*01:03; HLA-DRB5*01:01
336878	1218203	GDTPLHIAIRGRSRK	15	368	382	Q9ULH0	reviewed	Homo sapiens	33858848	2021	4	HLA-DRB1*11:01;HLA-DRB3*02:02
337952	1244685	KSGDFQMSPYAEYPK	15	1286	1300	Q9ULI3	reviewed	Homo sapiens	33858848	2021	4	HLA-DRB1*04:01;HLA-DRB1*15:01;HLA-DQB1*03:02;HLA-DQB1*06:03;HLA-DPB1*03:01;HLA-DPB1*04:01;HLA-DRB1*11:01;HLA-DQB1*03:01;HLA-DQB1*06:02;HLA-DPB1*01:01
331201	1297952	VQAIVLDTASDVLDK	15	1147	1161	Q9Y490	reviewed	Homo sapiens	33858848	2021	4	HLA-DRB1*13:02;HLA-DRB3*03:01
316004	1291102	TVYLAAVNRLYQLSG	15	70	84	Q9Y4D7	reviewed	Homo sapiens	33858848	2021	4	HLA-DRB1*11:01;HLA-DRB1*15:01;HLA-DQB1*03:01;HLA-DQB1*06:02;HLA-DPB1*02:01;HLA-DPB1*16:01;HLA-DPB1*01:01;HLA-DPB1*04:01
619581	1088581	AEPGYLVTKVVAVDG	15	582	596	Q9Y5E7	reviewed	Homo sapiens	33968037	2021	4	HLA-DPB1*02:01;HLA-DPB1*17:01;HLA-DQB1*02:02;HLA-DQB1*03:01;HLA-DRB1*07:01;HLA-DRB1*13:05
282742	1088581	AEPGYLVTKVVAVDG	15	580	594	Q9Y5F0	reviewed	Homo sapiens	33858848	2021	4	HLA-A*02:01; HLA-A*11:01; HLA-B*15:01; HLA-B*35:01; HLA-C*03:04; HLA-C*04:01; HLA-DPA1*01:03/DPB1*02:01; HLA-DPA1*01:03/DPB1*09:01; HLA-DPA1*02:01/DPB1*02:01; HLA-DPA1*02:01/DPB1*09:01; HLA-DQA1*01:01/DQB1*03:01; HLA-DQA1*01:01/DQB1*05:01; HLA-DQA1*05:05/DQB1*03:01; HLA-DQA1*05:05/DQB1*05:01; HLA-DRB1*01:01; HLA-DRB1*12:01; HLA-DRB3*02:02
521549	1088584	AEPGYLVTKVVAVDR	15	582	596	Q9Y5G4	reviewed	Homo sapiens	33592498	2021	4	HLA-DPB1*02:01;HLA-DPB1*17:01;HLA-DQB1*02:02;HLA-DQB1*03:01;HLA-DRB1*07:01;HLA-DRB1*13:05
345001	1088584	AEPGYLVTKVVAVDR	15	582	596	Q9Y5H4	reviewed	Homo sapiens	33858848	2021	4	HLA-A*02:01; HLA-A*11:01; HLA-B*15:01; HLA-B*35:01; HLA-C*03:04; HLA-C*04:01; HLA-DPA1*01:03/DPB1*02:01; HLA-DPA1*01:03/DPB1*09:01; HLA-DPA1*02:01/DPB1*02:01; HLA-DPA1*02:01/DPB1*09:01; HLA-DQA1*01:01/DQB1*03:01; HLA-DQA1*01:01/DQB1*05:01; HLA-DQA1*05:05/DQB1*03:01; HLA-DQA1*05:05/DQB1*05:01; HLA-DRB1*01:01; HLA-DRB1*12:01; HLA-DRB3*02:02
308559	848886	SKKVIYSQPSARSEG	15	275	289	Q9Y624	reviewed	Homo sapiens	33858848	2021	4	HLA-A*02:01; HLA-A*68:02; HLA-B*14:02; HLA-B*27:05; HLA-C*02:02; HLA-C*08:02; HLA-DPA1*01:03/DPB1*02:01; HLA-DPA1*02:01/DPB1*02:01; HLA-DQA1*03:02/DQB1*03:01; HLA-DQA1*03:02/DQB1*03:02; HLA-DQA1*05:05/DQB1*03:01; HLA-DQA1*05:05/DQB1*03:02; HLA-DRB1*04:01; HLA-DRB1*13:03; HLA-DRB3*01:01; HLA-DRB4*01:03
314379	1280670	SPQLLIYLGSNRASG	15	68	82	A0A075B6P5	reviewed	Homo sapiens	33858848	2021	3	HLA-A*01:01; HLA-A*25:01; HLA-B*13:02; HLA-B*39:01; HLA-C*06:02; HLA-C*12:03; HLA-DPA1*01:03/DPB1*02:01; HLA-DPA1*01:03/DPB1*17:01; HLA-DPA1*02:01/DPB1*02:01; HLA-DPA1*02:01/DPB1*17:01; HLA-DQA1*01:02/DQB1*05:01; HLA-DQA1*01:02/DQB1*05:02; HLA-DQA1*01:05/DQB1*05:01; HLA-DQA1*01:05/DQB1*05:02; HLA-DRB1*10:01; HLA-DRB1*16:01; HLA-DRB5*02:02
344170	764818	SGTDFTLKISRVEAE	15	92	106	A0A075B6P5	reviewed	Homo sapiens	33858848	2021	3	HLA-A*03:01; HLA-A*68:02; HLA-B*07:02; HLA-B*14:02; HLA-C*07:02; HLA-C*08:02; HLA-DPA1*01:03/DPB1*04:01; HLA-DPA1*01:03/DPB1*04:02; HLA-DQA1*04:01/DQB1*03:01; HLA-DQA1*04:01/DQB1*04:02; HLA-DQA1*05:05/DQB1*03:01; HLA-DQA1*05:05/DQB1*04:02; HLA-DRB1*08:01; HLA-DRB1*13:03; HLA-DRB3*01:01
317245	512099	ASSYLSLTPEQWKSH	15	68	82	A0M8Q6	reviewed	Homo sapiens	33858848	2021	3	HLA-A*01:01; HLA-A*25:01; HLA-B*13:02; HLA-B*39:01; HLA-C*06:02; HLA-C*12:03; HLA-DPA1*01:03/DPB1*02:01; HLA-DPA1*01:03/DPB1*17:01; HLA-DPA1*02:01/DPB1*02:01; HLA-DPA1*02:01/DPB1*17:01; HLA-DQA1*01:02/DQB1*05:01; HLA-DQA1*01:02/DQB1*05:02; HLA-DQA1*01:05/DQB1*05:01; HLA-DQA1*01:05/DQB1*05:02; HLA-DRB1*10:01; HLA-DRB1*16:01; HLA-DRB5*02:02
491364	770145	AGDDAPRAVFPSIVG	15	722	736	A5A3E0	reviewed	Homo sapiens	34433824	2021	3	unknown
235733	1279478	SLYYYIQQDTKGDYQ	15	314	328	A6NMY6	reviewed	Homo sapiens	33858848	2021	3	HLA-A*01:01; HLA-A*03:01; HLA-B*07:02; HLA-B*07:06; HLA-C*07:02; HLA-C*15:05; HLA-DPA1*01:03/DPB1*04:01; HLA-DPA1*01:03/DPB1*04:01; HLA-DPA1*01:03/DPB1*104:01; HLA-DPA1*01:03/DPB1*104:01; HLA-DQA1*01:02/DQB1*03:02; HLA-DQA1*01:02/DQB1*06:02; HLA-DQA1*03:03/DQB1*03:02; HLA-DQA1*03:03/DQB1*06:02; HLA-DRB1*04:05; HLA-DRB1*15:01; HLA-DRB4*01:03; HLA-DRB5*01:01
309464	1233278	ILGGLYPSKSILLSG	15	231	245	O00182	reviewed	Homo sapiens	33858848	2021	3	HLA-DRB1*07:01;HLA-DRB4*01:03
281932	1259791	NEEEIRANVAVVSGA	15	62	76	O00560	reviewed	Homo sapiens	33858848	2021	3	HLA-DRB1*11:01;HLA-DRB1*15:01;HLA-DQB1*03:01;HLA-DQB1*06:02;HLA-DPB1*02:01;HLA-DPB1*16:01;HLA-DPB1*01:01;HLA-DPB1*04:01
314880	1204996	EIRANVAVVSGAPLQ	15	65	79	O00560	reviewed	Homo sapiens	33858848	2021	3	HLA-DPB1*02:01;HLA-DPB1*17:01;HLA-DQB1*02:02;HLA-DQB1*03:01;HLA-DRB1*07:01;HLA-DRB1*13:05
253208	843372	EITIHTKLPAKDVYE	15	412	426	O00592	reviewed	Homo sapiens	33858848	2021	3	HLA-A*01:01; HLA-A*11:01; HLA-B*15:01; HLA-B*35:01; HLA-C*03:03; HLA-C*04:01; HLA-DPA1*01:03/DPB1*03:01; HLA-DPA1*01:03/DPB1*04:01; HLA-DQA1*02:01/DQB1*02:02; HLA-DQA1*02:01/DQB1*03:01; HLA-DQA1*05:05/DQB1*02:02; HLA-DQA1*05:05/DQB1*03:01; HLA-DRB1*07:01; HLA-DRB1*11:03; HLA-DRB3*02:02; HLA-DRB4*01:01
259004	1302518	WTGYFSSRPALKRYE	15	388	402	O00754	reviewed	Homo sapiens	33858848	2021	3	HLA-DRB1*13:01;HLA-DRB3*02:02
277406	1281523	SQVVRLYPGQRHLEL	15	698	712	O00754	reviewed	Homo sapiens	33858848	2021	3	HLA-DRB1*16:01;HLA-DRB5*02:02
317388	1207087	EPMEIRTFLASVQWK	15	993	1007	O00754	reviewed	Homo sapiens	33858848	2021	3	HLA-DRB1*16:01;HLA-DRB5*02:02
345100	1189816	ARFQVIVYNPLGRKV	15	508	522	O00754	reviewed	Homo sapiens	33858848	2021	3	HLA-DRB1*16:01;HLA-DRB5*02:02
411791	888063	APLNEAMAVLQHHDA	15	434	448	O00754	reviewed	Homo sapiens	34357683	2021	3	unknown
272777	1249238	LGEEKIVRGIIIQGG	15	489	503	O14786	reviewed	Homo sapiens	33858848	2021	3	HLA-DPB1*02:01;HLA-DPB1*17:01;HLA-DQB1*02:02;HLA-DQB1*03:01;HLA-DRB1*07:01;HLA-DRB1*13:05
305512	1200386	DTPELRTFPALSTRF	15	547	561	O14786	reviewed	Homo sapiens	33858848	2021	3	HLA-DQB1*02:02;HLA-DQB1*06:02;HLA-DRB1*07:01;HLA-DRB1*15:01
346646	1230311	IDLGEEKIVRGIIIQ	15	487	501	O14786	reviewed	Homo sapiens	33858848	2021	3	HLA-DQB1*02:02;HLA-DQB1*06:02;HLA-DRB1*07:01;HLA-DRB1*15:01;HLA-DQB1*02:01;HLA-DRB1*03:01
352174	1221780	GKVARLVSPVVYSQN	15	703	717	O14786	reviewed	Homo sapiens	33858848	2021	3	HLA-DQB1*02:01;HLA-DQB1*02:02;HLA-DRB1*03:01;HLA-DRB1*07:01;HLA-DQB1*05:01;HLA-DRB1*01:01
594549	1907977	KQEYLEVQRQLAIQR	15	521	535	O14964	reviewed	Homo sapiens	33968037	2021	3	HLA-DRB1*11:01;HLA-DRB3*02:02
603127	1818499	RPGWLRYIQRTPYSD	15	97	111	O43556	reviewed	Homo sapiens	33968037	2021	3	HLA-DRB1*14:01;HLA-DRB3*02:02
341703	1225487	GSNDIEVLKKIDIPS	15	133	147	O43567	reviewed	Homo sapiens	33858848	2021	3	HLA-A*03:01; HLA-A*24:02; HLA-B*35:03; HLA-B*45:01; HLA-C*04:01; HLA-C*16:01; HLA-DPA1*01:03/DPB1*02:01; HLA-DQA1*01:01/DQB1*05:03; HLA-DQA1*01:01/DQB1*06:02; HLA-DQA1*01:02/DQB1*05:03; HLA-DQA1*01:02/DQB1*06:02; HLA-DRB1*14:54; HLA-DRB1*15:01; HLA-DRB3*02:02; HLA-DRB5*01:01
244858	1251814	LNELDYYDSHNVNTR	15	480	494	O43707	reviewed	Homo sapiens	33858848	2021	3	HLA-DRB1*15:01;HLA-DRB5*01:01
307542	1268767	REAILAIHKEAQRIA	15	584	598	O43707	reviewed	Homo sapiens	33858848	2021	3	HLA-A*02:01; HLA-A*26:08; HLA-B*15:01; HLA-B*44:02; HLA-C*03:04; HLA-C*05:01; HLA-DPA1*01:03/DPB1*02:01; HLA-DPA1*01:03/DPB1*02:01; HLA-DPA1*01:03/DPB1*04:01; HLA-DPA1*01:03/DPB1*04:01; HLA-DQA1*01:02/DQB1*03:01; HLA-DQA1*01:02/DQB1*06:02; HLA-DQA1*05:05/DQB1*03:01; HLA-DQA1*05:05/DQB1*06:02; HLA-DRB1*11:01; HLA-DRB1*15:01; HLA-DRB3*02:02; HLA-DRB5*01:01
527843	1613670	LSDIKALIRKHEAFE	15	446	460	O43707	reviewed	Homo sapiens	33592498	2021	3	HLA-DPB1*02:01;HLA-DPB1*17:01;HLA-DQB1*02:02;HLA-DQB1*03:01;HLA-DRB1*07:01;HLA-DRB1*13:05
236884	1202830	EEADIREDDNIAIID	15	113	127	O43736	reviewed	Homo sapiens	33858848	2021	3	HLA-DRB1*13:02;HLA-DRB3*03:01
247855	1226189	GTTDKYGRLDRELQR	15	135	149	O43752	reviewed	Homo sapiens	33858848	2021	3	HLA-A*02:01; HLA-A*26:08; HLA-B*15:01; HLA-B*44:02; HLA-C*03:04; HLA-C*05:01; HLA-DPA1*01:03/DPB1*02:01; HLA-DPA1*01:03/DPB1*02:01; HLA-DPA1*01:03/DPB1*04:01; HLA-DPA1*01:03/DPB1*04:01; HLA-DQA1*01:02/DQB1*03:01; HLA-DQA1*01:02/DQB1*06:02; HLA-DQA1*05:05/DQB1*03:01; HLA-DQA1*05:05/DQB1*06:02; HLA-DRB1*11:01; HLA-DRB1*15:01; HLA-DRB3*02:02; HLA-DRB5*01:01
508475	1623913	VSKISRQSIDALKDW	15	1183	1197	O60841	reviewed	Homo sapiens	33592498	2021	3	HLA-DRB1*04:01;HLA-DRB4*01:03
252461	1260736	NKARFSIPSMTEHHA	15	79	93	O75022	reviewed	Homo sapiens	33858848	2021	3	HLA-DQB1*03:03;HLA-DQB1*04:02;HLA-DRB1*08:01;HLA-DRB1*09:01;HLA-DQB1*02:01;HLA-DQB1*05:01;HLA-DRB1*01:01;HLA-DRB1*03:01
333362	1299124	VSKGFNKNDAPLHEI	15	38	52	O75487	reviewed	Homo sapiens	33858848	2021	3	HLA-A*02:01; HLA-A*11:01; HLA-B*15:01; HLA-B*35:01; HLA-C*03:04; HLA-C*04:01; HLA-DPA1*01:03/DPB1*02:01; HLA-DPA1*01:03/DPB1*09:01; HLA-DPA1*02:01/DPB1*02:01; HLA-DPA1*02:01/DPB1*09:01; HLA-DQA1*01:01/DQB1*03:01; HLA-DQA1*01:01/DQB1*05:01; HLA-DQA1*05:05/DQB1*03:01; HLA-DQA1*05:05/DQB1*05:01; HLA-DRB1*01:01; HLA-DRB1*12:01; HLA-DRB3*02:02
346942	1278694	SLDRLVTDVKEKLKQ	15	381	395	O75487	reviewed	Homo sapiens	33858848	2021	3	HLA-DQB1*02:01;HLA-DQB1*02:02;HLA-DRB1*03:01;HLA-DRB1*07:01
308382	1195620	DHAFDFSRTRNIQDG	15	1047	1061	O94898	reviewed	Homo sapiens	33858848	2021	3	HLA-DRB1*09:01;HLA-DRB4*01:03
358644	1228096	HKATVHIQVNDVNEY	15	146	160	O94985	reviewed	Homo sapiens	33858848	2021	3	HLA-A*01:01; HLA-A*03:01; HLA-B*07:02; HLA-B*07:06; HLA-C*07:02; HLA-C*15:05; HLA-DPA1*01:03/DPB1*04:01; HLA-DPA1*01:03/DPB1*04:01; HLA-DPA1*01:03/DPB1*104:01; HLA-DPA1*01:03/DPB1*104:01; HLA-DQA1*01:02/DQB1*03:02; HLA-DQA1*01:02/DQB1*06:02; HLA-DQA1*03:03/DQB1*03:02; HLA-DQA1*03:03/DQB1*06:02; HLA-DRB1*04:05; HLA-DRB1*15:01; HLA-DRB4*01:03; HLA-DRB5*01:01
466342	1616250	QGQVYLGNYPPFKDR	15	92	106	O95297	reviewed	Homo sapiens	34357683	2021	3	HLA-DPB1*02:01;HLA-DPB1*17:01;HLA-DQB1*02:02;HLA-DQB1*03:01;HLA-DRB1*07:01;HLA-DRB1*13:05
275202	755684	IVSGKDYNVTANSKL	15	77	91	P00338	reviewed	Homo sapiens	33858848	2021	3	HLA-DPB1*02:01;HLA-DPB1*17:01;HLA-DQB1*02:02;HLA-DQB1*03:01;HLA-DRB1*07:01;HLA-DRB1*13:05
284352	756379	NPVDILTYVAWKISG	15	138	152	P00338	reviewed	Homo sapiens	33858848	2021	3	HLA-DRB1*16:01;HLA-DRB5*02:02
369674	1221956	GLAYTMERSARQIMR	15	509	523	P00367	reviewed	Homo sapiens	33858848	2021	3	HLA-A*02:01; HLA-A*68:02; HLA-B*14:02; HLA-B*27:05; HLA-C*02:02; HLA-C*08:02; HLA-DPA1*01:03/DPB1*02:01; HLA-DPA1*02:01/DPB1*02:01; HLA-DQA1*03:02/DQB1*03:01; HLA-DQA1*03:02/DQB1*03:02; HLA-DQA1*05:05/DQB1*03:01; HLA-DQA1*05:05/DQB1*03:02; HLA-DRB1*04:01; HLA-DRB1*13:03; HLA-DRB3*01:01; HLA-DRB4*01:03
260121	1229273	HTPPLDPQELDILKT	15	383	397	P00533	reviewed	Homo sapiens	33858848	2021	3	HLA-DPB1*02:01;HLA-DPB1*17:01;HLA-DQB1*02:02;HLA-DQB1*03:01;HLA-DRB1*07:01;HLA-DRB1*13:05
303118	1222928	GNLEITYVQRNYDLS	15	63	77	P00533	reviewed	Homo sapiens	33858848	2021	3	HLA-DPB1*02:01;HLA-DPB1*17:01;HLA-DQB1*02:02;HLA-DQB1*03:01;HLA-DRB1*07:01;HLA-DRB1*13:05
265348	1282386	SSKKYAEAVTRAKQI	15	320	334	P00558	reviewed	Homo sapiens	33858848	2021	3	HLA-DQB1*02:02;HLA-DQB1*06:02;HLA-DRB1*07:01;HLA-DRB1*15:01
287589	781760	AGSVILLENLRFHVE	15	113	127	P00558	reviewed	Homo sapiens	33858848	2021	3	HLA-A*02:01; HLA-A*11:01; HLA-B*15:01; HLA-B*35:01; HLA-C*03:04; HLA-C*04:01; HLA-DPA1*01:03/DPB1*02:01; HLA-DPA1*01:03/DPB1*09:01; HLA-DPA1*02:01/DPB1*02:01; HLA-DPA1*02:01/DPB1*09:01; HLA-DQA1*01:01/DQB1*03:01; HLA-DQA1*01:01/DQB1*05:01; HLA-DQA1*05:05/DQB1*03:01; HLA-DQA1*05:05/DQB1*05:01; HLA-DRB1*01:01; HLA-DRB1*12:01; HLA-DRB3*02:02
350341	1219614	GGASLELLEGKVLPG	15	396	410	P00558	reviewed	Homo sapiens	33858848	2021	3	HLA-A*03:01; HLA-A*29:02; HLA-B*07:02; HLA-B*44:03; HLA-C*07:02; HLA-C*16:01; HLA-DPA1*01:03/DPB1*04:01; HLA-DPA1*01:03/DPB1*14:01; HLA-DPA1*02:01/DPB1*04:01; HLA-DPA1*02:01/DPB1*14:01; HLA-DQA1*01:01/DQB1*05:01; HLA-DQA1*01:01/DQB1*06:02; HLA-DQA1*01:02/DQB1*05:01; HLA-DQA1*01:02/DQB1*06:02; HLA-DRB1*01:01; HLA-DRB1*15:01; HLA-DRB5*01:01
354971	1184808	AGGFLMKKELNYFAK	15	185	199	P00558	reviewed	Homo sapiens	33858848	2021	3	HLA-DRB1*13:01;HLA-DRB3*02:02
500487	1604812	GDRWILTAAHTLYPK	15	493	507	P00736	reviewed	Homo sapiens	33592498	2021	3	HLA-DRB1*07:01
253010	760360	GNGLFLSEGLKLVDK	15	139	153	P01009	reviewed	Homo sapiens	33858848	2021	3	HLA-DQB1*02:02;HLA-DQB1*06:02;HLA-DRB1*07:01;HLA-DRB1*15:01
244961	1235289	IRAYYENSPQQVFST	15	206	220	P01024	reviewed	Homo sapiens	33858848	2021	3	HLA-DRB1*11:01;HLA-DRB1*15:01;HLA-DQB1*03:01;HLA-DQB1*06:02;HLA-DPB1*02:01;HLA-DPB1*16:01
294233	1272802	RSEEFLIAGKLQDGL	15	102	116	P01033	reviewed	Homo sapiens	33858848	2021	3	HLA-DRB1*11:01;HLA-DRB3*02:02
309111	1196369	DKDLFKAVDAALKKY	15	30	44	P01042	reviewed	Homo sapiens	33858848	2021	3	HLA-DQB1*02:02;HLA-DQB1*06:02;HLA-DRB1*07:01;HLA-DRB1*15:01
274063	1277149	SGRLYWVDSKLHSIS	15	572	586	P01130	reviewed	Homo sapiens	33858848	2021	3	HLA-DRB1*11:01;HLA-DRB3*02:02
403421	1576692	KTILEDEKRLAHPFS	15	596	610	P01130	reviewed	Homo sapiens	33936100	2021	3	HLA-DRB1*03:01;HLA-DRB3*01:01
505888	1617726	RKTILEDEKRLAHPF	15	595	609	P01130	reviewed	Homo sapiens	33592498	2021	3	HLA-DRB1*03:01;HLA-DRB3*01:01
622793	1928365	RSEYTSLIPNLRNVV	15	416	430	P01130	reviewed	Homo sapiens	33968037	2021	3	HLA-DRB1*15:01;HLA-DRB5*01:01
271199	893205	IALNEDLRSWTAADT	15	148	162	P01889	reviewed	Homo sapiens	33858848	2021	3	HLA-A*02:05; HLA-A*11:01; HLA-B*40:02; HLA-B*58:01; HLA-C*02:02; HLA-C*07:01; HLA-DPA1*01:03/DPB1*02:01; HLA-DPA1*01:03/DPB1*04:02; HLA-DQA1*01:01/DQB1*05:01; HLA-DQA1*01:01/DQB1*06:02; HLA-DQA1*01:02/DQB1*05:01; HLA-DQA1*01:02/DQB1*06:02; HLA-DRB1*10:01; HLA-DRB1*15:01; HLA-DRB5*01:01
298809	580819	EEQRYTCHVQHEGLP	15	277	291	P01889	reviewed	Homo sapiens	33858848	2021	3	HLA-A*01:01; HLA-A*69:01; HLA-B*37:01; HLA-B*49:01; HLA-C*06:02; HLA-C*07:01; HLA-DPA1*01:03/DPB1*03:01; HLA-DPA1*01:03/DPB1*04:01; HLA-DQA1*01:02/DQB1*03:03; HLA-DQA1*01:02/DQB1*06:04; HLA-DQA1*02:01/DQB1*03:03; HLA-DQA1*02:01/DQB1*06:04; HLA-DRB1*07:01; HLA-DRB1*13:02; HLA-DRB3*03:01; HLA-DRB4*01:03
300868	1199134	DQYAYDGKDYIALNE	15	138	152	P01889	reviewed	Homo sapiens	33858848	2021	3	HLA-DRB1*11:01;HLA-DRB1*15:01;HLA-DQB1*03:01;HLA-DQB1*06:02;HLA-DPB1*02:01;HLA-DPB1*16:01
302235	1220392	GHDQYAYDGKDYIAL	15	136	150	P01889	reviewed	Homo sapiens	33858848	2021	3	HLA-DRB1*11:01;HLA-DRB1*15:01;HLA-DQB1*03:01;HLA-DQB1*06:02;HLA-DPB1*02:01;HLA-DPB1*16:01
363804	1289384	TQRKWEAAREAEQRR	15	167	181	P01889	reviewed	Homo sapiens	33858848	2021	3	HLA-DQB1*02:01;HLA-DQB1*02:02;HLA-DRB1*03:01;HLA-DRB1*07:01;HLA-DQB1*03:03;HLA-DQB1*04:02;HLA-DRB1*08:01;HLA-DRB1*09:01
486727	529548	VSRPGRGEPRFISVG	15	36	50	P01889	reviewed	Homo sapiens	34357683	2021	3	unknown
492747	1860555	WAAVVVPSGEEQRYT	15	268	282	P01889	reviewed	Homo sapiens	34433824	2021	3	unknown
531580	581432	VPSGEEQRYTCHVQH	15	273	287	P01889	reviewed	Homo sapiens	33592498	2021	3	unknown
372989	519288	ITLTWQRDGEDQTQD	15	237	251	P01893	reviewed	Homo sapiens	33858848	2021	3	HLA-A*24:02; HLA-A*30:01; HLA-B*13:02; HLA-B*35:08; HLA-C*04:01; HLA-C*06:02; HLA-DPA1*01:03/DPB1*03:01; HLA-DPA1*01:03/DPB1*04:02; HLA-DQA1*02:01/DQB1*02:02; HLA-DRB1*07:01; HLA-DRB4*01:03
527648	1613230	LPREDHLFRKFHYLP	15	163	177	P01903	reviewed	Homo sapiens	33592498	2021	3	HLA-DRB1*13:02;HLA-DRB3*03:01
321298	1176442	VEHWGLDEPLLKHWE	15	191	205	P01906	reviewed	Homo sapiens	33858848	2021	3	HLA-A*03:01; HLA-A*29:02; HLA-B*07:02; HLA-B*44:03; HLA-C*07:02; HLA-C*16:01; HLA-DPA1*01:03/DPB1*04:01; HLA-DPA1*01:03/DPB1*14:01; HLA-DPA1*02:01/DPB1*04:01; HLA-DPA1*02:01/DPB1*14:01; HLA-DQA1*01:01/DQB1*05:01; HLA-DQA1*01:01/DQB1*06:02; HLA-DQA1*01:02/DQB1*05:01; HLA-DQA1*01:02/DQB1*06:02; HLA-DRB1*01:01; HLA-DRB1*15:01; HLA-DRB5*01:01
264581	1217855	GDEQFYVDLGRKETV	15	54	68	P01909	reviewed	Homo sapiens	33858848	2021	3	HLA-DRB1*11:01;HLA-DRB3*02:02
282991	766348	VSETSFLSKSDHSFF	15	157	171	P01909	reviewed	Homo sapiens	33858848	2021	3	HLA-A*03:01; HLA-A*68:02; HLA-B*07:02; HLA-B*14:02; HLA-C*07:02; HLA-C*08:02; HLA-DPA1*01:03/DPB1*04:01; HLA-DPA1*01:03/DPB1*04:02; HLA-DQA1*04:01/DQB1*03:01; HLA-DQA1*04:01/DQB1*04:02; HLA-DQA1*05:05/DQB1*03:01; HLA-DQA1*05:05/DQB1*04:02; HLA-DRB1*08:01; HLA-DRB1*13:03; HLA-DRB3*01:01
341477	1260072	NEVPEVTVFSKSPVT	15	109	123	P01909	reviewed	Homo sapiens	33858848	2021	3	HLA-DRB1*14:01;HLA-DRB3*02:02
342034	580705	ALTNIAVLKHNLNSL	15	84	98	P01909	reviewed	Homo sapiens	33858848	2021	3	HLA-A*02:01; HLA-A*11:01; HLA-B*15:01; HLA-B*35:01; HLA-C*03:04; HLA-C*04:01; HLA-DPA1*01:03/DPB1*02:01; HLA-DPA1*01:03/DPB1*09:01; HLA-DPA1*02:01/DPB1*02:01; HLA-DPA1*02:01/DPB1*09:01; HLA-DQA1*01:01/DQB1*03:01; HLA-DQA1*01:01/DQB1*05:01; HLA-DQA1*05:05/DQB1*03:01; HLA-DQA1*05:05/DQB1*05:01; HLA-DRB1*01:01; HLA-DRB1*12:01; HLA-DRB3*02:02
493648	580941	GVSETSFLSKSDHSF	15	156	170	P01909	reviewed	Homo sapiens	34433824	2021	3	unknown
253030	515656	FDSDVGEFRAVTELG	15	69	83	P01911	reviewed	Homo sapiens	33858848	2021	3	HLA-A*03:01; HLA-A*68:02; HLA-B*07:02; HLA-B*14:02; HLA-C*07:02; HLA-C*08:02; HLA-DPA1*01:03/DPB1*04:01; HLA-DPA1*01:03/DPB1*04:02; HLA-DQA1*04:01/DQB1*03:01; HLA-DQA1*04:01/DQB1*04:02; HLA-DQA1*05:05/DQB1*03:01; HLA-DQA1*05:05/DQB1*04:02; HLA-DRB1*08:01; HLA-DRB1*13:03; HLA-DRB3*01:01
279768	138083	VYPSKTQPLQHHNLL	15	130	144	P01911	reviewed	Homo sapiens	33858848	2021	3	HLA-DPB1*02:01;HLA-DPB1*17:01;HLA-DQB1*02:02;HLA-DQB1*03:01;HLA-DRB1*07:01;HLA-DRB1*13:05
268532	762142	KVVAGVANALAHKYH	15	133	147	P02042	reviewed	Homo sapiens	33858848	2021	3	HLA-A*03:01; HLA-A*24:02; HLA-B*35:03; HLA-B*45:01; HLA-C*04:01; HLA-C*16:01; HLA-DPA1*01:03/DPB1*02:01; HLA-DQA1*01:01/DQB1*05:03; HLA-DQA1*01:01/DQB1*06:02; HLA-DQA1*01:02/DQB1*05:03; HLA-DQA1*01:02/DQB1*06:02; HLA-DRB1*14:54; HLA-DRB1*15:01; HLA-DRB3*02:02; HLA-DRB5*01:01
350886	1089536	ALGRLLVVYPWTQRF	15	28	42	P02100	reviewed	Homo sapiens	33858848	2021	3	HLA-A*03:01; HLA-A*24:02; HLA-B*35:03; HLA-B*45:01; HLA-C*04:01; HLA-C*16:01; HLA-DPA1*01:03/DPB1*02:01; HLA-DQA1*01:01/DQB1*05:03; HLA-DQA1*01:01/DQB1*06:02; HLA-DQA1*01:02/DQB1*05:03; HLA-DQA1*01:02/DQB1*06:02; HLA-DRB1*14:54; HLA-DRB1*15:01; HLA-DRB3*02:02; HLA-DRB5*01:01
354275	1239481	KEQLTPLIKKAGTEL	15	69	83	P02652	reviewed	Homo sapiens	33858848	2021	3	HLA-DRB1*11:01;HLA-DRB1*15:01;HLA-DQB1*03:01;HLA-DQB1*06:02;HLA-DPB1*02:01;HLA-DPB1*16:01;HLA-DPB1*01:01;HLA-DPB1*04:01
306159	1250233	LIRFNAVLTNPQGDY	15	137	151	P02747	reviewed	Homo sapiens	33858848	2021	3	HLA-DRB1*04:01;HLA-DRB1*15:01;HLA-DQB1*03:02;HLA-DQB1*06:03;HLA-DPB1*03:01;HLA-DPB1*04:01
328241	591949	DAPIVNKVVTPLSPP	15	1163	1177	P02751	reviewed	Homo sapiens	33858848	2021	3	HLA-DRB1*04:03;HLA-DRB1*07:01;HLA-DQB1*03:03;HLA-DQB1*03:05;HLA-DPB1*04:01;HLA-DPB1*14:01
525048	1227186	GYRVRVTPKEKTGPM	15	1842	1856	P02751	reviewed	Homo sapiens	33592498	2021	3	HLA-DQB1*03:03;HLA-DQB1*04:02;HLA-DRB1*08:01;HLA-DRB1*09:01
527924	1255757	LTGYRVRVTPKEKTG	15	1840	1854	P02751	reviewed	Homo sapiens	33592498	2021	3	HLA-DQB1*03:03;HLA-DQB1*04:02;HLA-DRB1*08:01;HLA-DRB1*09:01
531719	1299556	VSVYALKDTLTSRPA	15	1881	1895	P02751	reviewed	Homo sapiens	33592498	2021	3	HLA-DQB1*03:03;HLA-DQB1*04:02;HLA-DRB1*08:01;HLA-DRB1*09:01
283541	1251627	LLVRYTKKVPQVSTP	15	431	445	P02768	reviewed	Homo sapiens	33858848	2021	3	HLA-DRB1*11:01;HLA-DRB1*15:01;HLA-DQB1*03:01;HLA-DQB1*06:02;HLA-DPB1*02:01;HLA-DPB1*16:01
372269	1256878	LVYLVENPGGYVAYS	15	209	223	P02786	reviewed	Homo sapiens	33858848	2021	3	HLA-DRB1*13:02;HLA-DRB3*03:01
255105	1261598	NPDPWAKNLNEKDYE	15	565	579	P02787	reviewed	Homo sapiens	33858848	2021	3	HLA-A*02:01; HLA-A*26:08; HLA-B*15:01; HLA-B*44:02; HLA-C*03:04; HLA-C*05:01; HLA-DPA1*01:03/DPB1*02:01; HLA-DPA1*01:03/DPB1*02:01; HLA-DPA1*01:03/DPB1*04:01; HLA-DPA1*01:03/DPB1*04:01; HLA-DQA1*01:02/DQB1*03:01; HLA-DQA1*01:02/DQB1*06:02; HLA-DQA1*05:05/DQB1*03:01; HLA-DQA1*05:05/DQB1*06:02; HLA-DRB1*11:01; HLA-DRB1*15:01; HLA-DRB3*02:02; HLA-DRB5*01:01
495209	1860206	VALEGVSHFFRELAE	15	43	57	P02792	reviewed	Homo sapiens	34433824	2021	3	HLA-DPB1*02:01;HLA-DPB1*17:01;HLA-DQB1*02:02;HLA-DQB1*03:01;HLA-DRB1*07:01;HLA-DRB1*13:05
360934	1234170	IPDNVDAALALPAHS	15	250	264	P04004	reviewed	Homo sapiens	33858848	2021	3	HLA-DRB1*11:01;HLA-DRB1*15:01;HLA-DQB1*03:01;HLA-DQB1*06:02;HLA-DPB1*02:01;HLA-DPB1*16:01;HLA-DPB1*01:01;HLA-DPB1*04:01
247965	1263111	NVITVGPRGPLLVQD	15	40	54	P04040	reviewed	Homo sapiens	33858848	2021	3	HLA-DQB1*02:01;HLA-DQB1*05:01;HLA-DRB1*01:01;HLA-DRB1*03:01
398336	594975	EAESSSGVPGTADSR	15	57	71	P04114	reviewed	Homo sapiens	33936100	2021	3	HLA-DPB1*02:01;HLA-DPB1*17:01;HLA-DQB1*02:02;HLA-DQB1*03:01;HLA-DRB1*07:01;HLA-DRB1*13:05
400918	1319524	KIDFLNNYALFLSPS	15	3067	3081	P04114	reviewed	Homo sapiens	33936100	2021	3	HLA-DRB1*13:01;HLA-DRB3*02:02
402627	1576215	KIEFEWNTGTNVDTK	15	1173	1187	P04114	reviewed	Homo sapiens	33936100	2021	3	HLA-DRB1*13:02;HLA-DRB3*03:01
305164	1218262	GDVTAQIALQPALKF	15	76	90	P04179	reviewed	Homo sapiens	33858848	2021	3	HLA-A*02:01; HLA-A*11:01; HLA-B*15:01; HLA-B*35:01; HLA-C*03:04; HLA-C*04:01; HLA-DPA1*01:03/DPB1*02:01; HLA-DPA1*01:03/DPB1*09:01; HLA-DPA1*02:01/DPB1*02:01; HLA-DPA1*02:01/DPB1*09:01; HLA-DQA1*01:01/DQB1*03:01; HLA-DQA1*01:01/DQB1*05:01; HLA-DQA1*05:05/DQB1*03:01; HLA-DQA1*05:05/DQB1*05:01; HLA-DRB1*01:01; HLA-DRB1*12:01; HLA-DRB3*02:02
239010	530974	AYFLYQQQGRLDKLT	15	68	82	P04233	reviewed	Homo sapiens	33858848	2021	3	HLA-DRB1*13:02;HLA-DRB3*03:01
265465	759572	ETIDWKVFESWMHHW	15	174	188	P04233	reviewed	Homo sapiens	33858848	2021	3	HLA-DRB1*07:01;HLA-DRB4*01:03
464988	1807628	PLKVYPPLKGSFPEN	15	151	165	P04233	reviewed	Homo sapiens	34357683	2021	3	HLA-DRB1*15:01;HLA-DRB5*01:01
244820	537946	SWYDNEFGYSNRVVD	15	312	326	P04406	reviewed	Homo sapiens	33858848	2021	3	HLA-A*02:05; HLA-A*11:01; HLA-B*40:02; HLA-B*58:01; HLA-C*02:02; HLA-C*07:01; HLA-DPA1*01:03/DPB1*02:01; HLA-DPA1*01:03/DPB1*04:02; HLA-DQA1*01:01/DQB1*05:01; HLA-DQA1*01:01/DQB1*06:02; HLA-DQA1*01:02/DQB1*05:01; HLA-DQA1*01:02/DQB1*06:02; HLA-DRB1*10:01; HLA-DRB1*15:01; HLA-DRB5*01:01
515486	1611181	KRVIISAPSADAPMF	15	117	131	P04406	reviewed	Homo sapiens	33592498	2021	3	HLA-DRB1*04:03;HLA-DRB1*07:01;HLA-DQB1*03:03;HLA-DQB1*03:05;HLA-DPB1*04:01;HLA-DPB1*14:01
259716	581432	VPSGEEQRYTCHVQH	15	273	287	P04439	reviewed	Homo sapiens	33858848	2021	3	HLA-A*03:01; HLA-A*68:02; HLA-B*07:02; HLA-B*14:02; HLA-C*07:02; HLA-C*08:02; HLA-DPA1*01:03/DPB1*04:01; HLA-DPA1*01:03/DPB1*04:02; HLA-DQA1*04:01/DQB1*03:01; HLA-DQA1*04:01/DQB1*04:02; HLA-DQA1*05:05/DQB1*03:01; HLA-DQA1*05:05/DQB1*04:02; HLA-DRB1*08:01; HLA-DRB1*13:03; HLA-DRB3*01:01
406598	1575596	ITGAVVAAVMWRRKS	15	322	336	P04439	reviewed	Homo sapiens	33936100	2021	3	HLA-DRB1*16:01;HLA-DRB5*02:02
603950	1929228	RYFFTSVSRPGRGEP	15	30	44	P04439	reviewed	Homo sapiens	33968037	2021	3	HLA-DRB1*16:01;HLA-DRB5*02:02
241471	1266675	QKDILEEKRAVPDRM	15	91	105	P04440	reviewed	Homo sapiens	33858848	2021	3	HLA-A*03:01; HLA-A*68:02; HLA-B*07:02; HLA-B*14:02; HLA-C*07:02; HLA-C*08:02; HLA-DPA1*01:03/DPB1*04:01; HLA-DPA1*01:03/DPB1*04:02; HLA-DQA1*04:01/DQB1*03:01; HLA-DQA1*04:01/DQB1*04:02; HLA-DQA1*05:05/DQB1*03:01; HLA-DQA1*05:05/DQB1*04:02; HLA-DRB1*08:01; HLA-DRB1*13:03; HLA-DRB3*01:01
291133	1253912	LQRRVQPRVNVSPSK	15	118	132	P04440	reviewed	Homo sapiens	33858848	2021	3	HLA-DQB1*02:01;HLA-DQB1*05:01;HLA-DRB1*01:01;HLA-DRB1*03:01
468621	1617266	RFLERYIYNREEFAR	15	52	66	P04440	reviewed	Homo sapiens	34357683	2021	3	unknown
427364	1746517	FDNQIHEADTTENQS	15	393	407	P05023	reviewed	Homo sapiens	34357683	2021	3	HLA-DRB1*04:03;HLA-DRB1*07:01;HLA-DQB1*03:03;HLA-DQB1*03:05;HLA-DPB1*04:01;HLA-DPB1*14:01
613077	1611237	KSIAYTLTSNIPEIT	15	774	788	P05023	reviewed	Homo sapiens	33968037	2021	3	HLA-DRB1*07:01
623969	1926484	RLIFDNLKKSIAYTL	15	766	780	P05023	reviewed	Homo sapiens	33968037	2021	3	HLA-DRB1*11:01;HLA-DRB3*02:02
306464	603611	VTAVAGLTSYPFDTV	15	220	234	P05141	reviewed	Homo sapiens	33858848	2021	3	HLA-A*02:01; HLA-A*11:01; HLA-B*15:01; HLA-B*35:01; HLA-C*03:04; HLA-C*04:01; HLA-DPA1*01:03/DPB1*02:01; HLA-DPA1*01:03/DPB1*09:01; HLA-DPA1*02:01/DPB1*02:01; HLA-DPA1*02:01/DPB1*09:01; HLA-DQA1*01:01/DQB1*03:01; HLA-DQA1*01:01/DQB1*05:01; HLA-DQA1*05:05/DQB1*03:01; HLA-DQA1*05:05/DQB1*05:01; HLA-DRB1*01:01; HLA-DRB1*12:01; HLA-DRB3*02:02
330697	1255132	LSKTYNTNAQVPDSA	15	97	111	P05186	reviewed	Homo sapiens	33858848	2021	3	HLA-DRB1*11:01;HLA-DRB1*15:01;HLA-DQB1*03:01;HLA-DQB1*06:02;HLA-DPB1*02:01;HLA-DPB1*16:01;HLA-DPB1*01:01;HLA-DPB1*04:01
315712	1291022	TVTIYSFPAPNVILT	15	304	318	P05362	reviewed	Homo sapiens	33858848	2021	3	HLA-DRB1*16:01;HLA-DRB5*02:02
372788	845938	KIKKYRLQQAQKGTP	15	508	522	P05362	reviewed	Homo sapiens	33858848	2021	3	HLA-A*02:01; HLA-A*11:01; HLA-B*15:01; HLA-B*35:01; HLA-C*03:04; HLA-C*04:01; HLA-DPA1*01:03/DPB1*02:01; HLA-DPA1*01:03/DPB1*09:01; HLA-DPA1*02:01/DPB1*02:01; HLA-DPA1*02:01/DPB1*09:01; HLA-DQA1*01:01/DQB1*03:01; HLA-DQA1*01:01/DQB1*05:01; HLA-DQA1*05:05/DQB1*03:01; HLA-DQA1*05:05/DQB1*05:01; HLA-DRB1*01:01; HLA-DRB1*12:01; HLA-DRB3*02:02
257966	1245484	KTVMPYISTTPAKLR	15	190	204	P05556	reviewed	Homo sapiens	33858848	2021	3	HLA-DPB1*02:01;HLA-DPB1*17:01;HLA-DQB1*02:02;HLA-DQB1*03:01;HLA-DRB1*07:01;HLA-DRB1*13:05
294784	1232225	IIDAYNSLSSEVILE	15	371	385	P05556	reviewed	Homo sapiens	33858848	2021	3	HLA-DQB1*02:01;HLA-DQB1*05:01;HLA-DRB1*01:01;HLA-DRB1*03:01
434724	1606394	GSKDIKKNKNVTNRS	15	85	99	P05556	reviewed	Homo sapiens	34357683	2021	3	unknown
264374	760245	GKAAYRTSPRLKDKK	15	647	661	P06396	reviewed	Homo sapiens	33858848	2021	3	HLA-DPB1*02:01;HLA-DPB1*17:01;HLA-DQB1*02:02;HLA-DQB1*03:01;HLA-DRB1*07:01;HLA-DRB1*13:05
359300	1266188	QELLRVLRAQPVQVA	15	619	633	P06396	reviewed	Homo sapiens	33858848	2021	3	HLA-DQB1*02:01;HLA-DQB1*05:01;HLA-DRB1*01:01;HLA-DRB1*03:01
451095	880717	LDEELGGTPVQSRVV	15	513	527	P06396	reviewed	Homo sapiens	34357683	2021	3	HLA-DRB1*11:01;HLA-DRB1*15:01;HLA-DQB1*03:01;HLA-DQB1*06:02;HLA-DPB1*02:01;HLA-DPB1*16:01
252199	559738	IDNIFRFTQAGSEVS	15	305	319	P06576	reviewed	Homo sapiens	33858848	2021	3	HLA-DRB1*07:01
290852	1218044	GDLQKKLVPFATELH	15	74	88	P06727	reviewed	Homo sapiens	33858848	2021	3	HLA-DQB1*02:01;HLA-DQB1*02:02;HLA-DRB1*03:01;HLA-DRB1*07:01
401472	1574578	IEEELGSKAKFAGRN	15	413	427	P06733	reviewed	Homo sapiens	33936100	2021	3	unknown
498488	535341	DKLMIEMDGTENKSK	15	91	105	P06733	reviewed	Homo sapiens	33592498	2021	3	HLA-DQB1*02:01;HLA-DQB1*02:02;HLA-DRB1*03:01;HLA-DRB1*07:01
297533	1227758	HGESISMLIALPTES	15	247	261	P07093	reviewed	Homo sapiens	33858848	2021	3	HLA-A*03:01; HLA-A*29:02; HLA-B*07:02; HLA-B*44:03; HLA-C*07:02; HLA-C*16:01; HLA-DPA1*01:03/DPB1*04:01; HLA-DPA1*01:03/DPB1*14:01; HLA-DPA1*02:01/DPB1*04:01; HLA-DPA1*02:01/DPB1*14:01; HLA-DQA1*01:01/DQB1*05:01; HLA-DQA1*01:01/DQB1*06:02; HLA-DQA1*01:02/DQB1*05:01; HLA-DQA1*01:02/DQB1*06:02; HLA-DRB1*01:01; HLA-DRB1*15:01; HLA-DRB5*01:01
257412	1235533	IRPFKVETSDEEIHD	15	48	62	P07099	reviewed	Homo sapiens	33858848	2021	3	HLA-DRB1*04:01;HLA-DRB1*15:01;HLA-DQB1*03:02;HLA-DQB1*06:03;HLA-DPB1*03:01;HLA-DPB1*04:01
322983	1273926	RYPHFKTKIEGLDIH	15	112	126	P07099	reviewed	Homo sapiens	33858848	2021	3	HLA-DQB1*03:03;HLA-DQB1*04:02;HLA-DRB1*08:01;HLA-DRB1*09:01
367765	762426	LITHVLPFEKINEGF	15	346	360	P07327	reviewed	Homo sapiens	33858848	2021	3	HLA-A*03:01; HLA-A*24:02; HLA-B*35:03; HLA-B*45:01; HLA-C*04:01; HLA-C*16:01; HLA-DPA1*01:03/DPB1*02:01; HLA-DQA1*01:01/DQB1*05:03; HLA-DQA1*01:01/DQB1*06:02; HLA-DQA1*01:02/DQB1*05:03; HLA-DQA1*01:02/DQB1*06:02; HLA-DRB1*14:54; HLA-DRB1*15:01; HLA-DRB3*02:02; HLA-DRB5*01:01
595153	1137373	EINRVYKEMYKTDLE	15	142	156	P07355	reviewed	Homo sapiens	33968037	2021	3	HLA-DPB1*02:01;HLA-DPB1*17:01;HLA-DQB1*02:02;HLA-DQB1*03:01;HLA-DRB1*07:01;HLA-DRB1*13:05
602037	849953	VDMLKIRSEFKRKYG	15	298	312	P07355	reviewed	Homo sapiens	33968037	2021	3	HLA-DRB1*13:02;HLA-DRB3*03:01
360729	956176	VVVPSTFEPNKEGDF	15	495	509	P07384	reviewed	Homo sapiens	33858848	2021	3	HLA-DRB1*04:03;HLA-DRB1*07:01;HLA-DQB1*03:03;HLA-DQB1*03:05;HLA-DPB1*04:01;HLA-DPB1*14:01
399336	1565977	DRISVYYNEATGGKY	15	45	59	P07437	reviewed	Homo sapiens	33936100	2021	3	unknown
239765	1301735	WGDNGFFKILRGQDH	15	304	318	P07858	reviewed	Homo sapiens	33858848	2021	3	HLA-DQB1*02:02;HLA-DQB1*06:02;HLA-DRB1*07:01;HLA-DRB1*15:01;HLA-DQB1*03:03;HLA-DQB1*04:02;HLA-DRB1*08:01;HLA-DRB1*09:01;HLA-DQB1*02:01;HLA-DQB1*05:01;HLA-DRB1*01:01;HLA-DRB1*03:01
369092	1284316	SYLKRLCGTFLGGPK	15	53	67	P07858	reviewed	Homo sapiens	33858848	2021	3	HLA-DQB1*02:01;HLA-DQB1*02:02;HLA-DRB1*03:01;HLA-DRB1*07:01
369352	1226963	GVYQHVTGEMMGGHA	15	265	279	P07858	reviewed	Homo sapiens	33858848	2021	3	HLA-DQB1*02:01;HLA-DQB1*05:01;HLA-DRB1*01:01;HLA-DRB1*03:01
430994	1317366	GGHAIRILGWGVENG	15	276	290	P07858	reviewed	Homo sapiens	34357683	2021	3	unknown
260313	1261577	NPDHSIIETLRQKAE	15	637	651	P07900	reviewed	Homo sapiens	33858848	2021	3	HLA-DRB1*14:01;HLA-DRB3*02:02
264288	1236844	IVDTGIGMTKADLIN	15	91	105	P07900	reviewed	Homo sapiens	33858848	2021	3	HLA-A*24:02; HLA-A*30:01; HLA-B*13:02; HLA-B*35:08; HLA-C*04:01; HLA-C*06:02; HLA-DPA1*01:03/DPB1*03:01; HLA-DPA1*01:03/DPB1*04:02; HLA-DQA1*02:01/DQB1*02:02; HLA-DRB1*07:01; HLA-DRB4*01:03
291363	1203648	EERRIKEIVKKHSQF	15	199	213	P07900	reviewed	Homo sapiens	33858848	2021	3	HLA-A*02:01; HLA-A*26:08; HLA-B*15:01; HLA-B*44:02; HLA-C*03:04; HLA-C*05:01; HLA-DPA1*01:03/DPB1*02:01; HLA-DPA1*01:03/DPB1*02:01; HLA-DPA1*01:03/DPB1*04:01; HLA-DPA1*01:03/DPB1*04:01; HLA-DQA1*01:02/DQB1*03:01; HLA-DQA1*01:02/DQB1*06:02; HLA-DQA1*05:05/DQB1*03:01; HLA-DQA1*05:05/DQB1*06:02; HLA-DRB1*11:01; HLA-DRB1*15:01; HLA-DRB3*02:02; HLA-DRB5*01:01
420182	1601315	DSGKELHINLIPNKQ	15	71	85	P07900	reviewed	Homo sapiens	34357683	2021	3	unknown
271039	1216124	FTRDLASIARLRIAK	15	187	201	P07996	reviewed	Homo sapiens	33858848	2021	3	HLA-DPB1*02:01;HLA-DPB1*17:01;HLA-DQB1*02:02;HLA-DQB1*03:01;HLA-DRB1*07:01;HLA-DRB1*13:05
460406	1799321	NCPFHYNPAQYDYDR	15	753	767	P07996	reviewed	Homo sapiens	34357683	2021	3	HLA-DPB1*02:01;HLA-DPB1*17:01;HLA-DQB1*02:02;HLA-DQB1*03:01;HLA-DRB1*07:01;HLA-DRB1*13:05
323768	689445	ADKLYKSMKGAGTDE	15	605	619	P08133	reviewed	Homo sapiens	33858848	2021	3	HLA-DQB1*02:01;HLA-DQB1*05:01;HLA-DRB1*01:01;HLA-DRB1*03:01
269777	1267403	QQSKILKVIRKNIVK	15	396	410	P08238	reviewed	Homo sapiens	33858848	2021	3	HLA-DRB1*14:01;HLA-DRB3*02:02
350073	536277	ILDKKVEKVTISNRL	15	570	584	P08238	reviewed	Homo sapiens	33858848	2021	3	HLA-DRB1*07:01;HLA-DRB4*01:03
408998	1598202	AEEPNAAVPDEIPPL	15	697	711	P08238	reviewed	Homo sapiens	34357683	2021	3	HLA-DPB1*02:01;HLA-DPB1*17:01;HLA-DQB1*02:02;HLA-DQB1*03:01;HLA-DRB1*07:01;HLA-DRB1*13:05
268276	1303986	YGDIEVDLKDTDKSS	15	1083	1097	P08575	reviewed	Homo sapiens	33858848	2021	3	HLA-DQB1*02:01;HLA-DQB1*05:01;HLA-DRB1*01:01;HLA-DRB1*03:01
309521	1246502	LAEFQSIPRVFSKFP	15	654	668	P08575	reviewed	Homo sapiens	33858848	2021	3	HLA-DRB1*11:01;HLA-DRB3*02:02
319399	1287569	TKYVLSLHAYIIAKV	15	453	467	P08575	reviewed	Homo sapiens	33858848	2021	3	HLA-DRB1*03:02;HLA-DRB1*11:01;HLA-DRB1*04:01;HLA-DRB1*07:01;HLA-DRB1*01:01;HLA-DRB1*16:01;HLA-DRB1*15:01;HLA-DRB1*11:03;HLA-DRB1*13:01;HLA-DRB1*03:01;HLA-DRB1*03:147
324597	1188261	APDKTLILDVPPGVE	15	290	304	P08575	reviewed	Homo sapiens	33858848	2021	3	HLA-A*01:01; HLA-A*69:01; HLA-B*37:01; HLA-B*49:01; HLA-C*06:02; HLA-C*07:01; HLA-DPA1*01:03/DPB1*03:01; HLA-DPA1*01:03/DPB1*04:01; HLA-DQA1*01:02/DQB1*03:03; HLA-DQA1*01:02/DQB1*06:04; HLA-DQA1*02:01/DQB1*03:03; HLA-DQA1*02:01/DQB1*06:04; HLA-DRB1*07:01; HLA-DRB1*13:02; HLA-DRB3*03:01; HLA-DRB4*01:03
356988	1206871	EPEHEYKCDSEILYN	15	360	374	P08575	reviewed	Homo sapiens	33858848	2021	3	HLA-DRB1*03:01;HLA-DRB3*01:01
358109	1266980	QNKNRYVDILPYDYN	15	678	692	P08575	reviewed	Homo sapiens	33858848	2021	3	HLA-DQB1*02:01;HLA-DQB1*02:02;HLA-DRB1*03:01;HLA-DRB1*07:01;HLA-DQB1*05:01;HLA-DRB1*01:01
314751	1271154	RMLVVLLQANRDPDA	15	151	165	P08758	reviewed	Homo sapiens	33858848	2021	3	HLA-DRB1*03:02;HLA-DRB1*11:01;HLA-DRB1*04:01;HLA-DRB1*07:01;HLA-DRB1*01:01;HLA-DRB1*16:01;HLA-DRB1*15:01;HLA-DRB1*11:03;HLA-DRB1*13:01;HLA-DRB1*03:01;HLA-DRB1*03:147
357381	1300620	VVKSIRSIPAYLAET	15	240	254	P08758	reviewed	Homo sapiens	33858848	2021	3	HLA-A*03:01; HLA-A*29:02; HLA-B*07:02; HLA-B*44:03; HLA-C*07:02; HLA-C*16:01; HLA-DPA1*01:03/DPB1*04:01; HLA-DPA1*01:03/DPB1*14:01; HLA-DPA1*02:01/DPB1*04:01; HLA-DPA1*02:01/DPB1*14:01; HLA-DQA1*01:01/DQB1*05:01; HLA-DQA1*01:01/DQB1*06:02; HLA-DQA1*01:02/DQB1*05:01; HLA-DQA1*01:02/DQB1*06:02; HLA-DRB1*01:01; HLA-DRB1*15:01; HLA-DRB5*01:01
510037	1598734	AKSFVLNLGKDSNNL	15	28	42	P09382	reviewed	Homo sapiens	33592498	2021	3	HLA-DPB1*02:01;HLA-DPB1*17:01;HLA-DQB1*02:02;HLA-DQB1*03:01;HLA-DRB1*07:01;HLA-DRB1*13:05
311117	1277533	SHTELAPLRAPLIPM	15	248	262	P09486	reviewed	Homo sapiens	33858848	2021	3	HLA-A*02:01; HLA-A*11:01; HLA-B*15:01; HLA-B*35:01; HLA-C*03:04; HLA-C*04:01; HLA-DPA1*01:03/DPB1*02:01; HLA-DPA1*01:03/DPB1*09:01; HLA-DPA1*02:01/DPB1*02:01; HLA-DPA1*02:01/DPB1*09:01; HLA-DQA1*01:01/DQB1*03:01; HLA-DQA1*01:01/DQB1*05:01; HLA-DQA1*05:05/DQB1*03:01; HLA-DQA1*05:05/DQB1*05:01; HLA-DRB1*01:01; HLA-DRB1*12:01; HLA-DRB3*02:02
605601	1126126	ADRKYEEVARKLVII	15	158	172	P09493	reviewed	Homo sapiens	33968037	2021	3	HLA-DPB1*02:01;HLA-DPB1*17:01;HLA-DQB1*02:02;HLA-DQB1*03:01;HLA-DRB1*07:01;HLA-DRB1*13:05
401020	1561792	AKCFEKNEAIQAAHD	15	130	144	P09936	reviewed	Homo sapiens	33936100	2021	3	unknown
467899	1616830	RAKCFEKNEAIQAAH	15	129	143	P09936	reviewed	Homo sapiens	34357683	2021	3	unknown
469366	1617665	RKKQIEELKGQEVSP	15	63	77	P09936	reviewed	Homo sapiens	34357683	2021	3	unknown
405681	1381566	GPHVLLYFDSVPTSR	15	1519	1533	P0C0L4	reviewed	Homo sapiens	33936100	2021	3	HLA-DRB1*15:01;HLA-DRB5*01:01
242227	1288646	TPGKPYILTVPGHLD	15	246	260	P0C0L5	reviewed	Homo sapiens	33858848	2021	3	HLA-A*24:02; HLA-A*30:01; HLA-B*13:02; HLA-B*35:08; HLA-C*04:01; HLA-C*06:02; HLA-DPA1*01:03/DPB1*03:01; HLA-DPA1*01:03/DPB1*04:02; HLA-DQA1*02:01/DQB1*02:02; HLA-DRB1*07:01; HLA-DRB4*01:03
351349	761379	ITQVLHFTKDVKAAA	15	1647	1661	P0C0L5	reviewed	Homo sapiens	33858848	2021	3	HLA-A*24:02; HLA-A*30:01; HLA-B*13:02; HLA-B*35:08; HLA-C*04:01; HLA-C*06:02; HLA-DPA1*01:03/DPB1*03:01; HLA-DPA1*01:03/DPB1*04:02; HLA-DQA1*02:01/DQB1*02:02; HLA-DRB1*07:01; HLA-DRB4*01:03
400789	1586438	SEELQANKATLVCLI	15	16	30	P0CG04	reviewed	Homo sapiens	33936100	2021	3	unknown
401960	649846	SHRSYSCQVTHEGST	15	81	95	P0CG04	reviewed	Homo sapiens	33936100	2021	3	unknown
335177	1221729	GKSFVPFPRVGSLPG	15	486	500	P0CG12	reviewed	Homo sapiens	33858848	2021	3	HLA-DPB1*02:01;HLA-DPB1*17:01;HLA-DQB1*02:02;HLA-DQB1*03:01;HLA-DRB1*07:01;HLA-DRB1*13:05
374655	1118131	SSSSLEKSYELPDGQ	15	932	946	P0CG38	reviewed	Homo sapiens	33858848	2021	3	HLA-A*01:01; HLA-A*02:01; HLA-B*08:01; HLA-B*44:02; HLA-C*07:01; HLA-C*07:04; HLA-DPA1*01:03/DPB1*01:01; HLA-DPA1*01:03/DPB1*03:01; HLA-DPA1*02:01/DPB1*01:01; HLA-DPA1*02:01/DPB1*03:01; HLA-DQA1*05:01/DQB1*02:01; HLA-DQA1*05:01/DQB1*03:01; HLA-DRB1*03:01; HLA-DRB1*11:01; HLA-DRB3*01:01; HLA-DRB3*02:02
290467	1208542	ESYAFNMKSAVEDEG	15	543	557	P0DMV8	reviewed	Homo sapiens	33858848	2021	3	HLA-DQB1*03:03;HLA-DQB1*04:02;HLA-DRB1*08:01;HLA-DRB1*09:01
242276	1113877	QTNLVPYPRIHFPLA	15	256	270	P0DPH7	reviewed	Homo sapiens	33858848	2021	3	HLA-DRB1*13:01;HLA-DRB3*02:02
528204	1259728	NEAIYDICRRNLDIE	15	206	220	P0DPH7	reviewed	Homo sapiens	33592498	2021	3	HLA-DPB1*02:01;HLA-DPB1*17:01;HLA-DQB1*02:02;HLA-DQB1*03:01;HLA-DRB1*07:01;HLA-DRB1*13:05
350848	596091	HNSLLSLPQEPYSFS	15	674	688	P10253	reviewed	Homo sapiens	33858848	2021	3	HLA-A*02:01; HLA-A*11:01; HLA-B*15:01; HLA-B*35:01; HLA-C*03:04; HLA-C*04:01; HLA-DPA1*01:03/DPB1*02:01; HLA-DPA1*01:03/DPB1*09:01; HLA-DPA1*02:01/DPB1*02:01; HLA-DPA1*02:01/DPB1*09:01; HLA-DQA1*01:01/DQB1*03:01; HLA-DQA1*01:01/DQB1*05:01; HLA-DQA1*05:05/DQB1*03:01; HLA-DQA1*05:05/DQB1*05:01; HLA-DRB1*01:01; HLA-DRB1*12:01; HLA-DRB3*02:02
354512	765843	VAPLFFADQFLQLST	15	236	250	P10253	reviewed	Homo sapiens	33858848	2021	3	HLA-A*01:01; HLA-A*03:01; HLA-B*07:02; HLA-B*07:06; HLA-C*07:02; HLA-C*15:05; HLA-DPA1*01:03/DPB1*04:01; HLA-DPA1*01:03/DPB1*04:01; HLA-DPA1*01:03/DPB1*104:01; HLA-DPA1*01:03/DPB1*104:01; HLA-DQA1*01:02/DQB1*03:02; HLA-DQA1*01:02/DQB1*06:02; HLA-DQA1*03:03/DQB1*03:02; HLA-DQA1*03:03/DQB1*06:02; HLA-DRB1*04:05; HLA-DRB1*15:01; HLA-DRB4*01:03; HLA-DRB5*01:01
262584	21613	GPEYWDRETQKYKRQ	15	80	94	P10321	reviewed	Homo sapiens	33858848	2021	3	HLA-DRB1*13:02;HLA-DRB3*03:01
278897	1179886	WLRRYLENGKETLQR	15	191	205	P10321	reviewed	Homo sapiens	33858848	2021	3	HLA-A*02:01; HLA-A*68:02; HLA-B*14:02; HLA-B*27:05; HLA-C*02:02; HLA-C*08:02; HLA-DPA1*01:03/DPB1*02:01; HLA-DPA1*02:01/DPB1*02:01; HLA-DQA1*03:02/DQB1*03:01; HLA-DQA1*03:02/DQB1*03:02; HLA-DQA1*05:05/DQB1*03:01; HLA-DQA1*05:05/DQB1*03:02; HLA-DRB1*04:01; HLA-DRB1*13:03; HLA-DRB3*01:01; HLA-DRB4*01:03
324011	581367	TQDTELVETRPAGDG	15	249	263	P10321	reviewed	Homo sapiens	33858848	2021	3	HLA-A*32:01; HLA-A*68:01; HLA-B*15:01; HLA-B*44:02; HLA-C*03:03; HLA-C*07:04; HLA-DQA1*05:05/DQB1*03:01; HLA-DRB1*13:03; HLA-DRB1*14:01
357401	1257877	MIKPFFHSLSEKYSN	15	37	51	P10599	reviewed	Homo sapiens	33858848	2021	3	HLA-DPB1*02:01;HLA-DPB1*17:01;HLA-DQB1*02:02;HLA-DQB1*03:01;HLA-DRB1*07:01;HLA-DRB1*13:05
236018	1258661	MRIINEPTAAAIAYG	15	196	210	P11021	reviewed	Homo sapiens	33858848	2021	3	HLA-DRB1*04:01;HLA-DRB1*15:01;HLA-DQB1*03:02;HLA-DQB1*06:03;HLA-DPB1*03:01;HLA-DPB1*04:01
355813	1233110	IKVYEGERPLTKDNH	15	463	477	P11021	reviewed	Homo sapiens	33858848	2021	3	HLA-DPB1*02:01;HLA-DPB1*17:01;HLA-DQB1*02:02;HLA-DQB1*03:01;HLA-DRB1*07:01;HLA-DRB1*13:05
529135	439964	RIINEPTAAAIAYGL	15	197	211	P11021	reviewed	Homo sapiens	33592498	2021	3	unknown
441272	802648	IPKIQKLLQDFFNGK	15	343	357	P11142	reviewed	Homo sapiens	34357683	2021	3	unknown
463454	648030	NQVAMNPTNTVFDAK	15	57	71	P11142	reviewed	Homo sapiens	34357683	2021	3	HLA-DRB1*13:02;HLA-DRB3*03:01
299574	1288825	TPLSAFGNLRPVLAE	15	740	754	P11215	reviewed	Homo sapiens	33858848	2021	3	HLA-DQB1*02:01;HLA-DQB1*05:01;HLA-DRB1*01:01;HLA-DRB1*03:01
309081	1286129	TFKEFQNNPNPRSLV	15	201	215	P11215	reviewed	Homo sapiens	33858848	2021	3	HLA-DRB1*03:02;HLA-DRB1*11:01;HLA-DRB1*04:01;HLA-DRB1*07:01;HLA-DRB1*01:01;HLA-DRB1*16:01;HLA-DRB1*15:01;HLA-DRB1*11:03;HLA-DRB1*13:01;HLA-DRB1*03:01;HLA-DRB1*03:147
400930	842290	DATIQAYLSNSSFSR	15	172	186	P11279	reviewed	Homo sapiens	33936100	2021	3	HLA-DRB1*15:01;HLA-DRB5*01:01
488295	1624539	WRKYYINVCRPLNPV	15	806	820	P11717	reviewed	Homo sapiens	34357683	2021	3	HLA-DRB1*14:01;HLA-DRB3*02:02
259063	1262718	NTAFDVAEKYLDIPK	15	206	220	P12814	reviewed	Homo sapiens	33858848	2021	3	HLA-DQB1*03:03;HLA-DQB1*04:02;HLA-DRB1*08:01;HLA-DRB1*09:01
343668	1251815	LNELDYYDSPSVNAR	15	461	475	P12814	reviewed	Homo sapiens	33858848	2021	3	HLA-DRB1*11:01;HLA-DRB1*15:01;HLA-DQB1*03:01;HLA-DQB1*06:02;HLA-DPB1*02:01;HLA-DPB1*16:01;HLA-DRB1*04:01;HLA-DQB1*03:02;HLA-DQB1*06:03;HLA-DPB1*03:01;HLA-DPB1*04:01;HLA-DPB1*01:01
326841	1212060	FGNGPPVNYKTGNLY	15	35	49	P13284	reviewed	Homo sapiens	33858848	2021	3	HLA-DPB1*02:01;HLA-DPB1*17:01;HLA-DQB1*02:02;HLA-DQB1*03:01;HLA-DRB1*07:01;HLA-DRB1*13:05
278583	1294278	VGGIYGVLNRKRGHV	15	756	770	P13639	reviewed	Homo sapiens	33858848	2021	3	HLA-DRB1*11:01;HLA-DRB3*02:02
350568	1221162	GIYGVLNRKRGHVFE	15	758	772	P13639	reviewed	Homo sapiens	33858848	2021	3	HLA-DPB1*02:01;HLA-DPB1*17:01;HLA-DQB1*02:02;HLA-DQB1*03:01;HLA-DRB1*07:01;HLA-DRB1*13:05
368313	1246885	LAPEYEKAAKELSKR	15	212	226	P13667	reviewed	Homo sapiens	33858848	2021	3	HLA-DPB1*02:01;HLA-DPB1*17:01;HLA-DQB1*02:02;HLA-DQB1*03:01;HLA-DRB1*07:01;HLA-DRB1*13:05
513579	1606728	GVLVLNDANFDNFVA	15	63	77	P13667	reviewed	Homo sapiens	33592498	2021	3	HLA-DRB1*13:01;HLA-DRB3*02:02
444566	1773886	KDYLTLNEDLRSWTA	15	142	156	P13747	reviewed	Homo sapiens	34357683	2021	3	HLA-DRB1*04:03;HLA-DRB1*07:01;HLA-DQB1*03:03;HLA-DQB1*03:05;HLA-DPB1*04:01;HLA-DPB1*14:01
240134	1262649	NSRLDLLERSRQAVD	15	88	102	P13765	reviewed	Homo sapiens	33858848	2021	3	HLA-A*02:01; HLA-A*26:08; HLA-B*15:01; HLA-B*44:02; HLA-C*03:04; HLA-C*05:01; HLA-DPA1*01:03/DPB1*02:01; HLA-DPA1*01:03/DPB1*02:01; HLA-DPA1*01:03/DPB1*04:01; HLA-DPA1*01:03/DPB1*04:01; HLA-DQA1*01:02/DQB1*03:01; HLA-DQA1*01:02/DQB1*06:02; HLA-DQA1*05:05/DQB1*03:01; HLA-DQA1*05:05/DQB1*06:02; HLA-DRB1*11:01; HLA-DRB1*15:01; HLA-DRB3*02:02; HLA-DRB5*01:01
318114	1246186	KYAISMARKIGARVY	15	584	598	P13796	reviewed	Homo sapiens	33858848	2021	3	HLA-A*02:01; HLA-A*26:08; HLA-B*15:01; HLA-B*44:02; HLA-C*03:04; HLA-C*05:01; HLA-DPA1*01:03/DPB1*02:01; HLA-DPA1*01:03/DPB1*02:01; HLA-DPA1*01:03/DPB1*04:01; HLA-DPA1*01:03/DPB1*04:01; HLA-DQA1*01:02/DQB1*03:01; HLA-DQA1*01:02/DQB1*06:02; HLA-DQA1*05:05/DQB1*03:01; HLA-DQA1*05:05/DQB1*06:02; HLA-DRB1*11:01; HLA-DRB1*15:01; HLA-DRB3*02:02; HLA-DRB5*01:01
494172	436444	APKGDEEGVPAVVID	15	307	321	P13796	reviewed	Homo sapiens	34433824	2021	3	HLA-DRB1*04:01;HLA-DRB4*01:03
249590	1205363	EKILRYALSNSIGPV	15	646	660	P14543	reviewed	Homo sapiens	33858848	2021	3	HLA-DRB1*07:01;HLA-DRB4*01:03
353338	1223729	GPQALVQIMRNYSYE	15	311	325	P14923	reviewed	Homo sapiens	33858848	2021	3	HLA-DRB1*11:01;HLA-DRB1*15:01;HLA-DQB1*03:01;HLA-DQB1*06:02;HLA-DPB1*02:01;HLA-DPB1*16:01
629861	1911339	LHPVLQRQQLDYGIY	15	198	212	P15291	reviewed	Homo sapiens	33968037	2021	3	HLA-DRB1*04:01;HLA-DRB4*01:03
348604	1244036	KQLFDQVVKTIGLRE	15	27	41	P15311	reviewed	Homo sapiens	33858848	2021	3	HLA-DRB1*11:01;HLA-DRB3*02:02
366127	1221682	GKQLFDQVVKTIGLR	15	26	40	P15311	reviewed	Homo sapiens	33858848	2021	3	HLA-DPB1*02:01;HLA-DPB1*17:01;HLA-DQB1*02:02;HLA-DQB1*03:01;HLA-DRB1*07:01;HLA-DRB1*13:05
266867	765385	TDEDIYLLGKATLPG	15	386	400	P15907	reviewed	Homo sapiens	33858848	2021	3	HLA-DRB1*09:01;HLA-DRB4*01:03
267883	1224637	GREIDDHDAVLRFNG	15	199	213	P15907	reviewed	Homo sapiens	33858848	2021	3	HLA-DRB1*16:01;HLA-DRB5*02:02
491936	1857470	GPITITIVNRDGTRY	15	141	155	P16070	reviewed	Homo sapiens	34433824	2021	3	unknown
494543	1855943	DGPITITIVNRDGTR	15	140	154	P16070	reviewed	Homo sapiens	34433824	2021	3	HLA-DRB1*07:01;HLA-DRB4*01:03
524818	1606307	GRYSISRTEAADLCK	15	40	54	P16070	reviewed	Homo sapiens	33592498	2021	3	HLA-DRB1*07:01
317879	1285948	TESYFIPEVRIYDSG	15	91	105	P16284	reviewed	Homo sapiens	33858848	2021	3	HLA-DQB1*03:03;HLA-DQB1*04:02;HLA-DRB1*08:01;HLA-DRB1*09:01
278464	1169420	SKERSGVSLAALKKA	15	52	66	P16402	reviewed	Homo sapiens	33858848	2021	3	HLA-DRB1*04:03;HLA-DRB1*07:01;HLA-DQB1*03:03;HLA-DQB1*03:05;HLA-DPB1*04:01;HLA-DPB1*14:01
278814	796869	GTLVQTKGTGASGSF	15	91	105	P16403	reviewed	Homo sapiens	33858848	2021	3	HLA-A*02:01; HLA-A*11:01; HLA-B*15:01; HLA-B*35:01; HLA-C*03:04; HLA-C*04:01; HLA-DPA1*01:03/DPB1*02:01; HLA-DPA1*01:03/DPB1*09:01; HLA-DPA1*02:01/DPB1*02:01; HLA-DPA1*02:01/DPB1*09:01; HLA-DQA1*01:01/DQB1*03:01; HLA-DQA1*01:01/DQB1*05:01; HLA-DQA1*05:05/DQB1*03:01; HLA-DQA1*05:05/DQB1*05:01; HLA-DRB1*01:01; HLA-DRB1*12:01; HLA-DRB3*02:02
523210	1312354	EGERAMTKDNNLLGR	15	446	460	P17066	reviewed	Homo sapiens	33592498	2021	3	unknown
240122	1264820	PPYVSWLIDANHNMQ	15	256	270	P17813	reviewed	Homo sapiens	33858848	2021	3	HLA-DRB1*03:02;HLA-DRB1*11:01;HLA-DRB1*04:01;HLA-DRB1*07:01;HLA-DRB1*01:01;HLA-DRB1*16:01;HLA-DRB1*15:01;HLA-DRB1*11:03;HLA-DRB1*13:01;HLA-DRB1*03:01;HLA-DRB1*03:147
262364	1274475	SASMISNEAVVNILS	15	417	431	P17813	reviewed	Homo sapiens	33858848	2021	3	HLA-DRB1*11:01;HLA-DRB1*15:01;HLA-DQB1*03:01;HLA-DQB1*06:02;HLA-DPB1*02:01;HLA-DPB1*16:01;HLA-DPB1*01:01;HLA-DPB1*04:01
283118	1298907	VSASMISNEAVVNIL	15	416	430	P17813	reviewed	Homo sapiens	33858848	2021	3	HLA-DRB1*11:01;HLA-DRB1*15:01;HLA-DQB1*03:01;HLA-DQB1*06:02;HLA-DPB1*02:01;HLA-DPB1*16:01;HLA-DPB1*01:01;HLA-DPB1*04:01
296286	1255297	LSPHFLQASNTIEPG	15	456	470	P17813	reviewed	Homo sapiens	33858848	2021	3	HLA-DQB1*03:03;HLA-DQB1*04:02;HLA-DRB1*08:01;HLA-DRB1*09:01
340461	1266590	QILEWAAERGPITSA	15	145	159	P17813	reviewed	Homo sapiens	33858848	2021	3	HLA-DQB1*02:01;HLA-DQB1*05:01;HLA-DRB1*01:01;HLA-DRB1*03:01
245805	1186120	AIYIFISDTGRPFVE	15	123	137	P17948	reviewed	Homo sapiens	33858848	2021	3	HLA-DRB1*03:01;HLA-DRB3*01:01
337508	1280035	SPASSFHVLRSLPLS	15	81	95	P18084	reviewed	Homo sapiens	33858848	2021	3	HLA-DPB1*02:01;HLA-DPB1*17:01;HLA-DQB1*02:02;HLA-DQB1*03:01;HLA-DRB1*07:01;HLA-DRB1*13:05
323284	1245586	KVDVYGFVSRIRAQR	15	467	481	P18433	reviewed	Homo sapiens	33858848	2021	3	HLA-DRB1*16:01;HLA-DRB5*02:02
423953	843411	EKNKFIAAQGPKEET	15	306	320	P18433	reviewed	Homo sapiens	34357683	2021	3	HLA-DQB1*02:01;HLA-DQB1*05:01;HLA-DRB1*01:01;HLA-DRB1*03:01
293845	1297230	VPETWIILKKKAETG	15	628	642	P19320	reviewed	Homo sapiens	33858848	2021	3	HLA-A*02:01; HLA-A*26:08; HLA-B*15:01; HLA-B*44:02; HLA-C*03:04; HLA-C*05:01; HLA-DPA1*01:03/DPB1*02:01; HLA-DPA1*01:03/DPB1*02:01; HLA-DPA1*01:03/DPB1*04:01; HLA-DPA1*01:03/DPB1*04:01; HLA-DQA1*01:02/DQB1*03:01; HLA-DQA1*01:02/DQB1*06:02; HLA-DQA1*05:05/DQB1*03:01; HLA-DQA1*05:05/DQB1*06:02; HLA-DRB1*11:01; HLA-DRB1*15:01; HLA-DRB3*02:02; HLA-DRB5*01:01
364605	1297786	VPSVYPLDRLEIELL	15	427	441	P19320	reviewed	Homo sapiens	33858848	2021	3	HLA-DRB1*14:01;HLA-DRB3*02:02
286621	1196187	DIRGFVAAVVNGSAQ	15	53	67	P19971	reviewed	Homo sapiens	33858848	2021	3	HLA-DRB1*04:01;HLA-DRB4*01:03
370199	1291138	TYAAFVQTHRPTGEF	15	39	53	P20036	reviewed	Homo sapiens	33858848	2021	3	HLA-DRB1*03:02;HLA-DRB1*11:01;HLA-DRB1*04:01;HLA-DRB1*07:01;HLA-DRB1*01:01;HLA-DRB1*16:01;HLA-DRB1*15:01;HLA-DRB1*11:03;HLA-DRB1*13:01;HLA-DRB1*03:01;HLA-DRB1*03:147
296834	1225690	GSTDLVLIGAPHYYE	15	471	485	P20702	reviewed	Homo sapiens	33858848	2021	3	HLA-A*02:01; HLA-A*11:01; HLA-B*15:01; HLA-B*35:01; HLA-C*03:04; HLA-C*04:01; HLA-DPA1*01:03/DPB1*02:01; HLA-DPA1*01:03/DPB1*09:01; HLA-DPA1*02:01/DPB1*02:01; HLA-DPA1*02:01/DPB1*09:01; HLA-DQA1*01:01/DQB1*03:01; HLA-DQA1*01:01/DQB1*05:01; HLA-DQA1*05:05/DQB1*03:01; HLA-DQA1*05:05/DQB1*05:01; HLA-DRB1*01:01; HLA-DRB1*12:01; HLA-DRB3*02:02
326969	1262269	NRGAVYLFHGVLGPS	15	549	563	P20702	reviewed	Homo sapiens	33858848	2021	3	HLA-DQB1*02:02;HLA-DQB1*06:02;HLA-DRB1*07:01;HLA-DRB1*15:01
249715	758916	DQDKYAVRFIPRENG	15	2384	2398	P21333	reviewed	Homo sapiens	33858848	2021	3	HLA-DQB1*03:03;HLA-DQB1*04:02;HLA-DRB1*08:01;HLA-DRB1*09:01
308641	592982	SPGMVRANLPQSFQV	15	1459	1473	P21333	reviewed	Homo sapiens	33858848	2021	3	HLA-DRB1*13:02;HLA-DRB3*03:01
347317	1280217	SPFRVNVGAGSHPNK	15	757	771	P21333	reviewed	Homo sapiens	33858848	2021	3	HLA-DPB1*02:01;HLA-DPB1*17:01;HLA-DQB1*02:02;HLA-DQB1*03:01;HLA-DRB1*07:01;HLA-DRB1*13:05
351183	844434	GPGLNTTGVPASLPV	15	1552	1566	P21333	reviewed	Homo sapiens	33858848	2021	3	HLA-DPB1*02:01;HLA-DPB1*17:01;HLA-DQB1*02:02;HLA-DQB1*03:01;HLA-DRB1*07:01;HLA-DRB1*13:05
507729	1622410	TYTVAYVPDVTGRYT	15	1603	1617	P21333	reviewed	Homo sapiens	33592498	2021	3	HLA-DRB1*04:03;HLA-DRB1*07:01;HLA-DQB1*03:03;HLA-DQB1*03:05;HLA-DPB1*04:01;HLA-DPB1*14:01
511322	1379314	EAGTYSLNVTYGGHQ	15	1418	1432	P21333	reviewed	Homo sapiens	33592498	2021	3	HLA-DPB1*02:01;HLA-DPB1*17:01;HLA-DQB1*02:02;HLA-DQB1*03:01;HLA-DRB1*07:01;HLA-DRB1*13:05
340376	1204810	EIIKRFEQKGFRLVA	15	23	37	P22392	reviewed	Homo sapiens	33858848	2021	3	HLA-DPB1*02:01;HLA-DPB1*17:01;HLA-DQB1*02:02;HLA-DQB1*03:01;HLA-DRB1*07:01;HLA-DRB1*13:05
461543	1614936	NIIHGSDSVKSAEKE	15	115	129	P22392	reviewed	Homo sapiens	34357683	2021	3	HLA-DRB1*04:03;HLA-DRB1*07:01;HLA-DQB1*03:03;HLA-DQB1*03:05;HLA-DPB1*04:01;HLA-DPB1*14:01
269562	1286852	THVIENLHAAAYRNA	15	171	185	P22695	reviewed	Homo sapiens	33858848	2021	3	HLA-A*02:01; HLA-A*11:01; HLA-B*15:01; HLA-B*35:01; HLA-C*03:04; HLA-C*04:01; HLA-DPA1*01:03/DPB1*02:01; HLA-DPA1*01:03/DPB1*09:01; HLA-DPA1*02:01/DPB1*02:01; HLA-DPA1*02:01/DPB1*09:01; HLA-DQA1*01:01/DQB1*03:01; HLA-DQA1*01:01/DQB1*05:01; HLA-DQA1*05:05/DQB1*03:01; HLA-DQA1*05:05/DQB1*05:01; HLA-DRB1*01:01; HLA-DRB1*12:01; HLA-DRB3*02:02
276414	1278545	SKTNFWIGLFRNVEG	15	1291	1305	P22897	reviewed	Homo sapiens	33858848	2021	3	HLA-DQB1*02:02;HLA-DQB1*06:02;HLA-DRB1*07:01;HLA-DRB1*15:01
280744	1267743	QTIWRLITASGSYHK	15	697	711	P22897	reviewed	Homo sapiens	33858848	2021	3	HLA-DQB1*02:01;HLA-DQB1*05:01;HLA-DRB1*01:01;HLA-DRB1*03:01
308957	1247433	LDKKFAWMDGSKVDY	15	868	882	P22897	reviewed	Homo sapiens	33858848	2021	3	HLA-DQB1*02:01;HLA-DQB1*05:01;HLA-DRB1*01:01;HLA-DRB1*03:01
374081	1205494	EKNIMLYKGSGLWSR	15	124	138	P22897	reviewed	Homo sapiens	33858848	2021	3	HLA-DRB1*11:01;HLA-DRB1*15:01;HLA-DQB1*03:01;HLA-DQB1*06:02;HLA-DPB1*01:01;HLA-DPB1*04:01
289149	1182721	ADLKKEIEILRNLYH	15	920	934	P23458	reviewed	Homo sapiens	33858848	2021	3	HLA-A*24:02; HLA-A*25:01; HLA-B*18:01; HLA-B*41:01; HLA-C*12:03; HLA-C*17:01; HLA-DPA1*01:03/DPB1*02:01; HLA-DPA1*01:03/DPB1*09:01; HLA-DPA1*02:01/DPB1*02:01; HLA-DPA1*02:01/DPB1*09:01; HLA-DQA1*01:02/DQB1*02:02; HLA-DQA1*01:02/DQB1*06:02; HLA-DQA1*03:03/DQB1*02:02; HLA-DQA1*03:03/DQB1*06:02; HLA-DRB1*04:05; HLA-DRB1*15:01; HLA-DRB4*01:03; HLA-DRB5*01:01
447505	846098	KNKINLKQQLKYAVQ	15	972	986	P23458	reviewed	Homo sapiens	34357683	2021	3	HLA-DRB1*01:01;HLA-DRB1*13:01;HLA-DRB3*02:02
525912	1608728	ISNLLVATKKAQEWQ	15	551	565	P23458	reviewed	Homo sapiens	33592498	2021	3	HLA-DRB1*14:01;HLA-DRB3*02:02
260414	1182849	ADRDLLLIHKSLSKD	15	502	516	P23467	reviewed	Homo sapiens	33858848	2021	3	HLA-DRB1*11:01;HLA-DRB1*15:01;HLA-DQB1*03:01;HLA-DQB1*06:02;HLA-DPB1*01:01;HLA-DPB1*04:01
286867	1246008	KVRKSSTPEEVKKRK	15	19	33	P23528	reviewed	Homo sapiens	33858848	2021	3	HLA-DPB1*02:01;HLA-DPB1*17:01;HLA-DQB1*02:02;HLA-DQB1*03:01;HLA-DRB1*07:01;HLA-DRB1*13:05
308659	1201151	DVSAYIPTNVISITD	15	376	390	P25705	reviewed	Homo sapiens	33858848	2021	3	HLA-DPB1*02:01;HLA-DPB1*17:01;HLA-DQB1*02:02;HLA-DQB1*03:01;HLA-DRB1*07:01;HLA-DRB1*13:05
341112	1247469	LDKYLIANATNPESK	15	101	115	P27348	reviewed	Homo sapiens	33858848	2021	3	HLA-DRB1*04:03;HLA-DRB1*07:01;HLA-DQB1*03:03;HLA-DQB1*03:05;HLA-DPB1*04:01;HLA-DPB1*14:01
494143	520754	LAKTAFDEAIAELDT	15	191	205	P27348	reviewed	Homo sapiens	34433824	2021	3	unknown
267795	1227564	HEIDRYTAIAYWVPR	15	206	220	P28067	reviewed	Homo sapiens	33858848	2021	3	HLA-A*01:01; HLA-A*25:01; HLA-B*13:02; HLA-B*39:01; HLA-C*06:02; HLA-C*12:03; HLA-DPA1*01:03/DPB1*02:01; HLA-DPA1*01:03/DPB1*17:01; HLA-DPA1*02:01/DPB1*02:01; HLA-DPA1*02:01/DPB1*17:01; HLA-DQA1*01:02/DQB1*05:01; HLA-DQA1*01:02/DQB1*05:02; HLA-DQA1*01:05/DQB1*05:01; HLA-DQA1*01:05/DQB1*05:02; HLA-DRB1*10:01; HLA-DRB1*16:01; HLA-DRB5*02:02
287437	1223876	GPTFVSAVDGLSFQA	15	172	186	P28067	reviewed	Homo sapiens	33858848	2021	3	HLA-DRB1*04:01;HLA-DRB4*01:03
338985	1299776	VTHEIDRYTAIAYWV	15	204	218	P28067	reviewed	Homo sapiens	33858848	2021	3	HLA-A*01:01; HLA-A*25:01; HLA-B*13:02; HLA-B*39:01; HLA-C*06:02; HLA-C*12:03; HLA-DPA1*01:03/DPB1*02:01; HLA-DPA1*01:03/DPB1*17:01; HLA-DPA1*02:01/DPB1*02:01; HLA-DPA1*02:01/DPB1*17:01; HLA-DQA1*01:02/DQB1*05:01; HLA-DQA1*01:02/DQB1*05:02; HLA-DQA1*01:05/DQB1*05:01; HLA-DQA1*01:05/DQB1*05:02; HLA-DRB1*10:01; HLA-DRB1*16:01; HLA-DRB5*02:02
292701	1186948	ALEDLAMFRSVPTST	15	430	444	P29401	reviewed	Homo sapiens	33858848	2021	3	HLA-DQB1*02:02;HLA-DQB1*06:02;HLA-DRB1*07:01;HLA-DRB1*15:01
444639	1358056	KEELQANGSAPAADK	15	55	69	P29966	reviewed	Homo sapiens	34357683	2021	3	HLA-DPB1*02:01;HLA-DPB1*17:01;HLA-DQB1*02:02;HLA-DQB1*03:01;HLA-DRB1*07:01;HLA-DRB1*13:05
305252	1269736	RGLFIIDPNGVIKHL	15	184	198	P30048	reviewed	Homo sapiens	33858848	2021	3	HLA-A*03:01; HLA-A*68:02; HLA-B*07:02; HLA-B*14:02; HLA-C*07:02; HLA-C*08:02; HLA-DPA1*01:03/DPB1*04:01; HLA-DPA1*01:03/DPB1*04:02; HLA-DQA1*04:01/DQB1*03:01; HLA-DQA1*04:01/DQB1*04:02; HLA-DQA1*05:05/DQB1*03:01; HLA-DQA1*05:05/DQB1*04:02; HLA-DRB1*08:01; HLA-DRB1*13:03; HLA-DRB3*01:01
242918	1264328	PKFLMANGQLVKMLL	15	78	92	P31150	reviewed	Homo sapiens	33858848	2021	3	HLA-A*03:01; HLA-A*29:02; HLA-B*07:02; HLA-B*44:03; HLA-C*07:02; HLA-C*16:01; HLA-DPA1*01:03/DPB1*04:01; HLA-DPA1*01:03/DPB1*14:01; HLA-DPA1*02:01/DPB1*04:01; HLA-DPA1*02:01/DPB1*14:01; HLA-DQA1*01:01/DQB1*05:01; HLA-DQA1*01:01/DQB1*06:02; HLA-DQA1*01:02/DQB1*05:01; HLA-DQA1*01:02/DQB1*06:02; HLA-DRB1*01:01; HLA-DRB1*15:01; HLA-DRB5*01:01
488927	1624750	YGGTYMLNKPVDDII	15	245	259	P31150	reviewed	Homo sapiens	34357683	2021	3	HLA-DPB1*02:01;HLA-DPB1*17:01;HLA-DQB1*02:02;HLA-DQB1*03:01;HLA-DRB1*07:01;HLA-DRB1*13:05
370216	764895	SKKDVRNFKAWFLPI	15	49	63	P32248	reviewed	Homo sapiens	33858848	2021	3	HLA-A*01:01; HLA-A*03:01; HLA-B*07:02; HLA-B*07:06; HLA-C*07:02; HLA-C*15:05; HLA-DPA1*01:03/DPB1*04:01; HLA-DPA1*01:03/DPB1*04:01; HLA-DPA1*01:03/DPB1*104:01; HLA-DPA1*01:03/DPB1*104:01; HLA-DQA1*01:02/DQB1*03:02; HLA-DQA1*01:02/DQB1*06:02; HLA-DQA1*03:03/DQB1*03:02; HLA-DQA1*03:03/DQB1*06:02; HLA-DRB1*04:05; HLA-DRB1*15:01; HLA-DRB4*01:03; HLA-DRB5*01:01
307221	1240061	KGEYVGKVFRVDAET	15	85	99	P33151	reviewed	Homo sapiens	33858848	2021	3	HLA-DRB1*11:01;HLA-DRB1*15:01;HLA-DQB1*03:01;HLA-DQB1*06:02;HLA-DPB1*02:01;HLA-DPB1*16:01
351123	1299521	VSVLNSVRRGGAKPP	15	660	674	P33151	reviewed	Homo sapiens	33858848	2021	3	HLA-DRB1*11:01;HLA-DRB1*15:01;HLA-DQB1*03:01;HLA-DQB1*06:02;HLA-DPB1*02:01;HLA-DPB1*16:01;HLA-DPB1*01:01;HLA-DPB1*04:01
430874	1605097	GGAFVQNSQPVAVRG	15	943	957	P33176	reviewed	Homo sapiens	34357683	2021	3	HLA-DPB1*02:01;HLA-DPB1*17:01;HLA-DQB1*02:02;HLA-DQB1*03:01;HLA-DRB1*07:01;HLA-DRB1*13:05
254765	1205563	EKQVRVLTDAVDDIT	15	492	506	P35221	reviewed	Homo sapiens	33858848	2021	3	HLA-DRB1*04:01;HLA-DRB1*15:01;HLA-DQB1*03:02;HLA-DQB1*06:03;HLA-DPB1*03:01;HLA-DPB1*04:01
255391	1183108	AEAREKETKALSLAR	15	1469	1483	P35579	reviewed	Homo sapiens	33858848	2021	3	HLA-DQB1*02:01;HLA-DQB1*02:02;HLA-DRB1*03:01;HLA-DRB1*07:01
269775	1304603	YKASITALEAKIAQL	15	1805	1819	P35579	reviewed	Homo sapiens	33858848	2021	3	HLA-A*03:01; HLA-A*29:02; HLA-B*07:02; HLA-B*44:03; HLA-C*07:02; HLA-C*16:01; HLA-DPA1*01:03/DPB1*04:01; HLA-DPA1*01:03/DPB1*14:01; HLA-DPA1*02:01/DPB1*04:01; HLA-DPA1*02:01/DPB1*14:01; HLA-DQA1*01:01/DQB1*05:01; HLA-DQA1*01:01/DQB1*06:02; HLA-DQA1*01:02/DQB1*05:01; HLA-DQA1*01:02/DQB1*06:02; HLA-DRB1*01:01; HLA-DRB1*15:01; HLA-DRB5*01:01
281070	1198924	DQINTDLNLERSHAQ	15	1760	1774	P35579	reviewed	Homo sapiens	33858848	2021	3	HLA-DQB1*02:01;HLA-DQB1*02:02;HLA-DRB1*03:01;HLA-DRB1*07:01;HLA-DQB1*05:01;HLA-DRB1*01:01
311715	1262835	NTKKVIQYLAYVASS	15	183	197	P35579	reviewed	Homo sapiens	33858848	2021	3	HLA-DRB1*15:01;HLA-DRB5*01:01
333851	1202299	EDAKLRLEVNLQAMK	15	1552	1566	P35579	reviewed	Homo sapiens	33858848	2021	3	HLA-DRB1*04:01;HLA-DRB4*01:03
327936	1137546	EKETKALSLARALEE	15	1480	1494	P35749	reviewed	Homo sapiens	33858848	2021	3	HLA-A*02:01; HLA-A*11:01; HLA-B*15:01; HLA-B*35:01; HLA-C*03:04; HLA-C*04:01; HLA-DPA1*01:03/DPB1*02:01; HLA-DPA1*01:03/DPB1*09:01; HLA-DPA1*02:01/DPB1*02:01; HLA-DPA1*02:01/DPB1*09:01; HLA-DQA1*01:01/DQB1*03:01; HLA-DQA1*01:01/DQB1*05:01; HLA-DQA1*05:05/DQB1*03:01; HLA-DQA1*05:05/DQB1*05:01; HLA-DRB1*01:01; HLA-DRB1*12:01; HLA-DRB3*02:02
341521	1205351	EKIHLDEKSFRWLHN	15	285	299	P37837	reviewed	Homo sapiens	33858848	2021	3	HLA-DQB1*02:01;HLA-DQB1*02:02;HLA-DRB1*03:01;HLA-DRB1*07:01
402870	1563923	DGYILCLNRIPHGRK	15	57	71	P38571	reviewed	Homo sapiens	33936100	2021	3	unknown
348596	1246388	LAAFLKKSGKLKVPE	15	18	32	P39019	reviewed	Homo sapiens	33858848	2021	3	HLA-DRB1*15:01;HLA-DRB5*01:01
471285	1618436	RRVLQALEGLKMVEK	15	101	115	P39019	reviewed	Homo sapiens	34357683	2021	3	unknown
401314	1378512	DFAELIKHLKRTIPG	15	153	167	P42785	reviewed	Homo sapiens	33936100	2021	3	HLA-DRB1*13:01;HLA-DRB3*02:02
354342	1232014	IGYPNFIMDPKELDK	15	504	518	P42892	reviewed	Homo sapiens	33858848	2021	3	HLA-DQB1*03:03;HLA-DQB1*04:02;HLA-DRB1*08:01;HLA-DRB1*09:01;HLA-DQB1*02:01;HLA-DQB1*05:01;HLA-DRB1*01:01;HLA-DRB1*03:01
242868	850305	VPNQYNPLRGSVAPG	15	2319	2333	P46531	reviewed	Homo sapiens	33858848	2021	3	HLA-DQB1*02:01;HLA-DQB1*05:01;HLA-DRB1*01:01;HLA-DRB1*03:01
356579	1189338	AQGVFQILIRNRATD	15	1973	1987	P46531	reviewed	Homo sapiens	33858848	2021	3	HLA-DPB1*02:01;HLA-DPB1*17:01;HLA-DQB1*02:02;HLA-DQB1*03:01;HLA-DRB1*07:01;HLA-DRB1*13:05
415560	1729641	DEYNLVRSPQLHGAP	15	2114	2128	P46531	reviewed	Homo sapiens	34357683	2021	3	HLA-DRB1*16:01;HLA-DRB5*02:02
283524	1268121	RAGTVRRQAVDVSPL	15	130	144	P46782	reviewed	Homo sapiens	33858848	2021	3	HLA-DPB1*02:01;HLA-DPB1*17:01;HLA-DQB1*02:02;HLA-DQB1*03:01;HLA-DRB1*07:01;HLA-DRB1*13:05
247729	1233813	INDIIKIQAFIRANK	15	836	850	P46940	reviewed	Homo sapiens	33858848	2021	3	HLA-DRB1*16:01;HLA-DRB5*02:02
263475	1193186	DARTILLNTKRLIVD	15	1380	1394	P46940	reviewed	Homo sapiens	33858848	2021	3	HLA-DRB1*13:01;HLA-DRB3*02:02
277459	1233810	INDIARDIRNQRRYR	15	1482	1496	P46940	reviewed	Homo sapiens	33858848	2021	3	HLA-DQB1*02:01;HLA-DQB1*02:02;HLA-DRB1*03:01;HLA-DRB1*07:01;HLA-DQB1*05:01;HLA-DRB1*01:01
431479	1605329	GIFAINEAVESGDVG	15	626	640	P46940	reviewed	Homo sapiens	34357683	2021	3	HLA-DPB1*02:01;HLA-DPB1*17:01;HLA-DQB1*02:02;HLA-DQB1*03:01;HLA-DRB1*07:01;HLA-DRB1*13:05
526945	1611341	KSYIKTCLDNLASKG	15	1528	1542	P46940	reviewed	Homo sapiens	33592498	2021	3	HLA-DRB1*04:03;HLA-DRB1*07:01;HLA-DQB1*03:03;HLA-DQB1*03:05;HLA-DPB1*04:01;HLA-DPB1*14:01
284021	1257778	MGMYNTDESISGFAH	15	219	233	P48735	reviewed	Homo sapiens	33858848	2021	3	HLA-DRB1*04:01;HLA-DRB1*15:01;HLA-DQB1*03:02;HLA-DQB1*06:03;HLA-DPB1*03:01;HLA-DPB1*04:01
275230	1227821	HGLYLPTRVTAIHID	15	1044	1058	P49327	reviewed	Homo sapiens	33858848	2021	3	HLA-DPB1*02:01;HLA-DPB1*17:01;HLA-DQB1*02:02;HLA-DQB1*03:01;HLA-DRB1*07:01;HLA-DRB1*13:05
496419	1382404	IDKEGVIEPDTDAPQ	15	83	97	P50502	reviewed	Homo sapiens	34433824	2021	3	unknown
523242	1602375	EGVIEPDTDAPQEMG	15	86	100	P50502	reviewed	Homo sapiens	33592498	2021	3	HLA-DRB1*04:01;HLA-DRB4*01:03
359500	1184541	AFSRVQIYHNPTANS	15	32	46	P50552	reviewed	Homo sapiens	33858848	2021	3	HLA-DQB1*02:02;HLA-DQB1*06:02;HLA-DRB1*07:01;HLA-DRB1*15:01
468818	1816046	RGVKYNQATPNFHQW	15	68	82	P50552	reviewed	Homo sapiens	34357683	2021	3	HLA-DPB1*02:01;HLA-DPB1*17:01;HLA-DQB1*02:02;HLA-DQB1*03:01;HLA-DRB1*07:01;HLA-DRB1*13:05
237465	1261085	NLHLRNGELVIHEKG	15	166	180	P50591	reviewed	Homo sapiens	33858848	2021	3	HLA-DQB1*02:01;HLA-DQB1*02:02;HLA-DRB1*03:01;HLA-DRB1*07:01
243487	1194540	DERDYVCVVRAGAAG	15	119	133	P50895	reviewed	Homo sapiens	33858848	2021	3	HLA-DPB1*02:01;HLA-DPB1*17:01;HLA-DQB1*02:02;HLA-DQB1*03:01;HLA-DRB1*07:01;HLA-DRB1*13:05
295846	1240543	KGTLSVMEDSAQEIA	15	156	170	P50895	reviewed	Homo sapiens	33858848	2021	3	HLA-DRB1*04:01;HLA-DRB1*15:01;HLA-DQB1*03:02;HLA-DQB1*06:03;HLA-DPB1*03:01;HLA-DPB1*04:01
274573	1241005	KIPGIYVLSLEIGKT	15	61	75	P50897	reviewed	Homo sapiens	33858848	2021	3	HLA-DRB1*07:01;HLA-DRB4*01:03
304936	1262747	NTDTFARAKNWVKEL	15	105	119	P51148	reviewed	Homo sapiens	33858848	2021	3	HLA-DQB1*02:02;HLA-DQB1*06:02;HLA-DRB1*07:01;HLA-DRB1*15:01
369503	1249184	LGAIVRQKNHPMTPE	15	253	267	P51659	reviewed	Homo sapiens	33858848	2021	3	HLA-A*02:01; HLA-A*11:01; HLA-B*15:01; HLA-B*35:01; HLA-C*03:04; HLA-C*04:01; HLA-DPA1*01:03/DPB1*02:01; HLA-DPA1*01:03/DPB1*09:01; HLA-DPA1*02:01/DPB1*02:01; HLA-DPA1*02:01/DPB1*09:01; HLA-DQA1*01:01/DQB1*03:01; HLA-DQA1*01:01/DQB1*05:01; HLA-DQA1*05:05/DQB1*03:01; HLA-DQA1*05:05/DQB1*05:01; HLA-DRB1*01:01; HLA-DRB1*12:01; HLA-DRB3*02:02
337556	802648	IPKIQKLLQDFFNGK	15	346	360	P54652	reviewed	Homo sapiens	33858848	2021	3	HLA-A*02:01; HLA-A*11:01; HLA-B*15:01; HLA-B*35:01; HLA-C*03:04; HLA-C*04:01; HLA-DPA1*01:03/DPB1*02:01; HLA-DPA1*01:03/DPB1*09:01; HLA-DPA1*02:01/DPB1*02:01; HLA-DPA1*02:01/DPB1*09:01; HLA-DQA1*01:01/DQB1*03:01; HLA-DQA1*01:01/DQB1*05:01; HLA-DQA1*05:05/DQB1*03:01; HLA-DQA1*05:05/DQB1*05:01; HLA-DRB1*01:01; HLA-DRB1*12:01; HLA-DRB3*02:02
284323	592786	QGQYDLDPLPPFPDH	15	18	32	P55001	reviewed	Homo sapiens	33858848	2021	3	HLA-A*01:01; HLA-A*02:01; HLA-B*08:01; HLA-B*44:02; HLA-C*07:01; HLA-C*07:04; HLA-DPA1*01:03/DPB1*01:01; HLA-DPA1*01:03/DPB1*03:01; HLA-DPA1*02:01/DPB1*01:01; HLA-DPA1*02:01/DPB1*03:01; HLA-DQA1*05:01/DQB1*02:01; HLA-DQA1*05:01/DQB1*03:01; HLA-DRB1*03:01; HLA-DRB1*11:01; HLA-DRB3*01:01; HLA-DRB3*02:02
371474	1302205	WPEALAISQRWQQQD	15	154	168	P55899	reviewed	Homo sapiens	33858848	2021	3	HLA-A*02:01; HLA-A*26:08; HLA-B*15:01; HLA-B*44:02; HLA-C*03:04; HLA-C*05:01; HLA-DPA1*01:03/DPB1*02:01; HLA-DPA1*01:03/DPB1*02:01; HLA-DPA1*01:03/DPB1*04:01; HLA-DPA1*01:03/DPB1*04:01; HLA-DQA1*01:02/DQB1*03:01; HLA-DQA1*01:02/DQB1*06:02; HLA-DQA1*05:05/DQB1*03:01; HLA-DQA1*05:05/DQB1*06:02; HLA-DRB1*11:01; HLA-DRB1*15:01; HLA-DRB3*02:02; HLA-DRB5*01:01
456752	1613508	LRGWLKSNVSDAVAQ	15	189	203	P60174	reviewed	Homo sapiens	34357683	2021	3	HLA-DPB1*02:01;HLA-DPB1*17:01;HLA-DQB1*02:02;HLA-DQB1*03:01;HLA-DRB1*07:01;HLA-DRB1*13:05
500603	1605103	GGASLKPEFVDIINA	15	233	247	P60174	reviewed	Homo sapiens	33592498	2021	3	HLA-DQB1*03:03;HLA-DQB1*04:02;HLA-DRB1*08:01;HLA-DRB1*09:01
353397	525458	RSYYRGAAGALLVYD	15	73	87	P61019	reviewed	Homo sapiens	33858848	2021	3	HLA-A*03:01; HLA-A*29:02; HLA-B*07:02; HLA-B*44:03; HLA-C*07:02; HLA-C*16:01; HLA-DPA1*01:03/DPB1*04:01; HLA-DPA1*01:03/DPB1*14:01; HLA-DPA1*02:01/DPB1*04:01; HLA-DPA1*02:01/DPB1*14:01; HLA-DQA1*01:01/DQB1*05:01; HLA-DQA1*01:01/DQB1*06:02; HLA-DQA1*01:02/DQB1*05:01; HLA-DQA1*01:02/DQB1*06:02; HLA-DRB1*01:01; HLA-DRB1*15:01; HLA-DRB5*01:01
519007	1620002	SNMVIMLIGNKSDLE	15	110	124	P61019	reviewed	Homo sapiens	33592498	2021	3	unknown
239086	1238702	KDVFRDPALKRKARR	15	98	112	P61353	reviewed	Homo sapiens	33858848	2021	3	HLA-DQB1*02:01;HLA-DQB1*02:02;HLA-DRB1*03:01;HLA-DRB1*07:01
340234	1296827	VNKDVFRDPALKRKA	15	96	110	P61353	reviewed	Homo sapiens	33858848	2021	3	HLA-DQB1*02:01;HLA-DQB1*02:02;HLA-DRB1*03:01;HLA-DRB1*07:01;HLA-DQB1*05:01;HLA-DRB1*01:01
451126	1320335	LDEMNIEIIRNTLYK	15	173	187	P61421	reviewed	Homo sapiens	34357683	2021	3	unknown
488976	1624770	YGNFLANEASPLTVS	15	54	68	P61421	reviewed	Homo sapiens	34357683	2021	3	unknown
237090	1237585	KAAIVEKLSSLPFQK	15	49	63	P61970	reviewed	Homo sapiens	33858848	2021	3	HLA-A*02:01; HLA-A*11:01; HLA-B*15:01; HLA-B*35:01; HLA-C*03:04; HLA-C*04:01; HLA-DPA1*01:03/DPB1*02:01; HLA-DPA1*01:03/DPB1*09:01; HLA-DPA1*02:01/DPB1*02:01; HLA-DPA1*02:01/DPB1*09:01; HLA-DQA1*01:01/DQB1*03:01; HLA-DQA1*01:01/DQB1*05:01; HLA-DQA1*05:05/DQB1*03:01; HLA-DQA1*05:05/DQB1*05:01; HLA-DRB1*01:01; HLA-DRB1*12:01; HLA-DRB3*02:02
361579	1286350	TGEKRATVVESSEKA	15	139	153	P61981	reviewed	Homo sapiens	33858848	2021	3	HLA-DQB1*02:01;HLA-DQB1*02:02;HLA-DRB1*03:01;HLA-DRB1*07:01
365143	1254167	LRELNITAAKEIEVG	15	40	54	P62081	reviewed	Homo sapiens	33858848	2021	3	HLA-A*01:01; HLA-A*69:01; HLA-B*37:01; HLA-B*49:01; HLA-C*06:02; HLA-C*07:01; HLA-DPA1*01:03/DPB1*03:01; HLA-DPA1*01:03/DPB1*04:01; HLA-DQA1*01:02/DQB1*03:03; HLA-DQA1*01:02/DQB1*06:04; HLA-DQA1*02:01/DQB1*03:03; HLA-DQA1*02:01/DQB1*06:04; HLA-DRB1*07:01; HLA-DRB1*13:02; HLA-DRB3*03:01; HLA-DRB4*01:03
313201	1252306	LPEDLYHLIKKAVAV	15	84	98	P62277	reviewed	Homo sapiens	33858848	2021	3	HLA-DRB1*11:01;HLA-DRB3*02:02
328048	1226322	GVAQVRFVTGNKILR	15	59	73	P62277	reviewed	Homo sapiens	33858848	2021	3	HLA-DRB1*07:01
329538	1197620	DLYHLIKKAVAVRKH	15	87	101	P62277	reviewed	Homo sapiens	33858848	2021	3	HLA-DRB1*13:02;HLA-DRB3*03:01
266671	553843	LLTEAPLNPKANREK	15	106	120	P62736	reviewed	Homo sapiens	33858848	2021	3	HLA-A*01:01; HLA-A*02:01; HLA-B*08:01; HLA-B*44:02; HLA-C*07:01; HLA-C*07:04; HLA-DPA1*01:03/DPB1*01:01; HLA-DPA1*01:03/DPB1*03:01; HLA-DPA1*02:01/DPB1*01:01; HLA-DPA1*02:01/DPB1*03:01; HLA-DQA1*05:01/DQB1*02:01; HLA-DQA1*05:01/DQB1*03:01; HLA-DRB1*03:01; HLA-DRB1*11:01; HLA-DRB3*01:01; HLA-DRB3*02:02
333461	1147250	IADRMQKEITALAPS	15	311	325	P62736	reviewed	Homo sapiens	33858848	2021	3	HLA-A*01:01; HLA-A*25:01; HLA-B*13:02; HLA-B*39:01; HLA-C*06:02; HLA-C*12:03; HLA-DPA1*01:03/DPB1*02:01; HLA-DPA1*01:03/DPB1*17:01; HLA-DPA1*02:01/DPB1*02:01; HLA-DPA1*02:01/DPB1*17:01; HLA-DQA1*01:02/DQB1*05:01; HLA-DQA1*01:02/DQB1*05:02; HLA-DQA1*01:05/DQB1*05:01; HLA-DQA1*01:05/DQB1*05:02; HLA-DRB1*10:01; HLA-DRB1*16:01; HLA-DRB5*02:02
296144	1091233	AVSEGTKAVTKYTSS	15	111	125	P62807	reviewed	Homo sapiens	33858848	2021	3	HLA-A*02:01; HLA-A*23:01; HLA-B*27:05; HLA-B*50:01; HLA-C*02:02; HLA-C*06:02; HLA-DPA1*01:03/DPB1*03:01; HLA-DPA1*01:03/DPB1*04:01; HLA-DPA1*02:02/DPB1*03:01; HLA-DPA1*02:02/DPB1*04:01; HLA-DQA1*01:03/DQB1*02:02; HLA-DQA1*01:03/DQB1*06:03; HLA-DQA1*02:01/DQB1*02:02; HLA-DQA1*02:01/DQB1*06:03; HLA-DRB1*07:01; HLA-DRB1*13:01; HLA-DRB3*01:01; HLA-DRB4*01:01
263013	1241500	KKKKWSKGKVRDKLN	15	31	45	P62851	reviewed	Homo sapiens	33858848	2021	3	HLA-DPB1*02:01;HLA-DPB1*04:02;HLA-DQA1*01:01;HLA-DQA1*01:02;HLA-DQB1*05:01;HLA-DQB1*06:02;HLA-DRB1*01:01;HLA-DRB1*15:01
510064	1598793	ALKADRAGVLAGHDN	15	299	313	P62873	reviewed	Homo sapiens	33592498	2021	3	HLA-DQB1*02:01;HLA-DQB1*05:01;HLA-DRB1*01:01;HLA-DRB1*03:01
239794	560706	QQRLIFAGKQLEDGR	15	40	54	P62979	reviewed	Homo sapiens	33858848	2021	3	HLA-A*01:01; HLA-A*25:01; HLA-B*13:02; HLA-B*39:01; HLA-C*06:02; HLA-C*12:03; HLA-DPA1*01:03/DPB1*02:01; HLA-DPA1*01:03/DPB1*17:01; HLA-DPA1*02:01/DPB1*02:01; HLA-DPA1*02:01/DPB1*17:01; HLA-DQA1*01:02/DQB1*05:01; HLA-DQA1*01:02/DQB1*05:02; HLA-DQA1*01:05/DQB1*05:01; HLA-DQA1*01:05/DQB1*05:02; HLA-DRB1*10:01; HLA-DRB1*16:01; HLA-DRB5*02:02
409563	768815	AGKQLEDGRTLSDYN	15	46	60	P62979	reviewed	Homo sapiens	34357683	2021	3	unknown
594712	560706	QQRLIFAGKQLEDGR	15	40	54	P62987	reviewed	Homo sapiens	33968037	2021	3	HLA-DPB1*02:01;HLA-DPB1*17:01;HLA-DQB1*02:02;HLA-DQB1*03:01;HLA-DRB1*07:01;HLA-DRB1*13:05
596968	874397	QRLIFAGKQLEDGRT	15	41	55	P62987	reviewed	Homo sapiens	33968037	2021	3	HLA-DPB1*02:01;HLA-DPB1*17:01;HLA-DQB1*02:02;HLA-DQB1*03:01;HLA-DRB1*07:01;HLA-DRB1*13:05
245092	1205729	EKYNIEKDIAAHIKK	15	30	44	P63167	reviewed	Homo sapiens	33858848	2021	3	HLA-DRB1*04:01;HLA-DRB4*01:03
273895	535153	AVFPSIVGRPRHQGV	15	29	43	P63261	reviewed	Homo sapiens	33858848	2021	3	HLA-A*01:01; HLA-A*02:01; HLA-B*08:01; HLA-B*44:02; HLA-C*07:01; HLA-C*07:04; HLA-DPA1*01:03/DPB1*01:01; HLA-DPA1*01:03/DPB1*03:01; HLA-DPA1*02:01/DPB1*01:01; HLA-DPA1*02:01/DPB1*03:01; HLA-DQA1*05:01/DQB1*02:01; HLA-DQA1*05:01/DQB1*03:01; HLA-DRB1*03:01; HLA-DRB1*11:01; HLA-DRB3*01:01; HLA-DRB3*02:02
301081	535368	DLTDYLMKILTERGY	15	184	198	P63261	reviewed	Homo sapiens	33858848	2021	3	HLA-A*02:01; HLA-A*11:01; HLA-B*15:01; HLA-B*35:01; HLA-C*03:04; HLA-C*04:01; HLA-DPA1*01:03/DPB1*02:01; HLA-DPA1*01:03/DPB1*09:01; HLA-DPA1*02:01/DPB1*02:01; HLA-DPA1*02:01/DPB1*09:01; HLA-DQA1*01:01/DQB1*03:01; HLA-DQA1*01:01/DQB1*05:01; HLA-DQA1*05:05/DQB1*03:01; HLA-DQA1*05:05/DQB1*05:01; HLA-DRB1*01:01; HLA-DRB1*12:01; HLA-DRB3*02:02
339258	538403	WISKQEYDESGPSIV	15	356	370	P63261	reviewed	Homo sapiens	33858848	2021	3	HLA-A*03:01; HLA-A*24:02; HLA-B*35:03; HLA-B*45:01; HLA-C*04:01; HLA-C*16:01; HLA-DPA1*01:03/DPB1*02:01; HLA-DQA1*01:01/DQB1*05:03; HLA-DQA1*01:01/DQB1*06:02; HLA-DQA1*01:02/DQB1*05:03; HLA-DQA1*01:02/DQB1*06:02; HLA-DRB1*14:54; HLA-DRB1*15:01; HLA-DRB3*02:02; HLA-DRB5*01:01
605562	1147250	IADRMQKEITALAPS	15	309	323	P63261	reviewed	Homo sapiens	33968037	2021	3	HLA-DPB1*02:01;HLA-DPB1*17:01;HLA-DQB1*02:02;HLA-DQB1*03:01;HLA-DRB1*07:01;HLA-DRB1*13:05
300943	561108	TMKIKIIAPPERKYS	15	325	339	P63267	reviewed	Homo sapiens	33858848	2021	3	HLA-A*01:01; HLA-A*25:01; HLA-B*13:02; HLA-B*39:01; HLA-C*06:02; HLA-C*12:03; HLA-DPA1*01:03/DPB1*02:01; HLA-DPA1*01:03/DPB1*17:01; HLA-DPA1*02:01/DPB1*02:01; HLA-DPA1*02:01/DPB1*17:01; HLA-DQA1*01:02/DQB1*05:01; HLA-DQA1*01:02/DQB1*05:02; HLA-DQA1*01:05/DQB1*05:01; HLA-DQA1*01:05/DQB1*05:02; HLA-DRB1*10:01; HLA-DRB1*16:01; HLA-DRB5*02:02
346239	439631	PSIVGRPRHQGVMVG	15	33	47	P63267	reviewed	Homo sapiens	33858848	2021	3	HLA-A*03:01; HLA-A*24:02; HLA-B*35:03; HLA-B*45:01; HLA-C*04:01; HLA-C*16:01; HLA-DPA1*01:03/DPB1*02:01; HLA-DQA1*01:01/DQB1*05:03; HLA-DQA1*01:01/DQB1*06:02; HLA-DQA1*01:02/DQB1*05:03; HLA-DQA1*01:02/DQB1*06:02; HLA-DRB1*14:54; HLA-DRB1*15:01; HLA-DRB3*02:02; HLA-DRB5*01:01
356433	537516	RDLTDYLMKILTERG	15	184	198	P63267	reviewed	Homo sapiens	33858848	2021	3	HLA-A*02:01; HLA-A*11:01; HLA-B*15:01; HLA-B*35:01; HLA-C*03:04; HLA-C*04:01; HLA-DPA1*01:03/DPB1*02:01; HLA-DPA1*01:03/DPB1*09:01; HLA-DPA1*02:01/DPB1*02:01; HLA-DPA1*02:01/DPB1*09:01; HLA-DQA1*01:01/DQB1*03:01; HLA-DQA1*01:01/DQB1*05:01; HLA-DQA1*05:05/DQB1*03:01; HLA-DQA1*05:05/DQB1*05:01; HLA-DRB1*01:01; HLA-DRB1*12:01; HLA-DRB3*02:02
274743	554053	LTEAPLNPKANREKM	15	107	121	P68032	reviewed	Homo sapiens	33858848	2021	3	HLA-A*03:01; HLA-A*24:02; HLA-B*35:03; HLA-B*45:01; HLA-C*04:01; HLA-C*16:01; HLA-DPA1*01:03/DPB1*02:01; HLA-DQA1*01:01/DQB1*05:03; HLA-DQA1*01:01/DQB1*06:02; HLA-DQA1*01:02/DQB1*05:03; HLA-DQA1*01:02/DQB1*06:02; HLA-DRB1*14:54; HLA-DRB1*15:01; HLA-DRB3*02:02; HLA-DRB5*01:01
400294	439631	PSIVGRPRHQGVMVG	15	34	48	P68032	reviewed	Homo sapiens	33936100	2021	3	unknown
509092	1093406	DSGDGVTHNVPIYEG	15	156	170	P68032	reviewed	Homo sapiens	33592498	2021	3	unknown
267181	653873	AAGFTAQVIILNHPG	15	337	351	P68104	reviewed	Homo sapiens	33858848	2021	3	HLA-A*01:01; HLA-A*25:01; HLA-B*13:02; HLA-B*39:01; HLA-C*06:02; HLA-C*12:03; HLA-DPA1*01:03/DPB1*02:01; HLA-DPA1*01:03/DPB1*17:01; HLA-DPA1*02:01/DPB1*02:01; HLA-DPA1*02:01/DPB1*17:01; HLA-DQA1*01:02/DQB1*05:01; HLA-DQA1*01:02/DQB1*05:02; HLA-DQA1*01:05/DQB1*05:01; HLA-DQA1*01:05/DQB1*05:02; HLA-DRB1*10:01; HLA-DRB1*16:01; HLA-DRB5*02:02
303992	1102392	ILNHPGQISAGYAPV	15	346	360	P68104	reviewed	Homo sapiens	33858848	2021	3	HLA-DPB1*02:01;HLA-DPB1*17:01;HLA-DQB1*02:02;HLA-DQB1*03:01;HLA-DRB1*07:01;HLA-DRB1*13:05
530918	1289954	TSKYYVTIIDAPGHR	15	82	96	P68104	reviewed	Homo sapiens	33592498	2021	3	unknown
311497	1271998	RPTYTNLNRLISQIV	15	221	235	P68366	reviewed	Homo sapiens	33858848	2021	3	HLA-DRB1*11:01;HLA-DRB3*02:02
504344	1613464	LQVIQPDKSVLVAAG	15	34	48	P78324	reviewed	Homo sapiens	33592498	2021	3	HLA-DRB1*13:02;HLA-DRB3*03:01
234517	1147958	IEVRWFRNGQEEKAG	15	156	170	P79483	reviewed	Homo sapiens	33858848	2021	3	HLA-DQB1*03:03;HLA-DQB1*04:02;HLA-DRB1*08:01;HLA-DRB1*09:01
461250	522805	NGQEEKAGVVSTGLI	15	163	177	P79483	reviewed	Homo sapiens	34357683	2021	3	unknown
501793	1607756	IEIYVQKVNPSRLPV	15	800	814	Q00610	reviewed	Homo sapiens	33592498	2021	3	HLA-DPB1*02:01;HLA-DPB1*17:01;HLA-DQB1*02:02;HLA-DQB1*03:01;HLA-DRB1*07:01;HLA-DRB1*13:05
244555	1245964	KVPTISINKTDGCHA	15	404	418	Q01518	reviewed	Homo sapiens	33858848	2021	3	HLA-A*24:02; HLA-A*30:01; HLA-B*13:02; HLA-B*35:08; HLA-C*04:01; HLA-C*06:02; HLA-DPA1*01:03/DPB1*03:01; HLA-DPA1*01:03/DPB1*04:02; HLA-DQA1*02:01/DQB1*02:02; HLA-DRB1*07:01; HLA-DRB4*01:03
358652	1296968	VNTTLQIKGKINSIT	15	357	371	Q01518	reviewed	Homo sapiens	33858848	2021	3	HLA-DRB1*03:02;HLA-DRB1*11:01;HLA-DRB1*04:01;HLA-DRB1*07:01;HLA-DRB1*01:01;HLA-DRB1*16:01;HLA-DRB1*15:01;HLA-DRB1*11:03;HLA-DRB1*13:01;HLA-DRB1*03:01;HLA-DRB1*03:147
480630	1175188	TSVPDHVVWSLFNTL	15	52	66	Q01628	reviewed	Homo sapiens	34357683	2021	3	unknown
275178	1175188	TSVPDHVVWSLFNTL	15	51	65	Q01629	reviewed	Homo sapiens	33858848	2021	3	HLA-A*03:01; HLA-A*29:02; HLA-B*07:02; HLA-B*44:03; HLA-C*07:02; HLA-C*16:01; HLA-DPA1*01:03/DPB1*04:01; HLA-DPA1*01:03/DPB1*14:01; HLA-DPA1*02:01/DPB1*04:01; HLA-DPA1*02:01/DPB1*14:01; HLA-DQA1*01:01/DQB1*05:01; HLA-DQA1*01:01/DQB1*06:02; HLA-DQA1*01:02/DQB1*05:01; HLA-DQA1*01:02/DQB1*06:02; HLA-DRB1*01:01; HLA-DRB1*15:01; HLA-DRB5*01:01
326466	1224273	GQKVRLLKKALEKHA	15	75	89	Q02809	reviewed	Homo sapiens	33858848	2021	3	HLA-A*03:01; HLA-A*68:02; HLA-B*07:02; HLA-B*14:02; HLA-C*07:02; HLA-C*08:02; HLA-DPA1*01:03/DPB1*04:01; HLA-DPA1*01:03/DPB1*04:02; HLA-DQA1*04:01/DQB1*03:01; HLA-DQA1*04:01/DQB1*04:02; HLA-DQA1*05:05/DQB1*03:01; HLA-DQA1*05:05/DQB1*04:02; HLA-DRB1*08:01; HLA-DRB1*13:03; HLA-DRB3*01:01
301760	1191970	AVLHMEQRKQQQQQQ	15	392	406	Q02818	reviewed	Homo sapiens	33858848	2021	3	HLA-A*02:01; HLA-A*23:01; HLA-B*27:05; HLA-B*50:01; HLA-C*02:02; HLA-C*06:02; HLA-DPA1*01:03/DPB1*03:01; HLA-DPA1*01:03/DPB1*04:01; HLA-DPA1*02:02/DPB1*03:01; HLA-DPA1*02:02/DPB1*04:01; HLA-DQA1*01:03/DQB1*02:02; HLA-DQA1*01:03/DQB1*06:03; HLA-DQA1*02:01/DQB1*02:02; HLA-DQA1*02:01/DQB1*06:03; HLA-DRB1*07:01; HLA-DRB1*13:01; HLA-DRB3*01:01; HLA-DRB4*01:01
595929	1176276	VDSGKSTTTGHLIYK	15	16	30	Q05639	reviewed	Homo sapiens	33968037	2021	3	HLA-DPB1*02:01;HLA-DPB1*17:01;HLA-DQB1*02:02;HLA-DQB1*03:01;HLA-DRB1*07:01;HLA-DRB1*13:05
235586	1227096	GYIEALAANAGTGFA	15	32	46	Q06481	reviewed	Homo sapiens	33858848	2021	3	HLA-DPB1*02:01;HLA-DPB1*04:02;HLA-DQA1*01:01;HLA-DQA1*01:02;HLA-DQB1*05:01;HLA-DQB1*06:02;HLA-DRB1*01:01;HLA-DRB1*15:01
296837	841911	ALRRYVRAENKDRLH	15	492	506	Q06481	reviewed	Homo sapiens	33858848	2021	3	HLA-DQB1*02:02;HLA-DQB1*06:02;HLA-DRB1*07:01;HLA-DRB1*15:01
366761	1186247	AKEQLEIRHRNRMDR	15	393	407	Q06481	reviewed	Homo sapiens	33858848	2021	3	HLA-A*02:01; HLA-A*23:01; HLA-B*27:05; HLA-B*50:01; HLA-C*02:02; HLA-C*06:02; HLA-DPA1*01:03/DPB1*03:01; HLA-DPA1*01:03/DPB1*04:01; HLA-DPA1*02:02/DPB1*03:01; HLA-DPA1*02:02/DPB1*04:01; HLA-DQA1*01:03/DQB1*02:02; HLA-DQA1*01:03/DQB1*06:03; HLA-DQA1*02:01/DQB1*02:02; HLA-DQA1*02:01/DQB1*06:03; HLA-DRB1*07:01; HLA-DRB1*13:01; HLA-DRB3*01:01; HLA-DRB4*01:01
293082	1302230	WPNGLSLDIPAGRLY	15	700	714	Q07954	reviewed	Homo sapiens	33858848	2021	3	HLA-DQB1*02:01;HLA-DQB1*05:01;HLA-DRB1*01:01;HLA-DRB1*03:01
296020	1280474	SPLPSIQLQPQSPSA	15	973	987	Q08174	reviewed	Homo sapiens	33858848	2021	3	HLA-DRB1*04:01;HLA-DRB1*15:01;HLA-DQB1*03:02;HLA-DQB1*06:03;HLA-DPB1*03:01;HLA-DPB1*04:01
298826	1236382	ITDLVQNGSPRLLEG	15	140	154	Q08174	reviewed	Homo sapiens	33858848	2021	3	HLA-DPB1*02:01;HLA-DPB1*17:01;HLA-DQB1*02:02;HLA-DQB1*03:01;HLA-DRB1*07:01;HLA-DRB1*13:05
319121	1187793	AMRFRNQKDPRANPS	15	193	207	Q12999	reviewed	Homo sapiens	33858848	2021	3	HLA-A*02:01; HLA-A*68:02; HLA-B*14:02; HLA-B*27:05; HLA-C*02:02; HLA-C*08:02; HLA-DPA1*01:03/DPB1*02:01; HLA-DPA1*02:01/DPB1*02:01; HLA-DQA1*03:02/DQB1*03:01; HLA-DQA1*03:02/DQB1*03:02; HLA-DQA1*05:05/DQB1*03:01; HLA-DQA1*05:05/DQB1*03:02; HLA-DRB1*04:01; HLA-DRB1*13:03; HLA-DRB3*01:01; HLA-DRB4*01:03
524164	1604703	GDAFKPDPNSSSFKK	15	509	523	Q13114	reviewed	Homo sapiens	33592498	2021	3	HLA-DRB1*04:01;HLA-DRB4*01:03
350389	769423	TKKLITHLKPHTFYN	15	1082	1096	Q13332	reviewed	Homo sapiens	33858848	2021	3	HLA-A*02:01; HLA-A*11:01; HLA-B*15:01; HLA-B*35:01; HLA-C*03:04; HLA-C*04:01; HLA-DPA1*01:03/DPB1*02:01; HLA-DPA1*01:03/DPB1*09:01; HLA-DPA1*02:01/DPB1*02:01; HLA-DPA1*02:01/DPB1*09:01; HLA-DQA1*01:01/DQB1*03:01; HLA-DQA1*01:01/DQB1*05:01; HLA-DQA1*05:05/DQB1*03:01; HLA-DQA1*05:05/DQB1*05:01; HLA-DRB1*01:01; HLA-DRB1*12:01; HLA-DRB3*02:02
436934	1607384	HTERLKANDSLKLSQ	15	1381	1395	Q13332	reviewed	Homo sapiens	34357683	2021	3	HLA-DPB1*02:01;HLA-DPB1*17:01;HLA-DQB1*02:02;HLA-DQB1*03:01;HLA-DRB1*07:01;HLA-DRB1*13:05
368467	1162181	NQIGAKFWEVISDEH	15	14	28	Q13509	reviewed	Homo sapiens	33858848	2021	3	HLA-A*02:01; HLA-A*26:08; HLA-B*15:01; HLA-B*44:02; HLA-C*03:04; HLA-C*05:01; HLA-DPA1*01:03/DPB1*02:01; HLA-DPA1*01:03/DPB1*02:01; HLA-DPA1*01:03/DPB1*04:01; HLA-DPA1*01:03/DPB1*04:01; HLA-DQA1*01:02/DQB1*03:01; HLA-DQA1*01:02/DQB1*06:02; HLA-DQA1*05:05/DQB1*03:01; HLA-DQA1*05:05/DQB1*06:02; HLA-DRB1*11:01; HLA-DRB1*15:01; HLA-DRB3*02:02; HLA-DRB5*01:01
273739	1190463	ASIISIHPKIQEHQP	15	251	265	Q13530	reviewed	Homo sapiens	33858848	2021	3	HLA-DRB1*13:01;HLA-DRB3*02:02
332598	1187688	ALYKWLLKKEGKDKN	15	426	440	Q13772	reviewed	Homo sapiens	33858848	2021	3	HLA-A*03:01; HLA-A*68:02; HLA-B*07:02; HLA-B*14:02; HLA-C*07:02; HLA-C*08:02; HLA-DPA1*01:03/DPB1*04:01; HLA-DPA1*01:03/DPB1*04:02; HLA-DQA1*04:01/DQB1*03:01; HLA-DQA1*04:01/DQB1*04:02; HLA-DQA1*05:05/DQB1*03:01; HLA-DQA1*05:05/DQB1*04:02; HLA-DRB1*08:01; HLA-DRB1*13:03; HLA-DRB3*01:01
265839	536335	ISEQFTAMFRRKAFL	15	381	395	Q13885	reviewed	Homo sapiens	33858848	2021	3	HLA-DPB1*02:01;HLA-DPB1*17:01;HLA-DQB1*02:02;HLA-DQB1*03:01;HLA-DRB1*07:01;HLA-DRB1*13:05
603032	1162181	NQIGAKFWEVISDEH	15	14	28	Q13885	reviewed	Homo sapiens	33968037	2021	3	HLA-DPB1*02:01;HLA-DPB1*17:01;HLA-DQB1*02:02;HLA-DQB1*03:01;HLA-DRB1*07:01;HLA-DRB1*13:05
609851	536014	GNQIGAKFWEVISDE	15	13	27	Q13885	reviewed	Homo sapiens	33968037	2021	3	HLA-DPB1*02:01;HLA-DPB1*17:01;HLA-DQB1*02:02;HLA-DQB1*03:01;HLA-DRB1*07:01;HLA-DRB1*13:05
401700	1563762	DFSVIVANKAAFHKS	15	349	363	Q14126	reviewed	Homo sapiens	33936100	2021	3	HLA-DRB1*13:02;HLA-DRB3*03:01
311463	1182260	AAVIEAMGKAEAERM	15	327	341	Q14254	reviewed	Homo sapiens	33858848	2021	3	HLA-DRB1*11:01;HLA-DRB3*02:02
369120	762139	KVQIVSIKDYFLEFE	15	299	313	Q14344	reviewed	Homo sapiens	33858848	2021	3	HLA-DRB1*15:01;HLA-DRB5*01:01
248363	1195707	DHKHFVIDSATGIIT	15	2434	2448	Q14517	reviewed	Homo sapiens	33858848	2021	3	HLA-DPB1*02:01;HLA-DPB1*17:01;HLA-DQB1*02:02;HLA-DQB1*03:01;HLA-DRB1*07:01;HLA-DRB1*13:05
326936	1265818	QAVYHLLVRATDGGG	15	3090	3104	Q14517	reviewed	Homo sapiens	33858848	2021	3	HLA-DPB1*02:01;HLA-DPB1*17:01;HLA-DQB1*02:02;HLA-DQB1*03:01;HLA-DRB1*07:01;HLA-DRB1*13:05
330989	1295329	VKDHYTLIVKALEKN	15	112	126	Q14517	reviewed	Homo sapiens	33858848	2021	3	HLA-DPB1*02:01;HLA-DPB1*17:01;HLA-DQB1*02:02;HLA-DQB1*03:01;HLA-DRB1*07:01;HLA-DRB1*13:05
511103	1601315	DSGKELHINLIPNKQ	15	71	85	Q14568	reviewed	Homo sapiens	33592498	2021	3	HLA-DPB1*02:01;HLA-DPB1*17:01;HLA-DQB1*02:02;HLA-DQB1*03:01;HLA-DRB1*07:01;HLA-DRB1*13:05
602418	1236844	IVDTGIGMTKADLIN	15	91	105	Q14568	reviewed	Homo sapiens	33968037	2021	3	HLA-DRB1*07:01
249955	1277248	SGTQFVCETVIRSLT	15	644	658	Q14596	reviewed	Homo sapiens	33858848	2021	3	HLA-DRB1*04:01;HLA-DRB4*01:03
466739	861146	QLNLRLLKKHNYNIL	15	933	947	Q14596	reviewed	Homo sapiens	34357683	2021	3	HLA-DRB1*13:02;HLA-DRB3*03:01
299808	1272727	RRTLRVQGNDHSATR	15	894	908	Q14624	reviewed	Homo sapiens	33858848	2021	3	HLA-DQB1*02:01;HLA-DQB1*02:02;HLA-DRB1*03:01;HLA-DRB1*07:01
335248	1288821	TPLQVVLPNTALHLK	15	110	124	Q14764	reviewed	Homo sapiens	33858848	2021	3	HLA-DRB1*13:02;HLA-DRB3*03:01
500888	592278	GLKSTLITDGSTPIN	15	826	840	Q14764	reviewed	Homo sapiens	33592498	2021	3	HLA-DQB1*02:01;HLA-DQB1*02:02;HLA-DRB1*03:01;HLA-DRB1*07:01
501045	1605959	GPLEYVPSAKVEVVE	15	361	375	Q14764	reviewed	Homo sapiens	33592498	2021	3	HLA-DRB1*07:01;HLA-DRB4*01:03
281463	1207962	ERPSAYMREHNQLNG	15	32	46	Q14956	reviewed	Homo sapiens	33858848	2021	3	HLA-A*02:05; HLA-A*11:01; HLA-B*40:02; HLA-B*58:01; HLA-C*02:02; HLA-C*07:01; HLA-DPA1*01:03/DPB1*02:01; HLA-DPA1*01:03/DPB1*04:02; HLA-DQA1*01:01/DQB1*05:01; HLA-DQA1*01:01/DQB1*06:02; HLA-DQA1*01:02/DQB1*05:01; HLA-DQA1*01:02/DQB1*06:02; HLA-DRB1*10:01; HLA-DRB1*15:01; HLA-DRB5*01:01
291684	1272535	RRHGRAYVPIAQVKD	15	214	228	Q14956	reviewed	Homo sapiens	33858848	2021	3	HLA-DQB1*02:01;HLA-DQB1*02:02;HLA-DRB1*03:01;HLA-DRB1*07:01;HLA-DQB1*05:01;HLA-DRB1*01:01
305212	1250351	LKAFKDEEKAREALR	15	508	522	Q15025	reviewed	Homo sapiens	33858848	2021	3	HLA-A*32:01; HLA-A*68:01; HLA-B*15:01; HLA-B*44:02; HLA-C*03:03; HLA-C*07:04; HLA-DQA1*05:05/DQB1*03:01; HLA-DRB1*13:03; HLA-DRB1*14:01
366117	1292667	VDPNQYYKIRSQAIH	15	71	85	Q15046	reviewed	Homo sapiens	33858848	2021	3	HLA-DRB1*07:01
287905	1240283	KGKVKLAAVDATVNQ	15	212	226	Q15084	reviewed	Homo sapiens	33858848	2021	3	HLA-A*24:02; HLA-A*30:01; HLA-B*13:02; HLA-B*35:08; HLA-C*04:01; HLA-C*06:02; HLA-DPA1*01:03/DPB1*03:01; HLA-DPA1*01:03/DPB1*04:02; HLA-DQA1*02:01/DQB1*02:02; HLA-DRB1*07:01; HLA-DRB4*01:03
499067	1601743	EAERLRRQVQDESQR	15	1632	1646	Q15149	reviewed	Homo sapiens	33592498	2021	3	HLA-DPB1*02:01;HLA-DPB1*17:01;HLA-DQB1*02:02;HLA-DQB1*03:01;HLA-DRB1*07:01;HLA-DRB1*13:05
256703	1249965	LIDKVISTITNNIQQ	15	231	245	Q15582	reviewed	Homo sapiens	33858848	2021	3	HLA-DQB1*02:02;HLA-DQB1*06:02;HLA-DRB1*07:01;HLA-DRB1*15:01
364823	1279706	SNIQIHHYPNGIVTV	15	198	212	Q15582	reviewed	Homo sapiens	33858848	2021	3	HLA-DQB1*02:02;HLA-DQB1*06:02;HLA-DRB1*07:01;HLA-DRB1*15:01
427920	1747685	FILPIGATVNMDGAA	15	377	391	Q15758	reviewed	Homo sapiens	34357683	2021	3	unknown
321206	554378	NDEELNKLLGKVTIA	15	90	104	Q16777	reviewed	Homo sapiens	33858848	2021	3	HLA-A*03:01; HLA-A*29:02; HLA-B*07:02; HLA-B*44:03; HLA-C*07:02; HLA-C*16:01; HLA-DPA1*01:03/DPB1*04:01; HLA-DPA1*01:03/DPB1*14:01; HLA-DPA1*02:01/DPB1*04:01; HLA-DPA1*02:01/DPB1*14:01; HLA-DQA1*01:01/DQB1*05:01; HLA-DQA1*01:01/DQB1*06:02; HLA-DQA1*01:02/DQB1*05:01; HLA-DQA1*01:02/DQB1*06:02; HLA-DRB1*01:01; HLA-DRB1*15:01; HLA-DRB5*01:01
259399	1297372	VPIKVEQIEAGTPGR	15	402	416	Q16881	reviewed	Homo sapiens	33858848	2021	3	HLA-A*24:02; HLA-A*30:01; HLA-B*13:02; HLA-B*35:08; HLA-C*04:01; HLA-C*06:02; HLA-DPA1*01:03/DPB1*03:01; HLA-DPA1*01:03/DPB1*04:02; HLA-DQA1*02:01/DQB1*02:02; HLA-DRB1*07:01; HLA-DRB4*01:03
321209	1235544	IRQFVPIKVEQIEAG	15	398	412	Q16881	reviewed	Homo sapiens	33858848	2021	3	HLA-DPB1*02:01;HLA-DPB1*17:01;HLA-DQB1*02:02;HLA-DQB1*03:01;HLA-DRB1*07:01;HLA-DRB1*13:05
449305	1319944	KSEFEQNLSEKLSEQ	15	506	520	Q16891	reviewed	Homo sapiens	34357683	2021	3	HLA-DPB1*02:01;HLA-DPB1*17:01;HLA-DQB1*02:02;HLA-DQB1*03:01;HLA-DRB1*07:01;HLA-DRB1*13:05
494800	537516	RDLTDYLMKILTERG	15	184	198	Q562R1	reviewed	Homo sapiens	34433824	2021	3	unknown
495636	535368	DLTDYLMKILTERGY	15	185	199	Q562R1	reviewed	Homo sapiens	34433824	2021	3	unknown
281978	1176276	VDSGKSTTTGHLIYK	15	16	30	Q5VTE0	reviewed	Homo sapiens	33858848	2021	3	HLA-A*02:01; HLA-A*11:01; HLA-B*15:01; HLA-B*35:01; HLA-C*03:04; HLA-C*04:01; HLA-DPA1*01:03/DPB1*02:01; HLA-DPA1*01:03/DPB1*09:01; HLA-DPA1*02:01/DPB1*02:01; HLA-DPA1*02:01/DPB1*09:01; HLA-DQA1*01:01/DQB1*03:01; HLA-DQA1*01:01/DQB1*05:01; HLA-DQA1*05:05/DQB1*03:01; HLA-DQA1*05:05/DQB1*05:01; HLA-DRB1*01:01; HLA-DRB1*12:01; HLA-DRB3*02:02
261589	1123883	YAERVGAGAPVYMAA	15	40	54	Q6FI13	reviewed	Homo sapiens	33858848	2021	3	HLA-A*01:01; HLA-A*69:01; HLA-B*37:01; HLA-B*49:01; HLA-C*06:02; HLA-C*07:01; HLA-DPA1*01:03/DPB1*03:01; HLA-DPA1*01:03/DPB1*04:01; HLA-DQA1*01:02/DQB1*03:03; HLA-DQA1*01:02/DQB1*06:04; HLA-DQA1*02:01/DQB1*03:03; HLA-DQA1*02:01/DQB1*06:04; HLA-DRB1*07:01; HLA-DRB1*13:02; HLA-DRB3*03:01; HLA-DRB4*01:03
289884	1104080	KDVNAAIATIKTKRT	15	326	340	Q6PEY2	reviewed	Homo sapiens	33858848	2021	3	HLA-A*02:05; HLA-A*11:01; HLA-B*40:02; HLA-B*58:01; HLA-C*02:02; HLA-C*07:01; HLA-DPA1*01:03/DPB1*02:01; HLA-DPA1*01:03/DPB1*04:02; HLA-DQA1*01:01/DQB1*05:01; HLA-DQA1*01:01/DQB1*06:02; HLA-DQA1*01:02/DQB1*05:01; HLA-DQA1*01:02/DQB1*06:02; HLA-DRB1*10:01; HLA-DRB1*15:01; HLA-DRB5*01:01
364490	770145	AGDDAPRAVFPSIVG	15	722	736	Q6S8J3	reviewed	Homo sapiens	33858848	2021	3	HLA-A*03:01; HLA-A*24:02; HLA-B*35:03; HLA-B*45:01; HLA-C*04:01; HLA-C*16:01; HLA-DPA1*01:03/DPB1*02:01; HLA-DQA1*01:01/DQB1*05:03; HLA-DQA1*01:01/DQB1*06:02; HLA-DQA1*01:02/DQB1*05:03; HLA-DQA1*01:02/DQB1*06:02; HLA-DRB1*14:54; HLA-DRB1*15:01; HLA-DRB3*02:02; HLA-DRB5*01:01
413633	1091151	AVLLPKKTESHHKAK	15	114	128	Q7L7L0	reviewed	Homo sapiens	34357683	2021	3	unknown
236328	1194978	DFSSIIQTCSGNIQR	15	21	35	Q86Y82	reviewed	Homo sapiens	33858848	2021	3	HLA-DRB1*07:01;HLA-DRB4*01:03
266885	1274021	SAALNNFQAVQRRVS	15	111	125	Q86Y82	reviewed	Homo sapiens	33858848	2021	3	HLA-DRB1*16:01;HLA-DRB5*02:02
345935	1282433	SSLFQISKSIGVLTP	15	1212	1226	Q8IZF2	reviewed	Homo sapiens	33858848	2021	3	HLA-DPB1*02:01;HLA-DPB1*17:01;HLA-DQB1*02:02;HLA-DQB1*03:01;HLA-DRB1*07:01;HLA-DRB1*13:05
239207	1190848	ASVFVKLQKPNAAIR	15	151	165	Q8IZP2	reviewed	Homo sapiens	33858848	2021	3	HLA-A*02:01; HLA-A*26:08; HLA-B*15:01; HLA-B*44:02; HLA-C*03:04; HLA-C*05:01; HLA-DPA1*01:03/DPB1*02:01; HLA-DPA1*01:03/DPB1*02:01; HLA-DPA1*01:03/DPB1*04:01; HLA-DPA1*01:03/DPB1*04:01; HLA-DQA1*01:02/DQB1*03:01; HLA-DQA1*01:02/DQB1*06:02; HLA-DQA1*05:05/DQB1*03:01; HLA-DQA1*05:05/DQB1*06:02; HLA-DRB1*11:01; HLA-DRB1*15:01; HLA-DRB3*02:02; HLA-DRB5*01:01
349039	762638	LPSEAVFANSTGMLV	15	193	207	Q8NBI2	reviewed	Homo sapiens	33858848	2021	3	HLA-DQB1*02:01;HLA-DQB1*02:02;HLA-DRB1*03:01;HLA-DRB1*07:01
473776	1324505	SKPTLSALPSPLVTS	15	122	136	Q8NHJ6	reviewed	Homo sapiens	34357683	2021	3	HLA-DQB1*02:02;HLA-DQB1*06:02;HLA-DRB1*07:01;HLA-DRB1*15:01;HLA-DQB1*02:01;HLA-DQB1*05:01;HLA-DRB1*01:01;HLA-DRB1*03:01
621785	1936090	TGAYQYTIRAHGGSG	15	469	483	Q8TEM1	reviewed	Homo sapiens	33968037	2021	3	HLA-DRB1*11:01;HLA-DRB3*02:02
403688	1581513	NFVIRCNLAPVVEFA	15	164	178	Q92187	reviewed	Homo sapiens	33936100	2021	3	HLA-DRB1*13:02;HLA-DRB3*03:01
274777	1264815	PPYMVLLESKHFTRD	15	92	106	Q92542	reviewed	Homo sapiens	33858848	2021	3	HLA-A*02:01; HLA-A*11:01; HLA-B*15:01; HLA-B*35:01; HLA-C*03:04; HLA-C*04:01; HLA-DPA1*01:03/DPB1*02:01; HLA-DPA1*01:03/DPB1*09:01; HLA-DPA1*02:01/DPB1*02:01; HLA-DPA1*02:01/DPB1*09:01; HLA-DQA1*01:01/DQB1*03:01; HLA-DQA1*01:01/DQB1*05:01; HLA-DQA1*05:05/DQB1*03:01; HLA-DQA1*05:05/DQB1*05:01; HLA-DRB1*01:01; HLA-DRB1*12:01; HLA-DRB3*02:02
402000	1325123	STVEYTLNKLEPGGK	15	1987	2001	Q92673	reviewed	Homo sapiens	33936100	2021	3	HLA-DRB1*13:01;HLA-DRB3*02:02
256185	1204407	EGQVISCLKLRYADQ	15	964	978	Q92896	reviewed	Homo sapiens	33858848	2021	3	HLA-DRB1*14:01;HLA-DRB3*02:02
317914	1246052	KVSYSLAKSCKSDLK	15	367	381	Q92896	reviewed	Homo sapiens	33858848	2021	3	HLA-A*02:01; HLA-A*68:02; HLA-B*14:02; HLA-B*27:05; HLA-C*02:02; HLA-C*08:02; HLA-DPA1*01:03/DPB1*02:01; HLA-DPA1*02:01/DPB1*02:01; HLA-DQA1*03:02/DQB1*03:01; HLA-DQA1*03:02/DQB1*03:02; HLA-DQA1*05:05/DQB1*03:01; HLA-DQA1*05:05/DQB1*03:02; HLA-DRB1*04:01; HLA-DRB1*13:03; HLA-DRB3*01:01; HLA-DRB4*01:03
480268	1621945	TQNTDYRLNPMLRKA	15	927	941	Q92896	reviewed	Homo sapiens	34357683	2021	3	HLA-DPB1*02:01;HLA-DPB1*17:01;HLA-DQB1*02:02;HLA-DQB1*03:01;HLA-DRB1*07:01;HLA-DRB1*13:05
361453	1091151	AVLLPKKTESHHKAK	15	114	128	Q93077	reviewed	Homo sapiens	33858848	2021	3	HLA-A*02:01; HLA-A*68:02; HLA-B*14:02; HLA-B*27:05; HLA-C*02:02; HLA-C*08:02; HLA-DPA1*01:03/DPB1*02:01; HLA-DPA1*02:01/DPB1*02:01; HLA-DQA1*03:02/DQB1*03:01; HLA-DQA1*03:02/DQB1*03:02; HLA-DQA1*05:05/DQB1*03:01; HLA-DQA1*05:05/DQB1*03:02; HLA-DRB1*04:01; HLA-DRB1*13:03; HLA-DRB3*01:01; HLA-DRB4*01:03
244772	557435	VLKQVHPDTGISSKA	15	45	59	Q93079	reviewed	Homo sapiens	33858848	2021	3	HLA-A*03:01; HLA-A*68:02; HLA-B*07:02; HLA-B*14:02; HLA-C*07:02; HLA-C*08:02; HLA-DPA1*01:03/DPB1*04:01; HLA-DPA1*01:03/DPB1*04:02; HLA-DQA1*04:01/DQB1*03:01; HLA-DQA1*04:01/DQB1*04:02; HLA-DQA1*05:05/DQB1*03:01; HLA-DQA1*05:05/DQB1*04:02; HLA-DRB1*08:01; HLA-DRB1*13:03; HLA-DRB3*01:01
334635	534314	VNDIFERIAGEASRL	15	67	81	Q93079	reviewed	Homo sapiens	33858848	2021	3	HLA-A*01:01; HLA-A*25:01; HLA-B*13:02; HLA-B*39:01; HLA-C*06:02; HLA-C*12:03; HLA-DPA1*01:03/DPB1*02:01; HLA-DPA1*01:03/DPB1*17:01; HLA-DPA1*02:01/DPB1*02:01; HLA-DPA1*02:01/DPB1*17:01; HLA-DQA1*01:02/DQB1*05:01; HLA-DQA1*01:02/DQB1*05:02; HLA-DQA1*01:05/DQB1*05:01; HLA-DQA1*01:05/DQB1*05:02; HLA-DRB1*10:01; HLA-DRB1*16:01; HLA-DRB5*02:02
308747	1269459	RFEGQFSINKVPGNF	15	116	130	Q969X5	reviewed	Homo sapiens	33858848	2021	3	HLA-DPB1*02:01;HLA-DPB1*17:01;HLA-DQB1*02:02;HLA-DQB1*03:01;HLA-DRB1*07:01;HLA-DRB1*13:05
399529	1572281	GRVYFVNHNTRITQW	15	452	466	Q96J02	reviewed	Homo sapiens	33936100	2021	3	HLA-DRB1*13:01;HLA-DRB3*02:02
318605	121051	VSEGTKAVTKYTSSK	15	112	126	Q99877	reviewed	Homo sapiens	33858848	2021	3	HLA-A*01:01; HLA-A*02:01; HLA-B*08:01; HLA-B*44:02; HLA-C*07:01; HLA-C*07:04; HLA-DPA1*01:03/DPB1*01:01; HLA-DPA1*01:03/DPB1*03:01; HLA-DPA1*02:01/DPB1*01:01; HLA-DPA1*02:01/DPB1*03:01; HLA-DQA1*05:01/DQB1*02:01; HLA-DQA1*05:01/DQB1*03:01; HLA-DRB1*03:01; HLA-DRB1*11:01; HLA-DRB3*01:01; HLA-DRB3*02:02
254445	1293644	VESITVYEEILRQAR	15	750	764	Q9BQT9	reviewed	Homo sapiens	33858848	2021	3	HLA-DRB1*16:01;HLA-DRB5*02:02
235621	1303824	YFDYKDESGFPKPPS	15	52	66	Q9BT67	reviewed	Homo sapiens	33858848	2021	3	HLA-DRB1*15:01;HLA-DRB5*01:01
286781	536014	GNQIGAKFWEVISDE	15	13	27	Q9BVA1	reviewed	Homo sapiens	33858848	2021	3	HLA-A*01:01; HLA-A*25:01; HLA-B*13:02; HLA-B*39:01; HLA-C*06:02; HLA-C*12:03; HLA-DPA1*01:03/DPB1*02:01; HLA-DPA1*01:03/DPB1*17:01; HLA-DPA1*02:01/DPB1*02:01; HLA-DPA1*02:01/DPB1*17:01; HLA-DQA1*01:02/DQB1*05:01; HLA-DQA1*01:02/DQB1*05:02; HLA-DQA1*01:05/DQB1*05:01; HLA-DQA1*01:05/DQB1*05:02; HLA-DRB1*10:01; HLA-DRB1*16:01; HLA-DRB5*02:02
300227	1237000	IVIFQSKPEIQYAPH	15	177	191	Q9BXS4	reviewed	Homo sapiens	33858848	2021	3	HLA-DRB1*13:02;HLA-DRB3*03:01
362909	1207462	EQKLNRYPASSLVVV	15	285	299	Q9BXS4	reviewed	Homo sapiens	33858848	2021	3	HLA-A*02:01; HLA-A*26:08; HLA-B*15:01; HLA-B*44:02; HLA-C*03:04; HLA-C*05:01; HLA-DPA1*01:03/DPB1*02:01; HLA-DPA1*01:03/DPB1*02:01; HLA-DPA1*01:03/DPB1*04:01; HLA-DPA1*01:03/DPB1*04:01; HLA-DQA1*01:02/DQB1*03:01; HLA-DQA1*01:02/DQB1*06:02; HLA-DQA1*05:05/DQB1*03:01; HLA-DQA1*05:05/DQB1*06:02; HLA-DRB1*11:01; HLA-DRB1*15:01; HLA-DRB3*02:02; HLA-DRB5*01:01
256972	1246353	KYVPAIAHLIHSLNP	15	208	222	Q9H3G5	reviewed	Homo sapiens	33858848	2021	3	HLA-DQB1*02:02;HLA-DQB1*06:02;HLA-DRB1*07:01;HLA-DRB1*15:01;HLA-DQB1*02:01;HLA-DQB1*05:01;HLA-DRB1*01:01;HLA-DRB1*03:01
366041	1284191	SYAGKYVPAIAHLIH	15	204	218	Q9H3G5	reviewed	Homo sapiens	33858848	2021	3	HLA-DQB1*02:02;HLA-DQB1*06:02;HLA-DRB1*07:01;HLA-DRB1*15:01;HLA-DQB1*03:03;HLA-DQB1*04:02;HLA-DRB1*08:01;HLA-DRB1*09:01;HLA-DQB1*02:01;HLA-DQB1*05:01;HLA-DRB1*01:01;HLA-DRB1*03:01
246902	1194218	DEHNIQNYENTTVFF	15	1064	1078	Q9H7F0	reviewed	Homo sapiens	33858848	2021	3	HLA-DRB1*15:01;HLA-DRB5*01:01
333792	1297274	VPFYIFSESYGGKMA	15	159	173	Q9HB40	reviewed	Homo sapiens	33858848	2021	3	HLA-DRB1*04:01;HLA-DRB4*01:03
366164	534173	TVPFYIFSESYGGKM	15	158	172	Q9HB40	reviewed	Homo sapiens	33858848	2021	3	HLA-DRB1*03:02;HLA-DRB1*11:01;HLA-DRB1*04:01;HLA-DRB1*07:01;HLA-DRB1*01:01;HLA-DRB1*16:01;HLA-DRB1*15:01;HLA-DRB1*11:03;HLA-DRB1*13:01;HLA-DRB1*03:01;HLA-DRB1*03:147
252096	1295557	VKKQLRAQEIAMQNR	15	150	164	Q9HCC0	reviewed	Homo sapiens	33858848	2021	3	HLA-A*24:02; HLA-A*30:01; HLA-B*13:02; HLA-B*35:08; HLA-C*04:01; HLA-C*06:02; HLA-DPA1*01:03/DPB1*03:01; HLA-DPA1*01:03/DPB1*04:02; HLA-DQA1*02:01/DQB1*02:02; HLA-DRB1*07:01; HLA-DRB4*01:03
426147	595070	ESGQVYVNDLPVNSG	15	68	82	Q9NU53	reviewed	Homo sapiens	34357683	2021	3	HLA-DRB1*14:01;HLA-DRB3*02:02
434192	1757384	GQVYVNDLPVNSGVT	15	70	84	Q9NU53	reviewed	Homo sapiens	34357683	2021	3	HLA-DRB1*13:01;HLA-DRB3*02:02
358909	1282520	SSNKIQMIQKTSFPE	15	755	769	Q9NYK1	reviewed	Homo sapiens	33858848	2021	3	HLA-DRB1*09:01;HLA-DRB4*01:03
366058	1278823	SLGIIVKDFETIGQN	15	64	78	Q9NZM1	reviewed	Homo sapiens	33858848	2021	3	HLA-DPB1*02:01;HLA-DPB1*17:01;HLA-DQB1*02:02;HLA-DQB1*03:01;HLA-DRB1*07:01;HLA-DRB1*13:05
361880	769463	VDARSYHLLVRDVSK	15	351	365	Q9P2B2	reviewed	Homo sapiens	33858848	2021	3	HLA-A*01:01; HLA-A*02:01; HLA-B*08:01; HLA-B*44:02; HLA-C*07:01; HLA-C*07:04; HLA-DPA1*01:03/DPB1*01:01; HLA-DPA1*01:03/DPB1*03:01; HLA-DPA1*02:01/DPB1*01:01; HLA-DPA1*02:01/DPB1*03:01; HLA-DQA1*05:01/DQB1*02:01; HLA-DQA1*05:01/DQB1*03:01; HLA-DRB1*03:01; HLA-DRB1*11:01; HLA-DRB3*01:01; HLA-DRB3*02:02
327654	1214701	FQNYFEIQYPLKKLD	15	404	418	Q9UIQ6	reviewed	Homo sapiens	33858848	2021	3	HLA-A*03:01; HLA-A*29:02; HLA-B*07:02; HLA-B*44:03; HLA-C*07:02; HLA-C*16:01; HLA-DPA1*01:03/DPB1*04:01; HLA-DPA1*01:03/DPB1*14:01; HLA-DPA1*02:01/DPB1*04:01; HLA-DPA1*02:01/DPB1*14:01; HLA-DQA1*01:01/DQB1*05:01; HLA-DQA1*01:01/DQB1*06:02; HLA-DQA1*01:02/DQB1*05:01; HLA-DQA1*01:02/DQB1*06:02; HLA-DRB1*01:01; HLA-DRB1*15:01; HLA-DRB5*01:01
271506	1254152	LREIIADVRAAREQI	15	1058	1072	Q9ULH0	reviewed	Homo sapiens	33858848	2021	3	HLA-DRB1*03:01;HLA-DRB3*01:01
491115	1856178	DPPELHAAASSESTG	15	1748	1762	Q9ULH0	reviewed	Homo sapiens	34433824	2021	3	HLA-DRB1*04:03;HLA-DRB1*07:01;HLA-DQB1*03:03;HLA-DQB1*03:05;HLA-DPB1*04:01;HLA-DPB1*14:01
295616	1197302	DLPNYRWTQTLSELD	15	168	182	Q9Y266	reviewed	Homo sapiens	33858848	2021	3	HLA-DRB1*04:01;HLA-DRB4*01:03
324112	1202137	EARKKLAQIRQQQYK	15	2517	2531	Q9Y490	reviewed	Homo sapiens	33858848	2021	3	HLA-A*02:01; HLA-A*11:01; HLA-B*15:01; HLA-B*35:01; HLA-C*03:04; HLA-C*04:01; HLA-DPA1*01:03/DPB1*02:01; HLA-DPA1*01:03/DPB1*09:01; HLA-DPA1*02:01/DPB1*02:01; HLA-DPA1*02:01/DPB1*09:01; HLA-DQA1*01:01/DQB1*03:01; HLA-DQA1*01:01/DQB1*05:01; HLA-DQA1*05:05/DQB1*03:01; HLA-DQA1*05:05/DQB1*05:01; HLA-DRB1*01:01; HLA-DRB1*12:01; HLA-DRB3*02:02
330997	1304105	YGNNIRTVARVPGPA	15	639	653	Q9Y4D7	reviewed	Homo sapiens	33858848	2021	3	HLA-DRB1*11:04;HLA-DRB1*15:02
367174	1197876	DNILKIKQGAKEQHK	15	262	276	Q9Y4D7	reviewed	Homo sapiens	33858848	2021	3	HLA-DQB1*03:03;HLA-DQB1*04:02;HLA-DRB1*08:01;HLA-DRB1*09:01
455381	1158150	LPLRFWVNILKNPQF	15	1767	1781	Q9Y4D7	reviewed	Homo sapiens	34357683	2021	3	unknown
615166	1206986	EPGYLVTKVVAVDGD	15	583	597	Q9Y5E7	reviewed	Homo sapiens	33968037	2021	3	HLA-DPB1*02:01;HLA-DPB1*17:01;HLA-DQB1*02:02;HLA-DQB1*03:01;HLA-DRB1*07:01;HLA-DRB1*13:05
304275	1193048	DALNIETAIKTKGVD	15	38	52	A6NMY6	reviewed	Homo sapiens	33858848	2021	2	HLA-A*02:01; HLA-A*11:01; HLA-B*15:01; HLA-B*35:01; HLA-C*03:04; HLA-C*04:01; HLA-DPA1*01:03/DPB1*02:01; HLA-DPA1*01:03/DPB1*09:01; HLA-DPA1*02:01/DPB1*02:01; HLA-DPA1*02:01/DPB1*09:01; HLA-DQA1*01:01/DQB1*03:01; HLA-DQA1*01:01/DQB1*05:01; HLA-DQA1*05:05/DQB1*03:01; HLA-DQA1*05:05/DQB1*05:01; HLA-DRB1*01:01; HLA-DRB1*12:01; HLA-DRB3*02:02
335331	1306825	YSPYDMLESIRKEVK	15	235	249	A6NMY6	reviewed	Homo sapiens	33858848	2021	2	HLA-A*01:01; HLA-A*03:01; HLA-B*07:02; HLA-B*07:06; HLA-C*07:02; HLA-C*15:05; HLA-DPA1*01:03/DPB1*04:01; HLA-DPA1*01:03/DPB1*04:01; HLA-DPA1*01:03/DPB1*104:01; HLA-DPA1*01:03/DPB1*104:01; HLA-DQA1*01:02/DQB1*03:02; HLA-DQA1*01:02/DQB1*06:02; HLA-DQA1*03:03/DQB1*03:02; HLA-DQA1*03:03/DQB1*06:02; HLA-DRB1*04:05; HLA-DRB1*15:01; HLA-DRB4*01:03; HLA-DRB5*01:01
266000	1250416	LKDMALNIGNEIDAQ	15	166	180	O00161	reviewed	Homo sapiens	33858848	2021	2	HLA-DRB1*13:02;HLA-DRB3*03:01
256165	1229018	HRVPFHRVDTISVNG	15	124	138	O00182	reviewed	Homo sapiens	33858848	2021	2	HLA-DQB1*02:01;HLA-DQB1*02:02;HLA-DRB1*03:01;HLA-DRB1*07:01
464252	1805460	NYCLQINPASSINPD	15	586	600	O00308	reviewed	Homo sapiens	34357683	2021	2	HLA-DRB1*13:02;HLA-DRB3*03:01
422431	1738344	EEEEDGAAVAEKSHR	15	678	692	O00461	reviewed	Homo sapiens	34357683	2021	2	unknown
246235	1298208	VQLVQANSPASLVGL	15	138	152	O00560	reviewed	Homo sapiens	33858848	2021	2	HLA-DRB1*13:02;HLA-DRB3*03:01
265824	1216714	FVQLVQANSPASLVG	15	137	151	O00560	reviewed	Homo sapiens	33858848	2021	2	HLA-DRB1*13:02;HLA-DRB3*03:01
303519	1187994	ANPAILSEASAPIPH	15	27	41	O00560	reviewed	Homo sapiens	33858848	2021	2	HLA-A*02:01; HLA-A*11:01; HLA-B*15:01; HLA-B*35:01; HLA-C*03:04; HLA-C*04:01; HLA-DPA1*01:03/DPB1*02:01; HLA-DPA1*01:03/DPB1*09:01; HLA-DPA1*02:01/DPB1*02:01; HLA-DPA1*02:01/DPB1*09:01; HLA-DQA1*01:01/DQB1*03:01; HLA-DQA1*01:01/DQB1*05:01; HLA-DQA1*05:05/DQB1*03:01; HLA-DQA1*05:05/DQB1*05:01; HLA-DRB1*01:01; HLA-DRB1*12:01; HLA-DRB3*02:02
467539	1813442	QTAFSANPANPAILS	15	19	33	O00560	reviewed	Homo sapiens	34357683	2021	2	HLA-DPB1*02:01;HLA-DPB1*17:01;HLA-DQB1*02:02;HLA-DQB1*03:01;HLA-DRB1*07:01;HLA-DRB1*13:05
477316	1830501	TAFSANPANPAILSE	15	20	34	O00560	reviewed	Homo sapiens	34357683	2021	2	HLA-DPB1*02:01;HLA-DPB1*17:01;HLA-DQB1*02:02;HLA-DQB1*03:01;HLA-DRB1*07:01;HLA-DRB1*13:05
366280	1281413	SQRKIPAKVVRSYRK	15	36	50	O00585	reviewed	Homo sapiens	33858848	2021	2	HLA-DQB1*02:01;HLA-DQB1*02:02;HLA-DRB1*03:01;HLA-DRB1*07:01
367937	1222846	GNHQFAKYKSFKVAD	15	213	227	O00602	reviewed	Homo sapiens	33858848	2021	2	HLA-DQB1*02:02;HLA-DQB1*06:02;HLA-DRB1*07:01;HLA-DRB1*15:01
498065	1600067	DASEVELTRNNELIA	15	186	200	O00622	reviewed	Homo sapiens	33592498	2021	2	HLA-DPB1*02:01;HLA-DPB1*17:01;HLA-DQB1*02:02;HLA-DQB1*03:01;HLA-DRB1*07:01;HLA-DRB1*13:05
518136	1617841	RLPVFGMEPRILYNP	15	209	223	O00622	reviewed	Homo sapiens	33592498	2021	2	HLA-DPB1*02:01;HLA-DPB1*17:01;HLA-DQB1*02:02;HLA-DQB1*03:01;HLA-DRB1*07:01;HLA-DRB1*13:05
363678	1248696	LEQYFHDSDLAQFMR	15	231	245	O14773	reviewed	Homo sapiens	33858848	2021	2	HLA-DRB1*04:01;HLA-DRB4*01:03
277859	1283278	STRFIRIYPERATHG	15	558	572	O14786	reviewed	Homo sapiens	33858848	2021	2	HLA-DQB1*02:02;HLA-DQB1*06:02;HLA-DRB1*07:01;HLA-DRB1*15:01
324461	1217378	GAISKETKKKYYVKT	15	343	357	O14786	reviewed	Homo sapiens	33858848	2021	2	HLA-DPB1*02:01;HLA-DPB1*17:01;HLA-DQB1*02:02;HLA-DQB1*03:01;HLA-DRB1*07:01;HLA-DRB1*13:05
344039	1245555	KVARLVSPVVYSQNS	15	704	718	O14786	reviewed	Homo sapiens	33858848	2021	2	HLA-DRB1*04:01;HLA-DRB1*15:01;HLA-DQB1*03:02;HLA-DQB1*06:03;HLA-DPB1*03:01;HLA-DPB1*04:01
310839	1290641	TVEYITRYIASLKQR	15	103	117	O14818	reviewed	Homo sapiens	33858848	2021	2	HLA-DRB1*03:02;HLA-DRB1*11:01;HLA-DRB1*04:01;HLA-DRB1*07:01;HLA-DRB1*01:01;HLA-DRB1*16:01;HLA-DRB1*15:01;HLA-DRB1*11:03;HLA-DRB1*13:01;HLA-DRB1*03:01;HLA-DRB1*03:147
345888	1198772	DPVTVEYITRYIASL	15	100	114	O14818	reviewed	Homo sapiens	33858848	2021	2	HLA-DRB1*11:01;HLA-DRB3*02:02
278867	1109815	LYREAPIDKKGNFNY	15	142	156	O14950	reviewed	Homo sapiens	33858848	2021	2	HLA-A*02:01; HLA-A*68:02; HLA-B*14:02; HLA-B*27:05; HLA-C*02:02; HLA-C*08:02; HLA-DPA1*01:03/DPB1*02:01; HLA-DPA1*02:01/DPB1*02:01; HLA-DQA1*03:02/DQB1*03:01; HLA-DQA1*03:02/DQB1*03:02; HLA-DQA1*05:05/DQB1*03:01; HLA-DQA1*05:05/DQB1*03:02; HLA-DRB1*04:01; HLA-DRB1*13:03; HLA-DRB3*01:01; HLA-DRB4*01:03
340705	765549	TMFLTMFGEKLNGTD	15	84	98	O14950	reviewed	Homo sapiens	33858848	2021	2	HLA-A*02:01; HLA-A*11:01; HLA-B*15:01; HLA-B*35:01; HLA-C*03:04; HLA-C*04:01; HLA-DPA1*01:03/DPB1*02:01; HLA-DPA1*01:03/DPB1*09:01; HLA-DPA1*02:01/DPB1*02:01; HLA-DPA1*02:01/DPB1*09:01; HLA-DQA1*01:01/DQB1*03:01; HLA-DQA1*01:01/DQB1*05:01; HLA-DQA1*05:05/DQB1*03:01; HLA-DQA1*05:05/DQB1*05:01; HLA-DRB1*01:01; HLA-DRB1*12:01; HLA-DRB3*02:02
253743	1281619	SREAFEAYTDHATYK	15	193	207	O15031	reviewed	Homo sapiens	33858848	2021	2	HLA-DRB1*03:02;HLA-DRB1*11:01;HLA-DRB1*04:01;HLA-DRB1*07:01;HLA-DRB1*01:01;HLA-DRB1*16:01;HLA-DRB1*15:01;HLA-DRB1*11:03;HLA-DRB1*13:01;HLA-DRB1*03:01;HLA-DRB1*03:147
276138	1202736	EDTIHIWKTNSLPLR	15	1673	1687	O15031	reviewed	Homo sapiens	33858848	2021	2	HLA-DQB1*02:02;HLA-DQB1*06:02;HLA-DRB1*07:01;HLA-DRB1*15:01
327064	1216257	FTYRENPVLRAFEPL	15	977	991	O15031	reviewed	Homo sapiens	33858848	2021	2	HLA-DPB1*02:01;HLA-DPB1*17:01;HLA-DQB1*02:02;HLA-DQB1*03:01;HLA-DRB1*07:01;HLA-DRB1*13:05
338240	1252084	LNTLVALHQLYQYTQ	15	1785	1799	O15031	reviewed	Homo sapiens	33858848	2021	2	HLA-A*02:01; HLA-A*26:08; HLA-B*15:01; HLA-B*44:02; HLA-C*03:04; HLA-C*05:01; HLA-DPA1*01:03/DPB1*02:01; HLA-DPA1*01:03/DPB1*02:01; HLA-DPA1*01:03/DPB1*04:01; HLA-DPA1*01:03/DPB1*04:01; HLA-DQA1*01:02/DQB1*03:01; HLA-DQA1*01:02/DQB1*06:02; HLA-DQA1*05:05/DQB1*03:01; HLA-DQA1*05:05/DQB1*06:02; HLA-DRB1*11:01; HLA-DRB1*15:01; HLA-DRB3*02:02; HLA-DRB5*01:01
368140	1286981	TIHIWKTNSLPLRFW	15	1675	1689	O15031	reviewed	Homo sapiens	33858848	2021	2	HLA-A*24:02; HLA-A*30:01; HLA-B*13:02; HLA-B*35:08; HLA-C*04:01; HLA-C*06:02; HLA-DPA1*01:03/DPB1*03:01; HLA-DPA1*01:03/DPB1*04:02; HLA-DQA1*02:01/DQB1*02:02; HLA-DRB1*07:01; HLA-DRB4*01:03
294977	1292237	VDEAIYYFKANVFFK	15	42	56	O15145	reviewed	Homo sapiens	33858848	2021	2	HLA-DRB1*03:02;HLA-DRB1*11:01;HLA-DRB1*04:01;HLA-DRB1*07:01;HLA-DRB1*01:01;HLA-DRB1*16:01;HLA-DRB1*15:01;HLA-DRB1*11:03;HLA-DRB1*13:01;HLA-DRB1*03:01;HLA-DRB1*03:147
372576	1284236	SYFFRVERGRDVKYS	15	115	129	O15389	reviewed	Homo sapiens	33858848	2021	2	HLA-DQB1*02:01;HLA-DQB1*05:01;HLA-DRB1*01:01;HLA-DRB1*03:01
331427	1243083	KPDSMVTNSSTENEA	15	478	492	O43237	reviewed	Homo sapiens	33858848	2021	2	HLA-A*02:01; HLA-A*11:01; HLA-B*15:01; HLA-B*35:01; HLA-C*03:04; HLA-C*04:01; HLA-DPA1*01:03/DPB1*02:01; HLA-DPA1*01:03/DPB1*09:01; HLA-DPA1*02:01/DPB1*02:01; HLA-DPA1*02:01/DPB1*09:01; HLA-DQA1*01:01/DQB1*03:01; HLA-DQA1*01:01/DQB1*05:01; HLA-DQA1*05:05/DQB1*03:01; HLA-DQA1*05:05/DQB1*05:01; HLA-DRB1*01:01; HLA-DRB1*12:01; HLA-DRB3*02:02
444597	1609461	KEDGIVPLRYVKFQN	15	226	240	O43396	reviewed	Homo sapiens	34357683	2021	2	unknown
315132	1279608	SNDIEVLKKIDIPSV	15	134	148	O43567	reviewed	Homo sapiens	33858848	2021	2	HLA-A*03:01; HLA-A*24:02; HLA-B*35:03; HLA-B*45:01; HLA-C*04:01; HLA-C*16:01; HLA-DPA1*01:03/DPB1*02:01; HLA-DQA1*01:01/DQB1*05:03; HLA-DQA1*01:01/DQB1*06:02; HLA-DQA1*01:02/DQB1*05:03; HLA-DQA1*01:02/DQB1*06:02; HLA-DRB1*14:54; HLA-DRB1*15:01; HLA-DRB3*02:02; HLA-DRB5*01:01
264589	1205716	EKYLDIPKMLDAEDI	15	232	246	O43707	reviewed	Homo sapiens	33858848	2021	2	HLA-A*02:01; HLA-A*68:02; HLA-B*14:02; HLA-B*27:05; HLA-C*02:02; HLA-C*08:02; HLA-DPA1*01:03/DPB1*02:01; HLA-DPA1*02:01/DPB1*02:01; HLA-DQA1*03:02/DQB1*03:01; HLA-DQA1*03:02/DQB1*03:02; HLA-DQA1*05:05/DQB1*03:01; HLA-DQA1*05:05/DQB1*03:02; HLA-DRB1*04:01; HLA-DRB1*13:03; HLA-DRB3*01:01; HLA-DRB4*01:03
342400	1251968	LNNAFEVAEKYLDIP	15	224	238	O43707	reviewed	Homo sapiens	33858848	2021	2	HLA-A*02:01; HLA-A*68:02; HLA-B*14:02; HLA-B*27:05; HLA-C*02:02; HLA-C*08:02; HLA-DPA1*01:03/DPB1*02:01; HLA-DPA1*02:01/DPB1*02:01; HLA-DQA1*03:02/DQB1*03:01; HLA-DQA1*03:02/DQB1*03:02; HLA-DQA1*05:05/DQB1*03:01; HLA-DQA1*05:05/DQB1*03:02; HLA-DRB1*04:01; HLA-DRB1*13:03; HLA-DRB3*01:01; HLA-DRB4*01:03
356498	1259251	NAFEVAEKYLDIPKM	15	226	240	O43707	reviewed	Homo sapiens	33858848	2021	2	HLA-A*32:01; HLA-A*68:01; HLA-B*15:01; HLA-B*44:02; HLA-C*03:03; HLA-C*07:04; HLA-DQA1*05:05/DQB1*03:01; HLA-DRB1*13:03; HLA-DRB1*14:01
358810	1262361	NRPAFMPSEGKMVSD	15	368	382	O43707	reviewed	Homo sapiens	33858848	2021	2	HLA-A*24:02; HLA-A*30:01; HLA-B*13:02; HLA-B*35:08; HLA-C*04:01; HLA-C*06:02; HLA-DPA1*01:03/DPB1*03:01; HLA-DPA1*01:03/DPB1*04:02; HLA-DQA1*02:01/DQB1*02:02; HLA-DRB1*07:01; HLA-DRB4*01:03
373228	1201898	EAILAIHKEAQRIAE	15	585	599	O43707	reviewed	Homo sapiens	33858848	2021	2	HLA-DRB1*13:01;HLA-DRB3*02:02
596148	1270734	RLERLDHLAEKFRQK	15	407	421	O43707	reviewed	Homo sapiens	33968037	2021	2	HLA-DPB1*02:01;HLA-DPB1*17:01;HLA-DQB1*02:02;HLA-DQB1*03:01;HLA-DRB1*07:01;HLA-DRB1*13:05
493397	1624269	VVREDLVAVEEIRDV	15	194	208	O43736	reviewed	Homo sapiens	34433824	2021	2	unknown
324692	1277713	SIGVLKNMSQRIGGE	15	179	193	O43752	reviewed	Homo sapiens	33858848	2021	2	HLA-DRB1*13:02;HLA-DRB3*03:01
507033	1620749	STRQVVRDMKDQMST	15	94	108	O43752	reviewed	Homo sapiens	33592498	2021	2	HLA-DQB1*02:01;HLA-DQB1*02:02;HLA-DRB1*03:01;HLA-DRB1*07:01
296689	1260150	NFHPLLVSGRLRIPE	15	1035	1049	O60449	reviewed	Homo sapiens	33858848	2021	2	HLA-DRB1*14:01;HLA-DRB3*02:02
316480	1290974	TVRRRYSDFEWLRSE	15	66	80	O60493	reviewed	Homo sapiens	33858848	2021	2	HLA-A*24:02; HLA-A*25:01; HLA-B*18:01; HLA-B*41:01; HLA-C*12:03; HLA-C*17:01; HLA-DPA1*01:03/DPB1*02:01; HLA-DPA1*01:03/DPB1*09:01; HLA-DPA1*02:01/DPB1*02:01; HLA-DPA1*02:01/DPB1*09:01; HLA-DQA1*01:02/DQB1*02:02; HLA-DQA1*01:02/DQB1*06:02; HLA-DQA1*03:03/DQB1*02:02; HLA-DQA1*03:03/DQB1*06:02; HLA-DRB1*04:05; HLA-DRB1*15:01; HLA-DRB4*01:03; HLA-DRB5*01:01
338124	1246550	LAEYTADVDGVGTLR	15	120	134	O60547	reviewed	Homo sapiens	33858848	2021	2	HLA-A*02:01; HLA-A*68:02; HLA-B*14:02; HLA-B*27:05; HLA-C*02:02; HLA-C*08:02; HLA-DPA1*01:03/DPB1*02:01; HLA-DPA1*02:01/DPB1*02:01; HLA-DQA1*03:02/DQB1*03:01; HLA-DQA1*03:02/DQB1*03:02; HLA-DQA1*05:05/DQB1*03:01; HLA-DQA1*05:05/DQB1*03:02; HLA-DRB1*04:01; HLA-DRB1*13:03; HLA-DRB3*01:01; HLA-DRB4*01:03
260062	1297822	VPTVDIHMKQVGYED	15	607	621	O60568	reviewed	Homo sapiens	33858848	2021	2	HLA-A*01:01; HLA-A*11:01; HLA-B*15:01; HLA-B*35:01; HLA-C*03:03; HLA-C*04:01; HLA-DPA1*01:03/DPB1*03:01; HLA-DPA1*01:03/DPB1*04:01; HLA-DQA1*02:01/DQB1*02:02; HLA-DQA1*02:01/DQB1*03:01; HLA-DQA1*05:05/DQB1*02:02; HLA-DQA1*05:05/DQB1*03:01; HLA-DRB1*07:01; HLA-DRB1*11:03; HLA-DRB3*02:02; HLA-DRB4*01:01
454548	1613008	LNYLGNYVPNGWTPE	15	262	276	O60568	reviewed	Homo sapiens	34357683	2021	2	unknown
302529	1261491	NNRITYISNSDLQRC	15	61	75	O60603	reviewed	Homo sapiens	33858848	2021	2	HLA-DRB1*11:01;HLA-DRB1*15:01;HLA-DQB1*03:01;HLA-DQB1*06:02;HLA-DPB1*02:01;HLA-DPB1*16:01;HLA-DPB1*01:01;HLA-DPB1*04:01
294857	1217614	GASILATAANLLRHY	15	185	199	O75204	reviewed	Homo sapiens	33858848	2021	2	HLA-DRB1*07:01
498799	1601219	DRLVTDVKEKLKQAK	15	383	397	O75487	reviewed	Homo sapiens	33592498	2021	2	HLA-DRB1*03:01;HLA-DRB3*01:01
499313	1602185	EEQRVQVQVVERAQQ	15	250	264	O75955	reviewed	Homo sapiens	33592498	2021	2	HLA-DRB1*07:01;HLA-DRB4*01:03
505596	1616859	RAQQVAVQEQEIARR	15	261	275	O75955	reviewed	Homo sapiens	33592498	2021	2	HLA-DQB1*02:01;HLA-DQB1*02:02;HLA-DRB1*03:01;HLA-DRB1*07:01
246897	1279783	SNNFDLNRNFPDQFV	15	628	642	O75976	reviewed	Homo sapiens	33858848	2021	2	HLA-A*02:01; HLA-A*68:02; HLA-B*14:02; HLA-B*27:05; HLA-C*02:02; HLA-C*08:02; HLA-DPA1*01:03/DPB1*02:01; HLA-DPA1*02:01/DPB1*02:01; HLA-DQA1*03:02/DQB1*03:01; HLA-DQA1*03:02/DQB1*03:02; HLA-DQA1*05:05/DQB1*03:01; HLA-DQA1*05:05/DQB1*03:02; HLA-DRB1*04:01; HLA-DRB1*13:03; HLA-DRB3*01:01; HLA-DRB4*01:03
410715	1721374	ALIEWIRRNKFVLSG	15	240	254	O75976	reviewed	Homo sapiens	34357683	2021	2	HLA-DRB1*13:01;HLA-DRB3*02:02
462032	1802067	NLHGGSVVASYPFDD	15	255	269	O75976	reviewed	Homo sapiens	34357683	2021	2	HLA-DPB1*02:01;HLA-DPB1*17:01;HLA-DQB1*02:02;HLA-DQB1*03:01;HLA-DRB1*07:01;HLA-DRB1*13:05
467937	1814340	RALIEWIRRNKFVLS	15	239	253	O75976	reviewed	Homo sapiens	34357683	2021	2	HLA-DPB1*02:01;HLA-DPB1*17:01;HLA-DQB1*02:02;HLA-DQB1*03:01;HLA-DRB1*07:01;HLA-DRB1*13:05
500244	1604244	FPDQFSTGEPPALDE	15	220	234	O75976	reviewed	Homo sapiens	33592498	2021	2	HLA-DPB1*02:01;HLA-DPB1*17:01;HLA-DQB1*02:02;HLA-DQB1*03:01;HLA-DRB1*07:01;HLA-DRB1*13:05
505941	1617839	RLPSLWADNKRSLLS	15	1192	1206	O75976	reviewed	Homo sapiens	33592498	2021	2	HLA-DQB1*02:01;HLA-DQB1*02:02;HLA-DRB1*03:01;HLA-DRB1*07:01
518903	1619712	SKAVIVLNEGIKVQT	15	1228	1242	O75976	reviewed	Homo sapiens	33592498	2021	2	HLA-DPB1*02:01;HLA-DPB1*17:01;HLA-DQB1*02:02;HLA-DQB1*03:01;HLA-DRB1*07:01;HLA-DRB1*13:05
284775	1258534	MQHISYLNSRQFPTP	15	602	616	O94985	reviewed	Homo sapiens	33858848	2021	2	HLA-A*02:01; HLA-A*11:01; HLA-B*15:01; HLA-B*35:01; HLA-C*03:04; HLA-C*04:01; HLA-DPA1*01:03/DPB1*02:01; HLA-DPA1*01:03/DPB1*09:01; HLA-DPA1*02:01/DPB1*02:01; HLA-DPA1*02:01/DPB1*09:01; HLA-DQA1*01:01/DQB1*03:01; HLA-DQA1*01:01/DQB1*05:01; HLA-DQA1*05:05/DQB1*03:01; HLA-DQA1*05:05/DQB1*05:01; HLA-DRB1*01:01; HLA-DRB1*12:01; HLA-DRB3*02:02
360206	1277448	SHKATVHIQVNDVNE	15	145	159	O94985	reviewed	Homo sapiens	33858848	2021	2	HLA-A*24:02; HLA-A*30:01; HLA-B*13:02; HLA-B*35:08; HLA-C*04:01; HLA-C*06:02; HLA-DPA1*01:03/DPB1*03:01; HLA-DPA1*01:03/DPB1*04:02; HLA-DQA1*02:01/DQB1*02:02; HLA-DRB1*07:01; HLA-DRB4*01:03
466363	1810999	QHISYLNSRQFPTPG	15	603	617	O94985	reviewed	Homo sapiens	34357683	2021	2	HLA-DRB1*09:01;HLA-DRB4*01:03
406702	1590773	TPKEIFVANGTQGKL	15	42	56	O95297	reviewed	Homo sapiens	33936100	2021	2	unknown
351413	240391	SGASGGKIDNSVLVL	15	57	71	O95831	reviewed	Homo sapiens	33858848	2021	2	HLA-A*01:01; HLA-A*02:01; HLA-B*08:01; HLA-B*44:02; HLA-C*07:01; HLA-C*07:04; HLA-DPA1*01:03/DPB1*01:01; HLA-DPA1*01:03/DPB1*03:01; HLA-DPA1*02:01/DPB1*01:01; HLA-DPA1*02:01/DPB1*03:01; HLA-DQA1*05:01/DQB1*02:01; HLA-DQA1*05:01/DQB1*03:01; HLA-DRB1*03:01; HLA-DRB1*11:01; HLA-DRB3*01:01; HLA-DRB3*02:02
364079	1225932	GTGRVDGILSEDKLT	15	142	156	O96009	reviewed	Homo sapiens	33858848	2021	2	HLA-DRB1*11:01;HLA-DRB1*15:01;HLA-DQB1*03:01;HLA-DQB1*06:02;HLA-DPB1*01:01;HLA-DPB1*04:01
293083	754716	DILTYVAWKISGFPK	15	141	155	P00338	reviewed	Homo sapiens	33858848	2021	2	HLA-DRB1*13:02;HLA-DRB3*03:01
318550	754394	ADELALVDVIEDKLK	15	45	59	P00338	reviewed	Homo sapiens	33858848	2021	2	HLA-A*01:01; HLA-A*03:01; HLA-B*07:02; HLA-B*07:06; HLA-C*07:02; HLA-C*15:05; HLA-DPA1*01:03/DPB1*04:01; HLA-DPA1*01:03/DPB1*04:01; HLA-DPA1*01:03/DPB1*104:01; HLA-DPA1*01:03/DPB1*104:01; HLA-DQA1*01:02/DQB1*03:02; HLA-DQA1*01:02/DQB1*06:02; HLA-DQA1*03:03/DQB1*03:02; HLA-DQA1*03:03/DQB1*06:02; HLA-DRB1*04:05; HLA-DRB1*15:01; HLA-DRB4*01:03; HLA-DRB5*01:01
350018	541519	DLADELALVDVIEDK	15	43	57	P00338	reviewed	Homo sapiens	33858848	2021	2	HLA-A*01:01; HLA-A*03:01; HLA-B*07:02; HLA-B*07:06; HLA-C*07:02; HLA-C*15:05; HLA-DPA1*01:03/DPB1*04:01; HLA-DPA1*01:03/DPB1*04:01; HLA-DPA1*01:03/DPB1*104:01; HLA-DPA1*01:03/DPB1*104:01; HLA-DQA1*01:02/DQB1*03:02; HLA-DQA1*01:02/DQB1*06:02; HLA-DQA1*03:03/DQB1*03:02; HLA-DQA1*03:03/DQB1*06:02; HLA-DRB1*04:05; HLA-DRB1*15:01; HLA-DRB4*01:03; HLA-DRB5*01:01
264087	1276949	SGLAYTMERSARQIM	15	508	522	P00367	reviewed	Homo sapiens	33858848	2021	2	HLA-A*02:01; HLA-A*68:02; HLA-B*14:02; HLA-B*27:05; HLA-C*02:02; HLA-C*08:02; HLA-DPA1*01:03/DPB1*02:01; HLA-DPA1*02:01/DPB1*02:01; HLA-DQA1*03:02/DQB1*03:01; HLA-DQA1*03:02/DQB1*03:02; HLA-DQA1*05:05/DQB1*03:01; HLA-DQA1*05:05/DQB1*03:02; HLA-DRB1*04:01; HLA-DRB1*13:03; HLA-DRB3*01:01; HLA-DRB4*01:03
305236	1304714	YKKALYLQYTDETFR	15	67	81	P00450	reviewed	Homo sapiens	33858848	2021	2	HLA-A*24:02; HLA-A*30:01; HLA-B*13:02; HLA-B*35:08; HLA-C*04:01; HLA-C*06:02; HLA-DPA1*01:03/DPB1*03:01; HLA-DPA1*01:03/DPB1*04:02; HLA-DQA1*02:01/DQB1*02:02; HLA-DRB1*07:01; HLA-DRB4*01:03
319899	1292573	VDMDFEVENAVLGKD	15	519	533	P00488	reviewed	Homo sapiens	33858848	2021	2	HLA-DRB1*03:02;HLA-DRB1*11:01;HLA-DRB1*04:01;HLA-DRB1*07:01;HLA-DRB1*01:01;HLA-DRB1*16:01;HLA-DRB1*15:01;HLA-DRB1*11:03;HLA-DRB1*13:01;HLA-DRB1*03:01;HLA-DRB1*03:147
343720	1253920	LQRYSSDPTGALTED	15	1066	1080	P00533	reviewed	Homo sapiens	33858848	2021	2	HLA-A*01:01; HLA-A*02:01; HLA-B*08:01; HLA-B*44:02; HLA-C*07:01; HLA-C*07:04; HLA-DPA1*01:03/DPB1*01:01; HLA-DPA1*01:03/DPB1*03:01; HLA-DPA1*02:01/DPB1*01:01; HLA-DPA1*02:01/DPB1*03:01; HLA-DQA1*05:01/DQB1*02:01; HLA-DQA1*05:01/DQB1*03:01; HLA-DRB1*03:01; HLA-DRB1*11:01; HLA-DRB3*01:01; HLA-DRB3*02:02
512559	1604689	GAVRFSNNPALCNVE	15	146	160	P00533	reviewed	Homo sapiens	33592498	2021	2	HLA-DPB1*02:01;HLA-DPB1*17:01;HLA-DQB1*02:02;HLA-DQB1*03:01;HLA-DRB1*07:01;HLA-DRB1*13:05
521179	1624976	YNPTTYQMDVNPEGK	15	270	284	P00533	reviewed	Homo sapiens	33592498	2021	2	HLA-DPB1*02:01;HLA-DPB1*17:01;HLA-DQB1*02:02;HLA-DQB1*03:01;HLA-DRB1*07:01;HLA-DRB1*13:05
243863	808201	NPAAGSVILLENLRF	15	110	124	P00558	reviewed	Homo sapiens	33858848	2021	2	HLA-A*02:01; HLA-A*11:01; HLA-B*15:01; HLA-B*35:01; HLA-C*03:04; HLA-C*04:01; HLA-DPA1*01:03/DPB1*02:01; HLA-DPA1*01:03/DPB1*09:01; HLA-DPA1*02:01/DPB1*02:01; HLA-DPA1*02:01/DPB1*09:01; HLA-DQA1*01:01/DQB1*03:01; HLA-DQA1*01:01/DQB1*05:01; HLA-DQA1*05:05/DQB1*03:01; HLA-DQA1*05:05/DQB1*05:01; HLA-DRB1*01:01; HLA-DRB1*12:01; HLA-DRB3*02:02
357794	1258332	MPDKYSLEPVAVELK	15	72	86	P00558	reviewed	Homo sapiens	33858848	2021	2	HLA-A*01:01; HLA-A*03:01; HLA-B*07:02; HLA-B*07:06; HLA-C*07:02; HLA-C*15:05; HLA-DPA1*01:03/DPB1*04:01; HLA-DPA1*01:03/DPB1*04:01; HLA-DPA1*01:03/DPB1*104:01; HLA-DPA1*01:03/DPB1*104:01; HLA-DQA1*01:02/DQB1*03:02; HLA-DQA1*01:02/DQB1*06:02; HLA-DQA1*03:03/DQB1*03:02; HLA-DQA1*03:03/DQB1*06:02; HLA-DRB1*04:05; HLA-DRB1*15:01; HLA-DRB4*01:03; HLA-DRB5*01:01
464283	1615562	PAAGSVILLENLRFH	15	111	125	P00558	reviewed	Homo sapiens	34357683	2021	2	unknown
503323	1611184	KRVVMRVDFNVPMKN	15	17	31	P00558	reviewed	Homo sapiens	33592498	2021	2	HLA-DRB1*04:01;HLA-DRB4*01:03
238366	1243943	KQGYQLIEGNQVLHS	15	339	353	P00736	reviewed	Homo sapiens	33858848	2021	2	HLA-DQB1*02:01;HLA-DQB1*05:01;HLA-DRB1*01:01;HLA-DRB1*03:01
239724	1249834	LHLKFLEPFDIDDHQ	15	232	246	P00736	reviewed	Homo sapiens	33858848	2021	2	HLA-DQB1*02:01;HLA-DQB1*02:02;HLA-DRB1*03:01;HLA-DRB1*07:01
270040	1252776	LPNGDFRYTTTMGVN	15	382	396	P00736	reviewed	Homo sapiens	33858848	2021	2	HLA-DRB1*07:01
275871	1203321	EEKIAHDLRFVRLPV	15	600	614	P00736	reviewed	Homo sapiens	33858848	2021	2	HLA-DQB1*02:01;HLA-DQB1*02:02;HLA-DRB1*03:01;HLA-DRB1*07:01;HLA-DQB1*05:01;HLA-DRB1*01:01
312514	1090765	ATAKDIAPTLTLYVG	15	154	168	P00739	reviewed	Homo sapiens	33858848	2021	2	HLA-A*02:01; HLA-A*11:01; HLA-B*15:01; HLA-B*35:01; HLA-C*03:04; HLA-C*04:01; HLA-DPA1*01:03/DPB1*02:01; HLA-DPA1*01:03/DPB1*09:01; HLA-DPA1*02:01/DPB1*02:01; HLA-DPA1*02:01/DPB1*09:01; HLA-DQA1*01:01/DQB1*03:01; HLA-DQA1*01:01/DQB1*05:01; HLA-DQA1*05:05/DQB1*03:01; HLA-DQA1*05:05/DQB1*05:01; HLA-DRB1*01:01; HLA-DRB1*12:01; HLA-DRB3*02:02
371451	1090864	ATLINEQWLLTTAKN	15	131	145	P00739	reviewed	Homo sapiens	33858848	2021	2	HLA-A*02:05; HLA-A*11:01; HLA-B*40:02; HLA-B*58:01; HLA-C*02:02; HLA-C*07:01; HLA-DPA1*01:03/DPB1*02:01; HLA-DPA1*01:03/DPB1*04:02; HLA-DQA1*01:01/DQB1*05:01; HLA-DQA1*01:01/DQB1*06:02; HLA-DQA1*01:02/DQB1*05:01; HLA-DQA1*01:02/DQB1*06:02; HLA-DRB1*10:01; HLA-DRB1*15:01; HLA-DRB5*01:01
298608	1218901	GENYRGNVAVTVSGH	15	280	294	P00747	reviewed	Homo sapiens	33858848	2021	2	HLA-A*02:01; HLA-A*11:01; HLA-B*15:01; HLA-B*35:01; HLA-C*03:04; HLA-C*04:01; HLA-DPA1*01:03/DPB1*02:01; HLA-DPA1*01:03/DPB1*09:01; HLA-DPA1*02:01/DPB1*02:01; HLA-DPA1*02:01/DPB1*09:01; HLA-DQA1*01:01/DQB1*03:01; HLA-DQA1*01:01/DQB1*05:01; HLA-DQA1*05:05/DQB1*03:01; HLA-DQA1*05:05/DQB1*05:01; HLA-DRB1*01:01; HLA-DRB1*12:01; HLA-DRB3*02:02
311076	1299572	VSYDQATSLRILNNG	15	49	63	P00918	reviewed	Homo sapiens	33858848	2021	2	HLA-DRB1*04:03;HLA-DRB1*07:01;HLA-DQB1*03:03;HLA-DQB1*03:05;HLA-DPB1*04:01;HLA-DPB1*14:01
239354	1237972	KANRPFLVFIREVPL	15	435	449	P01008	reviewed	Homo sapiens	33858848	2021	2	HLA-DQB1*02:01;HLA-DQB1*02:02;HLA-DRB1*03:01;HLA-DRB1*07:01
355978	1262402	NRRVWELSKANSRFA	15	77	91	P01008	reviewed	Homo sapiens	33858848	2021	2	HLA-A*01:01; HLA-A*03:01; HLA-B*07:02; HLA-B*07:06; HLA-C*07:02; HLA-C*15:05; HLA-DPA1*01:03/DPB1*04:01; HLA-DPA1*01:03/DPB1*04:01; HLA-DPA1*01:03/DPB1*104:01; HLA-DPA1*01:03/DPB1*104:01; HLA-DQA1*01:02/DQB1*03:02; HLA-DQA1*01:02/DQB1*06:02; HLA-DQA1*03:03/DQB1*03:02; HLA-DQA1*03:03/DQB1*06:02; HLA-DRB1*04:05; HLA-DRB1*15:01; HLA-DRB4*01:03; HLA-DRB5*01:01
284444	1256203	LVDKFLEDVKKLYHS	15	150	164	P01009	reviewed	Homo sapiens	33858848	2021	2	HLA-DQB1*02:01;HLA-DQB1*05:01;HLA-DRB1*01:01;HLA-DRB1*03:01
333745	1207939	ERPFEVKDTEEEDFH	15	219	233	P01009	reviewed	Homo sapiens	33858848	2021	2	HLA-A*24:02; HLA-A*30:01; HLA-B*13:02; HLA-B*35:08; HLA-C*04:01; HLA-C*06:02; HLA-DPA1*01:03/DPB1*03:01; HLA-DPA1*01:03/DPB1*04:02; HLA-DQA1*02:01/DQB1*02:02; HLA-DRB1*07:01; HLA-DRB4*01:03
374533	1202770	EDVKKLYHSEAFTVN	15	156	170	P01009	reviewed	Homo sapiens	33858848	2021	2	HLA-DRB1*07:01
300067	1288171	TNEKDMYSFLEDMGL	15	661	675	P01023	reviewed	Homo sapiens	33858848	2021	2	HLA-DRB1*11:01;HLA-DRB1*15:01;HLA-DQB1*03:01;HLA-DQB1*06:02;HLA-DPB1*01:01;HLA-DPB1*04:01
355538	1255578	LTAFVLKTFAQARAY	15	1041	1055	P01023	reviewed	Homo sapiens	33858848	2021	2	HLA-DRB1*11:01;HLA-DRB1*15:01;HLA-DQB1*03:01;HLA-DQB1*06:02;HLA-DPB1*02:01;HLA-DPB1*16:01
244501	1297932	VQAERSGIPIVTSPY	15	339	353	P01024	reviewed	Homo sapiens	33858848	2021	2	HLA-A*01:01; HLA-A*69:01; HLA-B*37:01; HLA-B*49:01; HLA-C*06:02; HLA-C*07:01; HLA-DPA1*01:03/DPB1*03:01; HLA-DPA1*01:03/DPB1*04:01; HLA-DQA1*01:02/DQB1*03:03; HLA-DQA1*01:02/DQB1*06:04; HLA-DQA1*02:01/DQB1*03:03; HLA-DQA1*02:01/DQB1*06:04; HLA-DRB1*07:01; HLA-DRB1*13:02; HLA-DRB3*03:01; HLA-DRB4*01:03
252635	1218255	GDVPVTVTVHDFPGK	15	51	65	P01024	reviewed	Homo sapiens	33858848	2021	2	HLA-A*02:01; HLA-A*11:01; HLA-B*15:01; HLA-B*35:01; HLA-C*03:04; HLA-C*04:01; HLA-DPA1*01:03/DPB1*02:01; HLA-DPA1*01:03/DPB1*09:01; HLA-DPA1*02:01/DPB1*02:01; HLA-DPA1*02:01/DPB1*09:01; HLA-DQA1*01:01/DQB1*03:01; HLA-DQA1*01:01/DQB1*05:01; HLA-DQA1*05:05/DQB1*03:01; HLA-DQA1*05:05/DQB1*05:01; HLA-DRB1*01:01; HLA-DRB1*12:01; HLA-DRB3*02:02
258185	1283878	SVPYVIVPLKTGLQE	15	895	909	P01024	reviewed	Homo sapiens	33858848	2021	2	HLA-A*02:05; HLA-A*11:01; HLA-B*40:02; HLA-B*58:01; HLA-C*02:02; HLA-C*07:01; HLA-DPA1*01:03/DPB1*02:01; HLA-DPA1*01:03/DPB1*04:02; HLA-DQA1*01:01/DQB1*05:01; HLA-DQA1*01:01/DQB1*06:02; HLA-DQA1*01:02/DQB1*05:01; HLA-DQA1*01:02/DQB1*06:02; HLA-DRB1*10:01; HLA-DRB1*15:01; HLA-DRB5*01:01
259683	1297612	VPPVVRWLNEQRYYG	15	1249	1263	P01024	reviewed	Homo sapiens	33858848	2021	2	HLA-A*02:01; HLA-A*11:01; HLA-B*15:01; HLA-B*35:01; HLA-C*03:04; HLA-C*04:01; HLA-DPA1*01:03/DPB1*02:01; HLA-DPA1*01:03/DPB1*09:01; HLA-DPA1*02:01/DPB1*02:01; HLA-DPA1*02:01/DPB1*09:01; HLA-DQA1*01:01/DQB1*03:01; HLA-DQA1*01:01/DQB1*05:01; HLA-DQA1*05:05/DQB1*03:01; HLA-DQA1*05:05/DQB1*05:01; HLA-DRB1*01:01; HLA-DRB1*12:01; HLA-DRB3*02:02
296439	1266403	QGDVPVTVTVHDFPG	15	50	64	P01024	reviewed	Homo sapiens	33858848	2021	2	HLA-A*24:02; HLA-A*30:01; HLA-B*13:02; HLA-B*35:08; HLA-C*04:01; HLA-C*06:02; HLA-DPA1*01:03/DPB1*03:01; HLA-DPA1*01:03/DPB1*04:02; HLA-DQA1*02:01/DQB1*02:02; HLA-DRB1*07:01; HLA-DRB4*01:03
303935	1258504	MQDFFIDLRLPYSVV	15	826	840	P01024	reviewed	Homo sapiens	33858848	2021	2	HLA-DRB1*03:02;HLA-DRB1*11:01;HLA-DRB1*04:01;HLA-DRB1*07:01;HLA-DRB1*01:01;HLA-DRB1*16:01;HLA-DRB1*15:01;HLA-DRB1*11:03;HLA-DRB1*13:01;HLA-DRB1*03:01;HLA-DRB1*03:147
338185	1209017	ETRILLQGTPVAQMT	15	977	991	P01024	reviewed	Homo sapiens	33858848	2021	2	HLA-DRB1*04:01;HLA-DRB1*15:01;HLA-DQB1*03:02;HLA-DQB1*06:03;HLA-DPB1*03:01;HLA-DPB1*04:01
356413	1227010	GYALAQMGRLKGPLL	15	1193	1207	P01024	reviewed	Homo sapiens	33858848	2021	2	HLA-A*02:01; HLA-A*26:08; HLA-B*15:01; HLA-B*44:02; HLA-C*03:04; HLA-C*05:01; HLA-DPA1*01:03/DPB1*02:01; HLA-DPA1*01:03/DPB1*02:01; HLA-DPA1*01:03/DPB1*04:01; HLA-DPA1*01:03/DPB1*04:01; HLA-DQA1*01:02/DQB1*03:01; HLA-DQA1*01:02/DQB1*06:02; HLA-DQA1*05:05/DQB1*03:01; HLA-DQA1*05:05/DQB1*06:02; HLA-DRB1*11:01; HLA-DRB1*15:01; HLA-DRB3*02:02; HLA-DRB5*01:01
373983	1296634	VMQDFFIDLRLPYSV	15	825	839	P01024	reviewed	Homo sapiens	33858848	2021	2	HLA-DRB1*03:02;HLA-DRB1*11:01;HLA-DRB1*04:01;HLA-DRB1*07:01;HLA-DRB1*01:01;HLA-DRB1*16:01;HLA-DRB1*15:01;HLA-DRB1*11:03;HLA-DRB1*13:01;HLA-DRB1*03:01;HLA-DRB1*03:147
286474	1237658	KADNFLLENTLPAQS	15	1170	1184	P01031	reviewed	Homo sapiens	33858848	2021	2	HLA-DRB1*04:01;HLA-DRB1*15:01;HLA-DQB1*03:02;HLA-DQB1*06:03;HLA-DPB1*03:01;HLA-DPB1*04:01
355665	1284894	TAVKELSYYSLEDLN	15	305	319	P01031	reviewed	Homo sapiens	33858848	2021	2	HLA-DRB1*11:01;HLA-DRB1*15:01;HLA-DQB1*03:01;HLA-DQB1*06:02;HLA-DPB1*01:01;HLA-DPB1*04:01
408101	1716629	AADIRFVYTPAMESV	15	78	92	P01033	reviewed	Homo sapiens	34357683	2021	2	HLA-DRB1*14:01;HLA-DRB3*02:02
430059	1751622	GDAADIRFVYTPAME	15	76	90	P01033	reviewed	Homo sapiens	34357683	2021	2	HLA-DRB1*14:01;HLA-DRB3*02:02
351212	1262627	NSPELEETLTHTITK	15	274	288	P01042	reviewed	Homo sapiens	33858848	2021	2	HLA-A*24:02; HLA-A*30:01; HLA-B*13:02; HLA-B*35:08; HLA-C*04:01; HLA-C*06:02; HLA-DPA1*01:03/DPB1*03:01; HLA-DPA1*01:03/DPB1*04:02; HLA-DQA1*02:01/DQB1*02:02; HLA-DRB1*07:01; HLA-DRB4*01:03
300121	1225434	GSKPRAIVVDPVHGF	15	516	530	P01130	reviewed	Homo sapiens	33858848	2021	2	HLA-DRB1*03:01;HLA-DRB3*01:01
628227	1930807	SEYTSLIPNLRNVVA	15	417	431	P01130	reviewed	Homo sapiens	33968037	2021	2	HLA-DRB1*15:01;HLA-DRB5*01:01
298067	1100041	GSGTDFTLTISRLEP	15	87	101	P01619	reviewed	Homo sapiens	33858848	2021	2	HLA-A*01:01; HLA-A*69:01; HLA-B*37:01; HLA-B*49:01; HLA-C*06:02; HLA-C*07:01; HLA-DPA1*01:03/DPB1*03:01; HLA-DPA1*01:03/DPB1*04:01; HLA-DQA1*01:02/DQB1*03:03; HLA-DQA1*01:02/DQB1*06:04; HLA-DQA1*02:01/DQB1*03:03; HLA-DQA1*02:01/DQB1*06:04; HLA-DRB1*07:01; HLA-DRB1*13:02; HLA-DRB3*03:01; HLA-DRB4*01:03
365313	1225822	GTDFTLTISRLEPED	15	89	103	P01619	reviewed	Homo sapiens	33858848	2021	2	HLA-DRB1*07:01;HLA-DRB4*01:03
250248	1276715	SGELWWQAERASSSK	15	235	249	P01730	reviewed	Homo sapiens	33858848	2021	2	HLA-DPB1*02:01;HLA-DPB1*04:02;HLA-DQA1*01:01;HLA-DQA1*01:02;HLA-DQB1*05:01;HLA-DQB1*06:02;HLA-DRB1*01:01;HLA-DRB1*15:01
317129	1278513	SKSWITFDLKNKEVS	15	248	262	P01730	reviewed	Homo sapiens	33858848	2021	2	HLA-DQB1*02:01;HLA-DQB1*02:02;HLA-DRB1*03:01;HLA-DRB1*07:01;HLA-DQB1*05:01;HLA-DRB1*01:01
373081	1238101	KASSIVYKKEGEQVE	15	206	220	P01730	reviewed	Homo sapiens	33858848	2021	2	HLA-DQB1*03:03;HLA-DQB1*04:02;HLA-DRB1*08:01;HLA-DRB1*09:01
308490	1291823	VANIKQDGSEKYYVD	15	67	81	P01780	reviewed	Homo sapiens	33858848	2021	2	HLA-DQB1*02:01;HLA-DQB1*05:01;HLA-DRB1*01:01;HLA-DRB1*03:01
410678	511269	ALGFYPAEITLTWQR	15	229	243	P01889	reviewed	Homo sapiens	34357683	2021	2	unknown
493907	1621216	TELVETRPAGDRTFQ	15	252	266	P01889	reviewed	Homo sapiens	34433824	2021	2	unknown
495547	524261	QKWAAVVVPSGEEQR	15	266	280	P01889	reviewed	Homo sapiens	34433824	2021	2	unknown
496512	1856960	FDSDAASPREEPRAP	15	60	74	P01889	reviewed	Homo sapiens	34433824	2021	2	unknown
465224	496838	PPEVTVLTNSPVELR	15	111	125	P01903	reviewed	Homo sapiens	34357683	2021	2	unknown
345281	1236332	ISYLTFLPSADEIYD	15	174	188	P01906	reviewed	Homo sapiens	33858848	2021	2	HLA-A*01:01; HLA-A*03:01; HLA-B*07:02; HLA-B*07:06; HLA-C*07:02; HLA-C*15:05; HLA-DPA1*01:03/DPB1*04:01; HLA-DPA1*01:03/DPB1*04:01; HLA-DPA1*01:03/DPB1*104:01; HLA-DPA1*01:03/DPB1*104:01; HLA-DQA1*01:02/DQB1*03:02; HLA-DQA1*01:02/DQB1*06:02; HLA-DQA1*03:03/DQB1*03:02; HLA-DQA1*03:03/DQB1*06:02; HLA-DRB1*04:05; HLA-DRB1*15:01; HLA-DRB4*01:03; HLA-DRB5*01:01
250743	1211760	FFKISYLTLLPSAEE	15	170	184	P01909	reviewed	Homo sapiens	33858848	2021	2	HLA-A*02:01; HLA-A*26:08; HLA-B*15:01; HLA-B*44:02; HLA-C*03:04; HLA-C*05:01; HLA-DPA1*01:03/DPB1*02:01; HLA-DPA1*01:03/DPB1*02:01; HLA-DPA1*01:03/DPB1*04:01; HLA-DPA1*01:03/DPB1*04:01; HLA-DQA1*01:02/DQB1*03:01; HLA-DQA1*01:02/DQB1*06:02; HLA-DQA1*05:05/DQB1*03:01; HLA-DQA1*05:05/DQB1*06:02; HLA-DRB1*11:01; HLA-DRB1*15:01; HLA-DRB3*02:02; HLA-DRB5*01:01
400848	581101	LTNIAVLKHNLNSLI	15	85	99	P01909	reviewed	Homo sapiens	33936100	2021	2	unknown
308812	1185015	AGLFIYFRNQKGHSG	15	244	258	P01911	reviewed	Homo sapiens	33858848	2021	2	HLA-DRB1*04:01;HLA-DRB4*01:03
436060	1760624	HHNLLVCSVSGFYPG	15	140	154	P01911	reviewed	Homo sapiens	34357683	2021	2	HLA-DRB1*09:01;HLA-DRB4*01:03
601412	1891768	GEFRAVTELGRPDAE	15	74	88	P01911	reviewed	Homo sapiens	33968037	2021	2	HLA-DRB1*15:01;HLA-DRB5*01:01
319362	1099474	GNPKVKAHGKKVLGA	15	57	71	P02042	reviewed	Homo sapiens	33858848	2021	2	HLA-A*03:01; HLA-A*24:02; HLA-B*35:03; HLA-B*45:01; HLA-C*04:01; HLA-C*16:01; HLA-DPA1*01:03/DPB1*02:01; HLA-DQA1*01:01/DQB1*05:03; HLA-DQA1*01:01/DQB1*06:02; HLA-DQA1*01:02/DQB1*05:03; HLA-DQA1*01:02/DQB1*06:02; HLA-DRB1*14:54; HLA-DRB1*15:01; HLA-DRB3*02:02; HLA-DRB5*01:01
248287	1272242	RQKVEPLRAELQEGA	15	140	154	P02647	reviewed	Homo sapiens	33858848	2021	2	HLA-A*02:05; HLA-A*11:01; HLA-B*40:02; HLA-B*58:01; HLA-C*02:02; HLA-C*07:01; HLA-DPA1*01:03/DPB1*02:01; HLA-DPA1*01:03/DPB1*04:02; HLA-DQA1*01:01/DQB1*05:01; HLA-DQA1*01:01/DQB1*06:02; HLA-DQA1*01:02/DQB1*05:01; HLA-DQA1*01:02/DQB1*06:02; HLA-DRB1*10:01; HLA-DRB1*15:01; HLA-DRB5*01:01
330076	631094	FLSALEEYTKKLNTQ	15	253	267	P02647	reviewed	Homo sapiens	33858848	2021	2	HLA-A*02:01; HLA-A*68:02; HLA-B*14:02; HLA-B*27:05; HLA-C*02:02; HLA-C*08:02; HLA-DPA1*01:03/DPB1*02:01; HLA-DPA1*02:01/DPB1*02:01; HLA-DQA1*03:02/DQB1*03:01; HLA-DQA1*03:02/DQB1*03:02; HLA-DQA1*05:05/DQB1*03:01; HLA-DQA1*05:05/DQB1*03:02; HLA-DRB1*04:01; HLA-DRB1*13:03; HLA-DRB3*01:01; HLA-DRB4*01:03
354656	1284650	TAKDALSSVQESQVA	15	42	56	P02656	reviewed	Homo sapiens	33858848	2021	2	HLA-A*11:01; HLA-A*68:01; HLA-B*15:01; HLA-B*35:03; HLA-C*03:03; HLA-C*04:01; HLA-DPA1*01:03/DPB1*04:01; HLA-DPA1*01:03/DPB1*04:02; HLA-DQA1*03:01/DQB1*03:01; HLA-DQA1*03:02/DQB1*03:01; HLA-DRB1*04:01; HLA-DRB4*01:03
289329	629842	DEAGSEADHEGTHST	15	605	619	P02671	reviewed	Homo sapiens	33858848	2021	2	HLA-A*02:01; HLA-A*68:02; HLA-B*14:02; HLA-B*27:05; HLA-C*02:02; HLA-C*08:02; HLA-DPA1*01:03/DPB1*02:01; HLA-DPA1*02:01/DPB1*02:01; HLA-DQA1*03:02/DQB1*03:01; HLA-DQA1*03:02/DQB1*03:02; HLA-DQA1*05:05/DQB1*03:01; HLA-DQA1*05:05/DQB1*03:02; HLA-DRB1*04:01; HLA-DRB1*13:03; HLA-DRB3*01:01; HLA-DRB4*01:03
269296	1274932	SDLSRAYSLFSYNTQ	15	60	74	P02743	reviewed	Homo sapiens	33858848	2021	2	HLA-DRB1*11:01;HLA-DRB1*15:01;HLA-DQB1*03:01;HLA-DQB1*06:02;HLA-DPB1*02:01;HLA-DPB1*16:01
270810	1197500	DLSRAYSLFSYNTQG	15	61	75	P02743	reviewed	Homo sapiens	33858848	2021	2	HLA-DRB1*11:01;HLA-DRB1*15:01;HLA-DQB1*03:01;HLA-DQB1*06:02;HLA-DPB1*02:01;HLA-DPB1*16:01
268973	1259292	NAHLKKQNLERAIED	15	486	500	P02748	reviewed	Homo sapiens	33858848	2021	2	HLA-A*24:02; HLA-A*30:01; HLA-B*13:02; HLA-B*35:08; HLA-C*04:01; HLA-C*06:02; HLA-DPA1*01:03/DPB1*03:01; HLA-DPA1*01:03/DPB1*04:02; HLA-DQA1*02:01/DQB1*02:02; HLA-DRB1*07:01; HLA-DRB4*01:03
304851	1252496	LPGRKYIVNVYQISE	15	781	795	P02751	reviewed	Homo sapiens	33858848	2021	2	HLA-DRB1*04:03;HLA-DRB1*07:01;HLA-DQB1*03:03;HLA-DQB1*03:05;HLA-DPB1*04:01;HLA-DPB1*14:01
322295	1237130	IVNVYQISEDGEQSL	15	787	801	P02751	reviewed	Homo sapiens	33858848	2021	2	HLA-DRB1*04:01;HLA-DRB1*15:01;HLA-DQB1*03:02;HLA-DQB1*06:03;HLA-DPB1*03:01;HLA-DPB1*04:01
239200	1266807	QLGEYKFQNALLVRY	15	421	435	P02768	reviewed	Homo sapiens	33858848	2021	2	HLA-A*03:01; HLA-A*29:02; HLA-B*07:02; HLA-B*44:03; HLA-C*07:02; HLA-C*16:01; HLA-DPA1*01:03/DPB1*04:01; HLA-DPA1*01:03/DPB1*14:01; HLA-DPA1*02:01/DPB1*04:01; HLA-DPA1*02:01/DPB1*14:01; HLA-DQA1*01:01/DQB1*05:01; HLA-DQA1*01:01/DQB1*06:02; HLA-DQA1*01:02/DQB1*05:01; HLA-DQA1*01:02/DQB1*06:02; HLA-DRB1*01:01; HLA-DRB1*15:01; HLA-DRB5*01:01
287925	1183325	AEFAEVSKLVTDLTK	15	250	264	P02768	reviewed	Homo sapiens	33858848	2021	2	HLA-DRB1*03:02;HLA-DRB1*11:01;HLA-DRB1*04:01;HLA-DRB1*07:01;HLA-DRB1*01:01;HLA-DRB1*16:01;HLA-DRB1*15:01;HLA-DRB1*11:03;HLA-DRB1*13:01;HLA-DRB1*03:01;HLA-DRB1*03:147
312113	1292306	VDETYVPKEFNAETF	15	517	531	P02768	reviewed	Homo sapiens	33858848	2021	2	HLA-A*01:01; HLA-A*25:01; HLA-B*13:02; HLA-B*39:01; HLA-C*06:02; HLA-C*12:03; HLA-DPA1*01:03/DPB1*02:01; HLA-DPA1*01:03/DPB1*17:01; HLA-DPA1*02:01/DPB1*02:01; HLA-DPA1*02:01/DPB1*17:01; HLA-DQA1*01:02/DQB1*05:01; HLA-DQA1*01:02/DQB1*05:02; HLA-DQA1*01:05/DQB1*05:01; HLA-DQA1*01:05/DQB1*05:02; HLA-DRB1*10:01; HLA-DRB1*16:01; HLA-DRB5*02:02
316798	1247286	LDELRDEGKASSAKQ	15	206	220	P02768	reviewed	Homo sapiens	33858848	2021	2	HLA-A*02:01; HLA-A*26:08; HLA-B*15:01; HLA-B*44:02; HLA-C*03:04; HLA-C*05:01; HLA-DPA1*01:03/DPB1*02:01; HLA-DPA1*01:03/DPB1*02:01; HLA-DPA1*01:03/DPB1*04:01; HLA-DPA1*01:03/DPB1*04:01; HLA-DQA1*01:02/DQB1*03:01; HLA-DQA1*01:02/DQB1*06:02; HLA-DQA1*05:05/DQB1*03:01; HLA-DQA1*05:05/DQB1*06:02; HLA-DRB1*11:01; HLA-DRB1*15:01; HLA-DRB3*02:02; HLA-DRB5*01:01
355038	1305360	YLYEIARRHPYFYAP	15	162	176	P02768	reviewed	Homo sapiens	33858848	2021	2	HLA-DPB1*02:01;HLA-DPB1*17:01;HLA-DQB1*02:02;HLA-DQB1*03:01;HLA-DRB1*07:01;HLA-DRB1*13:05
323528	1296091	VLKEIKILNIFGVIK	15	380	394	P02786	reviewed	Homo sapiens	33858848	2021	2	HLA-A*02:01; HLA-A*11:01; HLA-B*15:01; HLA-B*35:01; HLA-C*03:04; HLA-C*04:01; HLA-DPA1*01:03/DPB1*02:01; HLA-DPA1*01:03/DPB1*09:01; HLA-DPA1*02:01/DPB1*02:01; HLA-DPA1*02:01/DPB1*09:01; HLA-DQA1*01:01/DQB1*03:01; HLA-DQA1*01:01/DQB1*05:01; HLA-DQA1*05:05/DQB1*03:01; HLA-DQA1*05:05/DQB1*05:01; HLA-DRB1*01:01; HLA-DRB1*12:01; HLA-DRB3*02:02
628591	1895532	GSIVIVRAGKITFAE	15	252	266	P02786	reviewed	Homo sapiens	33968037	2021	2	HLA-DRB1*07:01;HLA-DRB4*01:03
305305	1188694	APNNLKPVVAEFYGS	15	92	106	P02787	reviewed	Homo sapiens	33858848	2021	2	HLA-A*24:02; HLA-A*30:01; HLA-B*13:02; HLA-B*35:08; HLA-C*04:01; HLA-C*06:02; HLA-DPA1*01:03/DPB1*03:01; HLA-DPA1*01:03/DPB1*04:02; HLA-DQA1*02:01/DQB1*02:02; HLA-DRB1*07:01; HLA-DRB4*01:03
306865	1192563	AYLAPNNLKPVVAEF	15	89	103	P02787	reviewed	Homo sapiens	33858848	2021	2	HLA-DQB1*02:02;HLA-DQB1*06:02;HLA-DRB1*07:01;HLA-DRB1*15:01
338573	1264872	PQTFYYAVAVVKKDS	15	110	124	P02787	reviewed	Homo sapiens	33858848	2021	2	HLA-DRB1*11:01;HLA-DRB1*15:01;HLA-DQB1*03:01;HLA-DQB1*06:02;HLA-DPB1*02:01;HLA-DPB1*16:01;HLA-DRB1*04:01;HLA-DQB1*03:02;HLA-DQB1*06:03;HLA-DPB1*03:01;HLA-DPB1*04:01;HLA-DPB1*01:01
340198	1186362	AKIMNGEADAMSLDG	15	398	412	P02787	reviewed	Homo sapiens	33858848	2021	2	HLA-DRB1*04:01;HLA-DRB1*15:01;HLA-DQB1*03:02;HLA-DQB1*06:03;HLA-DPB1*03:01;HLA-DPB1*04:01
252162	1301521	WDRELISERWKNFPS	15	81	95	P02790	reviewed	Homo sapiens	33858848	2021	2	HLA-DQB1*02:02;HLA-DQB1*06:02;HLA-DRB1*07:01;HLA-DRB1*15:01
309368	1199223	DRELISERWKNFPSP	15	82	96	P02790	reviewed	Homo sapiens	33858848	2021	2	HLA-A*01:01; HLA-A*03:01; HLA-B*07:02; HLA-B*07:06; HLA-C*07:02; HLA-C*15:05; HLA-DPA1*01:03/DPB1*04:01; HLA-DPA1*01:03/DPB1*04:01; HLA-DPA1*01:03/DPB1*104:01; HLA-DPA1*01:03/DPB1*104:01; HLA-DQA1*01:02/DQB1*03:02; HLA-DQA1*01:02/DQB1*06:02; HLA-DQA1*03:03/DQB1*03:02; HLA-DQA1*03:03/DQB1*06:02; HLA-DRB1*04:05; HLA-DRB1*15:01; HLA-DRB4*01:03; HLA-DRB5*01:01
286126	1220923	GIPDNVDAALALPAH	15	249	263	P04004	reviewed	Homo sapiens	33858848	2021	2	HLA-A*32:01; HLA-A*68:01; HLA-B*15:01; HLA-B*44:02; HLA-C*03:03; HLA-C*07:04; HLA-DQA1*05:05/DQB1*03:01; HLA-DRB1*13:03; HLA-DRB1*14:01
264684	1209327	EVEQIAFDPSNMPPG	15	328	342	P04040	reviewed	Homo sapiens	33858848	2021	2	HLA-DRB1*04:01;HLA-DRB1*15:01;HLA-DQB1*03:02;HLA-DQB1*06:03;HLA-DPB1*03:01;HLA-DPB1*04:01
305745	1296668	VMTFNQAETFPFNPF	15	283	297	P04040	reviewed	Homo sapiens	33858848	2021	2	HLA-DRB1*11:01;HLA-DRB1*15:01;HLA-DQB1*03:01;HLA-DQB1*06:02;HLA-DPB1*01:01;HLA-DPB1*04:01
292169	1241597	KKNGFKTQHFVSAKT	15	197	211	P04066	reviewed	Homo sapiens	33858848	2021	2	HLA-A*32:01; HLA-A*68:01; HLA-B*15:01; HLA-B*44:02; HLA-C*03:03; HLA-C*07:04; HLA-DQA1*05:05/DQB1*03:01; HLA-DRB1*13:03; HLA-DRB1*14:01
431126	1753331	GGNYLLNIGPTKDGL	15	332	346	P04066	reviewed	Homo sapiens	34357683	2021	2	HLA-DRB1*13:01;HLA-DRB3*02:02
248044	1243920	KQGFFPDSVNKALYW	15	707	721	P04114	reviewed	Homo sapiens	33858848	2021	2	HLA-DRB1*04:01;HLA-DRB4*01:03
250934	1237703	KAEPLAFTFSHDYKG	15	1934	1948	P04114	reviewed	Homo sapiens	33858848	2021	2	HLA-A*01:01; HLA-A*69:01; HLA-B*37:01; HLA-B*49:01; HLA-C*06:02; HLA-C*07:01; HLA-DPA1*01:03/DPB1*03:01; HLA-DPA1*01:03/DPB1*04:01; HLA-DQA1*01:02/DQB1*03:03; HLA-DQA1*01:02/DQB1*06:04; HLA-DQA1*02:01/DQB1*03:03; HLA-DQA1*02:01/DQB1*06:04; HLA-DRB1*07:01; HLA-DRB1*13:02; HLA-DRB3*03:01; HLA-DRB4*01:03
252468	1277240	SGTIASEANTYLNSK	15	3510	3524	P04114	reviewed	Homo sapiens	33858848	2021	2	HLA-DQB1*02:01;HLA-DQB1*05:01;HLA-DRB1*01:01;HLA-DRB1*03:01
292335	1291763	VALIPEPSAQQLREI	15	415	429	P04114	reviewed	Homo sapiens	33858848	2021	2	HLA-DRB1*04:01;HLA-DRB1*15:01;HLA-DQB1*03:02;HLA-DQB1*06:03;HLA-DPB1*03:01;HLA-DPB1*04:01
297365	1282542	SSPDKKLTIFKTELR	15	4030	4044	P04114	reviewed	Homo sapiens	33858848	2021	2	HLA-DQB1*02:01;HLA-DQB1*02:02;HLA-DRB1*03:01;HLA-DRB1*07:01
320461	1228395	HLVSRKSISAALEHK	15	1953	1967	P04114	reviewed	Homo sapiens	33858848	2021	2	HLA-DQB1*02:01;HLA-DQB1*05:01;HLA-DRB1*01:01;HLA-DRB1*03:01
336968	1291590	VAHLLSSSSSVIDAL	15	3363	3377	P04114	reviewed	Homo sapiens	33858848	2021	2	HLA-A*01:01; HLA-A*69:01; HLA-B*37:01; HLA-B*49:01; HLA-C*06:02; HLA-C*07:01; HLA-DPA1*01:03/DPB1*03:01; HLA-DPA1*01:03/DPB1*04:01; HLA-DQA1*01:02/DQB1*03:03; HLA-DQA1*01:02/DQB1*06:04; HLA-DQA1*02:01/DQB1*03:03; HLA-DQA1*02:01/DQB1*06:04; HLA-DRB1*07:01; HLA-DRB1*13:02; HLA-DRB3*03:01; HLA-DRB4*01:03
362011	1296456	VLSREYSGTIASEAN	15	3504	3518	P04114	reviewed	Homo sapiens	33858848	2021	2	HLA-DQB1*02:01;HLA-DQB1*02:02;HLA-DRB1*03:01;HLA-DRB1*07:01
368168	1193366	DDAKINFNEKLSQLQ	15	2161	2175	P04114	reviewed	Homo sapiens	33858848	2021	2	HLA-A*01:01; HLA-A*11:01; HLA-B*15:01; HLA-B*35:01; HLA-C*03:03; HLA-C*04:01; HLA-DPA1*01:03/DPB1*03:01; HLA-DPA1*01:03/DPB1*04:01; HLA-DQA1*02:01/DQB1*02:02; HLA-DQA1*02:01/DQB1*03:01; HLA-DQA1*05:05/DQB1*02:02; HLA-DQA1*05:05/DQB1*03:01; HLA-DRB1*07:01; HLA-DRB1*11:03; HLA-DRB3*02:02; HLA-DRB4*01:01
373004	1240223	KGKEKIAELSATAQE	15	4461	4475	P04114	reviewed	Homo sapiens	33858848	2021	2	HLA-DQB1*02:01;HLA-DQB1*02:02;HLA-DRB1*03:01;HLA-DRB1*07:01
406751	1576464	KNTASLKYENYELTL	15	1556	1570	P04114	reviewed	Homo sapiens	33936100	2021	2	unknown
467582	1813568	QTPDFIVPLTDLRIP	15	2613	2627	P04114	reviewed	Homo sapiens	34357683	2021	2	HLA-DRB1*14:01;HLA-DRB3*02:02
467663	1813760	QVKNFVASHIANILN	15	588	602	P04114	reviewed	Homo sapiens	34357683	2021	2	HLA-DRB1*07:01;HLA-DRB4*01:03
608655	1914507	LTRKRGLKLATALSL	15	3387	3401	P04114	reviewed	Homo sapiens	33968037	2021	2	HLA-DRB1*07:01;HLA-DRB4*01:03
234717	1237838	KAIWNVINWENVTER	15	202	216	P04179	reviewed	Homo sapiens	33858848	2021	2	HLA-A*02:05; HLA-A*11:01; HLA-B*40:02; HLA-B*58:01; HLA-C*02:02; HLA-C*07:01; HLA-DPA1*01:03/DPB1*02:01; HLA-DPA1*01:03/DPB1*04:02; HLA-DQA1*01:01/DQB1*05:01; HLA-DQA1*01:01/DQB1*06:02; HLA-DQA1*01:02/DQB1*05:01; HLA-DQA1*01:02/DQB1*06:02; HLA-DRB1*10:01; HLA-DRB1*15:01; HLA-DRB5*01:01
293278	1276331	SFDKFKEKLTAASVG	15	127	141	P04179	reviewed	Homo sapiens	33858848	2021	2	HLA-DQB1*03:03;HLA-DQB1*04:02;HLA-DRB1*08:01;HLA-DRB1*09:01
347745	1284783	TAQIALQPALKFNGG	15	79	93	P04179	reviewed	Homo sapiens	33858848	2021	2	HLA-A*02:01; HLA-A*11:01; HLA-B*15:01; HLA-B*35:01; HLA-C*03:04; HLA-C*04:01; HLA-DPA1*01:03/DPB1*02:01; HLA-DPA1*01:03/DPB1*09:01; HLA-DPA1*02:01/DPB1*02:01; HLA-DPA1*02:01/DPB1*09:01; HLA-DQA1*01:01/DQB1*03:01; HLA-DQA1*01:01/DQB1*05:01; HLA-DQA1*05:05/DQB1*03:01; HLA-DQA1*05:05/DQB1*05:01; HLA-DRB1*01:01; HLA-DRB1*12:01; HLA-DRB3*02:02
486821	1375565	VTAQIALQPALKFNG	15	78	92	P04179	reviewed	Homo sapiens	34357683	2021	2	unknown
249459	1214009	FPENLRHLKNTMETI	15	162	176	P04233	reviewed	Homo sapiens	33858848	2021	2	HLA-A*01:01; HLA-A*03:01; HLA-B*07:02; HLA-B*07:06; HLA-C*07:02; HLA-C*15:05; HLA-DPA1*01:03/DPB1*04:01; HLA-DPA1*01:03/DPB1*04:01; HLA-DPA1*01:03/DPB1*104:01; HLA-DPA1*01:03/DPB1*104:01; HLA-DQA1*01:02/DQB1*03:02; HLA-DQA1*01:02/DQB1*06:02; HLA-DQA1*03:03/DQB1*03:02; HLA-DQA1*03:03/DQB1*06:02; HLA-DRB1*04:05; HLA-DRB1*15:01; HLA-DRB4*01:03; HLA-DRB5*01:01
284939	1206644	ENLRHLKNTMETIDW	15	164	178	P04233	reviewed	Homo sapiens	33858848	2021	2	HLA-A*24:02; HLA-A*25:01; HLA-B*18:01; HLA-B*41:01; HLA-C*12:03; HLA-C*17:01; HLA-DPA1*01:03/DPB1*02:01; HLA-DPA1*01:03/DPB1*09:01; HLA-DPA1*02:01/DPB1*02:01; HLA-DPA1*02:01/DPB1*09:01; HLA-DQA1*01:02/DQB1*02:02; HLA-DQA1*01:02/DQB1*06:02; HLA-DQA1*03:03/DQB1*02:02; HLA-DQA1*03:03/DQB1*06:02; HLA-DRB1*04:05; HLA-DRB1*15:01; HLA-DRB4*01:03; HLA-DRB5*01:01
297956	1284928	TAYFLYQQQGRLDKL	15	67	81	P04233	reviewed	Homo sapiens	33858848	2021	2	HLA-DRB1*13:02;HLA-DRB3*03:01
414903	1728765	DDQRDLISNNEQLPM	15	18	32	P04233	reviewed	Homo sapiens	34357683	2021	2	unknown
252442	1099776	GQSGAGNNWAKGHYT	15	93	107	P04350	reviewed	Homo sapiens	33858848	2021	2	HLA-A*03:01; HLA-A*24:02; HLA-B*35:03; HLA-B*45:01; HLA-C*04:01; HLA-C*16:01; HLA-DPA1*01:03/DPB1*02:01; HLA-DQA1*01:01/DQB1*05:03; HLA-DQA1*01:01/DQB1*06:02; HLA-DQA1*01:02/DQB1*05:03; HLA-DQA1*01:02/DQB1*06:02; HLA-DRB1*14:54; HLA-DRB1*15:01; HLA-DRB3*02:02; HLA-DRB5*01:01
312609	1262671	NSTAIQELFKRISEQ	15	370	384	P04350	reviewed	Homo sapiens	33858848	2021	2	HLA-A*02:01; HLA-A*26:08; HLA-B*15:01; HLA-B*44:02; HLA-C*03:04; HLA-C*05:01; HLA-DPA1*01:03/DPB1*02:01; HLA-DPA1*01:03/DPB1*02:01; HLA-DPA1*01:03/DPB1*04:01; HLA-DPA1*01:03/DPB1*04:01; HLA-DQA1*01:02/DQB1*03:01; HLA-DQA1*01:02/DQB1*06:02; HLA-DQA1*05:05/DQB1*03:01; HLA-DQA1*05:05/DQB1*06:02; HLA-DRB1*11:01; HLA-DRB1*15:01; HLA-DRB3*02:02; HLA-DRB5*01:01
270308	1275618	SEGPLKGILGYTEHQ	15	266	280	P04406	reviewed	Homo sapiens	33858848	2021	2	HLA-A*02:05; HLA-A*11:01; HLA-B*40:02; HLA-B*58:01; HLA-C*02:02; HLA-C*07:01; HLA-DPA1*01:03/DPB1*02:01; HLA-DPA1*01:03/DPB1*04:02; HLA-DQA1*01:01/DQB1*05:01; HLA-DQA1*01:01/DQB1*06:02; HLA-DQA1*01:02/DQB1*05:01; HLA-DQA1*01:02/DQB1*06:02; HLA-DRB1*10:01; HLA-DRB1*15:01; HLA-DRB5*01:01
374532	537105	NIIPASTGAAKAVGK	15	205	219	P04406	reviewed	Homo sapiens	33858848	2021	2	HLA-DRB1*04:03;HLA-DRB1*07:01;HLA-DQB1*03:03;HLA-DQB1*03:05;HLA-DPB1*04:01;HLA-DPB1*14:01
428444	1604232	FNSGKVDIVAINDPF	15	23	37	P04406	reviewed	Homo sapiens	34357683	2021	2	unknown
493583	1855383	AFRVPTANVSVVDLT	15	232	246	P04406	reviewed	Homo sapiens	34433824	2021	2	HLA-DPB1*02:01;HLA-DPB1*17:01;HLA-DQB1*02:02;HLA-DQB1*03:01;HLA-DRB1*07:01;HLA-DRB1*13:05
495437	1857819	IIPASTGAAKAVGKV	15	206	220	P04406	reviewed	Homo sapiens	34433824	2021	2	HLA-DPB1*02:01;HLA-DPB1*17:01;HLA-DQB1*02:02;HLA-DQB1*03:01;HLA-DRB1*07:01;HLA-DRB1*13:05
522402	1600559	DIKKVVKQASEGPLK	15	257	271	P04406	reviewed	Homo sapiens	33592498	2021	2	HLA-DRB1*09:01;HLA-DRB4*01:03
260779	1183939	AEQLRAYLDGTCVEW	15	177	191	P04439	reviewed	Homo sapiens	33858848	2021	2	HLA-DRB1*15:01;HLA-DRB5*01:01
492007	1157503	LNEDLRSWTAADMAA	15	150	164	P04439	reviewed	Homo sapiens	34433824	2021	2	unknown
428166	1604154	FLERYIYNREEFARF	15	53	67	P04440	reviewed	Homo sapiens	34357683	2021	2	unknown
355907	1235147	IQSIMAIVKAMGNLQ	15	78	92	P04899	reviewed	Homo sapiens	33858848	2021	2	HLA-A*02:01; HLA-A*26:08; HLA-B*15:01; HLA-B*44:02; HLA-C*03:04; HLA-C*05:01; HLA-DPA1*01:03/DPB1*02:01; HLA-DPA1*01:03/DPB1*02:01; HLA-DPA1*01:03/DPB1*04:01; HLA-DPA1*01:03/DPB1*04:01; HLA-DQA1*01:02/DQB1*03:01; HLA-DQA1*01:02/DQB1*06:02; HLA-DQA1*05:05/DQB1*03:01; HLA-DQA1*05:05/DQB1*06:02; HLA-DRB1*11:01; HLA-DRB1*15:01; HLA-DRB3*02:02; HLA-DRB5*01:01
413170	1599521	ASYIQSKFEDLNKRK	15	301	315	P04899	reviewed	Homo sapiens	34357683	2021	2	unknown
526032	1237540	IYTHFTCATDTKNVQ	15	320	334	P04899	reviewed	Homo sapiens	33592498	2021	2	unknown
238944	1305314	YLTAEILELAGNAAR	15	58	72	P04908	reviewed	Homo sapiens	33858848	2021	2	HLA-A*03:01; HLA-A*29:02; HLA-B*07:02; HLA-B*44:03; HLA-C*07:02; HLA-C*16:01; HLA-DPA1*01:03/DPB1*04:01; HLA-DPA1*01:03/DPB1*14:01; HLA-DPA1*02:01/DPB1*04:01; HLA-DPA1*02:01/DPB1*14:01; HLA-DQA1*01:01/DQB1*05:01; HLA-DQA1*01:01/DQB1*06:02; HLA-DQA1*01:02/DQB1*05:01; HLA-DQA1*01:02/DQB1*06:02; HLA-DRB1*01:01; HLA-DRB1*15:01; HLA-DRB5*01:01
617107	1906016	KKSIAYTLTSNIPEI	15	773	787	P05023	reviewed	Homo sapiens	33968037	2021	2	HLA-DRB1*07:01
251156	1265519	PVNGEFSLDDLQPWH	15	608	622	P05067	reviewed	Homo sapiens	33858848	2021	2	HLA-A*01:01; HLA-A*02:01; HLA-B*08:01; HLA-B*44:02; HLA-C*07:01; HLA-C*07:04; HLA-DPA1*01:03/DPB1*01:01; HLA-DPA1*01:03/DPB1*03:01; HLA-DPA1*02:01/DPB1*01:01; HLA-DPA1*02:01/DPB1*03:01; HLA-DQA1*05:01/DQB1*02:01; HLA-DQA1*05:01/DQB1*03:01; HLA-DRB1*03:01; HLA-DRB1*11:01; HLA-DRB3*01:01; HLA-DRB3*02:02
282529	1214525	FQEKVESLEQEAANE	15	435	449	P05067	reviewed	Homo sapiens	33858848	2021	2	HLA-A*24:02; HLA-A*30:01; HLA-B*13:02; HLA-B*35:08; HLA-C*04:01; HLA-C*06:02; HLA-DPA1*01:03/DPB1*03:01; HLA-DPA1*01:03/DPB1*04:02; HLA-DQA1*02:01/DQB1*02:02; HLA-DRB1*07:01; HLA-DRB4*01:03
288398	1267260	QPVTIQNWCKRGRKQ	15	90	104	P05067	reviewed	Homo sapiens	33858848	2021	2	HLA-A*01:01; HLA-A*69:01; HLA-B*37:01; HLA-B*49:01; HLA-C*06:02; HLA-C*07:01; HLA-DPA1*01:03/DPB1*03:01; HLA-DPA1*01:03/DPB1*04:01; HLA-DQA1*01:02/DQB1*03:03; HLA-DQA1*01:02/DQB1*06:04; HLA-DQA1*02:01/DQB1*03:03; HLA-DQA1*02:01/DQB1*06:04; HLA-DRB1*07:01; HLA-DRB1*13:02; HLA-DRB3*03:01; HLA-DRB4*01:03
310340	497332	AKERLEAKHRERMSQ	15	394	408	P05067	reviewed	Homo sapiens	33858848	2021	2	HLA-A*01:01; HLA-A*69:01; HLA-B*37:01; HLA-B*49:01; HLA-C*06:02; HLA-C*07:01; HLA-DPA1*01:03/DPB1*03:01; HLA-DPA1*01:03/DPB1*04:01; HLA-DQA1*01:02/DQB1*03:03; HLA-DQA1*01:02/DQB1*06:04; HLA-DQA1*02:01/DQB1*03:03; HLA-DQA1*02:01/DQB1*06:04; HLA-DRB1*07:01; HLA-DRB1*13:02; HLA-DRB3*03:01; HLA-DRB4*01:03
334164	1206801	ENYITALQAVPPRPR	15	474	488	P05067	reviewed	Homo sapiens	33858848	2021	2	HLA-A*01:01; HLA-A*25:01; HLA-B*13:02; HLA-B*39:01; HLA-C*06:02; HLA-C*12:03; HLA-DPA1*01:03/DPB1*02:01; HLA-DPA1*01:03/DPB1*17:01; HLA-DPA1*02:01/DPB1*02:01; HLA-DPA1*02:01/DPB1*17:01; HLA-DQA1*01:02/DQB1*05:01; HLA-DQA1*01:02/DQB1*05:02; HLA-DQA1*01:05/DQB1*05:01; HLA-DQA1*01:05/DQB1*05:02; HLA-DRB1*10:01; HLA-DRB1*16:01; HLA-DRB5*02:02
372386	1207795	ERHLSKMQQNGYENP	15	746	760	P05067	reviewed	Homo sapiens	33858848	2021	2	HLA-A*02:01; HLA-A*11:01; HLA-B*15:01; HLA-B*35:01; HLA-C*03:04; HLA-C*04:01; HLA-DPA1*01:03/DPB1*02:01; HLA-DPA1*01:03/DPB1*09:01; HLA-DPA1*02:01/DPB1*02:01; HLA-DPA1*02:01/DPB1*09:01; HLA-DQA1*01:01/DQB1*03:01; HLA-DQA1*01:01/DQB1*05:01; HLA-DQA1*05:05/DQB1*03:01; HLA-DQA1*05:05/DQB1*05:01; HLA-DRB1*01:01; HLA-DRB1*12:01; HLA-DRB3*02:02
405576	540892	AEFRHDSGYEVHHQK	15	673	687	P05067	reviewed	Homo sapiens	33936100	2021	2	unknown
426114	1603448	ESDNVDSADAEEDDS	15	192	206	P05067	reviewed	Homo sapiens	34357683	2021	2	unknown
472455	1619135	SDNVDSADAEEDDSD	15	193	207	P05067	reviewed	Homo sapiens	34357683	2021	2	unknown
478542	1621514	TKEGILQYCQEVYPE	15	65	79	P05067	reviewed	Homo sapiens	34357683	2021	2	unknown
237388	1255221	LSMFIAAPYEKEVPL	15	256	270	P05121	reviewed	Homo sapiens	33858848	2021	2	HLA-DRB1*11:01;HLA-DRB1*15:01;HLA-DQB1*03:01;HLA-DQB1*06:02;HLA-DPB1*01:01;HLA-DPB1*04:01
504853	1614977	NKDEISTTDAIFVQR	15	110	124	P05121	reviewed	Homo sapiens	33592498	2021	2	HLA-DQB1*02:02;HLA-DQB1*06:02;HLA-DRB1*07:01;HLA-DRB1*15:01
354153	1226300	GVAAAISKTAVAPIE	15	16	30	P05141	reviewed	Homo sapiens	33858848	2021	2	HLA-DRB1*03:02;HLA-DRB1*11:01;HLA-DRB1*04:01;HLA-DRB1*07:01;HLA-DRB1*01:01;HLA-DRB1*16:01;HLA-DRB1*15:01;HLA-DRB1*11:03;HLA-DRB1*13:01;HLA-DRB1*03:01;HLA-DRB1*03:147
461989	1261008	NLANVIRYFPTQALN	15	74	88	P05141	reviewed	Homo sapiens	34357683	2021	2	unknown
481022	1622360	TVTAVAGLTSYPFDT	15	219	233	P05141	reviewed	Homo sapiens	34357683	2021	2	unknown
500771	1605440	GKAFFKGAWSNVLRG	15	267	281	P05141	reviewed	Homo sapiens	33592498	2021	2	unknown
303709	1292361	VDFSLKLYHAFSAMK	15	147	161	P05155	reviewed	Homo sapiens	33858848	2021	2	HLA-A*01:01; HLA-A*03:01; HLA-B*07:02; HLA-B*07:06; HLA-C*07:02; HLA-C*15:05; HLA-DPA1*01:03/DPB1*04:01; HLA-DPA1*01:03/DPB1*04:01; HLA-DPA1*01:03/DPB1*104:01; HLA-DPA1*01:03/DPB1*104:01; HLA-DQA1*01:02/DQB1*03:02; HLA-DQA1*01:02/DQB1*06:02; HLA-DQA1*03:03/DQB1*03:02; HLA-DQA1*03:03/DQB1*06:02; HLA-DRB1*04:05; HLA-DRB1*15:01; HLA-DRB4*01:03; HLA-DRB5*01:01
276481	1262968	NVAKNVIMFLGDGMG	15	49	63	P05186	reviewed	Homo sapiens	33858848	2021	2	HLA-DRB1*11:01;HLA-DRB1*15:01;HLA-DQB1*03:01;HLA-DQB1*06:02;HLA-DPB1*01:01;HLA-DPB1*04:01
353726	1196429	DKFPFVALSKTYNTN	15	90	104	P05186	reviewed	Homo sapiens	33858848	2021	2	HLA-DRB1*11:01;HLA-DRB1*15:01;HLA-DQB1*03:01;HLA-DQB1*06:02;HLA-DPB1*02:01;HLA-DPB1*16:01;HLA-DPB1*01:01;HLA-DPB1*04:01
268338	1245163	KTFLTVYWTPERVEL	15	104	118	P05362	reviewed	Homo sapiens	33858848	2021	2	HLA-DRB1*16:01;HLA-DRB5*02:02
324316	1186793	AKVTLNGVPAQPLGP	15	338	352	P05362	reviewed	Homo sapiens	33858848	2021	2	HLA-DRB1*07:01
364223	1198625	DPSAFVAAAPVAAAT	15	271	285	P05388	reviewed	Homo sapiens	33858848	2021	2	HLA-DPB1*02:01;HLA-DPB1*17:01;HLA-DQB1*02:02;HLA-DQB1*03:01;HLA-DRB1*07:01;HLA-DRB1*13:05
313363	668658	KSAVTTVVNPKYEGK	15	784	798	P05556	reviewed	Homo sapiens	33858848	2021	2	HLA-A*02:01; HLA-A*23:01; HLA-B*27:05; HLA-B*50:01; HLA-C*02:02; HLA-C*06:02; HLA-DPA1*01:03/DPB1*03:01; HLA-DPA1*01:03/DPB1*04:01; HLA-DPA1*02:02/DPB1*03:01; HLA-DPA1*02:02/DPB1*04:01; HLA-DQA1*01:03/DQB1*02:02; HLA-DQA1*01:03/DQB1*06:03; HLA-DQA1*02:01/DQB1*02:02; HLA-DQA1*02:01/DQB1*06:03; HLA-DRB1*07:01; HLA-DRB1*13:01; HLA-DRB3*01:01; HLA-DRB4*01:01
420139	1601292	DSDSFKIRPLGFTEE	15	439	453	P05556	reviewed	Homo sapiens	34357683	2021	2	unknown
504217	1613212	LPQPVQPDPVSHCKE	15	679	693	P05556	reviewed	Homo sapiens	33592498	2021	2	HLA-DQB1*02:01;HLA-DQB1*02:02;HLA-DRB1*03:01;HLA-DRB1*07:01
344473	1223952	GPVTHEIFENNVVHL	15	855	869	P06213	reviewed	Homo sapiens	33858848	2021	2	HLA-DRB1*13:02;HLA-DRB3*03:01
299941	1304650	YKGGTSREGGQTAPA	15	547	561	P06396	reviewed	Homo sapiens	33858848	2021	2	HLA-DRB1*11:01;HLA-DRB1*15:01;HLA-DQB1*03:01;HLA-DQB1*06:02;HLA-DPB1*01:01;HLA-DPB1*04:01
310065	440875	SVLPEGGETPLFKQF	15	378	392	P06396	reviewed	Homo sapiens	33858848	2021	2	HLA-A*02:01; HLA-A*23:01; HLA-B*27:05; HLA-B*50:01; HLA-C*02:02; HLA-C*06:02; HLA-DPA1*01:03/DPB1*03:01; HLA-DPA1*01:03/DPB1*04:01; HLA-DPA1*02:02/DPB1*03:01; HLA-DPA1*02:02/DPB1*04:01; HLA-DQA1*01:03/DQB1*02:02; HLA-DQA1*01:03/DQB1*06:03; HLA-DQA1*02:01/DQB1*02:02; HLA-DQA1*02:01/DQB1*06:03; HLA-DRB1*07:01; HLA-DRB1*13:01; HLA-DRB3*01:01; HLA-DRB4*01:01
357837	1266661	QIWRVEKFDLVPVPT	15	69	83	P06396	reviewed	Homo sapiens	33858848	2021	2	HLA-DQB1*02:02;HLA-DQB1*06:02;HLA-DRB1*07:01;HLA-DRB1*15:01
483892	1841518	VLGPKPALPAGTEDT	15	273	287	P06396	reviewed	Homo sapiens	34357683	2021	2	HLA-DPB1*02:01;HLA-DPB1*17:01;HLA-DQB1*02:02;HLA-DQB1*03:01;HLA-DRB1*07:01;HLA-DRB1*13:05
366451	1249614	LGRIMNVIGEPIDER	15	141	155	P06576	reviewed	Homo sapiens	33858848	2021	2	HLA-DRB1*07:01
263056	1206251	ELRRSLAPYAQDTQE	15	218	232	P06727	reviewed	Homo sapiens	33858848	2021	2	HLA-DRB1*11:01;HLA-DRB1*15:01;HLA-DQB1*03:01;HLA-DQB1*06:02;HLA-DPB1*01:01;HLA-DPB1*04:01
249552	1066321	DYPVVSIEDPFDQDD	15	286	300	P06733	reviewed	Homo sapiens	33858848	2021	2	HLA-A*01:01; HLA-A*03:01; HLA-B*07:02; HLA-B*07:06; HLA-C*07:02; HLA-C*15:05; HLA-DPA1*01:03/DPB1*04:01; HLA-DPA1*01:03/DPB1*04:01; HLA-DPA1*01:03/DPB1*104:01; HLA-DPA1*01:03/DPB1*104:01; HLA-DQA1*01:02/DQB1*03:02; HLA-DQA1*01:02/DQB1*06:02; HLA-DQA1*03:03/DQB1*03:02; HLA-DQA1*03:03/DQB1*06:02; HLA-DRB1*04:05; HLA-DRB1*15:01; HLA-DRB4*01:03; HLA-DRB5*01:01
278853	1232697	IKDYPVVSIEDPFDQ	15	284	298	P06733	reviewed	Homo sapiens	33858848	2021	2	HLA-A*01:01; HLA-A*03:01; HLA-B*07:02; HLA-B*07:06; HLA-C*07:02; HLA-C*15:05; HLA-DPA1*01:03/DPB1*04:01; HLA-DPA1*01:03/DPB1*04:01; HLA-DPA1*01:03/DPB1*104:01; HLA-DPA1*01:03/DPB1*104:01; HLA-DQA1*01:02/DQB1*03:02; HLA-DQA1*01:02/DQB1*06:02; HLA-DQA1*03:03/DQB1*03:02; HLA-DQA1*03:03/DQB1*06:02; HLA-DRB1*04:05; HLA-DRB1*15:01; HLA-DRB4*01:03; HLA-DRB5*01:01
297436	536268	IKEKYGKDATNVGDE	15	196	210	P06733	reviewed	Homo sapiens	33858848	2021	2	HLA-DRB1*03:02;HLA-DRB1*11:01;HLA-DRB1*04:01;HLA-DRB1*07:01;HLA-DRB1*01:01;HLA-DRB1*16:01;HLA-DRB1*15:01;HLA-DRB1*11:03;HLA-DRB1*13:01;HLA-DRB1*03:01;HLA-DRB1*03:147
359127	1182696	ADLAGNSEVILPVPA	15	135	149	P06733	reviewed	Homo sapiens	33858848	2021	2	HLA-A*02:05; HLA-A*11:01; HLA-B*40:02; HLA-B*58:01; HLA-C*02:02; HLA-C*07:01; HLA-DPA1*01:03/DPB1*02:01; HLA-DPA1*01:03/DPB1*04:02; HLA-DQA1*01:01/DQB1*05:01; HLA-DQA1*01:01/DQB1*06:02; HLA-DQA1*01:02/DQB1*05:01; HLA-DQA1*01:02/DQB1*06:02; HLA-DRB1*10:01; HLA-DRB1*15:01; HLA-DRB5*01:01
401430	1577900	LLWHWDTTQSLKQLE	15	43	57	P06734	reviewed	Homo sapiens	33936100	2021	2	HLA-DRB1*04:01;HLA-DRB4*01:03
453734	1788713	LLLLWHWDTTQSLKQ	15	41	55	P06734	reviewed	Homo sapiens	34357683	2021	2	HLA-DRB1*04:01;HLA-DRB4*01:03
254285	543017	ISMLIALPTESSTPL	15	251	265	P07093	reviewed	Homo sapiens	33858848	2021	2	HLA-A*01:01; HLA-A*25:01; HLA-B*13:02; HLA-B*39:01; HLA-C*06:02; HLA-C*12:03; HLA-DPA1*01:03/DPB1*02:01; HLA-DPA1*01:03/DPB1*17:01; HLA-DPA1*02:01/DPB1*02:01; HLA-DPA1*02:01/DPB1*17:01; HLA-DQA1*01:02/DQB1*05:01; HLA-DQA1*01:02/DQB1*05:02; HLA-DQA1*01:05/DQB1*05:01; HLA-DQA1*01:05/DQB1*05:02; HLA-DRB1*10:01; HLA-DRB1*16:01; HLA-DRB5*02:02
301402	1232510	IIPLLTDPKNHGLSD	15	160	174	P07099	reviewed	Homo sapiens	33858848	2021	2	HLA-A*01:01; HLA-A*02:01; HLA-B*08:01; HLA-B*44:02; HLA-C*07:01; HLA-C*07:04; HLA-DPA1*01:03/DPB1*01:01; HLA-DPA1*01:03/DPB1*03:01; HLA-DPA1*02:01/DPB1*01:01; HLA-DPA1*02:01/DPB1*03:01; HLA-DQA1*05:01/DQB1*02:01; HLA-DQA1*05:01/DQB1*03:01; HLA-DRB1*03:01; HLA-DRB1*11:01; HLA-DRB3*01:01; HLA-DRB3*02:02
307254	1278306	SKKGFNSVATARIFY	15	195	209	P07099	reviewed	Homo sapiens	33858848	2021	2	HLA-A*24:02; HLA-A*30:01; HLA-B*13:02; HLA-B*35:08; HLA-C*04:01; HLA-C*06:02; HLA-DPA1*01:03/DPB1*03:01; HLA-DPA1*01:03/DPB1*04:02; HLA-DQA1*02:01/DQB1*02:02; HLA-DRB1*07:01; HLA-DRB4*01:03
242611	1292918	VDYKNIHLEKKYVRR	15	697	711	P07333	reviewed	Homo sapiens	33858848	2021	2	HLA-DQB1*02:01;HLA-DQB1*02:02;HLA-DRB1*03:01;HLA-DRB1*07:01
268419	1201853	EAGRYSFLARNPGGW	15	375	389	P07333	reviewed	Homo sapiens	33858848	2021	2	HLA-DRB1*03:02;HLA-DRB1*11:01;HLA-DRB1*04:01;HLA-DRB1*07:01;HLA-DRB1*01:01;HLA-DRB1*16:01;HLA-DRB1*15:01;HLA-DRB1*11:03;HLA-DRB1*13:01;HLA-DRB1*03:01;HLA-DRB1*03:147
287139	1228477	HNNRYQKVLTLNLDQ	15	253	267	P07333	reviewed	Homo sapiens	33858848	2021	2	HLA-DQB1*02:01;HLA-DQB1*02:02;HLA-DRB1*03:01;HLA-DRB1*07:01
592701	848232	RKLMVALAKGRRAED	15	168	182	P07355	reviewed	Homo sapiens	33968037	2021	2	HLA-DPB1*02:01;HLA-DPB1*17:01;HLA-DQB1*02:02;HLA-DQB1*03:01;HLA-DRB1*07:01;HLA-DRB1*13:05
595021	1900103	INRVYKEMYKTDLEK	15	143	157	P07355	reviewed	Homo sapiens	33968037	2021	2	HLA-DPB1*02:01;HLA-DPB1*17:01;HLA-DQB1*02:02;HLA-DQB1*03:01;HLA-DRB1*07:01;HLA-DRB1*13:05
259444	1201920	EAITFKKLVKGHAYS	15	261	275	P07384	reviewed	Homo sapiens	33858848	2021	2	HLA-DPB1*02:01;HLA-DPB1*17:01;HLA-DQB1*02:02;HLA-DQB1*03:01;HLA-DRB1*07:01;HLA-DRB1*13:05
309703	290955	FLHWYTGEGMDEMEF	15	394	408	P07437	reviewed	Homo sapiens	33858848	2021	2	HLA-A*03:01; HLA-A*24:02; HLA-B*35:03; HLA-B*45:01; HLA-C*04:01; HLA-C*16:01; HLA-DPA1*01:03/DPB1*02:01; HLA-DQA1*01:01/DQB1*05:03; HLA-DQA1*01:01/DQB1*06:02; HLA-DQA1*01:02/DQB1*05:03; HLA-DQA1*01:02/DQB1*06:02; HLA-DRB1*14:54; HLA-DRB1*15:01; HLA-DRB3*02:02; HLA-DRB5*01:01
408775	1126074	ADLRKLAVNMVPFPR	15	248	262	P07437	reviewed	Homo sapiens	34357683	2021	2	unknown
317081	1235232	IQVVYLHNNNISVVG	15	294	308	P07585	reviewed	Homo sapiens	33858848	2021	2	HLA-DRB1*11:01;HLA-DRB1*15:01;HLA-DQB1*03:01;HLA-DQB1*06:02;HLA-DPB1*01:01;HLA-DPB1*04:01
317234	1195359	DGNKISRVDAASLKG	15	229	243	P07585	reviewed	Homo sapiens	33858848	2021	2	HLA-A*24:02; HLA-A*30:01; HLA-B*13:02; HLA-B*35:08; HLA-C*04:01; HLA-C*06:02; HLA-DPA1*01:03/DPB1*03:01; HLA-DPA1*01:03/DPB1*04:02; HLA-DQA1*02:01/DQB1*02:02; HLA-DRB1*07:01; HLA-DRB4*01:03
317099	1225656	GSSILSILLEEVSPE	15	365	379	P07602	reviewed	Homo sapiens	33858848	2021	2	HLA-A*01:01; HLA-A*03:01; HLA-B*07:02; HLA-B*07:06; HLA-C*07:02; HLA-C*15:05; HLA-DPA1*01:03/DPB1*04:01; HLA-DPA1*01:03/DPB1*04:01; HLA-DPA1*01:03/DPB1*104:01; HLA-DPA1*01:03/DPB1*104:01; HLA-DQA1*01:02/DQB1*03:02; HLA-DQA1*01:02/DQB1*06:02; HLA-DQA1*03:03/DQB1*03:02; HLA-DQA1*03:03/DQB1*06:02; HLA-DRB1*04:05; HLA-DRB1*15:01; HLA-DRB4*01:03; HLA-DRB5*01:01
398853	1576021	KEILDAFDKMCSKLP	15	336	350	P07602	reviewed	Homo sapiens	33936100	2021	2	HLA-DRB1*11:01;HLA-DRB3*02:02
401236	1576550	KQLESNKIPELDMTE	15	152	166	P07602	reviewed	Homo sapiens	33936100	2021	2	unknown
405147	1581608	NHQKQLESNKIPELD	15	149	163	P07602	reviewed	Homo sapiens	33936100	2021	2	unknown
340924	1277517	SHRGILIDTSRHYLP	15	201	215	P07686	reviewed	Homo sapiens	33858848	2021	2	HLA-DRB1*03:01;HLA-DRB3*01:01
349433	1279811	SNPKIQDFMRQKGFG	15	363	377	P07686	reviewed	Homo sapiens	33858848	2021	2	HLA-A*02:01; HLA-A*23:01; HLA-B*27:05; HLA-B*50:01; HLA-C*02:02; HLA-C*06:02; HLA-DPA1*01:03/DPB1*03:01; HLA-DPA1*01:03/DPB1*04:01; HLA-DPA1*02:02/DPB1*03:01; HLA-DPA1*02:02/DPB1*04:01; HLA-DQA1*01:03/DQB1*02:02; HLA-DQA1*01:03/DQB1*06:03; HLA-DQA1*02:01/DQB1*02:02; HLA-DQA1*02:01/DQB1*06:03; HLA-DRB1*07:01; HLA-DRB1*13:01; HLA-DRB3*01:01; HLA-DRB4*01:01
457301	1613740	LSHVYTPNDVRMVIE	15	262	276	P07686	reviewed	Homo sapiens	34357683	2021	2	unknown
458147	1614048	LVKEPVAVLKANRVW	15	152	166	P07686	reviewed	Homo sapiens	34357683	2021	2	unknown
235883	1219593	GGAPTFNVTVTKTDK	15	94	108	P07737	reviewed	Homo sapiens	33858848	2021	2	HLA-DQB1*03:03;HLA-DQB1*04:02;HLA-DRB1*08:01;HLA-DRB1*09:01
316719	1195100	DGEFSMDLRTKSTGG	15	81	95	P07737	reviewed	Homo sapiens	33858848	2021	2	HLA-DQB1*02:01;HLA-DQB1*05:01;HLA-DRB1*01:01;HLA-DRB1*03:01
279223	1227137	GYNSYSVSNSEKDIM	15	226	240	P07858	reviewed	Homo sapiens	33858848	2021	2	HLA-DQB1*02:01;HLA-DQB1*02:02;HLA-DRB1*03:01;HLA-DRB1*07:01
323743	1306824	YSPTYKQDKHYGYNS	15	215	229	P07858	reviewed	Homo sapiens	33858848	2021	2	HLA-DQB1*02:01;HLA-DQB1*05:01;HLA-DRB1*01:01;HLA-DRB1*03:01
282290	1238882	KEDQTEYLEERRIKE	15	191	205	P07900	reviewed	Homo sapiens	33858848	2021	2	HLA-A*03:01; HLA-A*68:02; HLA-B*07:02; HLA-B*14:02; HLA-C*07:02; HLA-C*08:02; HLA-DPA1*01:03/DPB1*04:01; HLA-DPA1*01:03/DPB1*04:02; HLA-DQA1*04:01/DQB1*03:01; HLA-DQA1*04:01/DQB1*04:02; HLA-DQA1*05:05/DQB1*03:01; HLA-DQA1*05:05/DQB1*04:02; HLA-DRB1*08:01; HLA-DRB1*13:03; HLA-DRB3*01:01
352470	1199081	DQTEYLEERRIKEIV	15	193	207	P07900	reviewed	Homo sapiens	33858848	2021	2	HLA-DPB1*02:01;HLA-DPB1*17:01;HLA-DQB1*02:02;HLA-DQB1*03:01;HLA-DRB1*07:01;HLA-DRB1*13:05
443721	1772648	KADLINNLGTIAKSG	15	100	114	P07900	reviewed	Homo sapiens	34357683	2021	2	unknown
628764	1922146	QQSKILKVIRKNLVK	15	404	418	P07900	reviewed	Homo sapiens	33968037	2021	2	HLA-DRB1*14:01;HLA-DRB3*02:02
491074	239825	IPYPGRTNADVMTAL	15	442	456	P07948	reviewed	Homo sapiens	34433824	2021	2	HLA-DRB1*15:01;HLA-DRB5*01:01
325546	1279986	SPAFRIEDANLIPPV	15	56	70	P07996	reviewed	Homo sapiens	33858848	2021	2	HLA-DRB1*03:02;HLA-DRB1*11:01;HLA-DRB1*04:01;HLA-DRB1*07:01;HLA-DRB1*01:01;HLA-DRB1*16:01;HLA-DRB1*15:01;HLA-DRB1*11:03;HLA-DRB1*13:01;HLA-DRB1*03:01;HLA-DRB1*03:147
364995	1282536	SSPAFRIEDANLIPP	15	55	69	P07996	reviewed	Homo sapiens	33858848	2021	2	HLA-DRB1*03:02;HLA-DRB1*11:01;HLA-DRB1*04:01;HLA-DRB1*07:01;HLA-DRB1*01:01;HLA-DRB1*16:01;HLA-DRB1*15:01;HLA-DRB1*11:03;HLA-DRB1*13:01;HLA-DRB1*03:01;HLA-DRB1*03:147
460411	1799326	NCPYVPNANQADHDK	15	873	887	P07996	reviewed	Homo sapiens	34357683	2021	2	HLA-DRB1*11:01;HLA-DRB1*15:01;HLA-DQB1*03:01;HLA-DQB1*06:02;HLA-DPB1*02:01;HLA-DPB1*16:01;HLA-DPB1*01:01;HLA-DPB1*04:01
288047	1298315	VQRQQIRQTFKSHFG	15	396	410	P08133	reviewed	Homo sapiens	33858848	2021	2	HLA-DPB1*02:01;HLA-DPB1*17:01;HLA-DQB1*02:02;HLA-DQB1*03:01;HLA-DRB1*07:01;HLA-DRB1*13:05
315433	1221625	GKPIEASIRGELSGD	15	223	237	P08133	reviewed	Homo sapiens	33858848	2021	2	HLA-DRB1*14:01;HLA-DRB3*02:02
322891	1187129	ALIEILATRTNAEIR	15	457	471	P08133	reviewed	Homo sapiens	33858848	2021	2	HLA-DRB1*04:03;HLA-DRB1*07:01;HLA-DQB1*03:03;HLA-DQB1*03:05;HLA-DPB1*04:01;HLA-DPB1*14:01
323101	1198033	DNTLIRIMVSRSELD	15	271	285	P08133	reviewed	Homo sapiens	33858848	2021	2	HLA-A*01:01; HLA-A*03:01; HLA-B*07:02; HLA-B*07:06; HLA-C*07:02; HLA-C*15:05; HLA-DPA1*01:03/DPB1*04:01; HLA-DPA1*01:03/DPB1*04:01; HLA-DPA1*01:03/DPB1*104:01; HLA-DPA1*01:03/DPB1*104:01; HLA-DQA1*01:02/DQB1*03:02; HLA-DQA1*01:02/DQB1*06:02; HLA-DQA1*03:03/DQB1*03:02; HLA-DQA1*03:03/DQB1*06:02; HLA-DRB1*04:05; HLA-DRB1*15:01; HLA-DRB4*01:03; HLA-DRB5*01:01
329395	1210771	FDEYLKTTGKPIEAS	15	215	229	P08133	reviewed	Homo sapiens	33858848	2021	2	HLA-DPB1*02:01;HLA-DPB1*17:01;HLA-DQB1*02:02;HLA-DQB1*03:01;HLA-DRB1*07:01;HLA-DRB1*13:05
500774	1605449	GKDLIADLKYELTGK	15	67	81	P08133	reviewed	Homo sapiens	33592498	2021	2	HLA-DRB1*03:01;HLA-DRB3*01:01
320156	1255316	LSQARLLTSFLPAQL	15	435	449	P08195	reviewed	Homo sapiens	33858848	2021	2	HLA-A*01:01; HLA-A*02:01; HLA-B*08:01; HLA-B*44:02; HLA-C*07:01; HLA-C*07:04; HLA-DPA1*01:03/DPB1*01:01; HLA-DPA1*01:03/DPB1*03:01; HLA-DPA1*02:01/DPB1*01:01; HLA-DPA1*02:01/DPB1*03:01; HLA-DQA1*05:01/DQB1*02:01; HLA-DQA1*05:01/DQB1*03:01; HLA-DRB1*03:01; HLA-DRB1*11:01; HLA-DRB3*01:01; HLA-DRB3*02:02
408716	1182661	ADKNDKAVKDLVVLL	15	644	658	P08238	reviewed	Homo sapiens	34357683	2021	2	unknown
526204	1238885	KEDQTEYLEERRVKE	15	186	200	P08238	reviewed	Homo sapiens	33592498	2021	2	unknown
602419	1914578	LVDTGIGMTKADLIN	15	86	100	P08238	reviewed	Homo sapiens	33968037	2021	2	HLA-DRB1*07:01
605349	1207006	EPIGRGTKVILHLKE	15	173	187	P08238	reviewed	Homo sapiens	33968037	2021	2	HLA-DPB1*02:01;HLA-DPB1*17:01;HLA-DQB1*02:02;HLA-DQB1*03:01;HLA-DRB1*07:01;HLA-DRB1*13:05
242103	1288494	TPDLDPETVDDAFAR	15	132	146	P08253	reviewed	Homo sapiens	33858848	2021	2	HLA-A*24:02; HLA-A*30:01; HLA-B*13:02; HLA-B*35:08; HLA-C*04:01; HLA-C*06:02; HLA-DPA1*01:03/DPB1*03:01; HLA-DPA1*01:03/DPB1*04:02; HLA-DQA1*02:01/DQB1*02:02; HLA-DRB1*07:01; HLA-DRB4*01:03
346961	1235029	IQNLALRNTGMETPT	15	224	238	P08571	reviewed	Homo sapiens	33858848	2021	2	HLA-DQB1*03:03;HLA-DQB1*04:02;HLA-DRB1*08:01;HLA-DRB1*09:01
300764	1202068	EAPAIAIAVHSQDVS	15	1594	1608	P08572	reviewed	Homo sapiens	33858848	2021	2	HLA-A*03:01; HLA-A*68:02; HLA-B*07:02; HLA-B*14:02; HLA-C*07:02; HLA-C*08:02; HLA-DPA1*01:03/DPB1*04:01; HLA-DPA1*01:03/DPB1*04:02; HLA-DQA1*04:01/DQB1*03:01; HLA-DQA1*04:01/DQB1*04:02; HLA-DQA1*05:05/DQB1*03:01; HLA-DQA1*05:05/DQB1*04:02; HLA-DRB1*08:01; HLA-DRB1*13:03; HLA-DRB3*01:01
403189	1569463	EVVDIFQVVKALRKA	15	1193	1207	P08575	reviewed	Homo sapiens	33936100	2021	2	HLA-DRB1*13:01;HLA-DRB3*02:02
275429	1226154	GTRSVSHLRKVFDKY	15	199	213	P08758	reviewed	Homo sapiens	33858848	2021	2	HLA-A*03:01; HLA-A*68:02; HLA-B*07:02; HLA-B*14:02; HLA-C*07:02; HLA-C*08:02; HLA-DPA1*01:03/DPB1*04:01; HLA-DPA1*01:03/DPB1*04:02; HLA-DQA1*04:01/DQB1*03:01; HLA-DQA1*04:01/DQB1*04:02; HLA-DQA1*05:05/DQB1*03:01; HLA-DQA1*05:05/DQB1*04:02; HLA-DRB1*08:01; HLA-DRB1*13:03; HLA-DRB3*01:01
338766	1251010	LLAVVKSIRSIPAYL	15	237	251	P08758	reviewed	Homo sapiens	33858848	2021	2	HLA-A*01:01; HLA-A*25:01; HLA-B*13:02; HLA-B*39:01; HLA-C*06:02; HLA-C*12:03; HLA-DPA1*01:03/DPB1*02:01; HLA-DPA1*01:03/DPB1*17:01; HLA-DPA1*02:01/DPB1*02:01; HLA-DPA1*02:01/DPB1*17:01; HLA-DQA1*01:02/DQB1*05:01; HLA-DQA1*01:02/DQB1*05:02; HLA-DQA1*01:05/DQB1*05:01; HLA-DQA1*01:05/DQB1*05:02; HLA-DRB1*10:01; HLA-DRB1*16:01; HLA-DRB5*02:02
303156	1113978	RAAVPSGASTGIYEA	15	32	46	P09104	reviewed	Homo sapiens	33858848	2021	2	HLA-A*02:05; HLA-A*11:01; HLA-B*40:02; HLA-B*58:01; HLA-C*02:02; HLA-C*07:01; HLA-DPA1*01:03/DPB1*02:01; HLA-DPA1*01:03/DPB1*04:02; HLA-DQA1*01:01/DQB1*05:01; HLA-DQA1*01:01/DQB1*06:02; HLA-DQA1*01:02/DQB1*05:01; HLA-DQA1*01:02/DQB1*06:02; HLA-DRB1*10:01; HLA-DRB1*15:01; HLA-DRB5*01:01
330813	1187002	ALELVKEAIDKAGYT	15	223	237	P09104	reviewed	Homo sapiens	33858848	2021	2	HLA-A*02:01; HLA-A*68:02; HLA-B*14:02; HLA-B*27:05; HLA-C*02:02; HLA-C*08:02; HLA-DPA1*01:03/DPB1*02:01; HLA-DPA1*02:01/DPB1*02:01; HLA-DQA1*03:02/DQB1*03:01; HLA-DQA1*03:02/DQB1*03:02; HLA-DQA1*05:05/DQB1*03:01; HLA-DQA1*05:05/DQB1*03:02; HLA-DRB1*04:01; HLA-DRB1*13:03; HLA-DRB3*01:01; HLA-DRB4*01:03
499036	1066321	DYPVVSIEDPFDQDD	15	286	300	P09104	reviewed	Homo sapiens	33592498	2021	2	unknown
367404	1262822	NTILRHLGRTLGLYG	15	67	81	P09211	reviewed	Homo sapiens	33858848	2021	2	HLA-A*02:01; HLA-A*26:08; HLA-B*15:01; HLA-B*44:02; HLA-C*03:04; HLA-C*05:01; HLA-DPA1*01:03/DPB1*02:01; HLA-DPA1*01:03/DPB1*02:01; HLA-DPA1*01:03/DPB1*04:01; HLA-DPA1*01:03/DPB1*04:01; HLA-DQA1*01:02/DQB1*03:01; HLA-DQA1*01:02/DQB1*06:02; HLA-DQA1*05:05/DQB1*03:01; HLA-DQA1*05:05/DQB1*06:02; HLA-DRB1*11:01; HLA-DRB1*15:01; HLA-DRB3*02:02; HLA-DRB5*01:01
298484	1255030	LSHTELAPLRAPLIP	15	247	261	P09486	reviewed	Homo sapiens	33858848	2021	2	HLA-A*02:01; HLA-A*11:01; HLA-B*15:01; HLA-B*35:01; HLA-C*03:04; HLA-C*04:01; HLA-DPA1*01:03/DPB1*02:01; HLA-DPA1*01:03/DPB1*09:01; HLA-DPA1*02:01/DPB1*02:01; HLA-DPA1*02:01/DPB1*09:01; HLA-DQA1*01:01/DQB1*03:01; HLA-DQA1*01:01/DQB1*05:01; HLA-DQA1*05:05/DQB1*03:01; HLA-DQA1*05:05/DQB1*05:01; HLA-DRB1*01:01; HLA-DRB1*12:01; HLA-DRB3*02:02
300432	1235623	IRTAYKSTIGRDLID	15	52	66	P09525	reviewed	Homo sapiens	33858848	2021	2	HLA-A*01:01; HLA-A*69:01; HLA-B*37:01; HLA-B*49:01; HLA-C*06:02; HLA-C*07:01; HLA-DPA1*01:03/DPB1*03:01; HLA-DPA1*01:03/DPB1*04:01; HLA-DQA1*01:02/DQB1*03:03; HLA-DQA1*01:02/DQB1*06:04; HLA-DQA1*02:01/DQB1*03:03; HLA-DQA1*02:01/DQB1*06:04; HLA-DRB1*07:01; HLA-DRB1*13:02; HLA-DRB3*03:01; HLA-DRB4*01:03
236873	1234479	IPNIYAIGDVVAGPM	15	347	361	P09622	reviewed	Homo sapiens	33858848	2021	2	HLA-DRB1*04:03;HLA-DRB1*07:01;HLA-DQB1*03:03;HLA-DQB1*03:05;HLA-DPB1*04:01;HLA-DPB1*14:01
429093	1604355	FRKKQIEELKGQEVS	15	62	76	P09936	reviewed	Homo sapiens	34357683	2021	2	unknown
250183	1194900	DFNSYVRVTASDPLD	15	973	987	P0C0L4	reviewed	Homo sapiens	33858848	2021	2	HLA-DRB1*11:01;HLA-DRB1*15:01;HLA-DQB1*03:01;HLA-DQB1*06:02;HLA-DPB1*01:01;HLA-DPB1*04:01
278292	1118633	SWYFVSSPFSLDLSK	15	359	373	P0C0L5	reviewed	Homo sapiens	33858848	2021	2	HLA-A*01:01; HLA-A*02:01; HLA-B*08:01; HLA-B*44:02; HLA-C*07:01; HLA-C*07:04; HLA-DPA1*01:03/DPB1*01:01; HLA-DPA1*01:03/DPB1*03:01; HLA-DPA1*02:01/DPB1*01:01; HLA-DPA1*02:01/DPB1*03:01; HLA-DQA1*05:01/DQB1*02:01; HLA-DQA1*05:01/DQB1*03:01; HLA-DRB1*03:01; HLA-DRB1*11:01; HLA-DRB3*01:01; HLA-DRB3*02:02
302475	1188192	APALWIETTAYALLH	15	1257	1271	P0C0L5	reviewed	Homo sapiens	33858848	2021	2	HLA-A*24:02; HLA-A*30:01; HLA-B*13:02; HLA-B*35:08; HLA-C*04:01; HLA-C*06:02; HLA-DPA1*01:03/DPB1*03:01; HLA-DPA1*01:03/DPB1*04:02; HLA-DQA1*02:01/DQB1*02:02; HLA-DRB1*07:01; HLA-DRB4*01:03
316729	883836	SRGQIVFMNREPKRT	15	511	525	P0C0L5	reviewed	Homo sapiens	33858848	2021	2	HLA-A*01:01; HLA-A*11:01; HLA-B*07:02; HLA-B*49:01; HLA-C*07:01; HLA-C*07:02; HLA-DPA1*01:03/DPB1*04:01; HLA-DQA1*01:01/DQB1*03:01; HLA-DQA1*01:01/DQB1*05:03; HLA-DQA1*05:05/DQB1*03:01; HLA-DQA1*05:05/DQB1*05:03; HLA-DRB1*11:01; HLA-DRB1*14:54; HLA-DRB3*02:02
340043	1247109	LAVFQDEGAEPLKQR	15	1153	1167	P0C0L5	reviewed	Homo sapiens	33858848	2021	2	HLA-A*03:01; HLA-A*29:02; HLA-B*07:02; HLA-B*44:03; HLA-C*07:02; HLA-C*16:01; HLA-DPA1*01:03/DPB1*04:01; HLA-DPA1*01:03/DPB1*14:01; HLA-DPA1*02:01/DPB1*04:01; HLA-DPA1*02:01/DPB1*14:01; HLA-DQA1*01:01/DQB1*05:01; HLA-DQA1*01:01/DQB1*06:02; HLA-DQA1*01:02/DQB1*05:01; HLA-DQA1*01:02/DQB1*06:02; HLA-DRB1*01:01; HLA-DRB1*15:01; HLA-DRB5*01:01
350201	1225711	GSVFLRNPSRNNVPC	15	54	68	P0C0L5	reviewed	Homo sapiens	33858848	2021	2	HLA-A*32:01; HLA-A*68:01; HLA-B*15:01; HLA-B*44:02; HLA-C*03:03; HLA-C*07:04; HLA-DQA1*05:05/DQB1*03:01; HLA-DRB1*13:03; HLA-DRB1*14:01
351010	1261337	NMGITDLQGLRLYVA	15	327	341	P0C0L5	reviewed	Homo sapiens	33858848	2021	2	HLA-A*03:01; HLA-A*29:02; HLA-B*07:02; HLA-B*44:03; HLA-C*07:02; HLA-C*16:01; HLA-DPA1*01:03/DPB1*04:01; HLA-DPA1*01:03/DPB1*14:01; HLA-DPA1*02:01/DPB1*04:01; HLA-DPA1*02:01/DPB1*14:01; HLA-DQA1*01:01/DQB1*05:01; HLA-DQA1*01:01/DQB1*06:02; HLA-DQA1*01:02/DQB1*05:01; HLA-DQA1*01:02/DQB1*06:02; HLA-DRB1*01:01; HLA-DRB1*15:01; HLA-DRB5*01:01
351354	1140588	FEVKKYVLPNFEVKI	15	231	245	P0C0L5	reviewed	Homo sapiens	33858848	2021	2	HLA-A*01:01; HLA-A*02:01; HLA-B*08:01; HLA-B*44:02; HLA-C*07:01; HLA-C*07:04; HLA-DPA1*01:03/DPB1*01:01; HLA-DPA1*01:03/DPB1*03:01; HLA-DPA1*02:01/DPB1*01:01; HLA-DPA1*02:01/DPB1*03:01; HLA-DQA1*05:01/DQB1*02:01; HLA-DQA1*05:01/DQB1*03:01; HLA-DRB1*03:01; HLA-DRB1*11:01; HLA-DRB3*01:01; HLA-DRB3*02:02
292463	241181	DNKKTRIIPRHLQLA	15	73	87	P0C0S8	reviewed	Homo sapiens	33858848	2021	2	HLA-A*24:02; HLA-A*25:01; HLA-B*18:01; HLA-B*41:01; HLA-C*12:03; HLA-C*17:01; HLA-DPA1*01:03/DPB1*02:01; HLA-DPA1*01:03/DPB1*09:01; HLA-DPA1*02:01/DPB1*02:01; HLA-DPA1*02:01/DPB1*09:01; HLA-DQA1*01:02/DQB1*02:02; HLA-DQA1*01:02/DQB1*06:02; HLA-DQA1*03:03/DQB1*02:02; HLA-DQA1*03:03/DQB1*06:02; HLA-DRB1*04:05; HLA-DRB1*15:01; HLA-DRB4*01:03; HLA-DRB5*01:01
482458	1839101	VEYTVNKGPASSNRD	15	146	160	P0CAP2	reviewed	Homo sapiens	34357683	2021	2	HLA-DPB1*02:01;HLA-DPB1*17:01;HLA-DQB1*02:02;HLA-DQB1*03:01;HLA-DRB1*07:01;HLA-DRB1*13:05
281650	1264788	PPSSEELQANKATLV	15	13	27	P0CF74	reviewed	Homo sapiens	33858848	2021	2	HLA-A*01:01; HLA-A*69:01; HLA-B*37:01; HLA-B*49:01; HLA-C*06:02; HLA-C*07:01; HLA-DPA1*01:03/DPB1*03:01; HLA-DPA1*01:03/DPB1*04:01; HLA-DQA1*01:02/DQB1*03:03; HLA-DQA1*01:02/DQB1*06:04; HLA-DQA1*02:01/DQB1*03:03; HLA-DQA1*02:01/DQB1*06:04; HLA-DRB1*07:01; HLA-DRB1*13:02; HLA-DRB3*03:01; HLA-DRB4*01:03
399003	1264788	PPSSEELQANKATLV	15	13	27	P0CG04	reviewed	Homo sapiens	33936100	2021	2	unknown
401754	1583626	PSSEELQANKATLVC	15	14	28	P0CG04	reviewed	Homo sapiens	33936100	2021	2	unknown
403445	1567140	EELQANKATLVCLIS	15	17	31	P0CG04	reviewed	Homo sapiens	33936100	2021	2	unknown
336268	537789	SGRTTGIVMDSGDGV	15	845	859	P0CG38	reviewed	Homo sapiens	33858848	2021	2	HLA-A*03:01; HLA-A*24:02; HLA-B*35:03; HLA-B*45:01; HLA-C*04:01; HLA-C*16:01; HLA-DPA1*01:03/DPB1*02:01; HLA-DQA1*01:01/DQB1*05:03; HLA-DQA1*01:01/DQB1*06:02; HLA-DQA1*01:02/DQB1*05:03; HLA-DQA1*01:02/DQB1*06:02; HLA-DRB1*14:54; HLA-DRB1*15:01; HLA-DRB3*02:02; HLA-DRB5*01:01
361306	844852	HFVEEFKRKHKKDIS	15	240	254	P0DMV8	reviewed	Homo sapiens	33858848	2021	2	HLA-A*02:01; HLA-A*23:01; HLA-B*27:05; HLA-B*50:01; HLA-C*02:02; HLA-C*06:02; HLA-DPA1*01:03/DPB1*03:01; HLA-DPA1*01:03/DPB1*04:01; HLA-DPA1*02:02/DPB1*03:01; HLA-DPA1*02:02/DPB1*04:01; HLA-DQA1*01:03/DQB1*02:02; HLA-DQA1*01:03/DQB1*06:03; HLA-DQA1*02:01/DQB1*02:02; HLA-DQA1*02:01/DQB1*06:03; HLA-DRB1*07:01; HLA-DRB1*13:01; HLA-DRB3*01:01; HLA-DRB4*01:01
526806	536549	KRAVRRLRTACERAK	15	257	271	P0DMV8	reviewed	Homo sapiens	33592498	2021	2	unknown
255163	1292064	VAVISYDGSNKYYAD	15	67	81	P0DP02	reviewed	Homo sapiens	33858848	2021	2	HLA-A*01:01; HLA-A*02:01; HLA-B*08:01; HLA-B*44:02; HLA-C*07:01; HLA-C*07:04; HLA-DPA1*01:03/DPB1*01:01; HLA-DPA1*01:03/DPB1*03:01; HLA-DPA1*02:01/DPB1*01:01; HLA-DPA1*02:01/DPB1*03:01; HLA-DQA1*05:01/DQB1*02:01; HLA-DQA1*05:01/DQB1*03:01; HLA-DRB1*03:01; HLA-DRB1*11:01; HLA-DRB3*01:01; HLA-DRB3*02:02
253629	1202994	EEEIREAFRVFDKDG	15	83	97	P0DP23	reviewed	Homo sapiens	33858848	2021	2	HLA-A*03:01; HLA-A*68:02; HLA-B*07:02; HLA-B*14:02; HLA-C*07:02; HLA-C*08:02; HLA-DPA1*01:03/DPB1*04:01; HLA-DPA1*01:03/DPB1*04:02; HLA-DQA1*04:01/DQB1*03:01; HLA-DQA1*04:01/DQB1*04:02; HLA-DQA1*05:05/DQB1*03:01; HLA-DQA1*05:05/DQB1*04:02; HLA-DRB1*08:01; HLA-DRB1*13:03; HLA-DRB3*01:01
303807	1275452	SEEEIREAFRVFDKD	15	82	96	P0DP23	reviewed	Homo sapiens	33858848	2021	2	HLA-A*03:01; HLA-A*68:02; HLA-B*07:02; HLA-B*14:02; HLA-C*07:02; HLA-C*08:02; HLA-DPA1*01:03/DPB1*04:01; HLA-DPA1*01:03/DPB1*04:02; HLA-DQA1*04:01/DQB1*03:01; HLA-DQA1*04:01/DQB1*04:02; HLA-DQA1*05:05/DQB1*03:01; HLA-DQA1*05:05/DQB1*04:02; HLA-DRB1*08:01; HLA-DRB1*13:03; HLA-DRB3*01:01
260111	1112348	NYQPPTVVPGGDLAK	15	356	370	P0DPH7	reviewed	Homo sapiens	33858848	2021	2	HLA-A*02:05; HLA-A*11:01; HLA-B*40:02; HLA-B*58:01; HLA-C*02:02; HLA-C*07:01; HLA-DPA1*01:03/DPB1*02:01; HLA-DPA1*01:03/DPB1*04:02; HLA-DQA1*01:01/DQB1*05:01; HLA-DQA1*01:01/DQB1*06:02; HLA-DQA1*01:02/DQB1*05:01; HLA-DQA1*01:02/DQB1*06:02; HLA-DRB1*10:01; HLA-DRB1*15:01; HLA-DRB5*01:01
278411	1207970	ERPTYTNLNRLIGQI	15	220	234	P0DPH7	reviewed	Homo sapiens	33858848	2021	2	HLA-DPB1*02:01;HLA-DPB1*17:01;HLA-DQB1*02:02;HLA-DQB1*03:01;HLA-DRB1*07:01;HLA-DRB1*13:05
287089	1097440	FQTNLVPYPRIHFPL	15	255	269	P0DPH7	reviewed	Homo sapiens	33858848	2021	2	HLA-A*01:01; HLA-A*69:01; HLA-B*37:01; HLA-B*49:01; HLA-C*06:02; HLA-C*07:01; HLA-DPA1*01:03/DPB1*03:01; HLA-DPA1*01:03/DPB1*04:01; HLA-DQA1*01:02/DQB1*03:03; HLA-DQA1*01:02/DQB1*06:04; HLA-DQA1*02:01/DQB1*03:03; HLA-DQA1*02:01/DQB1*06:04; HLA-DRB1*07:01; HLA-DRB1*13:02; HLA-DRB3*03:01; HLA-DRB4*01:03
493464	1189102	APVISAEKAYHEQLS	15	273	287	P0DPH7	reviewed	Homo sapiens	34433824	2021	2	unknown
273990	1205289	EKGPMFELLPGESNK	15	52	66	P10124	reviewed	Homo sapiens	33858848	2021	2	HLA-DPB1*02:01;HLA-DPB1*04:02;HLA-DQA1*01:01;HLA-DQA1*01:02;HLA-DQB1*05:01;HLA-DQB1*06:02;HLA-DRB1*01:01;HLA-DRB1*15:01
496730	1858644	LPSDSQDLGQHGLEE	15	140	154	P10124	reviewed	Homo sapiens	34433824	2021	2	unknown
496367	1856966	FDSDAASPRGEPRAP	15	60	74	P10321	reviewed	Homo sapiens	34433824	2021	2	unknown
258290	171821	KLNKKAASGEAKPKA	15	106	120	P10412	reviewed	Homo sapiens	33858848	2021	2	HLA-A*03:01; HLA-A*24:02; HLA-B*35:03; HLA-B*45:01; HLA-C*04:01; HLA-C*16:01; HLA-DPA1*01:03/DPB1*02:01; HLA-DQA1*01:01/DQB1*05:03; HLA-DQA1*01:01/DQB1*06:02; HLA-DQA1*01:02/DQB1*05:03; HLA-DQA1*01:02/DQB1*06:02; HLA-DRB1*14:54; HLA-DRB1*15:01; HLA-DRB3*02:02; HLA-DRB5*01:01
308866	117320	KPKAAKPKKAAAKKK	15	205	219	P10412	reviewed	Homo sapiens	33858848	2021	2	HLA-DRB1*15:01;HLA-DRB5*01:01
278312	1191447	ATWLNPDPSQKQNLL	15	41	55	P10451	reviewed	Homo sapiens	33858848	2021	2	HLA-DRB1*03:02;HLA-DRB1*11:01;HLA-DRB1*04:01;HLA-DRB1*07:01;HLA-DRB1*01:01;HLA-DRB1*16:01;HLA-DRB1*15:01;HLA-DRB1*11:03;HLA-DRB1*13:01;HLA-DRB1*03:01;HLA-DRB1*03:147
340056	1227515	HEDMLVVDPKSKEED	15	281	295	P10451	reviewed	Homo sapiens	33858848	2021	2	HLA-DQB1*02:01;HLA-DQB1*02:02;HLA-DRB1*03:01;HLA-DRB1*07:01
239504	1212794	FKKGQKVGEFSGANK	15	80	94	P10599	reviewed	Homo sapiens	33858848	2021	2	HLA-DQB1*02:01;HLA-DQB1*02:02;HLA-DRB1*03:01;HLA-DRB1*07:01
273346	1271619	RPHFFFPKSRIVRSL	15	215	229	P10909	reviewed	Homo sapiens	33858848	2021	2	HLA-DRB1*13:02;HLA-DRB3*03:01
290328	1234603	IPRNTVVPTKKSQIF	15	437	451	P11021	reviewed	Homo sapiens	33858848	2021	2	HLA-DRB1*14:01;HLA-DRB3*02:02
318346	1205345	EKIEWLESHQDADIE	15	600	614	P11021	reviewed	Homo sapiens	33858848	2021	2	HLA-A*01:01; HLA-A*03:01; HLA-B*07:02; HLA-B*07:06; HLA-C*07:02; HLA-C*15:05; HLA-DPA1*01:03/DPB1*04:01; HLA-DPA1*01:03/DPB1*04:01; HLA-DPA1*01:03/DPB1*104:01; HLA-DPA1*01:03/DPB1*104:01; HLA-DQA1*01:02/DQB1*03:02; HLA-DQA1*01:02/DQB1*06:02; HLA-DQA1*03:03/DQB1*03:02; HLA-DQA1*03:03/DQB1*06:02; HLA-DRB1*04:05; HLA-DRB1*15:01; HLA-DRB4*01:03; HLA-DRB5*01:01
354352	1208547	ESYAYSLKNQIGDKE	15	566	580	P11021	reviewed	Homo sapiens	33858848	2021	2	HLA-DQB1*03:03;HLA-DQB1*04:02;HLA-DRB1*08:01;HLA-DRB1*09:01
410419	1598685	AKKKELEEIVQPIIS	15	618	632	P11021	reviewed	Homo sapiens	34357683	2021	2	unknown
507259	1621328	TGKDVRKDNRAVQKL	15	274	288	P11021	reviewed	Homo sapiens	33592498	2021	2	HLA-DQB1*02:01;HLA-DQB1*02:02;HLA-DRB1*03:01;HLA-DRB1*07:01
522578	1600925	DNHLLGTFDLTGIPP	15	475	489	P11021	reviewed	Homo sapiens	33592498	2021	2	HLA-DRB1*04:01;HLA-DRB4*01:03
323014	143334	DNRMVNHFIAEFKRK	15	234	248	P11142	reviewed	Homo sapiens	33858848	2021	2	HLA-DRB1*16:01;HLA-DRB5*02:02
405738	1592676	VSSMVLTKMKEIAEA	15	119	133	P11142	reviewed	Homo sapiens	33936100	2021	2	HLA-DRB1*07:01;HLA-DRB4*01:03
624801	1880817	DFYTSITRARFEELN	15	292	306	P11142	reviewed	Homo sapiens	33968037	2021	2	HLA-DPB1*02:01;HLA-DPB1*17:01;HLA-DQB1*02:02;HLA-DQB1*03:01;HLA-DRB1*07:01;HLA-DRB1*13:05
466253	501578	QFGYNTGVINAPQKV	15	25	39	P11166	reviewed	Homo sapiens	34357683	2021	2	HLA-DPB1*02:01;HLA-DPB1*17:01;HLA-DQB1*02:02;HLA-DQB1*03:01;HLA-DRB1*07:01;HLA-DRB1*13:05
475493	1827199	SPRFLLINRNEENRA	15	210	224	P11166	reviewed	Homo sapiens	34357683	2021	2	HLA-DPB1*02:01;HLA-DPB1*17:01;HLA-DQB1*02:02;HLA-DQB1*03:01;HLA-DRB1*07:01;HLA-DRB1*13:05
309419	1299359	VSQDIQEMKDESARM	15	235	249	P11169	reviewed	Homo sapiens	33858848	2021	2	HLA-DRB1*11:04;HLA-DRB1*04:01;HLA-DRB1*15:01
428895	1749367	FQFGYNTGVINAPEK	15	22	36	P11169	reviewed	Homo sapiens	34357683	2021	2	HLA-DPB1*02:01;HLA-DPB1*17:01;HLA-DQB1*02:02;HLA-DQB1*03:01;HLA-DRB1*07:01;HLA-DRB1*13:05
434630	1606357	GSFQFGYNTGVINAP	15	20	34	P11169	reviewed	Homo sapiens	34357683	2021	2	unknown
331694	1296876	VNNFEALKTIQNQLR	15	315	329	P11215	reviewed	Homo sapiens	33858848	2021	2	HLA-DQB1*02:01;HLA-DQB1*05:01;HLA-DRB1*01:01;HLA-DRB1*03:01
272610	1203184	EEHVRVTKAFSVNIF	15	341	355	P11279	reviewed	Homo sapiens	33858848	2021	2	HLA-DRB1*07:01;HLA-DRB4*01:03
292140	1259227	NAEEHVRVTKAFSVN	15	339	353	P11279	reviewed	Homo sapiens	33858848	2021	2	HLA-DRB1*07:01
463837	1615412	NSYKCNAEEHVRVTK	15	334	348	P11279	reviewed	Homo sapiens	34357683	2021	2	unknown
482798	1622976	VGNSYKCNAEEHVRV	15	332	346	P11279	reviewed	Homo sapiens	34357683	2021	2	unknown
333328	1217595	GASFGRLQSMKLDYR	15	1863	1877	P11717	reviewed	Homo sapiens	33858848	2021	2	HLA-DRB1*03:02;HLA-DRB1*11:01;HLA-DRB1*04:01;HLA-DRB1*07:01;HLA-DRB1*01:01;HLA-DRB1*16:01;HLA-DRB1*15:01;HLA-DRB1*11:03;HLA-DRB1*13:01;HLA-DRB1*03:01;HLA-DRB1*03:147
347397	1256548	LVLSYVREEAGKLDF	15	260	274	P11717	reviewed	Homo sapiens	33858848	2021	2	HLA-DRB1*03:02;HLA-DRB1*11:01;HLA-DRB1*04:01;HLA-DRB1*07:01;HLA-DRB1*01:01;HLA-DRB1*16:01;HLA-DRB1*15:01;HLA-DRB1*11:03;HLA-DRB1*13:01;HLA-DRB1*03:01;HLA-DRB1*03:147
404407	1589723	TKKYDFYINVCGPVS	15	654	668	P11717	reviewed	Homo sapiens	33936100	2021	2	unknown
446384	1776669	KKHFFINICHRVLQE	15	511	525	P11717	reviewed	Homo sapiens	34357683	2021	2	HLA-DRB1*14:01;HLA-DRB3*02:02
461348	1800780	NGVSYYINLCQKIYK	15	2020	2034	P11717	reviewed	Homo sapiens	34357683	2021	2	HLA-DRB1*13:01;HLA-DRB3*02:02
462593	1803046	NPDFYINICQPLNPM	15	1687	1701	P11717	reviewed	Homo sapiens	34357683	2021	2	HLA-DRB1*14:01;HLA-DRB3*02:02
465870	1809859	QAGFSFDLSPLTKKN	15	633	647	P11717	reviewed	Homo sapiens	34357683	2021	2	HLA-DRB1*04:01;HLA-DRB4*01:03
478440	1621482	TIRFTCSESQVNSRP	15	1471	1485	P11717	reviewed	Homo sapiens	34357683	2021	2	unknown
479076	1834141	TNPDFYINICQPLNP	15	1686	1700	P11717	reviewed	Homo sapiens	34357683	2021	2	HLA-DRB1*14:01;HLA-DRB3*02:02
486810	1845333	VSYYINLCQKIYKGP	15	2022	2036	P11717	reviewed	Homo sapiens	34357683	2021	2	HLA-DRB1*13:01;HLA-DRB3*02:02
528784	1616593	QRPVFLKETSDCSYL	15	1338	1352	P11717	reviewed	Homo sapiens	33592498	2021	2	HLA-DRB1*04:01;HLA-DRB4*01:03
331156	1300036	VTRFYREASSGAAKK	15	923	937	P12109	reviewed	Homo sapiens	33858848	2021	2	HLA-A*03:01; HLA-A*29:02; HLA-B*07:02; HLA-B*44:03; HLA-C*07:02; HLA-C*16:01; HLA-DPA1*01:03/DPB1*04:01; HLA-DPA1*01:03/DPB1*14:01; HLA-DPA1*02:01/DPB1*04:01; HLA-DPA1*02:01/DPB1*14:01; HLA-DQA1*01:01/DQB1*05:01; HLA-DQA1*01:01/DQB1*06:02; HLA-DQA1*01:02/DQB1*05:01; HLA-DQA1*01:02/DQB1*06:02; HLA-DRB1*01:01; HLA-DRB1*15:01; HLA-DRB5*01:01
239875	1226949	GVYDTAKGMLPDPKN	15	193	207	P12235	reviewed	Homo sapiens	33858848	2021	2	HLA-DRB1*04:01;HLA-DRB1*15:01;HLA-DQB1*03:02;HLA-DQB1*06:03;HLA-DPB1*03:01;HLA-DPB1*04:01
284463	1261008	NLANVIRYFPTQALN	15	74	88	P12235	reviewed	Homo sapiens	33858848	2021	2	HLA-A*03:01; HLA-A*24:02; HLA-B*35:03; HLA-B*45:01; HLA-C*04:01; HLA-C*16:01; HLA-DPA1*01:03/DPB1*02:01; HLA-DQA1*01:01/DQB1*05:03; HLA-DQA1*01:01/DQB1*06:02; HLA-DQA1*01:02/DQB1*05:03; HLA-DQA1*01:02/DQB1*06:02; HLA-DRB1*14:54; HLA-DRB1*15:01; HLA-DRB3*02:02; HLA-DRB5*01:01
459139	1160200	MGGAFVLVLYDEIKK	15	282	296	P12235	reviewed	Homo sapiens	34357683	2021	2	unknown
315403	1260600	NIGYTLFSSKPVTIT	15	190	204	P12318	reviewed	Homo sapiens	33858848	2021	2	HLA-DRB1*03:02;HLA-DRB1*11:01;HLA-DRB1*04:01;HLA-DRB1*07:01;HLA-DRB1*01:01;HLA-DRB1*16:01;HLA-DRB1*15:01;HLA-DRB1*11:03;HLA-DRB1*13:01;HLA-DRB1*03:01;HLA-DRB1*03:147
256573	1271589	RPGRRFYVVACDNRD	15	128	142	P12724	reviewed	Homo sapiens	33858848	2021	2	HLA-DQB1*02:01;HLA-DQB1*02:02;HLA-DRB1*03:01;HLA-DRB1*07:01
246084	1262363	NRPAFMPSEGRMVSD	15	349	363	P12814	reviewed	Homo sapiens	33858848	2021	2	HLA-A*24:02; HLA-A*30:01; HLA-B*13:02; HLA-B*35:08; HLA-C*04:01; HLA-C*06:02; HLA-DPA1*01:03/DPB1*03:01; HLA-DPA1*01:03/DPB1*04:02; HLA-DQA1*02:01/DQB1*02:02; HLA-DRB1*07:01; HLA-DRB4*01:03
259373	1284870	TATLSEIKALLKKHE	15	424	438	P12814	reviewed	Homo sapiens	33858848	2021	2	HLA-DQB1*02:02;HLA-DQB1*06:02;HLA-DRB1*07:01;HLA-DRB1*15:01
350376	1270734	RLERLDHLAEKFRQK	15	388	402	P12814	reviewed	Homo sapiens	33858848	2021	2	HLA-A*02:01; HLA-A*11:01; HLA-B*15:01; HLA-B*35:01; HLA-C*03:04; HLA-C*04:01; HLA-DPA1*01:03/DPB1*02:01; HLA-DPA1*01:03/DPB1*09:01; HLA-DPA1*02:01/DPB1*02:01; HLA-DPA1*02:01/DPB1*09:01; HLA-DQA1*01:01/DQB1*03:01; HLA-DQA1*01:01/DQB1*05:01; HLA-DQA1*05:05/DQB1*03:01; HLA-DQA1*05:05/DQB1*05:01; HLA-DRB1*01:01; HLA-DRB1*12:01; HLA-DRB3*02:02
501366	1145976	GVKLVSIGAEEIVDG	15	104	118	P12814	reviewed	Homo sapiens	33592498	2021	2	unknown
514537	1608959	IVQTYHVNMAGTNPY	15	578	592	P12814	reviewed	Homo sapiens	33592498	2021	2	HLA-DPB1*02:01;HLA-DPB1*17:01;HLA-DQB1*02:02;HLA-DQB1*03:01;HLA-DRB1*07:01;HLA-DRB1*13:05
514989	1152059	KGVKLVSIGAEEIVD	15	103	117	P12814	reviewed	Homo sapiens	33592498	2021	2	unknown
523405	1205716	EKYLDIPKMLDAEDI	15	213	227	P12814	reviewed	Homo sapiens	33592498	2021	2	unknown
527848	1613692	LSEIKALLKKHEAFE	15	427	441	P12814	reviewed	Homo sapiens	33592498	2021	2	HLA-DPB1*02:01;HLA-DPB1*17:01;HLA-DQB1*02:02;HLA-DQB1*03:01;HLA-DRB1*07:01;HLA-DRB1*13:05
427592	1746928	FFGNGPPVNYKTGNL	15	34	48	P13284	reviewed	Homo sapiens	34357683	2021	2	HLA-DPB1*02:01;HLA-DPB1*17:01;HLA-DQB1*02:02;HLA-DQB1*03:01;HLA-DRB1*07:01;HLA-DRB1*13:05
243564	1267704	QTETVLRQAIAERIK	15	138	152	P13639	reviewed	Homo sapiens	33858848	2021	2	HLA-DRB1*07:01
323040	1243424	KPLLKAVMRRWLPAG	15	333	347	P13639	reviewed	Homo sapiens	33858848	2021	2	HLA-DRB1*14:01;HLA-DRB3*02:02
515022	1610065	KHNRLYMKARPFPDG	15	598	612	P13639	reviewed	Homo sapiens	33592498	2021	2	HLA-DPB1*02:01;HLA-DPB1*17:01;HLA-DQB1*02:02;HLA-DQB1*03:01;HLA-DRB1*07:01;HLA-DRB1*13:05
348206	1188345	APEYEKIANILKDKD	15	98	112	P13667	reviewed	Homo sapiens	33858848	2021	2	HLA-DRB1*15:01;HLA-DRB5*01:01
461343	1800772	NGVLVLNDANFDNFV	15	62	76	P13667	reviewed	Homo sapiens	34357683	2021	2	HLA-DPB1*02:01;HLA-DPB1*17:01;HLA-DQB1*02:02;HLA-DQB1*03:01;HLA-DRB1*07:01;HLA-DRB1*13:05
288191	1229809	IANLFNRYPALHKPE	15	367	381	P13796	reviewed	Homo sapiens	33858848	2021	2	HLA-DRB1*03:02;HLA-DRB1*11:01;HLA-DRB1*04:01;HLA-DRB1*07:01;HLA-DRB1*01:01;HLA-DRB1*16:01;HLA-DRB1*15:01;HLA-DRB1*11:03;HLA-DRB1*13:01;HLA-DRB1*03:01;HLA-DRB1*03:147
239275	1274328	SANLHGGALVASYPF	15	186	200	P14384	reviewed	Homo sapiens	33858848	2021	2	HLA-A*03:01; HLA-A*68:02; HLA-B*07:02; HLA-B*14:02; HLA-C*07:02; HLA-C*08:02; HLA-DPA1*01:03/DPB1*04:01; HLA-DPA1*01:03/DPB1*04:02; HLA-DQA1*04:01/DQB1*03:01; HLA-DQA1*04:01/DQB1*04:02; HLA-DQA1*05:05/DQB1*03:01; HLA-DQA1*05:05/DQB1*04:02; HLA-DRB1*08:01; HLA-DRB1*13:03; HLA-DRB3*01:01
278203	1220926	GIPEFKYVANMHGDE	15	72	86	P14384	reviewed	Homo sapiens	33858848	2021	2	HLA-DRB1*04:03;HLA-DRB1*07:01;HLA-DQB1*03:03;HLA-DQB1*03:05;HLA-DPB1*04:01;HLA-DPB1*14:01
332977	1288467	TPDDDVFQYLAHTYA	15	216	230	P14384	reviewed	Homo sapiens	33858848	2021	2	HLA-DRB1*03:02;HLA-DRB1*11:01;HLA-DRB1*04:01;HLA-DRB1*07:01;HLA-DRB1*01:01;HLA-DRB1*16:01;HLA-DRB1*15:01;HLA-DRB1*11:03;HLA-DRB1*13:01;HLA-DRB1*03:01;HLA-DRB1*03:147
281861	1281511	SQVPIVFENTDLHSY	15	447	461	P14543	reviewed	Homo sapiens	33858848	2021	2	HLA-A*02:01; HLA-A*23:01; HLA-B*27:05; HLA-B*50:01; HLA-C*02:02; HLA-C*06:02; HLA-DPA1*01:03/DPB1*03:01; HLA-DPA1*01:03/DPB1*04:01; HLA-DPA1*02:02/DPB1*03:01; HLA-DPA1*02:02/DPB1*04:01; HLA-DQA1*01:03/DQB1*02:02; HLA-DQA1*01:03/DQB1*06:03; HLA-DQA1*02:01/DQB1*02:02; HLA-DQA1*02:01/DQB1*06:03; HLA-DRB1*07:01; HLA-DRB1*13:01; HLA-DRB3*01:01; HLA-DRB4*01:01
308019	1204344	EGNTMRKTEAKAFLH	15	960	974	P14543	reviewed	Homo sapiens	33858848	2021	2	HLA-A*24:02; HLA-A*30:01; HLA-B*13:02; HLA-B*35:08; HLA-C*04:01; HLA-C*06:02; HLA-DPA1*01:03/DPB1*03:01; HLA-DPA1*01:03/DPB1*04:02; HLA-DQA1*02:01/DQB1*02:02; HLA-DRB1*07:01; HLA-DRB4*01:03
422618	1738611	EEKILRYALSNSIGP	15	645	659	P14543	reviewed	Homo sapiens	34357683	2021	2	HLA-DRB1*07:01;HLA-DRB4*01:03
239789	536399	KARGFFKKGDVVIVL	15	498	512	P14618	reviewed	Homo sapiens	33858848	2021	2	HLA-DQB1*03:03;HLA-DQB1*04:02;HLA-DRB1*08:01;HLA-DRB1*09:01
249839	1181721	AAIYHLQLFEELRRL	15	387	401	P14618	reviewed	Homo sapiens	33858848	2021	2	HLA-A*02:01; HLA-A*26:08; HLA-B*15:01; HLA-B*44:02; HLA-C*03:04; HLA-C*05:01; HLA-DPA1*01:03/DPB1*02:01; HLA-DPA1*01:03/DPB1*02:01; HLA-DPA1*01:03/DPB1*04:01; HLA-DPA1*01:03/DPB1*04:01; HLA-DQA1*01:02/DQB1*03:01; HLA-DQA1*01:02/DQB1*06:02; HLA-DQA1*05:05/DQB1*03:01; HLA-DQA1*05:05/DQB1*06:02; HLA-DRB1*11:01; HLA-DRB1*15:01; HLA-DRB3*02:02; HLA-DRB5*01:01
307719	535444	DVDLRVNFAMNVGKA	15	485	499	P14618	reviewed	Homo sapiens	33858848	2021	2	HLA-DRB1*13:02;HLA-DRB3*03:01
320887	1211178	FEELRRLAPITSDPT	15	395	409	P14618	reviewed	Homo sapiens	33858848	2021	2	HLA-A*02:05; HLA-A*11:01; HLA-B*40:02; HLA-B*58:01; HLA-C*02:02; HLA-C*07:01; HLA-DPA1*01:03/DPB1*02:01; HLA-DPA1*01:03/DPB1*04:02; HLA-DQA1*01:01/DQB1*05:01; HLA-DQA1*01:01/DQB1*06:02; HLA-DQA1*01:02/DQB1*05:01; HLA-DQA1*01:02/DQB1*06:02; HLA-DRB1*10:01; HLA-DRB1*15:01; HLA-DRB5*01:01
401122	1563873	DGLISLQVKQKGADF	15	178	192	P14618	reviewed	Homo sapiens	33936100	2021	2	HLA-DRB1*11:01;HLA-DRB3*02:02
596509	1241755	KKTFEINPRHPLIRD	15	682	696	P14625	reviewed	Homo sapiens	33968037	2021	2	HLA-DPB1*02:01;HLA-DPB1*17:01;HLA-DQB1*02:02;HLA-DQB1*03:01;HLA-DRB1*07:01;HLA-DRB1*13:05
359087	1194012	DEDPVVVTKAAMIVN	15	153	167	P14923	reviewed	Homo sapiens	33858848	2021	2	HLA-DRB1*07:01;HLA-DRB4*01:03
606963	1906335	KLIILANGGPQALVQ	15	303	317	P14923	reviewed	Homo sapiens	33968037	2021	2	HLA-DRB1*13:01;HLA-DRB3*02:02
421344	1736738	DYGIYVINQAGDTIF	15	208	222	P15291	reviewed	Homo sapiens	34357683	2021	2	HLA-DRB1*14:01;HLA-DRB3*02:02
289913	1219452	GFPTWLKLDKKVSAQ	15	54	68	P15311	reviewed	Homo sapiens	33858848	2021	2	HLA-DPB1*02:01;HLA-DPB1*17:01;HLA-DQB1*02:02;HLA-DQB1*03:01;HLA-DRB1*07:01;HLA-DRB1*13:05
367685	1286945	TIEVQQMKAQAREEK	15	299	313	P15311	reviewed	Homo sapiens	33858848	2021	2	HLA-A*01:01; HLA-A*25:01; HLA-B*13:02; HLA-B*39:01; HLA-C*06:02; HLA-C*12:03; HLA-DPA1*01:03/DPB1*02:01; HLA-DPA1*01:03/DPB1*17:01; HLA-DPA1*02:01/DPB1*02:01; HLA-DPA1*02:01/DPB1*17:01; HLA-DQA1*01:02/DQB1*05:01; HLA-DQA1*01:02/DQB1*05:02; HLA-DQA1*01:05/DQB1*05:01; HLA-DQA1*01:05/DQB1*05:02; HLA-DRB1*10:01; HLA-DRB1*16:01; HLA-DRB5*02:02
464810	1807031	PHRGRQTLGSLRGLA	15	71	85	P15907	reviewed	Homo sapiens	34357683	2021	2	HLA-DRB1*11:01;HLA-DRB3*02:02
305098	1294285	VGGKKEYLIAGKAEG	15	104	118	P16035	reviewed	Homo sapiens	33858848	2021	2	HLA-A*02:01; HLA-A*68:02; HLA-B*14:02; HLA-B*27:05; HLA-C*02:02; HLA-C*08:02; HLA-DPA1*01:03/DPB1*02:01; HLA-DPA1*02:01/DPB1*02:01; HLA-DQA1*03:02/DQB1*03:01; HLA-DQA1*03:02/DQB1*03:02; HLA-DQA1*05:05/DQB1*03:01; HLA-DQA1*05:05/DQB1*03:02; HLA-DRB1*04:01; HLA-DRB1*13:03; HLA-DRB3*01:01; HLA-DRB4*01:03
359664	1088916	AGNAARDNKKTRIIP	15	67	81	P16104	reviewed	Homo sapiens	33858848	2021	2	HLA-A*03:01; HLA-A*24:02; HLA-B*35:03; HLA-B*45:01; HLA-C*04:01; HLA-C*16:01; HLA-DPA1*01:03/DPB1*02:01; HLA-DQA1*01:01/DQB1*05:03; HLA-DQA1*01:01/DQB1*06:02; HLA-DQA1*01:02/DQB1*05:03; HLA-DQA1*01:02/DQB1*06:02; HLA-DRB1*14:54; HLA-DRB1*15:01; HLA-DRB3*02:02; HLA-DRB5*01:01
298235	1273120	RTEVTSKMFQKTRTG	15	382	396	P16144	reviewed	Homo sapiens	33858848	2021	2	HLA-DPB1*02:01;HLA-DPB1*17:01;HLA-DQB1*02:02;HLA-DQB1*03:01;HLA-DRB1*07:01;HLA-DRB1*13:05
306170	1210021	EVYRQISGVHKLQQT	15	853	867	P16144	reviewed	Homo sapiens	33858848	2021	2	HLA-DPB1*02:01;HLA-DPB1*17:01;HLA-DQB1*02:02;HLA-DQB1*03:01;HLA-DRB1*07:01;HLA-DRB1*13:05
333464	1260079	NEVYRQISGVHKLQQ	15	852	866	P16144	reviewed	Homo sapiens	33858848	2021	2	HLA-DPB1*02:01;HLA-DPB1*17:01;HLA-DQB1*02:02;HLA-DQB1*03:01;HLA-DRB1*07:01;HLA-DRB1*13:05
238724	1288724	TPKFHISPTGMIMEG	15	235	249	P16284	reviewed	Homo sapiens	33858848	2021	2	HLA-DRB1*04:03;HLA-DRB1*07:01;HLA-DQB1*03:03;HLA-DQB1*03:05;HLA-DPB1*04:01;HLA-DPB1*14:01
312816	1234244	IPEVRIYDSGTYKCT	15	96	110	P16284	reviewed	Homo sapiens	33858848	2021	2	HLA-A*02:05; HLA-A*11:01; HLA-B*40:02; HLA-B*58:01; HLA-C*02:02; HLA-C*07:01; HLA-DPA1*01:03/DPB1*02:01; HLA-DPA1*01:03/DPB1*04:02; HLA-DQA1*01:01/DQB1*05:01; HLA-DQA1*01:01/DQB1*06:02; HLA-DQA1*01:02/DQB1*05:01; HLA-DQA1*01:02/DQB1*06:02; HLA-DRB1*10:01; HLA-DRB1*15:01; HLA-DRB5*01:01
331751	1283840	SVPEEKAPIHFTIEK	15	153	167	P16284	reviewed	Homo sapiens	33858848	2021	2	HLA-DQB1*02:01;HLA-DQB1*02:02;HLA-DRB1*03:01;HLA-DRB1*07:01
375044	1297171	VPEEKAPIHFTIEKL	15	154	168	P16284	reviewed	Homo sapiens	33858848	2021	2	HLA-DQB1*02:01;HLA-DQB1*02:02;HLA-DRB1*03:01;HLA-DRB1*07:01
246949	1217266	GAGAAKRKATGPPVS	15	30	44	P16401	reviewed	Homo sapiens	33858848	2021	2	HLA-DQB1*02:01;HLA-DQB1*05:01;HLA-DRB1*01:01;HLA-DRB1*03:01
372310	1181598	AAGGYDVEKNNSRIK	15	70	84	P16401	reviewed	Homo sapiens	33858848	2021	2	HLA-DQB1*02:02;HLA-DQB1*06:02;HLA-DRB1*07:01;HLA-DRB1*15:01
273152	1288741	TPKKVKKPATAAGTK	15	155	169	P16402	reviewed	Homo sapiens	33858848	2021	2	HLA-DQB1*02:01;HLA-DQB1*02:02;HLA-DRB1*03:01;HLA-DRB1*07:01
277056	173191	SGKPKVTKAKKAAPK	15	205	219	P16402	reviewed	Homo sapiens	33858848	2021	2	HLA-A*01:01; HLA-A*02:01; HLA-B*08:01; HLA-B*44:02; HLA-C*07:01; HLA-C*07:04; HLA-DPA1*01:03/DPB1*01:01; HLA-DPA1*01:03/DPB1*03:01; HLA-DPA1*02:01/DPB1*01:01; HLA-DPA1*02:01/DPB1*03:01; HLA-DQA1*05:01/DQB1*02:01; HLA-DQA1*05:01/DQB1*03:01; HLA-DRB1*03:01; HLA-DRB1*11:01; HLA-DRB3*01:01; HLA-DRB3*02:02
252261	173742	VSKGTLVQTKGTGAS	15	88	102	P16403	reviewed	Homo sapiens	33858848	2021	2	HLA-A*01:01; HLA-A*69:01; HLA-B*37:01; HLA-B*49:01; HLA-C*06:02; HLA-C*07:01; HLA-DPA1*01:03/DPB1*03:01; HLA-DPA1*01:03/DPB1*04:01; HLA-DQA1*01:02/DQB1*03:03; HLA-DQA1*01:02/DQB1*06:04; HLA-DQA1*02:01/DQB1*03:03; HLA-DQA1*02:01/DQB1*06:04; HLA-DRB1*07:01; HLA-DRB1*13:02; HLA-DRB3*03:01; HLA-DRB4*01:03
270443	171883	KPKVVKPKKAAPKKK	15	199	213	P16403	reviewed	Homo sapiens	33858848	2021	2	HLA-DRB1*03:01;HLA-DRB3*01:01
358066	173720	VQTKGTGASGSFKLN	15	94	108	P16403	reviewed	Homo sapiens	33858848	2021	2	HLA-A*03:01; HLA-A*24:02; HLA-B*35:03; HLA-B*45:01; HLA-C*04:01; HLA-C*16:01; HLA-DPA1*01:03/DPB1*02:01; HLA-DQA1*01:01/DQB1*05:03; HLA-DQA1*01:01/DQB1*06:02; HLA-DQA1*01:02/DQB1*05:03; HLA-DQA1*01:02/DQB1*06:02; HLA-DRB1*14:54; HLA-DRB1*15:01; HLA-DRB3*02:02; HLA-DRB5*01:01
320738	1253109	LPSKAFASPVENPDN	15	295	309	P16671	reviewed	Homo sapiens	33858848	2021	2	HLA-DQB1*02:01;HLA-DQB1*02:02;HLA-DRB1*03:01;HLA-DRB1*07:01
326380	689892	EGTIAFKNWVKTGTE	15	46	60	P16671	reviewed	Homo sapiens	33858848	2021	2	HLA-DRB1*11:01;HLA-DRB1*15:01;HLA-DQB1*03:01;HLA-DQB1*06:02;HLA-DPB1*02:01;HLA-DPB1*16:01
277339	1234296	IPGNYKLTASAPGYL	15	415	429	P16870	reviewed	Homo sapiens	33858848	2021	2	HLA-A*02:01; HLA-A*68:02; HLA-B*14:02; HLA-B*27:05; HLA-C*02:02; HLA-C*08:02; HLA-DPA1*01:03/DPB1*02:01; HLA-DPA1*02:01/DPB1*02:01; HLA-DQA1*03:02/DQB1*03:01; HLA-DQA1*03:02/DQB1*03:02; HLA-DQA1*05:05/DQB1*03:01; HLA-DQA1*05:05/DQB1*03:02; HLA-DRB1*04:01; HLA-DRB1*13:03; HLA-DRB3*01:01; HLA-DRB4*01:03
278523	1207768	ERGPITSAAELNDPQ	15	152	166	P17813	reviewed	Homo sapiens	33858848	2021	2	HLA-A*24:02; HLA-A*30:01; HLA-B*13:02; HLA-B*35:08; HLA-C*04:01; HLA-C*06:02; HLA-DPA1*01:03/DPB1*03:01; HLA-DPA1*01:03/DPB1*04:02; HLA-DQA1*02:01/DQB1*02:02; HLA-DRB1*07:01; HLA-DRB4*01:03
355702	1219226	GEYSFKIFPEKNIRG	15	275	289	P17813	reviewed	Homo sapiens	33858848	2021	2	HLA-DQB1*02:02;HLA-DQB1*06:02;HLA-DRB1*07:01;HLA-DRB1*15:01;HLA-DQB1*02:01;HLA-DRB1*03:01;HLA-DQB1*03:03;HLA-DQB1*04:02;HLA-DRB1*08:01;HLA-DRB1*09:01
529558	1618628	RTLEWRPRTPALVRG	15	192	206	P17813	reviewed	Homo sapiens	33592498	2021	2	HLA-DQB1*03:03;HLA-DQB1*04:02;HLA-DRB1*08:01;HLA-DRB1*09:01
288043	1249907	LHSKIIIIKKGHAKD	15	168	182	P17936	reviewed	Homo sapiens	33858848	2021	2	HLA-A*01:01; HLA-A*11:01; HLA-B*07:02; HLA-B*49:01; HLA-C*07:01; HLA-C*07:02; HLA-DPA1*01:03/DPB1*04:01; HLA-DQA1*01:01/DQB1*03:01; HLA-DQA1*01:01/DQB1*05:03; HLA-DQA1*05:05/DQB1*03:01; HLA-DQA1*05:05/DQB1*05:03; HLA-DRB1*11:01; HLA-DRB1*14:54; HLA-DRB3*02:02
287459	1198440	DPKFREAVKAASDEL	15	776	790	P18206	reviewed	Homo sapiens	33858848	2021	2	HLA-DRB1*04:01;HLA-DRB1*15:01;HLA-DQB1*03:02;HLA-DQB1*06:03;HLA-DPB1*03:01;HLA-DPB1*04:01
314730	1225663	GSSPVAMQKAQQVSQ	15	344	358	P18206	reviewed	Homo sapiens	33858848	2021	2	HLA-A*02:01; HLA-A*11:01; HLA-B*15:01; HLA-B*35:01; HLA-C*03:04; HLA-C*04:01; HLA-DPA1*01:03/DPB1*02:01; HLA-DPA1*01:03/DPB1*09:01; HLA-DPA1*02:01/DPB1*02:01; HLA-DPA1*02:01/DPB1*09:01; HLA-DQA1*01:01/DQB1*03:01; HLA-DQA1*01:01/DQB1*05:01; HLA-DQA1*05:05/DQB1*03:01; HLA-DQA1*05:05/DQB1*05:01; HLA-DRB1*01:01; HLA-DRB1*12:01; HLA-DRB3*02:02
340825	1202631	EDPKFREAVKAASDE	15	775	789	P18206	reviewed	Homo sapiens	33858848	2021	2	HLA-A*01:01; HLA-A*69:01; HLA-B*37:01; HLA-B*49:01; HLA-C*06:02; HLA-C*07:01; HLA-DPA1*01:03/DPB1*03:01; HLA-DPA1*01:03/DPB1*04:01; HLA-DQA1*01:02/DQB1*03:03; HLA-DQA1*01:02/DQB1*06:04; HLA-DQA1*02:01/DQB1*03:03; HLA-DQA1*02:01/DQB1*06:04; HLA-DRB1*07:01; HLA-DRB1*13:02; HLA-DRB3*03:01; HLA-DRB4*01:03
430535	1604931	GEISALTSKLADLRR	15	436	450	P18206	reviewed	Homo sapiens	34357683	2021	2	unknown
506239	1618699	RVDQLTAQLADLAAR	15	547	561	P18206	reviewed	Homo sapiens	33592498	2021	2	HLA-DPB1*02:01;HLA-DPB1*17:01;HLA-DQB1*02:02;HLA-DQB1*03:01;HLA-DRB1*07:01;HLA-DRB1*13:05
262763	1235764	ISDYVFNTASLVYHE	15	281	295	P18428	reviewed	Homo sapiens	33858848	2021	2	HLA-DRB1*11:01;HLA-DRB1*15:01;HLA-DQB1*03:01;HLA-DQB1*06:02;HLA-DPB1*02:01;HLA-DPB1*16:01;HLA-DPB1*01:01;HLA-DPB1*04:01
276271	1275272	SDYVFNTASLVYHEE	15	282	296	P18428	reviewed	Homo sapiens	33858848	2021	2	HLA-DRB1*11:01;HLA-DRB1*15:01;HLA-DQB1*03:01;HLA-DQB1*06:02;HLA-DPB1*02:01;HLA-DPB1*16:01
240847	1229884	IARALPFWNEEIVPQ	15	160	174	P18669	reviewed	Homo sapiens	33858848	2021	2	HLA-DRB1*11:01;HLA-DRB1*15:01;HLA-DQB1*03:01;HLA-DQB1*06:02;HLA-DPB1*01:01;HLA-DPB1*04:01
495684	1140408	FDEEATGTIQEDYLR	15	109	123	P19105	reviewed	Homo sapiens	34433824	2021	2	unknown
277329	1245956	KVPSVYPLDRLEIEL	15	426	440	P19320	reviewed	Homo sapiens	33858848	2021	2	HLA-A*03:01; HLA-A*24:02; HLA-B*35:03; HLA-B*45:01; HLA-C*04:01; HLA-C*16:01; HLA-DPA1*01:03/DPB1*02:01; HLA-DQA1*01:01/DQB1*05:03; HLA-DQA1*01:01/DQB1*06:02; HLA-DQA1*01:02/DQB1*05:03; HLA-DQA1*01:02/DQB1*06:02; HLA-DRB1*14:54; HLA-DRB1*15:01; HLA-DRB3*02:02; HLA-DRB5*01:01
372319	1188904	APRDTTVLVSPSSIL	15	510	524	P19320	reviewed	Homo sapiens	33858848	2021	2	HLA-DRB1*14:01;HLA-DRB3*02:02
263281	1232423	IIKSLRSGHDPRAQG	15	244	258	P20036	reviewed	Homo sapiens	33858848	2021	2	HLA-A*02:05; HLA-A*11:01; HLA-B*40:02; HLA-B*58:01; HLA-C*02:02; HLA-C*07:01; HLA-DPA1*01:03/DPB1*02:01; HLA-DPA1*01:03/DPB1*04:02; HLA-DQA1*01:01/DQB1*05:01; HLA-DQA1*01:01/DQB1*06:02; HLA-DQA1*01:02/DQB1*05:01; HLA-DQA1*01:02/DQB1*06:02; HLA-DRB1*10:01; HLA-DRB1*15:01; HLA-DRB5*01:01
319617	1257721	MFYVDLDKKETVWHL	15	62	76	P20036	reviewed	Homo sapiens	33858848	2021	2	HLA-DQB1*02:01;HLA-DQB1*05:01;HLA-DRB1*01:01;HLA-DRB1*03:01
320309	1210747	FDEDEMFYVDLDKKE	15	57	71	P20036	reviewed	Homo sapiens	33858848	2021	2	HLA-A*24:02; HLA-A*25:01; HLA-B*18:01; HLA-B*41:01; HLA-C*12:03; HLA-C*17:01; HLA-DPA1*01:03/DPB1*02:01; HLA-DPA1*01:03/DPB1*09:01; HLA-DPA1*02:01/DPB1*02:01; HLA-DPA1*02:01/DPB1*09:01; HLA-DQA1*01:02/DQB1*02:02; HLA-DQA1*01:02/DQB1*06:02; HLA-DQA1*03:03/DQB1*02:02; HLA-DQA1*03:03/DQB1*06:02; HLA-DRB1*04:05; HLA-DRB1*15:01; HLA-DRB4*01:03; HLA-DRB5*01:01
352282	1264670	PPEVTVFPKEPVELG	15	117	131	P20036	reviewed	Homo sapiens	33858848	2021	2	HLA-DRB1*14:01;HLA-DRB3*02:02
466307	1616230	QGGLANIAILNNNLN	15	88	102	P20036	reviewed	Homo sapiens	34357683	2021	2	unknown
494954	1606627	GVAESLFLPRTDYSF	15	162	176	P20036	reviewed	Homo sapiens	34433824	2021	2	unknown
359704	1181054	YSERVGAGAPVYLAA	15	40	54	P20671	reviewed	Homo sapiens	33858848	2021	2	HLA-A*01:01; HLA-A*11:01; HLA-B*15:01; HLA-B*35:01; HLA-C*03:03; HLA-C*04:01; HLA-DPA1*01:03/DPB1*03:01; HLA-DPA1*01:03/DPB1*04:01; HLA-DQA1*02:01/DQB1*02:02; HLA-DQA1*02:01/DQB1*03:01; HLA-DQA1*05:05/DQB1*02:02; HLA-DQA1*05:05/DQB1*03:01; HLA-DRB1*07:01; HLA-DRB1*11:03; HLA-DRB3*02:02; HLA-DRB4*01:01
256976	1266567	QIEYEYKLAQALHEM	15	235	249	P20700	reviewed	Homo sapiens	33858848	2021	2	HLA-DPB1*02:01;HLA-DPB1*17:01;HLA-DQB1*02:02;HLA-DQB1*03:01;HLA-DRB1*07:01;HLA-DRB1*13:05
333389	1242363	KLREYEAALNSKDAA	15	134	148	P20700	reviewed	Homo sapiens	33858848	2021	2	HLA-DRB1*03:02;HLA-DRB1*11:01;HLA-DRB1*04:01;HLA-DRB1*07:01;HLA-DRB1*01:01;HLA-DRB1*16:01;HLA-DRB1*15:01;HLA-DRB1*11:03;HLA-DRB1*13:01;HLA-DRB1*03:01;HLA-DRB1*03:147
297725	1218178	GDSVVQYANSWVVVG	15	38	52	P20702	reviewed	Homo sapiens	33858848	2021	2	HLA-DRB1*03:02;HLA-DRB1*11:01;HLA-DRB1*04:01;HLA-DRB1*07:01;HLA-DRB1*01:01;HLA-DRB1*16:01;HLA-DRB1*15:01;HLA-DRB1*11:03;HLA-DRB1*13:01;HLA-DRB1*03:01;HLA-DRB1*03:147
302569	1217554	GAQITFLATFDVSPK	15	873	887	P20702	reviewed	Homo sapiens	33858848	2021	2	HLA-DRB1*03:02;HLA-DRB1*11:01;HLA-DRB1*04:01;HLA-DRB1*07:01;HLA-DRB1*01:01;HLA-DRB1*16:01;HLA-DRB1*15:01;HLA-DRB1*11:03;HLA-DRB1*13:01;HLA-DRB1*03:01;HLA-DRB1*03:147
308456	1246825	LALWKGVQSLVLGAP	15	411	425	P20702	reviewed	Homo sapiens	33858848	2021	2	HLA-DRB1*03:02;HLA-DRB1*11:01;HLA-DRB1*04:01;HLA-DRB1*07:01;HLA-DRB1*01:01;HLA-DRB1*16:01;HLA-DRB1*15:01;HLA-DRB1*11:03;HLA-DRB1*13:01;HLA-DRB1*03:01;HLA-DRB1*03:147
354312	1247030	LASVHQLQGFTYTAT	15	216	230	P20702	reviewed	Homo sapiens	33858848	2021	2	HLA-A*02:01; HLA-A*11:01; HLA-B*15:01; HLA-B*35:01; HLA-C*03:04; HLA-C*04:01; HLA-DPA1*01:03/DPB1*02:01; HLA-DPA1*01:03/DPB1*09:01; HLA-DPA1*02:01/DPB1*02:01; HLA-DPA1*02:01/DPB1*09:01; HLA-DQA1*01:01/DQB1*03:01; HLA-DQA1*01:01/DQB1*05:01; HLA-DQA1*05:05/DQB1*03:01; HLA-DQA1*05:05/DQB1*05:01; HLA-DRB1*01:01; HLA-DRB1*12:01; HLA-DRB3*02:02
476564	1389141	STDLVLIGAPHYYEQ	15	472	486	P20702	reviewed	Homo sapiens	34357683	2021	2	unknown
244379	1252438	LPGDYSILVKYNEQH	15	1928	1942	P21333	reviewed	Homo sapiens	33858848	2021	2	HLA-A*03:01; HLA-A*68:02; HLA-B*07:02; HLA-B*14:02; HLA-C*07:02; HLA-C*08:02; HLA-DPA1*01:03/DPB1*04:01; HLA-DPA1*01:03/DPB1*04:02; HLA-DQA1*04:01/DQB1*03:01; HLA-DQA1*04:01/DQB1*04:02; HLA-DQA1*05:05/DQB1*03:01; HLA-DQA1*05:05/DQB1*04:02; HLA-DRB1*08:01; HLA-DRB1*13:03; HLA-DRB3*01:01
246438	1196440	DKGEYTLVVKWGDEH	15	2622	2636	P21333	reviewed	Homo sapiens	33858848	2021	2	HLA-A*03:01; HLA-A*68:02; HLA-B*07:02; HLA-B*14:02; HLA-C*07:02; HLA-C*08:02; HLA-DPA1*01:03/DPB1*04:01; HLA-DPA1*01:03/DPB1*04:02; HLA-DQA1*04:01/DQB1*03:01; HLA-DQA1*04:01/DQB1*04:02; HLA-DQA1*05:05/DQB1*03:01; HLA-DQA1*05:05/DQB1*04:02; HLA-DRB1*08:01; HLA-DRB1*13:03; HLA-DRB3*01:01
482073	1838531	VDVTYDGSPVPSSPF	15	1331	1345	P21333	reviewed	Homo sapiens	34357683	2021	2	HLA-DPB1*02:01;HLA-DPB1*17:01;HLA-DQB1*02:02;HLA-DQB1*03:01;HLA-DRB1*07:01;HLA-DRB1*13:05
500438	1604739	GDGVYGFEYYPMVPG	15	534	548	P21333	reviewed	Homo sapiens	33592498	2021	2	HLA-DQB1*02:02;HLA-DQB1*06:02;HLA-DRB1*07:01;HLA-DRB1*15:01;HLA-DQB1*02:01;HLA-DQB1*05:01;HLA-DRB1*01:01;HLA-DRB1*03:01
502842	1610157	KIPEISIQDMTAQVT	15	2165	2179	P21333	reviewed	Homo sapiens	33592498	2021	2	HLA-DPB1*02:01;HLA-DPB1*17:01;HLA-DQB1*02:02;HLA-DQB1*03:01;HLA-DRB1*07:01;HLA-DRB1*13:05
524170	1604729	GDGMYKVEYTPYEEG	15	1313	1327	P21333	reviewed	Homo sapiens	33592498	2021	2	HLA-DRB1*04:01;HLA-DRB1*15:01;HLA-DQB1*03:02;HLA-DQB1*06:03;HLA-DPB1*03:01;HLA-DPB1*04:01
527639	1613217	LPQSFQVDTSKAGVA	15	1467	1481	P21333	reviewed	Homo sapiens	33592498	2021	2	HLA-DRB1*04:01;HLA-DRB4*01:03
335662	1231254	IETYKVNVSERLVQY	15	86	100	P21397	reviewed	Homo sapiens	33858848	2021	2	HLA-DRB1*11:01;HLA-DRB1*15:01;HLA-DQB1*03:01;HLA-DQB1*06:02;HLA-DPB1*02:01;HLA-DPB1*16:01
239162	1262596	NSLIASILDPYSNAF	15	1127	1141	P22897	reviewed	Homo sapiens	33858848	2021	2	HLA-A*01:01; HLA-A*69:01; HLA-B*37:01; HLA-B*49:01; HLA-C*06:02; HLA-C*07:01; HLA-DPA1*01:03/DPB1*03:01; HLA-DPA1*01:03/DPB1*04:01; HLA-DQA1*01:02/DQB1*03:03; HLA-DQA1*01:02/DQB1*06:04; HLA-DQA1*02:01/DQB1*03:03; HLA-DQA1*02:01/DQB1*06:04; HLA-DRB1*07:01; HLA-DRB1*13:02; HLA-DRB3*03:01; HLA-DRB4*01:03
280218	1238562	KDPLTSVSYQINSKS	15	222	236	P22897	reviewed	Homo sapiens	33858848	2021	2	HLA-A*02:05; HLA-A*11:01; HLA-B*40:02; HLA-B*58:01; HLA-C*02:02; HLA-C*07:01; HLA-DPA1*01:03/DPB1*02:01; HLA-DPA1*01:03/DPB1*04:02; HLA-DQA1*01:01/DQB1*05:01; HLA-DQA1*01:01/DQB1*06:02; HLA-DQA1*01:02/DQB1*05:01; HLA-DQA1*01:02/DQB1*06:02; HLA-DRB1*10:01; HLA-DRB1*15:01; HLA-DRB5*01:01
314667	1260136	NFGDLVSIQSESEKK	15	831	845	P22897	reviewed	Homo sapiens	33858848	2021	2	HLA-DRB1*03:02;HLA-DRB1*11:01;HLA-DRB1*04:01;HLA-DRB1*07:01;HLA-DRB1*01:01;HLA-DRB1*16:01;HLA-DRB1*15:01;HLA-DRB1*11:03;HLA-DRB1*13:01;HLA-DRB1*03:01;HLA-DRB1*03:147
346797	1208418	ESQKFRWVSESQIMS	15	54	68	P22897	reviewed	Homo sapiens	33858848	2021	2	HLA-DQB1*02:02;HLA-DQB1*06:02;HLA-DRB1*07:01;HLA-DRB1*15:01;HLA-DQB1*02:01;HLA-DRB1*03:01;HLA-DQB1*03:03;HLA-DQB1*04:02;HLA-DRB1*08:01;HLA-DRB1*09:01
347092	1247770	LDTRQFLIYNEDHKR	15	20	34	P22897	reviewed	Homo sapiens	33858848	2021	2	HLA-DQB1*02:01;HLA-DQB1*02:02;HLA-DRB1*03:01;HLA-DRB1*07:01
245117	1290683	TVGKEETQYVMDDTG	15	423	437	P23467	reviewed	Homo sapiens	33858848	2021	2	HLA-DRB1*11:01;HLA-DRB1*15:01;HLA-DQB1*03:01;HLA-DQB1*06:02;HLA-DPB1*01:01;HLA-DPB1*04:01
248119	1217694	GAVKYFTVVVREADG	15	1483	1497	P23467	reviewed	Homo sapiens	33858848	2021	2	HLA-DRB1*11:01;HLA-DRB1*15:01;HLA-DQB1*03:01;HLA-DQB1*06:02;HLA-DPB1*01:01;HLA-DPB1*04:01
265081	1203717	EETQYVMDDTGLVPG	15	427	441	P23467	reviewed	Homo sapiens	33858848	2021	2	HLA-A*01:01; HLA-A*02:01; HLA-B*08:01; HLA-B*44:02; HLA-C*07:01; HLA-C*07:04; HLA-DPA1*01:03/DPB1*01:01; HLA-DPA1*01:03/DPB1*03:01; HLA-DPA1*02:01/DPB1*01:01; HLA-DPA1*02:01/DPB1*03:01; HLA-DQA1*05:01/DQB1*02:01; HLA-DQA1*05:01/DQB1*03:01; HLA-DRB1*03:01; HLA-DRB1*11:01; HLA-DRB3*01:01; HLA-DRB3*02:02
301970	122571	SFVNDIFERIAGEAS	15	65	79	P23527	reviewed	Homo sapiens	33858848	2021	2	HLA-A*01:01; HLA-A*69:01; HLA-B*37:01; HLA-B*49:01; HLA-C*06:02; HLA-C*07:01; HLA-DPA1*01:03/DPB1*03:01; HLA-DPA1*01:03/DPB1*04:01; HLA-DQA1*01:02/DQB1*03:03; HLA-DQA1*01:02/DQB1*06:04; HLA-DQA1*02:01/DQB1*03:03; HLA-DQA1*02:01/DQB1*06:04; HLA-DRB1*07:01; HLA-DRB1*13:02; HLA-DRB3*03:01; HLA-DRB4*01:03
321896	667032	KLGGSAVISLEGKPL	15	152	166	P23528	reviewed	Homo sapiens	33858848	2021	2	HLA-DRB1*03:02;HLA-DRB1*11:01;HLA-DRB1*04:01;HLA-DRB1*07:01;HLA-DRB1*01:01;HLA-DRB1*16:01;HLA-DRB1*15:01;HLA-DRB1*11:03;HLA-DRB1*13:01;HLA-DRB1*03:01;HLA-DRB1*03:147
503468	1611509	KVFNDMKVRKSSTPE	15	13	27	P23528	reviewed	Homo sapiens	33592498	2021	2	HLA-DQB1*02:01;HLA-DQB1*05:01;HLA-DRB1*01:01;HLA-DRB1*03:01
431047	1753221	GGKVAPAQPSEEGPG	15	509	523	P23588	reviewed	Homo sapiens	34357683	2021	2	unknown
308859	1259128	MVYGIKKYGPFVADF	15	109	123	P24539	reviewed	Homo sapiens	33858848	2021	2	HLA-A*02:01; HLA-A*23:01; HLA-B*27:05; HLA-B*50:01; HLA-C*02:02; HLA-C*06:02; HLA-DPA1*01:03/DPB1*03:01; HLA-DPA1*01:03/DPB1*04:01; HLA-DPA1*02:02/DPB1*03:01; HLA-DPA1*02:02/DPB1*04:01; HLA-DQA1*01:03/DQB1*02:02; HLA-DQA1*01:03/DQB1*06:03; HLA-DQA1*02:01/DQB1*02:02; HLA-DQA1*02:01/DQB1*06:03; HLA-DRB1*07:01; HLA-DRB1*13:01; HLA-DRB3*01:01; HLA-DRB4*01:01
241962	1238150	KAVDSLVPIGRGQRE	15	194	208	P25705	reviewed	Homo sapiens	33858848	2021	2	HLA-DPB1*02:01;HLA-DPB1*17:01;HLA-DQB1*02:02;HLA-DQB1*03:01;HLA-DRB1*07:01;HLA-DRB1*13:05
265934	1291622	VAIGQKRSTVAQLVK	15	247	261	P25705	reviewed	Homo sapiens	33858848	2021	2	HLA-DPB1*02:01;HLA-DPB1*17:01;HLA-DQB1*02:02;HLA-DQB1*03:01;HLA-DRB1*07:01;HLA-DRB1*13:05
287246	1305705	YPGDVFYLHSRLLER	15	337	351	P25705	reviewed	Homo sapiens	33858848	2021	2	HLA-A*32:01; HLA-A*68:01; HLA-B*15:01; HLA-B*44:02; HLA-C*03:03; HLA-C*07:04; HLA-DQA1*05:05/DQB1*03:01; HLA-DRB1*13:03; HLA-DRB1*14:01
299434	1230527	IDTIINQKRFNDGSD	15	223	237	P25705	reviewed	Homo sapiens	33858848	2021	2	HLA-A*02:01; HLA-A*68:02; HLA-B*14:02; HLA-B*27:05; HLA-C*02:02; HLA-C*08:02; HLA-DPA1*01:03/DPB1*02:01; HLA-DPA1*02:01/DPB1*02:01; HLA-DQA1*03:02/DQB1*03:01; HLA-DQA1*03:02/DQB1*03:02; HLA-DQA1*05:05/DQB1*03:01; HLA-DQA1*05:05/DQB1*03:02; HLA-DRB1*04:01; HLA-DRB1*13:03; HLA-DRB3*01:01; HLA-DRB4*01:03
304797	1225980	GTIRADGKISEQSDA	15	524	538	P25705	reviewed	Homo sapiens	33858848	2021	2	HLA-DRB1*03:01;HLA-DRB3*01:01
347418	1249692	LGTIRADGKISEQSD	15	523	537	P25705	reviewed	Homo sapiens	33858848	2021	2	HLA-A*02:01; HLA-A*68:02; HLA-B*14:02; HLA-B*27:05; HLA-C*02:02; HLA-C*08:02; HLA-DPA1*01:03/DPB1*02:01; HLA-DPA1*02:01/DPB1*02:01; HLA-DQA1*03:02/DQB1*03:01; HLA-DQA1*03:02/DQB1*03:02; HLA-DQA1*05:05/DQB1*03:01; HLA-DQA1*05:05/DQB1*03:02; HLA-DRB1*04:01; HLA-DRB1*13:03; HLA-DRB3*01:01; HLA-DRB4*01:03
497556	1598831	ALPVIETQAGDVSAY	15	366	380	P25705	reviewed	Homo sapiens	33592498	2021	2	HLA-DPB1*02:01;HLA-DPB1*17:01;HLA-DQB1*02:02;HLA-DQB1*03:01;HLA-DRB1*07:01;HLA-DRB1*13:05
500856	1605611	GKTSIAIDTIINQKR	15	217	231	P25705	reviewed	Homo sapiens	33592498	2021	2	HLA-DQB1*02:01;HLA-DQB1*02:02;HLA-DRB1*03:01;HLA-DRB1*07:01;HLA-DQB1*05:01;HLA-DRB1*01:01
305188	1207611	EQTRRALELEQERKR	15	367	381	P26038	reviewed	Homo sapiens	33858848	2021	2	HLA-A*01:01; HLA-A*02:01; HLA-B*08:01; HLA-B*44:02; HLA-C*07:01; HLA-C*07:04; HLA-DPA1*01:03/DPB1*01:01; HLA-DPA1*01:03/DPB1*03:01; HLA-DPA1*02:01/DPB1*01:01; HLA-DPA1*02:01/DPB1*03:01; HLA-DQA1*05:01/DQB1*02:01; HLA-DQA1*05:01/DQB1*03:01; HLA-DRB1*03:01; HLA-DRB1*11:01; HLA-DRB3*01:01; HLA-DRB3*02:02
343722	1240719	KHQKQMERAMLENEK	15	313	327	P26038	reviewed	Homo sapiens	33858848	2021	2	HLA-A*02:01; HLA-A*23:01; HLA-B*27:05; HLA-B*50:01; HLA-C*02:02; HLA-C*06:02; HLA-DPA1*01:03/DPB1*03:01; HLA-DPA1*01:03/DPB1*04:01; HLA-DPA1*02:02/DPB1*03:01; HLA-DPA1*02:02/DPB1*04:01; HLA-DQA1*01:03/DQB1*02:02; HLA-DQA1*01:03/DQB1*06:03; HLA-DQA1*02:01/DQB1*02:02; HLA-DQA1*02:01/DQB1*06:03; HLA-DRB1*07:01; HLA-DRB1*13:01; HLA-DRB3*01:01; HLA-DRB4*01:01
367304	1203607	EEQTRRALELEQERK	15	366	380	P26038	reviewed	Homo sapiens	33858848	2021	2	HLA-A*01:01; HLA-A*02:01; HLA-B*08:01; HLA-B*44:02; HLA-C*07:01; HLA-C*07:04; HLA-DPA1*01:03/DPB1*01:01; HLA-DPA1*01:03/DPB1*03:01; HLA-DPA1*02:01/DPB1*01:01; HLA-DPA1*02:01/DPB1*03:01; HLA-DQA1*05:01/DQB1*02:01; HLA-DQA1*05:01/DQB1*03:01; HLA-DRB1*03:01; HLA-DRB1*11:01; HLA-DRB3*01:01; HLA-DRB3*02:02
368476	1268172	RAKVIAAEGEMNASR	15	218	232	P27105	reviewed	Homo sapiens	33858848	2021	2	HLA-A*01:01; HLA-A*25:01; HLA-B*13:02; HLA-B*39:01; HLA-C*06:02; HLA-C*12:03; HLA-DPA1*01:03/DPB1*02:01; HLA-DPA1*01:03/DPB1*17:01; HLA-DPA1*02:01/DPB1*02:01; HLA-DPA1*02:01/DPB1*17:01; HLA-DQA1*01:02/DQB1*05:01; HLA-DQA1*01:02/DQB1*05:02; HLA-DQA1*01:05/DQB1*05:01; HLA-DQA1*01:05/DQB1*05:02; HLA-DRB1*10:01; HLA-DRB1*16:01; HLA-DRB5*02:02
490903	1245072	KTAFDEAIAELDTLN	15	193	207	P27348	reviewed	Homo sapiens	34433824	2021	2	unknown
246305	1184729	AGEFDYSGSQAIKAL	15	409	423	P27708	reviewed	Homo sapiens	33858848	2021	2	HLA-DPB1*02:01;HLA-DPB1*17:01;HLA-DQB1*02:02;HLA-DQB1*03:01;HLA-DRB1*07:01;HLA-DRB1*13:05
461631	1614963	NIQTLLINPNIATVQ	15	427	441	P27708	reviewed	Homo sapiens	34357683	2021	2	unknown
309644	1193451	DDEPEYVPDPDAEKP	15	325	339	P27824	reviewed	Homo sapiens	33858848	2021	2	HLA-DRB1*04:01;HLA-DRB1*15:01;HLA-DQB1*03:02;HLA-DQB1*06:03;HLA-DPB1*03:01;HLA-DPB1*04:01
324201	1202524	EDLEPFRMTPFSAIG	15	409	423	P27824	reviewed	Homo sapiens	33858848	2021	2	HLA-A*02:05; HLA-A*11:01; HLA-B*40:02; HLA-B*58:01; HLA-C*02:02; HLA-C*07:01; HLA-DPA1*01:03/DPB1*02:01; HLA-DPA1*01:03/DPB1*04:02; HLA-DQA1*01:01/DQB1*05:01; HLA-DQA1*01:01/DQB1*06:02; HLA-DQA1*01:02/DQB1*05:01; HLA-DQA1*01:02/DQB1*06:02; HLA-DRB1*10:01; HLA-DRB1*15:01; HLA-DRB5*01:01
473238	1823614	SGYRPNLSPEEAYDL	15	213	227	P28062	reviewed	Homo sapiens	34357683	2021	2	HLA-DPB1*02:01;HLA-DPB1*17:01;HLA-DQB1*02:02;HLA-DQB1*03:01;HLA-DRB1*07:01;HLA-DRB1*13:05
493947	1860557	WAQEQGDAPAILFDK	15	88	102	P28067	reviewed	Homo sapiens	34433824	2021	2	unknown
521635	1598482	AGSLTLSKTELGKKA	15	970	984	P29144	reviewed	Homo sapiens	33592498	2021	2	HLA-DRB1*04:03;HLA-DRB1*07:01;HLA-DQB1*03:03;HLA-DQB1*03:05;HLA-DPB1*04:01;HLA-DPB1*14:01
286785	1262429	NRVPRSGKPAELLKM	15	590	604	P29401	reviewed	Homo sapiens	33858848	2021	2	HLA-DPB1*02:01;HLA-DPB1*17:01;HLA-DQB1*02:02;HLA-DQB1*03:01;HLA-DRB1*07:01;HLA-DRB1*13:05
408203	1716789	AAGGAAAAAAEAGAA	15	196	210	P29966	reviewed	Homo sapiens	34357683	2021	2	unknown
411412	1722652	APEAGASPVEKEAPA	15	95	109	P29966	reviewed	Homo sapiens	34357683	2021	2	unknown
422693	1738704	EELQANGSAPAADKE	15	56	70	P29966	reviewed	Homo sapiens	34357683	2021	2	HLA-DPB1*02:01;HLA-DPB1*17:01;HLA-DQB1*02:02;HLA-DQB1*03:01;HLA-DRB1*07:01;HLA-DRB1*13:05
239091	1247251	LDDSLVSIFGNRRLK	15	165	179	P30044	reviewed	Homo sapiens	33858848	2021	2	HLA-A*02:01; HLA-A*26:08; HLA-B*15:01; HLA-B*44:02; HLA-C*03:04; HLA-C*05:01; HLA-DPA1*01:03/DPB1*02:01; HLA-DPA1*01:03/DPB1*02:01; HLA-DPA1*01:03/DPB1*04:01; HLA-DPA1*01:03/DPB1*04:01; HLA-DQA1*01:02/DQB1*03:01; HLA-DQA1*01:02/DQB1*06:02; HLA-DQA1*05:05/DQB1*03:01; HLA-DQA1*05:05/DQB1*06:02; HLA-DRB1*11:01; HLA-DRB1*15:01; HLA-DRB3*02:02; HLA-DRB5*01:01
264853	1246018	KVRLLADPTGAFGKE	15	146	160	P30044	reviewed	Homo sapiens	33858848	2021	2	HLA-A*01:01; HLA-A*02:01; HLA-B*08:01; HLA-B*44:02; HLA-C*07:01; HLA-C*07:04; HLA-DPA1*01:03/DPB1*01:01; HLA-DPA1*01:03/DPB1*03:01; HLA-DPA1*02:01/DPB1*01:01; HLA-DPA1*02:01/DPB1*03:01; HLA-DQA1*05:01/DQB1*02:01; HLA-DQA1*05:01/DQB1*03:01; HLA-DRB1*03:01; HLA-DRB1*11:01; HLA-DRB3*01:01; HLA-DRB3*02:02
303653	1193824	DDSLVSIFGNRRLKR	15	166	180	P30044	reviewed	Homo sapiens	33858848	2021	2	HLA-A*01:01; HLA-A*03:01; HLA-B*07:02; HLA-B*07:06; HLA-C*07:02; HLA-C*15:05; HLA-DPA1*01:03/DPB1*04:01; HLA-DPA1*01:03/DPB1*04:01; HLA-DPA1*01:03/DPB1*104:01; HLA-DPA1*01:03/DPB1*104:01; HLA-DQA1*01:02/DQB1*03:02; HLA-DQA1*01:02/DQB1*06:02; HLA-DQA1*03:03/DQB1*03:02; HLA-DQA1*03:03/DQB1*06:02; HLA-DRB1*04:05; HLA-DRB1*15:01; HLA-DRB4*01:03; HLA-DRB5*01:01
335764	1293100	VEETLRLVKAFQYVE	15	209	223	P30048	reviewed	Homo sapiens	33858848	2021	2	HLA-A*02:01; HLA-A*11:01; HLA-B*15:01; HLA-B*35:01; HLA-C*03:04; HLA-C*04:01; HLA-DPA1*01:03/DPB1*02:01; HLA-DPA1*01:03/DPB1*09:01; HLA-DPA1*02:01/DPB1*02:01; HLA-DPA1*02:01/DPB1*09:01; HLA-DQA1*01:01/DQB1*03:01; HLA-DQA1*01:01/DQB1*05:01; HLA-DQA1*05:05/DQB1*03:01; HLA-DQA1*05:05/DQB1*05:01; HLA-DRB1*01:01; HLA-DRB1*12:01; HLA-DRB3*02:02
255813	1254113	LRDNYRFAHTNVESL	15	178	192	P30101	reviewed	Homo sapiens	33858848	2021	2	HLA-A*01:01; HLA-A*03:01; HLA-B*07:02; HLA-B*07:06; HLA-C*07:02; HLA-C*15:05; HLA-DPA1*01:03/DPB1*04:01; HLA-DPA1*01:03/DPB1*04:01; HLA-DPA1*01:03/DPB1*104:01; HLA-DPA1*01:03/DPB1*104:01; HLA-DQA1*01:02/DQB1*03:02; HLA-DQA1*01:02/DQB1*06:02; HLA-DQA1*03:03/DQB1*03:02; HLA-DQA1*03:03/DQB1*06:02; HLA-DRB1*04:05; HLA-DRB1*15:01; HLA-DRB4*01:03; HLA-DRB5*01:01
434771	1606423	GSNYWRNRVMMVAKK	15	275	289	P30101	reviewed	Homo sapiens	34357683	2021	2	unknown
348362	1260327	NGKKVLHMDRNPYYG	15	26	40	P31150	reviewed	Homo sapiens	33858848	2021	2	HLA-A*02:01; HLA-A*11:01; HLA-B*15:01; HLA-B*35:01; HLA-C*03:04; HLA-C*04:01; HLA-DPA1*01:03/DPB1*02:01; HLA-DPA1*01:03/DPB1*09:01; HLA-DPA1*02:01/DPB1*02:01; HLA-DPA1*02:01/DPB1*09:01; HLA-DQA1*01:01/DQB1*03:01; HLA-DQA1*01:01/DQB1*05:01; HLA-DQA1*05:05/DQB1*03:01; HLA-DQA1*05:05/DQB1*05:01; HLA-DRB1*01:01; HLA-DRB1*12:01; HLA-DRB3*02:02
259278	1245072	KTAFDEAIAELDTLN	15	195	209	P31946	reviewed	Homo sapiens	33858848	2021	2	HLA-A*24:02; HLA-A*25:01; HLA-B*18:01; HLA-B*41:01; HLA-C*12:03; HLA-C*17:01; HLA-DPA1*01:03/DPB1*02:01; HLA-DPA1*01:03/DPB1*09:01; HLA-DPA1*02:01/DPB1*02:01; HLA-DPA1*02:01/DPB1*09:01; HLA-DQA1*01:02/DQB1*02:02; HLA-DQA1*01:02/DQB1*06:02; HLA-DQA1*03:03/DQB1*02:02; HLA-DQA1*03:03/DQB1*06:02; HLA-DRB1*04:05; HLA-DRB1*15:01; HLA-DRB4*01:03; HLA-DRB5*01:01
280781	1247472	LDKYLIPNATQPESK	15	103	117	P31946	reviewed	Homo sapiens	33858848	2021	2	HLA-DPB1*02:01;HLA-DPB1*17:01;HLA-DQB1*02:02;HLA-DQB1*03:01;HLA-DRB1*07:01;HLA-DRB1*13:05
288222	1306001	YQEAFEISKKEMQPT	15	151	165	P31946	reviewed	Homo sapiens	33858848	2021	2	HLA-DRB1*11:01;HLA-DRB1*15:01;HLA-DQB1*03:01;HLA-DQB1*06:02;HLA-DPB1*02:01;HLA-DPB1*16:01;HLA-DPB1*01:01;HLA-DPB1*04:01
357076	1259679	NDVLELLDKYLIPNA	15	97	111	P31946	reviewed	Homo sapiens	33858848	2021	2	HLA-A*03:01; HLA-A*24:02; HLA-B*35:03; HLA-B*45:01; HLA-C*04:01; HLA-C*16:01; HLA-DPA1*01:03/DPB1*02:01; HLA-DQA1*01:01/DQB1*05:03; HLA-DQA1*01:01/DQB1*06:02; HLA-DQA1*01:02/DQB1*05:03; HLA-DQA1*01:02/DQB1*06:02; HLA-DRB1*14:54; HLA-DRB1*15:01; HLA-DRB3*02:02; HLA-DRB5*01:01
421613	1351624	EAIAELDTLNEESYK	15	200	214	P31946	reviewed	Homo sapiens	34357683	2021	2	unknown
285097	1139300	ERNLLSVAYKNVVGG	15	40	54	P31947	reviewed	Homo sapiens	33858848	2021	2	HLA-A*02:01; HLA-A*26:08; HLA-B*15:01; HLA-B*44:02; HLA-C*03:04; HLA-C*05:01; HLA-DPA1*01:03/DPB1*02:01; HLA-DPA1*01:03/DPB1*02:01; HLA-DPA1*01:03/DPB1*04:01; HLA-DPA1*01:03/DPB1*04:01; HLA-DQA1*01:02/DQB1*03:01; HLA-DQA1*01:02/DQB1*06:02; HLA-DQA1*05:05/DQB1*03:01; HLA-DQA1*05:05/DQB1*06:02; HLA-DRB1*11:01; HLA-DRB1*15:01; HLA-DRB3*02:02; HLA-DRB5*01:01
339189	1271289	RNLLSVAYKNVVGGQ	15	41	55	P31947	reviewed	Homo sapiens	33858848	2021	2	HLA-DPB1*02:01;HLA-DPB1*17:01;HLA-DQB1*02:02;HLA-DQB1*03:01;HLA-DRB1*07:01;HLA-DRB1*13:05
286015	1226667	GVLRQITVNDLPVGR	15	136	150	P32119	reviewed	Homo sapiens	33858848	2021	2	HLA-DPB1*02:01;HLA-DPB1*17:01;HLA-DQB1*02:02;HLA-DQB1*03:01;HLA-DRB1*07:01;HLA-DRB1*13:05
245942	1294601	VGSLFVEDPDEPQNR	15	277	291	P33151	reviewed	Homo sapiens	33858848	2021	2	HLA-DRB1*04:01;HLA-DRB1*15:01;HLA-DQB1*03:02;HLA-DQB1*06:03;HLA-DPB1*03:01;HLA-DPB1*04:01
256765	1230346	IDLRYMSPPAGNRAQ	15	344	358	P33151	reviewed	Homo sapiens	33858848	2021	2	HLA-DRB1*04:01;HLA-DRB1*15:01;HLA-DQB1*03:02;HLA-DQB1*06:03;HLA-DPB1*03:01;HLA-DPB1*04:01
343198	1219234	GEYVGKVFRVDAETG	15	86	100	P33151	reviewed	Homo sapiens	33858848	2021	2	HLA-DRB1*11:01;HLA-DRB1*15:01;HLA-DQB1*03:01;HLA-DQB1*06:02;HLA-DPB1*02:01;HLA-DPB1*16:01
372690	1305986	YQDAFTIETNPAHNE	15	302	316	P33151	reviewed	Homo sapiens	33858848	2021	2	HLA-DRB1*04:01;HLA-DRB1*15:01;HLA-DQB1*03:02;HLA-DQB1*06:03;HLA-DPB1*03:01;HLA-DPB1*04:01
355952	631551	FVNDIFERIAGEASR	15	66	80	P33778	reviewed	Homo sapiens	33858848	2021	2	HLA-A*03:01; HLA-A*29:02; HLA-B*07:02; HLA-B*44:03; HLA-C*07:02; HLA-C*16:01; HLA-DPA1*01:03/DPB1*04:01; HLA-DPA1*01:03/DPB1*14:01; HLA-DPA1*02:01/DPB1*04:01; HLA-DPA1*02:01/DPB1*14:01; HLA-DQA1*01:01/DQB1*05:01; HLA-DQA1*01:01/DQB1*06:02; HLA-DQA1*01:02/DQB1*05:01; HLA-DQA1*01:02/DQB1*06:02; HLA-DRB1*01:01; HLA-DRB1*15:01; HLA-DRB5*01:01
314985	1193411	DDDLLPLEHWIFNSE	15	620	634	P33908	reviewed	Homo sapiens	33858848	2021	2	HLA-A*02:01; HLA-A*26:08; HLA-B*15:01; HLA-B*44:02; HLA-C*03:04; HLA-C*05:01; HLA-DPA1*01:03/DPB1*02:01; HLA-DPA1*01:03/DPB1*02:01; HLA-DPA1*01:03/DPB1*04:01; HLA-DPA1*01:03/DPB1*04:01; HLA-DQA1*01:02/DQB1*03:01; HLA-DQA1*01:02/DQB1*06:02; HLA-DQA1*05:05/DQB1*03:01; HLA-DQA1*05:05/DQB1*06:02; HLA-DRB1*11:01; HLA-DRB1*15:01; HLA-DRB3*02:02; HLA-DRB5*01:01
604280	1386299	NQPGVLIQVYEGERA	15	436	450	P34931	reviewed	Homo sapiens	33968037	2021	2	HLA-DPB1*02:01;HLA-DPB1*17:01;HLA-DQB1*02:02;HLA-DQB1*03:01;HLA-DRB1*07:01;HLA-DRB1*13:05
247117	1205261	EKGDKIAKESQFLKE	15	74	88	P35221	reviewed	Homo sapiens	33858848	2021	2	HLA-DPB1*02:01;HLA-DPB1*17:01;HLA-DQB1*02:02;HLA-DQB1*03:01;HLA-DRB1*07:01;HLA-DRB1*13:05
352711	1230060	IDDFLAVSENHILED	15	508	522	P35221	reviewed	Homo sapiens	33858848	2021	2	HLA-A*24:02; HLA-A*30:01; HLA-B*13:02; HLA-B*35:08; HLA-C*04:01; HLA-C*06:02; HLA-DPA1*01:03/DPB1*03:01; HLA-DPA1*01:03/DPB1*04:02; HLA-DQA1*02:01/DQB1*02:02; HLA-DRB1*07:01; HLA-DRB4*01:03
620889	1924193	REKEELMERLKQIEE	15	342	356	P35241	reviewed	Homo sapiens	33968037	2021	2	HLA-DPB1*02:01;HLA-DPB1*17:01;HLA-DQB1*02:02;HLA-DQB1*03:01;HLA-DRB1*07:01;HLA-DRB1*13:05
372995	1281684	SRFSSSGGGGGGGRF	15	33	47	P35527	reviewed	Homo sapiens	33858848	2021	2	HLA-DRB1*03:02;HLA-DRB1*11:01;HLA-DRB1*04:01;HLA-DRB1*07:01;HLA-DRB1*01:01;HLA-DRB1*16:01;HLA-DRB1*15:01;HLA-DRB1*11:03;HLA-DRB1*13:01;HLA-DRB1*03:01;HLA-DRB1*03:147
237490	1183932	AEQLEQTKRVKANLE	15	1202	1216	P35579	reviewed	Homo sapiens	33858848	2021	2	HLA-A*01:01; HLA-A*69:01; HLA-B*37:01; HLA-B*49:01; HLA-C*06:02; HLA-C*07:01; HLA-DPA1*01:03/DPB1*03:01; HLA-DPA1*01:03/DPB1*04:01; HLA-DQA1*01:02/DQB1*03:03; HLA-DQA1*01:02/DQB1*06:04; HLA-DQA1*02:01/DQB1*03:03; HLA-DQA1*02:01/DQB1*06:04; HLA-DRB1*07:01; HLA-DRB1*13:02; HLA-DRB3*03:01; HLA-DRB4*01:03
247340	1292485	VDKNFINNPLAQADW	15	12	26	P35579	reviewed	Homo sapiens	33858848	2021	2	HLA-DRB1*03:02;HLA-DRB1*11:01;HLA-DRB1*04:01;HLA-DRB1*07:01;HLA-DRB1*01:01;HLA-DRB1*16:01;HLA-DRB1*15:01;HLA-DRB1*11:03;HLA-DRB1*13:01;HLA-DRB1*03:01;HLA-DRB1*03:147
264486	1242701	KNDNSSRFGKFIRIN	15	228	242	P35579	reviewed	Homo sapiens	33858848	2021	2	HLA-A*01:01; HLA-A*02:01; HLA-B*08:01; HLA-B*44:02; HLA-C*07:01; HLA-C*07:04; HLA-DPA1*01:03/DPB1*01:01; HLA-DPA1*01:03/DPB1*03:01; HLA-DPA1*02:01/DPB1*01:01; HLA-DPA1*02:01/DPB1*03:01; HLA-DQA1*05:01/DQB1*02:01; HLA-DQA1*05:01/DQB1*03:01; HLA-DRB1*03:01; HLA-DRB1*11:01; HLA-DRB3*01:01; HLA-DRB3*02:02
279462	1216136	FTRGILTPRIKVGRD	15	385	399	P35579	reviewed	Homo sapiens	33858848	2021	2	HLA-A*02:01; HLA-A*11:01; HLA-B*15:01; HLA-B*35:01; HLA-C*03:04; HLA-C*04:01; HLA-DPA1*01:03/DPB1*02:01; HLA-DPA1*01:03/DPB1*09:01; HLA-DPA1*02:01/DPB1*02:01; HLA-DPA1*02:01/DPB1*09:01; HLA-DQA1*01:01/DQB1*03:01; HLA-DQA1*01:01/DQB1*05:01; HLA-DQA1*05:05/DQB1*03:01; HLA-DQA1*05:05/DQB1*05:01; HLA-DRB1*01:01; HLA-DRB1*12:01; HLA-DRB3*02:02
320382	1298760	VRQVREMEAELEDER	15	1588	1602	P35579	reviewed	Homo sapiens	33858848	2021	2	HLA-A*01:01; HLA-A*02:01; HLA-B*08:01; HLA-B*44:02; HLA-C*07:01; HLA-C*07:04; HLA-DPA1*01:03/DPB1*01:01; HLA-DPA1*01:03/DPB1*03:01; HLA-DPA1*02:01/DPB1*01:01; HLA-DPA1*02:01/DPB1*03:01; HLA-DQA1*05:01/DQB1*02:01; HLA-DQA1*05:01/DQB1*03:01; HLA-DRB1*03:01; HLA-DRB1*11:01; HLA-DRB3*01:01; HLA-DRB3*02:02
325385	1268401	RDEAIKQLRKLQAQM	15	1633	1647	P35579	reviewed	Homo sapiens	33858848	2021	2	HLA-A*02:01; HLA-A*26:08; HLA-B*15:01; HLA-B*44:02; HLA-C*03:04; HLA-C*05:01; HLA-DPA1*01:03/DPB1*02:01; HLA-DPA1*01:03/DPB1*02:01; HLA-DPA1*01:03/DPB1*04:01; HLA-DPA1*01:03/DPB1*04:01; HLA-DQA1*01:02/DQB1*03:01; HLA-DQA1*01:02/DQB1*06:02; HLA-DQA1*05:05/DQB1*03:01; HLA-DQA1*05:05/DQB1*06:02; HLA-DRB1*11:01; HLA-DRB1*15:01; HLA-DRB3*02:02; HLA-DRB5*01:01
343583	1272420	RQVREMEAELEDERK	15	1589	1603	P35579	reviewed	Homo sapiens	33858848	2021	2	HLA-A*01:01; HLA-A*02:01; HLA-B*08:01; HLA-B*44:02; HLA-C*07:01; HLA-C*07:04; HLA-DPA1*01:03/DPB1*01:01; HLA-DPA1*01:03/DPB1*03:01; HLA-DPA1*02:01/DPB1*01:01; HLA-DPA1*02:01/DPB1*03:01; HLA-DQA1*05:01/DQB1*02:01; HLA-DQA1*05:01/DQB1*03:01; HLA-DRB1*03:01; HLA-DRB1*11:01; HLA-DRB3*01:01; HLA-DRB3*02:02
501940	1608095	IKALELDSNLYRIGQ	15	744	758	P35579	reviewed	Homo sapiens	33592498	2021	2	HLA-DRB1*03:01;HLA-DRB3*01:01
358597	1260987	NKYQYLLTGRVYDGK	15	98	112	P35625	reviewed	Homo sapiens	33858848	2021	2	HLA-DPB1*02:01;HLA-DPB1*17:01;HLA-DQB1*02:02;HLA-DQB1*03:01;HLA-DRB1*07:01;HLA-DRB1*13:05
316836	1236605	ITLKKYDGRTKPIPK	15	28	42	P37108	reviewed	Homo sapiens	33858848	2021	2	HLA-DPB1*02:01;HLA-DPB1*04:02;HLA-DQA1*01:01;HLA-DQA1*01:02;HLA-DQB1*05:01;HLA-DQB1*06:02;HLA-DRB1*01:01;HLA-DRB1*15:01
239242	535348	DLEKIHLDEKSFRWL	15	283	297	P37837	reviewed	Homo sapiens	33858848	2021	2	HLA-A*01:01; HLA-A*02:01; HLA-B*08:01; HLA-B*44:02; HLA-C*07:01; HLA-C*07:04; HLA-DPA1*01:03/DPB1*01:01; HLA-DPA1*01:03/DPB1*03:01; HLA-DPA1*02:01/DPB1*01:01; HLA-DPA1*02:01/DPB1*03:01; HLA-DQA1*05:01/DQB1*02:01; HLA-DQA1*05:01/DQB1*03:01; HLA-DRB1*03:01; HLA-DRB1*11:01; HLA-DRB3*01:01; HLA-DRB3*02:02
258611	1248327	LEKIHLDEKSFRWLH	15	284	298	P37837	reviewed	Homo sapiens	33858848	2021	2	HLA-A*01:01; HLA-A*02:01; HLA-B*08:01; HLA-B*44:02; HLA-C*07:01; HLA-C*07:04; HLA-DPA1*01:03/DPB1*01:01; HLA-DPA1*01:03/DPB1*03:01; HLA-DPA1*02:01/DPB1*01:01; HLA-DPA1*02:01/DPB1*03:01; HLA-DQA1*05:01/DQB1*02:01; HLA-DQA1*05:01/DQB1*03:01; HLA-DRB1*03:01; HLA-DRB1*11:01; HLA-DRB3*01:01; HLA-DRB3*02:02
242024	1261809	NPNNTFYATKRLIGR	15	112	126	P38646	reviewed	Homo sapiens	33858848	2021	2	HLA-DPB1*02:01;HLA-DPB1*17:01;HLA-DQB1*02:02;HLA-DQB1*03:01;HLA-DRB1*07:01;HLA-DRB1*13:05
235037	1307125	YTRAASTARHLYLRG	15	54	68	P39019	reviewed	Homo sapiens	33858848	2021	2	HLA-DPB1*02:01;HLA-DPB1*17:01;HLA-DQB1*02:02;HLA-DQB1*03:01;HLA-DRB1*07:01;HLA-DRB1*13:05
306472	1217085	FYTRAASTARHLYLR	15	53	67	P39019	reviewed	Homo sapiens	33858848	2021	2	HLA-DPB1*02:01;HLA-DPB1*17:01;HLA-DQB1*02:02;HLA-DQB1*03:01;HLA-DRB1*07:01;HLA-DRB1*13:05
412800	530920	ARRVLQALEGLKMVE	15	100	114	P39019	reviewed	Homo sapiens	34357683	2021	2	unknown
619922	1893501	GKKNIRATERALNWD	15	144	158	P40121	reviewed	Homo sapiens	33968037	2021	2	HLA-DPB1*02:01;HLA-DPB1*17:01;HLA-DQB1*02:02;HLA-DQB1*03:01;HLA-DRB1*07:01;HLA-DRB1*13:05
275694	1257448	MDYFHVNANYIVWKT	15	55	69	P40189	reviewed	Homo sapiens	33858848	2021	2	HLA-A*02:01; HLA-A*11:01; HLA-B*15:01; HLA-B*35:01; HLA-C*03:04; HLA-C*04:01; HLA-DPA1*01:03/DPB1*02:01; HLA-DPA1*01:03/DPB1*09:01; HLA-DPA1*02:01/DPB1*02:01; HLA-DPA1*02:01/DPB1*09:01; HLA-DQA1*01:01/DQB1*03:01; HLA-DQA1*01:01/DQB1*05:01; HLA-DQA1*05:05/DQB1*03:01; HLA-DQA1*05:05/DQB1*05:01; HLA-DRB1*01:01; HLA-DRB1*12:01; HLA-DRB3*02:02
403765	1566726	DYFHVNANYIVWKTN	15	56	70	P40189	reviewed	Homo sapiens	33936100	2021	2	unknown
500366	1604582	GAGIAQVSVDKGLKT	15	373	387	P40939	reviewed	Homo sapiens	33592498	2021	2	HLA-DQB1*03:03;HLA-DQB1*04:02;HLA-DRB1*08:01;HLA-DRB1*09:01
422307	1738165	EDTKELVVAKAGVYY	15	128	142	P41273	reviewed	Homo sapiens	34357683	2021	2	HLA-DRB1*09:01;HLA-DRB4*01:03
493446	1855663	ATVLGLFRVTPEIPA	15	232	246	P41273	reviewed	Homo sapiens	34433824	2021	2	HLA-DRB1*07:01
281606	1228090	HKAEIRLDKNDYIIS	15	592	606	P42702	reviewed	Homo sapiens	33858848	2021	2	HLA-A*01:01; HLA-A*02:01; HLA-B*08:01; HLA-B*44:02; HLA-C*07:01; HLA-C*07:04; HLA-DPA1*01:03/DPB1*01:01; HLA-DPA1*01:03/DPB1*03:01; HLA-DPA1*02:01/DPB1*01:01; HLA-DPA1*02:01/DPB1*03:01; HLA-DQA1*05:01/DQB1*02:01; HLA-DQA1*05:01/DQB1*03:01; HLA-DRB1*03:01; HLA-DRB1*11:01; HLA-DRB3*01:01; HLA-DRB3*02:02
424271	1741502	ELKAMLVFAEHRYYG	15	112	126	P42785	reviewed	Homo sapiens	34357683	2021	2	HLA-DRB1*13:01;HLA-DRB3*02:02
456930	1613549	LRPALRALGSLHLPT	15	22	36	P42785	reviewed	Homo sapiens	34357683	2021	2	unknown
237902	1252104	LNYMVQLGKLLGGGD	15	282	296	P42892	reviewed	Homo sapiens	33858848	2021	2	HLA-A*02:01; HLA-A*26:08; HLA-B*15:01; HLA-B*44:02; HLA-C*03:04; HLA-C*05:01; HLA-DPA1*01:03/DPB1*02:01; HLA-DPA1*01:03/DPB1*02:01; HLA-DPA1*01:03/DPB1*04:01; HLA-DPA1*01:03/DPB1*04:01; HLA-DQA1*01:02/DQB1*03:01; HLA-DQA1*01:02/DQB1*06:02; HLA-DQA1*05:05/DQB1*03:01; HLA-DQA1*05:05/DQB1*06:02; HLA-DRB1*11:01; HLA-DRB1*15:01; HLA-DRB3*02:02; HLA-DRB5*01:01
251617	1227154	GYPNFIMDPKELDKV	15	505	519	P42892	reviewed	Homo sapiens	33858848	2021	2	HLA-DQB1*02:01;HLA-DQB1*05:01;HLA-DRB1*01:01;HLA-DRB1*03:01
359053	1305825	YPNFIMDPKELDKVF	15	506	520	P42892	reviewed	Homo sapiens	33858848	2021	2	HLA-DRB1*03:01;HLA-DRB3*01:01
403535	1584631	QNWVKKNGAEHSLPT	15	683	697	P42892	reviewed	Homo sapiens	33936100	2021	2	unknown
294886	1290402	TTPLILAARLAVEGM	15	1996	2010	P46531	reviewed	Homo sapiens	33858848	2021	2	HLA-A*03:01; HLA-A*24:02; HLA-B*35:03; HLA-B*45:01; HLA-C*04:01; HLA-C*16:01; HLA-DPA1*01:03/DPB1*02:01; HLA-DQA1*01:01/DQB1*05:03; HLA-DQA1*01:01/DQB1*06:02; HLA-DQA1*01:02/DQB1*05:03; HLA-DQA1*01:02/DQB1*06:02; HLA-DRB1*14:54; HLA-DRB1*15:01; HLA-DRB3*02:02; HLA-DRB5*01:01
308090	1195538	DGTTPLILAARLAVE	15	1994	2008	P46531	reviewed	Homo sapiens	33858848	2021	2	HLA-A*32:01; HLA-A*68:01; HLA-B*15:01; HLA-B*44:02; HLA-C*03:03; HLA-C*07:04; HLA-DQA1*05:05/DQB1*03:01; HLA-DRB1*13:03; HLA-DRB1*14:01
327521	1240610	KGVVVVIKRRSGQRK	15	58	72	P46779	reviewed	Homo sapiens	33858848	2021	2	HLA-A*01:01; HLA-A*11:01; HLA-B*07:02; HLA-B*49:01; HLA-C*07:01; HLA-C*07:02; HLA-DPA1*01:03/DPB1*04:01; HLA-DQA1*01:01/DQB1*03:01; HLA-DQA1*01:01/DQB1*05:03; HLA-DQA1*05:05/DQB1*03:01; HLA-DQA1*05:05/DQB1*05:03; HLA-DRB1*11:01; HLA-DRB1*14:54; HLA-DRB3*02:02
373834	1258941	MTVRIVKHAFEIIHL	15	88	102	P46782	reviewed	Homo sapiens	33858848	2021	2	HLA-DPB1*02:01;HLA-DPB1*17:01;HLA-DQB1*02:02;HLA-DQB1*03:01;HLA-DRB1*07:01;HLA-DRB1*13:05
312100	1189761	ARDDYKTLINAEDPP	15	851	865	P46940	reviewed	Homo sapiens	33858848	2021	2	HLA-DQB1*03:03;HLA-DQB1*04:02;HLA-DRB1*08:01;HLA-DRB1*09:01
455785	1613223	LPQVYPFAADLYQKE	15	418	432	P46940	reviewed	Homo sapiens	34357683	2021	2	unknown
499636	1602809	ELINDIARDIRNQRR	15	1480	1494	P46940	reviewed	Homo sapiens	33592498	2021	2	HLA-DQB1*02:01;HLA-DQB1*02:02;HLA-DRB1*03:01;HLA-DRB1*07:01;HLA-DQB1*05:01;HLA-DRB1*01:01
503895	1612531	LINDIARDIRNQRRY	15	1481	1495	P46940	reviewed	Homo sapiens	33592498	2021	2	HLA-DQB1*02:01;HLA-DQB1*02:02;HLA-DRB1*03:01;HLA-DRB1*07:01;HLA-DQB1*05:01;HLA-DRB1*01:01
505432	1616369	QLEELARQAVDRALA	15	14	28	P48637	reviewed	Homo sapiens	33592498	2021	2	HLA-DPB1*02:01;HLA-DPB1*17:01;HLA-DQB1*02:02;HLA-DQB1*03:01;HLA-DRB1*07:01;HLA-DRB1*13:05
304907	1298204	VQLRRLSAVNSIFLS	15	437	451	P48960	reviewed	Homo sapiens	33858848	2021	2	HLA-DPB1*02:01;HLA-DPB1*17:01;HLA-DQB1*02:02;HLA-DQB1*03:01;HLA-DRB1*07:01;HLA-DRB1*13:05
492913	689574	APGDVEALAPPVRHL	15	311	325	P48960	reviewed	Homo sapiens	34433824	2021	2	HLA-DRB1*16:01;HLA-DRB5*02:02
265013	1193853	DDTSFRWVESLKGIL	15	1418	1432	P49327	reviewed	Homo sapiens	33858848	2021	2	HLA-DRB1*04:01;HLA-DRB4*01:03
298686	1200441	DTSFRWVESLKGILA	15	1419	1433	P49327	reviewed	Homo sapiens	33858848	2021	2	HLA-DRB1*04:01;HLA-DRB4*01:03
336971	1273723	RVTAIHIDPATHRQK	15	1051	1065	P49327	reviewed	Homo sapiens	33858848	2021	2	HLA-A*01:01; HLA-A*02:01; HLA-B*08:01; HLA-B*44:02; HLA-C*07:01; HLA-C*07:04; HLA-DPA1*01:03/DPB1*01:01; HLA-DPA1*01:03/DPB1*03:01; HLA-DPA1*02:01/DPB1*01:01; HLA-DPA1*02:01/DPB1*03:01; HLA-DQA1*05:01/DQB1*02:01; HLA-DQA1*05:01/DQB1*03:01; HLA-DRB1*03:01; HLA-DRB1*11:01; HLA-DRB3*01:01; HLA-DRB3*02:02
272364	1270124	RIKLEAERFENLREI	15	121	135	P49591	reviewed	Homo sapiens	33858848	2021	2	HLA-A*01:01; HLA-A*11:01; HLA-B*07:02; HLA-B*49:01; HLA-C*07:01; HLA-C*07:02; HLA-DPA1*01:03/DPB1*04:01; HLA-DQA1*01:01/DQB1*03:01; HLA-DQA1*01:01/DQB1*05:03; HLA-DQA1*05:05/DQB1*03:01; HLA-DQA1*05:05/DQB1*05:03; HLA-DRB1*11:01; HLA-DRB1*14:54; HLA-DRB3*02:02
461101	1260327	NGKKVLHMDRNPYYG	15	26	40	P50395	reviewed	Homo sapiens	34357683	2021	2	unknown
498776	1601168	DRAIEINPDSAQPYK	15	172	186	P50502	reviewed	Homo sapiens	33592498	2021	2	HLA-DQB1*02:01;HLA-DQB1*02:02;HLA-DRB1*03:01;HLA-DRB1*07:01;HLA-DQB1*05:01;HLA-DRB1*01:01
304355	1279750	SNLHLRNGELVIHEK	15	165	179	P50591	reviewed	Homo sapiens	33858848	2021	2	HLA-DQB1*02:01;HLA-DQB1*02:02;HLA-DRB1*03:01;HLA-DRB1*07:01
260329	1224442	GQRLEVPVEMNPEGY	15	189	203	P50895	reviewed	Homo sapiens	33858848	2021	2	HLA-DRB1*04:01;HLA-DRB1*15:01;HLA-DQB1*03:02;HLA-DQB1*06:03;HLA-DPB1*03:01;HLA-DPB1*04:01
276467	1297571	VPPLVEVMRGKSVIL	15	37	51	P50895	reviewed	Homo sapiens	33858848	2021	2	HLA-DPB1*02:01;HLA-DPB1*17:01;HLA-DQB1*02:02;HLA-DQB1*03:01;HLA-DRB1*07:01;HLA-DRB1*13:05
247087	1200706	DVENSFFLNVNSQVT	15	79	93	P50897	reviewed	Homo sapiens	33858848	2021	2	HLA-A*01:01; HLA-A*69:01; HLA-B*37:01; HLA-B*49:01; HLA-C*06:02; HLA-C*07:01; HLA-DPA1*01:03/DPB1*03:01; HLA-DPA1*01:03/DPB1*04:01; HLA-DQA1*01:02/DQB1*03:03; HLA-DQA1*01:02/DQB1*06:04; HLA-DQA1*02:01/DQB1*03:03; HLA-DQA1*02:01/DQB1*06:04; HLA-DRB1*07:01; HLA-DRB1*13:02; HLA-DRB3*03:01; HLA-DRB4*01:03
361210	1307402	YVKGVIQYYPAAPLP	15	109	123	P51570	reviewed	Homo sapiens	33858848	2021	2	HLA-DQB1*02:02;HLA-DQB1*06:02;HLA-DRB1*07:01;HLA-DRB1*15:01
299744	1197579	DLVEALKPEYVAPLV	15	208	222	P51659	reviewed	Homo sapiens	33858848	2021	2	HLA-A*02:01; HLA-A*11:01; HLA-B*15:01; HLA-B*35:01; HLA-C*03:04; HLA-C*04:01; HLA-DPA1*01:03/DPB1*02:01; HLA-DPA1*01:03/DPB1*09:01; HLA-DPA1*02:01/DPB1*02:01; HLA-DPA1*02:01/DPB1*09:01; HLA-DQA1*01:01/DQB1*03:01; HLA-DQA1*01:01/DQB1*05:01; HLA-DQA1*05:05/DQB1*03:01; HLA-DQA1*05:05/DQB1*05:01; HLA-DRB1*01:01; HLA-DRB1*12:01; HLA-DRB3*02:02
315524	1249482	LGLLGLANSLAIEGR	15	169	183	P51659	reviewed	Homo sapiens	33858848	2021	2	HLA-DRB1*07:01
338929	1293883	VFEWHITKGGNIGAK	15	649	663	P51659	reviewed	Homo sapiens	33858848	2021	2	HLA-DRB1*07:01
353474	1254910	LSFNQIARLPSGLPV	15	191	205	P51884	reviewed	Homo sapiens	33858848	2021	2	HLA-DRB1*11:01;HLA-DRB1*15:01;HLA-DQB1*03:01;HLA-DQB1*06:02;HLA-DPB1*02:01;HLA-DPB1*16:01;HLA-DPB1*01:01;HLA-DPB1*04:01
331295	1287600	TLDDIRKIERNRQPP	15	362	376	P53041	reviewed	Homo sapiens	33858848	2021	2	HLA-A*03:01; HLA-A*24:02; HLA-B*35:03; HLA-B*45:01; HLA-C*04:01; HLA-C*16:01; HLA-DPA1*01:03/DPB1*02:01; HLA-DQA1*01:01/DQB1*05:03; HLA-DQA1*01:01/DQB1*06:02; HLA-DQA1*01:02/DQB1*05:03; HLA-DQA1*01:02/DQB1*06:02; HLA-DRB1*14:54; HLA-DRB1*15:01; HLA-DRB3*02:02; HLA-DRB5*01:01
520501	1623521	VPHYAKNKAVGVMKS	15	306	320	P53582	reviewed	Homo sapiens	33592498	2021	2	HLA-DPB1*02:01;HLA-DPB1*17:01;HLA-DQB1*02:02;HLA-DQB1*03:01;HLA-DRB1*07:01;HLA-DRB1*13:05
529425	1272474	RRDFLSEASIMGQFD	15	664	678	P54764	reviewed	Homo sapiens	33592498	2021	2	unknown
238033	1198476	DPKYSSDEDLPSKLE	15	34	48	P55008	reviewed	Homo sapiens	33858848	2021	2	HLA-DRB1*04:01;HLA-DRB1*15:01;HLA-DQB1*03:02;HLA-DQB1*06:03;HLA-DPB1*03:01;HLA-DPB1*04:01
276532	1264463	PKYSSDEDLPSKLEG	15	35	49	P55008	reviewed	Homo sapiens	33858848	2021	2	HLA-DRB1*04:01;HLA-DRB1*15:01;HLA-DQB1*03:02;HLA-DQB1*06:03;HLA-DPB1*03:01;HLA-DPB1*04:01
236869	1264398	PKPGVILLTKRGRQI	15	55	69	P55774	reviewed	Homo sapiens	33858848	2021	2	HLA-DRB1*03:02;HLA-DRB1*11:01;HLA-DRB1*04:01;HLA-DRB1*07:01;HLA-DRB1*01:01;HLA-DRB1*16:01;HLA-DRB1*15:01;HLA-DRB1*11:03;HLA-DRB1*13:01;HLA-DRB1*03:01;HLA-DRB1*03:147
370724	122495	NDIFERIAGEASRLA	15	68	82	P58876	reviewed	Homo sapiens	33858848	2021	2	HLA-A*01:01; HLA-A*25:01; HLA-B*13:02; HLA-B*39:01; HLA-C*06:02; HLA-C*12:03; HLA-DPA1*01:03/DPB1*02:01; HLA-DPA1*01:03/DPB1*17:01; HLA-DPA1*02:01/DPB1*02:01; HLA-DPA1*02:01/DPB1*17:01; HLA-DQA1*01:02/DQB1*05:01; HLA-DQA1*01:02/DQB1*05:02; HLA-DQA1*01:05/DQB1*05:01; HLA-DQA1*01:05/DQB1*05:02; HLA-DRB1*10:01; HLA-DRB1*16:01; HLA-DRB5*02:02
435635	1759618	GWLKSNVSDAVAQST	15	191	205	P60174	reviewed	Homo sapiens	34357683	2021	2	HLA-DPB1*02:01;HLA-DPB1*17:01;HLA-DQB1*02:02;HLA-DQB1*03:01;HLA-DRB1*07:01;HLA-DRB1*13:05
434802	1758274	GSQIVDIDKRKYLVP	15	38	52	P60520	reviewed	Homo sapiens	34357683	2021	2	HLA-DRB1*13:01;HLA-DRB3*02:02
401621	1565287	DNIRNWIRNIEEHAS	15	97	111	P61006	reviewed	Homo sapiens	33936100	2021	2	HLA-DRB1*13:01;HLA-DRB3*02:02
498512	1600731	DKRFQPVHDLTIGVE	15	28	42	P61019	reviewed	Homo sapiens	33592498	2021	2	HLA-DPB1*02:01;HLA-DPB1*17:01;HLA-DQB1*02:02;HLA-DQB1*03:01;HLA-DRB1*07:01;HLA-DRB1*13:05
593022	1894951	GQESFRSITRSYYRG	15	64	78	P61019	reviewed	Homo sapiens	33968037	2021	2	HLA-DPB1*02:01;HLA-DPB1*17:01;HLA-DQB1*02:02;HLA-DQB1*03:01;HLA-DRB1*07:01;HLA-DRB1*13:05
440909	1768690	IPDFIFANVSEADDR	15	169	183	P61073	reviewed	Homo sapiens	34357683	2021	2	unknown
409178	1718583	AEQWKTNEAQAIETA	15	126	140	P61088	reviewed	Homo sapiens	34357683	2021	2	HLA-DRB1*13:02;HLA-DRB3*03:01
354222	1140629	FGDRLLSEVKKLAPK	15	310	324	P61163	reviewed	Homo sapiens	33858848	2021	2	HLA-A*24:02; HLA-A*25:01; HLA-B*18:01; HLA-B*41:01; HLA-C*12:03; HLA-C*17:01; HLA-DPA1*01:03/DPB1*02:01; HLA-DPA1*01:03/DPB1*09:01; HLA-DPA1*02:01/DPB1*02:01; HLA-DPA1*02:01/DPB1*09:01; HLA-DQA1*01:02/DQB1*02:02; HLA-DQA1*01:02/DQB1*06:02; HLA-DQA1*03:03/DQB1*02:02; HLA-DQA1*03:03/DQB1*06:02; HLA-DRB1*04:05; HLA-DRB1*15:01; HLA-DRB4*01:03; HLA-DRB5*01:01
612970	535896	GDRLLSEVKKLAPKD	15	311	325	P61163	reviewed	Homo sapiens	33968037	2021	2	HLA-DPB1*02:01;HLA-DPB1*17:01;HLA-DQB1*02:02;HLA-DQB1*03:01;HLA-DRB1*07:01;HLA-DRB1*13:05
267210	1306659	YSGRKAVIVKNIDDG	15	18	32	P61353	reviewed	Homo sapiens	33858848	2021	2	HLA-DPB1*02:01;HLA-DPB1*17:01;HLA-DQB1*02:02;HLA-DQB1*03:01;HLA-DRB1*07:01;HLA-DRB1*13:05
508635	1624239	VVNKDVFRDPALKRK	15	95	109	P61353	reviewed	Homo sapiens	33592498	2021	2	HLA-DQB1*02:01;HLA-DQB1*02:02;HLA-DRB1*03:01;HLA-DRB1*07:01;HLA-DQB1*05:01;HLA-DRB1*01:01
286312	805578	LNKLAFLNQFHFGVF	15	301	315	P61421	reviewed	Homo sapiens	33858848	2021	2	HLA-A*02:01; HLA-A*11:01; HLA-B*15:01; HLA-B*35:01; HLA-C*03:04; HLA-C*04:01; HLA-DPA1*01:03/DPB1*02:01; HLA-DPA1*01:03/DPB1*09:01; HLA-DPA1*02:01/DPB1*02:01; HLA-DPA1*02:01/DPB1*09:01; HLA-DQA1*01:01/DQB1*03:01; HLA-DQA1*01:01/DQB1*05:01; HLA-DQA1*05:05/DQB1*03:01; HLA-DQA1*05:05/DQB1*05:01; HLA-DRB1*01:01; HLA-DRB1*12:01; HLA-DRB3*02:02
291326	1213373	FLNCYVSGFHPSDIE	15	42	56	P61769	reviewed	Homo sapiens	33858848	2021	2	HLA-A*32:01; HLA-A*68:01; HLA-B*15:01; HLA-B*44:02; HLA-C*03:03; HLA-C*07:04; HLA-DQA1*05:05/DQB1*03:01; HLA-DRB1*13:03; HLA-DRB1*14:01
299303	1218975	GERIEKVEHSDLSFS	15	63	77	P61769	reviewed	Homo sapiens	33858848	2021	2	HLA-DRB1*14:01;HLA-DRB3*02:02
401045	1563995	DIEVDLLKNGERIEK	15	54	68	P61769	reviewed	Homo sapiens	33936100	2021	2	HLA-DPB1*02:01;HLA-DPB1*17:01;HLA-DQB1*02:02;HLA-DQB1*03:01;HLA-DRB1*07:01;HLA-DRB1*13:05
431792	1605438	GKAAIVEKLSSLPFQ	15	48	62	P61970	reviewed	Homo sapiens	34357683	2021	2	unknown
359133	1195309	DGKYSQVLANGLDNK	15	92	106	P62269	reviewed	Homo sapiens	33858848	2021	2	HLA-DRB1*07:01
527244	1612152	LEIVTDKSQEGSQFV	15	389	403	P62495	reviewed	Homo sapiens	33592498	2021	2	HLA-DRB1*04:01;HLA-DRB4*01:03
601053	1881075	DHIRALDRLQEVPHE	15	178	192	P62714	reviewed	Homo sapiens	33968037	2021	2	HLA-DPB1*02:01;HLA-DPB1*17:01;HLA-DQB1*02:02;HLA-DQB1*03:01;HLA-DRB1*07:01;HLA-DRB1*13:05
242207	536868	LSGGTTMYPGIADRM	15	301	315	P62736	reviewed	Homo sapiens	33858848	2021	2	HLA-A*02:05; HLA-A*11:01; HLA-B*40:02; HLA-B*58:01; HLA-C*02:02; HLA-C*07:01; HLA-DPA1*01:03/DPB1*02:01; HLA-DPA1*01:03/DPB1*04:02; HLA-DQA1*01:01/DQB1*05:01; HLA-DQA1*01:01/DQB1*06:02; HLA-DQA1*01:02/DQB1*05:01; HLA-DQA1*01:02/DQB1*06:02; HLA-DRB1*10:01; HLA-DRB1*15:01; HLA-DRB5*01:01
618961	1204989	EIQTAVRLLLPGELA	15	94	108	P62807	reviewed	Homo sapiens	33968037	2021	2	HLA-DPB1*02:01;HLA-DPB1*17:01;HLA-DQB1*02:02;HLA-DQB1*03:01;HLA-DRB1*07:01;HLA-DRB1*13:05
264942	1294821	VHPLVFHTNRGPIKF	15	47	61	P62826	reviewed	Homo sapiens	33858848	2021	2	HLA-DPB1*02:01;HLA-DPB1*17:01;HLA-DQB1*02:02;HLA-DQB1*03:01;HLA-DRB1*07:01;HLA-DRB1*13:05
398493	1564109	DINAICFFPNGNAFA	15	228	242	P62873	reviewed	Homo sapiens	33936100	2021	2	HLA-DRB1*15:01;HLA-DRB5*01:01
506688	1619940	SLSLAPDTRLFVSGA	15	189	203	P62873	reviewed	Homo sapiens	33592498	2021	2	HLA-DRB1*03:01;HLA-DRB3*01:01
286853	1290398	TTPKKNKHKRKKVKL	15	86	100	P62979	reviewed	Homo sapiens	33858848	2021	2	HLA-DPB1*02:01;HLA-DPB1*04:02;HLA-DQA1*01:01;HLA-DQA1*01:02;HLA-DQB1*05:01;HLA-DQB1*06:02;HLA-DRB1*01:01;HLA-DRB1*15:01
304857	1296152	VLKYYKVDENGKISR	15	102	116	P62979	reviewed	Homo sapiens	33858848	2021	2	HLA-A*32:01; HLA-A*68:01; HLA-B*15:01; HLA-B*44:02; HLA-C*03:03; HLA-C*07:04; HLA-DQA1*05:05/DQB1*03:01; HLA-DRB1*13:03; HLA-DRB1*14:01
246348	761299	ISKKEMQPTHPIRLG	15	155	169	P63104	reviewed	Homo sapiens	33858848	2021	2	HLA-A*01:01; HLA-A*69:01; HLA-B*37:01; HLA-B*49:01; HLA-C*06:02; HLA-C*07:01; HLA-DPA1*01:03/DPB1*03:01; HLA-DPA1*01:03/DPB1*04:01; HLA-DQA1*01:02/DQB1*03:03; HLA-DQA1*01:02/DQB1*06:04; HLA-DQA1*02:01/DQB1*03:03; HLA-DQA1*02:01/DQB1*06:04; HLA-DRB1*07:01; HLA-DRB1*13:02; HLA-DRB3*03:01; HLA-DRB4*01:03
298672	1245074	KTAFDEAIAELDTLS	15	193	207	P63104	reviewed	Homo sapiens	33858848	2021	2	HLA-A*24:02; HLA-A*25:01; HLA-B*18:01; HLA-B*41:01; HLA-C*12:03; HLA-C*17:01; HLA-DPA1*01:03/DPB1*02:01; HLA-DPA1*01:03/DPB1*09:01; HLA-DPA1*02:01/DPB1*02:01; HLA-DPA1*02:01/DPB1*09:01; HLA-DQA1*01:02/DQB1*02:02; HLA-DQA1*01:02/DQB1*06:02; HLA-DQA1*03:03/DQB1*02:02; HLA-DQA1*03:03/DQB1*06:02; HLA-DRB1*04:05; HLA-DRB1*15:01; HLA-DRB4*01:03; HLA-DRB5*01:01
301075	1248307	LEKFLIPNASQAESK	15	101	115	P63104	reviewed	Homo sapiens	33858848	2021	2	HLA-DPB1*02:01;HLA-DPB1*17:01;HLA-DQB1*02:02;HLA-DQB1*03:01;HLA-DRB1*07:01;HLA-DRB1*13:05
326981	1273777	RVVSSIEQKTEGAEK	15	60	74	P63104	reviewed	Homo sapiens	33858848	2021	2	HLA-A*03:01; HLA-A*68:02; HLA-B*07:02; HLA-B*14:02; HLA-C*07:02; HLA-C*08:02; HLA-DPA1*01:03/DPB1*04:01; HLA-DPA1*01:03/DPB1*04:02; HLA-DQA1*04:01/DQB1*03:01; HLA-DQA1*04:01/DQB1*04:02; HLA-DQA1*05:05/DQB1*03:01; HLA-DQA1*05:05/DQB1*04:02; HLA-DRB1*08:01; HLA-DRB1*13:03; HLA-DRB3*01:01
373032	1193631	DDKKGIVDQSQQAYQ	15	136	150	P63104	reviewed	Homo sapiens	33858848	2021	2	HLA-A*02:01; HLA-A*11:01; HLA-B*15:01; HLA-B*35:01; HLA-C*03:04; HLA-C*04:01; HLA-DPA1*01:03/DPB1*02:01; HLA-DPA1*01:03/DPB1*09:01; HLA-DPA1*02:01/DPB1*02:01; HLA-DPA1*02:01/DPB1*09:01; HLA-DQA1*01:01/DQB1*03:01; HLA-DQA1*01:01/DQB1*05:01; HLA-DQA1*05:05/DQB1*03:01; HLA-DQA1*05:05/DQB1*05:01; HLA-DRB1*01:01; HLA-DRB1*12:01; HLA-DRB3*02:02
409883	511080	AIAELDTLSEESYKD	15	199	213	P63104	reviewed	Homo sapiens	34357683	2021	2	unknown
421617	1601773	EAIAELDTLSEESYK	15	198	212	P63104	reviewed	Homo sapiens	34357683	2021	2	unknown
510112	1598894	ANAHTYHINSISINS	15	173	187	P63151	reviewed	Homo sapiens	33592498	2021	2	HLA-DPB1*02:01;HLA-DPB1*17:01;HLA-DQB1*02:02;HLA-DQB1*03:01;HLA-DRB1*07:01;HLA-DRB1*13:05
287080	1186985	ALEKYNIEKDIAAHI	15	28	42	P63167	reviewed	Homo sapiens	33858848	2021	2	HLA-DRB1*04:01;HLA-DRB1*15:01;HLA-DQB1*03:02;HLA-DQB1*06:03;HLA-DPB1*03:01;HLA-DPB1*04:01
287642	1192016	AVLSLYASGRTTGIV	15	138	152	P63261	reviewed	Homo sapiens	33858848	2021	2	HLA-DRB1*15:01;HLA-DRB5*01:01
332402	537248	PIYEGYALPHAILRL	15	164	178	P63261	reviewed	Homo sapiens	33858848	2021	2	HLA-A*01:01; HLA-A*02:01; HLA-B*08:01; HLA-B*44:02; HLA-C*07:01; HLA-C*07:04; HLA-DPA1*01:03/DPB1*01:01; HLA-DPA1*01:03/DPB1*03:01; HLA-DPA1*02:01/DPB1*01:01; HLA-DPA1*02:01/DPB1*03:01; HLA-DQA1*05:01/DQB1*02:01; HLA-DQA1*05:01/DQB1*03:01; HLA-DRB1*03:01; HLA-DRB1*11:01; HLA-DRB3*01:01; HLA-DRB3*02:02
330866	1111305	NELRVAPEEHPTLLT	15	93	107	P63267	reviewed	Homo sapiens	33858848	2021	2	HLA-A*01:01; HLA-A*02:01; HLA-B*08:01; HLA-B*44:02; HLA-C*07:01; HLA-C*07:04; HLA-DPA1*01:03/DPB1*01:01; HLA-DPA1*01:03/DPB1*03:01; HLA-DPA1*02:01/DPB1*01:01; HLA-DPA1*02:01/DPB1*03:01; HLA-DQA1*05:01/DQB1*02:01; HLA-DQA1*05:01/DQB1*03:01; HLA-DRB1*03:01; HLA-DRB1*11:01; HLA-DRB3*01:01; HLA-DRB3*02:02
490240	1625094	YRERITILRGNHESR	15	107	121	P67775	reviewed	Homo sapiens	34357683	2021	2	unknown
288935	537966	TAEREIVRDIKEKLC	15	205	219	P68032	reviewed	Homo sapiens	33858848	2021	2	HLA-A*01:01; HLA-A*02:01; HLA-B*08:01; HLA-B*44:02; HLA-C*07:01; HLA-C*07:04; HLA-DPA1*01:03/DPB1*01:01; HLA-DPA1*01:03/DPB1*03:01; HLA-DPA1*02:01/DPB1*01:01; HLA-DPA1*02:01/DPB1*03:01; HLA-DQA1*05:01/DQB1*02:01; HLA-DQA1*05:01/DQB1*03:01; HLA-DRB1*03:01; HLA-DRB1*11:01; HLA-DRB3*01:01; HLA-DRB3*02:02
290396	1243896	KQEYDEAGPSIVHRK	15	361	375	P68032	reviewed	Homo sapiens	33858848	2021	2	HLA-DRB1*03:02;HLA-DRB1*11:01;HLA-DRB1*04:01;HLA-DRB1*07:01;HLA-DRB1*01:01;HLA-DRB1*16:01;HLA-DRB1*15:01;HLA-DRB1*11:03;HLA-DRB1*13:01;HLA-DRB1*03:01;HLA-DRB1*03:147
328545	535817	FPSIVGRPRHQGVMV	15	33	47	P68032	reviewed	Homo sapiens	33858848	2021	2	HLA-A*01:01; HLA-A*02:01; HLA-B*08:01; HLA-B*44:02; HLA-C*07:01; HLA-C*07:04; HLA-DPA1*01:03/DPB1*01:01; HLA-DPA1*01:03/DPB1*03:01; HLA-DPA1*02:01/DPB1*01:01; HLA-DPA1*02:01/DPB1*03:01; HLA-DQA1*05:01/DQB1*02:01; HLA-DQA1*05:01/DQB1*03:01; HLA-DRB1*03:01; HLA-DRB1*11:01; HLA-DRB3*01:01; HLA-DRB3*02:02
495505	242203	YPIEHGIITNWDDME	15	71	85	P68032	reviewed	Homo sapiens	34433824	2021	2	unknown
323766	1197717	DMRQTVAVGVIKAVD	15	428	442	P68104	reviewed	Homo sapiens	33858848	2021	2	HLA-DRB1*07:01
403709	1569446	EVSTYIKKIGYNPDT	15	173	187	P68104	reviewed	Homo sapiens	33936100	2021	2	HLA-DPB1*02:01;HLA-DPB1*17:01;HLA-DQB1*02:02;HLA-DQB1*03:01;HLA-DRB1*07:01;HLA-DRB1*13:05
525355	1230485	IDRRSGKKLEDGPKF	15	379	393	P68104	reviewed	Homo sapiens	33592498	2021	2	unknown
607070	1923215	RDMRQTVAVGVIKAV	15	427	441	P68104	reviewed	Homo sapiens	33968037	2021	2	HLA-DRB1*07:01
316762	1189102	APVISAEKAYHEQLS	15	273	287	P68363	reviewed	Homo sapiens	33858848	2021	2	HLA-A*32:01; HLA-A*68:01; HLA-B*15:01; HLA-B*44:02; HLA-C*03:03; HLA-C*07:04; HLA-DQA1*05:05/DQB1*03:01; HLA-DRB1*13:03; HLA-DRB1*14:01
324054	1097818	FVHWYVGEGMEEGEF	15	404	418	P68363	reviewed	Homo sapiens	33858848	2021	2	HLA-A*02:01; HLA-A*68:02; HLA-B*14:02; HLA-B*27:05; HLA-C*02:02; HLA-C*08:02; HLA-DPA1*01:03/DPB1*02:01; HLA-DPA1*02:01/DPB1*02:01; HLA-DQA1*03:02/DQB1*03:01; HLA-DQA1*03:02/DQB1*03:02; HLA-DQA1*05:05/DQB1*03:01; HLA-DQA1*05:05/DQB1*03:02; HLA-DRB1*04:01; HLA-DRB1*13:03; HLA-DRB3*01:01; HLA-DRB4*01:03
334284	1120932	VDLEPTVIDEVRTGT	15	68	82	P68363	reviewed	Homo sapiens	33858848	2021	2	HLA-A*02:05; HLA-A*11:01; HLA-B*40:02; HLA-B*58:01; HLA-C*02:02; HLA-C*07:01; HLA-DPA1*01:03/DPB1*02:01; HLA-DPA1*01:03/DPB1*04:02; HLA-DQA1*01:01/DQB1*05:01; HLA-DQA1*01:01/DQB1*06:02; HLA-DQA1*01:02/DQB1*05:01; HLA-DQA1*01:02/DQB1*06:02; HLA-DRB1*10:01; HLA-DRB1*15:01; HLA-DRB5*01:01
367908	1100400	GVDSVEGEGEEEGEE	15	436	450	P68363	reviewed	Homo sapiens	33858848	2021	2	HLA-A*02:01; HLA-A*11:01; HLA-B*15:01; HLA-B*35:01; HLA-C*03:04; HLA-C*04:01; HLA-DPA1*01:03/DPB1*02:01; HLA-DPA1*01:03/DPB1*09:01; HLA-DPA1*02:01/DPB1*02:01; HLA-DPA1*02:01/DPB1*09:01; HLA-DQA1*01:01/DQB1*03:01; HLA-DQA1*01:01/DQB1*05:01; HLA-DQA1*05:05/DQB1*03:01; HLA-DQA1*05:05/DQB1*05:01; HLA-DRB1*01:01; HLA-DRB1*12:01; HLA-DRB3*02:02
301066	632251	HSFGGGTGSGFTSLL	15	139	153	P68366	reviewed	Homo sapiens	33858848	2021	2	HLA-A*02:01; HLA-A*11:01; HLA-B*15:01; HLA-B*35:01; HLA-C*03:04; HLA-C*04:01; HLA-DPA1*01:03/DPB1*02:01; HLA-DPA1*01:03/DPB1*09:01; HLA-DPA1*02:01/DPB1*02:01; HLA-DPA1*02:01/DPB1*09:01; HLA-DQA1*01:01/DQB1*03:01; HLA-DQA1*01:01/DQB1*05:01; HLA-DQA1*05:05/DQB1*03:01; HLA-DQA1*05:05/DQB1*05:01; HLA-DRB1*01:01; HLA-DRB1*12:01; HLA-DRB3*02:02
400316	1262671	NSTAIQELFKRISEQ	15	370	384	P68371	reviewed	Homo sapiens	33936100	2021	2	unknown
507969	538201	VEPYNATLSVHQLVE	15	180	194	P68371	reviewed	Homo sapiens	33592498	2021	2	unknown
499237	1602052	EEELQVIQPDKSVLV	15	31	45	P78324	reviewed	Homo sapiens	33592498	2021	2	HLA-DQB1*02:01;HLA-DQB1*02:02;HLA-DRB1*03:01;HLA-DRB1*07:01
281036	1114879	RNQKGHSGLQPTGFL	15	251	265	P79483	reviewed	Homo sapiens	33858848	2021	2	HLA-A*03:01; HLA-A*24:02; HLA-B*35:03; HLA-B*45:01; HLA-C*04:01; HLA-C*16:01; HLA-DPA1*01:03/DPB1*02:01; HLA-DQA1*01:01/DQB1*05:03; HLA-DQA1*01:01/DQB1*06:02; HLA-DQA1*01:02/DQB1*05:03; HLA-DQA1*01:02/DQB1*06:02; HLA-DRB1*14:54; HLA-DRB1*15:01; HLA-DRB3*02:02; HLA-DRB5*01:01
319233	1285906	TERVRYLDRYFHNQE	15	50	64	P79483	reviewed	Homo sapiens	33858848	2021	2	HLA-DQB1*02:01;HLA-DQB1*05:01;HLA-DRB1*01:01;HLA-DRB1*03:01
324272	143457	LRFDSDVGEYRAVTE	15	67	81	P79483	reviewed	Homo sapiens	33858848	2021	2	HLA-A*03:01; HLA-A*24:02; HLA-B*35:03; HLA-B*45:01; HLA-C*04:01; HLA-C*16:01; HLA-DPA1*01:03/DPB1*02:01; HLA-DQA1*01:01/DQB1*05:03; HLA-DQA1*01:01/DQB1*06:02; HLA-DQA1*01:02/DQB1*05:03; HLA-DQA1*01:02/DQB1*06:02; HLA-DRB1*14:54; HLA-DRB1*15:01; HLA-DRB3*02:02; HLA-DRB5*01:01
374780	141266	FDSDVGEYRAVTELG	15	69	83	P79483	reviewed	Homo sapiens	33858848	2021	2	HLA-DRB1*04:03;HLA-DRB1*07:01;HLA-DQB1*03:03;HLA-DQB1*03:05;HLA-DPB1*04:01;HLA-DPB1*14:01
426601	496461	ETVPRSGEVYTCQVE	15	191	205	P79483	reviewed	Homo sapiens	34357683	2021	2	unknown
480977	528300	TVPRSGEVYTCQVEH	15	192	206	P79483	reviewed	Homo sapiens	34357683	2021	2	unknown
375193	1196464	DKHFREKLQKADIEE	15	68	82	P80303	reviewed	Homo sapiens	33858848	2021	2	HLA-A*03:01; HLA-A*68:02; HLA-B*07:02; HLA-B*14:02; HLA-C*07:02; HLA-C*08:02; HLA-DPA1*01:03/DPB1*04:01; HLA-DPA1*01:03/DPB1*04:02; HLA-DQA1*04:01/DQB1*03:01; HLA-DQA1*04:01/DQB1*04:02; HLA-DQA1*05:05/DQB1*03:01; HLA-DQA1*05:05/DQB1*04:02; HLA-DRB1*08:01; HLA-DRB1*13:03; HLA-DRB3*01:01
456939	1613552	LRPELRCNPGQFACR	15	24	38	P98153	reviewed	Homo sapiens	34357683	2021	2	unknown
257155	1289080	TPTVRIESSSSQVAE	15	2436	2450	P98160	reviewed	Homo sapiens	33858848	2021	2	HLA-DRB1*04:01;HLA-DRB1*15:01;HLA-DQB1*03:02;HLA-DQB1*06:03;HLA-DPB1*03:01;HLA-DPB1*04:01
264203	1185181	AGQYRCTATNAAGTT	15	3550	3564	P98160	reviewed	Homo sapiens	33858848	2021	2	HLA-A*02:01; HLA-A*68:02; HLA-B*14:02; HLA-B*27:05; HLA-C*02:02; HLA-C*08:02; HLA-DPA1*01:03/DPB1*02:01; HLA-DPA1*02:01/DPB1*02:01; HLA-DQA1*03:02/DQB1*03:01; HLA-DQA1*03:02/DQB1*03:02; HLA-DQA1*05:05/DQB1*03:01; HLA-DQA1*05:05/DQB1*03:02; HLA-DRB1*04:01; HLA-DRB1*13:03; HLA-DRB3*01:01; HLA-DRB4*01:03
313282	1192934	DAGQYRCTATNAAGT	15	3549	3563	P98160	reviewed	Homo sapiens	33858848	2021	2	HLA-DRB1*04:01;HLA-DRB1*15:01;HLA-DQB1*03:02;HLA-DQB1*06:03;HLA-DPB1*03:01;HLA-DPB1*04:01
313860	1218536	GEFTVEPVPEGAQLS	15	1369	1383	P98160	reviewed	Homo sapiens	33858848	2021	2	HLA-DRB1*04:01;HLA-DRB1*15:01;HLA-DQB1*03:02;HLA-DQB1*06:03;HLA-DPB1*03:01;HLA-DPB1*04:01
319867	1276062	SERTDIATLLIPAIT	15	2002	2016	P98160	reviewed	Homo sapiens	33858848	2021	2	HLA-A*02:01; HLA-A*11:01; HLA-B*15:01; HLA-B*35:01; HLA-C*03:04; HLA-C*04:01; HLA-DPA1*01:03/DPB1*02:01; HLA-DPA1*01:03/DPB1*09:01; HLA-DPA1*02:01/DPB1*02:01; HLA-DPA1*02:01/DPB1*09:01; HLA-DQA1*01:01/DQB1*03:01; HLA-DQA1*01:01/DQB1*05:01; HLA-DQA1*05:05/DQB1*03:01; HLA-DQA1*05:05/DQB1*05:01; HLA-DRB1*01:01; HLA-DRB1*12:01; HLA-DRB3*02:02
338067	1195129	DGEWHRVTALREGRR	15	4290	4304	P98160	reviewed	Homo sapiens	33858848	2021	2	HLA-A*01:01; HLA-A*11:01; HLA-B*15:01; HLA-B*35:01; HLA-C*03:03; HLA-C*04:01; HLA-DPA1*01:03/DPB1*03:01; HLA-DPA1*01:03/DPB1*04:01; HLA-DQA1*02:01/DQB1*02:02; HLA-DQA1*02:01/DQB1*03:01; HLA-DQA1*05:05/DQB1*02:02; HLA-DQA1*05:05/DQB1*03:01; HLA-DRB1*07:01; HLA-DRB1*11:03; HLA-DRB3*02:02; HLA-DRB4*01:01
359978	1224884	GRPEFRFDAGSGMAT	15	3731	3745	P98160	reviewed	Homo sapiens	33858848	2021	2	HLA-A*01:01; HLA-A*02:01; HLA-B*08:01; HLA-B*44:02; HLA-C*07:01; HLA-C*07:04; HLA-DPA1*01:03/DPB1*01:01; HLA-DPA1*01:03/DPB1*03:01; HLA-DPA1*02:01/DPB1*01:01; HLA-DPA1*02:01/DPB1*03:01; HLA-DQA1*05:01/DQB1*02:01; HLA-DQA1*05:01/DQB1*03:01; HLA-DRB1*03:01; HLA-DRB1*11:01; HLA-DRB3*01:01; HLA-DRB3*02:02
404041	1575811	IYNNIKNFVRFQLST	15	695	709	P98194	reviewed	Homo sapiens	33936100	2021	2	HLA-DRB1*13:02;HLA-DRB3*03:01
235143	1161583	NLDRAYEFAERCNEP	15	1091	1105	Q00610	reviewed	Homo sapiens	33858848	2021	2	HLA-A*24:02; HLA-A*30:01; HLA-B*13:02; HLA-B*35:08; HLA-C*04:01; HLA-C*06:02; HLA-DPA1*01:03/DPB1*03:01; HLA-DPA1*01:03/DPB1*04:02; HLA-DQA1*02:01/DQB1*02:02; HLA-DRB1*07:01; HLA-DRB4*01:03
310876	1288503	TPDTIRRFQSVPAQP	15	394	408	Q00610	reviewed	Homo sapiens	33858848	2021	2	HLA-DRB1*11:01;HLA-DRB1*15:01;HLA-DQB1*03:01;HLA-DQB1*06:02;HLA-DPB1*02:01;HLA-DPB1*16:01;HLA-DRB1*04:01;HLA-DQB1*03:02;HLA-DQB1*06:03;HLA-DPB1*03:01;HLA-DPB1*04:01;HLA-DPB1*01:01
361416	1276316	SFAQFKMEGNAEEST	15	200	214	Q00610	reviewed	Homo sapiens	33858848	2021	2	HLA-DRB1*04:01;HLA-DRB1*15:01;HLA-DQB1*03:02;HLA-DQB1*06:03;HLA-DPB1*03:01;HLA-DPB1*04:01
522988	1399439	EAIDSYIKADDPSSY	15	1123	1137	Q00610	reviewed	Homo sapiens	33592498	2021	2	HLA-DRB1*04:01;HLA-DRB1*15:01;HLA-DQB1*03:02;HLA-DQB1*06:03;HLA-DPB1*03:01;HLA-DPB1*04:01
476928	1620842	SVNVKPLVTHRFPLE	15	315	329	Q00796	reviewed	Homo sapiens	34357683	2021	2	unknown
316362	1240241	KGKINSITVDNCKKL	15	364	378	Q01518	reviewed	Homo sapiens	33858848	2021	2	HLA-A*02:01; HLA-A*68:02; HLA-B*14:02; HLA-B*27:05; HLA-C*02:02; HLA-C*08:02; HLA-DPA1*01:03/DPB1*02:01; HLA-DPA1*02:01/DPB1*02:01; HLA-DQA1*03:02/DQB1*03:01; HLA-DQA1*03:02/DQB1*03:02; HLA-DQA1*05:05/DQB1*03:01; HLA-DQA1*05:05/DQB1*03:02; HLA-DRB1*04:01; HLA-DRB1*13:03; HLA-DRB3*01:01; HLA-DRB4*01:03
529001	1617158	REKNRGSKLFNHLSA	15	119	133	Q01518	reviewed	Homo sapiens	33592498	2021	2	HLA-DPB1*02:01;HLA-DPB1*17:01;HLA-DQB1*02:02;HLA-DQB1*03:01;HLA-DRB1*07:01;HLA-DRB1*13:05
289760	1267165	QPPNYEMLKEEHEVA	15	16	30	Q01628	reviewed	Homo sapiens	33858848	2021	2	HLA-DQB1*02:01;HLA-DQB1*05:01;HLA-DRB1*01:01;HLA-DRB1*03:01
509355	439568	NVIEGPVFRPGSKTY	15	378	392	Q02413	reviewed	Homo sapiens	33592498	2021	2	HLA-DQB1*02:01;HLA-DQB1*05:01;HLA-DRB1*01:01;HLA-DRB1*03:01
335315	1254392	LRLLIQQNKNVIAPL	15	393	407	Q02809	reviewed	Homo sapiens	33858848	2021	2	HLA-DRB1*13:02;HLA-DRB3*03:01
427868	1747604	FIGYAPNLSKLVAEW	15	157	171	Q02809	reviewed	Homo sapiens	34357683	2021	2	HLA-DRB1*14:01;HLA-DRB3*02:02
439073	1765571	IGYAPNLSKLVAEWE	15	158	172	Q02809	reviewed	Homo sapiens	34357683	2021	2	HLA-DRB1*14:01;HLA-DRB3*02:02
426900	1316121	EVSRLRMLLKAKMDA	15	107	121	Q02818	reviewed	Homo sapiens	34357683	2021	2	unknown
412008	1723161	APPTIPSATPATAPS	15	433	447	Q04637	reviewed	Homo sapiens	34357683	2021	2	HLA-DPB1*02:01;HLA-DPB1*17:01;HLA-DQB1*02:02;HLA-DQB1*03:01;HLA-DRB1*07:01;HLA-DRB1*13:05
477782	1831338	TEDIKLNKAEKAWKP	15	722	736	Q04637	reviewed	Homo sapiens	34357683	2021	2	HLA-DPB1*02:01;HLA-DPB1*17:01;HLA-DQB1*02:02;HLA-DQB1*03:01;HLA-DRB1*07:01;HLA-DRB1*13:05
236413	1267083	QPELYHPMKKGSGVG	15	615	629	Q06481	reviewed	Homo sapiens	33858848	2021	2	HLA-DPB1*02:01;HLA-DPB1*17:01;HLA-DQB1*02:02;HLA-DQB1*03:01;HLA-DRB1*07:01;HLA-DRB1*13:05
275392	1288547	TPEERHLNKMQNHGY	15	736	750	Q06481	reviewed	Homo sapiens	33858848	2021	2	HLA-A*02:01; HLA-A*11:01; HLA-B*15:01; HLA-B*35:01; HLA-C*03:04; HLA-C*04:01; HLA-DPA1*01:03/DPB1*02:01; HLA-DPA1*01:03/DPB1*09:01; HLA-DPA1*02:01/DPB1*02:01; HLA-DPA1*02:01/DPB1*09:01; HLA-DQA1*01:01/DQB1*03:01; HLA-DQA1*01:01/DQB1*05:01; HLA-DQA1*05:05/DQB1*03:01; HLA-DQA1*05:05/DQB1*05:01; HLA-DRB1*01:01; HLA-DRB1*12:01; HLA-DRB3*02:02
360848	1267753	QTLIQHFQAMVKALE	15	428	442	Q06481	reviewed	Homo sapiens	33858848	2021	2	HLA-DRB1*16:01;HLA-DRB5*02:02
404976	1583758	QAMVKALEKEAASEK	15	435	449	Q06481	reviewed	Homo sapiens	33936100	2021	2	unknown
456864	1792659	LRKRQYGTISHGIVE	15	716	730	Q06481	reviewed	Homo sapiens	34357683	2021	2	HLA-DPB1*02:01;HLA-DPB1*17:01;HLA-DQB1*02:02;HLA-DQB1*03:01;HLA-DRB1*07:01;HLA-DRB1*13:05
478528	1621512	TKEEVLQYCQEMYPE	15	83	97	Q06481	reviewed	Homo sapiens	34357683	2021	2	unknown
502615	1609584	KEITHDVKAVCSQEA	15	300	314	Q06481	reviewed	Homo sapiens	33592498	2021	2	HLA-DQB1*02:01;HLA-DQB1*02:02;HLA-DRB1*03:01;HLA-DRB1*07:01
292944	1304191	YGVLKADEGISFRGL	15	116	130	Q06830	reviewed	Homo sapiens	33858848	2021	2	HLA-DRB1*03:01;HLA-DRB3*01:01
466464	1811283	QITVNDLPVGRSVDE	15	141	155	Q06830	reviewed	Homo sapiens	34357683	2021	2	HLA-DPB1*02:01;HLA-DPB1*17:01;HLA-DQB1*02:02;HLA-DQB1*03:01;HLA-DRB1*07:01;HLA-DRB1*13:05
470953	1819070	RQITVNDLPVGRSVD	15	140	154	Q06830	reviewed	Homo sapiens	34357683	2021	2	HLA-DPB1*02:01;HLA-DPB1*17:01;HLA-DQB1*02:02;HLA-DQB1*03:01;HLA-DRB1*07:01;HLA-DRB1*13:05
512885	1605373	GILRQITVNDLPVGR	15	137	151	Q06830	reviewed	Homo sapiens	33592498	2021	2	HLA-DPB1*02:01;HLA-DPB1*17:01;HLA-DQB1*02:02;HLA-DQB1*03:01;HLA-DRB1*07:01;HLA-DRB1*13:05
237179	1225368	GSHRYVILKSEPVHP	15	2408	2422	Q07954	reviewed	Homo sapiens	33858848	2021	2	HLA-DRB1*03:02;HLA-DRB1*11:01;HLA-DRB1*04:01;HLA-DRB1*07:01;HLA-DRB1*01:01;HLA-DRB1*16:01;HLA-DRB1*15:01;HLA-DRB1*11:03;HLA-DRB1*13:01;HLA-DRB1*03:01;HLA-DRB1*03:147
303267	1243973	KQINVARLDGSFKNA	15	1682	1696	Q07954	reviewed	Homo sapiens	33858848	2021	2	HLA-A*24:02; HLA-A*30:01; HLA-B*13:02; HLA-B*35:08; HLA-C*04:01; HLA-C*06:02; HLA-DPA1*01:03/DPB1*03:01; HLA-DPA1*01:03/DPB1*04:02; HLA-DQA1*02:01/DQB1*02:02; HLA-DRB1*07:01; HLA-DRB4*01:03
318929	1303056	YDGSGHMEVLRGHEF	15	1463	1477	Q07954	reviewed	Homo sapiens	33858848	2021	2	HLA-A*02:01; HLA-A*11:01; HLA-B*15:01; HLA-B*35:01; HLA-C*03:04; HLA-C*04:01; HLA-DPA1*01:03/DPB1*02:01; HLA-DPA1*01:03/DPB1*09:01; HLA-DPA1*02:01/DPB1*02:01; HLA-DPA1*02:01/DPB1*09:01; HLA-DQA1*01:01/DQB1*03:01; HLA-DQA1*01:01/DQB1*05:01; HLA-DQA1*05:05/DQB1*03:01; HLA-DQA1*05:05/DQB1*05:01; HLA-DRB1*01:01; HLA-DRB1*12:01; HLA-DRB3*02:02
332917	1222580	GLVVHPLRGKLYWTD	15	1706	1720	Q07954	reviewed	Homo sapiens	33858848	2021	2	HLA-A*02:01; HLA-A*11:01; HLA-B*15:01; HLA-B*35:01; HLA-C*03:04; HLA-C*04:01; HLA-DPA1*01:03/DPB1*02:01; HLA-DPA1*01:03/DPB1*09:01; HLA-DPA1*02:01/DPB1*02:01; HLA-DPA1*02:01/DPB1*09:01; HLA-DQA1*01:01/DQB1*03:01; HLA-DQA1*01:01/DQB1*05:01; HLA-DQA1*05:05/DQB1*03:01; HLA-DQA1*05:05/DQB1*05:01; HLA-DRB1*01:01; HLA-DRB1*12:01; HLA-DRB3*02:02
499549	1602606	EKGYLFWTEWGQYPR	15	2018	2032	Q07954	reviewed	Homo sapiens	33592498	2021	2	HLA-DQB1*02:02;HLA-DQB1*06:02;HLA-DRB1*07:01;HLA-DRB1*15:01
272336	1268520	RDLLRYFYSRRIDIT	15	206	220	Q08380	reviewed	Homo sapiens	33858848	2021	2	HLA-DRB1*07:01
280115	1297503	VPMVRDLLRYFYSRR	15	202	216	Q08380	reviewed	Homo sapiens	33858848	2021	2	HLA-A*02:01; HLA-A*11:01; HLA-B*15:01; HLA-B*35:01; HLA-C*03:04; HLA-C*04:01; HLA-DPA1*01:03/DPB1*02:01; HLA-DPA1*01:03/DPB1*09:01; HLA-DPA1*02:01/DPB1*02:01; HLA-DPA1*02:01/DPB1*09:01; HLA-DQA1*01:01/DQB1*03:01; HLA-DQA1*01:01/DQB1*05:01; HLA-DQA1*05:05/DQB1*03:01; HLA-DQA1*05:05/DQB1*05:01; HLA-DRB1*01:01; HLA-DRB1*12:01; HLA-DRB3*02:02
294515	1251418	LLPRSDLAVPSELAL	15	307	321	Q08380	reviewed	Homo sapiens	33858848	2021	2	HLA-A*02:01; HLA-A*23:01; HLA-B*27:05; HLA-B*50:01; HLA-C*02:02; HLA-C*06:02; HLA-DPA1*01:03/DPB1*03:01; HLA-DPA1*01:03/DPB1*04:01; HLA-DPA1*02:02/DPB1*03:01; HLA-DPA1*02:02/DPB1*04:01; HLA-DQA1*01:03/DQB1*02:02; HLA-DQA1*01:03/DQB1*06:03; HLA-DQA1*02:01/DQB1*02:02; HLA-DQA1*02:01/DQB1*06:03; HLA-DRB1*07:01; HLA-DRB1*13:01; HLA-DRB3*01:01; HLA-DRB4*01:01
518837	1619544	SHDFVLRMNKAPTAG	15	162	176	Q11201	reviewed	Homo sapiens	33592498	2021	2	HLA-DPB1*02:01;HLA-DPB1*17:01;HLA-DQB1*02:02;HLA-DQB1*03:01;HLA-DRB1*07:01;HLA-DRB1*13:05
239142	1194145	DEFLMATDVDDRFET	15	184	198	Q12797	reviewed	Homo sapiens	33858848	2021	2	HLA-A*24:02; HLA-A*30:01; HLA-B*13:02; HLA-B*35:08; HLA-C*04:01; HLA-C*06:02; HLA-DPA1*01:03/DPB1*03:01; HLA-DPA1*01:03/DPB1*04:02; HLA-DQA1*02:01/DQB1*02:02; HLA-DRB1*07:01; HLA-DRB4*01:03
365932	1186246	AKEQIQSLLHEMVHA	15	147	161	Q12797	reviewed	Homo sapiens	33858848	2021	2	HLA-A*02:05; HLA-A*11:01; HLA-B*40:02; HLA-B*58:01; HLA-C*02:02; HLA-C*07:01; HLA-DPA1*01:03/DPB1*02:01; HLA-DPA1*01:03/DPB1*04:02; HLA-DQA1*01:01/DQB1*05:01; HLA-DQA1*01:01/DQB1*06:02; HLA-DQA1*01:02/DQB1*05:01; HLA-DQA1*01:02/DQB1*06:02; HLA-DRB1*10:01; HLA-DRB1*15:01; HLA-DRB5*01:01
523255	1602427	EHSYHVEETVSQDCN	15	209	223	Q12797	reviewed	Homo sapiens	33592498	2021	2	HLA-DRB1*04:01;HLA-DRB1*15:01;HLA-DQB1*03:02;HLA-DQB1*06:03;HLA-DPB1*03:01;HLA-DPB1*04:01
288192	1219994	GGLKLNPNFLVDFGK	15	434	448	Q13228	reviewed	Homo sapiens	33858848	2021	2	HLA-DRB1*11:01;HLA-DRB1*15:01;HLA-DQB1*03:01;HLA-DQB1*06:02;HLA-DPB1*01:01;HLA-DPB1*04:01
316548	1252204	LPCIYRNTGTEAPDY	15	29	43	Q13228	reviewed	Homo sapiens	33858848	2021	2	HLA-DRB1*11:01;HLA-DRB1*15:01;HLA-DQB1*03:01;HLA-DQB1*06:02;HLA-DPB1*02:01;HLA-DPB1*16:01
404064	1582940	NSTIVVMLTKLREMG	15	1772	1786	Q13332	reviewed	Homo sapiens	33936100	2021	2	unknown
465613	1809084	PSVNFLKNVGESVAA	15	232	246	Q13501	reviewed	Homo sapiens	34357683	2021	2	HLA-DPB1*02:01;HLA-DPB1*17:01;HLA-DQB1*02:02;HLA-DQB1*03:01;HLA-DRB1*07:01;HLA-DRB1*13:05
470439	1818485	RPGPTAESASGPSED	15	217	231	Q13501	reviewed	Homo sapiens	34357683	2021	2	unknown
495661	1602350	EGPSSLDPSQEGPTG	15	362	376	Q13501	reviewed	Homo sapiens	34433824	2021	2	unknown
316387	1154276	KSSKIMESFKNMVPQ	15	161	175	Q13733	reviewed	Homo sapiens	33858848	2021	2	HLA-A*03:01; HLA-A*24:02; HLA-B*35:03; HLA-B*45:01; HLA-C*04:01; HLA-C*16:01; HLA-DPA1*01:03/DPB1*02:01; HLA-DQA1*01:01/DQB1*05:03; HLA-DQA1*01:01/DQB1*06:02; HLA-DQA1*01:02/DQB1*05:03; HLA-DQA1*01:02/DQB1*06:02; HLA-DRB1*14:54; HLA-DRB1*15:01; HLA-DRB3*02:02; HLA-DRB5*01:01
605453	1885323	EGAVVIIFKKEMDPV	15	181	195	Q13740	reviewed	Homo sapiens	33968037	2021	2	HLA-DRB1*14:01;HLA-DRB3*02:02
327946	1103088	ISKIREEYPDRIMNT	15	152	166	Q13885	reviewed	Homo sapiens	33858848	2021	2	HLA-A*02:01; HLA-A*68:02; HLA-B*14:02; HLA-B*27:05; HLA-C*02:02; HLA-C*08:02; HLA-DPA1*01:03/DPB1*02:01; HLA-DPA1*02:01/DPB1*02:01; HLA-DQA1*03:02/DQB1*03:01; HLA-DQA1*03:02/DQB1*03:02; HLA-DQA1*05:05/DQB1*03:01; HLA-DQA1*05:05/DQB1*03:02; HLA-DRB1*04:01; HLA-DRB1*13:03; HLA-DRB3*01:01; HLA-DRB4*01:03
603930	538201	VEPYNATLSVHQLVE	15	180	194	Q13885	reviewed	Homo sapiens	33968037	2021	2	HLA-DPB1*02:01;HLA-DPB1*17:01;HLA-DQB1*02:02;HLA-DQB1*03:01;HLA-DRB1*07:01;HLA-DRB1*13:05
304293	1258393	MPLILQEEKAPLPPP	15	815	829	Q14118	reviewed	Homo sapiens	33858848	2021	2	HLA-DRB1*14:01;HLA-DRB3*02:02
596943	1899188	IHKKIALVKKLAFAF	15	623	637	Q14118	reviewed	Homo sapiens	33968037	2021	2	HLA-DRB1*14:01;HLA-DRB3*02:02
301530	754689	DFFQGTKAALAGGTT	15	88	102	Q14195	reviewed	Homo sapiens	33858848	2021	2	HLA-A*01:01; HLA-A*11:01; HLA-B*15:01; HLA-B*35:01; HLA-C*03:03; HLA-C*04:01; HLA-DPA1*01:03/DPB1*03:01; HLA-DPA1*01:03/DPB1*04:01; HLA-DQA1*02:01/DQB1*02:02; HLA-DQA1*02:01/DQB1*03:01; HLA-DQA1*05:05/DQB1*02:02; HLA-DQA1*05:05/DQB1*03:01; HLA-DRB1*07:01; HLA-DRB1*11:03; HLA-DRB3*02:02; HLA-DRB4*01:01
249314	1206967	EPGTYIINIKFADKH	15	2104	2118	Q14315	reviewed	Homo sapiens	33858848	2021	2	HLA-DPB1*02:01;HLA-DPB1*17:01;HLA-DQB1*02:02;HLA-DQB1*03:01;HLA-DRB1*07:01;HLA-DRB1*13:05
261377	1297046	VPAEFSIWTREAGAG	15	2331	2345	Q14315	reviewed	Homo sapiens	33858848	2021	2	HLA-DPB1*02:01;HLA-DPB1*17:01;HLA-DQB1*02:02;HLA-DQB1*03:01;HLA-DRB1*07:01;HLA-DRB1*13:05
297814	1188392	APGDYSIIVRFDDKH	15	1922	1936	Q14315	reviewed	Homo sapiens	33858848	2021	2	HLA-DPB1*02:01;HLA-DPB1*17:01;HLA-DQB1*02:02;HLA-DQB1*03:01;HLA-DRB1*07:01;HLA-DRB1*13:05
367262	1243700	KPTHFTVLTKGAGKA	15	886	900	Q14315	reviewed	Homo sapiens	33858848	2021	2	HLA-DPB1*02:01;HLA-DPB1*17:01;HLA-DQB1*02:02;HLA-DQB1*03:01;HLA-DRB1*07:01;HLA-DRB1*13:05
498376	1600484	DGTYHITYSPAFPGT	15	1209	1223	Q14315	reviewed	Homo sapiens	33592498	2021	2	HLA-DPB1*02:01;HLA-DPB1*17:01;HLA-DQB1*02:02;HLA-DQB1*03:01;HLA-DRB1*07:01;HLA-DRB1*13:05
505456	1616454	QPAHFTVQTVDAGVG	15	294	308	Q14315	reviewed	Homo sapiens	33592498	2021	2	HLA-DPB1*02:01;HLA-DPB1*17:01;HLA-DQB1*02:02;HLA-DQB1*03:01;HLA-DRB1*07:01;HLA-DRB1*13:05
520455	1623412	VNITFGGRPIPGSPF	15	1419	1433	Q14315	reviewed	Homo sapiens	33592498	2021	2	HLA-DPB1*02:01;HLA-DPB1*17:01;HLA-DQB1*02:02;HLA-DQB1*03:01;HLA-DRB1*07:01;HLA-DRB1*13:05
520727	1623992	VSSEFIVNTLNAGSG	15	2522	2536	Q14315	reviewed	Homo sapiens	33592498	2021	2	HLA-DPB1*02:01;HLA-DPB1*17:01;HLA-DQB1*02:02;HLA-DQB1*03:01;HLA-DRB1*07:01;HLA-DRB1*13:05
354497	1205676	EKVQIVSIKDYFLEF	15	298	312	Q14344	reviewed	Homo sapiens	33858848	2021	2	HLA-A*24:02; HLA-A*25:01; HLA-B*18:01; HLA-B*41:01; HLA-C*12:03; HLA-C*17:01; HLA-DPA1*01:03/DPB1*02:01; HLA-DPA1*01:03/DPB1*09:01; HLA-DPA1*02:01/DPB1*02:01; HLA-DPA1*02:01/DPB1*09:01; HLA-DQA1*01:02/DQB1*02:02; HLA-DQA1*01:02/DQB1*06:02; HLA-DQA1*03:03/DQB1*02:02; HLA-DQA1*03:03/DQB1*06:02; HLA-DRB1*04:05; HLA-DRB1*15:01; HLA-DRB4*01:03; HLA-DRB5*01:01
263675	1244274	KRDNYQIKVVASDHG	15	2879	2893	Q14517	reviewed	Homo sapiens	33858848	2021	2	HLA-A*03:01; HLA-A*68:02; HLA-B*07:02; HLA-B*14:02; HLA-C*07:02; HLA-C*08:02; HLA-DPA1*01:03/DPB1*04:01; HLA-DPA1*01:03/DPB1*04:02; HLA-DQA1*04:01/DQB1*03:01; HLA-DQA1*04:01/DQB1*04:02; HLA-DQA1*05:05/DQB1*03:01; HLA-DQA1*05:05/DQB1*04:02; HLA-DRB1*08:01; HLA-DRB1*13:03; HLA-DRB3*01:01
266571	1238738	KDVYRAEISEFAPPN	15	369	383	Q14517	reviewed	Homo sapiens	33858848	2021	2	HLA-A*02:01; HLA-A*68:02; HLA-B*14:02; HLA-B*27:05; HLA-C*02:02; HLA-C*08:02; HLA-DPA1*01:03/DPB1*02:01; HLA-DPA1*02:01/DPB1*02:01; HLA-DQA1*03:02/DQB1*03:01; HLA-DQA1*03:02/DQB1*03:02; HLA-DQA1*05:05/DQB1*03:01; HLA-DQA1*05:05/DQB1*03:02; HLA-DRB1*04:01; HLA-DRB1*13:03; HLA-DRB3*01:01; HLA-DRB4*01:03
296000	1228057	HIPQFRSTLPTGIQV	15	712	726	Q14517	reviewed	Homo sapiens	33858848	2021	2	HLA-DPB1*02:01;HLA-DPB1*17:01;HLA-DQB1*02:02;HLA-DQB1*03:01;HLA-DRB1*07:01;HLA-DRB1*13:05
316327	542807	IGNSFMIDPVLGSIK	15	1606	1620	Q14517	reviewed	Homo sapiens	33858848	2021	2	HLA-A*02:01; HLA-A*68:02; HLA-B*14:02; HLA-B*27:05; HLA-C*02:02; HLA-C*08:02; HLA-DPA1*01:03/DPB1*02:01; HLA-DPA1*02:01/DPB1*02:01; HLA-DQA1*03:02/DQB1*03:01; HLA-DQA1*03:02/DQB1*03:02; HLA-DQA1*05:05/DQB1*03:01; HLA-DQA1*05:05/DQB1*03:02; HLA-DRB1*04:01; HLA-DRB1*13:03; HLA-DRB3*01:01; HLA-DRB4*01:03
339295	1250636	LKKFRLDPATGSLYT	15	1502	1516	Q14517	reviewed	Homo sapiens	33858848	2021	2	HLA-DPB1*02:01;HLA-DPB1*17:01;HLA-DQB1*02:02;HLA-DQB1*03:01;HLA-DRB1*07:01;HLA-DRB1*13:05
497822	1599357	ARTKVRVQVLDTNDL	15	131	145	Q14517	reviewed	Homo sapiens	33592498	2021	2	HLA-DPB1*02:01;HLA-DPB1*17:01;HLA-DQB1*02:02;HLA-DQB1*03:01;HLA-DRB1*07:01;HLA-DRB1*13:05
498686	1601028	DPLSLKKFRLDPATG	15	1498	1512	Q14517	reviewed	Homo sapiens	33592498	2021	2	HLA-DPB1*02:01;HLA-DPB1*17:01;HLA-DQB1*02:02;HLA-DQB1*03:01;HLA-DRB1*07:01;HLA-DRB1*13:05
506660	1619866	SLKKFRLDPATGSLY	15	1501	1515	Q14517	reviewed	Homo sapiens	33592498	2021	2	HLA-DPB1*02:01;HLA-DPB1*17:01;HLA-DQB1*02:02;HLA-DQB1*03:01;HLA-DRB1*07:01;HLA-DRB1*13:05
510447	1599583	ATKYEVNIGSSAAKG	15	2598	2612	Q14517	reviewed	Homo sapiens	33592498	2021	2	HLA-DPB1*02:01;HLA-DPB1*17:01;HLA-DQB1*02:02;HLA-DQB1*03:01;HLA-DRB1*07:01;HLA-DRB1*13:05
517779	1616898	RATKYEVNIGSSAAK	15	2597	2611	Q14517	reviewed	Homo sapiens	33592498	2021	2	HLA-DPB1*02:01;HLA-DPB1*17:01;HLA-DQB1*02:02;HLA-DQB1*03:01;HLA-DRB1*07:01;HLA-DRB1*13:05
602430	1772648	KADLINNLGTIAKSG	15	100	114	Q14568	reviewed	Homo sapiens	33968037	2021	2	HLA-DPB1*02:01;HLA-DPB1*17:01;HLA-DQB1*02:02;HLA-DQB1*03:01;HLA-DRB1*07:01;HLA-DRB1*13:05
609101	1936155	TGIGMTKADLINNLG	15	94	108	Q14568	reviewed	Homo sapiens	33968037	2021	2	HLA-DRB1*07:01
287068	1299974	VTPLTSMVVTKPDDQ	15	585	599	Q14624	reviewed	Homo sapiens	33858848	2021	2	HLA-A*02:01; HLA-A*68:02; HLA-B*14:02; HLA-B*27:05; HLA-C*02:02; HLA-C*08:02; HLA-DPA1*01:03/DPB1*02:01; HLA-DPA1*02:01/DPB1*02:01; HLA-DQA1*03:02/DQB1*03:01; HLA-DQA1*03:02/DQB1*03:02; HLA-DQA1*05:05/DQB1*03:01; HLA-DQA1*05:05/DQB1*03:02; HLA-DRB1*04:01; HLA-DRB1*13:03; HLA-DRB3*01:01; HLA-DRB4*01:03
342299	1193071	DAMLMAVQLLDSSNQ	15	354	368	Q14624	reviewed	Homo sapiens	33858848	2021	2	HLA-DQB1*02:02;HLA-DQB1*06:02;HLA-DRB1*07:01;HLA-DRB1*15:01
372542	1263325	NVVFVIDKSGSMSGR	15	274	288	Q14624	reviewed	Homo sapiens	33858848	2021	2	HLA-DQB1*02:01;HLA-DQB1*05:01;HLA-DRB1*01:01;HLA-DRB1*03:01
430646	1604997	GEPYRLYNLDVFQYE	15	274	288	Q14697	reviewed	Homo sapiens	34357683	2021	2	unknown
255764	1250892	LKSTLITDGSTPINL	15	827	841	Q14764	reviewed	Homo sapiens	33858848	2021	2	HLA-DRB1*03:01;HLA-DRB3*01:01
369333	1290669	TVGAYLPAVFEEVLD	15	200	214	Q14764	reviewed	Homo sapiens	33858848	2021	2	HLA-A*01:01; HLA-A*03:01; HLA-B*07:02; HLA-B*07:06; HLA-C*07:02; HLA-C*15:05; HLA-DPA1*01:03/DPB1*04:01; HLA-DPA1*01:03/DPB1*04:01; HLA-DPA1*01:03/DPB1*104:01; HLA-DPA1*01:03/DPB1*104:01; HLA-DQA1*01:02/DQB1*03:02; HLA-DQA1*01:02/DQB1*06:02; HLA-DQA1*03:03/DQB1*03:02; HLA-DQA1*03:03/DQB1*06:02; HLA-DRB1*04:05; HLA-DRB1*15:01; HLA-DRB4*01:03; HLA-DRB5*01:01
499497	1602521	EIRLAQDPFPLYPGE	15	89	103	Q14764	reviewed	Homo sapiens	33592498	2021	2	HLA-DPB1*02:01;HLA-DPB1*17:01;HLA-DQB1*02:02;HLA-DQB1*03:01;HLA-DRB1*07:01;HLA-DRB1*13:05
502201	1608588	IRLAQDPFPLYPGEV	15	90	104	Q14764	reviewed	Homo sapiens	33592498	2021	2	HLA-DPB1*02:01;HLA-DPB1*17:01;HLA-DQB1*02:02;HLA-DQB1*03:01;HLA-DRB1*07:01;HLA-DRB1*13:05
256816	1269944	RHGRAYVPIAQVKDV	15	215	229	Q14956	reviewed	Homo sapiens	33858848	2021	2	HLA-DRB1*04:03;HLA-DRB1*07:01;HLA-DQB1*03:03;HLA-DQB1*03:05;HLA-DPB1*04:01;HLA-DPB1*14:01
273251	1302146	WNEKLYPVWKRGDMR	15	54	68	Q14956	reviewed	Homo sapiens	33858848	2021	2	HLA-DQB1*03:03;HLA-DQB1*04:02;HLA-DRB1*08:01;HLA-DRB1*09:01
354500	1234038	INRYGHFQATITIVE	15	371	385	Q14956	reviewed	Homo sapiens	33858848	2021	2	HLA-DRB1*04:01;HLA-DRB1*15:01;HLA-DQB1*03:02;HLA-DQB1*06:03;HLA-DPB1*03:01;HLA-DPB1*04:01
371708	1273650	RVQAVLTSDSPALVG	15	77	91	Q14956	reviewed	Homo sapiens	33858848	2021	2	HLA-DRB1*04:03;HLA-DRB1*07:01;HLA-DQB1*03:03;HLA-DQB1*03:05;HLA-DPB1*04:01;HLA-DPB1*14:01
347520	1263209	NVPEIAVYPAFEAPP	15	194	208	Q15012	reviewed	Homo sapiens	33858848	2021	2	HLA-DRB1*11:01;HLA-DRB1*15:01;HLA-DQB1*03:01;HLA-DQB1*06:02;HLA-DPB1*02:01;HLA-DPB1*16:01;HLA-DRB1*04:01;HLA-DQB1*03:02;HLA-DQB1*06:03;HLA-DPB1*03:01;HLA-DPB1*04:01;HLA-DPB1*01:01
427074	1603829	EYLDQLPDFPYKDDL	15	139	153	Q15012	reviewed	Homo sapiens	34357683	2021	2	unknown
402300	1566875	EAKELRQKVKYLQDQ	15	387	401	Q15025	reviewed	Homo sapiens	33936100	2021	2	HLA-DRB1*13:01;HLA-DRB3*02:02
456286	1362826	LPYVSVTSLRSQEYK	15	184	198	Q15036	reviewed	Homo sapiens	34357683	2021	2	HLA-DRB1*04:01;HLA-DRB4*01:03
523311	1602574	EKEDGAFSFVRKLQE	15	167	181	Q15036	reviewed	Homo sapiens	33592498	2021	2	HLA-DPB1*02:01;HLA-DPB1*17:01;HLA-DQB1*02:02;HLA-DQB1*03:01;HLA-DRB1*07:01;HLA-DRB1*13:05
238674	1250854	LKRRLKAEKKVAEKE	15	23	37	Q15046	reviewed	Homo sapiens	33858848	2021	2	HLA-A*03:01; HLA-A*68:02; HLA-B*07:02; HLA-B*14:02; HLA-C*07:02; HLA-C*08:02; HLA-DPA1*01:03/DPB1*04:01; HLA-DPA1*01:03/DPB1*04:02; HLA-DQA1*04:01/DQB1*03:01; HLA-DQA1*04:01/DQB1*04:02; HLA-DQA1*05:05/DQB1*03:01; HLA-DQA1*05:05/DQB1*04:02; HLA-DRB1*08:01; HLA-DRB1*13:03; HLA-DRB3*01:01
277041	1244513	KRRLKAEKKVAEKEA	15	24	38	Q15046	reviewed	Homo sapiens	33858848	2021	2	HLA-A*03:01; HLA-A*68:02; HLA-B*07:02; HLA-B*14:02; HLA-C*07:02; HLA-C*08:02; HLA-DPA1*01:03/DPB1*04:01; HLA-DPA1*01:03/DPB1*04:02; HLA-DQA1*04:01/DQB1*03:01; HLA-DQA1*04:01/DQB1*04:02; HLA-DQA1*05:05/DQB1*03:01; HLA-DQA1*05:05/DQB1*04:02; HLA-DRB1*08:01; HLA-DRB1*13:03; HLA-DRB3*01:01
292970	1202824	EEAARLSVAAQEAAR	15	2415	2429	Q15149	reviewed	Homo sapiens	33858848	2021	2	HLA-DPB1*02:01;HLA-DPB1*17:01;HLA-DQB1*02:02;HLA-DQB1*03:01;HLA-DRB1*07:01;HLA-DRB1*13:05
337233	1189826	ARGEIIGVKVLGILA	15	131	145	Q15181	reviewed	Homo sapiens	33858848	2021	2	HLA-DRB1*07:01
235348	1296804	VNIELLNALRYHMVG	15	163	177	Q15582	reviewed	Homo sapiens	33858848	2021	2	HLA-A*02:01; HLA-A*11:01; HLA-B*15:01; HLA-B*35:01; HLA-C*03:04; HLA-C*04:01; HLA-DPA1*01:03/DPB1*02:01; HLA-DPA1*01:03/DPB1*09:01; HLA-DPA1*02:01/DPB1*02:01; HLA-DPA1*02:01/DPB1*09:01; HLA-DQA1*01:01/DQB1*03:01; HLA-DQA1*01:01/DQB1*05:01; HLA-DQA1*05:05/DQB1*03:01; HLA-DQA1*05:05/DQB1*05:01; HLA-DRB1*01:01; HLA-DRB1*12:01; HLA-DRB3*02:02
237301	1288871	TPPIDAHTRNLLRNH	15	424	438	Q15582	reviewed	Homo sapiens	33858848	2021	2	HLA-DRB1*03:02;HLA-DRB1*11:01;HLA-DRB1*04:01;HLA-DRB1*07:01;HLA-DRB1*01:01;HLA-DRB1*16:01;HLA-DRB1*15:01;HLA-DRB1*11:03;HLA-DRB1*13:01;HLA-DRB1*03:01;HLA-DRB1*03:147
294076	1263195	NVNIELLNALRYHMV	15	162	176	Q15582	reviewed	Homo sapiens	33858848	2021	2	HLA-A*02:01; HLA-A*11:01; HLA-B*15:01; HLA-B*35:01; HLA-C*03:04; HLA-C*04:01; HLA-DPA1*01:03/DPB1*02:01; HLA-DPA1*01:03/DPB1*09:01; HLA-DPA1*02:01/DPB1*02:01; HLA-DPA1*02:01/DPB1*09:01; HLA-DQA1*01:01/DQB1*03:01; HLA-DQA1*01:01/DQB1*05:01; HLA-DQA1*05:05/DQB1*03:01; HLA-DQA1*05:05/DQB1*05:01; HLA-DRB1*01:01; HLA-DRB1*12:01; HLA-DRB3*02:02
296503	1299311	VSNVNIELLNALRYH	15	160	174	Q15582	reviewed	Homo sapiens	33858848	2021	2	HLA-A*02:01; HLA-A*11:01; HLA-B*15:01; HLA-B*35:01; HLA-C*03:04; HLA-C*04:01; HLA-DPA1*01:03/DPB1*02:01; HLA-DPA1*01:03/DPB1*09:01; HLA-DPA1*02:01/DPB1*02:01; HLA-DPA1*02:01/DPB1*09:01; HLA-DQA1*01:01/DQB1*03:01; HLA-DQA1*01:01/DQB1*05:01; HLA-DQA1*05:05/DQB1*03:01; HLA-DQA1*05:05/DQB1*05:01; HLA-DRB1*01:01; HLA-DRB1*12:01; HLA-DRB3*02:02
347056	1279929	SNVNIELLNALRYHM	15	161	175	Q15582	reviewed	Homo sapiens	33858848	2021	2	HLA-A*02:01; HLA-A*11:01; HLA-B*15:01; HLA-B*35:01; HLA-C*03:04; HLA-C*04:01; HLA-DPA1*01:03/DPB1*02:01; HLA-DPA1*01:03/DPB1*09:01; HLA-DPA1*02:01/DPB1*02:01; HLA-DPA1*02:01/DPB1*09:01; HLA-DQA1*01:01/DQB1*03:01; HLA-DQA1*01:01/DQB1*05:01; HLA-DQA1*05:05/DQB1*03:01; HLA-DQA1*05:05/DQB1*05:01; HLA-DRB1*01:01; HLA-DRB1*12:01; HLA-DRB3*02:02
368583	1189004	APSNEAWASLPAEVL	15	142	156	Q15582	reviewed	Homo sapiens	33858848	2021	2	HLA-DPB1*02:01;HLA-DPB1*04:02;HLA-DQA1*01:01;HLA-DQA1*01:02;HLA-DQB1*05:01;HLA-DQB1*06:02;HLA-DRB1*01:01;HLA-DRB1*15:01
505043	1615302	NRILGDPEALRDLLN	15	294	308	Q15582	reviewed	Homo sapiens	33592498	2021	2	HLA-DQB1*02:01;HLA-DQB1*02:02;HLA-DRB1*03:01;HLA-DRB1*07:01;HLA-DQB1*05:01;HLA-DRB1*01:01
509090	1601282	DSALEIFKQASAFSR	15	648	662	Q15582	reviewed	Homo sapiens	33592498	2021	2	HLA-DQB1*02:02;HLA-DQB1*06:02;HLA-DRB1*07:01;HLA-DRB1*15:01
314263	1189097	APVGIMFLVAGKIVE	15	277	291	Q15758	reviewed	Homo sapiens	33858848	2021	2	HLA-A*03:01; HLA-A*29:02; HLA-B*07:02; HLA-B*44:03; HLA-C*07:02; HLA-C*16:01; HLA-DPA1*01:03/DPB1*04:01; HLA-DPA1*01:03/DPB1*14:01; HLA-DPA1*02:01/DPB1*04:01; HLA-DPA1*02:01/DPB1*14:01; HLA-DQA1*01:01/DQB1*05:01; HLA-DQA1*01:01/DQB1*06:02; HLA-DQA1*01:02/DQB1*05:01; HLA-DQA1*01:02/DQB1*06:02; HLA-DRB1*01:01; HLA-DRB1*15:01; HLA-DRB5*01:01
332542	1149942	ISRFILPIGATVNMD	15	374	388	Q15758	reviewed	Homo sapiens	33858848	2021	2	HLA-A*01:01; HLA-A*25:01; HLA-B*13:02; HLA-B*39:01; HLA-C*06:02; HLA-C*12:03; HLA-DPA1*01:03/DPB1*02:01; HLA-DPA1*01:03/DPB1*17:01; HLA-DPA1*02:01/DPB1*02:01; HLA-DPA1*02:01/DPB1*17:01; HLA-DQA1*01:02/DQB1*05:01; HLA-DQA1*01:02/DQB1*05:02; HLA-DQA1*01:05/DQB1*05:01; HLA-DQA1*01:05/DQB1*05:02; HLA-DRB1*10:01; HLA-DRB1*16:01; HLA-DRB5*02:02
255073	1187479	ALRKIQINNAENTMK	15	333	347	Q16363	reviewed	Homo sapiens	33858848	2021	2	HLA-A*01:01; HLA-A*11:01; HLA-B*07:02; HLA-B*49:01; HLA-C*07:01; HLA-C*07:02; HLA-DPA1*01:03/DPB1*04:01; HLA-DQA1*01:01/DQB1*03:01; HLA-DQA1*01:01/DQB1*05:03; HLA-DQA1*05:05/DQB1*03:01; HLA-DQA1*05:05/DQB1*05:03; HLA-DRB1*11:01; HLA-DRB1*14:54; HLA-DRB3*02:02
272998	1197925	DNLVYVYNLGTKDVE	15	902	916	Q16363	reviewed	Homo sapiens	33858848	2021	2	HLA-DRB1*11:01;HLA-DRB1*15:01;HLA-DQB1*03:01;HLA-DQB1*06:02;HLA-DPB1*02:01;HLA-DPB1*16:01;HLA-DPB1*01:01;HLA-DPB1*04:01
234454	535559	EGSGRYIPRKPFPDF	15	463	477	Q16555	reviewed	Homo sapiens	33858848	2021	2	HLA-DQB1*03:03;HLA-DQB1*04:02;HLA-DRB1*08:01;HLA-DRB1*09:01
287400	1238273	KDELFALEQSCAQVV	15	250	264	Q16658	reviewed	Homo sapiens	33858848	2021	2	HLA-DPB1*02:01;HLA-DPB1*17:01;HLA-DQB1*02:02;HLA-DQB1*03:01;HLA-DRB1*07:01;HLA-DRB1*13:05
625087	1897614	HPQVNIYSVTRKRYA	15	139	153	Q16658	reviewed	Homo sapiens	33968037	2021	2	HLA-DRB1*13:01;HLA-DRB3*02:02
360751	1252950	LPQKNIIRLSAEPRY	15	635	649	Q16706	reviewed	Homo sapiens	33858848	2021	2	HLA-A*02:01; HLA-A*11:01; HLA-B*15:01; HLA-B*35:01; HLA-C*03:04; HLA-C*04:01; HLA-DPA1*01:03/DPB1*02:01; HLA-DPA1*01:03/DPB1*09:01; HLA-DPA1*02:01/DPB1*02:01; HLA-DPA1*02:01/DPB1*09:01; HLA-DQA1*01:01/DQB1*03:01; HLA-DQA1*01:01/DQB1*05:01; HLA-DQA1*05:05/DQB1*03:01; HLA-DQA1*05:05/DQB1*05:01; HLA-DRB1*01:01; HLA-DRB1*12:01; HLA-DRB3*02:02
404649	1564293	DKTQYIFNNMVLKLK	15	190	204	Q16706	reviewed	Homo sapiens	33936100	2021	2	unknown
475743	1827425	SPTVQVFSASGKPVE	15	670	684	Q16706	reviewed	Homo sapiens	34357683	2021	2	HLA-DRB1*16:01;HLA-DRB5*02:02
515932	1612173	LEKRSAVNTEEEKKS	15	984	998	Q16706	reviewed	Homo sapiens	33592498	2021	2	HLA-DQB1*02:01;HLA-DQB1*02:02;HLA-DRB1*03:01;HLA-DRB1*07:01
322299	1214441	FPVGRVHRLLRKGNY	15	26	40	Q16777	reviewed	Homo sapiens	33858848	2021	2	HLA-A*03:01; HLA-A*24:02; HLA-B*35:03; HLA-B*45:01; HLA-C*04:01; HLA-C*16:01; HLA-DPA1*01:03/DPB1*02:01; HLA-DQA1*01:01/DQB1*05:03; HLA-DQA1*01:01/DQB1*06:02; HLA-DQA1*01:02/DQB1*05:03; HLA-DQA1*01:02/DQB1*06:02; HLA-DRB1*14:54; HLA-DRB1*15:01; HLA-DRB3*02:02; HLA-DRB5*01:01
254823	1195431	DGQYIIPDEIFTIPQ	15	75	89	Q2M385	reviewed	Homo sapiens	33858848	2021	2	HLA-DRB1*03:01;HLA-DRB3*01:01
266235	1184995	AGLAFQNTVNFKFEE	15	240	254	Q2M385	reviewed	Homo sapiens	33858848	2021	2	HLA-DRB1*03:02;HLA-DRB1*11:01;HLA-DRB1*04:01;HLA-DRB1*07:01;HLA-DRB1*01:01;HLA-DRB1*16:01;HLA-DRB1*15:01;HLA-DRB1*11:03;HLA-DRB1*13:01;HLA-DRB1*03:01;HLA-DRB1*03:147
280225	1234059	INTELSLFSKVNGKF	15	115	129	Q2M385	reviewed	Homo sapiens	33858848	2021	2	HLA-A*02:01; HLA-A*26:08; HLA-B*15:01; HLA-B*44:02; HLA-C*03:04; HLA-C*05:01; HLA-DPA1*01:03/DPB1*02:01; HLA-DPA1*01:03/DPB1*02:01; HLA-DPA1*01:03/DPB1*04:01; HLA-DPA1*01:03/DPB1*04:01; HLA-DQA1*01:02/DQB1*03:01; HLA-DQA1*01:02/DQB1*06:02; HLA-DQA1*05:05/DQB1*03:01; HLA-DQA1*05:05/DQB1*06:02; HLA-DRB1*11:01; HLA-DRB1*15:01; HLA-DRB3*02:02; HLA-DRB5*01:01
322914	1221914	GLAFQNTVNFKFEEN	15	241	255	Q2M385	reviewed	Homo sapiens	33858848	2021	2	HLA-DRB1*03:02;HLA-DRB1*11:01;HLA-DRB1*04:01;HLA-DRB1*07:01;HLA-DRB1*01:01;HLA-DRB1*16:01;HLA-DRB1*15:01;HLA-DRB1*11:03;HLA-DRB1*13:01;HLA-DRB1*03:01;HLA-DRB1*03:147
352955	1221069	GITNHLVAIDRSGLP	15	295	309	Q2M385	reviewed	Homo sapiens	33858848	2021	2	HLA-DRB1*14:01;HLA-DRB3*02:02
373647	1183733	AELLVLNYGTHVTTS	15	194	208	Q2M385	reviewed	Homo sapiens	33858848	2021	2	HLA-DRB1*13:02;HLA-DRB3*03:01
365413	1241755	KKTFEINPRHPLIRD	15	321	335	Q58FF3	reviewed	Homo sapiens	33858848	2021	2	HLA-A*02:01; HLA-A*11:01; HLA-B*15:01; HLA-B*35:01; HLA-C*03:04; HLA-C*04:01; HLA-DPA1*01:03/DPB1*02:01; HLA-DPA1*01:03/DPB1*09:01; HLA-DPA1*02:01/DPB1*02:01; HLA-DPA1*02:01/DPB1*09:01; HLA-DQA1*01:01/DQB1*03:01; HLA-DQA1*01:01/DQB1*05:01; HLA-DQA1*05:05/DQB1*03:01; HLA-DQA1*05:05/DQB1*05:01; HLA-DRB1*01:01; HLA-DRB1*12:01; HLA-DRB3*02:02
407961	1578593	LRQVIGFGSVKIAAF	15	279	293	Q5SR56	reviewed	Homo sapiens	33936100	2021	2	HLA-DRB1*15:01;HLA-DRB5*01:01
266298	1230485	IDRRSGKKLEDGPKF	15	379	393	Q5VTE0	reviewed	Homo sapiens	33858848	2021	2	HLA-A*01:01; HLA-A*02:01; HLA-B*08:01; HLA-B*44:02; HLA-C*07:01; HLA-C*07:04; HLA-DPA1*01:03/DPB1*01:01; HLA-DPA1*01:03/DPB1*03:01; HLA-DPA1*02:01/DPB1*01:01; HLA-DPA1*02:01/DPB1*03:01; HLA-DQA1*05:01/DQB1*02:01; HLA-DQA1*05:01/DQB1*03:01; HLA-DRB1*03:01; HLA-DRB1*11:01; HLA-DRB3*01:01; HLA-DRB3*02:02
284597	1215869	FTAQVIILNHPGQIS	15	340	354	Q5VTE0	reviewed	Homo sapiens	33858848	2021	2	HLA-A*01:01; HLA-A*69:01; HLA-B*37:01; HLA-B*49:01; HLA-C*06:02; HLA-C*07:01; HLA-DPA1*01:03/DPB1*03:01; HLA-DPA1*01:03/DPB1*04:01; HLA-DQA1*01:02/DQB1*03:03; HLA-DQA1*01:02/DQB1*06:04; HLA-DQA1*02:01/DQB1*03:03; HLA-DQA1*02:01/DQB1*06:04; HLA-DRB1*07:01; HLA-DRB1*13:02; HLA-DRB3*03:01; HLA-DRB4*01:03
316658	763237	NDIAFHFNPRFEDGG	15	56	70	Q6DKI2	reviewed	Homo sapiens	33858848	2021	2	HLA-A*02:01; HLA-A*68:02; HLA-B*14:02; HLA-B*27:05; HLA-C*02:02; HLA-C*08:02; HLA-DPA1*01:03/DPB1*02:01; HLA-DPA1*02:01/DPB1*02:01; HLA-DQA1*03:02/DQB1*03:01; HLA-DQA1*03:02/DQB1*03:02; HLA-DQA1*05:05/DQB1*03:01; HLA-DQA1*05:05/DQB1*03:02; HLA-DRB1*04:01; HLA-DRB1*13:03; HLA-DRB3*01:01; HLA-DRB4*01:03
479794	1621817	TPNFMKVLPAVGISY	15	448	462	Q6NUK1	reviewed	Homo sapiens	34357683	2021	2	unknown
322970	678482	SETGAGKHVPRAVFV	15	54	68	Q6PEY2	reviewed	Homo sapiens	33858848	2021	2	HLA-A*02:01; HLA-A*68:02; HLA-B*14:02; HLA-B*27:05; HLA-C*02:02; HLA-C*08:02; HLA-DPA1*01:03/DPB1*02:01; HLA-DPA1*02:01/DPB1*02:01; HLA-DQA1*03:02/DQB1*03:01; HLA-DQA1*03:02/DQB1*03:02; HLA-DQA1*05:05/DQB1*03:01; HLA-DQA1*05:05/DQB1*03:02; HLA-DRB1*04:01; HLA-DRB1*13:03; HLA-DRB3*01:01; HLA-DRB4*01:03
[truncated: 5,570 more rows]

## Sheet: NetMHCII_SB_and_WB
ID	Allele	NoOfPeptides	NoOfEpitopes	NoOfNonEpitopes	TP	FP	TN	FN	<SN>
P00488	DRB1	718	5	713	5	61	652	0	1
Q8N370	DRB1	555	5	550	5	88	462	0	1
P18428	DRB1	467	3	464	3	77	387	0	1
P27708	DRB1	2211	3	2208	3	251	1957	0	1
P07195	DRB1	320	3	317	3	29	288	0	1
Q8TDB8	DRB1	506	3	503	3	46	457	0	1
[truncated: 905 more rows]

## Sheet: NetMHCIIpan_SB_and_WB
ID	Allele	NoOfPeptides	NoOfEpitopes	NoOfNonEpitopes	TP	FP	TN	FN	<SN>
[truncated: 911 more rows]

[truncated: 6 more sheets: IEDB_SB_and_WB, NetMHCII_SB, NetMHCIIpan_SB, IEDB_SB, TP_consensus, FP_consensus]
