# Supplementary material for: A state-of-the-art methodology for high-throughput in silico vaccine discovery against protozoan parasites and exemplified with discovered candidates for Toxoplasma gondii
Source: Sci Rep. 2023 May 22;13:8243. doi: 10.1038/s41598-023-34863-9 (PMC10201501; doi:10.1038/s41598-023-34863-9)
Supplement: Supplementary file 8 — Supplementary Table S8. [file 41598_2023_34863_MOESM8_ESM.xlsx]

## Sheet: Published_alleles_from_IEDB
MHC II Allele	<NoOfRef>
DPA1*01:03/DPB1*04:01	242110
DRB1*07:01	240476
DQA1*05:05/DQB1*03:01	239318
DPA1*01:03/DPB1*02:01	230576
A*11:01	198704
DPA1*01:03/DPB1*03:01	194973
DRB1*15:01	189566
A*02:01	187637
C*07:01	182194
DRB3*02:02	180128
DRB4*01:03	170114
DPA1*01:03/DPB1*04:02	166411
C*02:02	159358
DRB3*01:01	159002
A*01:01	158080
C*04:01	156211
B*15:01	146451
C*06:02	146180
DQA1*01:01/DQB1*05:01	144432
DRB5*01:01	140551
DQA1*01:02/DQB1*06:02	133437
DRB1*13:03	124698
DPA1*02:01/DPB1*02:01	115897
DQA1*02:01/DQB1*02:02	109682
DQA1*01:01/DQB1*06:02	107306
DRB1*01:01	105583
DQA1*01:02/DQB1*05:01	94803
DRB1*11:01	89332
B*44:02	88638
A*03:01	88260
B*07:02	87934
B*35:01	85430
DRB1*10:01	84890
B*27:05	83363
B*40:02	82762
C*08:02	81563
B*14:02	81563
A*68:02	81563
C*07:02	81167
DRB1*04:01	79986
C*03:03	79398
DQA1*01:01/DQB1*03:01	79268
B*58:01	75995
A*02:05	75995
B*49:01	75745
C*07:04	73178
DRB1*13:01	71876
DRB4*01:01	70921
A*24:02	69289
C*03:04	67053
DPA1*02:01/DPB1*09:01	66472
DPA1*01:03/DPB1*09:01	66472
DRB1*13:02	64981
DRB1*03:01	62416
DRB1*12:01	58853
DQA1*05:05/DQB1*05:01	58360
DRB3*03:01	57293
DQA1*02:01/DQB1*06:04	54837
DQA1*02:01/DQB1*03:03	54837
DQA1*01:02/DQB1*06:04	54837
DQA1*01:02/DQB1*03:03	54837
B*37:01	54837
A*69:01	54837
DQB1*03:01	54543
DPB1*02:01	53104
A*68:01	52328
DRB1*08:01	50561
DQA1*03:02/DQB1*03:01	50298
B*50:01	49436
B*13:02	48674
DQB1*02:02	46872
DRB1*14:01	45616
A*32:01	42724
DQA1*02:01/DQB1*06:03	42669
DQA1*01:03/DQB1*06:03	42669
DQA1*01:03/DQB1*02:02	42669
DPA1*02:02/DPB1*04:01	42669
DPA1*02:02/DPB1*03:01	42669
A*23:01	42669
DRB1*14:54	42203
DQA1*01:01/DQB1*05:03	42142
DQA1*05:05/DQB1*04:02	40869
DQA1*04:01/DQB1*04:02	40869
DQA1*04:01/DQB1*03:01	40869
DQA1*05:05/DQB1*03:02	40694
DQA1*03:02/DQB1*03:02	40694
B*35:08	39943
A*30:01	39943
DRB1*13:05	39019
DPB1*17:01	39019
DRB1*11:03	38834
C*16:01	31311
B*35:03	30838
DQA1*05:01/DQB1*03:01	30454
DQA1*05:01/DQB1*02:01	30454
DPA1*02:01/DPB1*03:01	30454
DPA1*02:01/DPB1*01:01	30454
DPA1*01:03/DPB1*01:01	30454
B*08:01	30454
DQA1*05:05/DQB1*02:02	27070
DQA1*02:01/DQB1*03:01	27070
DQB1*06:02	25656
DPB1*04:01	23522
DRB1*16:01	22309
DQA1*01:02/DQB1*05:03	21234
B*45:01	21234
DQA1*05:05/DQB1*05:03	20908
DPA1*01:03/DPB1*104:01	18626
DRB1*04:05	17897
DQA1*03:03/DQB1*06:02	17425
C*12:03	16843
A*25:01	16843
DQB1*05:01	16178
DQB1*06:03	13638
DRB1*03:147	11643
DRB1*03:02	11643
DQB1*03:02	11166
DPB1*03:01	10780
DRB5*02:02	10479
DQB1*02:01	10315
DPA1*02:01/DPB1*14:01	10077
DPA1*02:01/DPB1*04:01	10077
DPA1*01:03/DPB1*14:01	10077
B*44:03	10077
A*29:02	10077
DQA1*03:01/DQB1*03:01	9604
DQA1*01:01	9421
DPB1*01:01	9411
DQA1*03:03/DQB1*03:02	9313
DQA1*01:02/DQB1*03:02	9313
C*15:05	9313
B*07:06	9313
DPA1*01:03/DPB1*17:01	8821
DQA1*01:05/DQB1*05:02	8731
DQA1*01:05/DQB1*05:01	8731
DQA1*01:02/DQB1*05:02	8731
DPA1*02:01/DPB1*17:01	8731
B*39:01	8731
DQA1*05:05/DQB1*06:02	8693
DQA1*01:02/DQB1*03:01	8693
C*05:01	8693
A*26:08	8693
DQA1*03:03/DQB1*02:02	8112
DQA1*01:02/DQB1*02:02	8112
C*17:01	8112
B*41:01	8112
B*18:01	8112
DPB1*16:01	7887
DQB1*03:03	7368
DQA1*01:02	7147
DRB1*08:03	6767
B*57:01	6767
B*51:01	6767
B*40:01	6767
B*39:06	6767
A*26:01	6767
DPB1*04:02	6203
DRB1*09:01	4791
DPB1*14:01	4711
DRB1*04:03	4702
DQB1*03:05	4702
DR15	2788
DR51	2780
DQB1*04:02	2624
DQA1*01:03	2597
DRB1*04:04	2040
DRB1*11:04	1304
DRB3*02:01	1092
DRB1*15:02	506
DR	467
DQA1*03:01	406
DRA*01:01	389
DRA*01:02	381
DQA1*05:05	303
DRB1*15:03	261
DQA1*05:01	252
DQB1*06:04	247
DQA1*02:01	233
DRB1*04:02	225
DRB1*01:03	189
DQA1*01:10	163
A24	162
DRA*01:02/DRB3*01:01	154
DRA*01:02/DRB1*03:01	154
Cw6	144
B13	144
A2	144
DRB5	143
DRB3	143
Cw1	143
B27	143
A26	143
B18	142
Cw3	141
Cw2	141
B55	141
DRB1*11:02	113
DPA1*01:03/DPB1*05:01	90
Cw4	70
Cw12	70
B38	70
B35	70
A66	70
DRB1*03:01, DRB3*01:01	57
DPA1*02:01	55
DRB4	36
B44	36
B40	36
A1	36
DRA*01:01/DRB4*01:03	25
DRA*01:01/DRB1*04:01	25
DR4	22
DRB1*01:02	20
DRB1*04:07	18
DR3	18
DQA1*03:01/DQB1*03:02	16
DQA1*02:01/DQB1*06:02	16
DPA1*01:03	14
DRB1	13
DRB1*01:07	11
DQB1*05:03	10
DR52	8
DR17	8
DQA1*03:03	8
DQA1*04:01	6
DPB1*13:01	5
DPB1*107:01	5
DR53	4
DQA1*01:04	3
DRB1*11:01,DRB1*11:04	1
DRB1*04:26	1
DQB1*04:01	1
DQA1*01:04/DQB1*05:03	1
Cw16	1
B78	1
A25	1
	9230030

## Sheet: NetMHCII_available
MHC II Allele	<NoOfRef>
DRB1_0701	240476
DRB1_1501	189566
DRB3_0202	180128
DRB4_0103	170114
DRB3_0101	159002
DQA10101-DQB10501	144432
DRB5_0101	140551
DQA10102-DQB10602	133437
DQA10201-DQB10202	109682
DRB1_0101	105583
DQA10102-DQB10501	94803
DRB1_1101	89332
DRB1_1001	84890
DRB1_0401	79986
DRB1_1301	71876
DRB4_0101	70921
DRB1_1302	64981
DRB1_0301	62416
DRB1_1201	58853
DRB3_0301	57293
DQA10201-DQB10303	54837
DRB1_0801	50561
DQA10103-DQB10603	42669
DQA10401-DQB10402	40869
DQA10501-DQB10301	30454
DQA10501-DQB10201	30454
DQA10201-DQB10301	27070
DRB1_0405	17897
DQA10301-DQB10301	9604
DQA10102-DQB10502	8731
DRB1_0901	4791
DRB1_0403	4702
DRB1_0404	2040
DRB1_0402	225
DRB1_0103	189
DQA10301-DQB10302	16
DQA10104-DQB10503	1
DRB1_1602	0
DRB1_0802	0
DQA10601-DQB10402	0
DQA10501-DQB10402	0
DQA10501-DQB10303	0
DQA10501-DQB10302	0
DQA10303-DQB10402	0
DQA10201-DQB10402	0
DPA10301-DPB10402	0
DPA10201-DPB11401	0
DPA10201-DPB10501	0
DPA10201-DPB10101	0
DPA10103-DPB10601	0
DPA10103-DPB10402	0
DPA10103-DPB10401	0
DPA10103-DPB10301	0
DPA10103-DPB10201	0
	2633432	9230030	0.285311

## Sheet: NetMHCIIpan_available
MHC II Allele	<NoOfRef>
DRB1_0701	240476
DQA10505-DQB10301	239318
DRB1_1501	189566
DRB3_0202	180128
DRB4_0103	170114
DRB3_0101	159002
DQA10101-DQB10501	144432
DRB5_0101	140551
DQA10102-DQB10602	133437
DRB1_1303	124698
DQA10201-DQB10202	109682
DQA10101-DQB10602	107306
DRB1_0101	105583
DQA10102-DQB10501	94803
DRB1_1101	89332
DRB1_1001	84890
DRB1_0401	79986
DQA10101-DQB10301	79268
DRB1_1301	71876
DRB4_0101	70921
DRB1_1302	64981
DRB1_0301	62416
DRB1_1201	58853
DQA10505-DQB10501	58360
DRB3_0301	57293
DQA10201-DQB10604	54837
DQA10201-DQB10303	54837
DQA10102-DQB10604	54837
DQA10102-DQB10303	54837
DRB1_0801	50561
DQA10302-DQB10301	50298
DRB1_1401	45616
DQA10201-DQB10603	42669
DQA10103-DQB10603	42669
DQA10103-DQB10202	42669
DRB1_1454	42203
DQA10101-DQB10503	42142
DQA10505-DQB10402	40869
DQA10401-DQB10402	40869
DQA10401-DQB10301	40869
DQA10505-DQB10302	40694
DQA10302-DQB10302	40694
DRB1_1305	39019
DRB1_1103	38834
DQA10501-DQB10301	30454
DQA10501-DQB10201	30454
DQA10505-DQB10202	27070
DQA10201-DQB10301	27070
DRB1_1601	22309
DQA10102-DQB10503	21234
DQA10505-DQB10503	20908
DRB1_0405	17897
DQA10303-DQB10602	17425
DRB1_0302	11643
DRB5_0202	10479
DQA10301-DQB10301	9604
DQA10303-DQB10302	9313
DQA10102-DQB10302	9313
DQA10105-DQB10502	8731
DQA10105-DQB10501	8731
DQA10102-DQB10502	8731
DQA10505-DQB10602	8693
DQA10102-DQB10301	8693
DQA10303-DQB10202	8112
DQA10102-DQB10202	8112
DRB1_0803	6767
DRB1_0901	4791
DRB1_0403	4702
DRB1_0404	2040
DRB1_1104	1304
DRB3_0201	1092
DRB1_1502	506
DRB1_1503	261
DRB1_0402	225
DRB1_0103	189
DRB1_1102	113
DRB1_0102	20
DRB1_0407	18
DQA10301-DQB10302	16
DQA10201-DQB10602	16
DRB1_0107	11
DRB1_0426	1
DQA10104-DQB10503	1
DRB5_0205	0
DRB5_0204	0
DRB5_0203	0
DRB5_0114	0
DRB5_0113	0
DRB5_0112	0
DRB5_0111	0
DRB5_0108N	0
DRB5_0106	0
DRB5_0105	0
DRB5_0104	0
DRB5_0103	0
DRB5_0102	0
DRB4_0108	0
DRB4_0107	0
DRB4_0106	0
DRB4_0104	0
DRB3_0303	0
DRB3_0225	0
DRB3_0224	0
DRB3_0223	0
DRB3_0222	0
DRB3_0221	0
DRB3_0220	0
DRB3_0219	0
DRB3_0218	0
DRB3_0217	0
DRB3_0216	0
DRB3_0215	0
DRB3_0214	0
DRB3_0213	0
DRB3_0212	0
DRB3_0211	0
DRB3_0210	0
DRB3_0209	0
DRB3_0205	0
DRB3_0204	0
DRB3_0114	0
DRB3_0113	0
DRB3_0112	0
DRB3_0111	0
DRB3_0109	0
DRB3_0108	0
DRB3_0105	0
DRB3_0104	0
DRB1_1616	0
DRB1_1615	0
DRB1_1614	0
DRB1_1612	0
DRB1_1611	0
DRB1_1610	0
DRB1_1609	0
DRB1_1608	0
DRB1_1607	0
DRB1_1605	0
DRB1_1604	0
DRB1_1603	0
DRB1_1602	0
DRB1_1549	0
DRB1_1548	0
DRB1_1547	0
DRB1_1546	0
DRB1_1545	0
DRB1_1544	0
DRB1_1543	0
DRB1_1542	0
DRB1_1541	0
DRB1_1540	0
DRB1_1539	0
DRB1_1538	0
DRB1_1537	0
DRB1_1536	0
DRB1_1535	0
DRB1_1534	0
DRB1_1533	0
DRB1_1532	0
DRB1_1531	0
DRB1_1530	0
DRB1_1529	0
DRB1_1528	0
DRB1_1527	0
DRB1_1526	0
DRB1_1525	0
DRB1_1524	0
DRB1_1523	0
DRB1_1522	0
DRB1_1521	0
DRB1_1520	0
DRB1_1519	0
DRB1_1518	0
DRB1_1516	0
DRB1_1515	0
DRB1_1514	0
DRB1_1513	0
DRB1_1512	0
DRB1_1511	0
DRB1_1510	0
DRB1_1509	0
DRB1_1508	0
DRB1_1507	0
DRB1_1506	0
DRB1_1505	0
DRB1_1504	0
DRB1_1499	0
DRB1_1498	0
DRB1_1497	0
DRB1_1496	0
DRB1_1495	0
DRB1_1494	0
DRB1_1493	0
DRB1_1491	0
DRB1_1490	0
DRB1_1489	0
DRB1_1488	0
DRB1_1487	0
DRB1_1486	0
DRB1_1485	0
DRB1_1484	0
DRB1_1483	0
DRB1_1482	0
DRB1_1481	0
DRB1_1480	0
DRB1_1479	0
DRB1_1478	0
DRB1_1477	0
DRB1_1476	0
DRB1_1475	0
DRB1_1474	0
DRB1_1473	0
DRB1_1472	0
DRB1_1471	0
DRB1_1470	0
DRB1_1469	0
DRB1_1468	0
DRB1_1467	0
DRB1_1465	0
DRB1_1464	0
DRB1_1463	0
DRB1_1462	0
DRB1_1461	0
DRB1_1460	0
DRB1_1459	0
DRB1_1458	0
DRB1_1457	0
DRB1_1456	0
DRB1_1455	0
DRB1_1453	0
DRB1_1452	0
DRB1_1451	0
DRB1_1450	0
DRB1_1449	0
DRB1_1448	0
DRB1_1447	0
DRB1_1446	0
DRB1_1445	0
DRB1_1444	0
DRB1_1443	0
DRB1_1442	0
DRB1_1441	0
DRB1_1440	0
DRB1_1439	0
DRB1_1438	0
DRB1_1437	0
DRB1_1436	0
DRB1_1435	0
DRB1_1434	0
DRB1_1433	0
DRB1_1432	0
DRB1_1431	0
DRB1_1430	0
DRB1_1429	0
DRB1_1428	0
DRB1_1427	0
DRB1_1426	0
DRB1_1425	0
DRB1_1424	0
DRB1_1423	0
DRB1_1422	0
DRB1_1421	0
DRB1_1420	0
DRB1_1419	0
DRB1_1418	0
DRB1_1417	0
DRB1_1416	0
DRB1_1415	0
DRB1_1414	0
DRB1_1413	0
DRB1_1412	0
DRB1_1411	0
DRB1_1410	0
DRB1_1409	0
DRB1_1408	0
DRB1_1407	0
DRB1_1406	0
DRB1_1405	0
DRB1_1404	0
DRB1_1403	0
DRB1_1402	0
DRB1_1399	0
DRB1_1398	0
DRB1_1397	0
DRB1_1396	0
DRB1_1395	0
DRB1_1394	0
DRB1_1393	0
DRB1_1392	0
DRB1_1391	0
DRB1_1390	0
DRB1_1389	0
DRB1_1388	0
DRB1_1387	0
DRB1_1386	0
DRB1_1385	0
DRB1_1384	0
DRB1_1383	0
DRB1_1382	0
DRB1_1381	0
DRB1_1380	0
DRB1_1379	0
DRB1_1378	0
DRB1_1377	0
DRB1_1376	0
DRB1_1375	0
DRB1_1374	0
DRB1_1373	0
DRB1_1372	0
DRB1_1371	0
DRB1_1370	0
DRB1_1369	0
DRB1_1368	0
DRB1_1367	0
DRB1_1366	0
DRB1_1365	0
DRB1_1364	0
DRB1_1363	0
DRB1_1362	0
DRB1_1361	0
DRB1_1360	0
DRB1_1359	0
DRB1_1358	0
DRB1_1357	0
DRB1_1356	0
DRB1_1355	0
DRB1_1354	0
DRB1_1353	0
DRB1_1352	0
DRB1_1351	0
DRB1_1350	0
DRB1_1349	0
DRB1_1348	0
DRB1_1347	0
DRB1_1346	0
DRB1_1344	0
DRB1_1343	0
DRB1_1342	0
DRB1_1341	0
DRB1_1339	0
DRB1_1338	0
DRB1_1337	0
DRB1_1336	0
DRB1_1335	0
DRB1_1334	0
DRB1_1333	0
DRB1_1332	0
DRB1_1331	0
DRB1_1330	0
DRB1_1329	0
DRB1_1327	0
DRB1_1326	0
DRB1_1324	0
DRB1_1323	0
DRB1_1322	0
DRB1_1321	0
DRB1_1320	0
DRB1_1319	0
DRB1_1318	0
DRB1_1317	0
DRB1_1316	0
DRB1_1315	0
DRB1_1314	0
DRB1_1313	0
DRB1_1312	0
DRB1_1311	0
DRB1_13101	0
DRB1_13100	0
DRB1_1310	0
DRB1_1309	0
DRB1_1308	0
DRB1_1307	0
DRB1_1306	0
DRB1_1304	0
DRB1_1223	0
DRB1_1222	0
DRB1_1221	0
DRB1_1220	0
DRB1_1219	0
DRB1_1218	0
DRB1_1217	0
DRB1_1216	0
DRB1_1215	0
DRB1_1214	0
DRB1_1213	0
DRB1_1212	0
DRB1_1211	0
DRB1_1210	0
DRB1_1209	0
DRB1_1208	0
DRB1_1207	0
DRB1_1206	0
DRB1_1205	0
DRB1_1204	0
DRB1_1203	0
DRB1_1202	0
DRB1_1196	0
DRB1_1195	0
DRB1_1194	0
DRB1_1193	0
DRB1_1192	0
DRB1_1191	0
DRB1_1190	0
DRB1_1189	0
DRB1_1188	0
DRB1_1187	0
DRB1_1186	0
DRB1_1185	0
DRB1_1184	0
DRB1_1183	0
DRB1_1182	0
DRB1_1181	0
DRB1_1180	0
DRB1_1179	0
DRB1_1178	0
DRB1_1177	0
DRB1_1176	0
DRB1_1175	0
DRB1_1174	0
DRB1_1173	0
DRB1_1172	0
DRB1_1170	0
DRB1_1169	0
DRB1_1168	0
DRB1_1167	0
DRB1_1166	0
DRB1_1165	0
DRB1_1164	0
DRB1_1163	0
DRB1_1162	0
DRB1_1161	0
DRB1_1160	0
DRB1_1159	0
DRB1_1158	0
DRB1_1157	0
DRB1_1156	0
DRB1_1155	0
DRB1_1154	0
DRB1_1153	0
DRB1_1152	0
DRB1_1151	0
DRB1_1150	0
DRB1_1149	0
DRB1_1148	0
DRB1_1147	0
DRB1_1146	0
DRB1_1145	0
DRB1_1144	0
DRB1_1143	0
DRB1_1142	0
DRB1_1141	0
DRB1_1139	0
DRB1_1138	0
DRB1_1137	0
DRB1_1136	0
DRB1_1135	0
DRB1_1134	0
DRB1_1133	0
DRB1_1132	0
DRB1_1131	0
DRB1_1130	0
DRB1_1129	0
DRB1_1128	0
DRB1_1127	0
DRB1_1125	0
DRB1_1124	0
DRB1_1121	0
DRB1_1120	0
DRB1_1119	0
DRB1_1118	0
DRB1_1117	0
DRB1_1116	0
DRB1_1115	0
DRB1_1114	0
DRB1_1113	0
DRB1_1112	0
DRB1_1111	0
DRB1_1110	0
DRB1_1109	0
DRB1_1108	0
DRB1_1107	0
DRB1_1106	0
DRB1_1105	0
DRB1_1003	0
DRB1_1002	0
DRB1_0909	0
DRB1_0908	0
DRB1_0907	0
DRB1_0906	0
DRB1_0905	0
DRB1_0904	0
DRB1_0903	0
DRB1_0902	0
DRB1_0840	0
DRB1_0839	0
DRB1_0838	0
DRB1_0837	0
DRB1_0836	0
DRB1_0835	0
DRB1_0834	0
DRB1_0833	0
DRB1_0832	0
DRB1_0831	0
DRB1_0830	0
DRB1_0829	0
DRB1_0828	0
DRB1_0827	0
DRB1_0826	0
DRB1_0825	0
DRB1_0824	0
DRB1_0823	0
DRB1_0822	0
DRB1_0821	0
DRB1_0820	0
DRB1_0819	0
DRB1_0818	0
DRB1_0816	0
DRB1_0815	0
DRB1_0814	0
DRB1_0813	0
DRB1_0812	0
DRB1_0811	0
DRB1_0810	0
DRB1_0809	0
DRB1_0808	0
DRB1_0807	0
DRB1_0806	0
DRB1_0805	0
DRB1_0804	0
DRB1_0802	0
DRB1_0719	0
DRB1_0717	0
DRB1_0716	0
DRB1_0715	0
DRB1_0714	0
DRB1_0713	0
DRB1_0712	0
DRB1_0711	0
DRB1_0709	0
DRB1_0708	0
DRB1_0707	0
DRB1_0706	0
DRB1_0705	0
DRB1_0704	0
DRB1_0703	0
DRB1_0491	0
DRB1_0489	0
DRB1_0488	0
DRB1_0487	0
DRB1_0486	0
DRB1_0485	0
DRB1_0484	0
DRB1_0483	0
DRB1_0482	0
DRB1_0480	0
DRB1_0479	0
DRB1_0478	0
DRB1_0477	0
DRB1_0476	0
DRB1_0475	0
DRB1_0474	0
DRB1_0473	0
DRB1_0472	0
DRB1_0471	0
DRB1_0470	0
DRB1_0469	0
DRB1_0468	0
DRB1_0467	0
DRB1_0466	0
DRB1_0465	0
DRB1_0464	0
DRB1_0463	0
DRB1_0462	0
DRB1_0461	0
DRB1_0460	0
DRB1_0459	0
DRB1_0458	0
DRB1_0457	0
DRB1_0456	0
DRB1_0455	0
DRB1_0454	0
DRB1_0453	0
DRB1_0452	0
DRB1_0451	0
DRB1_0450	0
DRB1_0449	0
DRB1_0448	0
DRB1_0447	0
DRB1_0446	0
DRB1_0445	0
DRB1_0444	0
DRB1_0443	0
DRB1_0442	0
DRB1_0441	0
DRB1_0440	0
DRB1_0439	0
DRB1_0438	0
DRB1_0437	0
DRB1_0436	0
DRB1_0435	0
DRB1_0434	0
DRB1_0433	0
DRB1_0431	0
DRB1_0430	0
DRB1_0429	0
DRB1_0428	0
DRB1_0427	0
DRB1_0424	0
DRB1_0423	0
DRB1_0422	0
DRB1_0421	0
DRB1_0419	0
DRB1_0418	0
DRB1_0417	0
DRB1_0416	0
DRB1_0415	0
DRB1_0414	0
DRB1_0413	0
DRB1_0412	0
DRB1_0411	0
DRB1_0410	0
DRB1_0409	0
DRB1_0408	0
DRB1_0406	0
DRB1_0355	0
DRB1_0354	0
DRB1_0353	0
DRB1_0352	0
DRB1_0351	0
DRB1_0350	0
DRB1_0349	0
DRB1_0348	0
DRB1_0347	0
DRB1_0346	0
DRB1_0345	0
DRB1_0344	0
DRB1_0343	0
DRB1_0342	0
DRB1_0341	0
DRB1_0340	0
DRB1_0339	0
DRB1_0338	0
DRB1_0337	0
DRB1_0336	0
DRB1_0335	0
DRB1_0334	0
DRB1_0333	0
DRB1_0332	0
DRB1_0331	0
DRB1_0330	0
DRB1_0329	0
DRB1_0328	0
DRB1_0327	0
DRB1_0326	0
DRB1_0325	0
DRB1_0324	0
DRB1_0323	0
DRB1_0322	0
DRB1_0321	0
DRB1_0320	0
DRB1_0319	0
DRB1_0318	0
DRB1_0317	0
DRB1_0315	0
DRB1_0314	0
DRB1_0313	0
DRB1_0311	0
DRB1_0310	0
DRB1_0308	0
DRB1_0307	0
DRB1_0306	0
DRB1_0305	0
DRB1_0304	0
DRB1_0303	0
DRB1_0132	0
DRB1_0131	0
DRB1_0130	0
DRB1_0129	0
DRB1_0128	0
DRB1_0127	0
DRB1_0126	0
DRB1_0125	0
DRB1_0124	0
DRB1_0123	0
DRB1_0122	0
DRB1_0121	0
DRB1_0120	0
DRB1_0119	0
DRB1_0118	0
DRB1_0117	0
DRB1_0116	0
DRB1_0115	0
DRB1_0114	0
DRB1_0113	0
DRB1_0112	0
DRB1_0111	0
DRB1_0110	0
DRB1_0109	0
DRB1_0108	0
DRB1_0106	0
DRB1_0105	0
DRB1_0104	0
DQA10602-DQB10644	0
DQA10602-DQB10643	0
DQA10602-DQB10642	0
DQA10602-DQB10641	0
DQA10602-DQB10640	0
DQA10602-DQB10639	0
DQA10602-DQB10638	0
DQA10602-DQB10637	0
DQA10602-DQB10636	0
DQA10602-DQB10635	0
DQA10602-DQB10634	0
DQA10602-DQB10633	0
DQA10602-DQB10632	0
DQA10602-DQB10631	0
DQA10602-DQB10630	0
DQA10602-DQB10629	0
DQA10602-DQB10628	0
DQA10602-DQB10627	0
DQA10602-DQB10625	0
DQA10602-DQB10624	0
DQA10602-DQB10623	0
DQA10602-DQB10622	0
DQA10602-DQB10621	0
DQA10602-DQB10619	0
DQA10602-DQB10618	0
DQA10602-DQB10617	0
DQA10602-DQB10616	0
DQA10602-DQB10615	0
DQA10602-DQB10614	0
DQA10602-DQB10612	0
DQA10602-DQB10611	0
DQA10602-DQB10610	0
DQA10602-DQB10609	0
DQA10602-DQB10608	0
DQA10602-DQB10607	0
DQA10602-DQB10604	0
DQA10602-DQB10603	0
DQA10602-DQB10602	0
DQA10602-DQB10601	0
DQA10602-DQB10514	0
DQA10602-DQB10513	0
DQA10602-DQB10512	0
DQA10602-DQB10511	0
DQA10602-DQB10510	0
DQA10602-DQB10509	0
DQA10602-DQB10508	0
DQA10602-DQB10507	0
DQA10602-DQB10506	0
DQA10602-DQB10505	0
DQA10602-DQB10503	0
DQA10602-DQB10502	0
DQA10602-DQB10501	0
DQA10602-DQB10408	0
DQA10602-DQB10407	0
DQA10602-DQB10406	0
DQA10602-DQB10405	0
DQA10602-DQB10404	0
DQA10602-DQB10403	0
DQA10602-DQB10402	0
DQA10602-DQB10401	0
DQA10602-DQB10338	0
DQA10602-DQB10337	0
DQA10602-DQB10336	0
DQA10602-DQB10335	0
DQA10602-DQB10334	0
DQA10602-DQB10333	0
DQA10602-DQB10332	0
DQA10602-DQB10331	0
DQA10602-DQB10330	0
DQA10602-DQB10329	0
DQA10602-DQB10328	0
DQA10602-DQB10327	0
DQA10602-DQB10326	0
DQA10602-DQB10325	0
DQA10602-DQB10324	0
DQA10602-DQB10323	0
DQA10602-DQB10322	0
DQA10602-DQB10321	0
DQA10602-DQB10320	0
DQA10602-DQB10319	0
DQA10602-DQB10318	0
DQA10602-DQB10317	0
DQA10602-DQB10316	0
DQA10602-DQB10315	0
DQA10602-DQB10314	0
DQA10602-DQB10313	0
DQA10602-DQB10312	0
DQA10602-DQB10311	0
DQA10602-DQB10310	0
DQA10602-DQB10309	0
DQA10602-DQB10308	0
DQA10602-DQB10307	0
DQA10602-DQB10306	0
DQA10602-DQB10305	0
DQA10602-DQB10304	0
DQA10602-DQB10303	0
DQA10602-DQB10302	0
DQA10602-DQB10301	0
DQA10602-DQB10206	0
DQA10602-DQB10205	0
DQA10602-DQB10204	0
DQA10602-DQB10203	0
DQA10602-DQB10202	0
DQA10602-DQB10201	0
DQA10601-DQB10644	0
DQA10601-DQB10643	0
DQA10601-DQB10642	0
DQA10601-DQB10641	0
DQA10601-DQB10640	0
DQA10601-DQB10639	0
DQA10601-DQB10638	0
DQA10601-DQB10637	0
DQA10601-DQB10636	0
DQA10601-DQB10635	0
DQA10601-DQB10634	0
DQA10601-DQB10633	0
DQA10601-DQB10632	0
DQA10601-DQB10631	0
DQA10601-DQB10630	0
DQA10601-DQB10629	0
DQA10601-DQB10628	0
DQA10601-DQB10627	0
DQA10601-DQB10625	0
DQA10601-DQB10624	0
DQA10601-DQB10623	0
DQA10601-DQB10622	0
DQA10601-DQB10621	0
DQA10601-DQB10619	0
DQA10601-DQB10618	0
DQA10601-DQB10617	0
DQA10601-DQB10616	0
DQA10601-DQB10615	0
DQA10601-DQB10614	0
DQA10601-DQB10612	0
DQA10601-DQB10611	0
DQA10601-DQB10610	0
DQA10601-DQB10609	0
DQA10601-DQB10608	0
DQA10601-DQB10607	0
DQA10601-DQB10604	0
DQA10601-DQB10603	0
DQA10601-DQB10602	0
DQA10601-DQB10601	0
DQA10601-DQB10514	0
DQA10601-DQB10513	0
DQA10601-DQB10512	0
DQA10601-DQB10511	0
DQA10601-DQB10510	0
DQA10601-DQB10509	0
DQA10601-DQB10508	0
DQA10601-DQB10507	0
DQA10601-DQB10506	0
DQA10601-DQB10505	0
DQA10601-DQB10503	0
DQA10601-DQB10502	0
DQA10601-DQB10501	0
DQA10601-DQB10408	0
DQA10601-DQB10407	0
DQA10601-DQB10406	0
DQA10601-DQB10405	0
DQA10601-DQB10404	0
DQA10601-DQB10403	0
DQA10601-DQB10402	0
DQA10601-DQB10401	0
DQA10601-DQB10338	0
DQA10601-DQB10337	0
DQA10601-DQB10336	0
DQA10601-DQB10335	0
DQA10601-DQB10334	0
DQA10601-DQB10333	0
DQA10601-DQB10332	0
DQA10601-DQB10331	0
DQA10601-DQB10330	0
DQA10601-DQB10329	0
DQA10601-DQB10328	0
DQA10601-DQB10327	0
DQA10601-DQB10326	0
DQA10601-DQB10325	0
DQA10601-DQB10324	0
DQA10601-DQB10323	0
DQA10601-DQB10322	0
DQA10601-DQB10321	0
DQA10601-DQB10320	0
DQA10601-DQB10319	0
DQA10601-DQB10318	0
DQA10601-DQB10317	0
DQA10601-DQB10316	0
DQA10601-DQB10315	0
DQA10601-DQB10314	0
DQA10601-DQB10313	0
DQA10601-DQB10312	0
DQA10601-DQB10311	0
DQA10601-DQB10310	0
DQA10601-DQB10309	0
DQA10601-DQB10308	0
DQA10601-DQB10307	0
DQA10601-DQB10306	0
DQA10601-DQB10305	0
DQA10601-DQB10304	0
DQA10601-DQB10303	0
DQA10601-DQB10302	0
DQA10601-DQB10301	0
DQA10601-DQB10206	0
DQA10601-DQB10205	0
DQA10601-DQB10204	0
DQA10601-DQB10203	0
DQA10601-DQB10202	0
DQA10601-DQB10201	0
DQA10511-DQB10644	0
DQA10511-DQB10643	0
DQA10511-DQB10642	0
DQA10511-DQB10641	0
DQA10511-DQB10640	0
DQA10511-DQB10639	0
DQA10511-DQB10638	0
DQA10511-DQB10637	0
DQA10511-DQB10636	0
DQA10511-DQB10635	0
DQA10511-DQB10634	0
DQA10511-DQB10633	0
DQA10511-DQB10632	0
DQA10511-DQB10631	0
DQA10511-DQB10630	0
DQA10511-DQB10629	0
DQA10511-DQB10628	0
DQA10511-DQB10627	0
DQA10511-DQB10625	0
DQA10511-DQB10624	0
DQA10511-DQB10623	0
DQA10511-DQB10622	0
DQA10511-DQB10621	0
DQA10511-DQB10619	0
DQA10511-DQB10618	0
DQA10511-DQB10617	0
DQA10511-DQB10616	0
DQA10511-DQB10615	0
DQA10511-DQB10614	0
DQA10511-DQB10612	0
DQA10511-DQB10611	0
DQA10511-DQB10610	0
DQA10511-DQB10609	0
DQA10511-DQB10608	0
DQA10511-DQB10607	0
DQA10511-DQB10604	0
DQA10511-DQB10603	0
DQA10511-DQB10602	0
DQA10511-DQB10601	0
DQA10511-DQB10514	0
DQA10511-DQB10513	0
DQA10511-DQB10512	0
DQA10511-DQB10511	0
DQA10511-DQB10510	0
DQA10511-DQB10509	0
DQA10511-DQB10508	0
DQA10511-DQB10507	0
DQA10511-DQB10506	0
DQA10511-DQB10505	0
DQA10511-DQB10503	0
DQA10511-DQB10502	0
DQA10511-DQB10501	0
DQA10511-DQB10408	0
DQA10511-DQB10407	0
DQA10511-DQB10406	0
DQA10511-DQB10405	0
DQA10511-DQB10404	0
DQA10511-DQB10403	0
DQA10511-DQB10402	0
DQA10511-DQB10401	0
DQA10511-DQB10338	0
DQA10511-DQB10337	0
DQA10511-DQB10336	0
DQA10511-DQB10335	0
DQA10511-DQB10334	0
DQA10511-DQB10333	0
DQA10511-DQB10332	0
DQA10511-DQB10331	0
DQA10511-DQB10330	0
DQA10511-DQB10329	0
DQA10511-DQB10328	0
DQA10511-DQB10327	0
DQA10511-DQB10326	0
DQA10511-DQB10325	0
DQA10511-DQB10324	0
DQA10511-DQB10323	0
DQA10511-DQB10322	0
DQA10511-DQB10321	0
DQA10511-DQB10320	0
DQA10511-DQB10319	0
DQA10511-DQB10318	0
DQA10511-DQB10317	0
DQA10511-DQB10316	0
DQA10511-DQB10315	0
DQA10511-DQB10314	0
DQA10511-DQB10313	0
DQA10511-DQB10312	0
DQA10511-DQB10311	0
DQA10511-DQB10310	0
DQA10511-DQB10309	0
DQA10511-DQB10308	0
DQA10511-DQB10307	0
DQA10511-DQB10306	0
DQA10511-DQB10305	0
DQA10511-DQB10304	0
DQA10511-DQB10303	0
DQA10511-DQB10302	0
DQA10511-DQB10301	0
DQA10511-DQB10206	0
DQA10511-DQB10205	0
DQA10511-DQB10204	0
DQA10511-DQB10203	0
DQA10511-DQB10202	0
DQA10511-DQB10201	0
DQA10510-DQB10644	0
DQA10510-DQB10643	0
DQA10510-DQB10642	0
DQA10510-DQB10641	0
DQA10510-DQB10640	0
DQA10510-DQB10639	0
DQA10510-DQB10638	0
DQA10510-DQB10637	0
DQA10510-DQB10636	0
DQA10510-DQB10635	0
DQA10510-DQB10634	0
DQA10510-DQB10633	0
DQA10510-DQB10632	0
DQA10510-DQB10631	0
DQA10510-DQB10630	0
DQA10510-DQB10629	0
DQA10510-DQB10628	0
DQA10510-DQB10627	0
DQA10510-DQB10625	0
DQA10510-DQB10624	0
DQA10510-DQB10623	0
DQA10510-DQB10622	0
DQA10510-DQB10621	0
DQA10510-DQB10619	0
DQA10510-DQB10618	0
DQA10510-DQB10617	0
DQA10510-DQB10616	0
DQA10510-DQB10615	0
DQA10510-DQB10614	0
DQA10510-DQB10612	0
DQA10510-DQB10611	0
DQA10510-DQB10610	0
DQA10510-DQB10609	0
DQA10510-DQB10608	0
DQA10510-DQB10607	0
DQA10510-DQB10604	0
DQA10510-DQB10603	0
DQA10510-DQB10602	0
DQA10510-DQB10601	0
DQA10510-DQB10514	0
DQA10510-DQB10513	0
DQA10510-DQB10512	0
DQA10510-DQB10511	0
DQA10510-DQB10510	0
DQA10510-DQB10509	0
DQA10510-DQB10508	0
DQA10510-DQB10507	0
DQA10510-DQB10506	0
DQA10510-DQB10505	0
DQA10510-DQB10503	0
DQA10510-DQB10502	0
DQA10510-DQB10501	0
DQA10510-DQB10408	0
DQA10510-DQB10407	0
DQA10510-DQB10406	0
DQA10510-DQB10405	0
DQA10510-DQB10404	0
DQA10510-DQB10403	0
DQA10510-DQB10402	0
DQA10510-DQB10401	0
DQA10510-DQB10338	0
DQA10510-DQB10337	0
DQA10510-DQB10336	0
DQA10510-DQB10335	0
DQA10510-DQB10334	0
DQA10510-DQB10333	0
DQA10510-DQB10332	0
DQA10510-DQB10331	0
DQA10510-DQB10330	0
DQA10510-DQB10329	0
DQA10510-DQB10328	0
DQA10510-DQB10327	0
DQA10510-DQB10326	0
DQA10510-DQB10325	0
DQA10510-DQB10324	0
DQA10510-DQB10323	0
DQA10510-DQB10322	0
DQA10510-DQB10321	0
DQA10510-DQB10320	0
DQA10510-DQB10319	0
DQA10510-DQB10318	0
DQA10510-DQB10317	0
DQA10510-DQB10316	0
DQA10510-DQB10315	0
DQA10510-DQB10314	0
DQA10510-DQB10313	0
DQA10510-DQB10312	0
DQA10510-DQB10311	0
DQA10510-DQB10310	0
DQA10510-DQB10309	0
DQA10510-DQB10308	0
DQA10510-DQB10307	0
DQA10510-DQB10306	0
DQA10510-DQB10305	0
DQA10510-DQB10304	0
DQA10510-DQB10303	0
DQA10510-DQB10302	0
DQA10510-DQB10301	0
DQA10510-DQB10206	0
DQA10510-DQB10205	0
DQA10510-DQB10204	0
DQA10510-DQB10203	0
DQA10510-DQB10202	0
DQA10510-DQB10201	0
DQA10509-DQB10644	0
DQA10509-DQB10643	0
DQA10509-DQB10642	0
DQA10509-DQB10641	0
DQA10509-DQB10640	0
DQA10509-DQB10639	0
DQA10509-DQB10638	0
DQA10509-DQB10637	0
DQA10509-DQB10636	0
DQA10509-DQB10635	0
DQA10509-DQB10634	0
DQA10509-DQB10633	0
DQA10509-DQB10632	0
DQA10509-DQB10631	0
DQA10509-DQB10630	0
DQA10509-DQB10629	0
DQA10509-DQB10628	0
DQA10509-DQB10627	0
DQA10509-DQB10625	0
DQA10509-DQB10624	0
DQA10509-DQB10623	0
DQA10509-DQB10622	0
DQA10509-DQB10621	0
DQA10509-DQB10619	0
DQA10509-DQB10618	0
DQA10509-DQB10617	0
DQA10509-DQB10616	0
DQA10509-DQB10615	0
DQA10509-DQB10614	0
DQA10509-DQB10612	0
DQA10509-DQB10611	0
DQA10509-DQB10610	0
DQA10509-DQB10609	0
DQA10509-DQB10608	0
DQA10509-DQB10607	0
DQA10509-DQB10604	0
DQA10509-DQB10603	0
DQA10509-DQB10602	0
DQA10509-DQB10601	0
DQA10509-DQB10514	0
DQA10509-DQB10513	0
DQA10509-DQB10512	0
DQA10509-DQB10511	0
DQA10509-DQB10510	0
DQA10509-DQB10509	0
DQA10509-DQB10508	0
DQA10509-DQB10507	0
DQA10509-DQB10506	0
DQA10509-DQB10505	0
DQA10509-DQB10503	0
DQA10509-DQB10502	0
DQA10509-DQB10501	0
DQA10509-DQB10408	0
DQA10509-DQB10407	0
DQA10509-DQB10406	0
DQA10509-DQB10405	0
DQA10509-DQB10404	0
DQA10509-DQB10403	0
DQA10509-DQB10402	0
DQA10509-DQB10401	0
DQA10509-DQB10338	0
DQA10509-DQB10337	0
DQA10509-DQB10336	0
DQA10509-DQB10335	0
DQA10509-DQB10334	0
DQA10509-DQB10333	0
DQA10509-DQB10332	0
DQA10509-DQB10331	0
DQA10509-DQB10330	0
DQA10509-DQB10329	0
DQA10509-DQB10328	0
DQA10509-DQB10327	0
DQA10509-DQB10326	0
DQA10509-DQB10325	0
DQA10509-DQB10324	0
DQA10509-DQB10323	0
DQA10509-DQB10322	0
DQA10509-DQB10321	0
DQA10509-DQB10320	0
DQA10509-DQB10319	0
DQA10509-DQB10318	0
DQA10509-DQB10317	0
DQA10509-DQB10316	0
DQA10509-DQB10315	0
DQA10509-DQB10314	0
DQA10509-DQB10313	0
DQA10509-DQB10312	0
DQA10509-DQB10311	0
DQA10509-DQB10310	0
DQA10509-DQB10309	0
DQA10509-DQB10308	0
DQA10509-DQB10307	0
DQA10509-DQB10306	0
DQA10509-DQB10305	0
DQA10509-DQB10304	0
DQA10509-DQB10303	0
DQA10509-DQB10302	0
DQA10509-DQB10301	0
DQA10509-DQB10206	0
DQA10509-DQB10205	0
DQA10509-DQB10204	0
DQA10509-DQB10203	0
DQA10509-DQB10202	0
DQA10509-DQB10201	0
DQA10508-DQB10644	0
DQA10508-DQB10643	0
DQA10508-DQB10642	0
DQA10508-DQB10641	0
DQA10508-DQB10640	0
DQA10508-DQB10639	0
DQA10508-DQB10638	0
DQA10508-DQB10637	0
DQA10508-DQB10636	0
DQA10508-DQB10635	0
DQA10508-DQB10634	0
DQA10508-DQB10633	0
DQA10508-DQB10632	0
DQA10508-DQB10631	0
DQA10508-DQB10630	0
DQA10508-DQB10629	0
DQA10508-DQB10628	0
DQA10508-DQB10627	0
DQA10508-DQB10625	0
DQA10508-DQB10624	0
DQA10508-DQB10623	0
DQA10508-DQB10622	0
DQA10508-DQB10621	0
DQA10508-DQB10619	0
DQA10508-DQB10618	0
DQA10508-DQB10617	0
DQA10508-DQB10616	0
DQA10508-DQB10615	0
DQA10508-DQB10614	0
DQA10508-DQB10612	0
DQA10508-DQB10611	0
DQA10508-DQB10610	0
DQA10508-DQB10609	0
DQA10508-DQB10608	0
DQA10508-DQB10607	0
DQA10508-DQB10604	0
DQA10508-DQB10603	0
DQA10508-DQB10602	0
DQA10508-DQB10601	0
DQA10508-DQB10514	0
DQA10508-DQB10513	0
DQA10508-DQB10512	0
DQA10508-DQB10511	0
DQA10508-DQB10510	0
DQA10508-DQB10509	0
DQA10508-DQB10508	0
DQA10508-DQB10507	0
DQA10508-DQB10506	0
DQA10508-DQB10505	0
DQA10508-DQB10503	0
DQA10508-DQB10502	0
DQA10508-DQB10501	0
DQA10508-DQB10408	0
DQA10508-DQB10407	0
DQA10508-DQB10406	0
DQA10508-DQB10405	0
DQA10508-DQB10404	0
DQA10508-DQB10403	0
DQA10508-DQB10402	0
DQA10508-DQB10401	0
DQA10508-DQB10338	0
DQA10508-DQB10337	0
DQA10508-DQB10336	0
DQA10508-DQB10335	0
DQA10508-DQB10334	0
DQA10508-DQB10333	0
DQA10508-DQB10332	0
DQA10508-DQB10331	0
DQA10508-DQB10330	0
DQA10508-DQB10329	0
DQA10508-DQB10328	0
DQA10508-DQB10327	0
DQA10508-DQB10326	0
DQA10508-DQB10325	0
DQA10508-DQB10324	0
DQA10508-DQB10323	0
DQA10508-DQB10322	0
DQA10508-DQB10321	0
DQA10508-DQB10320	0
DQA10508-DQB10319	0
DQA10508-DQB10318	0
DQA10508-DQB10317	0
DQA10508-DQB10316	0
DQA10508-DQB10315	0
DQA10508-DQB10314	0
DQA10508-DQB10313	0
DQA10508-DQB10312	0
DQA10508-DQB10311	0
DQA10508-DQB10310	0
DQA10508-DQB10309	0
DQA10508-DQB10308	0
DQA10508-DQB10307	0
DQA10508-DQB10306	0
DQA10508-DQB10305	0
DQA10508-DQB10304	0
DQA10508-DQB10303	0
DQA10508-DQB10302	0
DQA10508-DQB10301	0
DQA10508-DQB10206	0
DQA10508-DQB10205	0
DQA10508-DQB10204	0
DQA10508-DQB10203	0
DQA10508-DQB10202	0
DQA10508-DQB10201	0
DQA10507-DQB10644	0
DQA10507-DQB10643	0
DQA10507-DQB10642	0
DQA10507-DQB10641	0
DQA10507-DQB10640	0
DQA10507-DQB10639	0
DQA10507-DQB10638	0
DQA10507-DQB10637	0
DQA10507-DQB10636	0
DQA10507-DQB10635	0
DQA10507-DQB10634	0
DQA10507-DQB10633	0
DQA10507-DQB10632	0
DQA10507-DQB10631	0
DQA10507-DQB10630	0
DQA10507-DQB10629	0
DQA10507-DQB10628	0
DQA10507-DQB10627	0
DQA10507-DQB10625	0
DQA10507-DQB10624	0
DQA10507-DQB10623	0
DQA10507-DQB10622	0
DQA10507-DQB10621	0
DQA10507-DQB10619	0
DQA10507-DQB10618	0
DQA10507-DQB10617	0
DQA10507-DQB10616	0
DQA10507-DQB10615	0
DQA10507-DQB10614	0
DQA10507-DQB10612	0
DQA10507-DQB10611	0
DQA10507-DQB10610	0
DQA10507-DQB10609	0
DQA10507-DQB10608	0
DQA10507-DQB10607	0
DQA10507-DQB10604	0
DQA10507-DQB10603	0
DQA10507-DQB10602	0
DQA10507-DQB10601	0
DQA10507-DQB10514	0
DQA10507-DQB10513	0
DQA10507-DQB10512	0
DQA10507-DQB10511	0
DQA10507-DQB10510	0
DQA10507-DQB10509	0
DQA10507-DQB10508	0
DQA10507-DQB10507	0
DQA10507-DQB10506	0
DQA10507-DQB10505	0
DQA10507-DQB10503	0
DQA10507-DQB10502	0
DQA10507-DQB10501	0
DQA10507-DQB10408	0
DQA10507-DQB10407	0
DQA10507-DQB10406	0
DQA10507-DQB10405	0
DQA10507-DQB10404	0
DQA10507-DQB10403	0
DQA10507-DQB10402	0
DQA10507-DQB10401	0
DQA10507-DQB10338	0
DQA10507-DQB10337	0
DQA10507-DQB10336	0
DQA10507-DQB10335	0
DQA10507-DQB10334	0
DQA10507-DQB10333	0
DQA10507-DQB10332	0
DQA10507-DQB10331	0
DQA10507-DQB10330	0
DQA10507-DQB10329	0
DQA10507-DQB10328	0
DQA10507-DQB10327	0
DQA10507-DQB10326	0
DQA10507-DQB10325	0
DQA10507-DQB10324	0
DQA10507-DQB10323	0
DQA10507-DQB10322	0
DQA10507-DQB10321	0
DQA10507-DQB10320	0
DQA10507-DQB10319	0
DQA10507-DQB10318	0
DQA10507-DQB10317	0
DQA10507-DQB10316	0
DQA10507-DQB10315	0
DQA10507-DQB10314	0
DQA10507-DQB10313	0
DQA10507-DQB10312	0
DQA10507-DQB10311	0
DQA10507-DQB10310	0
DQA10507-DQB10309	0
DQA10507-DQB10308	0
DQA10507-DQB10307	0
DQA10507-DQB10306	0
DQA10507-DQB10305	0
DQA10507-DQB10304	0
DQA10507-DQB10303	0
DQA10507-DQB10302	0
DQA10507-DQB10301	0
DQA10507-DQB10206	0
DQA10507-DQB10205	0
DQA10507-DQB10204	0
DQA10507-DQB10203	0
DQA10507-DQB10202	0
DQA10507-DQB10201	0
DQA10506-DQB10644	0
DQA10506-DQB10643	0
DQA10506-DQB10642	0
DQA10506-DQB10641	0
DQA10506-DQB10640	0
DQA10506-DQB10639	0
DQA10506-DQB10638	0
DQA10506-DQB10637	0
DQA10506-DQB10636	0
DQA10506-DQB10635	0
DQA10506-DQB10634	0
DQA10506-DQB10633	0
DQA10506-DQB10632	0
DQA10506-DQB10631	0
DQA10506-DQB10630	0
DQA10506-DQB10629	0
DQA10506-DQB10628	0
DQA10506-DQB10627	0
DQA10506-DQB10625	0
DQA10506-DQB10624	0
DQA10506-DQB10623	0
DQA10506-DQB10622	0
DQA10506-DQB10621	0
DQA10506-DQB10619	0
DQA10506-DQB10618	0
DQA10506-DQB10617	0
DQA10506-DQB10616	0
DQA10506-DQB10615	0
DQA10506-DQB10614	0
DQA10506-DQB10612	0
DQA10506-DQB10611	0
DQA10506-DQB10610	0
DQA10506-DQB10609	0
DQA10506-DQB10608	0
DQA10506-DQB10607	0
DQA10506-DQB10604	0
DQA10506-DQB10603	0
DQA10506-DQB10602	0
DQA10506-DQB10601	0
DQA10506-DQB10514	0
DQA10506-DQB10513	0
DQA10506-DQB10512	0
DQA10506-DQB10511	0
DQA10506-DQB10510	0
DQA10506-DQB10509	0
DQA10506-DQB10508	0
DQA10506-DQB10507	0
DQA10506-DQB10506	0
DQA10506-DQB10505	0
DQA10506-DQB10503	0
DQA10506-DQB10502	0
DQA10506-DQB10501	0
DQA10506-DQB10408	0
DQA10506-DQB10407	0
DQA10506-DQB10406	0
DQA10506-DQB10405	0
DQA10506-DQB10404	0
DQA10506-DQB10403	0
DQA10506-DQB10402	0
DQA10506-DQB10401	0
DQA10506-DQB10338	0
DQA10506-DQB10337	0
DQA10506-DQB10336	0
DQA10506-DQB10335	0
DQA10506-DQB10334	0
DQA10506-DQB10333	0
DQA10506-DQB10332	0
DQA10506-DQB10331	0
DQA10506-DQB10330	0
DQA10506-DQB10329	0
DQA10506-DQB10328	0
DQA10506-DQB10327	0
DQA10506-DQB10326	0
DQA10506-DQB10325	0
DQA10506-DQB10324	0
DQA10506-DQB10323	0
DQA10506-DQB10322	0
DQA10506-DQB10321	0
DQA10506-DQB10320	0
DQA10506-DQB10319	0
DQA10506-DQB10318	0
DQA10506-DQB10317	0
DQA10506-DQB10316	0
DQA10506-DQB10315	0
DQA10506-DQB10314	0
DQA10506-DQB10313	0
DQA10506-DQB10312	0
DQA10506-DQB10311	0
DQA10506-DQB10310	0
DQA10506-DQB10309	0
DQA10506-DQB10308	0
DQA10506-DQB10307	0
DQA10506-DQB10306	0
DQA10506-DQB10305	0
DQA10506-DQB10304	0
DQA10506-DQB10303	0
DQA10506-DQB10302	0
DQA10506-DQB10301	0
DQA10506-DQB10206	0
DQA10506-DQB10205	0
DQA10506-DQB10204	0
DQA10506-DQB10203	0
DQA10506-DQB10202	0
DQA10506-DQB10201	0
DQA10505-DQB10644	0
DQA10505-DQB10643	0
DQA10505-DQB10642	0
DQA10505-DQB10641	0
DQA10505-DQB10640	0
DQA10505-DQB10639	0
DQA10505-DQB10638	0
DQA10505-DQB10637	0
DQA10505-DQB10636	0
DQA10505-DQB10635	0
DQA10505-DQB10634	0
DQA10505-DQB10633	0
DQA10505-DQB10632	0
DQA10505-DQB10631	0
DQA10505-DQB10630	0
DQA10505-DQB10629	0
DQA10505-DQB10628	0
DQA10505-DQB10627	0
DQA10505-DQB10625	0
DQA10505-DQB10624	0
DQA10505-DQB10623	0
DQA10505-DQB10622	0
DQA10505-DQB10621	0
DQA10505-DQB10619	0
DQA10505-DQB10618	0
DQA10505-DQB10617	0
DQA10505-DQB10616	0
DQA10505-DQB10615	0
DQA10505-DQB10614	0
DQA10505-DQB10612	0
DQA10505-DQB10611	0
DQA10505-DQB10610	0
DQA10505-DQB10609	0
DQA10505-DQB10608	0
DQA10505-DQB10607	0
DQA10505-DQB10604	0
DQA10505-DQB10603	0
DQA10505-DQB10601	0
DQA10505-DQB10514	0
DQA10505-DQB10513	0
DQA10505-DQB10512	0
DQA10505-DQB10511	0
DQA10505-DQB10510	0
DQA10505-DQB10509	0
DQA10505-DQB10508	0
DQA10505-DQB10507	0
DQA10505-DQB10506	0
DQA10505-DQB10505	0
DQA10505-DQB10502	0
DQA10505-DQB10408	0
DQA10505-DQB10407	0
DQA10505-DQB10406	0
DQA10505-DQB10405	0
DQA10505-DQB10404	0
DQA10505-DQB10403	0
DQA10505-DQB10401	0
DQA10505-DQB10338	0
DQA10505-DQB10337	0
DQA10505-DQB10336	0
DQA10505-DQB10335	0
DQA10505-DQB10334	0
DQA10505-DQB10333	0
DQA10505-DQB10332	0
DQA10505-DQB10331	0
DQA10505-DQB10330	0
DQA10505-DQB10329	0
DQA10505-DQB10328	0
DQA10505-DQB10327	0
DQA10505-DQB10326	0
DQA10505-DQB10325	0
DQA10505-DQB10324	0
DQA10505-DQB10323	0
DQA10505-DQB10322	0
DQA10505-DQB10321	0
DQA10505-DQB10320	0
DQA10505-DQB10319	0
DQA10505-DQB10318	0
DQA10505-DQB10317	0
DQA10505-DQB10316	0
DQA10505-DQB10315	0
DQA10505-DQB10314	0
DQA10505-DQB10313	0
DQA10505-DQB10312	0
DQA10505-DQB10311	0
DQA10505-DQB10310	0
DQA10505-DQB10309	0
DQA10505-DQB10308	0
DQA10505-DQB10307	0
DQA10505-DQB10306	0
DQA10505-DQB10305	0
DQA10505-DQB10304	0
DQA10505-DQB10303	0
DQA10505-DQB10206	0
DQA10505-DQB10205	0
DQA10505-DQB10204	0
DQA10505-DQB10203	0
DQA10505-DQB10201	0
DQA10504-DQB10644	0
DQA10504-DQB10643	0
DQA10504-DQB10642	0
DQA10504-DQB10641	0
DQA10504-DQB10640	0
DQA10504-DQB10639	0
DQA10504-DQB10638	0
DQA10504-DQB10637	0
DQA10504-DQB10636	0
DQA10504-DQB10635	0
DQA10504-DQB10634	0
DQA10504-DQB10633	0
DQA10504-DQB10632	0
DQA10504-DQB10631	0
DQA10504-DQB10630	0
DQA10504-DQB10629	0
DQA10504-DQB10628	0
DQA10504-DQB10627	0
DQA10504-DQB10625	0
DQA10504-DQB10624	0
DQA10504-DQB10623	0
DQA10504-DQB10622	0
DQA10504-DQB10621	0
DQA10504-DQB10619	0
DQA10504-DQB10618	0
DQA10504-DQB10617	0
DQA10504-DQB10616	0
DQA10504-DQB10615	0
DQA10504-DQB10614	0
DQA10504-DQB10612	0
DQA10504-DQB10611	0
DQA10504-DQB10610	0
DQA10504-DQB10609	0
DQA10504-DQB10608	0
DQA10504-DQB10607	0
DQA10504-DQB10604	0
DQA10504-DQB10603	0
DQA10504-DQB10602	0
DQA10504-DQB10601	0
DQA10504-DQB10514	0
DQA10504-DQB10513	0
DQA10504-DQB10512	0
DQA10504-DQB10511	0
DQA10504-DQB10510	0
DQA10504-DQB10509	0
DQA10504-DQB10508	0
DQA10504-DQB10507	0
DQA10504-DQB10506	0
DQA10504-DQB10505	0
DQA10504-DQB10503	0
DQA10504-DQB10502	0
DQA10504-DQB10501	0
DQA10504-DQB10408	0
DQA10504-DQB10407	0
DQA10504-DQB10406	0
DQA10504-DQB10405	0
DQA10504-DQB10404	0
DQA10504-DQB10403	0
DQA10504-DQB10402	0
DQA10504-DQB10401	0
DQA10504-DQB10338	0
DQA10504-DQB10337	0
DQA10504-DQB10336	0
DQA10504-DQB10335	0
DQA10504-DQB10334	0
DQA10504-DQB10333	0
DQA10504-DQB10332	0
DQA10504-DQB10331	0
DQA10504-DQB10330	0
DQA10504-DQB10329	0
DQA10504-DQB10328	0
DQA10504-DQB10327	0
DQA10504-DQB10326	0
DQA10504-DQB10325	0
DQA10504-DQB10324	0
DQA10504-DQB10323	0
DQA10504-DQB10322	0
DQA10504-DQB10321	0
DQA10504-DQB10320	0
DQA10504-DQB10319	0
DQA10504-DQB10318	0
DQA10504-DQB10317	0
DQA10504-DQB10316	0
DQA10504-DQB10315	0
DQA10504-DQB10314	0
DQA10504-DQB10313	0
DQA10504-DQB10312	0
DQA10504-DQB10311	0
DQA10504-DQB10310	0
DQA10504-DQB10309	0
DQA10504-DQB10308	0
DQA10504-DQB10307	0
DQA10504-DQB10306	0
DQA10504-DQB10305	0
DQA10504-DQB10304	0
DQA10504-DQB10303	0
DQA10504-DQB10302	0
DQA10504-DQB10301	0
DQA10504-DQB10206	0
DQA10504-DQB10205	0
DQA10504-DQB10204	0
DQA10504-DQB10203	0
DQA10504-DQB10202	0
DQA10504-DQB10201	0
DQA10503-DQB10644	0
DQA10503-DQB10643	0
DQA10503-DQB10642	0
DQA10503-DQB10641	0
DQA10503-DQB10640	0
DQA10503-DQB10639	0
DQA10503-DQB10638	0
DQA10503-DQB10637	0
DQA10503-DQB10636	0
DQA10503-DQB10635	0
DQA10503-DQB10634	0
DQA10503-DQB10633	0
DQA10503-DQB10632	0
DQA10503-DQB10631	0
DQA10503-DQB10630	0
DQA10503-DQB10629	0
DQA10503-DQB10628	0
DQA10503-DQB10627	0
DQA10503-DQB10625	0
DQA10503-DQB10624	0
DQA10503-DQB10623	0
DQA10503-DQB10622	0
DQA10503-DQB10621	0
DQA10503-DQB10619	0
DQA10503-DQB10618	0
DQA10503-DQB10617	0
DQA10503-DQB10616	0
DQA10503-DQB10615	0
DQA10503-DQB10614	0
DQA10503-DQB10612	0
DQA10503-DQB10611	0
DQA10503-DQB10610	0
DQA10503-DQB10609	0
DQA10503-DQB10608	0
DQA10503-DQB10607	0
DQA10503-DQB10604	0
DQA10503-DQB10603	0
DQA10503-DQB10602	0
DQA10503-DQB10601	0
DQA10503-DQB10514	0
DQA10503-DQB10513	0
DQA10503-DQB10512	0
DQA10503-DQB10511	0
DQA10503-DQB10510	0
DQA10503-DQB10509	0
DQA10503-DQB10508	0
DQA10503-DQB10507	0
DQA10503-DQB10506	0
DQA10503-DQB10505	0
DQA10503-DQB10503	0
DQA10503-DQB10502	0
DQA10503-DQB10501	0
DQA10503-DQB10408	0
DQA10503-DQB10407	0
DQA10503-DQB10406	0
DQA10503-DQB10405	0
DQA10503-DQB10404	0
DQA10503-DQB10403	0
DQA10503-DQB10402	0
DQA10503-DQB10401	0
DQA10503-DQB10338	0
DQA10503-DQB10337	0
DQA10503-DQB10336	0
DQA10503-DQB10335	0
DQA10503-DQB10334	0
DQA10503-DQB10333	0
DQA10503-DQB10332	0
DQA10503-DQB10331	0
DQA10503-DQB10330	0
DQA10503-DQB10329	0
DQA10503-DQB10328	0
DQA10503-DQB10327	0
DQA10503-DQB10326	0
DQA10503-DQB10325	0
DQA10503-DQB10324	0
DQA10503-DQB10323	0
DQA10503-DQB10322	0
DQA10503-DQB10321	0
DQA10503-DQB10320	0
DQA10503-DQB10319	0
DQA10503-DQB10318	0
DQA10503-DQB10317	0
DQA10503-DQB10316	0
DQA10503-DQB10315	0
DQA10503-DQB10314	0
DQA10503-DQB10313	0
DQA10503-DQB10312	0
DQA10503-DQB10311	0
DQA10503-DQB10310	0
DQA10503-DQB10309	0
DQA10503-DQB10308	0
DQA10503-DQB10307	0
DQA10503-DQB10306	0
DQA10503-DQB10305	0
DQA10503-DQB10304	0
DQA10503-DQB10303	0
DQA10503-DQB10302	0
DQA10503-DQB10301	0
DQA10503-DQB10206	0
DQA10503-DQB10205	0
DQA10503-DQB10204	0
DQA10503-DQB10203	0
DQA10503-DQB10202	0
DQA10503-DQB10201	0
DQA10501-DQB10644	0
DQA10501-DQB10643	0
DQA10501-DQB10642	0
DQA10501-DQB10641	0
DQA10501-DQB10640	0
DQA10501-DQB10639	0
DQA10501-DQB10638	0
DQA10501-DQB10637	0
DQA10501-DQB10636	0
DQA10501-DQB10635	0
DQA10501-DQB10634	0
DQA10501-DQB10633	0
DQA10501-DQB10632	0
DQA10501-DQB10631	0
DQA10501-DQB10630	0
DQA10501-DQB10629	0
DQA10501-DQB10628	0
DQA10501-DQB10627	0
DQA10501-DQB10625	0
DQA10501-DQB10624	0
DQA10501-DQB10623	0
DQA10501-DQB10622	0
DQA10501-DQB10621	0
DQA10501-DQB10619	0
DQA10501-DQB10618	0
DQA10501-DQB10617	0
DQA10501-DQB10616	0
DQA10501-DQB10615	0
DQA10501-DQB10614	0
DQA10501-DQB10612	0
DQA10501-DQB10611	0
DQA10501-DQB10610	0
DQA10501-DQB10609	0
DQA10501-DQB10608	0
DQA10501-DQB10607	0
DQA10501-DQB10604	0
DQA10501-DQB10603	0
DQA10501-DQB10602	0
DQA10501-DQB10601	0
DQA10501-DQB10514	0
DQA10501-DQB10513	0
DQA10501-DQB10512	0
DQA10501-DQB10511	0
DQA10501-DQB10510	0
DQA10501-DQB10509	0
DQA10501-DQB10508	0
DQA10501-DQB10507	0
DQA10501-DQB10506	0
DQA10501-DQB10505	0
DQA10501-DQB10503	0
DQA10501-DQB10502	0
DQA10501-DQB10501	0
DQA10501-DQB10408	0
DQA10501-DQB10407	0
DQA10501-DQB10406	0
DQA10501-DQB10405	0
DQA10501-DQB10404	0
DQA10501-DQB10403	0
DQA10501-DQB10402	0
DQA10501-DQB10401	0
DQA10501-DQB10338	0
DQA10501-DQB10337	0
DQA10501-DQB10336	0
DQA10501-DQB10335	0
DQA10501-DQB10334	0
DQA10501-DQB10333	0
DQA10501-DQB10332	0
DQA10501-DQB10331	0
DQA10501-DQB10330	0
DQA10501-DQB10329	0
DQA10501-DQB10328	0
DQA10501-DQB10327	0
DQA10501-DQB10326	0
DQA10501-DQB10325	0
DQA10501-DQB10324	0
DQA10501-DQB10323	0
DQA10501-DQB10322	0
DQA10501-DQB10321	0
DQA10501-DQB10320	0
DQA10501-DQB10319	0
DQA10501-DQB10318	0
DQA10501-DQB10317	0
DQA10501-DQB10316	0
DQA10501-DQB10315	0
DQA10501-DQB10314	0
DQA10501-DQB10313	0
DQA10501-DQB10312	0
DQA10501-DQB10311	0
DQA10501-DQB10310	0
DQA10501-DQB10309	0
DQA10501-DQB10308	0
DQA10501-DQB10307	0
DQA10501-DQB10306	0
DQA10501-DQB10305	0
DQA10501-DQB10304	0
DQA10501-DQB10303	0
DQA10501-DQB10302	0
DQA10501-DQB10206	0
DQA10501-DQB10205	0
DQA10501-DQB10204	0
DQA10501-DQB10203	0
DQA10501-DQB10202	0
DQA10404-DQB10644	0
DQA10404-DQB10643	0
DQA10404-DQB10642	0
DQA10404-DQB10641	0
DQA10404-DQB10640	0
DQA10404-DQB10639	0
DQA10404-DQB10638	0
DQA10404-DQB10637	0
DQA10404-DQB10636	0
DQA10404-DQB10635	0
DQA10404-DQB10634	0
DQA10404-DQB10633	0
DQA10404-DQB10632	0
DQA10404-DQB10631	0
DQA10404-DQB10630	0
DQA10404-DQB10629	0
DQA10404-DQB10628	0
DQA10404-DQB10627	0
DQA10404-DQB10625	0
DQA10404-DQB10624	0
DQA10404-DQB10623	0
DQA10404-DQB10622	0
DQA10404-DQB10621	0
DQA10404-DQB10619	0
DQA10404-DQB10618	0
DQA10404-DQB10617	0
DQA10404-DQB10616	0
DQA10404-DQB10615	0
DQA10404-DQB10614	0
DQA10404-DQB10612	0
DQA10404-DQB10611	0
DQA10404-DQB10610	0
DQA10404-DQB10609	0
DQA10404-DQB10608	0
DQA10404-DQB10607	0
DQA10404-DQB10604	0
DQA10404-DQB10603	0
DQA10404-DQB10602	0
DQA10404-DQB10601	0
DQA10404-DQB10514	0
DQA10404-DQB10513	0
DQA10404-DQB10512	0
DQA10404-DQB10511	0
DQA10404-DQB10510	0
DQA10404-DQB10509	0
DQA10404-DQB10508	0
DQA10404-DQB10507	0
DQA10404-DQB10506	0
DQA10404-DQB10505	0
DQA10404-DQB10503	0
DQA10404-DQB10502	0
DQA10404-DQB10501	0
DQA10404-DQB10408	0
DQA10404-DQB10407	0
DQA10404-DQB10406	0
DQA10404-DQB10405	0
DQA10404-DQB10404	0
DQA10404-DQB10403	0
[truncated: 3,622 more rows]
[truncated: 2 more columns]

## Sheet: Alleles used in predictions
MHC II Allele	<NoOfRef>
DRB1_0701	240476
DRB1_1501	189566
DRB3_0202	180128
DRB4_0103	170114
DRB3_0101	159002
DQA10101-DQB10501	144432
DRB5_0101	140551
DQA10102-DQB10602	133437
DQA10201-DQB10202	109682
DRB1_0101	105583
DQA10102-DQB10501	94803
DRB1_1101	89332
DRB1_1001	84890
DRB1_0401	79986
DRB1_1301	71876
DRB4_0101	70921
DRB1_1302	64981
DRB1_0301	62416
DRB1_1201	58853
DRB3_0301	57293
DQA10201-DQB10303	54837
DRB1_0801	50561
DQA10103-DQB10603	42669
DQA10401-DQB10402	40869
DQA10501-DQB10301	30454
DQA10501-DQB10201	30454
DQA10201-DQB10301	27070
DRB1_0405	17897
DQA10301-DQB10301	9604
DQA10102-DQB10502	8731
DRB1_0901	4791
DRB1_0403	4702
DRB1_0404	2040

## Sheet: Published_peptide_lengths
<Peptide length>	Count	Percent			Counts over a range
2	1	0
3	1	0
5	10	0
6	11	0
7	250	0.06
8	6124	1.39
9	11012	2.49
10	10705	2.42
11	14093	3.19
12	22458	5.08
13	35615	8.06	293305	0.663557	<- 12 to 18
14	49010	11.09	326913	0.73959	<- 13 to 19
15	64673	14.63	353562	0.79988	<- 13 to 25
16	52442	11.86	270847	0.61275	<- 13 to 18
17	40634	9.19
18	28473	6.44
19	19515	4.41
20	15625	3.53
21	11557	2.61
22	10038	2.27
23	8813	1.99
24	8623	1.95
25	8544	1.93
26	4440	1
27	3772	0.85
28	3128	0.71
29	2411	0.55
30	2019	0.46
31	1441	0.33
32	1148	0.26
33	918	0.21
34	788	0.18
35	662	0.15
36	477	0.11
37	414	0.09
38	362	0.08
39	372	0.08
40	289	0.07
41	226	0.05
42	181	0.04
43	103	0.02
44	99	0.02
45	106	0.02
46	78	0.02
47	62	0.01
48	36	0.01
49	39	0.01
50	34	0.01
51	33	0.01
52	21	0
53	22	0
54	16	0
55	17	0
56	17	0
57	17	0
58	11	0
59	10	0
60	8	0
61	4	0
62	4	0
63	1	0
65	2	0
67	2	0
69	1	0
80	1	0
	442019
