# Supplementary material for: A state-of-the-art methodology for high-throughput in silico vaccine discovery against protozoan parasites and exemplified with discovered candidates for Toxoplasma gondii
Source: Sci Rep. 2023 May 22;13:8243. doi: 10.1038/s41598-023-34863-9 (PMC10201501; doi:10.1038/s41598-023-34863-9)
Supplement: Supplementary file 9 — Supplementary Table S9. [file 41598_2023_34863_MOESM9_ESM.xlsx]

## Sheet: Peptide Frequency 15AA
Peptide	<NoOfPeptides>
SSSSSSSSSSSSSSA	45
SSSSSSSFSSSSSSS	35
SSSSSSSSSSSSSAS	33
SSSSSSSSSSSFSSS	33
SSSSSSSSSSFSSSS	33
SSSSSSSSSFSSSSS	33
SSSSSSSSFSSSSSS	33
VELEIRFHSVTVAVD	31
LEIRFHSVTVAVDME	31
ELEIRFHSVTVAVDM	31
SSSSSSSSSSSSASS	29
IRFHSVTVAVDMELE	29
EIRFHSVTVAVDMEL	29
WIVEMKVTLRRVATL	26
VTLRRVATLSMACWK	26
VMERRRRRYVARDKV	26
VEMKVTLRRVATLSM	26
SSSASSSSSSSSSSS	26
RWIVEMKVTLRRVAT	26
RNVMERRRRRYVARD	26
RFHSVTVAVDMELEV	26
NVMERRRRRYVARDK	26
NRWIVEMKVTLRRVA	26
MKVTLRRVATLSMAC	26
MERRRRRYVARDKVL	26
LRNVMERRRRRYVAR	26
KVTLRRVATLSMACW	26
IVEMKVTLRRVATLS	26
EMKVTLRRVATLSMA	26
CLRNVMERRRRRYVA	26
SVTVAVDMELEVRDS	25
SSSSSSFSSSSSSSS	25
HSVTVAVDMELEVRD	25
FHSVTVAVDMELEVR	25
VRAGLAMSAVVGVIA	24
SSSSASSSSSSSSSS	24
SSAVRAGLAMSAVVG	24
SAVRAGLAMSAVVGV	24
PKLAMPAAKAMVPAM	24
PAAKAMVPAMKALPG	24
MPAAKAMVPAMKALP	24
LGPKLAMPAAKAMVP	24
LAMPAAKAMVPAMKA	24
KLAMPAAKAMVPAMK	24
IASSAVRAGLAMSAV	24
GPKLAMPAAKAMVPA	24
AVRAGLAMSAVVGVI	24
ASSAVRAGLAMSAVV	24
AMPAAKAMVPAMKAL	24
ALGPKLAMPAAKAMV	24
SSSSSSSSSSSASSS	23
SSSSSSSSSSSLSSS	21
SSSSFSSSSSSSSSS	21
RCLRNVMERRRRRYV	20
HEARCLRNVMERRRR	20
EARCLRNVMERRRRR	20
ARCLRNVMERRRRRY	20
SSSSSFSSSSSSSSS	19
SSSSSSSSSSSSSFS	18
SSSSSSSSASSSSSS	18
SSSSSASSSSSSSSS	18
SSSLSSSLSSSLSSS	17
SSSFSSSSSSSSSSS	17
YIASSAVRAGLAMSA	16
SSSSSSSLSSSSSSS	16
SSSSSSSASSSSSSS	16
SSSSSSLSSSSSSSS	16
FYIASSAVRAGLAMS	16
VLFFVFSRRRYVARD	15
VFSRRRYVARDKVLT	15
SSSSSSSSSSSSFSS	15
SSSSSSSSSSASSSS	15
SSSSSSSSSASSSSS	15
SSSSSASSSSASSSS	15
SSSSASSSSSASSSS	15
SSSLSSSSSSSSSSS	15
SSSASSSSSASSSSS	15
SPGVLFFVFSRRRYV	15
RRRRRYVARDKVLTP	15
PSPGVLFFVFSRRRY	15
PLNSVAAAAAGAAAW	15
PGVLFFVFSRRRYVA	15
LFFVFSRRRYVARDK	15
IPLNSVAAAAAGAAA	15
GVLFFVFSRRRYVAR	15
FVFSRRRYVARDKVL	15
FSRRRYVARDKVLTP	15
FFVFSRRRYVARDKV	15
AIPLNSVAAAAAGAA	15
AAATAPEAADAPKAA	15
TQAPKAEGGEPKAAA	14
SSLSSSSLSSSSLSS	14
QAPKAEGGEPKAAAT	14
PKAEGGEPKAAATAP	14
PKAAATAPEAADAPK	14
KAEGGEPKAAATAPE	14
KAAATAPEAADAPKA	14
GGEPKAAATAPEAAD	14
GEPKAAATAPEAADA	14
EPKAAATAPEAADAP	14
EGGEPKAAATAPEAA	14
APKAEGGEPKAAATA	14
AEGGEPKAAATAPEA	14
TLRRVATLSMACWKE	13
SSSSSSSSLSSSSSS	13
SSSSSSASSSSSSSS	13
SSSSSASSSSSASSS	13
SSSSLSSSSSSSSSS	13
SNRWIVEMKVTLRRV	13
ERRRRRYVARDKVLT	13
VTYTAPTIGAGAPAV	12
VSFYIASSAVRAGLA	12
VPLKLAAPVARLLLD	12
VLVPLKLAAPVARLL	12
VLMAALVAAAAYGMY	12
VAAAAAGAAAWRSDQ	12
TLAGATAVPASASPP	12
TAIPLNSVAAAAAGA	12
SVAAAAAGAAAWRSD	12
STSALTAVRLALLRG	12
SSTSALTAVRLALLR	12
SSSTSALTAVRLALL	12
SSSSSSSVSSSSSSS	12
SSSSSSSSSSSSCSS	12
SSSSSSSSSLSSSSS	12
SSSSSLSSSSSSSSS	12
SSSLSSSSSSLSSSS	12
SSSLSSSSLSSSSLS	12
SLSSSSLSSSSLSSS	12
SFYIASSAVRAGLAM	12
RTLAGATAVPASASP	12
RKCMLAFGVAAALAA	12
REERTLAGATAVPAS	12
RAGLAMSAVVGVIAS	12
PLKLAAPVARLLLDQ	12
NSVAAAAAGAAAWRS	12
MLAFGVAAALAAPAL	12
MAALVAAAAYGMYSS	12
LVPLKLAAPVARLLL	12
LNSVAAAAAGAAAWR	12
LMAALVAAAAYGMYS	12
LAMSAVVGVIASLLQ	12
LAGATAVPASASPPG	12
LAFGVAAALAAPALA	12
KFVLVPLKLAAPVAR	12
KCMLAFGVAAALAAP	12
KAFFKFVLVPLKLAA	12
GVAAALAAPALAADQ	12
GREERTLAGATAVPA	12
GLAMSAVVGVIASLL	12
GATAVPASASPPGAR	12
FVLVPLKLAAPVARL	12
FKFVLVPLKLAAPVA	12
FGVAAALAAPALAAD	12
FFKFVLVPLKLAAPV	12
ERTLAGATAVPASAS	12
EERTLAGATAVPASA	12
DSSSTSALTAVRLAL	12
CMLAFGVAAALAAPA	12
AVLMAALVAAAAYGM	12
AKAFFKFVLVPLKLA	12
AGLAMSAVVGVIASL	12
AGATAVPASASPPGA	12
AFGVAAALAAPALAA	12
AFFKFVLVPLKLAAP	12
AAVLMAALVAAAAYG	12
AAAAAGAAAWRSDQQ	12
YVVESWTTVEEESAA	11
VVESWTTVEEESAAG	11
VMAGAILISSALVMS	11
VESWTTVEEESAAGV	11
VDYVVESWTTVEEES	11
SWTTVEEESAAGVDA	11
SSSSSSSSSSSCSSS	11
SSSSSSASSSSASSS	11
SSSSSFSSSSSFSSS	11
SSSSFSSSSSFSSSS	11
SSLSSSSSLSSSSSS	11
LVMAGAILISSALVM	11
IVDYVVESWTTVEEE	11
ESWTTVEEESAAGVD	11
DYVVESWTTVEEESA	11
AIVDYVVESWTTVEE	11
YAAAVTAGVFSWRDA	10
WIVEMKRRRYVARDK	10
VSTQTISGVPVASAP	10
VQSSSAAVASGAGAL	10
VEMKRRRYVARDKVL	10
VAAALAAPALAADQE	10
TQTISGVPVASAPAV	10
TISGVPVASAPAVSA	10
TGLFGAASSASQPST	10
TAGTGLFGAASSASQ	10
STQTISGVPVASAPA	10
STAGTGLFGAASSAS	10
SSSSSSSSVSSSSSS	10
SSSSSSSSSSSSSLS	10
SSSSSSSSSSSSSCS	10
SSSSSSSSSSSSLSS	10
SSSSSSLSSSSSLSS	10
SSSSSSASSSSSASS	10
SSSSLSSSSSSLSSS	10
SSSLSSSSSLSSSSS	10
SSISSSSCSASWGFL	10
SSFSSSSFSSSSFSS	10
SQPSTAGTGLFGAAS	10
SNRWIVEMKRRRYVA	10
SLGEYAAAVTAGVFS	10
SISSSSCSASWGFLP	10
SFSSSSFSSSSFSSS	10
SASSSSSASSSSSAS	10
SASSASSASSASSAS	10
RWIVEMKRRRYVARD	10
RRLSNRWIVEMKRRR	10
RLSNRWIVEMKRRRY	10
QTISGVPVASAPAVS	10
QSSSAAVASGAGALP	10
QPSTAGTGLFGAASS	10
QAAVLMAALVAAAAY	10
PSTAGTGLFGAASSA	10
NRWIVEMKRRRYVAR	10
MAGAILISSALVMSI	10
LSNRWIVEMKRRRYV	10
LGHSLGEYAAAVTAG	10
LGEYAAAVTAGVFSW	10
IVEMKRRRYVARDKV	10
ISGVPVASAPAVSAT	10
HSLGEYAAAVTAGVF	10
GTGLFGAASSASQPS	10
GLFGAASSASQPSTA	10
GHSLGEYAAAVTAGV	10
GEYAAAVTAGVFSWR	10
GAILISSALVMSISA	10
GAGAPAVASLAPTVG	10
EYAAAVTAGVFSWRD	10
AVSTQTISGVPVASA	10
AGTGLFGAASSASQP	10
AGAILISSALVMSIS	10
AAAVTAGVFSWRDAL	10
YTAPTIGAGAPAVAS	9
VSDATIATVETIVGV	9
VLVSDATIATVETIV	9
VLFFVFSRRSRRRYV	9
VFSRRSRRRYVARDK	9
TYTAPTIGAGAPAVA	9
TSATIRIVSTGSSTA	9
TIRIVSTGSSTASPS	9
SSSVSSSVSSSLSSS	9
SSSSSSSSSSTSSSS	9
SSSSSSSSSSSSTSS	9
SSSSSSSSSSSASSA	9
SSSSSSSSSSLSSSS	9
SSSSSSSSSSASSAS	9
SSSSASSSSASSSSA	9
SSSASSSSASSSSAS	9
SSFSSSFSSSFSSSF	9
SSAVRPVMAASAVAG	9
SSASSSSASSSSASS	9
SPSSAASFSSSLSST	9
SPGVLFFVFSRRSRR	9
SFSSSFSSSFSSSFS	9
SDATIATVETIVGVH	9
SAVRPVMAASAVAGV	9
SATIRIVSTGSSTAS	9
SASSSSASSSSASSS	9
QGEDSSSTSALTAVR	9
PGVLFFVFSRRSRRR	9
LVSDATIATVETIVG	9
LSSSLSSSLSSSLSS	9
LFFVFSRRSRRRYVA	9
KVSFYIASSAVRAGL	9
GVLFFVFSRRSRRRY	9
GEDSSSTSALTAVRL	9
FVFSRRSRRRYVARD	9
FSRRSRRRYVARDKV	9
FSPSSAASFSSSLSS	9
FFVFSRRSRRRYVAR	9
EDSSSTSALTAVRLA	9
DATIATVETIVGVHD	9
ATIRIVSTGSSTASP	9
ATIATVETIVGVHDT	9
AASAAAAAASAAAAA	9
VTFNIASSAVRAGLA	8
VSTGSSTASPSASSD	8
VSAATTTTTTMPTTS	8
VPVASAPAVSATNPA	8
VKTLIRKFLTRRRWT	8
VASAPAVSATNPAVS	8
VAAAVSAAGGAAAPV	8
TTTTTTMPTTSDAVT	8
TTTTTMPTTSDAVTR	8
TTTTMPTTSDAVTRV	8
TTTMPTTSDAVTRVQ	8
TSFSSLSSLASSPST	8
TSFRFFSSSAAFSAS	8
TPAGASATAGTGLFG	8
TNKLVMAGAILISSA	8
TLLTSASYSAASPSS	8
TLIRKFLTRRRWTRL	8
TGSSTASPSASSDTP	8
TFSSLTSFSSLSSLA	8
TFNIASSAVRAGLAM	8
TESPSASTLLTSASY	8
TATAMVAAFSAEAAA	8
TAMVAAFSAEAAAMT	8
SVQSSSAAVASGAGA	8
SVKTLIRKFLTRRRW	8
STNKLVMAGAILISS	8
STLLTSASYSAASPS	8
STGSSTASPSASSDT	8
STFSSLTSFSSLSSL	8
SSTSSSSSSSSSSSS	8
SSTASPSASSDTPGV	8
SSSSVSSSVSSSVSS	8
SSSSVSSSSSSSSSS	8
SSSSSSVSSSSSSSS	8
SSSSSSSSSVSSSSS	8
SSSSSSSSSSVSSSS	8
SSSSSSSSSSSVSSS	8
SSSSSSSSSSSTSSS	8
SSSSSSSSSSCSSSS	8
SSSSSSSSSCSSSSS	8
SSSSSSSSASSSSAS	8
SSSSSSSFSSSSSFS	8
SSSSSSSASSSSASS	8
SSSSSSFSSSSSFSS	8
SSSSSLSSSSSSLSS	8
SSSSLSSSSSLSSSS	8
SSSSLSSSSLSSSSS	8
SSSSLSSSSLSSSSL	8
SSSSFSSSSFSSSSS	8
SSSSFSSSSFSSSSF	8
SSSSASSSASSSSSS	8
SSSLSSSSSSSLSSS	8
SSSLSSSSLSSSSSS	8
SSSISSSSCSASWGF	8
SSSFSSSSFSSSSFS	8
SSSASSSASSSSSSS	8
SSSAAVASGAGALPL	8
SSLTSFSSLSSLASS	8
SSLSSSSSSLSSSSS	8
SSLSSSSSLSSSSSL	8
SSASSSSSASSSSSA	8
SSASSASSASSASSA	8
SSAAVASGAGALPLV	8
SPLSSSLSSSLSSSL	8
SPAASYIAAAAEAIA	8
SLTSFSSLSSLASSP	8
SLSSSSSSSLSSSSS	8
SGVPVASAPAVSATN	8
SFSSLSSLASSPSTP	8
SFRFFSSSAAFSASS	8
SAAVASGAGALPLVQ	8
SAATTTTTTMPTTSD	8
SAATPAGASATAGTG	8
RTESPSASTLLTSAS	8
RRQQAAVLMAALVAA	8
RQQAAVLMAALVAAA	8
RKFLTRRRWTRLVPQ	8
RIVSTGSSTASPSAS	8
QQAAVLMAALVAAAA	8
PVASAPAVSATNPAV	8
PSVQSSSAAVASGAG	8
PSTFSSLTSFSSLSS	8
PPSTFSSLTSFSSLS	8
PLSSSLSSSLSSSLS	8
PAASYIAAAAEAIAA	8
NKLVMAGAILISSAL	8
NIASSAVRAGLAMSA	8
MIAADVAAAVSAAGG	8
LVAAAAYGMYSSLSG	8
LTSFSSLSSLASSPS	8
LTSFRFFSSSAAFSA	8
LSSSSLSSSSLSSSS	8
LSPAASYIAAAAEAI	8
LRKCMLAFGVAAALA	8
LLTSASYSAASPSSA	8
LIRKFLTRRRWTRLV	8
LFGGSAATPAGASAT	8
KTLIRKFLTRRRWTR	8
KLVMAGAILISSALV	8
IVSTGSSTASPSASS	8
IRKFLTRRRWTRLVP	8
IRIVSTGSSTASPSA	8
IEVSAATTTTTTMPT	8
IAADVAAAVSAAGGA	8
GVPVASAPAVSATNP	8
GSSTASPSASSDTPG	8
GSAATPAGASATAGT	8
GRTESPSASTLLTSA	8
GLFGGSAATPAGASA	8
GGSAATPAGASATAG	8
GGREERTLAGATAVP	8
GAPAVASLAPTVGAA	8
FSTNKLVMAGAILIS	8
FSSLTSFSSLSSLAS	8
FNIASSAVRAGLAMS	8
FGGSAATPAGASATA	8
EVSAATTTTTTMPTT	8
ESVKTLIRKFLTRRR	8
ESPSASTLLTSASYS	8
DVAAAVSAAGGAAAP	8
AVTYTAPTIGAGAPA	8
AVSAAGGAAAPVNDG	8
ATTTTTTMPTTSDAV	8
ATPAGASATAGTGLF	8
ATAVPASASPPGARP	8
ATATAMVAAFSAEAA	8
ATAMVAAFSAEAAAM	8
ASYIAAAAEAIAADF	8
ASTLLTSASYSAASP	8
ASSSSSASSSSSASS	8
ASAPAVSATNPAVST	8
APAVASLAPTVGAAP	8
AMVAAFSAEAAAMTA	8
AMIAADVAAAVSAAG	8
ALVAAAAYGMYSSLS	8
AGAPAVASLAPTVGA	8
ADVAAAVSAAGGAAA	8
AAVSAAGGAAAPVND	8
AATTTTTTMPTTSDA	8
AATPAGASATAGTGL	8
AASYIAAAAEAIAAD	8
AALVAAAAYGMYSSL	8
AADVAAAVSAAGGAA	8
AAAVSAAGGAAAPVN	8
AAALAAPALAADQET	8
AAAAAAAAAAAAAAA	8
YTWIFAAFAAAAALG	7
YRGISAAASMAVAHA	7
YNLSMALMAAAATAA	7
WYRGISAAASMAVAH	7
WIFAAFAAAAALGQV	7
VVLRRLRIIRVAIST	7
VPVASAPAVSATDPA	7
VLRRLRIIRVAISTA	7
VIMGGIMLAMATSAV	7
VAAFSAEAAAMTAVE	7
TWIFAAFAAAAALGQ	7
TEDELVEELEAEEPE	7
SYIAAAAEAIAADFQ	7
SWYRGISAAASMAVA	7
STSSSSSSSSSSSSS	7
SSSTSSSSSSSSSSS	7
SSSSSSTSSSSSSSS	7
SSSSSSSSTSSSSSS	7
SSSSSSSSSTSSSSS	7
SSSSSSSSSSSSSSV	7
SSSSSSSSSSSPSSS	7
SSSSLSSSSLSSSLS	7
SSSLSSSSLSSSLSS	7
SSLSSSSLSSSLSSS	7
SSLSSSFSSSSLSSS	7
SSLFPAAAMAHASAV	7
SSFFFSRLRSFRLLA	7
SRLRSFRLLAASPAT	7
SMALMAAAATAAAFG	7
SLFPAAAMAHASAVS	7
SGVPVASAPAVSATD	7
SFSSSSSSSSSSSSS	7
SFFSSLFPAAAMAHA	7
SFFFSRLRSFRLLAA	7
SATATAMVAAFSAEA	7
SAAASMAVAHAVQAV	7
RVLVSDATIATVETI	7
RSFRLLAASPATFLN	7
RRVLVSDATIATVET	7
RNLSPAASYIAAAAE	7
RLRSFRLLAASPATF	7
RILAISLKALRAMIP	7
RGISAAASMAVAHAV	7
RALRRVLVSDATIAT	7
QLLMAFASATAAQAE	7
PYTWIFAAFAAAAAL	7
PVASAPAVSATDPAV	7
PDTEDELVEELEAEE	7
NLSPAASYIAAAAEA	7
NLSMALMAAAATAAA	7
MVAAFSAEAAAMTAV	7
MKFSLLTLGALAFSA	7
MALMAAAATAAAFGA	7
MAFASATAAQAEPVE	7
LSMALMAAAATAAAF	7
LRSFRLLAASPATFL	7
LRRVLVSDATIATVE	7
LRRLRIIRVAISTAC	7
LPYTWIFAAFAAAAA	7
LMAFASATAAQAEPV	7
LMAAAATAAAFGALF	7
LLMAFASATAAQAEP	7
LKALRAMIPALYAQA	7
LAISLKALRAMIPAL	7
KQLLMAFASATAAQA	7
KALRAMIPALYAQAA	7
ISAAASMAVAHAVQA	7
ILAISLKALRAMIPA	7
IFAAFAAAAALGQVV	7
GVPVASAPAVSATDP	7
GISAAASMAVAHAVQ	7
GGATAAPSSLVIAQS	7
GFKTFASSLAAAALG	7
GATAAPSSLVIAQSE	7
FVVLRRLRIIRVAIS	7
FSSLFPAAAMAHASA	7
FSRLRSFRLLAASPA	7
FFSSLFPAAAMAHAS	7
FFSRLRSFRLLAASP	7
FFFSRLRSFRLLAAS	7
FAAFAAAAALGQVVY	7
EPDTEDELVEELEAE	7
EDELVEELEAEEPEE	7
DTEDELVEELEAEEP	7
AWKMSSLSVAAASPL	7
ATAAPSSLVIAQSEE	7
ASSSSASSSSASSSS	7
ALRRVLVSDATIATV	7
ALMAAAATAAAFGAL	7
AISLKALRAMIPALY	7
AFSAEAAAMTAVEQG	7
AFASATAAQAEPVEF	7
AASMAVAHAVQAVSS	7
AAFSAEAAAMTAVEQ	7
AAFAAAAALGQVVYL	7
AAASMAVAHAVQAVS	7
AAAAISVAAAFASQV	7
YVAALRSYSAFAAAA	6
YSASYSAGFSASAAS	6
YSAGFSASAASFASL	6
YMLASLALAAAAAVT	6
YLSSASVASASVASA	6
YEDALLYAASLASAA	6
YAVSAAFSSSSAFPS	6
YAMNTAAAAAVVAEA	6
YAFAGATAAAAFLQE	6
YAASLASAAVLASAL	6
YAASAASLAAASLAP	6
WRYARALRRVLVSDA	6
WRKFLASLAAMRARK	6
WRHWRYARALRRVLV	6
WRHWRHWRYARALRR	6
WRASVASSFAAASLG	6
WNASFSVAAAALQEA	6
WKRRGLAAAFAAAAV	6
WKMSSLSVAAASPLA	6
WGIYMLASLALAAAA	6
VYAMNTAAAAAVVAE	6
VVSGAASAFATAAAL	6
VTLSAVSTMSFLERR	6
VTDSLSAAAVAAAVA	6
VSSVSSFASFASLSS	6
VSSSSSTSSLFGAPS	6
VSSFASFASLSSSLS	6
VSSAAVNAAAVAAAA	6
VSGAASAFATAAALA	6
VSFAGLTAAAAAALA	6
VSAFGALAAAAARGA	6
VSAAGGAAAPVNDGG	6
VSAAFSSSSAFPSSS	6
VRPVMAASAVAGVVA	6
VRILAISLKALRAMI	6
VQWNASFSVAAAALQ	6
VQRLASAAVVRAGSA	6
VPVGMMATMLRSMSK	6
VPSTLSGAAAAASVI	6
VNLRLQMMNTRRKKK	6
VNAAAVAAAAVAAGN	6
VMAASAVAGVVASLL	6
VLGASTFASAFSASV	6
VLFFVFSRRRRRRYV	6
VLAASLAAFAGVAAA	6
VISPAAAFSASAASA	6
VIRRLKILSKVKSGF	6
VGSSSVSVSQASSVV	6
VGMMATMLRSMSKRA	6
VGLSAMAAGLAIGIV	6
VFVASNAAAVAAATV	6
VFSRRRRRRYVARDK	6
VFSASLAIMASRAFA	6
VELLSVSAAVAAGVL	6
VDGGATAAPSSLVIA	6
VCSTAYSASYSAGFS	6
VAVIRRLKILSKVKS	6
VATAASAMATAAVTA	6
VASTTHSMASGDLTT	6
VASFAAAFSVGVAST	6
VAPSVQSSSAAVASG	6
VAMIAADVAAAVSAA	6
VALMRRIVSYLKSYI	6
VAIPSATAAAVSAAT	6
VAATLAAAAAAAKAV	6
VAALRSYSAFAAAAD	6
VAAAQATALAAAAKA	6
VAAAAYGMYSSLSGY	6
TVGLSAMAAGLAIGI	6
TVFVASNAAAVAAAT	6
TVFSASLAIMASRAF	6
TVAMIAADVAAAVSA	6
TTVFVASNAAAVAAA	6
TTSLFGAAAAPAAGG	6
TTPTSATIRIVSTGS	6
TTAAAAAAAVSAAAA	6
TSSSISSSSCSASWG	6
TSSLSAASSSAFSAS	6
TSPAAATTAAAAAAA	6
TSLSISATGAAALSY	6
TSGGLFGAASGGAAG	6
TSGGGLFGSAASGSA	6
TSASYSAASPSSAPR	6
TSAFLSASVYSASTA	6
TQQGTEPATGVAAPT	6
TPTSATIRIVSTGSS	6
TPAVAAGFSASLASP	6
TLSLFGAVVIAASAT	6
TIGAGAPAVASPAPT	6
TIAVLNANAAAAASA	6
TGSRRRKVRSSRLGP	6
TGSRPAVTLSAVSTM	6
TGPSAPSVSSASPMS	6
TGLGVAATLAAAAAA	6
TGGGLFGGSAATPAG	6
TGAVAPSVQSSSAAV	6
TGATTSLFGAAAAPA	6
TFSSSFSSLSSSFSS	6
TFASSLAAAALGFPY	6
TESTAAASVATAASA	6
TEPATGVAAPTAESC	6
TDSLSAAAVAAAVAF	6
TAYSASYSAGFSASA	6
TAYAAATALAAAEAA	6
TAVVSGAASAFATAA	6
TAVISPAAAFSASAA	6
TAPTIGAGAPAVASP	6
TAAVTAARAAATAAA	6
TAATGPSAPSVSSAS	6
TAASAMATAAVTAAR	6
TAAAVSAATAAPAGW	6
TAAASVATAASAMAT	6
TAAAAAAAVSAAAAA	6
SYSAGFSASAASFAS	6
SYLSSASVASASVAS	6
SYAVSAAFSSSSAFP	6
SVSSFASFASLSSSL	6
SVSFAGLTAAAAAAL	6
SVPSTLSGAAAAASV	6
SVLGASTFASAFSAS	6
SVATAASAMATAAVT	6
SVAAAQATALAAAAK	6
STTPTSATIRIVSTG	6
STSSSISSSSCSASW	6
STSAFLSASVYSAST	6
STLSGAAAAASVIAA	6
STFSSSFSSLSSSFS	6
STAYSASYSAGFSAS	6
STAAASVATAASAMA	6
SSYAVSAAFSSSSAF	6
SSVSVSQASSVVGTQ	6
SSVSSSVSSSLSSSL	6
SSVSSFASFASLSSS	6
SSVLGASTFASAFSA	6
SSVAAAQATALAAAA	6
SSTSSSISSSSCSAS	6
SSTSAFLSASVYSAS	6
SSSVSVSQASSVVGT	6
SSSVSSSVSSSVSSS	6
SSSVSSSVSSSVSAS	6
SSSVSSSSSSSSSSS	6
SSSVSSSLSSSVSSS	6
SSSVLGASTFASAFS	6
SSSTSSLFGAPSSSS	6
SSSSVLGASTFASAF	6
SSSSVASSSSVASSS	6
SSSSTSSSSSSSSSS	6
SSSSTSSLFGAPSSS	6
SSSSSTSSSSSSSSS	6
SSSSSTSSLFGAPSS	6
SSSSSSSTSSSSSSS	6
SSSSSSSSSSSSVSS	6
SSSSSSSSSSSSFSA	6
SSSSSSSSSSSFSAS	6
SSSSSSSSSSSASAS	6
SSSSSSSSSSLSSSA	6
SSSSSSSSSSASSSA	6
SSSSSSSSSASSASS	6
SSSSSSSSCSSSSSS	6
SSSSSSSCSSSSSSS	6
SSSSSSSASSSSSAS	6
SSSSSSLSSSSSSLS	6
SSSSSSLSSSSLSSS	6
SSSSSSFSSSSSSSF	6
SSSSSSFSSSSFSSS	6
SSSSSSAFASAALAF	6
SSSSSLSSSSSLSSS	6
SSSSSLSSSSLSSSS	6
SSSSSLHAAVGAAFA	6
SSSSSFSSSSSSSFS	6
SSSSSFSSSSSFSSF	6
SSSSSFSSSSFSSSS	6
SSSSSAFASAALAFS	6
SSSSLHAAVGAAFAA	6
SSSSLASSSSSSSSS	6
SSSSFSSSSSSSFSS	6
SSSSFSSSSSFSSFS	6
SSSSAFASAALAFSS	6
SSSPFGVSSSSSTSS	6
SSSMAAAPVSASAAS	6
SSSLSSTSPAFSPSS	6
SSSLSSSVSSSVSSS	6
SSSLSSSVSSSLSSS	6
SSSLSSSLSSSVSSS	6
SSSLHAAVGAAFAAG	6
SSSFSSSSSSSFSSS	6
SSSFSSSSSSFSSSS	6
SSSFSSSSLSSSSLS	6
SSSFSSSFSSSFSSS	6
SSSFSSSFSSSFSRS	6
SSSFSSLSSSFSSFS	6
SSSASSTSSSISSSS	6
SSSASSSASSSASSS	6
SSSAFSASAVAASVA	6
SSSAFASAALAFSSS	6
SSPSSSSLSSSSLSS	6
SSPIRAAAAISVAAA	6
SSPFSASVSSSSSAS	6
SSPFGVSSSSSTSSL	6
SSMAAAPVSASAASA	6
SSLSVAAASPLAAAK	6
SSLSTAAAVASSSFS	6
SSLSSTSPAFSPSSA	6
SSLSSSVSSSLSSSV	6
SSLSSSVSSSLSSSL	6
SSLSSSSSSSLSSSS	6
SSLSSSLSSSLSSSV	6
SSLSSSLSSSLSSSL	6
SSLSSLSSLSALASP	6
SSLSAASSSAFSASA	6
SSLHAAVGAAFAAGR	6
SSGVFSSAVFSSAVS	6
SSFSSSSSSSSSSSS	6
SSFSSSSSSSSSFSS	6
SSFSSSSLSSSSLSS	6
SSFSSLSSSFSSFSS	6
SSFSSFASSSAFPAS	6
SSFASSSAFPASLPF	6
SSAYAFAGATAAAAF	6
SSASVASASVASASV	6
SSASSTSSSISSSSC	6
SSASSSSASSASSSS	6
SSAGQMVATVSGVAA	6
SSAFSASAVAASVAS	6
SSAFASAALAFSSSA	6
SSAEAASVAAAYAAS	6
SSAAVNAAAVAAAAV	6
SRPAVTLSAVSTMSF	6
SRNLSPAASYIAAAA	6
SRLTSFRFFSSSAAF	6
SRCVDGGATAAPSSL	6
SQSSSMAAAPVSASA	6
SPSSSSLSSSSLSSS	6
SPSASTLLTSASYSA	6
SPPSTFSSLTSFSSL	6
SPIRAAAAISVAAAF	6
SPGVLFFVFSRRRRR	6
SPFSASVSSSSSASV	6
SPFGVSSSSSTSSLF	6
SPAAATTAAAAAAAV	6
SPAAAFSASAASASI	6
SLSVAAASPLAAAKS	6
SLSTAAAVASSSFSV	6
SLSSYAVSAAFSSSS	6
SLSSTSPAFSPSSAA	6
SLSSSSSSLSSSSSL	6
SLSSSSSLSSSSSLS	6
SLSSSLSSSLSSSVS	6
SLSSSFSSSSLSSSS	6
SLSSLSSLSALASPG	6
SLSSFFFSRLRSFRL	6
SLSISATGAAALSYL	6
SLSAASSSAFSASAV	6
SLSAAAVAAAVAFGD	6
SLLTLGALAFSAQQA	6
SLKALRAMIPALYAQ	6
SLGAPSFSALASFRS	6
SLFGAVVIAASATAA	6
SLASASVSAAASFPL	6
SLASAAVLASALDLP	6
SLAASFRAAASAAVA	6
SLAAFAGVAAAGVTH	6
SISQAVSAVAASVSS	6
SISATGAAALSYLGG	6
SHPATAYAAATALAA	6
SGVFSSAVFSSAVSS	6
SGPYNLSMALMAAAA	6
SGGLFGAASGGAAGA	6
SGGLFAGTGASSSSS	6
SGGGLFGSAASGSAS	6
SGGAAGAAGTSRPGG	6
SGASLASASVSAAAS	6
SGAASAFATAAALAQ	6
SFSVAAAALQEAAAA	6
SFSSSSLSSSSLSSS	6
SFSSSLSSTSPAFSP	6
SFSSSFSSSFSSSSS	6
SFSSFASSSAFPASL	6
SFSALASFRSASSLL	6
SFRAAASAAVASMPG	6
SFASSSAFPASLPFS	6
SFAGLTAAAAAALAT	6
SFAAAFSVGVASTYL	6
SAYAFAGATAAAAFL	6
SAVASAAATAAAAAA	6
SATSLSISATGAAAL	6
SATIAAMMTSPLSMA	6
SATGAAALSYLGGLW	6
SATAAAVSAATAAPA	6
SASYSAGFSASAASF	6
SASVASASVASASVA	6
SASTLLTSASYSAAS	6
SASSTSSSISSSSCS	6
SASSLSTAAAVASSS	6
SASLAIMASRAFAAG	6
SAQATSGGLFGAASG	6
SAPSVSSASPMSRLE	6
SAPAVSATNPAVSTQ	6
SAMATAAVTAARAAA	6
SALASFRSASSLLSV	6
SAGFSASAASFASLS	6
SAFSASAVAASVASP	6
SAFLSASVYSASTAS	6
SAFGALAAAAARGAT	6
SAFASAALAFSSSAC	6
SAEAASVAAAYAASA	6
SAAVNAAAVAAAAVA	6
SAAVASTTHSMASGD	6
SAASSSAFSASAVAA	6
SAASLAAASLAPASS	6
SAAMVAAAAIMAAHL	6
SAAGGAAAPVNDGGS	6
SAAFSSSSAFPSSSL	6
SAAAAFAAAAAAAGS	6
RSRCVDGGATAAPSS	6
RSQSSSMAAAPVSAS	6
RRRQQAAVLMAALVA	6
RRLRIIRVAISTACL	6
RRGLAAAFAAAAVAE	6
RPVMAASAVAGVVAS	6
RPLLRLLKLLHRTLA	6
RPAVTLSAVSTMSFL	6
RLTSFRFFSSSAAFS	6
RLLSSLSSLSSLSAL	6
RLLFAAFCAGGVLLG	6
RKQAVLAASLAAFAG	6
RKLLRRLSRMRLHHL	6
RKFLASLAAMRARKW	6
RHWRYARALRRVLVS	6
RHWRHWRYARALRRV	6
RGVGSSSVSVSQASS	6
RGLAAAFAAAAVAEA	6
RESAAVASTTHSMAS	6
RCVDGGATAAPSSLV	6
RASVASSFAAASLGS	6
RARPLLRLLKLLHRT	6
RAAAAISVAAAFASQ	6
QWNASFSVAAAALQE	6
QTQQGTEPATGVAAP	6
QTESTAAASVATAAS	6
QTAIPLNSVAAAAAG	6
QSSSMAAAPVSASAA	6
QSSMSILVARRLGLL	6
QQGVSAFGALAAAAA	6
QQGTEPATGVAAPTA	6
QQAAAATSASVSTRP	6
QLPAQLGPASAASAT	6
QLGPASAASATPAAE	6
QKRKLLRRLSRMRLH	6
QGVSAFGALAAAAAR	6
QGTEPATGVAAPTAE	6
QAVTYTAPTIGAGAP	6
QAVLAASLAAFAGVA	6
QATSGGLFGAASGGA	6
QAAAATSASVSTRPS	6
PYNLSMALMAAAATA	6
PVMAASAVAGVVASL	6
PVGMMATMLRSMSKR	6
PTSATIRIVSTGSST	6
PTIGAGAPAVASPAP	6
PSTLSGAAAAASVIA	6
PSTFSSSFSSLSSSF	6
PSSSSLSSSSLSSSS	6
PSSASPSSASPSSAS	6
PSFSALASFRSASSL	6
PSATAAAVSAATAAP	6
PSASTLLTSASYSAA	6
PSAPSVSSASPMSRL	6
PQGEDSSSTSALTAV	6
PQAVTYTAPTIGAGA	6
PPSTFSSSFSSLSSS	6
PPGALAQQAAAATSA	6
PLSTTPTSATIRIVS	6
PLSGASLASASVSAA	6
PLLRLLKLLHRTLAK	6
PLACVASFAAAFSVG	6
PIRAAAAISVAAAFA	6
PGVLFFVFSRRRRRR	6
PGALAQQAAAATSAS	6
PFGVSSSSSTSSLFG	6
PFASATATAMVAAFS	6
PESVKTLIRKFLTRR	6
PAVTLSAVSTMSFLE	6
PAVAAGFSASLASPA	6
PATGVAAPTAESCRI	6
PATAYAAATALAAAE	6
PAQLGPASAASATPA	6
PAGASATAGTGLFGS	6
PAAATTAAAAAAAVS	6
PAAAFSASAASASIA	6
NSISQAVSAVAASVS	6
NLLFAFSAAMVAAAA	6
NASFSVAAAALQEAA	6
MSSLSVAAASPLAAA	6
MSAVVGVIASLLQFA	6
MMATMLRSMSKRAKN	6
MLASLALAAAAAVTR	6
MKVAVIRRLKILSKV	6
MATPAVAAGFSASLA	6
MATAAVTAARAAATA	6
MAASAVAGVVASLLH	6
MAAFASVSLASLPLS	6
MAAAATAAAFGALFL	6
LYAASLASAAVLASA	6
LVYAMNTAAAAAVVA	6
LTVGLSAMAAGLAIG	6
LTVFSASLAIMASRA	6
LTSASYSAASPSSAP	6
LTGSRPAVTLSAVST	6
LTGLGVAATLAAAAA	6
LTAAAAAALATGAGL	6
LSTTPTSATIRIVST	6
LSSYAVSAAFSSSSA	6
LSSSVSSSVSSSLSS	6
LSSSSSSSLSSSSSS	6
LSSSSSSLSSSSSLS	6
LSSSSLSSSSLSSSL	6
LSSSLSSSLSSSVSS	6
LSSPIRAAAAISVAA	6
LSSLSSLSSLSALAS	6
LSSFFFSRLRSFRLL	6
LSSASVASASVASAS	6
LSLFGAVVIAASATA	6
LSISATGAAALSYLG	6
LSGASLASASVSAAA	6
LSAVASAAATAAAAA	6
LSATIAAMMTSPLSM	6
LSAMAAGLAIGIVGD	6
LSAASSSAFSASAVA	6
LSAAAVAAAVAFGDE	6
LRSRCVDGGATAAPS	6
LPLSGASLASASVSA	6
LPAQLGPASAASATP	6
LNLLFAFSAAMVAAA	6
LMAAFASVSLASLPL	6
LLYAASLASAAVLAS	6
LLVYAMNTAAAAAVV	6
LLTLGALAFSAQQAS	6
LLSVSAAVAAGVLPA	6
LLSSLSSLSSLSALA	6
LLRRLSRMRLHHLRL	6
LLRLLKLLHRTLAKA	6
LLFAFSAAMVAAAAI	6
LLFAAFCAGGVLLGA	6
LKGFKTFASSLAAAA	6
LGVAATLAAAAAAAK	6
LGTSPAAATTAAAAA	6
LGPASAASATPAAES	6
LGLLGAAAARRRRRQ	6
LGASTFASAFSASVS	6
LGAPSFSALASFRSA	6
LFGSAASGSASSSSS	6
LFGAASGGAAGAAGT	6
LFFVFSRRRRRRYVA	6
LFAGTGASSSSSSSS	6
LFAFSAAMVAAAAIM	6
LFAAFCAGGVLLGAG	6
LDFSAAAAFAAAAAA	6
LCLTVFSASLAIMAS	6
LAWKMSSLSVAAASP	6
LASLALAAAAAVTRQ	6
LASFRSASSLLSVPA	6
LASASVSAAASFPLH	6
LAQQAAAATSASVST	6
LAGPLSTTPTSATIR	6
LACVASFAAAFSVGV	6
LAASLAAFAGVAAAG	6
LAASFRAAASAAVAS	6
LAAGLTVGLSAMAAG	6
LAAAFAAAAVAEARA	6
KVAVIRRLKILSKVK	6
KTLSLFGAVVIAASA	6
KTFASSLAAAALGFP	6
KRRGLAAAFAAAAVA	6
KRKLLRRLSRMRLHH	6
KQAVLAASLAAFAGV	6
KPPSTFSSSFSSLSS	6
KMSSLSVAAASPLAA	6
KLLRRLSRMRLHHLR	6
KGFKTFASSLAAAAL	6
KFSLLTLGALAFSAQ	6
KFLTRRRWTRLVPQA	6
KFLASLAAMRARKWS	6
KAGAASSVAAAQATA	6
IYMLASLALAAAAAV	6
ISQAVSAVAASVSSA	6
ISPAAAFSASAASAS	6
ISLKALRAMIPALYA	6
ISATGAAALSYLGGL	6
IRRLKILSKVKSGFR	6
IRAAAAISVAAAFAS	6
IQTAIPLNSVAAAAA	6
IQKRKLLRRLSRMRL	6
IPSATAAAVSAATAA	6
IMGGIMLAMATSAVG	6
ILTGLGVAATLAAAA	6
ILRSRCVDGGATAAP	6
IHIEVSAATTTTTTM	6
IGAGAPAVASPAPTV	6
HWRYARALRRVLVSD	6
HWRHWRYARALRRVL	6
HWRHWRHWRYARALR	6
HPATAYAAATALAAA	6
HLAAGLTVGLSAMAA	6
HIEVSAATTTTTTMP	6
HGWRASVASSFAAAS	6
HFVALMRRIVSYLKS	6
HEAGCLRNVMERRRR	6
GWRKFLASLAAMRAR	6
GWRASVASSFAAASL	6
GVTDSLSAAAVAAAV	6
GVSSSSSTSSLFGAP	6
GVSAFGALAAAAARG	6
GVLFFVFSRRRRRRY	6
GVGSSSVSVSQASSV	6
GVFSSAVFSSAVSSP	6
GVAATLAAAAAAAKA	6
GTSPAAATTAAAAAA	6
GTGGGLFGGSAATPA	6
GTEPATGVAAPTAES	6
GTAATGPSAPSVSSA	6
GSSSVSVSQASSVVG	6
GSRPAVTLSAVSTMS	6
GSAQATSGGLFGAAS	6
GPYNLSMALMAAAAT	6
GPSAPSVSSASPMSR	6
GPLSTTPTSATIRIV	6
GPASAASATPAAESD	6
GMMATMLRSMSKRAK	6
GLTVGLSAMAAGLAI	6
GLTAAAAAALATGAG	6
GLSAVASAAATAAAA	6
GLSAMAAGLAIGIVG	6
GLLGAAAARRRRRQA	6
GLGVAATLAAAAAAA	6
GLGLLGAAAARRRRR	6
GLFGSAASGSASSSS	6
GLFGAASGGAAGAAG	6
GLFAGTGASSSSSSS	6
GLDFSAAAAFAAAAA	6
GLAAAFAAAAVAEAR	6
GIYMLASLALAAAAA	6
GGWRKFLASLAAMRA	6
GGLFGSAASGSASSS	6
GGLFGGSAATPAGAS	6
GGLFGAASGGAAGAA	6
GGLFAGTGASSSSSS	6
GGLDFSAAAAFAAAA	6
GGGLFGSAASGSASS	6
GGGLFGGSAATPAGA	6
GESVSFAGLTAAAAA	6
GEGTAATGPSAPSVS	6
GEEPDTEDELVEELE	6
GCLRNVMERRRRRYV	6
GAVAPSVQSSSAAVA	6
GATTSLFGAAAAPAA	6
GASTFASAFSASVSS	6
GASLASASVSAAASF	6
GARGVGSSSVSVSQA	6
GAPSFSALASFRSAS	6
GALAQQAAAATSASV	6
GAASSVAAAQATALA	6
GAASGGAAGAAGTSR	6
GAASAFATAAALAQD	6
FWKRRGLAAAFAAAA	6
FVNLRLQMMNTRRKK	6
FVFSRRRRRRYVARD	6
FVALMRRIVSYLKSY	6
FSSSSLSSSSLSSSS	6
FSSSSFSSSSFSSSS	6
FSSSLSSTSPAFSPS	6
FSSSFSSSFSSSFSR	6
FSSSFSSLSSSFSSF	6
FSSGVFSSAVFSSAV	6
FSSFASSSAFPASLP	6
FSRRRRRRYVARDKV	6
FSRLTSFRFFSSSAA	6
FSLLTLGALAFSAQQ	6
FSASLAIMASRAFAA	6
FSALASFRSASSLLS	6
FSAAMVAAAAIMAAH	6
FSAAAAFAAAAAAAG	6
FRFFSSSAAFSASSS	6
FRAAASAAVASMPGA	6
FQQGVSAFGALAAAA	6
FLTRRRWTRLVPQAA	6
FLAWKMSSLSVAAAS	6
FKTFASSLAAAALGF	6
FGVSSSSSTSSLFGA	6
FGAASGGAAGAAGTS	6
FFVFSRRRRRRYVAR	6
FCAGGVLLGAGPPAA	6
FASSLAAAALGFPYI	6
FASATATAMVAAFSA	6
FASAALAFSSSACSP	6
FAGLTAAAAAALATG	6
FAGATAAAAFLQEEW	6
FAFSAAMVAAAAIMA	6
FAAFCAGGVLLGAGP	6
FAAAFSVGVASTYLM	6
ETAVISPAAAFSASA	6
ESWYRGISAAASMAV	6
ESVSFAGLTAAAAAA	6
ESTAAASVATAASAM	6
ESAAVASTTHSMASG	6
EPATGVAAPTAESCR	6
EMKVAVIRRLKILSK	6
ELLSVSAAVAAGVLP	6
EHFVALMRRIVSYLK	6
EGTAATGPSAPSVSS	6
EEPDTEDELVEELEA	6
EDALLYAASLASAAV	6
EAGCLRNVMERRRRR	6
EAASVAAAYAASAAV	6
EAAANAALAVAEAAA	6
EAAALMAAFASVSLA	6
DSLSAAAVAAAVAFG	6
DGGATAAPSSLVIAQ	6
DFSAAAAFAAAAAAA	6
DALLYAASLASAAVL	6
CVDGGATAAPSSLVI	6
CVASFAAAFSVGVAS	6
CSTAYSASYSAGFSA	6
CLTVFSASLAIMASR	6
CKVSFYIASSAVRAG	6
CAGGVLLGAGPPAAR	6
CAFVVLRRLRIIRVA	6
AYSASYSAGFSASAA	6
AYAFAGATAAAAFLQ	6
AYAAATALAAAEAAA	6
AWGIYMLASLALAAA	6
AVVSGAASAFATAAA	6
AVTYTAPTMGAGAPA	6
AVTLSAVSTMSFLER	6
AVSSAAVNAAAVAAA	6
AVSAAFSSSSAFPSS	6
AVRPVMAASAVAGVV	6
AVQWNASFSVAAAAL	6
AVQRLASAAVVRAGS	6
AVNAAAVAAAAVAAG	6
AVLAASLAAFAGVAA	6
AVISPAAAFSASAAS	6
AVIRRLKILSKVKSG	6
AVASTTHSMASGDLT	6
AVASGAGALPLVQFF	6
AVASAAATAAAAAAR	6
AVAPSVQSSSAAVAS	6
AVAASVSSAAHAAAA	6
AVAAGFSASLASPAG	6
AVAAAFSAHAATLDR	6
ATTSLFGAAAAPAAG	6
ATTAAAAAAAVSAAA	6
ATSLSISATGAAALS	6
ATSGGLFGAASGGAA	6
ATPAVAAGFSASLAS	6
ATIAVLNANAAAAAS	6
ATIAAMMTSPLSMAS	6
ATGVAAPTAESCRIP	6
ATGPSAPSVSSASPM	6
ATAYAAATALAAAEA	6
ATAAVTAARAAATAA	6
ATAASAMATAAVTAA	6
ATAAAVSAATAAPAG	6
ASYSAGFSASAASFA	6
ASYLSSASVASASVA	6
ASVATAASAMATAAV	6
ASVASSFAAASLGSS	6
ASVASASVASASVAS	6
ASSVAAAQATALAAA	6
ASSTSSSISSSSCSA	6
ASSSSVLGASTFASA	6
ASSSLSSSLSSSLSS	6
ASSSAFSASAVAASV	6
ASSLSTAAAVASSSF	6
ASSAVRPVMAASAVA	6
ASSASSASSASSASS	6
ASSAGQMVATVSGVA	6
ASSAEAASVAAAYAA	6
ASMAVAHAVQAVSSR	6
ASLASASVSAAASFP	6
ASLASAAVLASALDL	6
ASLALAAAAAVTRQL	6
ASLAIMASRAFAAGE	6
ASLAASFRAAASAAV	6
ASLAAFAGVAAAGVT	6
ASGGLFAGTGASSSS	6
ASGGAAGAAGTSRPG	6
ASFSVAAAALQEAAA	6
ASFRSASSLLSVPAG	6
ASFRAAASAAVASMP	6
ASFAAAFSVGVASTY	6
ASAVAGVVASLLHFA	6
ASATATAMVAAFSAE	6
ASAMATAAVTAARAA	6
ASAASLAAASLAPAS	6
ARPLLRLLKLLHRTL	6
ARGVGSSSVSVSQAS	6
AQQAAAATSASVSTR	6
AQLGPASAASATPAA	6
AQATSGGLFGAASGG	6
APTIGAGAPAVASPA	6
APTFAAASATAALTA	6
APSVQSSSAAVASGA	6
APSFSALASFRSASS	6
APQAVTYTAPTIGAG	6
APAVSATNPAVSTQT	6
AMSAVVGVIASLLQF	6
AMNTAAAAAVVAEAG	6
AMATAAVTAARAAAT	6
ALTLLSAAAPALFSS	6
ALRSYSAFAAAADSF	6
ALMAAFASVSLASLP	6
ALLYAASLASAAVLA	6
ALASFRSASSLLSVP	6
ALAQQAAAATSASVS	6
AISVAAAFASQVPSL	6
AIPSATAAAVSAATA	6
AHGWRASVASSFAAA	6
AGPLSTTPTSATIRI	6
AGLTVGLSAMAAGLA	6
AGLTAAAAAALATGA	6
AGLGLLGAAAARRRR	6
AGGVLLGAGPPAARQ	6
AGCLRNVMERRRRRY	6
AGAASSVAAAQATAL	6
AFVVLRRLRIIRVAI	6
AFSSSSAFPSSSLYA	6
AFSAAMVAAAAIMAA	6
AFGALAAAAARGATA	6
AFCAGGVLLGAGPPA	6
AFASAALAFSSSACS	6
AFAGATAAAAFLQEE	6
AEAASVAAAYAASAA	6
AEAAANAALAVAEAA	6
ACVASFAAAFSVGVA	6
AAVSSAAVNAAAVAA	6
AAVQRLASAAVVRAG	6
AAVNAAAVAAAAVAA	6
AAVASTTHSMASGDL	6
AAVASGAGALPLVQF	6
AAVAAAFSAHAATLD	6
AATTAAAAAAAVSAA	6
AATGPSAPSVSSASP	6
AASVATAASAMATAA	6
AASSVAAAQATALAA	6
AASSSAFSASAVAAS	6
AASLASAAVLASALD	6
AASLAAFAGVAAAGV	6
AASLAAASLAPASSL	6
AASGGLFAGTGASSS	6
AASGGAAGAAGTSRP	6
AASFRAAASAAVASM	6
AASAVAGVVASLLHF	6
AASAMATAAVTAARA	6
AASAFATAAALAQDD	6
AASAASLAAASLAPA	6
AAPQAVTYTAPTIGA	6
AAMVAAAAIMAAHLI	6
AALTLLSAAAPALFS	6
AALRSYSAFAAAADS	6
AALMAAFASVSLASL	6
AAISVAAAFASQVPS	6
AAGLTVGLSAMAAGL	6
AAGLGLLGAAAARRR	6
AAGASALASASRRKR	6
AAFSSSSAFPSSSLY	6
AAFSASAASASIAAS	6
AAFCAGGVLLGAGPP	6
AAFAAAAVAEARAER	6
AAFAAAAAAAGSGPP	6
AAEAAANAALAVAEA	6
AAAVSSAAVNAAAVA	6
AAAVAAAFSAHAATL	6
AAATTAAAAAAAVSA	6
AAASVATAASAMATA	6
AAAQATALAAAAKAK	6
AAANAALAVAEAAAE	6
AAALMAAFASVSLAS	6
AAAISVAAAFASQVP	6
AAAFSVGVASTYLMH	6
AAAFSASAASASIAA	6
AAAFAAAAVAEARAE	6
AAAFAAAAAAAGSGP	6
AAAEAAANAALAVAE	6
AAAAVSSAAVNAAAV	6
AAAAVAAAFSAHAAT	6
AAAATSASVSTRPSG	6
AAAAGAAAWRSDQQV	6
AAAAFAAAAAAAGSG	6
AAAAAVAAAFSAHAA	6
AAAAAAVSAAAAATV	6
AAAAAAVAALRRSRL	6
AAAAAAVAAAFSAHA	6
AAAAAAAVSAAAAAT	6
YYPTVAATVAAAPVQ	5
YVWGASLAASFRAAA	5
YVGVAAAFPAVPPAT	5
YTAPTTGAGAPAVAS	5
YTAATSAAAAASAAA	5
YSFWSSFASLKSFAF	5
YSAPVAALAAGASLS	5
YSAFAAAADSFASVP	5
YSAALAAIASTSARK	5
YRYHVLFRMERFRKL	5
YRRVLALLRRLPFLR	5
YRLQHARRRLAILKK	5
YRHAAPVFASAAASV	5
YPTVAATVAAAPVQA	5
YPSSAMGTATAAASF	5
YPATSAIAVAAAPTV	5
YNIFGAPAAETTAEV	5
YKRILSFKRYRALTK	5
YILTAVGASAIVAAA	5
YIAAAAEAIAADFQD	5
YHVLFRMERFRKLVR	5
YGVSVASPALVSSSF	5
YGQTNAAAAAVAAGM	5
YGAASVAAAKAATSL	5
YGAAAAVHATAAATA	5
YFRRVRPVRLLRART	5
YFQLARFSAAPAAAA	5
YEDRAAAAAVAAASL	5
YDPASFSSASSFASS	5
YDFANTALAAAAVAA	5
YAFAATAALATAATL	5
YAAYTAFASSSASAP	5
YAAAVAIAGAAVADR	5
YAAATALAAAEAAAA	5
WWGSSAAVYASIAAS	5
WTRRLLGAAAAAAAQ	5
WTPISVAVVGVVAAI	5
WTLSSRRRLRALRRS	5
WTAATLSVGTAAASG	5
WTAAFSSVYAAALLG	5
WSSFASLKSFAFADS	5
WSSAAAAFATARVAP	5
WRRLSLRFAARRGRL	5
WRGIRGVFRSVKRRV	5
WRETFFGAGAAAAAA	5
WPASGAAVAAACLSQ	5
WNNRAASAHVIAAAA	5
WLRVLRRILKPLSAS	5
WLKALAAKLALKKRL	5
WKQLLMAFASATAAQ	5
WGVNSHVAAALAAAA	5
WGSSAAVYASIAASS	5
WGRSAGAVLVAAALA	5
WGASLAASFRAAASA	5
WESRLVLRRMRRRAR	5
WALVASVSLFASSVS	5
WAAAVHAAGAVIAAV	5
VYRRVLALLRRLPFL	5
VWTAATLSVGTAAAS	5
VWNNRAASAHVIAAA	5
VWGVNSHVAAALAAA	5
VWGRSAGAVLVAAAL	5
VWGASLAASFRAAAS	5
VWESRLVLRRMRRRA	5
VVTEATSAAIAAATS	5
VVSVAPGLAASVAGA	5
VVSSFRMIRGLRVAY	5
VVSLLRLLKRRRRRA	5
VVSIMGAAAAALGYC	5
VVRIQSMLRMAYVRR	5
VVKVLRSLRSFLLFS	5
VVKTLYKRILSFKRY	5
VVFGAVASAAVYGAL	5
VVAVVSLLRLLKRRR	5
VVAGLATVAAGIALV	5
VVAAALLSAAVGYAV	5
VTRILRINRMIRVVK	5
VTQYVGVAAAFPAVP	5
VTMALVAAAAASGVH	5
VTIGAATALHAAPSF	5
VTGALTTAAAVVAAH	5
VTGAAPVSLAAGAAG	5
VTEATSAAIAAATSA	5
VTCFSWAAAVHAAGA	5
VTASAAYTSAISGLV	5
VTASAATGTAAIAFV	5
VTALYGVSVASPALV	5
VTAGAIPAYASSAQA	5
VTAASASACIAASLS	5
VTAARAAATAAAAVR	5
VTAAGNAAAAAAGAA	5
VTAAASAAAAQAAAA	5
VTAAASAAAAALAEG	5
VTAAALAALSAAEAA	5
VTAAAAAAAAEAART	5
VSYSAALAAIASTSA	5
VSVSHSNVQAAAAAA	5
VSVNAAAYWSAAASQ	5
VSVASAAAAVATSFA	5
VSVAPGLAASVAGAA	5
VSVAACGALAATAAA	5
VSTMGSTVSAAILNS	5
VSSVSAAGFYSAAPP	5
VSSSSSSAGMALGAS	5
VSSSFSFASSVSYSG	5
VSSLPALSFAAAQVE	5
VSSFWWGSSAAVYAS	5
VSSFRMIRGLRVAYC	5
VSSFASSAPAASSFN	5
VSSAPVASAGGAAAA	5
VSSAAHAAAAATSAA	5
VSRVSNALGAASAAS	5
VSRGAMAASAAAAAA	5
VSRCNAAVSAASASI	5
VSNALGAASAASAMA	5
VSMSFAAMVAGNGFS	5
VSLSVSSLAAAAGMR	5
VSLLRLLKRRRRRAI	5
VSLAASAAQAALAAA	5
VSIMGAAAAALGYCA	5
VSHSNVQAAAAAAAA	5
VSGAVAAFSAVTSAV	5
VSGAASVASLAAFSA	5
VSDPTAAAALAAAIA	5
VSAVWAAPAAVQASV	5
VSAVTAGAIPAYASS	5
VSAVAASVSSAAHAA	5
VSASAVHVAAAAMAA	5
VSALTSAAVFAAAAF	5
VSAGLTAAYGISATN	5
VSAAVAAGVLPALPA	5
VSAALTLLSAAAPAL	5
VSAAGFYSAAPPAVV	5
VSAAEAAGAAAAFAV	5
VSAAAQAAEAAGAAL	5
VSAAAAATAAAFAAR	5
VRTSASSAFPASSSP	5
VRRRLLRHLRHMGRL	5
VRRASRAVAGMAAAA	5
VRRAFRAWRKVSILR	5
VRPVRLLRARTSSRN	5
VRLRSMRRGRRNHRL	5
VRLRRLAALRLLRNS	5
VRLIRLIRLMKLYKM	5
VRIQSMLRMAYVRRQ	5
VRFAAATAAVAAAAS	5
VRASGAAALAAQAVD	5
VRARPLLRLLKLLHR	5
VRAMAAATAAEAPAA	5
VRAARARAAVATASG	5
VQTIIAVGVLAAGAT	5
VQSSSVAAAAAAALA	5
VQPSYAAAVAIAGAA	5
VQAAAAARAAAAAKA	5
VPVAAAAAAVAAARQ	5
VPPAPIAAAASAVAS	5
VPLLSAASLFSSASL	5
VPAGFAAVRAAALSA	5
VNSHVAAALAAAAAR	5
VNLGAVAVASAVAGA	5
VNAAIATANATVSIA	5
VMTSALAQAALAHAA	5
VMSAFASSAMASNAL	5
VMRRLLHSVPLRYIS	5
VMGVSVNAAAYWSAA	5
VMAACRLSAAEVQAA	5
VLVAAALACASAIFC	5
VLSTAALFGASAFAE	5
VLSSVAAAVGGGARA	5
VLSSPIRAAAAISVA	5
VLSAALHAASMRERR	5
VLSAAAVAAVSYYLG	5
VLRRMRRRARKASKM	5
VLQFQSVKMARAAAY	5
VLNANAAAAASARQF	5
VLLAALRALQLLASA	5
VLIPLLASAASSATA	5
VLGGGVAAMQAARVA	5
VLGAAAVLANAAVVN	5
VLFRMERFRKLVRRM	5
VLAVAAVLAAAANSS	5
VLALLRRLPFLRHGG	5
VLAASAMAAQAAATA	5
VLAALAAVAGGSAFC	5
VKVLRSLRSFLLFSL	5
VKTLYKRILSFKRYR	5
VKPLRMRRAWKGLFS	5
VKIAACAVASVTAAT	5
VIVTMSAAMSASFSI	5
VIQQAALKAAAAQAG	5
VILSSGVIASSSAAS	5
VIHSAAWSVAGGISA	5
VIAGASIATSASGGP	5
VIAAAAHMTAAAQAI	5
VIAAAAAEAASGRAR	5
VHVAAAAMAAAALAR	5
VHRKIELLRRMVLRS	5
VHPSVAAAAARAALK	5
VHFKHAMRAAAVAGS	5
VHATAAATAAVAATA	5
VHAAGAVIAAVDAVC	5
VGVSVAACGALAATA	5
VGSSVSTMGSTVSAA	5
VGSAHSSAAVLAAAA	5
VGRLTRLVIRPLRRL	5
VGRLILMRLTRFRAH	5
VGQSELASLASSMTV	5
VGFLSSFSSAASTAV	5
VGASAIVAAAAVAHA	5
VGASAAVVSAGGSCR	5
VGAASVAAAPLYPNG	5
VGAAASAPVASALQS	5
VFSSGVFSSAVFSSA	5
VFSSAVFSSAVSSPA	5
VFSALKSAAASAVSA	5
VFQQGVSAFGALAAA	5
VFPVAGATLAAAAQV	5
VFNIALSATIAAMMT	5
VFLPPFFKMTTRLRK	5
VFLMAFAVAAGASGV	5
VFGAVASAAVYGALL	5
VFFVATSSVAVAASP	5
VFDCAFATMAGAAAV	5
VFASGATAVAAGFAR	5
VESASAFVSAASSLP	5
VEAVLAASAMAAQAA	5
VEAAVAAAAAAMSAA	5
VAVVSLLRLLKRRRR	5
VAVVGVVAAITVAAI	5
VAVLAALAAVAGGSA	5
VAVAMAAGLAAAAAA	5
VATTTTTVAATATPV	5
VATTTTSVATTTTTV	5
VATSSVAVAASPAAP	5
VATAAASGAVATVAA	5
VASVSLFASSVSSSS	5
VASSMAALAAGSSPE	5
VASSFAAASLGSSSA	5
VASSAVATAAATAQL	5
VASNAAAVAAATVRC	5
VASLAPTVGAAPQAV	5
VASASYAASLSFAAP	5
VASASVASASVASSV	5
VASAPAVSATDPAVS	5
VASALTASSVAASVA	5
VASALAAAAAFSFES	5
VASAAATAAAAAARV	5
VARVAAAMAAAEASS	5
VAPSATVGASAAVVS	5
VAPISPAFAAATVLA	5
VAMLTFAAVAASAPT	5
VAMAAGLAAAAAAMD	5
VAKRKFRKLVKLHKQ	5
VAKGATSAHANMAAS	5
VAKATALGVSAAEAA	5
VAHAGVRAMAAATAA	5
VAGMAAAAAAATAAA	5
VAGLATVAAGIALVS	5
VAGATLAAAAQVAKS	5
VAGARASAVQASAAS	5
VAGAAVLSAAAVAAV	5
VAAVQAALATAAASR	5
VAAVLAAAANSSCAE	5
VAAVKIAACAVASVT	5
VAAVAQAAAALVADL	5
VAAVALAVSPAAAER	5
VAAVAATAALAAEAA	5
VAAVAAAASAAAAAV	5
VAATVAAAPVQAAFP	5
VAASVSSAAHAAAAA	5
VAASAVASASPAARE	5
VAAMQAARVAASTGA	5
VAALFSAAAAAAANC	5
VAAGMHAAAAGGPPM	5
VAAGFSASLASPAGG	5
VAAFSAVTSAVAFGG	5
VAACGALAATAAARA	5
VAAAYAASAAVVALD	5
VAAARSHASSAVAAR	5
VAAAQAAAMAANMAA	5
VAAAPTVGMAAVRAA	5
VAAAMAAAEASSDAD	5
VAAALLSAAVGYAVA	5
VAAALAAAAARRMAE	5
VAAAFSAHAATLDRE	5
VAAAEAAANAALAVA	5
VAAAASAAAAAVAAQ	5
VAAAAMAAAALAREM	5
VAAAAIMAAHLINVE	5
VAAAAAVVAASAPLG	5
VAAAAASSAAMAGSL	5
VAAAAAAVAAARQRA	5
VAAAAAAMSAAAEVV	5
VAAAAAAEAARGAAA	5
VAAAAAAALAAFQQR	5
TYTAPTTGAGAPAVA	5
TYTAATSAAAAASAA	5
TVVSSFRMIRGLRVA	5
TVTGAAPVSLAAGAA	5
TVMTSALAQAALAHA	5
TVLSSVAAAVGGGAR	5
TVGASAAVVSAGGSC	5
TVGAASVAAAPLYPN	5
TVFSALSSATPSLAL	5
TVESASAFVSAASSL	5
TVATTTTSVATTTTT	5
TVAGAAVLSAAAVAA	5
TVAAVAQAAAALVAD	5
TVAAVALAVSPAAAE	5
TVAATVAAAPVQAAF	5
TVAALFSAAAAAAAN	5
TVAAAPVQAAFPVVQ	5
TTVVAAAAAGAGPSG	5
TTVATTTTSVATTTT	5
TTVAALFSAAAAAAA	5
TTTVATTTTSVATTT	5
TTTTVATTTTSVATT	5
TTTTVAATATPVATM	5
TTTTTVATTTTSVAT	5
TTTTTVAATATPVAT	5
TTTTTTVATTTTSVA	5
TTTTSVATTTTTVAA	5
TTTSVATTTTTVAAT	5
TTSVATTTTTVAATA	5
TTSTTAAVELLTAAE	5
TTSAQAVAAAVAEAA	5
TTGLSAVASAAATAA	5
TTFGAAAAAAVLFKG	5
TTAVVSGAASAFATA	5
TTALDVASSAVATAA	5
TTAHRAAAVAAAMAS	5
TTAGAAAGAAAAAAT	5
TSWAASVQGSSASAA	5
TSVGSAHSSAAVLAA	5
TSVATTTTTVAATAT	5
TSVASASYAASLSFA	5
TSTLQVMAAASGAVA	5
TSSVAVAASPAAPLA	5
TSSFSLVSLSVSSLA	5
TSSASAAATAAAVAA	5
TSRATSAALTAAAHA	5
TSPVILSSGVIASSS	5
TSLWSSAAAAFATAR	5
TSLSASAAAGAFFPA	5
TSLFGAAAAPAAGGA	5
TSGAIAGAVSRTATA	5
TSFSTLAGAVASSGQ	5
TSFSASSLSTAAAVA	5
TSASRSAAAAAAAAA	5
TSASAPAVASSMAAL	5
TSAQAVAAAVAEAAA	5
TSALAQAALAHAAPF	5
TSAIAVAAAPTVGMA	5
TSAHANMAASAPAAQ	5
TSAAVFAAAAFPPNT	5
TSAALTAAAHAAAAA	5
TSAAIAAATSAVLVY	5
TSAAFAAAVSSSSDS	5
TSAAAAATASLSASA	5
TSAAAAASAAAAAIC	5
TRVPLHTRLLQHLRR	5
TRTPLWTAAFSSVYA	5
TRRLLGAAAAAAAQA	5
TRRLARAAAQAAALA	5
TRLVIRPLRRLLLQL	5
TRLQVSAVTAGAIPA	5
TRLLQHLRRVARIIR	5
TRILRINRMIRVVKM	5
TRGSAAAAAAATAAL	5
TQYVGVAAAFPAVPP	5
TQRRSFFGSVAAAAS	5
TPLWTAAFSSVYAAA	5
TPLACVASFAAAFSV	5
TPISVAVVGVVAAIT	5
TNAAAAAVAAGMHAA	5
TMLRSMSKRAKNMQT	5
TMALVAAAAASGVHS	5
TMAGAAAVAAMEYFG	5
TMAAFSATAAPVASA	5
TLYKRILSFKRYRAL	5
TLYEDRAAAAAVAAA	5
TLTVAGVGAAAVAQS	5
TLSVGTAAASGAPVS	5
TLSSRRRLRALRRSL	5
TLSGAAAAASVIAAA	5
TLSAGSFASLAAAAA	5
TLRASGAVASPAFAS	5
TLQVMAAASGAVAVT	5
TLPYTWIFAAFAAAA	5
TLLSAAAPALFSSAC	5
TLKTVRGMKTLRLAP	5
TLKALTRRSFKKADN	5
TKSLLTTFGAAAAAA	5
TKHQAAAAMAAMATA	5
TIGAATALHAAPSFA	5
TIFILRAKAFHRLKT	5
TIEAVATAAAAAVQA	5
TIAAMMTSPLSMASM	5
TGTLTVAGVGAAAVA	5
TGTGAVAAVAALAAQ	5
TGTAAIAFVPAACSQ	5
TGLSAVASAAATAAA	5
TGLLSPAAVAASAVA	5
TGEKAGAASSVAAAQ	5
TGALTTAAAVVAAHG	5
TGAAPVSLAAGAAGT	5
TFGAAAAAAVLFKGG	5
TFFGAGAAAAAAALG	5
TFASAFSASVSSSPS	5
TFAALSAAAGVSLLS	5
TFAAASATAALTAAV	5
TEVRAARARAAVATA	5
TEATSAAIAAATSAV	5
TEAMLAGSVAALGAA	5
TEAAGARAAAVAEDR	5
TEAAAAAATAAEAAA	5
TCTASGTAAAVAART	5
TCFSWAAAVHAAGAV	5
TAVGASAIVAAAAVA	5
TAVASALTASSVAAS	5
TAVAGARASAVQASA	5
TATTAHRAAAVAAAM	5
TATAAASFIASSTAC	5
TASTAMSAASAFGEA	5
TASSVAASVAPGCGG	5
TASRAAAAAEATAAE	5
TASLSASAAAASSFF	5
TASGTAAAVAARTQA	5
TASGSASLAAGACVE	5
TASATAAAEAAAACA	5
TASAATGTAAIAFVP	5
TAPLSASSAASAALA	5
TANLFRKLRKLLRQA	5
TALYGVSVASPALVS	5
TALVASALAAAASRG	5
TALTAAAAAAQAVVA	5
TALHAAPSFAAVAAG	5
TALGVSAAEAAGAAA	5
TALDVASSAVATAAA	5
TALAAAEAAAAAGPV	5
TALAAAAVAAPAATA	5
TAHRAAAVAAAMASG	5
TAGVLSAALHAASMR	5
TAGAIPAYASSAQAV	5
TAGAAAGAAAAAATA	5
TAFTSAFGAVAGVSI	5
TAAVAAAASAVGADA	5
TAATSAAAAASAAAA	5
TAATLSVGTAAASGA	5
TAASASACIAASLSL	5
TAAGNAAAAAAGAAA	5
TAAFSSVYAAALLGV	5
TAAFESAAAAMAGSF	5
TAAEAAAVAASEAAC	5
TAAEAAAAVARAGTG	5
TAAATAAVAATAEER	5
TAAASGAVATVAASG	5
TAAASAAAAQAAAAA	5
TAAASAAAAALAEGA	5
TAAALAALSAAEAAV	5
TAAAHAAAAAAAYAE	5
TAAAFASAFASTVQI	5
TAAAFAARAAGGATA	5
TAAAEAAAACARAAE	5
TAAAATAVANAAAAA	5
TAAAASVASATAEAS	5
TAAAALAAAIAHAQQ	5
TAAAAAVVAEAGEGG	5
TAAAAAVLAAFSGTS	5
TAAAAAEVAAAAAAA	5
TAAAAAAQAVVATER	5
TAAAAAALATGAGLS	5
TAAAAAAAAEAARTA	5
SYYPTVAATVAAAPV	5
SYSAFAAAADSFASV	5
SYSAALAAIASTSAR	5
SYAAAVAIAGAAVAD	5
SWAAAVHAAGAVIAA	5
SVYRRVLALLRRLPF	5
SVWGRSAGAVLVAAA	5
SVTQYVGVAAAFPAV	5
SVTGALTTAAAVVAA	5
SVSTMGSTVSAAILN	5
SVSSFASSAPAASSF	5
SVSSAPVASAGGAAA	5
SVSSAAHAAAAATSA	5
SVSLFASSVSSSSLS	5
SVSHSNVQAAAAAAA	5
SVSAAVAAGVLPALP	5
SVSAAGFYSAAPPAV	5
SVRTSASSAFPASSS	5
SVRLRRLAALRLLRN	5
SVPLLSAASLFSSAS	5
SVPAGFAAVRAAALS	5
SVNLGAVAVASAVAG	5
SVMSAFASSAMASNA	5
SVMRRLLHSVPLRYI	5
SVMGVSVNAAAYWSA	5
SVLSSPIRAAAAISV	5
SVLPLLRAHRAAMRT	5
SVIAAAAAEAASGRA	5
SVHPSVAAAAARAAL	5
SVGSAHSSAAVLAAA	5
SVFSALKSAAASAVS	5
SVFQQGVSAFGALAA	5
SVFASGATAVAAGFA	5
SVAVVGVVAAITVAA	5
SVAVAASPAAPLAIL	5
SVATTTTTVAATATP	5
SVASSFAAASLGSSS	5
SVASASYAASLSFAA	5
SVASASVASSVSPAV	5
SVASASVASASVASS	5
SVASAAAAVATSFAR	5
SVAMLTFAAVAASAP	5
SVAHAGVRAMAAATA	5
SVAACGALAATAAAR	5
SVAAAYAASAAVVAL	5
SVAAAASNAFAEAGA	5
SVAAAALQEAAAAAA	5
SVAAAAAAEAARGAA	5
SVAAAAAAALAAFQQ	5
STVTGAAPVSLAAGA	5
STVFSALSSATPSLA	5
STTVVAAAAAGAGPS	5
STTVAALFSAAAAAA	5
STSWAASVQGSSASA	5
STSVASASYAASLSF	5
STSSVAGALAGAVAS	5
STSPVILSSGVIASS	5
STSLWSSAAAAFATA	5
STSFSASSLSTAAAV	5
STSASAPAVASSMAA	5
STLQVMAAASGAVAV	5
STGTLTVAGVGAAAV	5
STFASAFSASVSSSP	5
STASVFSALKSAAAS	5
STAMSAASAFGEAVG	5
STAAVLAAAKRVKKK	5
SSVSTMGSTVSAAIL	5
SSVSSFASSAPAASS	5
SSVSSAPVASAGGAA	5
SSVSAAGFYSAAPPA	5
SSVRTSASSAFPASS	5
SSVPSTLSGAAAAAS	5
SSVPLLSAASLFSSA	5
SSVMGVSVNAAAYWS	5
SSVLSASAFSASSLV	5
SSVHPSVAAAAARAA	5
SSVFASGATAVAAGF	5
SSVAVAASPAAPLAI	5
SSVAAAAAAEAARGA	5
SSVAAAAAAALAAFQ	5
SSTSSVAGALAGAVA	5
SSTSLWSSAAAAFAT	5
SSTSFSASSLSTAAA	5
SSTASVFSALKSAAA	5
SSSVRTSASSAFPAS	5
SSSVLSASAFSASSL	5
SSSVFASGATAVAAG	5
SSSVAAAAAAALAAF	5
SSSTSSVAGALAGAV	5
SSSSVLSASAFSASS	5
SSSSSVSSSVSSSVS	5
SSSSSVLSASAFSAS	5
SSSSSSVLSASAFSA	5
SSSSSSSSSASSSSA	5
SSSSSSSSASSSSSA	5
SSSSSSSASSSASSS	5
SSSSSSSAFASAALA	5
SSSSSSCSSSSSSSS	5
SSSSSSAGMALGASV	5
SSSSSLAAASALSSS	5
SSSSSISALSSLAAL	5
SSSSSFSSSSSSFSS	5
SSSSSASSSASSSSS	5
SSSSSAGMALGASVG	5
SSSSLSSLASLSSLS	5
SSSSLAAASALSSSP	5
SSSSISALSSLAALP	5
SSSSEAAAAVAAAAV	5
SSSSCSSSSSSSSSS	5
SSSSASSSSSSSASS	5
SSSSASSSSASSSSS	5
SSSSASFSSPPLLSS	5
SSSSAGMALGASVGR	5
SSSRLAAAAAVGALH	5
SSSLSSSLSSSLSSL	5
SSSLSSSFSSSSLSS	5
SSSLSSLASLSSLSS	5
SSSLAAASALSSSPS	5
SSSISALSSLAALPP	5
SSSFSSLSSSFSSLA	5
SSSFSSFSSSSSFSS	5
SSSFSSFASSSAFPA	5
SSSFSFASSVSYSGS	5
SSSFFSSLFPAAAMA	5
SSSEAAAAVAAAAVG	5
SSSCSSSSSSSSSSS	5
SSSASSSSASSSSSS	5
SSSASRTAAAAAEVA	5
SSSASPSSSSSASSS	5
SSSASFAAVRGSAAE	5
SSSAGMALGASVGRA	5
SSSAAAAAAAAAVAA	5
SSRRRLRALRRSLHA	5
SSRLAAAAAVGALHG	5
SSQAMGASVAVASFS	5
SSPLSSSLSSSLSSS	5
SSMSILVARRLGLLA	5
SSLVSAGLTAAYGIS	5
SSLVAMSVARHAHRN	5
SSLSSSVSGAAAASS	5
SSLSSSSSSSSSSSS	5
SSLSSSLSSSLSSSS	5
SSLSSSLSSSLSSLS	5
SSLSSSLSSSFSSSS	5
SSLSSSFSSLSSSFS	5
SSLSSSFSSLASSFP	5
SSLSSSFSSFSSSSS	5
SSLSSLSALASPGPS	5
SSLSSLASLSSLSSP	5
SSLSGAAAAASLARG	5
SSLRISLAAVSAASA	5
SSLAAFAAMASANPA	5
SSISALSSLAALPPL	5
SSILIVSSASAAAFV	5
SSIAPTAAVAGGAAA	5
SSGVIASSSAASSLS	5
SSGRQATVAAVAQAA	5
SSFWWGSSAAVYASI	5
SSFSSSSSFSSSSSS	5
SSFSSSFSSSFSFSA	5
SSFSSLSSSFSSLAS	5
SSFSSAASTAVSRVS	5
SSFSLVSLSVSSLAA	5
SSFSFASSVSYSGSS	5
SSFSAATAARVAAAA	5
SSFRMIRGLRVAYCY	5
SSFNSASLAFNAAVA	5
SSFMIVSMSFAAMVA	5
SSFGVAPISPAFAAA	5
SSFGAAAAAAASVLT	5
SSFFSSLFPAAAMAH	5
SSFASSAPAASSFNA	5
SSFASLKSFAFADSW	5
SSFASFASLSSSLSC	5
SSFAASSTAAAAVPS	5
SSFAAASLGSSSAFP	5
SSEAAAAVAAAAVGG	5
SSDSAASAASAAGAA	5
SSDMSAVTAAAAAAA	5
SSAVFSSGVFSSAVF	5
SSAVATAAATAQLVR	5
SSASYLSSASVASAS	5
SSASSSSASSSSSSS	5
SSASSFASSASFSSL	5
SSASRTAAAAAEVAA	5
SSASPSSSSSASSSS	5
SSASAASAASAASAA	5
SSASAAQAAAAAVAS	5
SSASAAATAAAVAAL	5
SSAMGTATAAASFIA	5
SSAAVYASIAASSIR	5
SSAAVLAAAASRLAH	5
SSAASFSSSLSSTSP	5
SSAASAALAFASSSS	5
SSAAHAAAAATSAAQ	5
SSAAAVAAASAVTTP	5
SSAAAKAASVAFSAD	5
SSAAAFTAGAAAALQ	5
SSAAAAAAAAAVAAS	5
SRVSNALGAASAASA	5
SRVSGAASVASLAAF	5
SRTAAAAAEVAAAAA	5
SRSQSSSMAAAPVSA	5
SRSLAVAAVAATAAL	5
SRSAAAAAAAAASAA	5
SRRRLRALRRSLHAW	5
SRRREAAAAVAAAAS	5
[truncated: 182,375 more rows]

## Sheet: Core Frequency of 15AA
Core	<NoOfPeptides>
SSSSSSSSS	1039
SSSSSSSSA	773
AAAAAAAAA	627
SSSSSFSSS	491
SSSSASSSS	382
SSSFSSSSS	381
SSSSSLSSS	344
SSSSSSASS	315
SSSASSSSA	302
SSSASSSSS	291
SSASSASSA	258
SSSLSSSLS	250
SSSSASSSA	246
SSSLSSSSS	244
SLSSSLSSS	236
SSSSSSVSS	231
SSSSSSFSS	230
SLSSSSSSS	224
SSSASSASS	222
SSSSSSSLS	204
SFSSSFSSS	192
SLSSSSLSS	186
SSSSSASSA	181
AVAAAAAAA	179
SSSSSSLSS	178
SSSSSSCSS	174
AMPAAKAMV	168
SSSSSASSS	161
SLSSLSSLS	161
LSSSSLSSS	159
FHSVTVAVD	157
SLSSSSSLS	154
SSASSSSSA	147
VMERRRRRY	143
AAAAAAVAA	131
LRRVATLSM	130
SSSSSSASA	129
AAAAAGAAA	129
SSASSSSSS	125
AAAAAATAA	121
SSLSSSLSS	119
SSVSSSVSS	118
TVAVDMELE	117
SSSSSPSSS	115
CSSSSSSSS	113
STSSSSSSS	109
SSSSSSLSA	109
VAAAAAAAA	102
SSSSLSSSS	98
SSSSSFASS	96
SSSASASSS	94
SVSSSSVSS	92
SSASSFSSS	92
SASSSSSSA	92
LSSSLSSSL	92
FFVFSRRRY	90
SSPSSSSLS	89
AAAAAVAAA	89
SSFSSFSSS	84
SLSSSASSS	84
AEGGEPKAA	84
SSSSAPSSS	83
SSSSSSSLA	82
SSSSPSSSA	82
SLSSSSASS	82
SSLSSSSSS	81
SSLSSSSLS	81
SLSSSPSSS	81
SLSSSSVSS	80
ASSSSSSSA	80
VASAPAVSA	79
SSSSSSFSA	79
SSFSSSSSS	79
VEMKVTLRR	78
SSSSSTSSS	78
FSSSSFSSS	77
SSSFSSSSA	75
AAAAAASAA	75
SSSSSLASS	73
TSSSSSSSS	72
SSSSSSSSV	72
FVLVPLKLA	72
AAAAAAATA	72
SSSVSSSSS	71
AAAASAAAA	71
IVEMKRRRY	70
SSSASSSAS	69
SLSSSFSSS	68
SAAAAAAAA	68
SSSSSPSSA	67
SSSASPSSS	67
SWTTVEEES	66
SVSSSVSSS	66
SSLSSLSSS	66
SSSSSSSAA	65
MERRRRRYV	65
SSSSTSSSS	64
SSSSSSTSS	64
SSSSSSSAS	64
SSSSAFSSS	64
SLSASSSSS	64
FSSSSSSSS	64
ASSSASSSA	64
SSASSSASS	63
SSSLSSLSS	62
SSSASSLSS	62
SSASASSSA	62
SLSSSSSSA	62
SVSSSSSSS	61
SVSSSLSSS	61
SSSSASFSS	61
SSSSASASS	61
SSSLSPSSS	61
SSSASSFSS	61
SSPSSSLSS	61
SSPSSSASS	61
SSLSSSVSS	61
SFSSSSFSS	61
TLGALAFSA	60
SSASSSASA	60
SLSSASSSS	60
MSAVVGVIA	60
LKLAAPVAR	60
LAGATAVPA	60
SSTSSSSSS	59
SSSVSSSLS	59
SAAAAAASA	59
AAASAAAAA	59
SSSSASLSS	58
SSSASSSLS	58
SISSSSCSA	58
SAAAAAVAA	58
SSSSSLSSA	57
IGAGAPAVA	57
AAAAVAAAA	57
SSSTSALTA	56
SSSSASSLS	56
FSSSFSSSF	56
AAAAAALAA	56
AAAAAAASA	56
SSSSSSSPA	55
SSSSSFSSA	55
SSSFSSLSS	55
SSSFSSFSS	55
SSLSSSSSA	55
SLSSSSFSS	55
AAGAAAAAA	55
VMAASAVAG	54
SSSSASSAS	54
SASSSFSSS	54
SSSASPASS	53
SSASSASSS	53
YIASSAVRA	52
SSVSSSVSA	52
SSSSSSSVS	52
SSSSSPASS	52
SSSSSALSS	52
RNVMERRRR	52
MKVTLRRVA	52
SSSSSAASA	51
SSSASSSLA	51
SSSAASSSS	51
SCSSSCSSS	51
FSRRSRRRY	51
ASSASSSSA	51
ASSASSASS	51
AAAAAAAAV	51
SSSLSSSSA	50
SSSFSPSSS	50
SSSASASSA	50
SSASPSSSA	50
SLSSSSSVS	50
SLSSSPSLS	50
AASAAAAAA	50
SSSSLSSSA	49
SSSSLPSSS	49
SSPLSSSSS	49
VRAGLAMSA	48
TTTTTTTTT	48
AKAMVPAMK	48
TSSSSASSA	47
SVSSSSSSA	47
SSSFASSSS	47
SSLASSSSS	47
SFSASSSSS	47
AAAATAAAA	47
SASSSSSSS	46
RRRYVARDK	46
AAATAPEAA	46
VSSSSSSSS	45
SVAAAAAGA	45
SSSFSSSFS	45
SSSASFSSS	45
SSSASAFSS	45
SLSSSSSLA	45
SLSSASLSS	45
FSRRRYVAR	45
ASSASAASA	45
VTYTAPTIG	44
VSSSVSSSV	44
SSSSLSSSL	44
SSASASASA	44
ASSSSSSSS	44
AAAAAAEAA	44
SVSSSSASS	43
SSTSSSSSA	43
SSSAASSSA	43
SASSPSASS	43
VASTTHSMA	42
SASSASSSS	42
LVSDATIAT	42
KAAATAPEA	42
ASSSASSSS	42
SSSSSSAAA	41
SSSASSSAA	41
SSSASSAAS	41
SSFASSSSS	41
SSASSLSSS	41
SLPSSSSSS	41
SFSSSSSSA	41
AVAAAAVAA	41
ALAAAAVAA	41
SSSFSSSLS	40
SSLSSSLSA	40
LSSLSSLSS	40
AAVAAAAAA	40
WRYARALRR	39
SSSVSSSVS	39
SSPVSSSSS	39
LSSSSSVSS	39
ASSSSFSSS	39
ASAASAASA	39
SVSSSSSPS	38
SSSSSSAVA	38
SSSSLPSSA	38
SSSASSSSV	38
SASSSASSA	38
ASSSSSASA	38
AATAAAVAA	38
AAAAATAAA	38
TLSAVSTMS	37
SSSTSSSSA	37
SSSLSSSVS	37
SSSLASSSS	37
SSLSSPASS	37
SSASSSLSS	37
SFSSSSSSS	37
PSSASPSSA	37
VMAGAILIS	36
TEPATGVAA	36
SSSSPSASS	36
SSSLSSSLA	36
SSSASAASS	36
SSLSSSTSS	36
SLSSSASSA	36
SISATGAAA	36
SASASSSSA	36
SAASAASAA	36
EEGEQIEEE	36
AEAAAAAAA	36
AAAAAAVSA	36
SSSSTSCSS	35
SSSSSPSLS	35
SSSSSLSAS	35
SSSSSCSSA	35
SSSFSSSAS	35
LSAAEVQAA	35
LFGAASSAS	35
IATVETIVG	35
GLFGAASSA	35
GEYAAAVTA	35
ARRRRNRRI	35
AAAGAAAAA	35
AAAAASAAA	35
VAAALAAPA	34
SVAAAAAAA	34
SSTSASSSS	34
SSSSSVSSS	34
SSSSSSVAS	34
SSSSSFSLS	34
SSSSSAVSS	34
SSSASSAVS	34
SSPSAAASS	34
SLSSSLASS	34
FRLLAASPA	34
FASATAAQA	34
ATAAVAAAA	34
ASSASSVSS	34
AAPSSLVIA	34
AAAAAAAAT	34
TAGTGLFGA	33
SSSSSPSAS	33
SSSSSPLSS	33
SSSSASASA	33
SSSLASSLS	33
SSSASPSSA	33
SSFSSPSSS	33
SSASAASAA	33
SSALSSSSA	33
SPSSSSASS	33
SASSSSVSS	33
SASSASSLS	33
FSRLRSFRL	33
AATAAAAAA	33
AAAAVAASA	33
AAAAAAALA	33
VSSSSSTSS	32
TGAGAPAVA	32
SSSAPSSSA	32
SSPLSSSLS	32
SSLASSSLS	32
SSASPSSAS	32
SSAASSAAS	32
SSAASFSSS	32
SLSSSLSAS	32
SFSSSSVSS	32
LSSSSSSLS	32
ASSSASASS	32
AAAAASSAA	32
VSSSSFSSS	31
VSSSLSSSL	31
VSSSAPLSA	31
SSVSSASSA	31
SSSSPSSSS	31
SSSFSSSSC	31
SSSASPSAS	31
SSSASLSSS	31
SSLSSSSLA	31
SSFSSSVSS	31
SSAASPSSS	31
LSSSSLASS	31
LAAAAAAAA	31
ASSSSASSA	31
AAATAAAAA	31
VSSSSSVSS	30
VDGGATAAP	30
TVGLSAMAA	30
TISGVPVAS	30
TAAAAAAAA	30
SVSSSSFSS	30
SVSQASSVV	30
SSTSSSISS	30
SSSSSSVLS	30
SSSSSCSSS	30
SSSSAFASA	30
SSSFSSSSL	30
SSSASSTSS	30
SSLSSSAPA	30
SSLSSFSSS	30
SSLSASSSS	30
SSFSSSSSA	30
SSASSSVSS	30
SLSSLSSSL	30
SASSSSASS	30
SASSSASSS	30
NIFGAPAAE	30
FSSSSLSSS	30
AVRAGLAMS	30
ASAASATPA	30
AAVTAGVFS	30
SSTSTSTSS	29
SSSVSSSSA	29
SSSLSSSLP	29
SSSASSSVS	29
SSSASSSFS	29
SSPSSASAS	29
SSFSSSSLS	29
SLPSSLSSS	29
SLAAASAAA	29
SASSTSASS	29
NAAAAAVAA	29
LSSSSSSSS	29
LSSSSSLSS	29
ISAASASSA	29
AVATAAAAA	29
AEAAAAVAA	29
AAAATPAAS	29
AAAAAAAAS	29
VTAAAAAAA	28
VSAAGGAAA	28
VEEEEVEEE	28
TSTALAILA	28
STASSAVSA	28
SSTASPSAS	28
SSSSSSLLS	28
SSSSSFSST	28
SSSSATSSA	28
SSSASSVSA	28
SSSASSASA	28
SSISSFSSS	28
SSFSSSASS	28
SRSRSRRKR	28
SLSSSSSAS	28
MKRRPQRRR	28
LISSALVMS	28
LATRVGRQR	28
ITTGSRRRK	28
GSRRSRRRL	28
FYSYRRHRK	28
FVAKRKFRK	28
FSSSSSFSS	28
AVTAAAAAA	28
ATSAASAAA	28
ASSSSSASS	28
ASSSSPSSA	28
ASSASSASA	28
ASSAASSAA	28
ASAAASLSA	28
AGAAAPAAA	28
VTVKAASSA	27
VSSVSSVSS	27
VSSVSAVSA	27
VSSSSLSSS	27
SVSASSSSS	27
SSTASLASS	27
SSSSSPAAS	27
SSSSSLSVS	27
SSSSSAVAA	27
SSSSPPAVA	27
SSSASAVSS	27
SSPSSSASA	27
SSPSAFSSS	27
SSLSSSSSV	27
SSLSPSVSS	27
SLPASSVSS	27
PVASAPAVS	27
LSSSSFSSS	27
LSSASLSSA	27
LKALTRRSF	27
LGRRRRRRL	27
FRASARHLK	27
AVASAAATA	27
AVAAGAAAA	27
AVAAAQAAA	27
ASSSSSSAA	27
ANAAAAASA	27
AAASAAVAS	27
TSSSASSSA	26
SVASASVAS	26
SSSSSSLAS	26
SSSSSSFPS	26
SSSSSFSAS	26
SSSSSASLS	26
SSSSSAASS	26
SSSSLPASS	26
SSSSLASSS	26
SSSSASVSA	26
SSSLSASLS	26
SSSASSSPA	26
SSPSASLSS	26
SSLSSSSSL	26
SSFSSLSSS	26
SSASAFSSS	26
SLSSSFSSL	26
SLSSSALSS	26
SFSASPSSA	26
SASAASASA	26
NIASSAVRA	26
LRSMSKRAK	26
IRKFLTRRR	26
FRRALRHVK	26
FAGATAAAA	26
AVASSASLS	26
ATAAAAAAA	26
ASSSSFASS	26
ASGAAALAA	26
AATSASVST	26
AAAAVAVAA	26
TFGAAAAAA	25
TAAAAAAVA	25
SVASSSSVA	25
SSVSSPVAS	25
SSSVSPSSS	25
SSSSSSVSP	25
SSSSSSSSC	25
SSSSSFSVS	25
SSSSASVSS	25
SSPSSSFSS	25
SSASSASAA	25
SSAASSSSS	25
SSAASSSSA	25
SLSSSSLAS	25
SLSSASSSA	25
SLSSASFSS	25
SLPSSFSSS	25
SLASSSSSS	25
SASTLLTSA	25
SASSSPSAS	25
SASSAFVSS	25
SASSAFSSA	25
SASAAAVSS	25
SAASSASAA	25
MAGAAAVAA	25
LRRLSVSSR	25
LRRLSRMRL	25
IVSTGSSTA	25
FSALASFRS	25
FRKLVKLHK	25
ASSSSLSSS	25
ASSSSLASS	25
ASSSLSSSL	25
ASGAAVAAA	25
AGAILISSA	25
AGAAAAAAA	25
AAATAAVAA	25
AAAAASLAA	25
VASLAPTVG	24
VAAAAAGAA	24
TVAATVAAA	24
TSSSSFSSS	24
TQTQASAVS	24
TLHASASAA	24
SYGAAAVAA	24
SVSSSFASS	24
STTPTSATI	24
STSSSSASS	24
SSTSSSVSS	24
SSTSSSLSS	24
SSTASSSSA	24
SSSSSTSSA	24
SSSSSSVEA	24
SSSSSSSLP	24
SSSSSSSFS	24
SSSSSSSCA	24
SSSSSALAA	24
SSSSPASSS	24
SSSSLSASS	24
SSSSASVAS	24
SSSSASLSA	24
SSPSSSAAS	24
SSPSAASSS	24
SSASSSFSS	24
SSAASSSAA	24
SLSFSSSSS	24
SLASSMTVT	24
SHASSAVAA	24
SFSSSPSSS	24
SFSSSASSA	24
SAVRAGLAM	24
LYVLRRRRA	24
LTSASYSAA	24
LSSSVSSSL	24
LSSSASSSA	24
LRRSVRRRW	24
LMAALVAAA	24
LIATAVGVA	24
GLAMSAVVG	24
FVFSRRSRR	24
FVAAAAASA	24
FGRMGRFVG	24
CSSSSCSSS	24
ALVAAASAA	24
AFPASAASA	24
AFAAAAAAA	24
AALAAAAAA	24
AAATAALGA	24
AAASAAASA	24
AAAEAAAAA	24
AAAAAAAQA	24
AAAAAAAEA	24
YRLQHARRR	23
WRKVSILRR	23
TTSATSSGA	23
TSVSSFSSS	23
TMAAAAAAA	23
TAGAAAVAA	23
SVASSFAAA	23
SSVASSSAS	23
SSTSAYSSS	23
SSSSSSCAS	23
SSSSSLCAS	23
SSSSSASPS	23
SSSSPSVSS	23
SSSSLSSAA	23
SSSSATSSS	23
SSSSASAVS	23
SSSLSSSAS	23
SSSLASSSA	23
SSSASLSSA	23
SSSASLASP	23
SSPSSLASA	23
SSLSVSSSL	23
SSLSSTSPA	23
SSLASASSS	23
SSFSSFASS	23
SPAAAAAAA	23
SLSSSSSSL	23
SLSPSSSLS	23
SLSASPSSA	23
SLPSSSSSL	23
SLPASSSSS	23
SFSSSSSSC	23
SFSFSSSSS	23
SASSAASSA	23
MRTMTKILK	23
LRAATPALA	23
LQTLARRLL	23
LKILARRIP	23
FSSLSSSFS	23
FRRQLRHAA	23
FRRLARTMV	23
FRRFLKYRV	23
FLASLAAMR	23
AVTLSAVST	23
AVAAAVFAA	23
ASLAAAAAA	23
AMGASVAVA	23
ALSAAAAAA	23
ALAAAAMAA	23
AEAAVAAAA	23
AAGAALAAA	23
AAASAASAA	23
YSAASPSSA	22
YLSLPLKKR	22
VTYTAPTMG	22
VRSMTRRSL	22
VAAAAAASA	22
TVGAAPQAV	22
TVASAALTA	22
TTTTTTVST	22
TTTAATAQS	22
TSSSSPSSS	22
TRRRRGRRR	22
TPAAAAAAA	22
STTSSSSSA	22
SSTVSSSSS	22
SSTSSFSSS	22
SSTASSSPA	22
SSSSSSALA	22
SSSSFSSSA	22
SSSSASFSV	22
SSSSALSSS	22
SSSSAGASS	22
SSSLSSASS	22
SSSLSASSS	22
SSSGSSVSS	22
SSSFPSSSS	22
SSSAFPSSS	22
SSSAASLPS	22
SSPASSSSA	22
SSLSSSASS	22
SSASSSSLS	22
SSASSSAAA	22
SSASSPSSA	22
SSASSLSSA	22
SSASPASSA	22
SSASAASSA	22
SLSSSSAAA	22
SLSSSFSAS	22
SLPSSLASS	22
SLPSASSSS	22
SGLAASAAA	22
SCSSSSSSS	22
SCSSASSSA	22
SASSSSASA	22
SASSASAAA	22
SAAASAVSA	22
LSSSSSVSA	22
LSSATPSLA	22
LRRMTRSQL	22
LRRLVAFLK	22
LRRANRRIR	22
LRKIQRRRM	22
LRHLTRRLM	22
LLGAAAAAA	22
LKIAASRRG	22
LHALAKRLL	22
LFRMERFRK	22
LAQHFRRLR	22
LAAAAAVGA	22
IRRLFKRKK	22
IASSAVRAG	22
FVRMMRALM	22
FSSLTSFSS	22
FRRWRTKKR	22
FRFFSSSAA	22
FLTRRRWTR	22
FESAAAAMA	22
FASSAPAAS	22
ESWTTVEEE	22
EEEEEAEEE	22
AVGATAAMG	22
ASGGAAGAA	22
ALAAAAAAS	22
ALAAAAAAL	22
AFATAAALA	22
AAGSAAVAA	22
AAAAEAVAA	22
AAAAAPVAA	22
WMRAAIRKL	21
VTAAASAAA	21
VSTGSSTAS	21
VSSSSSASV	21
VSSSLSSSV	21
VATVSGVAA	21
TVGAASVAA	21
TTGSTANAA	21
TSSAGAASM	21
TLAAAAAAA	21
TAAAAAVLA	21
TAAAAAIAA	21
SVTASFSSA	21
SVSSSSLSS	21
SVGASVSAA	21
SSSSVSATA	21
SSSSSSVVS	21
SSSSSSISS	21
SSSSSLASA	21
SSSSSFASA	21
SSSSASSPA	21
SSSSAFASS	21
SSSFSSASS	21
SSSASSAAA	21
SSSAASLSS	21
SSLASFSSS	21
SSFLSSSSS	21
SSASSSVSA	21
SSASSLSAS	21
SSASASASS	21
SPSASASSA	21
SLTSSSSSA	21
SLSVSSSLS	21
SLSASSLSS	21
SLLSSSSSS	21
SFSSSSASS	21
SFSSSFSSV	21
SFSSSFSAS	21
SFSSSAVSA	21
SFSASPAAS	21
SASSASASA	21
SAGAVLVAA	21
SAASFSSSL	21
SAAATAVAA	21
RRRKVRSSR	21
RAAATAAAA	21
PASASPPGA	21
MLRMAYVRR	21
LVLRSVHRS	21
LSVASPSSA	21
LSSLISPLS	21
LSRMAPRRR	21
LRRVHRRRV	21
LRRMLKAMV	21
LQMMNTRRK	21
LLRRSPHFK	21
LHHLARRRV	21
LAVLHRRRF	21
KKKRGRKRR	21
IRSLSIWRR	21
IMASRAFAA	21
FSSSSSSAS	21
FSSLSSLAS	21
FSSFSSSSS	21
FSSASATAA	21
FRVRAPARV	21
FRSLMMRRI	21
FRSASSLLS	21
FRRVRPVRL	21
FRRATRILR	21
FRLMNRVLR	21
FRAAKIAFA	21
FASSLAAAA	21
FAAFAAAAA	21
EAAAAVAAA	21
AVSSAPAAS	21
AVSGSASLA	21
AVAAAAVSA	21
ATSAIAVAA	21
ATGAVAVAA	21
ATGATGAAA	21
ATAAAAVSA	21
ASVSASVSA	21
ASTAAITLA	21
ASAGAGVAA	21
ASAASAMAA	21
ASAAAAVGA	21
ARRRSRRER	21
AMGTATAAA	21
AGAAAALSA	21
ACAAAGAAA	21
AAAGAALAA	21
WRRLRNRKR	20
VVSVATAPS	20
VTGALLALA	20
VTAARSAAS	20
VSSASGFSA	20
VSGAASVAS	20
VSAGAPLAS	20
VSAGAAVGS	20
VMAAAAAAS	20
VLMAALVAA	20
VKMMARKRR	20
VAVMALRRV	20
VASALAAAA	20
VAGATLAAA	20
VAAATAALA	20
VAAASLATA	20
TVGAAPSVA	20
TTTTMPTTS	20
TSSSSSASS	20
TFAASPSLA	20
TAAAAGSAA	20
TAAAAAVVA	20
SVVSSFAVS	20
SVSSLAAAA	20
SVSSASPMS	20
SVASAVAAA	20
STAAAAVAA	20
SSTSSFAAS	20
SSTSALTAV	20
SSTAASSSS	20
SSSTSSVTS	20
SSSSSTVSS	20
SSSSSSVSA	20
SSSSSSVPV	20
SSSSSSTSA	20
SSSSSSSPS	20
SSSSSSAAS	20
SSSSSPVSS	20
SSSSSPSAA	20
SSSSSLSLS	20
SSSSLSVSS	20
SSSSLPLSS	20
SSSSAASLA	20
SSSLSSSLC	20
SSSLSPSLA	20
SSSFSSCSS	20
SSSALSSSA	20
SSSAGSSAA	20
SSPSSASSA	20
SSPFSASSS	20
SSLSSSVSP	20
SSLSSPSSS	20
SSLSASSSA	20
SSASSVSSS	20
SSAASSVSS	20
SSAASLSSS	20
SSAAAAAAA	20
SPSSSASSS	20
SLSSSTSSS	20
SLASSSSSA	20
SIMGAAAAA	20
SCSAAAVAA	20
SATSVTTAS	20
SASSSSVSA	20
SASSSPSSA	20
SALTAVRLA	20
RRRRGRRRR	20
RRRRARARR	20
QQAAVLMAA	20
PSSASPPSS	20
MVAAAAIMA	20
MAACRLSAA	20
LVTTGSVLS	20
LVAAAAYGM	20
LRRLLRHPW	20
LRRLAAHRV	20
LRLLKRRRR	20
LRLLKLLHR	20
LRKKLRHLF	20
LRFSTRMMR	20
LKLLVRRLG	20
LFAGTGASS	20
LAVHARRRM	20
LAIKARHRT	20
IVSSASAAA	20
IRRAVRHAL	20
IMKLNSRKI	20
ILSFKRYRA	20
GATAVPASA	20
GAPAKPGLT	20
FVRRPLRRM	20
FTRTARVRL	20
FSSSSAFPS	20
FSRRRRRRY	20
FSKRTIHRL	20
FRSVNKLIR	20
FRRRKKLLR	20
FRMIRGLRV	20
FRLRKRHRK	20
FRKLVRRMK	20
FNAMQSALT	20
FLSRKRLHV	20
FKSWRRTRL	20
FKRMSKRIR	20
FASLKSFAF	20
FALAASERA	20
ELVEELEAE	20
AVTAGVFSW	20
AVTAGAIPA	20
AVTAASASA	20
AVSSAVSSA	20
AVSASAVGA	20
AVSAASVCA	20
AVRAAALSA	20
AVATGVVLA	20
ATVASFATP	20
ATPAKPGAT	20
ATGGATAAA	20
ASSATPLAS	20
ASSASSAAS	20
ASSASASSA	20
ASSAGQMVA	20
ASSAATSLA	20
ASGASAVGA	20
AMFTGAVSA	20
ALAAAAVAV	20
AFGVAAALA	20
AATSAAAAA	20
AATAAGVAA	20
AASSPSCAA	20
AASSAAVSA	20
AAKAAATAA	20
AAEAAAAAA	20
AAATAAVQA	20
AAAPAAATS	20
AAAHAAVAA	20
AAAARAVAA	20
AAAAQAAAA	20
AAAAPAAAA	20
AAAAISVAA	20
YVDAFEDYL	19
WTACARHRF	19
WRRLAKKKG	19
WRLISKRLV	19
WLRHAIRRL	19
VVGAAAVTC	19
VTTASPSST	19
VTSSAPAVT	19
VSSSSPFSA	19
VSGASPVSA	19
VRRVKHLKR	19
VMTTTLALA	19
VLYAAAAAS	19
VLSAAAVAA	19
VLRQAKIQR	19
VLAASAMAA	19
VKRMAGRVR	19
VISFAAAEA	19
VIAAAAAAA	19
VFASSSAAA	19
VATAAGAAA	19
VARAAAVAA	19
VAGAAAVAA	19
VAAATAIEA	19
TVSAAARAA	19
TVKAASSAS	19
TVGMAAVRA	19
TVGAAPPAV	19
TTVTTFSSV	19
TSSSVSSAA	19
TSSSSASSS	19
TSSLSSVSS	19
TSGSSPTVA	19
TMGSTVSAA	19
TLGAVAAAA	19
TLAAVAVAA	19
TGSGSAFVA	19
TASHAAVGA	19
TANATVSIA	19
TANAAAVSA	19
TAIPLNSVA	19
TAGAAALAA	19
TAAATPAAA	19
SVSSSSSSV	19
SVSSASSSS	19
SVASSSASC	19
SVASSGAAA	19
SVAAAASNA	19
STVSSFSLS	19
STTSMFSVS	19
STSSSSTSS	19
STSATGFAA	19
STSASFSSS	19
SSVSSSVPA	19
SSVSSLASS	19
SSVSSAAAP	19
SSTSSSASS	19
SSSVSSLAS	19
SSSSSSSTS	19
SSSSSSFLS	19
SSSSSSASC	19
SSSSSLFSA	19
SSSSSASAA	19
SSSSLSCSS	19
SSSSASSVS	19
SSSSAFFSS	19
SSSPLPSSS	19
SSSASSSLP	19
SSSASSLSA	19
SSSASSFLS	19
SSSAPPTAA	19
SSSAASASS	19
SSPSASSSS	19
SSLSSSFSS	19
SSLSPSSLS	19
SSLASSASS	19
SSLASLSSS	19
SSFSSSLSS	19
SSASSPSSS	19
SSASSPSAS	19
SSASSPAAS	19
SSASSFASS	19
SSASAAFSA	19
SSAAAAVAA	19
SMASKAALA	19
SLSSSSSVA	19
SLSSSSCLS	19
SLSSSPLSS	19
SLSSLSSSS	19
SLSSLSSSA	19
SLSAAYSAS	19
SLPSSSSLP	19
SLPSSSLSS	19
SLGAAACTA	19
SLASSAASS	19
SLASAAVLA	19
SLAAGAAGS	19
SGVATFAIA	19
SFSASAAAA	19
SFAAAAAAA	19
SATASPTAV	19
SATAAAVSA	19
SATAAAVAA	19
SASSSFASS	19
SASASSSAA	19
SASAGGIVA	19
SAASLPSAA	19
SAAGAAVAA	19
SAAAGGVSA	19
SAAAGGASA	19
QAAAAAVTA	19
MTGATSSAA	19
MSSAAAVAS	19
MRRIVSYLK	19
MGAGAPAVA	19
LYRHRRIRL	19
LSGAAATIS	19
LRVRSVRFI	19
LRTVSRLPV	19
LRSLQKIRY	19
LRRMRRKYK	19
LRRLLKKYR	19
LRRCSRRAF	19
LRLFARHFA	19
LRAMRRVLR	19
LRAMIPALY	19
LRAMARLHL	19
LRAKAFHRL	19
LQRLGRLRA	19
LMLRARAQQ	19
LMAAAATAA	19
LLGGAPAAA	19
LKRLVRRGI	19
LKRAAASRR	19
LHRRAMRRM	19
LHALRRLRL	19
LARLKKRLL	19
LAALRALQL	19
LAAAAGASA	19
IRRIRRRRR	19
IRLLKRGLR	19
IMLRCFRRR	19
IIAASVSAA	19
IAAAAGVIA	19
GVSAAGVAA	19
FSSSSSSFS	19
FSSSAAFSA	19
FSSAAPAAA	19
FSASSFSSS	19
FSASLAIMA	19
FRTKRPRVR	19
FRRSALFLR	19
FRRLVRRTA	19
FLSRAVYRR	19
FLSASVYSA	19
FLLQAIRRF	19
FKRLRRRLM	19
FFLEFVDSA	19
FASSSAFPA	19
DIQVEIDEE	19
CSSSSASSS	19
AVVTAASAS	19
AVGAAGAAA	19
AVAVAAAAA	19
AVASAGAAA	19
AVAATAALA	19
AVAASPSSA	19
AVAAATASA	19
ATWAAPVAA	19
ATTAVLAAA	19
ATGASLALS	19
ASSSSPSVA	19
ASSSFPASA	19
ASSSAPASS	19
ASPAAAVAA	19
ASGSASLAA	19
ASGATAVAA	19
ASGATASFA	19
ARLAAARRK	19
ALSSSSALS	19
ALSAASAAA	19
ALAAASAAS	19
AIVAAAAVA	19
AIGAPAAMA	19
AGAASSVAA	19
AFGSAGAAA	19
AEGAAAVSA	19
ACSSSLVAA	19
AATAAGISG	19
AATAAAFGA	19
AAQAAAMAA	19
AAMAAAAAA	19
AAGAVTVAA	19
AAGAAAASA	19
AAAMAGVAA	19
AAAHAAAAA	19
AAAASGAAA	19
AAAARATTA	19
AAAAMAFSS	19
AAAAGAAAA	19
YTAALAAAS	18
YSAASPFLA	18
YRVRLRHAR	18
YMRIAKRYM	18
WRRVRALLR	18
WRLKKTRRP	18
WQRALVRRF	18
WMKKHFRKR	18
VVAAALLSA	18
VVAAAASAA	18
VVAAAAQAA	18
VVAAAAAAG	18
VTAYSSIAA	18
VSSLSSVSS	18
VSSAAPYTA	18
VSSAAAVLS	18
VSPSSVAAA	18
VSPGTATAA	18
VSPASSASA	18
VSPASASAA	18
VSAASPFSA	18
VSAAAGASA	18
VRSWIRKKA	18
VRAYRRVHV	18
VQGSSASAA	18
VNAASVAGA	18
VLAAGAVSG	18
VIAMEASLA	18
VHSSAAVSA	18
VGSSSVSVS	18
VATTTTSVA	18
VAAAVKRRR	18
VAAAAAVPA	18
TVTSASLAA	18
TVSSTGVSV	18
TVAGAAVLS	18
TTPTSATIR	18
TTLSTSSLA	18
TSTTVAAVA	18
TSSSAAVAG	18
TSSLSPSSA	18
TSGSAGVAS	18
TSGGLFGAA	18
TSGATTASS	18
TSGASVSVA	18
TSGAALLTA	18
TSASSAFPA	18
TSASAASSS	18
TSAAALATA	18
TLSGAAAAA	18
TLFAIPASS	18
TGASAPLTA	18
TEDELVEEL	18
TCAGLAAAS	18
TASTVSTIA	18
TAGASPCAA	18
SVTSSFSSV	18
SVTAAPATV	18
SVTAALAAG	18
SVSSLAALS	18
SVSSASSVS	18
SVSASSSSA	18
SVSAAGVSG	18
SVFSAPLTA	18
SVAGAAACA	18
STSSSAASA	18
STSSLASSA	18
STAATPFAA	18
STAAALSAA	18
STAAAAASA	18
STAAAAAAV	18
SSTVSSSAS	18
SSTSAVSSV	18
SSSVSSVSS	18
SSSVSPASS	18
SSSSSSSVA	18
SSSSSSLTA	18
SSSSSSLSC	18
SSSSSSLPA	18
SSSSSLCSS	18
SSSSSAFSS	18
SSSSSAFPS	18
SSSSASSAA	18
SSSSASCSS	18
SSSFSSTSA	18
SSSFSFSSS	18
SSSFAAVSA	18
SSSATPFAA	18
SSSASASFA	18
SSPSSSVLP	18
SSPSSSSAS	18
SSPSSFASS	18
SSPFASSSS	18
SSPASSSSS	18
SSPASSSAA	18
SSPASASAS	18
SSLSTASAS	18
SSLSSSVPS	18
SSGASATSA	18
SSFSSSVHP	18
SSFSSFVAS	18
SSASSSSAA	18
SSASLSSSS	18
SSASASSSS	18
SSAASVASS	18
SSAASPFSA	18
SSAAMPSLA	18
SLTSSVAAA	18
SLSYAGAAA	18
SLSSSYASA	18
SLSSSSCSS	18
SLSGAAAAA	18
SLSAASSSA	18
SLSAAFALA	18
SLFSSSASS	18
SLFGAPSSS	18
SLAASAAQA	18
SIAATPSAS	18
SGGAAAFSS	18
SFYIASSAV	18
SFSSSSSLS	18
SFGAAAAAA	18
SEQAATSAS	18
SCGTTEAVV	18
SATSLSISA	18
SATASGASA	18
SASSTAAAS	18
SASASVSLA	18
SASASASAS	18
SASAPASMA	18
SAASASIAA	18
SAAEAAVAA	18
SAAASMAVA	18
SAAAAALAA	18
RRRRRRRRR	18
RKFLTRRRW	18
QSSSAAVAS	18
QQAAAATSA	18
PIAAAAASA	18
PAGAAAASA	18
NVTAAALAA	18
MRLIARGKL	18
MRAAACFTA	18
MEAAAAVEA	18
MARDASRLR	18
MAAATAAEA	18
LVIRPLRRL	18
LVGAAAVAV	18
LSSAASLAS	18
LSGAAAAAS	18
LSAAAPAAA	18
LRVLKIHRI	18
LRTAVRFLR	18
LRRVEALKR	18
LRRMRRRAR	18
LRRLRTPRR	18
LRNLKTLRR	18
LRLRTMKRS	18
LRFAARRGR	18
LRALARIMR	18
LLAGASTAA	18
LKLRSVLRR	18
LKALAAKLA	18
LISIKRFRS	18
LHPRRLRRV	18
LHALAVRLL	18
LGPASAASA	18
LFSAGRARV	18
LFGAAAAPA	18
LASTTHSMA	18
LASLARRIV	18
LAAATLWSA	18
LAAAFAAAA	18
KKRRGKKRR	18
ILSNTAIRI	18
ILRQVRATR	18
IKRMVKNRF	18
IIALSRKTL	18
GYGGGGYGG	18
FVRHHRRRR	18
FTRSARARA	18
FTRMARMGM	18
FTFKKIRRA	18
FSSSSSASS	18
FSAAAAFAA	18
FRSVKRRVL	18
FRRLRTLPL	18
FRRKRLVKR	18
FRRCMRLYR	18
FRMRIRRPR	18
FRLLAKKIR	18
FRIHLRRHF	18
FRAQERRGR	18
FQRLHKLKK	18
FQKLRTRIR	18
FLRRCRARL	18
FKRFPARRH	18
FKASLGIIN	18
FITRARRRR	18
FHRAAAMHI	18
FFGSVAAAA	18
FEALLSPEA	18
CTSSSSSSS	18
CSSSSSLSS	18
CSSSLSSSS	18
CSSASSSSA	18
CAAHASVAS	18
AVWAAPAAV	18
AVVGAAVRA	18
AVTGAGALA	18
AVSPAAAAA	18
AVSHTACAA	18
AVGAAVAAA	18
AVAVAFASA	18
AVANAFATA	18
AVAMPAVAA	18
AVAAATASG	18
AVAAAAAPA	18
AVAAAAALG	18
ATSSVAVAA	18
ATGVAAPTA	18
ATGAAAAAA	18
ATAAAALMS	18
ASSSSSVSS	18
ASSSLSAAA	18
ASSASPVAS	18
ASSAPPTAA	18
ASLAAFSSA	18
ASAASPAAV	18
ASAASAVSG	18
ASAAPAAIA	18
ARGAAAASA	18
AMAAPTAMA	18
AMAAAAAGA	18
ALGAVAVAG	18
ALAGAPAAA	18
ALAASASAA	18
ALAAATRAA	18
ALAAAACAS	18
AIGAGAMLA	18
AIASTAFAA	18
AIAGGVIGG	18
AGTTAAVAA	18
AFQDFLDDL	18
AEAAAGVLA	18
ACVASFAAA	18
AAVGAPAAA	18
AAVAAAVAA	18
AATGTAAIA	18
AATAAAFAA	18
AARAAAAAA	18
AAPAAAAPA	18
AANAAATVA	18
AALATAAAS	18
AALAAPALA	18
AAHGAAIAA	18
AAGGAAAPV	18
AAGASPVAA	18
AAAVASAAA	18
AAASAPAAA	18
AAASAALPA	18
YRRLRSFLT	17
YRLLSALDA	17
YRGLQAFHR	17
YLVAAALSA	17
YKRILSFKR	17
YIPLRSLLS	17
WSVMRRRLL	17
WRTSARFRA	17
WRRLSLRFA	17
WMVHALDLM	17
VWGASLAAS	17
VVRAATAAV	17
VVGMSAASA	17
VVGASAASA	17
VVAAITVAA	17
VTASLLAAS	17
VSYLKSYIK	17
VSSSVSSSL	17
VSSSVSSSA	17
VSPASSATA	17
VSPAAPTVS	17
VSAARAAAA	17
VSAAAASLA	17
VSAAAAASA	17
VRVRIARRR	17
VRRLVRLAR	17
VRRLRRLAR	17
VLSASAFSA	17
VLAVTAAAA	17
VIRRTLHRA	17
VIAASATAA	17
VHAAAAASA	17
VGGGTGASS	17
VAPAATVSA	17
VAGSSAKAA	17
VAAALAAAA	17
VAAAATSGA	17
TVTSSAVAA	17
TVSAEAATA	17
TVGASLSSS	17
TVASAVAQA	17
TVAAGGAVV	17
TTMAAAALG	17
TSVATPVAV	17
TSTSSPSSS	17
TSSASSSSA	17
TSGSSAFSA	17
TSGAILSAS	17
TSAGTVATA	17
TSAGAAISG	17
TSAASASPA	17
TSAALIAAA	17
TRYYSRRRR	17
TNAGSAIAA	17
TMGAGAPAA	17
TLEVYADYP	17
TGAGASASA	17
TFSSSSSVS	17
TEAAAAVPA	17
TCSAPPAVA	17
TAAATATTA	17
TAAAALAAA	17
TAAAAAALA	17
SVTAASAHA	17
SVSSAYSSA	17
SVSASSVAA	17
SVASPSVAS	17
SVASAGVLS	17
SVARAASSA	17
SVAAAAASA	17
STVTSYSSS	17
STTTAVSTP	17
STSTTSSSS	17
STSSLSSSA	17
STSLSSSSA	17
SSVSSSSSS	17
SSVASSASS	17
SSVAAAAAA	17
SSTASLFAA	17
SSSVASSSS	17
SSSSVSSSS	17
SSSSSSSTA	17
SSSSSSALS	17
SSSSSASAS	17
SSSSSALPS	17
SSSSLFSSS	17
SSSSFSSSS	17
SSSSASTSS	17
SSSSASSLA	17
SSSFSSSSP	17
SSSASLSVA	17
SSSASFASL	17
SSSAASLAS	17
SSPSSSSFS	17
SSLASFSVS	17
SSFSASSSS	17
SSFSAPAVA	17
SSASSHSVS	17
SSAAAPVVA	17
SPSSSASSA	17
SMTATAVAA	17
SLVSSPSAA	17
SLTGTAAAA	17
SLSSVPAAA	17
SLSSSVSSS	17
SLSSSSSPS	17
SLSSSSLLS	17
SLSSSSAAS	17
SLSSSLSAA	17
SLSSPSLSS	17
SLSSLASLS	17
SLSPSSSAA	17
SLSAAAVAA	17
SLPSSPASS	17
SLPLSSSSL	17
SLGGALVAA	17
SLGATIAAA	17
SLGASPAAA	17
SLFPAAAMA	17
SLASSFSSS	17
SLASLPSSS	17
SLAGAAVAV	17
SISSTLSVS	17
SIASLASLA	17
SIAPTAAVA	17
SGTAAAVAA	17
SFSSSSCTA	17
SFFSSSSSS	17
SEAAAAVAA	17
SATAAAVTA	17
SASSSLASS	17
SASSASFSA	17
SASASFASS	17
SASASASSS	17
SASASAASS	17
SASAALLGA	17
SAASSPSAS	17
SAASAACGA	17
SAAQAAVSA	17
SAAATAATA	17
SAAASAWTA	17
SAAAAAVSA	17
PSASSPSAS	17
PSAAAAVPA	17
PAGATGAAA	17
PAGAAAPAA	17
NLSAAAVAS	17
MSSSSSSSA	17
MRLLGHMIR	17
MNTRRKKKK	17
MHSLRRIRR	17
LYRHRRGRK	17
LVTMRRRRR	17
LVLRTMRRL	17
LVGAVPSAA	17
LVGAASLAA	17
LSSSSLSSA	17
LSSSLSSSA	17
LSRLERLRV	17
LSMALMAAA	17
LRVLSSRLF	17
LRTLRIRKM	17
LRSMRRGRR	17
LRSMKTMQR	17
LRRVARIIR	17
LRRMAVYAT	17
LRRLVARLL	17
LRRKLRRVS	17
LRRFIRDRV	17
LRRAAKFTR	17
LRLLRRLLR	17
LRKWLRVLR	17
LRAVRSVRV	17
LRAAAAWLA	17
LNVRVMRRL	17
LMRAAAAAA	17
LMGAAATGA	17
LLRMRRRLS	17
LLRHLRVLR	17
LLPGAAASA	17
LLALRRIKL	17
LLAASAAAA	17
LKRLRRRLA	17
LHRLTRQRW	17
LFGATSSAS	17
LFGAAASSS	17
LERLKKLRR	17
LASMRKKLF	17
LARMKARER	17
LARLRRLRR	17
LAGASARSA	17
IVLRTVGRM	17
IVAAAVSSS	17
IRSLKSFFR	17
IRRLSKALL	17
IRRLLKRLL	17
IRRLKILSK	17
IRRHFRRKK	17
IRLKAVRIL	17
IRKLCRTRK	17
IRAKMKIRR	17
ILKRTRAHV	17
IIAGTSAAV	17
IGRYLKKGR	17
IAAALAAGA	17
IAAAIPAAA	17
FWTRRRHRQ	17
FVAGTANSA	17
FSWAAAVHA	17
FSRALKRLL	17
FSAAPAAAA	17
FRSVVKRAG	17
FRRLTRRLR	17
FRKLRKLLR	17
FRATALHRL	17
FMKLARRIF	17
FMAMAAVAG	17
FLPLISLRS	17
FLKKAYRLM	17
FLDDLLDDV	17
FKRLSRRRR	17
FESLLASLS	17
FEGYFIDVW	17
EVTAAAAAA	17
EAEMEVDYE	17
EAAAAVVAA	17
AVQAATAAA	17
AVPASVAAA	17
AVATAAATA	17
AVASSFAAA	17
AVASAASAA	17
AVAAEVAAA	17
AVAAAATAS	17
AVAAAAARA	17
ATVAAVALA	17
ATGAVLVAA	17
ATASRAAAA	17
ATAASPASS	17
ASVSSSSSA	17
ASVSAPAAA	17
ASTASPSSA	17
ASTAASSSS	17
ASSSSAFSS	17
ASSASSSAA	17
ASLSSSSSV	17
ASISVTSAA	17
ASGAVASPA	17
ASGALAVAA	17
ASFAAVAGA	17
ASAYSALAA	17
AQAAAALVA	17
AMSASPASS	17
AMRAAAVAG	17
AMQAARVAA	17
AMAPGAAMA	17
AMAAAAAAA	17
ALTASSVAA	17
ALTAAAAAA	17
ALSYRAVAA	17
ALASSGAAA	17
ALAATAAAS	17
ALAAGAAAA	17
AKAAAAAAA	17
AHAAATFAA	17
AGAATIAVA	17
AFGALAAAA	17
AATAAVAAA	17
AATAAAVQG	17
AASASSVSA	17
AARAAAVAA	17
AAPAAALAA	17
AAMAAAQAA	17
AAGASGASA	17
AAGARATTA	17
AAGARAAAV	17
AAGAAAAFA	17
AAAVAAAMA	17
AAATAAAAV	17
AAAASSASS	17
AAAAEAAAA	17
AAAAARAAA	17
YRYLYSLAR	16
YLSAQSAAS	16
YIAAAAEAI	16
WLSARRRLR	16
WLKRHRRRV	16
VVSSSATLS	16
VVPATGVRA	16
VVAAVATAG	16
VVAAAAASA	16
VVAAAAAAS	16
VVAAAAAAA	16
VTGTNGAAV	16
VTAGAALAA	16
VSSAAFAAA	16
VSRVARRLY	16
VSLASVASA	16
VSGAAVAAA	16
VSAGVPVVS	16
VRRMTLRHR	16
VRRCARYRV	16
VRGMKTLRL	16
VQSSSAAVA	16
VPSASSTVA	16
VMTAGTVAG	16
VMAAAGAVA	16
VLGAFAAAA	16
VLAVAAVLA	16
VLAALAAVA	16
VKVLSRRRL	16
VKRLHIRMK	16
VITTAAALA	16
VGSASSLAA	16
VGSAAAVAA	16
VGSAAATSA	16
VFASAAASV	16
VEGMSALSA	16
VEAAAAHAA	16
VASSSPSSA	16
VASGAGALP	16
VASARATAA	16
VASAAASAA	16
VAFSHRWRR	16
VAASSPTSA	16
VAASAGLSA	16
VAAASSTSS	16
TVTAVSSSS	16
TVFGTAMVA	16
TTGASPFSS	16
TSTSLVSSA	16
TSSSSSSSA	16
TSMATPLAA	16
TSMAAPMVS	16
TSISAVAQA	16
TSASAPAVA	16
TQPAAAAAA	16
TQAAAATAA	16
TPAGASATA	16
TNKLVMAGA	16
TNGAAVLAS	16
TMSARVAVA	16
TLSSSSSSS	16
TLGAAAFAG	16
TLAGATAVP	16
TINSTASAA	16
TGPSAPSVS	16
TFHIASSAV	16
TDAAAAVAA	16
TAVETAAAA	16
TAGAAAALA	16
TAAATAAVA	16
SVVSVDAAA	16
SVSSASLSS	16
SVSAVSAAA	16
SVMSAFASS	16
SVASSGASV	16
SVAAFGASA	16
SVAAAQLSA	16
SVAAAFFSA	16
SVAAAAARA	16
STVSSFASA	16
STSSSVSSA	16
STSSSLSSA	16
STSSAASSS	16
STSGVAAVT	16
STLTSAAVA	16
STLAAGVGS	16
STGASLLTS	16
STGAPPAPA	16
STFSSSSSS	16
STAGASTAA	16
SSVTTIALA	16
SSVSSSSLS	16
SSVSSASMA	16
SSVSASLAS	16
SSTASSRAA	16
SSSVASSSA	16
SSSTPSSSS	16
SSSSVSSSV	16
SSSSTSAAA	16
SSSSSVLSS	16
SSSSSSLSV	16
SSSSSSCSA	16
SSSSSFLSS	16
SSSSSFASL	16
SSSSSAAAA	16
SSSSPLSSA	16
SSSSLPCSS	16
SSSSAYSVS	16
SSSSAASSS	16
SSSLSSFSS	16
SSSLPPSSS	16
SSSLASSAS	16
SSSFSSTSS	16
SSSFSASSS	16
SSSATSSSA	16
SSSATSSAS	16
SSSASSVSS	16
SSSASSSTA	16
SSSASSCSS	16
SSSASISAA	16
SSSALALSA	16
SSSAAPSSA	16
SSPSSASSS	16
SSPLPSSSS	16
SSLSSTSSS	16
SSLSASLSS	16
SSLGAAVAA	16
SSGASVAAS	16
SSGAASAAA	16
SSGAAAAAS	16
SSFSSSASA	16
SSFFSSSSS	16
SSASSLASA	16
SSAGTLTLS	16
SSAAVPATA	16
SSAAVLAAA	16
SSAASASSS	16
SSAASAALA	16
SSAAAAFAT	16
SQAVSAVAA	16
SMAAAPVSA	16
SLSSTSSSS	16
SLSSLSLSS	16
SLSPASLSP	16
SLSASLSSS	16
SLSAAPTAA	16
SLPSSSASS	16
SLPAPSSLP	16
SLGASAAGA	16
SLASSLSSS	16
SLAASGTSA	16
SITASVSSA	16
SISSSAFSA	16
SIMNAAANA	16
SIASSFSSS	16
SCSSSSSLS	16
SCSAAAVAS	16
SAVSAHTSA	16
SATAAVSVS	16
SASTSFAAA	16
SASSSPASS	16
SASSLSAAA	16
SASSASSSC	16
SASASLASA	16
SAMAAGLAI	16
SAGAPVAAV	16
SAASGSASS	16
SAALAAVAA	16
SAAATSAPA	16
SAAANACAA	16
SAAAGPVSS	16
SAAAAVASS	16
SAAAAGAPA	16
QLSAASAGA	16
QAATSASLV	16
PSSSSFSSS	16
PSSATSVVA	16
PSATTAVSA	16
PSAASPSAA	16
PFSASVSSS	16
PAGASATAG	16
NQGAAALAA	16
NAGAAVVGA	16
NAAAASVAA	16
MRRVIRKRW	16
MRRRFRHLR	16
MNSLASIAA	16
MAAAATAAA	16
LVFIRRKRL	16
LTSASPALA	16
LTRLRPAFR	16
LTLRSMRHI	16
LTKLLRHQA	16
LTGAASIGA	16
LTAASTAVS	16
LSSLALHRV	16
LSSAAAAAA	16
LSPSSPAAA	16
LSGAAPLAA	16
LSALKALRV	16
LRSYSAFAA	16
LRRYARFMA	16
LRRLTVRGL	16
LRRLQSLLR	16
LRRLHRAAL	16
LRRLFRRIT	16
LRRFATRKI	16
LRRALRRLR	16
LRQRYIRRR	16
LRMSFRRKR	16
LRLLRRHLS	16
LRLLRNSPA	16
LRLLQRRAR	16
LRKYRRLRR	16
LRKRRRRRE	16
LRIRATRYY	16
LREMAKHKK	16
LRCYRRTKL	16
LRARRVWKR	16
LRARRLHLV	16
LQRLRKYRV	16
LQAATAAVT	16
LLSLLSASS	16
LLRRLPFLR	16
LLGMLRALR	16
LLAGAAAAA	16
LKYVTRFVR	16
LKVRYRHRV	16
LKRIRRRVF	16
LIRLLQQRR	16
LHRLRALRF	16
LHASRVLRR	16
LHAASPAVA	16
LARLAAMKR	16
LALMAKQMS	16
ISSLPKRRT	16
ISPAAAFSA	16
IRRRVYARV	16
IRGMLRHKV	16
IRGFLARRK	16
ILSSLSALS	16
ILRLLSALA	16
ILAASISAA	16
IKSKLSRKK	16
IAAAAAAAA	16
HSGASPLAA	16
GRFVGGARR	16
GAALAAVAA	16
FWTRVRKRL	16
FVFSRRRRR	16
FTALRAFSF	16
FSSSSSSSA	16
FSSSSASSS	16
FSSSFASSA	16
FSSALSVSA	16
FSRLTSFRF	16
FSLSASVWL	16
FSGSTAVAT	16
FSASAASFA	16
FSALSGAPS	16
FRSTLRSRL	16
FRRLAARLS	16
FRRARRRHR	16
FMLRAFRKL	16
FLDLMLDDD	16
FKMTTRLRK	16
FGVAAALAA	16
FAAAAVAEA	16
EAAAASAAA	16
CSSSASSSS	16
CSAASPSAA	16
CAGMAAVTA	16
AVSAVPAPA	16
AVRRARFLR	16
AVQASPALA	16
AVGAAAAGS	16
AVAYAAKAA	16
AVASTAVAT	16
AVANAAAAA	16
AVAAAVASA	16
AVAAAAAVA	16
ATTTTTTMP	16
ATSGALVSA	16
ATSATATLA	16
ATPASAISS	16
ATGAAVTPA	16
ATAVPASAS	16
ATATAMVAA	16
ATATAAAAA	16
ATAATAATA	16
ASVASASSS	16
ASTAAASAS	16
ASSASPLSA	16
ASSASAVAA	16
ASPSATSSA	16
ASNAAAVAA	16
ASGASLASS	16
ASASTVSVA	16
ASAASSATA	16
ASAAAAVAS	16
AQSVAAALA	16
AMAAMATAA	16
ALGAAVTAA	16
ALGAASAAS	16
ALAVSPAAA	16
ALAAPALAA	16
AIASSASAA	16
AIAASARAA	16
AGSASSALA	16
AFSASAVAA	16
AFHAAAAAT	16
AEAAAAATA	16
ACGAGSVAA	16
AAVATAAAA	16
AATTTTTTM	16
AATPAGASA	16
AATAVGAAA	16
AATASPALA	16
AASVAGAAA	16
AASAAAATS	16
AAPATPTVA	16
AAPAAVASS	16
AANAAVAAT	16
AALAGAAAA	16
AAGVAAASA	16
AAGGAAAGA	16
AAGASSVSA	16
AAGAATFAA	16
AACAAAVSA	16
AAATAGVSP	16
AAASVAAAA	16
AAASAPVAS	16
AAAMAAAQA	16
AAAGPAVSA	16
AAAGATVAA	16
AAAAPVAMA	16
[truncated: 116,069 more rows]

## Sheet: Counts_per_ID
ID	Name	Length	<T-cell Rank>	Total count	Ratio	HD count	DRB1_0101	DRB1_0301	DRB1_0401	DRB1_0403	DRB1_0404	DRB1_0405	DRB1_0701	DRB1_0801	DRB1_0901	DRB1_1001	DRB1_1101	DRB1_1201	DRB1_1301	DRB1_1302	DRB1_1501	DRB3_0101	DRB3_0202	DRB3_0301	DRB4_0101	DRB4_0103	DRB5_0101	HLA-DQA10101-DQB10501	HLA-DQA10102-DQB10501	HLA-DQA10102-DQB10502	HLA-DQA10102-DQB10602	HLA-DQA10103-DQB10603	HLA-DQA10201-DQB10202	HLA-DQA10201-DQB10301	HLA-DQA10201-DQB10303	HLA-DQA10301-DQB10301	HLA-DQA10401-DQB10402	HLA-DQA10501-DQB10201	HLA-DQA10501-DQB10301
TGRH88_032760	HECT-domain (ubiquitin-transferase) domain-containing protein	17226	1	732	4.25	409	47	13	22	0	21	5	36	32	38	11	6	7	84	1	4	11	0	6	7	95	16	0	15	3	4	9	16	97	64	8	23	9	22
TGRH88_019860	putative type I fatty acid synthase	10021	0.913662	596	5.95	310	27	8	5	0	10	3	32	53	31	6	22	9	56	5	2	7	0	6	6	64	18	9	16	4	7	5	26	72	40	10	17	19	1
TGRH88_022110	HECT-domain (ubiquitin-transferase) domain-containing protein	12302	0.912747	683	5.55	347	27	7	16	2	15	17	12	30	32	6	9	3	86	4	4	15	1	2	1	94	32	3	4	0	5	5	8	64	96	4	37	25	17
TGRH88_029580	ATPase family associated with various cellular activities (AAA) subfamily protein	9029	0.767847	552	6.11	270	25	4	13	0	20	2	11	17	27	10	8	4	67	7	10	11	0	5	7	81	15	0	20	3	2	3	13	69	60	3	24	7	4
TGRH88_035380	unspecified product	9741	0.759446	481	4.94	240	35	5	24	0	19	12	34	11	24	5	2	2	36	7	8	11	2	7	4	44	10	1	5	2	9	8	8	64	62	4	7	4	5
TGRH88_034550	putative type I fatty acid synthase	8457	0.750162	476	5.63	247	20	6	7	0	4	3	19	28	2	18	6	6	56	7	7	1	1	0	2	44	25	0	1	5	20	4	21	53	26	9	34	27	14
TGRH88_082760	non-specific serine/threonine protein kinase	8429	0.742601	452	5.36	233	30	8	19	0	17	5	18	14	28	9	11	7	61	1	5	7	5	4	17	63	4	0	19	3	5	3	5	38	23	4	12	2	5
TGRH88_076210	unspecified product	10394	0.740731	544	5.23	284	18	6	4	0	16	3	18	17	9	4	11	1	79	6	9	14	2	5	15	86	33	3	1	2	4	1	9	74	42	8	3	7	34
TGRH88_011470	unspecified product	4514	0.732998	439	9.73	207	15	3	12	1	17	6	25	27	12	6	20	7	85	8	10	6	2	7	6	56	30	3	8	4	0	4	6	4	13	2	22	11	1
TGRH88_017550	unspecified product	8858	0.67903	475	5.36	254	19	2	23	0	15	8	26	28	23	10	3	1	71	6	7	15	0	2	0	79	20	2	5	3	1	5	10	27	26	7	11	9	11
TGRH88_015880	GCC2 and GCC3 domain-containing protein	7603	0.646096	399	5.25	185	11	6	14	0	9	6	23	11	15	10	4	5	22	6	4	5	4	4	2	25	6	3	4	2	5	13	8	80	69	2	6	5	10
TGRH88_011800	phosphatidylinositol 3- and 4-kinase	8911	0.641314	455	5.11	222	18	5	11	1	15	4	13	30	20	6	12	2	64	1	6	11	0	1	5	81	4	4	9	2	9	2	2	40	29	5	32	5	6
TGRH88_049480	dynein heavy chain family protein	4610	0.629947	341	7.4	174	30	14	16	0	21	8	17	19	14	11	8	7	41	0	9	11	1	0	7	28	10	2	10	2	1	2	10	10	9	0	9	10	4
TGRH88_056250	unspecified product	7450	0.590008	412	5.53	214	22	11	12	0	15	6	16	18	13	9	9	4	70	2	10	3	1	4	8	76	19	0	10	0	1	1	13	16	27	1	10	5	0
TGRH88_020420	HECT-domain (ubiquitin-transferase) domain-containing protein	8096	0.584799	351	4.34	181	14	2	11	0	6	3	9	21	19	7	7	11	34	1	3	1	4	5	5	41	6	5	7	3	2	4	17	39	25	1	10	5	23
TGRH88_044520	unspecified product	8635	0.577591	400	4.63	206	11	4	13	0	13	1	12	23	23	5	7	8	67	3	9	8	0	8	3	76	6	2	5	6	3	1	6	28	32	2	10	3	2
TGRH88_062390	unspecified product	11946	0.569976	384	3.21	214	20	6	29	0	16	5	24	26	13	4	9	5	51	2	6	2	5	0	4	36	8	0	3	4	1	3	4	49	28	0	12	1	8
TGRH88_054710	EF hand domain-containing protein	6367	0.569813	340	5.34	168	16	8	12	0	16	5	12	23	8	7	11	3	49	1	0	14	2	3	5	38	15	3	6	10	1	1	9	14	21	1	15	7	4
TGRH88_009200	unspecified product	8642	0.54343	339	3.92	152	22	14	9	0	12	6	11	17	19	3	2	8	47	1	5	6	1	2	7	37	8	2	10	1	3	6	3	30	27	1	8	4	7
TGRH88_063580	putative dynein heavy chain 2	4140	0.533095	286	6.91	122	15	6	14	0	13	5	14	11	18	14	12	0	35	4	5	9	0	2	10	30	6	5	3	4	1	0	17	9	6	1	4	11	2
TGRH88_082480	unspecified product	7354	0.529065	430	5.85	221	24	5	11	0	10	8	6	26	20	13	3	2	52	2	2	0	0	0	3	64	9	1	6	0	3	4	5	59	57	6	11	4	14
TGRH88_041660	dynein, axonemal, heavy chain 2 family protein	4496	0.52522	296	6.58	138	11	15	10	0	8	7	11	15	8	4	7	2	40	2	4	10	2	0	7	27	15	0	6	3	4	2	20	10	6	1	28	11	0
TGRH88_036950	unspecified product	7898	0.524647	375	4.75	195	21	8	8	1	8	7	15	14	13	2	9	2	54	2	8	3	1	1	3	66	6	0	6	4	3	6	7	30	45	1	6	7	8
TGRH88_056360	unspecified product	5565	0.511757	376	6.76	189	14	2	10	0	10	12	17	18	29	9	9	0	59	1	4	3	2	3	5	53	25	0	5	0	2	2	4	17	34	2	16	6	3
TGRH88_019540	dynein heavy chain	4974	0.501217	276	5.55	129	16	12	10	0	8	4	15	14	7	8	13	9	41	0	9	10	1	0	6	27	9	3	4	4	0	0	9	13	5	0	11	7	1
TGRH88_058000	unspecified product	5092	0.49957	355	6.97	187	20	3	6	0	11	9	10	14	15	7	9	4	66	5	3	0	3	2	5	67	15	0	3	5	3	0	12	19	22	1	15	0	1
TGRH88_074480	unspecified product	6668	0.493956	386	5.79	210	23	3	8	0	14	4	9	17	20	14	4	0	36	0	1	4	0	0	5	48	17	2	3	3	9	3	3	60	55	4	7	2	8
TGRH88_052760	unspecified product	8594	0.492445	370	4.31	216	12	7	7	0	6	2	16	19	10	5	7	0	62	2	0	9	4	3	3	47	22	2	4	0	3	5	4	53	40	4	5	3	4
TGRH88_025350	ATPase family associated with various cellular activities (AAA) domain-containing protein	4571	0.487403	278	6.08	155	15	7	12	0	7	3	10	11	11	6	7	2	41	4	12	3	0	2	4	16	7	3	7	0	0	2	24	13	18	3	15	13	0
TGRH88_080870	UBA/TS-N domain-containing protein	7138	0.474594	334	4.68	184	12	1	8	2	10	5	18	15	7	7	11	4	51	0	4	3	0	0	2	48	15	4	1	2	2	7	0	27	44	0	14	3	7
TGRH88_033470	unspecified product	4950	0.47378	286	5.78	149	15	3	13	0	10	4	17	24	10	9	5	1	29	1	4	12	5	2	0	26	17	0	3	1	0	1	14	23	13	5	9	3	7
TGRH88_047890	phosphatidylinositol 3- and 4-kinase	6742	0.471957	294	4.36	146	14	5	6	0	10	3	5	13	15	12	10	1	33	1	3	6	2	0	2	38	7	2	13	7	1	5	3	32	20	5	7	2	11
TGRH88_034170	unspecified product	2584	0.462257	284	10.99	150	12	6	6	0	7	10	6	23	10	3	14	4	50	2	4	2	3	7	4	55	13	0	4	4	0	1	10	5	4	0	9	4	2
TGRH88_037670	unspecified product	3706	0.448381	278	7.5	131	9	4	4	0	14	0	17	8	9	4	3	5	29	2	2	10	0	2	2	29	11	4	6	0	1	9	5	27	37	4	11	7	3
TGRH88_033950	unspecified product	5820	0.447756	312	5.36	167	22	2	4	0	9	2	4	9	14	10	6	2	45	2	7	2	2	2	8	48	4	2	6	4	0	4	1	32	42	3	11	3	0
TGRH88_042780	RAP domain-containing protein	5231	0.44749	326	6.23	158	10	1	4	0	18	5	4	20	7	4	6	5	62	4	3	0	2	4	7	63	4	0	9	1	1	2	8	28	30	3	9	0	2
TGRH88_075130	ATPase family associated with various cellular activities (AAA) domain-containing protein	4895	0.445124	305	6.23	152	8	2	10	0	7	4	12	16	6	11	7	3	43	1	2	14	0	0	0	29	29	1	4	0	7	0	12	27	16	2	15	15	2
TGRH88_055170	putative target of rapamycin (TOR)	4882	0.432153	309	6.33	148	11	3	7	0	10	1	15	20	8	2	8	4	53	4	6	9	2	2	2	58	19	1	3	0	2	2	4	19	14	0	15	5	0
TGRH88_002520	unspecified product	3869	0.431406	299	7.73	163	20	1	11	0	6	2	6	19	16	6	8	3	25	4	5	5	0	6	3	24	1	0	6	0	1	4	1	49	51	2	8	3	3
TGRH88_033240	unspecified product	6036	0.4285	318	5.27	183	18	0	8	0	10	12	19	19	4	10	8	3	46	0	2	1	0	0	4	44	11	3	2	2	1	0	5	32	31	5	3	12	3
TGRH88_069500	dynein heavy chain family protein	4293	0.426635	227	5.29	106	16	7	8	0	7	9	20	10	7	6	1	1	19	3	1	12	0	0	3	7	13	1	3	8	3	0	25	18	8	4	2	5	0
TGRH88_050540	unspecified product	3738	0.425179	304	8.13	147	17	1	3	0	8	4	9	6	18	2	4	1	26	1	1	6	0	0	7	35	4	0	9	8	8	4	6	48	46	4	15	3	0
TGRH88_027220	FATC domain-containing protein	6047	0.424929	264	4.37	135	13	2	8	0	8	4	22	10	11	5	4	0	28	2	3	7	2	3	4	29	9	2	5	6	0	1	8	22	25	4	9	0	8
TGRH88_039910	unspecified product	4050	0.423343	275	6.79	138	20	10	10	0	5	7	7	7	21	15	6	0	30	1	6	3	0	0	6	42	16	2	1	0	5	2	6	16	15	0	13	2	1
TGRH88_047730	unspecified product	4536	0.420802	290	6.39	150	12	5	9	0	9	0	13	17	12	2	2	4	55	3	5	6	0	3	2	62	5	3	4	2	1	7	10	16	10	0	5	2	4
TGRH88_083700	unspecified product	5798	0.42003	489	8.43	306	3	0	0	0	1	0	0	64	2	0	27	10	125	0	0	0	0	0	0	165	0	0	0	0	0	0	0	91	0	0	1	0	0
TGRH88_024540	unspecified product	4983	0.41724	308	6.18	161	10	3	5	0	11	2	10	18	13	9	9	3	56	0	0	6	0	0	2	53	9	1	6	6	0	3	2	30	13	5	11	9	3
TGRH88_056680	unspecified product	2978	0.417074	255	8.56	126	7	8	7	0	7	3	9	14	14	0	7	0	19	3	3	13	0	3	1	21	1	0	3	0	6	4	9	32	31	3	13	6	8
TGRH88_015520	unspecified product	5394	0.410872	273	5.06	144	9	10	3	0	6	0	10	16	5	6	4	3	34	2	3	8	2	3	3	39	21	0	7	2	1	3	5	27	22	2	8	3	6
TGRH88_065680	1,3-beta-glucan synthase component protein	2795	0.410582	226	8.09	117	9	2	7	1	8	2	7	17	5	2	7	3	38	4	4	5	3	8	6	37	4	2	0	4	0	3	4	16	12	1	2	1	2
TGRH88_075740	putative GCN1	3416	0.405943	250	7.32	124	13	3	5	0	11	2	17	2	15	3	5	5	23	1	2	1	2	3	1	22	5	0	16	0	0	2	10	25	32	2	2	10	10
TGRH88_052580	unspecified product	5639	0.403709	293	5.2	126	15	2	9	0	10	9	5	6	21	15	4	0	21	0	3	7	0	0	3	32	11	2	4	0	0	0	4	45	43	2	10	6	4
TGRH88_081980	unspecified product	4668	0.401446	271	5.81	148	11	2	8	0	10	8	8	13	15	10	13	0	26	4	3	1	2	2	1	21	5	0	4	0	0	2	1	40	36	0	15	2	8
TGRH88_023070	GCC2 and GCC3 domain-containing protein	5665	0.396595	295	5.21	156	9	3	6	0	3	4	11	15	7	1	4	2	29	0	2	10	1	3	0	31	12	2	0	0	2	1	6	62	30	15	16	0	8
TGRH88_034390	unspecified product	4815	0.393191	229	4.76	111	3	3	3	1	18	6	6	17	11	7	3	0	20	0	6	4	0	2	4	25	3	1	7	4	0	6	3	30	20	3	7	3	3
TGRH88_021300	putative glutamic acid-rcih protein	4954	0.391278	294	5.93	142	19	2	12	0	4	1	6	15	14	8	3	4	29	0	7	1	0	0	0	39	4	0	1	1	4	4	4	42	32	9	9	10	10
TGRH88_055970	EF hand domain-containing protein	3700	0.391013	213	5.76	120	15	4	5	0	5	3	9	4	8	4	6	4	35	4	4	15	1	1	7	30	3	4	1	3	0	0	9	6	12	0	2	1	8
TGRH88_043710	rhoptry neck protein RON3	1958	0.386516	226	11.54	117	5	6	7	0	10	5	18	24	9	2	9	6	37	1	4	8	2	4	2	34	6	0	4	0	0	0	7	4	6	1	3	2	0
TGRH88_011000	ribonuclease type III Dicer	4468	0.381063	253	5.66	132	6	10	8	0	8	12	5	31	4	5	7	8	48	0	2	7	2	0	1	49	9	0	1	2	1	0	1	8	8	0	5	2	3
TGRH88_015380	myosin head (motor domain) domain-containing protein	2484	0.378417	251	10.1	136	11	1	8	1	10	5	5	31	5	5	8	9	41	0	0	2	1	1	4	59	6	2	3	2	3	2	5	6	12	0	2	1	0
TGRH88_068170	unspecified product	2664	0.371633	171	6.42	77	17	6	7	0	7	1	15	7	10	6	2	3	8	3	1	7	2	2	0	7	5	3	5	7	5	3	1	13	4	1	5	5	3
TGRH88_033150	ATG C terminal domain-containing protein	7438	0.365269	261	3.51	135	10	4	3	0	11	4	9	13	14	5	6	1	40	1	0	3	0	2	3	35	10	4	4	2	2	1	3	22	25	1	16	1	6
TGRH88_018110	RNA pseudouridine synthase superfamily protein	6535	0.36434	255	3.9	132	16	0	5	0	4	4	9	15	8	0	5	6	33	2	2	5	1	0	6	30	3	2	2	2	1	0	5	30	25	5	16	4	9
TGRH88_003990	guanylyl cyclase	4367	0.362904	237	5.43	147	4	1	4	0	5	4	14	14	4	2	6	5	46	1	5	5	2	2	1	42	8	4	2	7	1	1	7	20	15	0	1	4	0
TGRH88_058840	acetyl-coA carboxylase ACC2	3400	0.357441	188	5.53	97	1	3	3	0	2	5	2	10	8	5	5	3	23	2	6	8	2	3	3	22	2	2	0	5	3	1	7	15	11	1	9	16	0
TGRH88_080720	unspecified product	4328	0.356681	235	5.43	126	6	4	3	0	7	0	11	11	17	4	5	2	35	3	3	2	2	0	6	32	0	0	2	6	7	2	1	23	24	0	4	6	7
TGRH88_012960	unspecified product	2983	0.351589	210	7.04	110	10	5	9	0	6	3	19	15	16	6	5	6	37	3	1	10	1	0	1	29	1	1	1	2	0	2	1	9	4	2	2	1	2
TGRH88_017800	putative dynein gamma chain, flagellar outer arm	3124	0.350656	186	5.95	79	13	6	4	0	12	6	9	6	3	6	4	8	21	0	2	7	1	0	4	19	0	1	2	6	0	0	12	16	11	0	3	2	2
TGRH88_040270	bromodomain-containing protein	2973	0.349919	211	7.1	103	11	5	12	1	6	5	6	17	6	2	6	0	24	0	3	5	0	0	9	19	17	5	1	1	1	1	3	11	17	2	11	1	3
TGRH88_029160	myosin H	1513	0.343526	200	13.22	76	9	1	7	0	3	7	4	8	7	9	5	4	37	2	10	4	2	2	4	32	13	0	2	4	0	1	2	2	15	4	0	0	0
TGRH88_019310	unspecified product	1665	0.341356	217	13.03	123	7	2	8	0	8	3	16	19	5	8	4	0	47	0	3	2	1	0	2	27	10	7	0	2	2	1	6	5	11	4	4	0	3
TGRH88_041010	unspecified product	5651	0.340998	274	4.85	151	14	0	7	0	5	8	14	14	23	3	4	2	44	1	6	0	0	0	6	43	18	0	5	2	3	2	1	27	21	0	1	0	0
TGRH88_076040	pre-mRNA processing splicing factor PRP8	2538	0.339415	180	7.09	83	3	2	6	0	5	0	10	18	6	3	2	6	39	3	1	7	4	4	3	35	0	5	0	3	0	0	7	1	1	0	2	4	0
TGRH88_047860	Sec7 domain-containing protein	3547	0.339307	201	5.67	99	12	0	11	0	11	6	11	3	8	12	2	3	14	0	3	3	0	2	1	10	4	0	5	2	11	0	1	19	31	1	3	3	9
TGRH88_024440	WD domain, G-beta repeat-containing protein	3089	0.337131	173	5.6	101	11	0	6	2	7	4	11	5	7	3	2	4	7	2	4	4	1	2	2	12	0	4	5	2	0	1	1	30	28	1	2	3	0
TGRH88_047400	unspecified product	3769	0.334087	263	6.98	154	13	1	6	0	13	7	9	20	15	1	9	2	36	0	1	2	0	0	2	46	11	2	3	2	0	0	2	27	16	0	13	0	4
TGRH88_029440	unspecified product	3911	0.33334	188	4.81	94	4	2	7	0	5	3	3	4	9	3	3	0	26	11	2	0	0	5	2	20	5	0	5	5	4	0	9	14	15	3	9	9	1
TGRH88_021520	RNA-directed DNA polymerase	4630	0.332457	292	6.31	169	13	2	7	0	7	1	12	25	6	4	8	6	73	0	4	0	0	0	3	57	15	2	2	0	0	0	5	18	15	0	2	4	1
TGRH88_004610	PLU-1 family protein	8088	0.326754	255	3.15	119	12	5	3	0	9	2	4	12	10	8	3	3	48	1	2	4	0	0	5	38	5	0	0	1	1	2	1	31	21	7	8	1	8
TGRH88_035880	dynein heavy chain family protein	3234	0.32672	175	5.41	80	9	7	7	0	8	5	6	9	4	6	4	1	31	1	5	7	2	0	6	17	10	3	2	0	0	0	11	0	5	1	4	4	0
TGRH88_062420	unspecified product	4862	0.325005	234	4.81	142	10	1	0	0	7	4	11	11	16	1	5	1	33	0	1	0	0	0	7	27	8	4	7	3	2	0	5	25	26	5	12	2	0
TGRH88_015480	CCR4-Not complex component, Not1 protein	2562	0.321409	160	6.25	74	8	6	0	0	10	1	14	5	4	5	4	2	15	2	1	4	2	4	0	12	7	0	6	5	1	4	1	6	13	5	6	1	6
TGRH88_000360	acetyl-CoA carboxylase ACC1	2600	0.320392	169	6.5	91	8	9	5	0	6	8	3	12	5	8	2	1	26	4	7	9	2	2	2	31	1	0	0	0	0	0	3	6	1	0	3	0	5
TGRH88_063560	putative activating signal cointegrator 1 complex subunit 3	2809	0.318685	218	7.76	125	14	6	8	0	10	2	9	15	9	7	2	4	31	0	1	3	0	0	2	36	7	0	3	1	1	3	6	14	13	2	5	4	0
TGRH88_025790	unspecified product	5363	0.318653	273	5.09	145	17	2	2	0	6	4	7	14	16	3	4	0	39	0	2	5	0	0	2	52	5	0	4	2	1	5	4	44	26	2	2	2	1
TGRH88_035820	leucine rich repeat-containing protein	4580	0.318097	220	4.8	98	15	6	8	0	9	9	9	11	14	4	4	0	35	2	2	1	0	2	2	39	3	1	5	0	0	0	8	7	14	0	8	2	0
TGRH88_013740	unspecified product	6073	0.318005	229	3.77	119	4	7	8	0	12	2	4	12	12	1	6	1	36	2	3	4	1	0	2	31	6	0	5	0	2	1	5	30	17	2	5	0	8
TGRH88_008790	sushi domain (scr repeat) domain-containing protein	4001	0.317079	189	4.72	81	15	5	5	0	4	2	3	4	10	4	3	0	10	2	0	6	2	2	2	7	7	0	6	6	1	0	4	28	28	4	4	3	12
TGRH88_033500	toxolysin TLN4	2432	0.314404	194	7.98	95	4	0	1	0	1	1	3	1	4	4	0	2	11	0	5	2	0	4	2	8	0	3	0	4	2	8	4	49	34	1	9	8	19
TGRH88_050950	rhoptry neck protein RON5	1702	0.313719	163	9.58	89	10	6	11	0	1	0	4	7	7	5	1	2	24	0	2	3	2	0	2	16	5	5	4	8	0	0	10	6	9	5	6	2	0
TGRH88_012600	zinc finger, C3HC4 type (RING finger) domain-containing protein	3868	0.311892	214	5.53	105	20	4	9	0	7	3	6	8	8	10	6	5	37	0	8	0	0	0	0	28	6	1	5	0	1	0	7	15	15	2	2	0	1
TGRH88_079550	unspecified product	4617	0.310381	193	4.18	97	11	4	3	1	9	0	6	9	16	6	1	2	22	0	0	6	0	2	6	20	7	2	5	0	3	0	1	28	13	4	4	2	0
TGRH88_059220	unspecified product	3282	0.309847	225	6.86	129	12	0	4	0	6	4	12	10	6	6	4	1	43	2	4	6	2	0	1	29	12	1	2	0	2	0	0	19	21	2	4	5	5
TGRH88_033440	formin FRM2	4709	0.30924	224	4.76	124	3	2	8	0	6	2	5	10	5	4	6	2	25	4	1	3	0	4	3	30	5	0	2	2	0	1	0	46	25	5	2	2	11
TGRH88_044840	pre-rRNA processing protein	2871	0.307651	211	7.35	121	13	4	2	0	6	2	14	7	4	1	6	0	32	4	1	3	2	5	2	34	7	0	2	0	1	0	0	24	14	2	5	5	9
TGRH88_086530	putative RNA polymerase C1	565	0.303303	111	19.65	53	8	0	7	2	5	4	12	0	4	3	2	5	20	3	14	0	3	4	0	10	3	0	1	0	0	0	0	0	0	0	0	1	0
TGRH88_078040	unspecified product	3906	0.302464	317	8.12	203	14	3	7	0	3	5	9	23	12	2	2	1	93	0	3	0	0	0	4	94	11	0	0	0	3	0	0	9	11	1	4	1	2
TGRH88_001520	putative glycogen synthase	3004	0.300659	195	6.49	100	23	0	6	0	5	0	4	6	6	6	4	3	24	2	2	5	2	2	0	20	3	0	0	5	0	1	4	27	18	3	7	2	5
TGRH88_045380	unspecified product	3657	0.300281	195	5.33	89	5	5	2	0	3	0	10	2	14	0	3	1	16	3	3	5	1	2	3	19	1	0	2	0	0	3	5	30	27	4	11	8	7
TGRH88_022610	putative ABC transporter	3594	0.297946	194	5.4	95	15	7	4	1	8	2	7	12	5	0	2	4	28	0	5	2	1	0	4	26	10	0	4	0	2	1	2	16	18	7	1	0	0
TGRH88_029650	unspecified product	3145	0.297172	172	5.47	80	21	3	5	1	4	3	6	7	11	7	0	0	17	2	4	7	0	2	2	11	11	1	1	2	3	0	1	14	15	4	4	0	3
TGRH88_040200	unspecified product	2379	0.296151	184	7.73	91	10	2	9	0	7	3	23	7	9	1	3	0	22	0	4	4	2	0	8	23	5	0	2	0	0	0	2	9	6	4	12	4	3
TGRH88_068220	peptidase family c50 protein	6614	0.295863	237	3.58	122	20	0	10	0	12	5	7	10	0	1	5	2	50	0	0	4	1	0	2	40	9	0	3	0	0	0	7	17	12	2	6	8	4
TGRH88_031290	regulator of chromosome condensation (RCC1) repeat-containing protein	2898	0.294795	184	6.35	87	11	2	9	0	5	0	13	10	20	4	5	0	14	3	3	4	3	2	0	17	6	0	1	0	0	0	3	14	20	2	4	6	3
TGRH88_046240	unspecified product	3700	0.294503	210	5.68	115	18	1	2	0	7	9	6	3	12	3	6	1	23	0	3	2	0	1	1	24	8	0	2	0	3	0	4	20	21	2	19	7	2
TGRH88_044090	CPSF A subunit region protein	2847	0.294218	168	5.9	81	18	3	5	1	7	4	5	7	10	6	2	3	7	3	5	3	0	2	0	10	4	0	1	0	0	0	5	13	29	1	1	5	8
TGRH88_066960	unspecified product	6086	0.293864	217	3.57	89	5	1	7	0	7	0	2	10	5	8	7	1	22	1	2	3	1	2	3	27	2	2	2	3	0	0	4	37	39	3	3	2	6
TGRH88_019440	DEAD/DEAH box helicase domain-containing protein	2434	0.292526	175	7.19	84	8	1	2	0	6	3	2	7	6	9	4	4	28	0	1	2	0	0	8	31	0	2	8	5	0	0	4	9	7	1	7	10	0
TGRH88_082180	unspecified product	5224	0.291658	237	4.54	112	13	2	3	0	6	3	5	15	11	4	7	0	41	2	1	3	0	1	5	44	4	2	1	0	0	0	3	28	17	1	6	6	3
TGRH88_001780	MORN repeat-containing protein	3471	0.289279	169	4.87	84	16	8	5	0	1	2	7	5	17	6	4	0	15	1	1	3	0	0	1	16	6	3	1	0	1	4	10	12	7	4	4	7	2
TGRH88_047020	unspecified product	3648	0.288859	221	6.06	126	4	4	5	0	4	7	15	11	12	0	2	1	27	0	2	2	0	1	4	34	9	0	4	0	2	0	6	31	20	7	1	0	6
TGRH88_004480	unspecified product	4852	0.288024	195	4.02	98	16	2	4	0	11	2	13	3	9	3	3	4	22	0	1	1	0	0	3	23	4	3	1	4	2	3	2	18	29	0	4	4	1
TGRH88_013770	unspecified product	3519	0.282882	167	4.75	80	5	2	1	0	8	2	19	2	8	0	3	0	19	4	3	6	1	1	2	23	2	2	8	3	1	1	6	22	8	0	4	1	0
TGRH88_051880	putative anonymous antigen-1	2639	0.282866	166	6.29	83	10	3	4	0	7	0	3	7	6	4	3	2	15	0	2	0	0	4	1	13	5	0	9	6	1	0	13	17	11	2	15	3	0
TGRH88_037640	phosphofructokinase domain-containing protein	3567	0.281922	197	5.52	104	6	2	5	0	1	1	3	9	3	4	3	1	17	0	3	6	0	3	4	23	11	0	2	1	3	0	3	22	29	9	9	5	9
TGRH88_002760	unspecified product	2279	0.281673	214	9.39	115	9	8	6	0	6	2	10	22	7	0	4	2	43	1	1	3	0	0	2	35	6	2	1	1	2	0	4	14	14	0	6	3	0
TGRH88_080280	unspecified product	5446	0.280947	232	4.26	132	12	4	4	0	7	2	10	20	7	2	4	3	30	1	2	2	1	0	2	31	7	1	0	0	0	3	2	26	47	0	0	0	2
TGRH88_046380	histone lysine methyltransferase SET1	7565	0.28075	242	3.2	125	8	3	2	0	1	2	2	13	8	3	12	1	38	0	0	3	1	2	3	35	9	1	3	0	1	0	6	38	35	2	4	0	6
TGRH88_024060	unspecified product	4975	0.280479	193	3.88	97	10	2	3	0	14	5	6	8	11	2	5	4	24	0	2	0	0	0	4	26	6	0	7	3	4	0	2	23	13	0	6	3	0
TGRH88_031580	unspecified product	6055	0.279972	219	3.62	125	14	1	3	1	5	1	13	12	7	4	4	1	36	0	4	4	0	0	1	43	3	2	1	0	0	0	0	14	25	3	9	4	4
TGRH88_020460	zinc finger in N-recognin protein	4439	0.279462	221	4.98	112	7	4	3	0	5	3	6	15	3	5	6	0	30	0	2	4	0	0	1	44	7	2	0	0	0	4	1	22	17	1	24	3	2
TGRH88_018380	unspecified product	2746	0.276704	176	6.41	85	9	1	4	0	7	4	6	4	6	3	1	2	19	0	3	4	0	4	1	30	10	1	4	0	2	6	2	17	11	0	7	7	1
TGRH88_063960	zinc finger (CCCH type) motif-containing protein	3460	0.274557	178	5.14	82	8	0	3	0	5	3	12	6	8	0	2	0	17	0	3	0	2	2	2	14	1	2	0	2	3	0	7	25	22	8	11	6	4
TGRH88_065620	unspecified product	5652	0.274073	204	3.61	98	12	2	9	0	6	5	2	15	9	0	3	2	40	0	2	3	2	0	2	36	11	0	0	4	0	3	3	8	11	0	8	2	4
TGRH88_053840	unspecified product	2174	0.273995	121	5.57	61	6	0	3	0	6	1	7	2	9	2	3	0	13	7	2	6	4	5	1	8	3	0	1	2	0	0	2	7	1	0	11	9	0
TGRH88_036030	unspecified product	1915	0.272826	183	9.56	92	3	5	4	0	6	2	0	11	5	2	6	6	37	1	5	3	0	0	2	36	7	1	2	5	3	0	1	14	8	0	7	0	1
TGRH88_027640	DNA-directed RNA polymerase I RPA1	2782	0.270738	155	5.57	76	9	5	9	0	2	0	5	14	18	9	6	5	20	5	3	1	1	2	0	24	0	0	0	0	2	0	2	5	4	2	2	0	0
TGRH88_012340	putative rhoptry neck protein	1167	0.270696	175	15	101	16	0	3	0	0	3	7	11	6	4	4	1	29	1	2	5	2	3	2	29	11	2	0	2	0	0	3	8	12	2	6	1	0
TGRH88_071040	unspecified product	3039	0.27065	159	5.23	79	9	1	2	0	0	2	3	11	8	0	5	1	23	0	7	3	3	0	2	24	4	2	1	14	0	0	3	6	18	3	0	1	3
TGRH88_026240	unspecified product	2876	0.27051	180	6.26	109	7	3	5	0	4	4	4	6	6	0	0	1	19	1	2	4	0	0	1	21	4	2	1	4	3	2	5	23	23	3	11	9	2
TGRH88_001490	leucine rich repeat-containing protein	1873	0.270252	162	8.65	75	8	5	2	0	6	4	2	16	6	3	13	3	19	0	0	3	0	0	7	25	5	0	5	2	5	0	6	7	4	0	1	5	0
TGRH88_079020	AP2 domain transcription factor AP2VIII-4	3417	0.269276	193	5.65	94	10	0	7	0	5	4	6	8	19	4	3	1	13	0	0	9	0	0	2	7	7	0	1	0	0	0	7	27	32	2	17	0	2
TGRH88_078250	WD domain, G-beta repeat-containing protein	3633	0.26862	170	4.68	79	8	9	2	0	7	4	0	3	7	3	2	5	16	0	1	1	1	3	6	22	3	0	3	0	0	0	2	24	25	1	1	2	9
TGRH88_026180	unspecified product	3222	0.268166	210	6.52	109	7	2	3	0	8	1	1	11	6	5	1	2	36	0	2	2	0	0	0	40	3	2	3	2	3	3	3	31	15	0	9	7	2
TGRH88_042150	PAN domain-containing protein	5299	0.266465	178	3.36	93	6	0	2	0	8	0	5	13	3	2	4	0	14	4	3	15	0	0	1	15	5	0	0	0	1	3	2	36	19	6	1	1	9
TGRH88_019750	unspecified product	3421	0.265138	189	5.52	99	6	2	2	0	5	2	16	8	9	3	4	3	33	0	1	3	0	0	1	33	3	0	5	6	0	2	0	15	13	2	1	9	2
TGRH88_053580	RPAP1 family protein	3059	0.264983	177	5.79	90	6	2	5	0	3	2	17	6	4	4	0	4	28	0	3	5	1	0	6	27	3	0	2	0	1	6	0	16	20	1	5	0	0
TGRH88_055190	unspecified product	3413	0.263304	157	4.6	80	10	2	7	0	7	2	11	8	5	4	1	1	15	1	7	3	0	0	5	15	2	0	0	5	1	0	4	11	9	0	11	5	5
TGRH88_072810	phosphatidylinositol-4-phosphate 5-Kinase	4154	0.262641	195	4.69	92	9	1	13	0	9	7	4	7	11	5	4	1	15	0	1	0	0	0	1	21	4	0	4	1	1	4	1	32	32	0	2	3	2
TGRH88_014260	unspecified product	3371	0.261339	167	4.95	86	5	0	2	0	12	1	15	8	3	5	3	4	26	2	5	1	0	0	2	13	14	0	3	0	3	0	0	14	6	10	3	0	7
TGRH88_029150	protamine P1 protein	3825	0.261196	172	4.5	90	14	0	6	0	3	3	7	2	34	0	0	9	21	0	0	0	0	0	2	18	4	2	1	1	0	5	1	15	14	0	7	3	0
TGRH88_078540	putative dynein heavy chain	2299	0.260465	159	6.92	71	10	3	3	0	4	6	12	4	4	6	2	0	23	2	1	1	1	2	5	15	17	0	2	3	0	3	2	10	8	0	7	3	0
TGRH88_031800	ion channel protein	2540	0.259832	150	5.91	82	2	2	4	0	4	1	8	6	8	0	0	1	24	5	4	6	0	5	4	25	8	2	1	3	0	2	1	8	10	0	3	1	2
TGRH88_043160	putative activating signal cointegrator 1 complex subunit 3 family 1 ASCC3L1	2207	0.259417	134	6.07	70	5	6	3	0	5	3	3	12	8	4	6	9	17	0	3	2	0	0	3	13	0	0	9	0	4	2	4	8	5	0	0	0	0
TGRH88_012690	HEAT repeat-containing protein	3443	0.259023	176	5.11	93	5	0	4	0	13	0	9	9	8	3	10	2	21	0	4	1	0	0	2	25	2	0	6	0	7	2	2	25	6	2	4	0	4
TGRH88_003180	unspecified product	3218	0.25844	222	6.9	119	6	2	0	0	6	2	8	11	12	2	5	0	36	2	1	0	1	1	1	35	6	0	3	0	3	1	2	33	33	4	3	0	3
TGRH88_086510	RNA polymerase B	1052	0.25823	103	9.79	50	4	2	13	0	3	7	1	2	2	3	2	7	12	3	16	0	2	1	3	6	10	0	0	0	2	0	2	0	0	0	0	0	0
TGRH88_070210	tetratricopeptide repeat-containing protein	3331	0.256663	184	5.52	91	8	5	1	0	6	2	3	9	10	1	4	2	20	0	2	3	0	0	0	26	8	2	1	2	1	2	1	26	18	5	1	8	7
TGRH88_035700	zinc finger in N-recognin protein	5382	0.255873	181	3.36	103	2	2	2	0	3	1	3	10	4	1	1	0	32	0	0	1	0	2	4	30	1	8	1	2	0	2	7	24	19	4	9	2	4
TGRH88_033040	HEAT repeat-containing protein	4124	0.255638	166	4.03	88	12	1	4	0	4	6	12	5	14	6	0	2	30	0	1	2	2	0	4	14	3	1	4	0	0	0	1	13	14	4	4	2	1
TGRH88_034250	transporter, cation channel family protein	1930	0.254533	144	7.46	70	6	4	5	0	5	1	7	14	7	3	7	3	23	1	4	9	0	0	2	19	2	2	2	0	0	1	6	4	2	0	2	3	0
TGRH88_029870	DEAD/DEAH box helicase domain-containing protein	4375	0.254035	191	4.37	101	6	2	2	0	4	3	9	6	16	2	4	1	28	1	0	2	0	2	1	38	21	2	8	0	1	1	5	8	10	0	6	2	0
TGRH88_011170	Sec7 domain-containing protein	3987	0.253455	161	4.04	78	4	0	3	0	7	3	6	5	6	6	3	1	25	0	5	3	1	0	2	20	10	2	3	4	0	1	0	16	7	1	7	9	1
TGRH88_015850	HECT-domain (ubiquitin-transferase) domain-containing protein	4151	0.252609	180	4.34	86	11	0	6	0	7	2	13	8	7	3	1	0	18	0	2	5	0	0	0	19	4	0	3	1	0	4	7	22	17	4	13	3	0
TGRH88_076320	Sec7 domain-containing protein	3238	0.252489	149	4.6	64	8	5	1	0	14	5	5	4	8	2	1	1	22	0	1	4	0	1	3	14	2	1	7	0	0	3	2	10	12	1	6	1	5
TGRH88_020510	putative histone lysine methyltransferase, SET	5175	0.252284	190	3.67	104	1	7	4	0	3	3	6	10	8	0	4	3	29	0	3	0	0	0	0	26	6	0	3	0	5	2	4	26	19	5	8	4	1
TGRH88_005740	HECT-domain (ubiquitin-transferase) domain-containing protein	1709	0.252268	118	6.9	55	5	3	4	1	7	3	4	1	6	1	1	2	13	0	3	0	3	0	6	13	2	3	4	5	0	0	3	6	16	0	1	0	2
TGRH88_029330	unspecified product	3144	0.252074	193	6.14	96	4	4	0	0	4	1	4	13	15	0	1	7	44	0	4	0	0	2	0	38	3	2	5	0	1	0	5	12	14	0	5	4	1
TGRH88_031510	unspecified product	2134	0.251433	162	7.59	77	2	6	8	0	3	5	6	12	4	5	3	1	26	2	4	2	0	0	1	27	10	2	1	3	0	0	7	7	7	0	8	0	0
TGRH88_026220	unspecified product	1658	0.251301	175	10.55	91	13	0	8	1	6	4	10	10	13	2	3	1	17	1	4	0	0	0	0	18	6	0	6	0	1	0	2	28	17	1	1	0	2
TGRH88_033580	formin FRM1	5011	0.250725	173	3.45	96	8	8	3	0	3	4	0	20	14	1	5	2	28	0	0	1	2	0	2	29	7	1	2	1	0	1	10	5	12	0	3	1	0
TGRH88_048580	transcription elongation factor SPT6	3276	0.250629	138	4.21	51	4	0	2	0	6	1	2	7	4	0	4	3	17	2	2	0	4	0	3	12	9	3	0	6	0	5	2	17	11	0	10	0	2
TGRH88_022930	unspecified product	1628	0.24959	120	7.37	53	8	0	2	1	6	5	5	3	3	0	2	0	11	0	5	2	1	0	5	15	4	5	6	1	1	2	4	5	10	2	2	1	3
TGRH88_027280	unspecified product	4211	0.249447	193	4.58	98	2	1	6	0	5	5	5	14	6	2	4	2	37	2	2	2	0	0	0	26	6	1	2	2	1	1	6	22	18	0	4	4	5
TGRH88_051000	WD domain, G-beta repeat-containing protein	4667	0.248994	161	3.45	63	5	3	3	0	9	1	4	10	8	4	5	1	14	0	5	7	1	0	0	9	2	0	3	4	0	0	1	18	31	1	7	0	5
TGRH88_070070	HEAT repeat-containing protein	2376	0.247919	142	5.98	76	5	2	3	0	6	1	8	4	2	2	0	3	21	0	1	3	2	1	2	19	5	4	3	2	0	2	5	4	15	0	17	0	0
TGRH88_043240	sushi domain (scr repeat) domain-containing protein	4762	0.247455	147	3.09	58	10	4	3	0	5	4	5	0	5	8	3	1	12	0	2	4	0	0	1	20	3	3	3	2	0	1	2	19	9	5	3	2	8
TGRH88_042510	transporter, small conductance mechanosensitive ion channel (MscS) family protein	1876	0.247106	140	7.46	66	3	3	8	1	4	4	7	4	4	0	5	1	16	3	2	5	1	3	2	21	0	0	0	2	1	0	1	18	15	0	1	0	5
TGRH88_050090	unspecified product	2029	0.246319	140	6.9	78	10	5	4	0	5	2	3	4	2	8	3	1	14	2	2	6	0	0	1	15	1	2	2	0	0	2	7	18	11	1	3	4	2
TGRH88_019490	unspecified product	1462	0.243456	160	10.94	79	12	3	5	0	4	4	17	6	8	5	2	4	20	0	3	1	1	2	1	27	19	0	0	0	0	0	0	7	2	2	5	0	0
TGRH88_032850	HEAT repeat-containing protein	3381	0.243379	177	5.24	96	12	2	3	0	6	5	9	12	11	1	4	3	31	0	1	6	0	0	1	32	0	0	5	0	0	2	1	14	7	1	8	0	0
TGRH88_045370	unspecified product	3247	0.242938	161	4.96	84	10	3	5	0	6	4	5	4	8	2	3	2	24	2	0	0	1	1	3	31	3	3	1	0	1	1	3	15	9	2	2	0	7
TGRH88_086470	putative chaperone clp	754	0.242736	83	11.01	37	4	2	5	0	1	2	9	2	0	0	5	8	9	6	7	2	5	3	0	2	10	0	1	0	0	0	0	0	0	0	0	0	0
TGRH88_077430	unspecified product	3809	0.242105	208	5.46	131	5	1	6	0	6	3	15	13	12	3	2	2	46	0	0	1	0	0	0	55	0	0	0	1	1	3	6	8	11	0	3	3	2
TGRH88_069420	kringle domain-containing protein	3133	0.237695	148	4.72	68	4	0	3	0	2	3	2	10	2	4	6	0	18	0	3	10	0	3	2	11	7	0	5	4	0	1	11	20	17	0	0	0	0
TGRH88_062030	unspecified product	2134	0.236628	131	6.14	79	5	0	3	0	6	2	8	8	3	5	1	3	20	0	3	4	2	2	1	14	2	2	4	2	0	0	0	10	9	2	9	0	1
TGRH88_065010	myosin F	1953	0.236349	148	7.58	75	3	2	7	0	5	3	7	6	5	2	3	0	21	3	2	7	1	2	4	19	11	0	3	0	1	0	4	9	16	1	0	0	1
TGRH88_012770	DNA polymerase family B protein	3547	0.236275	180	5.07	116	8	3	3	0	5	0	4	14	11	0	7	7	27	0	2	2	0	2	1	32	6	0	0	0	1	2	0	15	20	0	2	0	6
TGRH88_006600	unspecified product	2072	0.235538	165	7.96	84	8	3	5	0	3	3	9	6	11	2	5	3	15	0	0	4	0	1	0	16	11	0	3	1	0	3	0	14	26	0	7	0	6
TGRH88_042680	unspecified product	4625	0.235041	157	3.39	84	8	1	3	0	2	5	0	8	7	2	3	3	8	0	5	4	0	0	0	10	0	2	3	0	0	1	6	33	25	1	8	9	0
TGRH88_081360	unspecified product	1971	0.234438	113	5.73	56	14	6	3	0	3	3	3	3	2	0	1	1	12	2	2	1	1	2	3	15	5	3	0	7	0	3	4	3	1	0	7	0	3
TGRH88_044120	unspecified product	2408	0.232411	179	7.43	105	9	0	6	0	8	2	3	9	6	9	3	0	17	0	3	0	0	0	2	31	10	0	2	0	3	3	4	16	29	1	0	0	3
TGRH88_057580	unspecified product	4107	0.232394	184	4.48	86	7	0	4	1	0	1	2	6	4	2	1	0	22	0	0	1	0	0	2	20	4	0	1	0	0	0	9	23	32	5	9	13	15
TGRH88_031790	ABC transporter transmembrane region domain-containing protein	1545	0.232007	148	9.58	59	7	5	2	0	5	1	4	1	9	4	3	4	13	1	1	2	1	1	3	15	16	0	4	1	0	0	0	20	17	2	1	3	2
TGRH88_053340	ABC transporter, ATP-binding domain-containing protein	1885	0.231795	112	5.94	50	1	1	1	0	3	0	7	12	0	1	4	1	18	4	0	2	5	2	0	11	5	0	1	0	0	10	2	3	6	0	8	0	4
TGRH88_071730	chromodomain helicase DNA binding protein CHD1/SWI2/SNF2	2495	0.231655	148	5.93	80	5	4	0	0	7	1	4	15	3	4	7	1	17	1	4	2	0	0	4	13	2	0	0	1	0	5	5	17	17	0	0	0	9
TGRH88_062510	regulator of chromosome condensation (RCC1) repeat-containing protein	1761	0.23152	115	6.53	51	5	3	4	0	3	1	6	7	3	0	1	5	13	0	4	10	0	0	2	6	4	3	0	2	2	0	1	10	4	6	3	2	5
TGRH88_040540	unspecified product	1004	0.231275	101	10.06	53	5	2	2	0	6	2	3	2	7	0	2	0	14	3	1	2	4	9	3	12	0	1	1	1	0	0	0	11	8	0	0	0	0
TGRH88_041080	haloacid dehalogenase family hydrolase domain-containing protein	2473	0.231234	182	7.36	109	6	2	2	0	3	1	0	22	9	2	2	2	33	0	2	3	0	3	2	44	13	0	1	0	0	3	8	4	6	0	5	1	3
TGRH88_013060	unspecified product	5049	0.231205	160	3.17	75	7	5	3	0	5	4	14	5	17	2	1	0	19	0	0	7	0	0	1	13	1	0	2	3	0	1	1	20	17	0	9	0	3
TGRH88_046340	3'5'-cyclic nucleotide phosphodiesterase domain-containing protein	3476	0.231139	167	4.8	90	6	3	4	0	9	1	2	20	7	2	5	2	25	1	0	3	1	1	0	36	3	0	7	1	1	0	0	12	8	2	3	2	0
TGRH88_068020	Beige/BEACH domain-containing protein	1917	0.231082	133	6.94	77	4	3	5	1	5	1	4	7	6	2	1	0	18	0	3	5	0	1	3	14	8	0	3	0	0	3	0	11	9	8	4	3	1
TGRH88_046860	unspecified product	2489	0.230928	169	6.79	93	4	8	2	0	5	0	4	12	5	0	2	0	20	0	0	3	0	2	0	32	2	0	5	0	0	8	2	22	22	0	1	3	5
TGRH88_017600	rhoptry neck protein RON8	2980	0.230906	119	3.99	61	3	5	0	0	4	1	8	10	3	2	2	1	18	2	2	5	2	0	4	15	5	0	3	0	0	7	1	3	1	0	3	9	0
TGRH88_081940	unspecified product	1593	0.230779	118	7.41	66	2	0	2	0	3	3	9	1	6	3	1	1	14	4	1	7	2	2	4	13	8	0	2	1	0	4	1	8	12	1	1	2	0
TGRH88_078000	unspecified product	1741	0.230623	155	8.9	75	10	2	3	0	2	1	11	6	8	1	4	2	23	1	0	2	0	2	2	14	3	1	3	0	2	2	6	19	16	2	3	4	0
TGRH88_024260	surface antigen repeat-containing protein	6672	0.230603	172	2.58	89	3	4	0	0	1	0	5	4	3	5	4	0	23	0	0	1	0	0	6	24	2	1	1	0	3	0	15	21	14	0	27	4	1
TGRH88_039900	unspecified product	3404	0.230354	170	4.99	90	6	4	2	0	2	4	9	4	7	2	6	2	29	0	5	1	2	0	3	30	4	0	2	0	0	0	2	22	17	2	0	2	1
TGRH88_018810	unspecified product	1771	0.230233	153	8.64	59	8	1	5	0	3	5	4	13	7	2	9	0	27	1	3	3	2	2	1	23	9	0	1	1	0	0	2	13	1	2	3	0	2
TGRH88_076130	protein phosphatase 2C domain-containing protein	4176	0.229617	163	3.9	78	6	5	9	0	3	4	0	8	3	3	6	1	25	0	0	6	1	0	0	35	4	2	0	1	2	3	2	15	16	0	2	0	1
TGRH88_044060	PHD-finger domain-containing protein	5660	0.229063	154	2.72	82	2	0	5	1	4	5	7	11	12	2	0	1	19	0	1	1	1	0	5	21	2	1	1	1	0	0	4	14	18	2	7	3	3
TGRH88_007330	DNA polymerase family B protein	2972	0.228461	134	4.51	64	3	3	6	0	4	0	9	5	6	0	3	1	13	3	1	10	0	0	2	18	0	1	0	1	0	0	9	8	8	0	14	6	0
TGRH88_013940	unspecified product	2701	0.228039	144	5.33	92	9	2	1	1	5	2	12	7	7	3	2	2	26	0	0	2	0	0	1	19	6	2	0	4	0	2	3	10	8	0	5	0	3
TGRH88_058010	transporter, small conductance mechanosensitive ion channel (MscS) family protein	2793	0.227881	174	6.23	91	4	3	5	0	1	4	2	8	3	7	4	0	23	0	2	1	2	2	1	20	5	0	0	1	2	0	2	29	33	0	8	2	0
TGRH88_072090	unspecified product	1725	0.226976	123	7.13	53	5	1	0	0	1	3	2	5	15	6	1	1	9	2	5	1	0	2	3	13	6	0	0	0	0	0	10	2	0	0	19	4	7
TGRH88_007890	transhydrogenase	1019	0.226947	107	10.5	35	0	1	1	0	5	0	3	4	5	6	3	4	6	3	0	11	0	0	0	4	0	0	7	0	2	4	0	16	12	3	0	3	4
TGRH88_053420	putative aquarius	2259	0.226861	158	6.99	95	8	2	5	0	5	4	6	18	3	0	7	1	26	1	3	5	0	0	3	28	10	0	4	0	0	1	4	3	4	0	7	0	0
TGRH88_020780	putative membrane protein	3808	0.2256	167	4.39	89	2	5	3	0	4	3	11	9	9	0	7	0	22	0	1	3	0	0	1	23	10	1	2	3	0	1	0	24	9	2	6	4	2
TGRH88_080520	unspecified product	3105	0.225532	164	5.28	85	9	0	7	0	6	2	14	8	7	4	2	0	21	0	0	0	0	0	0	21	8	1	0	4	1	2	3	14	12	4	5	9	0
TGRH88_048260	shikimate dehydrogenase substrate binding domain-containing protein	3332	0.224487	175	5.25	99	6	3	4	0	4	2	3	12	3	1	1	3	27	0	1	2	0	1	3	34	10	1	1	1	0	0	4	5	22	3	12	0	6
TGRH88_038720	unspecified product	2647	0.224451	131	4.95	70	9	3	1	0	4	0	1	7	7	2	1	2	21	1	6	4	3	0	4	15	6	0	2	0	0	0	3	8	1	0	19	0	1
TGRH88_042170	unspecified product	1545	0.223996	135	8.74	63	7	1	2	0	5	0	2	4	6	3	1	3	12	0	2	5	0	0	2	17	1	5	2	4	0	0	3	16	24	3	1	0	4
TGRH88_075620	phospholipase, patatin family protein	2904	0.223386	144	4.96	79	2	0	6	0	4	1	3	5	7	0	5	1	18	2	2	4	2	4	0	32	6	0	0	3	0	0	10	13	8	0	3	0	3
TGRH88_030760	unspecified product	3365	0.223292	150	4.46	80	4	5	1	0	1	2	17	6	3	0	3	2	35	1	1	4	0	2	3	20	6	0	3	3	0	2	2	4	10	0	5	2	3
TGRH88_013890	E1-E2 ATPase subfamily protein	1813	0.222967	145	8	75	2	2	4	0	2	3	2	5	3	3	0	1	24	5	0	6	1	0	2	18	9	0	4	0	1	5	2	17	22	0	0	0	2
TGRH88_065400	putative SWI2/SNF2 Brahma-like	2667	0.22288	160	6	95	7	4	1	0	4	7	7	9	2	1	3	2	30	0	1	3	0	2	3	22	5	0	0	0	0	1	0	10	18	0	7	5	6
TGRH88_074040	mediator complex subunit MED14	4345	0.222777	187	4.3	98	8	0	4	0	3	7	2	14	6	1	1	0	31	0	1	0	2	0	1	28	5	0	1	0	2	0	3	26	25	11	1	0	4
TGRH88_006090	histone acetyltransferase TAF1/250	2775	0.220535	153	5.51	86	3	2	4	0	1	4	3	10	5	2	1	2	25	3	2	0	0	2	5	21	6	0	3	0	0	1	7	13	15	1	9	0	3
TGRH88_058820	RNA methyltransferase, TrmH family protein	2905	0.219768	150	5.16	75	5	3	3	0	5	3	3	14	6	7	2	0	24	0	6	6	0	0	2	17	8	1	2	1	0	0	0	15	11	0	3	3	0
TGRH88_077230	unspecified product	2688	0.219709	162	6.03	73	7	1	0	0	7	4	10	7	5	4	0	1	19	0	2	0	0	0	2	25	6	0	7	2	1	0	6	12	20	2	7	0	5
TGRH88_058300	putative cation-transporting ATPase	3292	0.219496	137	4.16	74	6	1	3	0	5	1	2	3	3	5	4	0	19	0	2	5	0	1	1	32	3	5	6	1	0	2	0	5	10	0	8	3	1
TGRH88_042490	unspecified product	2964	0.219451	134	4.52	72	19	0	3	0	6	3	4	4	19	4	2	3	10	0	4	3	0	1	1	10	10	0	5	0	0	3	0	10	8	0	0	2	0
TGRH88_014170	ubiquitin carboxyl-terminal hydrolase family 2 protein	2291	0.219344	122	5.33	60	4	3	2	0	4	2	9	7	5	0	4	1	12	0	2	4	1	2	2	14	2	0	1	7	0	0	5	9	6	3	4	0	7
TGRH88_081220	unspecified product	1838	0.218843	152	8.27	71	8	2	0	0	6	5	1	1	7	4	8	0	23	2	0	1	0	0	5	32	8	1	1	0	5	2	0	13	10	2	5	0	0
TGRH88_078550	putative dynein heavy chain	1993	0.21876	109	5.47	56	9	4	6	0	0	2	6	2	5	2	1	0	9	0	0	5	2	2	4	5	4	0	1	0	0	0	16	3	2	0	11	8	0
TGRH88_053910	unspecified product	3257	0.218726	153	4.7	90	12	3	4	0	5	5	12	4	12	3	0	1	12	0	2	0	0	0	2	17	3	0	4	0	3	2	0	20	18	0	2	0	7
TGRH88_020540	C2 domain-containing protein	2580	0.218604	133	5.16	82	7	6	3	0	6	5	3	11	2	6	5	0	19	0	0	3	0	0	4	18	6	0	1	3	0	0	5	1	6	0	10	3	0
TGRH88_026970	unspecified product	2841	0.2182	134	4.72	63	6	1	1	0	5	2	8	7	12	2	4	3	18	0	1	3	1	3	2	15	7	1	2	0	0	2	0	5	13	0	5	5	0
TGRH88_033010	HEAT repeat-containing protein	1328	0.217967	125	9.41	53	9	1	0	0	5	4	3	11	1	4	4	3	23	1	0	2	3	0	3	17	8	1	7	0	0	0	1	3	4	0	5	2	0
TGRH88_070030	ATP-binding cassette transporter ABC.B1	1345	0.217929	132	9.81	58	3	2	0	0	2	1	3	4	5	0	0	1	5	0	4	6	0	0	0	8	3	1	9	2	1	3	2	26	22	4	4	2	9
TGRH88_057160	unspecified product	1532	0.217833	123	8.03	63	0	3	4	0	3	0	6	11	0	0	3	0	26	2	0	11	0	8	4	22	2	0	1	1	0	0	4	5	5	0	0	1	1
TGRH88_024810	ABC1 family protein	1917	0.217694	140	7.3	73	3	0	1	0	4	3	5	4	3	7	1	1	19	0	0	2	2	2	7	33	11	2	1	0	0	0	2	6	7	0	10	3	1
TGRH88_062160	WD domain, G-beta repeat-containing protein	3345	0.217658	186	5.56	101	1	0	0	0	9	2	5	14	3	9	2	0	32	0	1	1	0	0	5	25	5	0	0	0	0	0	0	27	25	4	5	0	11
TGRH88_008160	unspecified product	1434	0.217503	125	8.72	56	8	2	2	1	4	2	5	6	6	1	6	2	12	0	4	1	0	0	1	12	15	2	3	1	4	0	1	7	8	3	6	0	0
TGRH88_017050	ERCC4 domain-containing protein	2122	0.217287	150	7.07	82	6	4	2	0	4	2	8	12	7	3	3	5	20	0	1	6	0	0	2	25	6	0	1	0	0	0	1	17	5	1	6	3	0
TGRH88_002270	putative beta-tubulin cofactor D	2041	0.216942	128	6.27	70	14	0	6	0	3	2	6	8	11	6	8	7	14	0	2	2	0	0	5	17	8	0	3	1	0	0	0	2	3	0	0	0	0
TGRH88_050080	SNF2 family N-terminal domain-containing protein	3434	0.215621	171	4.98	96	5	0	2	0	5	6	7	13	11	2	4	0	26	0	2	5	0	0	0	39	5	1	2	2	0	0	1	9	15	0	1	8	0
TGRH88_016290	unspecified product	2882	0.215371	125	4.34	59	3	3	8	0	5	4	3	8	4	0	0	0	21	1	2	8	0	2	1	18	2	1	4	3	0	1	0	6	5	2	3	3	4
TGRH88_071950	DNA polymerase	1268	0.215039	129	10.17	83	9	3	5	0	2	1	11	10	5	1	3	1	11	1	0	2	0	0	5	15	3	3	5	0	0	2	4	10	14	0	0	2	1
TGRH88_001580	phosphoserine phosphatase	1910	0.21416	136	7.12	79	6	1	0	0	0	0	10	11	2	3	7	1	26	4	7	1	0	4	1	18	5	0	0	0	0	0	0	5	5	3	11	2	3
TGRH88_029660	histone lysine-specific demethylase	3802	0.213827	177	4.66	97	10	2	1	0	2	2	3	7	8	4	3	2	30	0	0	5	0	0	1	36	19	2	0	1	0	3	3	22	6	0	3	0	2
TGRH88_061300	microneme protein MIC15	2909	0.213499	146	5.02	78	3	4	7	0	3	0	3	3	0	1	5	0	9	2	3	1	1	2	1	9	4	0	1	2	2	3	4	45	22	0	3	0	3
TGRH88_049700	PIK3R4 kinase-related protein (incomplete catalytic triad)	3028	0.213386	169	5.58	64	5	2	5	0	6	2	2	3	4	2	1	1	8	0	3	0	0	0	5	13	0	0	3	0	0	2	2	32	49	1	9	1	8
TGRH88_013320	unspecified product	1801	0.213335	122	6.77	70	4	1	2	0	5	5	9	5	4	4	1	2	11	0	2	3	0	3	3	9	4	1	3	0	2	0	2	14	14	2	5	1	1
TGRH88_040280	Dopey, N-terminal domain-containing protein	3100	0.213125	142	4.58	70	5	2	4	0	8	6	6	7	10	7	4	0	16	0	1	4	0	0	3	22	0	0	2	2	0	0	4	13	15	0	1	0	0
TGRH88_074230	eIF2 kinase IF2K-A (incomplete catalytic triad)	5072	0.21252	181	3.57	108	3	6	1	0	6	0	0	11	3	1	5	0	44	0	4	8	0	2	0	45	10	0	0	0	0	1	0	15	9	4	3	0	0
TGRH88_072430	myosin J	2592	0.212287	152	5.86	79	5	0	1	0	6	2	2	3	9	0	2	3	21	4	1	0	0	1	2	16	0	1	1	0	4	0	4	22	27	1	2	0	12
TGRH88_022790	GCC2 and GCC3 domain-containing protein	3828	0.211351	112	2.93	49	5	4	7	0	5	0	5	3	5	2	1	2	10	2	0	7	1	1	0	6	0	0	0	2	0	0	5	15	2	4	9	1	8
TGRH88_007870	3'5'-cyclic nucleotide phosphodiesterase domain-containing protein	1123	0.211046	109	9.71	60	5	2	3	0	1	0	11	3	8	3	2	3	9	2	2	2	1	2	0	6	0	0	3	0	1	3	2	9	12	0	3	8	3
TGRH88_077020	3'5'-cyclic nucleotide phosphodiesterase domain-containing protein	1731	0.210992	115	6.64	56	3	0	2	0	2	1	15	10	1	3	4	0	11	2	2	12	1	0	0	12	2	0	0	4	2	2	3	4	13	1	2	1	0
TGRH88_058660	mutS domain protein	2163	0.21086	152	7.03	91	0	6	2	0	2	2	2	17	12	1	5	1	24	0	2	6	0	0	0	23	7	1	0	0	0	0	3	7	12	2	10	0	5
TGRH88_027310	unspecified product	2182	0.210701	158	7.24	94	5	0	6	0	4	3	19	12	3	0	6	1	16	0	4	2	0	0	0	13	1	0	1	0	0	3	0	19	33	5	0	0	2
TGRH88_051960	unspecified product	2967	0.210188	160	5.39	85	11	3	0	0	2	1	12	13	7	7	5	1	39	0	1	0	0	0	1	26	3	1	0	0	0	0	3	4	4	11	3	0	2
TGRH88_051570	unspecified product	1893	0.210153	154	8.14	83	3	0	1	0	5	4	7	9	5	7	2	2	28	0	2	0	0	3	2	23	11	0	4	1	0	1	1	10	19	0	3	0	1
TGRH88_038030	unspecified product	2162	0.209931	133	6.15	69	9	3	5	0	4	3	0	4	0	4	8	0	17	0	3	4	0	2	2	17	6	0	0	0	3	5	0	14	14	0	1	1	4
TGRH88_060490	DNA-dependent RNA polymerase	2158	0.209688	125	5.79	72	14	0	3	0	3	6	2	8	1	4	0	1	14	0	3	3	2	2	2	16	11	0	2	2	0	2	4	14	3	0	3	0	0
TGRH88_010460	unspecified product	3030	0.209312	146	4.82	59	3	3	6	0	6	3	5	4	6	1	3	1	10	0	0	0	0	1	0	19	4	1	9	0	2	1	1	22	18	3	7	0	7
TGRH88_046500	Amylo-alpha-1,6-glucosidase	1882	0.209291	106	5.63	48	7	2	4	0	4	2	8	7	8	0	2	2	9	1	0	4	0	0	5	8	1	4	3	4	0	0	1	11	1	3	3	0	2
TGRH88_004430	GCC2 and GCC3 domain-containing protein	4920	0.208785	184	3.74	101	5	0	1	0	3	6	4	5	2	0	1	0	32	0	3	7	0	0	2	35	1	0	1	0	2	0	4	29	27	3	1	5	5
TGRH88_050710	unspecified product	4497	0.208197	150	3.34	70	5	2	4	0	2	2	2	7	5	0	3	0	6	0	1	1	1	1	2	11	0	0	2	0	3	3	6	31	32	4	7	4	3
TGRH88_011260	leucyl-tRNA synthetase (LeuRS2)	1591	0.207958	131	8.23	77	8	2	7	1	4	4	4	5	6	5	4	2	13	0	0	2	1	0	0	18	1	0	3	0	0	0	3	20	17	0	1	0	0
TGRH88_054430	unspecified product	1292	0.207705	135	10.45	74	10	1	4	1	2	0	3	7	17	4	3	0	7	0	1	1	0	0	0	10	4	0	2	0	4	2	1	29	12	4	0	0	6
TGRH88_034470	PGAP1 family protein	2110	0.207146	130	6.16	73	8	1	0	1	2	0	7	12	6	8	0	0	19	3	0	2	1	2	0	13	2	2	0	0	1	1	0	22	11	0	5	0	1
TGRH88_025830	unspecified product	2622	0.206828	137	5.23	66	6	1	5	0	1	6	2	6	11	6	0	0	17	0	3	0	0	0	6	14	9	0	1	1	4	3	2	12	10	0	9	0	2
TGRH88_026960	DEAD/DEAH box helicase domain-containing protein	2545	0.205966	118	4.64	62	8	3	2	0	3	2	3	13	3	9	5	2	17	0	0	3	1	0	1	18	3	4	1	1	1	2	0	3	8	0	2	0	0
TGRH88_068130	trypsin domain-containing protein	972	0.205953	137	14.09	80	9	6	1	0	2	1	6	3	11	4	8	2	10	0	1	0	0	0	0	15	3	0	0	0	0	4	2	18	23	0	4	3	1
TGRH88_068910	putative helicase	2567	0.205812	132	5.14	74	5	3	2	0	4	0	8	3	4	2	1	2	19	1	0	3	3	2	1	23	6	0	0	3	0	0	1	13	13	2	4	2	2
TGRH88_065300	elongation factor Tu GTP binding domain-containing protein	2560	0.205652	141	5.51	77	7	1	3	0	3	0	5	12	6	1	5	0	23	2	0	1	3	1	2	32	0	1	1	0	3	0	1	12	0	2	10	0	4
TGRH88_070510	nucleoporin autopeptidase	2894	0.205445	151	5.22	74	7	3	6	0	5	1	4	8	9	2	2	4	24	1	2	2	0	0	3	23	3	0	0	0	0	0	0	14	13	1	8	4	2
TGRH88_000800	unspecified product	3110	0.204265	167	5.37	108	12	0	4	0	5	2	2	11	11	5	0	0	25	0	1	2	0	2	3	26	6	0	2	1	0	1	0	15	25	0	5	0	1
TGRH88_075880	unspecified product	3996	0.203653	156	3.9	97	5	2	1	0	6	2	2	0	9	2	1	2	25	0	2	2	0	0	1	34	5	0	2	2	2	0	9	7	20	1	5	3	4
TGRH88_081580	myosin-light-chain kinase	2700	0.203634	121	4.48	60	3	2	10	1	4	2	5	7	6	2	0	1	15	0	3	0	0	3	1	20	1	0	2	0	0	3	2	8	12	6	0	0	2
TGRH88_015130	unspecified product	2571	0.203484	160	6.22	89	6	4	4	0	5	3	5	6	5	2	1	1	19	0	2	3	0	0	1	25	3	0	2	0	0	0	1	29	21	6	0	0	6
TGRH88_017950	unspecified product	1321	0.203402	124	9.39	70	9	0	6	0	3	1	10	6	3	0	4	0	16	0	0	3	4	0	1	12	2	0	1	2	0	2	6	14	13	0	5	1	0
TGRH88_081420	calcium binding egf domain-containing protein	3105	0.203219	122	3.93	58	3	0	0	1	2	1	4	6	14	0	4	1	16	0	1	1	1	0	0	19	1	4	3	0	0	3	3	9	9	1	4	6	5
TGRH88_039510	PP-loop family protein	2420	0.203081	132	5.45	69	6	0	11	0	2	6	0	6	6	5	6	2	22	0	2	2	1	0	4	25	7	0	1	0	0	1	2	6	4	2	0	0	3
TGRH88_054770	putative rhoptry protein	1063	0.203025	101	9.5	58	5	6	4	0	6	2	5	8	3	6	1	0	8	0	3	3	0	0	1	7	0	0	3	6	0	1	1	13	4	2	0	3	0
TGRH88_075680	putative oligosaccharyl transferase stt3 protein	753	0.202418	114	15.14	61	8	0	1	0	3	0	7	6	5	6	2	2	10	0	1	4	1	2	0	13	11	2	2	3	0	0	1	11	10	1	0	2	0
TGRH88_064760	unspecified product	1677	0.202128	135	8.05	68	12	0	1	0	5	2	0	6	6	4	6	5	13	0	0	4	0	0	4	13	5	0	4	0	0	2	0	17	22	1	2	0	1
TGRH88_074070	unspecified product	1910	0.202038	123	6.44	61	4	4	5	0	8	2	2	3	2	0	5	1	22	1	4	3	0	0	1	19	7	0	2	7	0	0	5	4	8	0	3	1	0
TGRH88_034500	putative U2 small nuclear ribonucleoprotein family protein	1386	0.201777	109	7.86	49	4	0	2	0	2	1	3	4	2	0	1	2	12	0	0	4	3	0	8	10	6	2	2	4	0	1	5	14	13	0	2	1	1
TGRH88_007500	eIF2 kinase IF2K-D (incomplete catalytic triad)	2886	0.201198	155	5.37	80	9	2	4	0	3	1	13	7	8	0	0	0	28	0	0	0	0	3	0	21	1	3	1	1	1	1	0	18	16	1	3	6	4
TGRH88_042730	unspecified product	3292	0.200917	167	5.07	48	35	0	0	0	0	0	0	0	0	12	0	0	0	0	0	0	0	0	0	0	96	0	12	0	0	0	0	12	0	0	0	0	0
TGRH88_047510	inner membrane complex protein IMC2A	1596	0.200669	106	6.64	54	4	0	2	1	1	0	9	1	3	2	1	7	17	3	0	1	0	0	2	14	6	0	0	7	0	0	3	8	5	3	2	4	0
TGRH88_001420	importin-beta N-terminal domain-containing protein	1147	0.200365	82	7.15	38	6	0	3	0	3	1	10	2	1	6	1	2	10	3	6	1	4	0	2	5	4	0	2	2	0	0	5	0	0	0	2	1	0
TGRH88_086550	unspecified product	479	0.199304	62	12.94	29	1	0	4	0	1	6	7	3	2	2	8	5	6	5	4	0	4	2	0	0	0	0	0	0	0	0	0	1	0	0	1	0	0
TGRH88_077680	Sel1 repeat-containing protein	2252	0.199096	113	5.02	68	1	2	2	1	1	2	0	11	2	2	4	6	20	0	4	0	0	0	5	17	7	0	0	6	0	1	3	3	10	0	3	0	0
TGRH88_065570	polynucleotide adenylyltransferase	2471	0.198847	139	5.63	63	11	0	6	0	1	5	5	14	4	6	7	0	16	0	2	5	0	0	0	21	4	0	1	0	5	0	2	6	12	2	1	1	2
TGRH88_063240	unspecified product	2180	0.198764	119	5.46	53	3	0	3	0	6	0	4	5	5	6	2	3	16	0	2	1	1	2	2	11	1	1	4	0	0	3	6	13	17	0	1	0	1
TGRH88_073540	HEAT repeat-containing protein	2701	0.198696	145	5.37	73	2	0	2	1	4	2	0	4	5	0	4	0	36	3	4	0	1	0	5	30	10	0	2	0	3	0	0	10	8	0	4	2	3
TGRH88_033170	histidine acid phosphatase superfamily protein	2917	0.198557	124	4.25	56	4	4	1	0	2	1	14	12	5	6	1	0	14	0	1	2	1	1	5	4	9	0	1	4	0	0	1	12	9	0	4	0	6
TGRH88_013290	NEK kinase	4501	0.1978	138	3.07	65	4	1	6	0	5	3	0	8	9	3	4	2	18	2	0	2	0	0	0	16	0	1	3	0	0	0	5	17	15	3	3	3	5
TGRH88_016010	putative histone lysine methyltransferase, SET	1599	0.197196	116	7.25	53	3	1	6	0	5	1	0	8	6	3	2	1	15	0	3	0	2	0	1	14	5	2	2	3	2	1	3	6	15	2	2	2	0
TGRH88_017740	DNA-directed RNA polymerase III RPC1	1747	0.196338	104	5.95	62	4	2	6	0	4	0	8	8	0	2	1	5	22	1	4	4	2	1	3	16	1	0	0	0	1	0	4	3	0	0	0	2	0
TGRH88_053880	ThiF family protein	2324	0.195476	113	4.86	57	10	3	0	0	4	6	4	3	5	5	0	0	12	0	2	5	0	0	2	13	5	3	0	0	0	0	1	9	6	3	7	5	0
TGRH88_026710	unspecified product	1600	0.195349	82	5.12	27	3	1	4	2	4	0	3	2	8	5	2	2	8	1	2	2	1	1	0	2	1	0	4	0	0	0	4	7	5	3	1	3	1
TGRH88_076480	exonuclease	2587	0.195253	131	5.06	66	3	2	5	0	2	1	10	11	5	0	3	0	17	0	2	3	0	0	0	19	1	2	0	8	0	0	0	9	10	0	9	7	2
TGRH88_055490	RNA-dependent RNA polymerase RDP	2849	0.195108	135	4.74	80	5	1	2	0	7	0	2	14	6	0	4	2	21	2	1	2	0	0	3	11	6	0	1	2	0	1	4	15	5	0	15	3	0
TGRH88_007290	unspecified product	2426	0.194605	177	7.3	103	6	0	5	0	5	3	5	11	1	0	3	2	40	0	2	1	0	0	0	44	7	0	2	0	0	3	0	14	12	2	0	0	9
TGRH88_020350	cyclic nucleotide-binding domain-containing protein	3062	0.194487	133	4.34	54	4	5	4	0	2	4	0	6	4	4	4	3	16	0	0	1	1	0	2	25	4	0	3	0	4	0	3	12	12	0	5	1	4
TGRH88_031670	unspecified product	1563	0.193871	141	9.02	68	2	0	0	0	1	6	0	7	5	0	7	0	31	0	2	0	0	2	2	24	5	0	0	0	0	10	3	4	24	0	6	0	0
TGRH88_029970	unspecified product	4534	0.193836	153	3.37	89	5	4	4	1	1	1	2	11	7	2	0	1	26	0	1	4	0	0	2	30	6	0	0	0	0	1	1	18	14	3	1	2	5
TGRH88_007730	unspecified product	2331	0.19383	114	4.89	56	3	0	9	0	5	2	16	6	8	2	1	0	13	0	2	4	2	0	0	7	2	0	0	0	2	0	9	5	8	0	4	4	0
TGRH88_046480	unspecified product	2068	0.193602	117	5.66	60	9	0	0	0	2	3	0	0	5	4	1	2	15	0	0	1	0	0	2	21	0	2	1	5	3	0	11	10	6	4	4	1	5
TGRH88_075270	putative splicing factor 3b, subunit 3	1233	0.193592	108	8.76	57	2	7	3	0	1	3	4	4	2	0	0	0	17	0	7	2	2	0	2	14	4	0	3	0	0	2	5	5	13	0	2	4	0
TGRH88_024700	unspecified product	1087	0.193226	105	9.66	55	5	5	4	0	3	4	7	9	2	2	3	2	10	0	0	0	0	0	3	14	6	2	1	2	1	1	8	4	2	0	2	3	0
TGRH88_008290	Tubulin-tyrosine ligase family protein	2872	0.193178	147	5.12	72	1	1	2	0	5	3	6	10	3	0	1	0	41	0	2	2	2	0	4	30	1	0	1	2	1	2	2	9	8	1	1	6	0
TGRH88_040630	AP2 domain transcription factor AP2X-6	4495	0.193028	145	3.23	67	6	0	3	0	2	2	3	3	14	1	0	2	10	0	0	0	2	0	3	6	3	1	2	0	1	1	1	40	26	5	4	0	4
TGRH88_042030	unspecified product	4118	0.192968	127	3.08	57	6	0	3	0	5	4	1	5	3	4	2	0	16	2	0	3	0	1	1	15	8	0	4	0	1	2	0	9	8	4	6	0	14
TGRH88_078270	SWI2/SNF2-containing protein	3435	0.192841	149	4.34	82	5	0	0	0	5	0	5	5	8	5	0	3	26	0	5	1	0	1	1	23	4	0	2	0	0	3	0	16	20	1	2	0	8
TGRH88_004720	unspecified product	2436	0.192712	125	5.13	67	1	0	1	0	7	5	5	9	8	0	2	0	11	0	1	1	0	0	0	22	1	2	1	5	1	4	0	15	10	4	5	0	4
TGRH88_016430	unspecified product	3456	0.192015	132	3.82	72	6	0	3	0	4	3	1	7	12	1	4	2	19	2	1	5	0	0	0	14	4	2	1	0	0	0	0	7	22	4	0	3	5
TGRH88_074560	DEAD/DEAH box helicase domain-containing protein	2769	0.191613	145	5.24	87	4	3	3	0	2	0	3	11	10	1	5	1	17	3	0	0	0	0	6	37	0	0	2	0	0	2	3	9	13	1	5	0	4
TGRH88_016170	unspecified product	1300	0.191351	102	7.85	47	4	2	2	0	6	1	3	7	6	1	3	3	12	0	0	1	0	1	1	8	0	2	3	0	0	4	5	7	5	0	0	6	9
TGRH88_067140	pentatricopeptide repeat domain-containing protein	2577	0.191141	135	5.24	69	5	0	6	0	7	4	7	14	3	2	5	6	23	0	0	2	0	0	0	15	8	0	2	0	1	0	4	8	9	0	4	0	0
TGRH88_019250	unspecified product	2407	0.191113	135	5.61	69	5	3	4	0	4	3	3	7	13	7	5	2	19	0	0	0	0	0	0	15	5	0	3	0	0	0	2	17	10	6	1	0	1
TGRH88_083670	unspecified product	3131	0.190788	109	3.48	65	2	0	2	0	1	0	0	26	0	0	2	0	11	0	8	0	0	0	0	16	0	6	0	0	0	0	6	2	0	0	27	0	0
TGRH88_009320	protein kinase domain-containing protein	2413	0.190396	101	4.19	57	6	3	4	0	2	2	10	2	3	0	1	3	16	0	3	0	0	0	0	17	0	3	2	9	0	0	4	1	1	1	6	2	0
TGRH88_049050	adaptin n terminal region domain-containing protein	1355	0.190375	107	7.9	55	8	0	0	0	2	1	6	1	9	9	0	0	9	0	0	1	0	0	5	5	0	0	2	5	0	0	7	12	6	2	7	6	4
TGRH88_062410	FATC domain-containing protein	2245	0.190153	124	5.52	71	8	0	0	0	4	3	8	5	10	0	2	1	23	0	0	1	0	0	4	19	4	1	0	5	2	3	2	4	3	2	7	1	2
TGRH88_015720	RNA helicase (UPF2 interacting domain) protein	1539	0.189011	90	5.85	47	2	0	1	0	0	0	6	7	1	2	0	3	6	2	0	0	3	2	4	8	6	0	3	3	0	2	4	5	5	3	4	0	8
TGRH88_045480	peptidase, M28 family protein	1555	0.188682	142	9.13	70	5	1	2	0	3	0	6	15	2	0	11	1	23	0	2	3	0	2	3	23	7	0	1	0	0	2	2	14	9	1	3	0	1
TGRH88_053860	RIC1 protein	3793	0.188614	137	3.61	83	14	1	2	0	6	3	12	3	0	4	0	3	21	1	2	5	0	0	1	13	3	0	0	0	0	0	0	20	17	0	0	0	6
TGRH88_021640	unspecified product	1306	0.18859	123	9.42	63	3	1	2	0	3	0	2	12	3	0	1	0	24	0	0	0	0	1	3	22	1	2	2	5	1	1	7	8	5	9	0	3	2
TGRH88_040840	RAP domain-containing protein	1674	0.18857	136	8.12	79	4	6	1	0	1	1	5	22	3	1	5	8	25	0	0	4	0	0	0	25	12	0	2	0	0	0	0	8	1	0	2	0	0
TGRH88_050490	unspecified product	3467	0.188074	145	4.18	73	6	0	4	0	1	1	4	5	1	1	6	0	28	1	0	5	0	0	0	40	3	1	1	1	2	4	6	9	1	0	2	4	8
TGRH88_044230	unspecified product	7031	0.188019	119	1.69	54	1	2	4	0	3	0	0	4	4	0	0	0	8	3	1	3	0	6	2	8	8	0	0	1	3	1	6	15	24	0	5	0	7
TGRH88_047450	unspecified product	3946	0.187978	132	3.35	66	6	2	1	0	2	2	2	10	4	3	1	5	22	2	0	0	0	0	2	16	7	0	0	2	2	1	3	13	5	0	10	1	8
TGRH88_077210	unspecified product	1476	0.187688	120	8.13	59	3	3	2	0	0	1	11	10	1	2	2	1	15	0	0	2	2	0	2	16	8	0	3	0	2	7	2	14	11	0	0	0	0
TGRH88_005200	glycosyl hydrolase, family 31 protein	1613	0.187511	103	6.39	56	5	4	5	0	2	0	7	8	7	3	2	0	9	3	2	5	0	0	0	7	2	0	1	0	0	1	3	4	7	4	1	6	5
TGRH88_010270	unspecified product	3642	0.1872	128	3.51	69	5	4	1	0	7	2	1	9	9	2	3	2	16	0	5	5	0	0	0	16	6	0	2	0	0	1	0	13	13	0	2	0	4
TGRH88_024820	unspecified product	3011	0.186676	142	4.72	71	5	1	3	0	3	1	7	9	8	3	4	0	20	0	0	1	1	1	1	26	3	0	1	0	1	3	2	17	8	3	9	1	0
TGRH88_033620	unspecified product	2455	0.186627	123	5.01	59	11	1	2	0	6	0	5	7	8	6	0	2	11	0	0	2	0	0	0	9	0	2	4	0	3	1	2	14	20	0	1	3	3
TGRH88_060130	dipeptidyl peptidase iv (dpp iv) n-terminal region domain-containing protein	1883	0.186572	101	5.36	48	11	4	1	1	3	1	8	4	3	2	1	0	11	1	0	2	0	1	3	11	3	2	0	3	0	3	0	10	10	0	0	2	0
TGRH88_048480	Lon protease family protein	1498	0.186395	121	8.08	60	5	0	3	0	2	2	4	9	19	5	5	0	13	0	2	6	0	0	0	14	5	1	1	2	0	1	1	10	7	0	2	0	2
TGRH88_050230	unspecified product	2175	0.186283	134	6.16	82	6	0	6	0	2	1	2	7	6	0	6	1	14	0	3	1	1	0	4	22	4	0	2	1	0	0	6	13	14	0	6	3	3
TGRH88_009730	Tyrosine kinase-like (TKL) protein	3569	0.186258	122	3.42	55	6	4	0	0	2	1	0	4	4	3	7	1	28	0	2	7	1	1	0	22	0	0	2	0	0	0	6	4	3	0	12	2	0
TGRH88_072890	SacI domain-containing protein	2607	0.18565	141	5.41	77	2	1	0	0	1	3	1	7	6	9	4	0	26	0	3	3	1	0	1	32	3	0	0	0	0	1	1	7	14	0	2	2	11
TGRH88_053570	unspecified product	1765	0.185627	142	8.05	68	6	0	1	0	7	2	7	3	8	2	1	1	25	0	2	7	0	0	0	19	2	0	6	1	0	0	0	18	23	1	0	0	0
TGRH88_000710	unspecified product	1940	0.185449	106	5.46	51	4	4	10	0	3	0	5	4	2	0	3	0	10	1	0	1	0	0	2	12	0	3	1	2	0	4	4	12	7	0	8	4	0
TGRH88_028940	unspecified product	1033	0.185394	87	8.42	48	8	2	7	0	2	1	9	2	7	1	0	0	7	3	2	2	0	2	0	5	3	0	2	1	3	2	12	0	0	0	2	2	0
TGRH88_039610	unspecified product	3441	0.185046	127	3.69	59	11	0	4	0	1	1	1	3	4	5	3	0	7	0	2	2	0	0	1	8	8	0	1	0	8	0	4	17	15	7	6	0	8
TGRH88_079820	Filamin/ABP280 repeat-containing protein	2614	0.184734	122	4.67	68	7	2	0	0	5	1	12	6	9	0	1	2	15	0	1	3	0	0	3	17	1	0	0	0	0	3	4	10	4	1	7	2	6
TGRH88_075870	putative helicase	2275	0.184343	97	4.26	44	5	0	0	0	11	1	2	5	8	2	3	3	10	1	7	7	1	0	0	5	4	0	1	0	3	0	0	7	10	0	1	0	0
TGRH88_070790	Na+/H+ exchanger NHE1	2288	0.184301	128	5.59	73	1	2	2	0	7	0	9	18	4	2	1	1	20	2	0	3	0	0	0	29	1	1	3	6	0	0	0	3	8	1	4	0	0
TGRH88_075260	unspecified product	2238	0.184193	133	5.94	72	5	3	2	0	3	5	6	10	6	0	2	0	21	1	4	2	0	0	0	16	2	0	0	0	1	2	1	18	10	2	10	0	1
TGRH88_001480	HECT-domain (ubiquitin-transferase) domain-containing protein	1790	0.184077	112	6.26	49	6	2	2	0	2	7	0	5	5	3	0	1	11	0	1	1	2	0	0	12	2	0	2	2	0	0	2	9	19	3	3	8	2
TGRH88_020360	unspecified product	2465	0.184066	136	5.52	56	10	2	3	0	5	2	0	7	8	3	1	0	9	0	0	0	0	0	2	14	9	0	0	2	0	0	1	20	10	7	10	4	7
TGRH88_016460	unspecified product	2377	0.183614	139	5.85	62	7	0	3	0	6	1	2	3	6	0	3	0	27	3	2	0	0	0	3	21	10	0	4	0	0	0	8	9	5	0	14	2	0
TGRH88_044970	DNA-directed RNA polymerase II RPB1	1892	0.183566	92	4.86	52	2	7	3	1	1	0	2	7	2	0	3	0	16	0	2	2	2	2	1	14	3	2	0	0	0	1	5	5	3	0	6	0	0
TGRH88_008440	unspecified product	2520	0.183293	133	5.28	63	3	0	5	0	3	0	0	5	3	2	0	0	17	1	0	3	0	0	6	9	7	0	4	0	1	1	4	9	30	4	8	5	3
TGRH88_044160	putative aminopeptidase n	970	0.182873	91	9.38	54	8	4	4	0	2	2	0	2	4	2	1	0	6	1	0	2	0	0	0	8	1	1	1	8	0	0	10	4	10	2	0	6	2
TGRH88_006760	ABC transporter transmembrane region domain-containing protein	1942	0.182839	93	4.79	49	8	3	0	0	2	1	4	3	3	3	2	0	16	1	5	2	3	2	1	15	3	1	0	3	1	1	0	3	4	0	2	1	0
TGRH88_060140	phospholipid-translocating P-type ATPase, flippase subfamily protein	2427	0.182706	103	4.24	51	2	5	2	0	2	0	5	5	2	7	0	0	17	0	0	2	2	2	2	9	6	0	1	5	2	0	0	5	11	1	3	0	5
TGRH88_033220	unspecified product	1485	0.182699	105	7.07	48	1	0	1	0	4	0	3	9	6	0	0	0	14	4	0	0	2	3	1	16	7	2	2	1	2	1	5	4	8	0	8	1	0
TGRH88_025780	unspecified product	1756	0.181761	106	6.04	58	8	1	0	1	4	0	7	5	10	1	5	1	20	0	2	2	0	0	2	11	2	0	3	2	0	0	3	3	1	0	3	6	3
TGRH88_051660	unspecified product	1086	0.181374	120	11.05	61	7	0	1	0	5	0	7	4	13	2	1	0	14	0	1	0	0	1	0	9	5	2	1	0	3	0	3	13	10	6	8	0	4
TGRH88_049420	unspecified product	2131	0.181137	141	6.62	72	5	1	5	0	5	3	5	4	7	4	1	0	17	0	2	0	0	0	1	19	0	0	1	0	3	0	1	35	9	5	7	0	1
TGRH88_058200	WD domain, G-beta repeat-containing protein	2649	0.18097	125	4.72	63	3	2	2	0	3	1	11	5	2	0	2	0	16	2	2	2	0	1	2	27	2	2	2	1	0	0	2	14	6	3	2	3	5
TGRH88_057420	unspecified product	1343	0.180909	125	9.31	60	4	0	6	0	8	4	3	13	13	0	0	3	21	0	2	3	0	0	2	16	4	0	1	0	1	0	2	5	11	0	0	0	3
TGRH88_035760	unspecified product	1862	0.180423	124	6.66	64	5	0	0	0	3	0	16	6	9	3	3	4	14	0	1	0	0	1	3	19	6	0	2	0	0	3	0	9	9	0	4	1	3
TGRH88_036470	3'5'-cyclic nucleotide phosphodiesterase domain-containing protein	1669	0.179834	113	6.77	56	0	5	1	1	4	0	13	13	1	1	0	0	11	1	0	0	2	0	2	10	3	0	0	0	0	0	4	14	17	1	5	2	2
TGRH88_072200	putative proton ATPase	2349	0.179795	116	4.94	57	1	2	1	0	5	1	5	8	1	3	3	2	23	6	1	0	0	3	1	28	1	0	1	0	0	2	0	3	9	2	0	0	4
TGRH88_078180	SWI2/SNF2 ISWI-like (AT hook)	1556	0.179618	88	5.66	42	3	5	2	0	2	0	3	8	7	2	4	2	8	2	3	5	0	0	0	7	1	2	0	2	0	0	1	4	5	3	1	6	0
TGRH88_028210	adapter-related protein	1116	0.179475	81	7.26	35	1	2	1	0	3	1	2	2	2	0	2	2	8	3	0	0	0	10	0	5	0	1	4	0	0	0	3	16	4	2	1	3	3
TGRH88_079830	unspecified product	2260	0.179428	138	6.11	70	6	2	2	0	1	2	2	14	0	4	9	3	25	0	1	0	0	0	0	29	3	0	0	2	2	0	3	8	5	0	7	5	3
TGRH88_039640	AP2 domain transcription factor AP2X-8	3817	0.179383	131	3.43	60	4	0	1	0	3	0	0	6	10	1	0	1	13	3	0	0	1	3	0	14	3	0	1	1	1	2	3	23	22	2	5	2	6
TGRH88_035320	AP2 domain transcription factor AP2VIIa-4	3431	0.179309	124	3.61	62	6	2	2	1	2	0	10	6	4	0	1	0	5	2	0	0	0	2	4	15	0	0	2	0	0	2	5	34	16	0	1	2	0
TGRH88_050430	WD domain, G-beta repeat-containing protein	3144	0.179273	122	3.88	63	8	4	3	0	3	1	1	3	6	13	0	0	14	2	0	2	0	0	2	15	0	0	3	0	0	0	1	12	22	0	2	0	5
TGRH88_066100	UvrD/REP helicase domain-containing protein	3223	0.17892	157	4.87	89	6	2	3	0	2	0	4	9	6	4	5	1	31	0	0	4	0	0	2	37	8	0	0	2	0	0	2	8	14	1	3	0	3
TGRH88_008120	helicase associated domain (ha2) protein	2234	0.178835	117	5.24	54	0	9	1	0	4	1	6	8	4	0	5	0	16	0	1	0	0	0	4	16	2	2	0	0	0	1	3	12	12	4	0	0	6
TGRH88_036460	NLI interacting factor family phosphatase	2253	0.178756	108	4.79	52	3	1	3	0	1	0	6	1	4	0	0	0	5	0	0	1	2	2	0	8	0	1	2	0	0	6	2	14	25	2	3	4	12
TGRH88_052870	unspecified product	1659	0.178624	113	6.81	61	4	4	3	0	3	0	0	1	0	4	1	0	3	0	1	0	3	0	0	2	5	0	4	0	3	3	2	39	21	1	4	1	1
TGRH88_056490	unspecified product	2314	0.178623	125	5.4	62	2	0	2	0	3	2	7	2	2	0	0	0	11	0	2	0	0	0	0	7	1	0	2	2	5	4	6	27	22	5	2	2	7
TGRH88_077830	unspecified product	3163	0.177317	166	5.25	89	3	1	0	0	2	3	0	9	1	0	4	1	39	0	0	2	0	1	0	36	5	0	1	1	0	2	5	16	15	0	10	2	7
TGRH88_038740	Proteasome/cyclosome repeat-containing protein	3187	0.177104	122	3.83	65	6	0	4	0	3	0	4	3	7	2	2	0	19	0	5	2	1	0	1	14	4	0	1	0	0	2	7	7	12	1	6	0	9
TGRH88_082670	DNA polymerase epsilon subunit B protein	703	0.177043	77	10.95	34	1	2	0	0	1	0	2	5	2	4	2	1	5	3	0	0	2	4	0	9	3	0	3	0	0	6	3	4	10	0	0	1	4
TGRH88_075760	HEAT repeat-containing protein	1169	0.176578	91	7.78	38	2	0	0	0	3	0	1	4	1	2	1	0	7	0	0	0	2	2	3	9	0	2	2	4	0	0	4	9	8	2	12	10	1
TGRH88_056260	unspecified product	2204	0.176529	107	4.85	59	2	1	0	0	1	0	9	3	4	1	1	0	17	2	2	3	0	2	2	17	0	2	6	0	0	2	6	8	8	0	4	2	2
TGRH88_023400	unspecified product	2520	0.176432	125	4.96	73	5	0	1	0	5	1	0	2	3	4	1	0	16	1	2	0	2	0	3	15	0	0	1	0	3	2	2	29	19	3	2	2	1
TGRH88_058530	AP2 domain transcription factor AP2XII-1	2283	0.176383	112	4.91	75	4	6	5	0	1	0	6	8	1	0	3	1	14	0	0	1	0	0	0	16	4	3	0	4	0	0	1	6	12	2	1	12	1
TGRH88_004940	unspecified product	1981	0.176272	115	5.81	57	5	0	0	0	3	0	1	10	2	2	4	5	21	3	0	4	0	0	3	19	3	0	2	0	1	0	5	6	6	2	2	2	4
TGRH88_043670	zinc finger, C3HC4 type (RING finger) domain-containing protein	3893	0.176239	123	3.16	63	7	3	4	0	5	4	3	9	2	4	2	2	18	0	0	1	0	0	2	17	3	0	1	3	0	0	3	10	13	2	3	0	2
TGRH88_053750	myosin G	2059	0.176025	101	4.91	51	6	1	5	0	6	0	2	5	4	2	2	2	9	2	4	3	0	0	4	7	1	0	0	2	0	0	5	12	7	0	9	1	0
TGRH88_000260	unspecified product	1933	0.175878	99	5.12	45	5	1	6	0	3	1	1	7	2	2	1	0	15	1	0	5	0	7	2	17	1	1	0	0	0	1	5	6	4	0	3	2	0
TGRH88_006710	patched family protein	1705	0.175748	107	6.28	57	6	4	3	0	2	0	4	7	2	0	3	0	11	2	0	3	0	2	0	10	3	0	6	0	0	0	9	9	11	1	0	7	2
TGRH88_048610	unspecified product	1044	0.17555	99	9.48	55	1	1	0	0	3	4	1	13	0	0	1	0	13	0	3	4	1	7	0	17	8	0	1	0	0	0	9	3	7	0	2	0	0
TGRH88_016550	unspecified product	2362	0.175502	121	5.12	64	1	1	4	0	1	2	3	5	9	0	1	1	16	0	2	0	0	0	2	11	8	2	1	3	0	1	9	20	9	4	2	1	2
TGRH88_014970	chloride transporter, chloride channel (ClC) family protein	1605	0.175409	120	7.48	66	4	3	6	0	4	2	2	10	4	0	3	1	16	0	0	6	0	0	0	19	7	1	1	1	0	3	0	9	11	0	4	0	3
TGRH88_073710	unspecified product	2465	0.175392	118	4.79	67	2	2	2	0	3	2	8	1	8	0	2	1	22	0	0	2	0	0	2	16	7	1	0	4	3	1	1	8	6	1	7	6	0
TGRH88_034830	unspecified product	2209	0.175173	114	5.16	59	6	6	7	0	3	4	2	7	4	1	2	0	7	0	0	2	0	0	1	13	3	0	2	0	2	0	5	10	11	1	10	2	3
TGRH88_062950	unspecified product	1348	0.175046	102	7.57	58	9	0	5	0	6	1	8	5	3	6	2	2	17	0	1	2	0	0	4	11	3	2	0	0	0	0	1	6	1	2	3	2	0
TGRH88_049410	unspecified product	3141	0.174835	146	4.65	80	5	3	2	0	0	1	3	5	0	2	2	0	19	0	5	6	0	0	0	28	5	0	4	0	0	0	2	24	20	1	4	3	2
TGRH88_033560	putative autophagy-related cysteine peptidase atg4	3753	0.174735	119	3.17	49	5	2	7	0	5	2	1	4	1	0	0	1	13	0	0	1	0	0	0	8	5	2	0	6	1	0	5	10	25	3	8	0	4
TGRH88_018960	unspecified product	1183	0.174702	102	8.62	61	1	0	3	0	5	0	6	2	3	2	1	1	18	4	3	1	0	3	0	8	3	0	1	3	0	1	4	11	14	0	2	2	0
TGRH88_044990	unspecified product	2547	0.174494	123	4.83	68	4	0	3	0	3	2	9	4	6	0	7	0	22	3	0	1	0	4	2	21	6	0	3	0	3	0	0	8	9	0	3	0	0
TGRH88_039570	HEAT repeat-containing protein	1681	0.174285	111	6.6	48	3	0	1	0	10	2	2	1	8	7	1	2	6	0	1	2	0	0	2	14	0	0	4	0	0	0	0	9	18	0	18	0	0
TGRH88_067580	ubiquitin-specific protease USP4	1171	0.173933	70	5.98	33	1	3	0	1	3	1	0	4	1	0	2	3	13	0	0	7	0	3	0	8	0	0	1	5	4	0	3	0	0	0	4	3	0
TGRH88_078030	unspecified product	4008	0.17354	124	3.09	65	5	3	5	0	5	2	2	5	8	6	6	1	19	0	0	1	0	0	2	28	2	0	2	0	0	0	3	7	3	1	2	2	4
TGRH88_020630	unspecified product	1979	0.173374	115	5.81	58	6	1	6	0	2	1	9	7	7	0	2	1	9	1	0	1	1	0	2	13	6	2	1	1	0	3	0	13	16	1	0	2	1
TGRH88_012590	Sodium:neurotransmitter symporter family protein	1037	0.173369	96	9.26	45	6	0	1	0	5	0	2	3	8	3	0	6	10	0	1	0	0	0	0	4	3	0	4	0	2	7	0	14	11	2	0	0	4
TGRH88_015160	putative vacuolar proton translocating ATPase subunit	1066	0.173132	76	7.13	31	6	0	3	0	2	0	7	0	4	9	0	0	5	1	1	3	1	2	4	6	0	0	2	4	0	1	2	3	5	1	2	2	0
TGRH88_074130	3'5'-cyclic nucleotide phosphodiesterase domain-containing protein	1037	0.173061	81	7.81	38	2	3	1	0	1	1	1	11	0	0	0	3	17	0	1	8	0	2	3	12	2	4	1	5	0	0	1	2	0	0	0	0	0
TGRH88_080580	putative adenylate cyclase	2040	0.172874	114	5.59	58	8	1	2	0	2	0	2	13	0	1	3	0	22	0	4	5	3	2	0	22	3	0	1	0	0	1	0	9	1	0	7	2	0
TGRH88_044530	kinesin motor domain-containing protein	2007	0.172819	123	6.13	68	3	0	2	0	1	3	2	9	10	0	3	0	17	0	2	0	3	0	6	25	0	0	1	0	1	0	1	16	9	3	4	0	2
TGRH88_056220	phospholipid-translocating P-type ATPase, flippase subfamily protein	1803	0.172815	116	6.43	57	0	3	5	1	2	1	3	6	9	1	1	2	19	0	0	0	0	0	0	20	0	0	3	0	2	4	0	15	13	5	1	0	0
TGRH88_014960	unspecified product	1880	0.17264	116	6.17	60	11	0	4	0	6	3	2	1	3	6	0	1	11	2	1	0	0	0	3	17	3	0	2	1	0	1	1	8	20	0	5	4	0
TGRH88_055410	DEAD/DEAH box helicase domain-containing protein	1984	0.172508	112	5.65	65	7	0	4	0	3	1	1	9	5	0	1	1	26	5	0	3	2	1	1	20	5	0	1	0	1	0	3	1	4	0	5	0	2
TGRH88_009120	ubiquitin carboxyl-terminal hydrolase	3602	0.172097	126	3.5	57	7	4	3	0	3	0	0	2	5	2	0	0	2	0	2	0	0	0	0	0	0	2	0	0	3	0	2	43	21	4	1	0	20
TGRH88_042900	unspecified product	1178	0.171787	101	8.57	48	19	0	3	0	4	3	3	3	5	2	1	0	11	1	1	1	3	0	1	6	3	0	3	0	0	0	5	13	6	0	1	0	3
TGRH88_008090	AP2 domain transcription factor AP2IV-4	2406	0.171645	114	4.74	53	7	2	3	0	5	1	4	3	5	1	1	4	7	0	0	0	0	0	0	1	3	0	4	0	1	2	5	25	15	1	5	0	9
TGRH88_061030	unspecified product	2831	0.171464	127	4.49	76	8	0	3	0	2	1	12	11	3	2	5	3	22	1	1	0	0	0	0	25	0	3	1	0	0	1	2	8	9	0	2	2	0
TGRH88_082200	nucleoside diphosphate kinase	1477	0.171456	103	6.97	54	8	1	4	0	3	4	1	6	0	0	1	0	16	0	2	2	2	1	3	16	9	0	3	3	0	0	0	6	1	0	7	4	0
TGRH88_023010	isoleucyl-tRNA synthetase family protein	1242	0.171046	79	6.36	38	5	4	2	0	0	1	8	4	7	0	2	0	7	1	0	5	2	0	2	8	1	2	1	6	0	0	0	1	4	0	6	0	0
TGRH88_024680	unspecified product	1490	0.170936	91	6.11	38	6	1	3	0	7	1	4	2	12	4	1	1	6	0	2	0	3	1	2	15	4	0	2	0	0	2	2	7	3	0	0	0	0
TGRH88_082800	unspecified product	2958	0.170838	136	4.6	69	7	1	2	0	3	2	0	3	7	0	1	0	8	0	0	1	0	1	2	19	2	0	4	0	3	2	1	21	28	1	1	0	16
TGRH88_004060	unspecified product	1776	0.170576	135	7.6	70	6	2	4	0	4	2	3	11	3	2	5	0	28	0	0	1	0	0	1	31	7	0	0	0	3	0	2	4	0	4	6	6	0
TGRH88_066150	unspecified product	2218	0.170559	106	4.78	57	9	0	1	0	1	2	6	1	7	5	0	2	14	1	1	2	0	1	0	21	2	2	1	5	1	1	2	9	8	0	0	0	1
TGRH88_036520	AP2 domain transcription factor AP2VIIa-7	3116	0.170538	129	4.14	65	2	0	2	0	2	3	2	0	5	2	2	0	15	0	1	4	0	0	4	21	1	0	2	0	0	1	0	22	13	0	7	7	11
TGRH88_077740	DALR anticodon binding domain-containing protein	1270	0.170443	97	7.64	59	7	2	5	0	3	1	16	5	5	0	1	3	14	0	2	0	1	0	0	10	2	2	1	1	0	2	0	4	5	1	4	0	0
TGRH88_002670	unspecified product	1547	0.170421	129	8.34	75	1	0	2	0	5	2	3	9	2	7	2	2	18	0	2	0	0	0	0	19	7	0	1	0	1	2	4	12	20	0	3	0	5
TGRH88_002400	DNA-directed RNA polymerase I RPA2	1385	0.170402	95	6.86	47	4	1	5	0	2	0	3	8	3	4	0	2	13	2	5	0	2	2	2	13	4	1	2	0	1	0	0	8	8	0	0	0	0
TGRH88_025310	unspecified product	2072	0.170315	127	6.13	79	7	1	7	0	9	1	3	13	4	0	4	1	17	0	0	1	0	0	1	16	3	0	2	0	0	0	4	13	5	1	13	0	1
TGRH88_006340	endo-1,3(4)-beta-glucanase	1360	0.170187	90	6.62	44	5	2	4	0	4	0	7	8	0	2	0	2	7	3	1	1	1	1	0	8	1	0	5	0	3	1	5	4	12	2	1	0	0
TGRH88_023750	unspecified product	1618	0.169893	112	6.92	48	11	0	7	0	3	4	8	3	4	3	4	2	9	0	2	0	0	0	0	6	3	0	4	0	4	0	0	16	13	0	2	1	3
TGRH88_011840	unspecified product	1968	0.16983	126	6.4	74	2	2	9	0	3	2	3	4	3	1	4	1	29	0	2	0	1	0	0	26	9	0	1	2	2	2	1	6	5	0	3	0	3
TGRH88_059600	ribosomal protein RPS6	993	0.169764	115	11.58	70	9	1	5	0	6	5	0	7	7	1	2	0	20	0	4	1	0	0	0	21	2	0	2	0	0	4	1	6	11	0	0	0	0
TGRH88_064270	tetratricopeptide repeat-containing protein	2068	0.169712	128	6.19	77	10	2	2	0	2	1	5	10	3	3	0	0	23	0	2	0	0	0	2	23	4	2	5	0	0	0	6	9	7	0	2	2	3
TGRH88_073760	myosin C	1171	0.169531	97	8.28	56	5	1	4	0	6	1	4	6	3	0	3	0	15	4	1	1	0	2	2	20	3	0	0	3	0	0	10	0	0	0	3	0	0
TGRH88_040730	putative DNA replication licensing factor Mcm7	865	0.169258	66	7.63	31	6	2	4	0	3	0	1	3	1	2	0	0	7	2	3	2	0	2	1	1	1	4	2	5	0	0	2	3	0	0	4	5	0
TGRH88_036320	RNB family domain-containing protein	1999	0.169131	108	5.4	60	1	5	2	0	2	4	5	7	1	3	1	0	17	1	2	3	0	0	3	22	15	2	0	0	0	3	0	5	0	0	4	0	0
TGRH88_013680	unspecified product	1979	0.169072	109	5.51	61	6	4	6	0	3	2	7	8	0	1	2	4	11	0	0	1	0	0	1	15	1	0	1	0	4	0	2	13	3	0	9	2	3
TGRH88_026470	patched family protein	1933	0.168888	116	6	50	2	0	2	0	4	1	4	7	1	4	1	0	16	0	2	7	0	0	0	23	7	0	2	0	0	6	2	7	8	0	7	1	2
TGRH88_023530	unspecified product	2610	0.168796	139	5.33	76	6	4	2	0	3	1	0	17	5	4	5	0	25	0	0	1	0	0	1	30	2	0	0	0	1	3	0	14	6	2	0	3	4
TGRH88_055400	Sma protein	2771	0.168666	123	4.44	59	6	0	0	0	2	1	3	6	3	3	6	4	28	0	0	3	2	0	0	33	8	2	1	0	1	0	0	4	2	1	3	1	0
TGRH88_046040	unspecified product	3207	0.168584	136	4.24	70	6	0	2	0	1	3	13	10	5	0	3	6	16	0	0	1	0	0	1	14	3	0	0	0	1	0	2	22	18	0	6	2	1
TGRH88_079930	unspecified product	2079	0.168464	109	5.24	51	4	4	2	0	4	1	10	9	5	2	5	0	21	1	0	5	0	2	4	17	8	0	1	0	0	0	1	1	1	0	1	0	0
TGRH88_051540	Sec7 domain-containing protein	3015	0.168254	130	4.31	77	7	4	5	0	5	3	5	9	0	0	0	0	14	0	3	2	0	2	1	17	13	0	2	0	2	0	0	19	14	0	0	0	3
TGRH88_051340	plasma membrane-type Ca(2+)-ATPase A1 PMCAA1	1822	0.16814	103	5.65	48	8	3	2	0	7	1	5	4	2	2	3	1	8	0	0	0	0	1	0	10	7	0	2	4	0	5	1	14	10	1	1	1	0
TGRH88_020680	Vps54 family protein	2020	0.167977	113	5.59	60	9	1	2	0	3	1	9	5	3	0	2	1	14	0	0	7	0	0	1	10	0	0	2	0	2	1	4	13	10	0	8	3	2
TGRH88_070120	unspecified product	885	0.167952	115	12.99	67	1	1	1	0	5	0	10	0	6	5	0	2	18	0	5	0	0	0	0	18	3	0	1	1	0	0	5	7	20	0	3	3	0
TGRH88_029390	XRN 5'-3' exonuclease protein	2042	0.167728	105	5.14	52	7	2	3	0	2	0	8	8	7	4	2	0	6	0	0	2	1	1	2	11	1	2	2	0	1	1	1	13	14	1	0	3	0
TGRH88_057260	rhoptry neck protein RON2	1479	0.167717	109	7.37	57	6	2	4	0	1	1	3	7	1	3	4	0	27	0	3	0	1	1	1	23	1	2	0	3	3	0	5	3	4	0	0	0	0
TGRH88_017230	ABC transporter transmembrane region domain-containing protein	1883	0.167705	95	5.05	52	3	2	2	0	5	0	9	4	5	2	1	0	15	0	6	1	0	2	2	14	0	3	3	0	0	0	3	7	3	1	2	0	0
TGRH88_006320	F-box domain-containing protein	1101	0.167615	80	7.27	44	1	0	0	0	1	1	11	9	4	3	3	0	10	0	1	0	3	0	1	6	2	2	1	6	0	3	0	1	8	0	0	3	0
TGRH88_063150	glutamate/leucine/phenylalanine/valine dehydrogenase family protein	1206	0.167387	105	8.71	57	11	1	3	0	2	0	2	7	5	0	4	2	10	0	0	4	0	0	5	12	5	0	0	2	0	0	10	3	9	0	6	2	0
TGRH88_010760	kinesin motor domain-containing protein	2410	0.167104	132	5.48	72	4	3	3	0	4	1	11	3	5	0	0	0	7	0	0	0	1	0	0	13	7	0	0	0	0	4	3	25	26	0	1	0	11
TGRH88_044200	unspecified product	2099	0.167031	118	5.62	64	9	0	3	0	3	3	7	3	0	3	2	1	14	1	1	0	0	0	3	14	13	1	3	2	0	0	3	11	11	0	4	1	2
TGRH88_045780	haloacid dehalogenase family hydrolase domain-containing protein	1964	0.166938	120	6.11	67	6	2	4	0	5	1	6	6	3	4	1	0	12	0	0	3	0	0	1	6	6	0	5	0	0	1	0	15	22	1	9	1	0
TGRH88_078450	unspecified product	1423	0.166781	98	6.89	50	11	1	1	0	5	0	3	8	7	9	3	2	8	0	1	3	0	0	0	9	10	0	4	0	1	0	4	3	0	0	2	0	3
TGRH88_035960	AP2 domain transcription factor AP2VIIa-6	2438	0.166728	113	4.63	63	4	3	0	0	3	0	8	3	4	2	0	1	17	2	2	0	0	2	0	18	3	0	2	1	0	2	5	13	9	3	0	0	6
TGRH88_021200	Spc97 / Spc98 family protein	2032	0.16661	158	7.78	105	5	0	1	0	2	1	4	17	8	0	1	1	33	0	0	1	0	0	1	33	5	0	0	2	0	0	9	10	18	0	2	4	0
TGRH88_026790	haloacid dehalogenase family hydrolase domain-containing protein	1055	0.166277	96	9.1	43	5	0	1	0	5	2	6	1	5	4	0	0	4	0	2	1	0	2	1	5	0	0	4	0	0	5	2	18	16	0	3	2	2
TGRH88_081160	unspecified product	1296	0.166258	108	8.33	55	5	0	3	0	1	1	8	14	8	1	1	0	11	2	2	0	0	6	0	10	0	0	0	0	0	0	4	11	13	1	0	2	4
TGRH88_026370	DEAD/DEAH box helicase domain-containing protein	1607	0.16622	105	6.53	62	2	3	1	0	2	2	0	6	1	0	2	3	15	2	0	7	0	0	2	11	5	0	2	0	0	0	0	10	13	0	9	7	0
TGRH88_007650	unspecified product	3246	0.166142	118	3.64	53	4	3	1	0	1	0	2	3	15	0	5	0	11	0	0	2	0	0	2	20	2	0	2	2	3	4	0	12	11	0	4	4	5
TGRH88_032250	alpha/beta hydrolase fold domain-containing protein	775	0.165329	67	8.65	24	5	1	5	0	2	3	0	2	3	3	0	0	8	0	0	5	0	2	0	5	0	4	0	4	0	1	1	0	1	3	0	3	6
TGRH88_003850	Sel1 repeat-containing protein	1524	0.16526	89	5.84	44	6	0	6	0	3	1	3	2	18	5	1	0	6	2	2	2	1	0	0	7	2	0	0	0	3	0	1	2	5	5	0	0	6
TGRH88_061780	phospholipid-translocating P-type ATPase, flippase subfamily protein	1860	0.16515	95	5.11	60	5	4	6	0	3	2	3	4	1	0	3	2	18	1	0	1	2	3	0	20	2	0	0	0	1	1	0	3	3	0	1	2	4
TGRH88_044580	unspecified product	1759	0.165121	101	5.74	61	9	2	3	0	4	3	2	1	2	5	1	0	12	0	0	3	0	1	3	14	3	0	1	3	0	1	3	6	15	2	0	2	0
TGRH88_015300	putative clathrin heavy chain	1731	0.165107	95	5.49	44	2	0	4	0	2	2	13	5	2	0	3	2	11	1	3	5	1	1	0	14	6	0	0	1	0	0	1	3	0	0	8	5	0
TGRH88_074860	phosphatidylinositol-4-phosphate 5-kinase	1300	0.164989	81	6.23	41	5	6	5	0	5	2	5	2	0	4	1	0	12	1	4	5	0	0	1	8	0	0	1	3	2	0	0	5	3	0	1	0	0
TGRH88_029100	unspecified product	2391	0.164866	124	5.19	62	7	2	2	0	4	2	6	4	10	6	1	2	19	0	2	3	0	0	1	31	3	0	0	0	0	0	2	9	4	0	2	0	2
TGRH88_077900	TBC domain-containing protein	2118	0.16454	89	4.2	48	5	2	1	0	6	0	1	3	9	1	0	4	12	0	4	6	0	0	0	12	4	1	0	5	0	0	0	2	8	3	0	0	0
TGRH88_069580	unspecified product	1487	0.164403	92	6.19	53	6	1	4	0	5	4	1	3	0	5	0	0	18	0	5	0	0	0	2	10	6	3	2	3	0	1	0	5	4	0	4	0	0
TGRH88_032600	SWI2/SNF2 SRCAP/Ino80	2924	0.164399	106	3.63	50	4	2	2	0	3	1	5	2	7	5	1	1	19	0	0	4	0	0	1	18	2	2	0	0	0	2	1	4	4	2	10	3	1
TGRH88_024560	TBC domain-containing protein	2721	0.16437	96	3.53	52	7	1	8	0	4	2	2	3	3	1	0	2	7	2	1	2	0	1	1	10	1	0	3	0	0	3	5	12	9	1	1	0	4
TGRH88_031600	RAP domain-containing protein	2755	0.164019	111	4.03	64	3	2	3	0	2	0	4	9	9	1	6	1	17	0	6	2	0	0	0	21	9	0	0	7	0	0	1	4	2	1	1	0	0
TGRH88_039370	carbamoylphosphate synthetase	1699	0.163922	93	5.47	38	4	2	2	0	3	0	6	6	8	1	0	0	17	1	2	1	3	0	0	13	2	4	2	0	0	1	2	8	4	0	0	0	1
TGRH88_060320	SWI2/SNF2-containing protein	3129	0.163789	119	3.8	64	11	3	1	0	5	0	3	15	3	0	0	0	15	0	0	3	0	0	0	11	5	1	3	1	0	0	3	18	4	8	0	3	3
TGRH88_016680	unspecified product	1657	0.163783	80	4.83	36	4	4	2	0	3	3	2	0	5	2	0	0	10	0	0	3	0	2	0	4	0	3	2	1	0	3	1	7	6	1	7	0	5
TGRH88_001260	unspecified product	2494	0.163774	109	4.37	50	4	2	3	0	6	3	3	4	6	2	0	0	11	0	1	1	0	0	1	12	7	1	2	0	0	5	1	15	8	0	6	2	3
TGRH88_041890	ATPase, AAA family protein	1254	0.163633	96	7.66	48	5	2	5	0	2	0	4	6	9	2	2	1	5	3	2	4	0	2	1	12	1	0	0	0	0	1	1	10	11	0	5	0	0
TGRH88_061370	unspecified product	2478	0.163616	109	4.4	50	5	4	5	0	4	4	5	14	4	3	4	0	18	0	0	0	2	0	0	19	6	0	0	0	0	0	2	1	1	1	1	6	0
TGRH88_034920	eIF2 kinase IF2K-C	3270	0.163473	119	3.64	63	6	5	2	0	2	0	4	0	7	0	3	2	23	0	3	0	0	0	5	29	4	1	0	1	2	0	2	9	1	1	4	0	3
TGRH88_005080	unspecified product	1318	0.163445	95	7.21	42	3	0	1	0	1	1	9	4	7	3	5	0	8	0	0	5	0	0	1	4	4	0	2	3	0	2	3	3	12	3	7	0	4
TGRH88_018770	ATP-dependent DNA ligase domain-containing protein	1385	0.16343	87	6.28	39	6	2	2	0	4	0	3	7	0	0	2	3	7	0	1	2	0	2	0	13	1	2	0	5	4	0	0	4	5	0	6	2	4
TGRH88_074490	unspecified product	1295	0.163397	77	5.95	30	2	1	4	0	1	2	0	3	8	6	0	1	8	0	0	0	0	0	3	13	1	7	0	4	0	0	1	1	3	2	5	0	1
TGRH88_056150	TBC domain-containing protein	2494	0.163164	107	4.29	47	7	5	2	0	3	1	7	3	3	1	1	2	7	0	2	0	0	0	2	2	6	1	1	0	0	2	5	20	18	2	4	0	0
TGRH88_055720	DNA excision repair helicase	1065	0.162586	86	8.08	49	2	2	4	0	3	1	3	6	1	0	3	0	16	3	7	4	1	3	0	12	9	0	1	0	0	0	1	3	0	0	1	0	0
TGRH88_021650	unspecified product	1534	0.162585	111	7.24	58	4	4	1	0	0	0	2	10	0	0	1	0	22	2	0	0	0	2	7	22	3	0	4	0	4	0	5	3	9	0	3	3	0
TGRH88_018390	3'5'-cyclic nucleotide phosphodiesterase domain-containing protein	2238	0.162101	115	5.14	57	1	2	1	0	2	0	3	0	12	3	1	0	18	2	2	2	0	1	1	14	7	0	2	1	0	0	1	11	15	6	2	0	5
TGRH88_079560	WD domain, G-beta repeat-containing protein	3367	0.161956	112	3.33	54	4	1	1	0	4	0	6	2	10	0	0	1	4	0	0	6	0	0	1	9	0	0	3	3	0	2	2	22	24	3	2	0	2
TGRH88_020530	unspecified product	1506	0.161897	107	7.1	58	3	1	4	0	3	3	6	4	4	3	3	3	20	0	4	2	0	0	0	20	6	1	2	0	0	0	2	3	6	0	2	1	1
TGRH88_046890	unspecified product	716	0.161803	84	11.73	34	2	5	5	0	5	0	1	7	6	1	3	0	11	1	1	1	2	2	0	17	3	2	2	0	0	0	0	4	2	0	1	0	0
TGRH88_022190	1-deoxy-D-xylulose-5-phosphate synthase	1424	0.161725	110	7.72	59	4	0	1	0	3	2	3	3	2	0	1	1	17	0	2	4	0	4	0	20	4	0	1	0	0	2	1	11	13	2	1	2	6
TGRH88_061470	unspecified product	1261	0.161647	89	7.06	44	4	0	3	0	4	1	2	6	2	2	1	0	11	0	5	2	2	0	1	8	2	0	0	1	0	0	6	8	3	5	3	2	5
TGRH88_073330	unspecified product	3710	0.161243	138	3.72	67	3	0	3	0	3	2	8	6	8	2	0	1	18	0	0	0	0	0	2	25	4	0	0	0	1	5	1	26	10	0	9	1	0
TGRH88_068610	AP2 domain transcription factor APVIIb-1/ADA2-B	2728	0.161238	126	4.62	63	1	2	5	0	3	0	0	2	6	1	3	0	18	0	1	0	0	0	1	18	2	0	1	3	3	0	6	20	16	4	1	2	7
TGRH88_015890	unspecified product	1786	0.161161	120	6.72	72	6	3	2	0	2	0	0	9	4	0	1	2	24	2	2	2	0	3	2	30	1	0	0	0	0	2	0	13	7	0	3	0	0
TGRH88_026760	unspecified product	2333	0.160794	110	4.71	55	5	0	0	0	3	1	2	5	9	1	6	2	13	1	0	0	0	1	0	20	7	0	3	0	0	0	13	3	2	0	6	7	0
TGRH88_043310	importin-beta N-terminal domain-containing protein	1095	0.160696	81	7.4	35	9	2	5	0	0	1	4	5	5	2	0	2	10	0	0	5	0	0	2	4	0	1	1	4	0	0	6	5	0	0	1	5	2
TGRH88_047500	acid phosphatase	1632	0.160691	95	5.82	57	1	3	2	0	1	0	0	4	0	0	2	4	16	0	0	0	1	0	1	18	2	2	0	5	0	1	14	7	9	0	0	0	2
TGRH88_066890	unspecified product	1818	0.160612	131	7.21	69	7	1	0	0	3	2	2	5	0	3	2	2	18	0	0	0	0	0	0	26	2	0	0	0	0	6	6	19	20	0	5	0	2
TGRH88_003350	MIF4G domain-containing protein	3822	0.160599	90	2.35	42	6	2	2	0	2	0	0	0	3	4	0	1	8	3	0	0	1	2	1	9	0	0	1	0	0	1	3	8	6	2	4	1	20
TGRH88_042380	unspecified product	1285	0.160417	73	5.68	40	3	1	3	0	3	3	0	7	2	2	0	0	10	2	1	4	0	6	0	9	1	0	3	3	0	0	6	1	2	0	0	1	0
TGRH88_024690	unspecified product	1408	0.160209	90	6.39	47	5	2	5	1	2	0	0	4	0	0	0	1	15	3	0	4	0	1	2	23	1	0	1	2	1	0	5	2	3	0	3	1	3
TGRH88_069860	leucine rich repeat-containing protein	1368	0.160133	88	6.43	42	5	1	9	0	2	3	5	8	7	3	7	3	14	1	0	3	0	1	3	7	3	0	0	0	0	0	0	1	0	0	0	2	0
TGRH88_024320	unspecified product	1438	0.159989	98	6.82	55	5	1	2	0	6	3	4	2	6	3	1	0	7	2	2	3	0	0	3	16	0	0	0	1	0	0	1	11	10	0	2	4	3
TGRH88_023740	3'5'-cyclic nucleotide phosphodiesterase domain-containing protein	1040	0.159556	74	7.12	37	4	0	0	0	3	0	10	10	2	6	1	0	5	0	2	4	4	0	0	4	3	0	1	0	0	4	0	4	7	0	0	0	0
TGRH88_011020	beta-COP	1103	0.15953	102	9.25	55	0	0	2	0	3	0	2	7	6	1	3	1	23	3	0	1	0	4	2	16	3	0	4	0	0	0	3	7	4	1	6	0	0
TGRH88_043780	serine/threonine specific protein phosphatase	3050	0.159475	110	3.61	54	6	0	2	0	6	1	3	8	5	4	4	1	15	0	0	0	1	1	0	18	7	2	2	0	0	1	0	9	6	2	3	3	0
TGRH88_010400	CPSF A subunit region protein	2072	0.159407	84	4.05	30	3	1	3	0	5	0	0	5	11	1	0	5	11	0	3	6	0	1	0	10	1	2	1	0	0	1	0	6	3	2	1	0	2
TGRH88_030500	putative coatomer protein complex, subunit alpha	1300	0.159395	84	6.46	38	2	3	1	0	0	1	4	9	5	2	6	6	6	0	0	5	0	1	0	15	4	2	0	1	1	0	1	4	2	0	3	0	0
TGRH88_081910	unspecified product	2384	0.159246	107	4.49	59	3	5	0	0	4	1	3	2	3	0	2	0	22	2	1	0	3	2	4	20	2	0	0	0	0	0	0	15	13	0	0	0	0
TGRH88_052020	unspecified product	2397	0.159214	98	4.09	60	4	1	2	0	1	0	9	5	2	1	0	3	13	2	4	0	1	2	4	21	0	0	0	0	0	0	4	6	5	0	7	1	0
TGRH88_047260	peptidase M16 inactive domain-containing protein	1742	0.159186	127	7.29	61	3	1	2	0	0	0	0	3	3	1	4	0	17	0	4	3	0	0	0	12	4	0	5	0	0	0	9	24	20	1	7	0	4
TGRH88_047090	unspecified product	3657	0.159146	103	2.82	51	10	1	2	0	4	2	11	8	8	3	4	1	13	1	1	4	0	0	1	10	5	0	2	0	0	0	4	5	1	0	2	0	0
TGRH88_051240	unspecified product	3209	0.15913	121	3.77	61	2	2	2	0	1	1	5	7	11	3	0	0	9	3	0	1	0	0	1	17	3	0	2	0	1	4	0	26	15	1	0	2	2
TGRH88_022170	DEAD/DEAH box helicase domain-containing protein	1844	0.15906	103	5.59	56	1	2	3	1	0	1	1	13	1	4	2	5	21	0	1	3	0	0	2	17	19	0	0	0	0	0	1	0	0	0	3	2	0
TGRH88_038460	Sad1/UNC family protein	3397	0.158967	100	2.94	46	5	0	2	0	4	1	7	6	4	4	3	0	8	1	2	0	0	0	2	9	3	0	2	0	0	5	3	6	14	3	2	0	4
TGRH88_072130	unspecified product	1698	0.158948	87	5.12	38	6	2	1	0	1	0	5	0	5	1	0	0	6	3	0	1	2	5	0	6	0	0	3	0	2	0	2	15	16	0	0	2	3
TGRH88_066120	DNA topoisomerase domain-containing protein	1864	0.158939	116	6.22	63	3	3	7	0	1	0	4	7	7	0	1	0	18	0	2	3	0	0	2	26	5	2	0	4	0	0	2	5	11	0	1	2	0
TGRH88_007530	unspecified product	2018	0.158904	102	5.05	58	5	1	3	0	3	1	7	3	2	3	0	0	13	0	0	2	0	0	0	19	7	4	2	2	0	3	3	6	9	0	2	1	1
TGRH88_034270	cleft lip and palate transmembrane protein 1 (clptm1) protein	794	0.158697	58	7.3	36	3	0	2	1	1	1	7	3	2	2	0	7	2	0	1	9	0	0	0	0	2	0	0	0	0	2	6	4	3	0	0	0	0
TGRH88_037500	heavy metal translocating P-type ATPase subfamily protein	1965	0.15829	88	4.48	41	2	0	3	0	1	0	5	1	3	0	1	0	6	0	0	2	0	1	2	2	2	2	5	0	7	1	4	11	9	2	3	5	8
TGRH88_012650	unspecified product	3388	0.158235	151	4.46	75	8	0	0	0	1	2	0	13	4	0	2	0	22	1	0	0	0	0	3	22	3	0	0	0	0	1	4	19	24	0	16	3	3
TGRH88_049620	Spc97 / Spc98 family protein	1427	0.158221	113	7.92	57	7	0	2	0	5	2	0	11	4	0	6	1	17	0	0	0	0	0	0	14	2	3	3	5	0	0	0	19	11	1	0	0	0
TGRH88_046940	transmembrane amino acid transporter protein	665	0.158119	69	10.38	52	7	0	1	1	1	0	4	0	5	0	0	0	4	3	0	0	0	5	1	4	0	0	2	0	0	3	2	14	4	1	3	4	0
TGRH88_067980	Proteasome/cyclosome repeat-containing protein	1156	0.158117	65	5.62	35	3	0	3	0	3	1	11	0	11	2	0	6	1	1	0	1	0	0	2	0	0	0	2	4	0	2	1	1	1	1	7	1	0
TGRH88_040670	TLD protein	2190	0.15809	131	5.98	72	1	1	4	0	3	0	5	9	4	0	3	1	27	1	2	4	1	0	3	27	12	0	0	0	0	1	1	14	7	0	0	0	0
TGRH88_035080	Myb family DNA-binding domain-containing protein	2519	0.157944	93	3.69	42	4	0	3	2	0	0	0	5	2	6	1	0	10	0	0	3	0	1	1	18	2	0	1	1	0	3	2	10	12	0	0	0	6
TGRH88_001900	unspecified product	1752	0.157914	109	6.22	40	9	1	4	0	5	2	5	2	0	2	0	3	12	1	2	0	0	0	0	9	4	0	2	0	4	0	2	15	16	0	2	4	3
TGRH88_063270	putative exportin 1	1292	0.157815	67	5.19	30	0	0	0	2	1	1	9	8	0	2	1	1	13	1	0	4	2	2	0	6	3	0	1	0	0	0	4	1	2	0	3	0	0
TGRH88_006660	unspecified product	2517	0.157699	116	4.61	66	3	1	1	0	3	0	2	10	2	1	4	1	29	0	0	1	0	4	4	25	1	2	2	0	0	0	2	9	6	3	0	0	0
TGRH88_062550	unspecified product	1519	0.157648	103	6.78	49	2	0	4	0	1	1	1	1	7	0	2	0	4	2	3	1	0	0	0	7	0	1	0	5	0	2	0	30	16	1	4	6	2
TGRH88_029570	unspecified product	3203	0.157469	119	3.72	70	4	0	1	0	3	1	24	4	9	2	2	0	12	0	0	3	0	0	2	19	8	1	0	0	0	0	1	14	1	2	0	0	6
TGRH88_014470	Pep3/Vps18/deep orange family protein	1157	0.157417	81	7	38	7	3	3	0	1	3	7	4	6	0	2	0	7	0	3	1	0	4	2	5	4	0	0	1	0	0	6	0	2	0	7	2	1
TGRH88_035350	AP2 domain transcription factor AP2VIIa-5	2491	0.157214	143	5.74	72	2	0	3	0	1	0	4	2	4	0	1	0	11	2	0	2	0	2	0	5	0	0	1	0	1	2	1	47	44	1	0	0	7
TGRH88_066290	putative isoleucyl-tRNA synthetase	2445	0.157163	116	4.74	63	1	5	5	0	2	1	6	10	3	0	6	2	15	0	0	5	0	0	1	24	5	0	0	0	2	0	1	7	10	0	5	0	0
TGRH88_028990	OTU family cysteine protease	1395	0.157137	78	5.59	27	4	0	2	0	1	2	3	1	2	2	0	0	1	0	0	3	0	1	2	1	0	2	0	4	0	2	0	16	4	7	3	0	15
TGRH88_023680	tRNA ligases class II (D, K and N) domain-containing protein	1170	0.157076	87	7.44	48	6	4	2	0	3	4	0	4	2	7	0	3	9	0	5	0	0	0	1	15	3	0	0	0	0	0	3	4	3	0	4	0	5
TGRH88_032610	phosphatidylinositol n-acetylglucosaminyltransferase	1493	0.157026	92	6.16	52	8	0	3	0	1	1	5	2	5	4	3	0	11	0	1	5	1	3	2	17	3	0	4	0	0	0	2	4	6	0	1	0	0
TGRH88_008520	unspecified product	2883	0.156913	104	3.61	63	4	2	4	0	2	0	4	10	2	0	1	2	15	2	0	2	2	0	0	17	5	0	0	0	0	3	2	5	12	1	2	5	0
TGRH88_073770	ubiquitin carboxyl-terminal hydrolase	4215	0.156873	109	2.59	39	3	0	7	0	2	8	0	6	0	0	1	0	10	0	0	1	0	0	0	13	8	3	2	3	2	0	3	12	15	0	2	4	4
TGRH88_081970	lipase	1146	0.156699	109	9.51	59	1	1	1	0	1	2	5	12	2	0	4	0	16	0	0	7	0	2	0	26	12	1	1	3	0	0	2	2	5	0	0	3	0
TGRH88_032150	unspecified product	2122	0.15665	95	4.48	56	1	0	0	0	6	2	2	7	0	1	5	0	17	2	4	0	1	2	3	16	2	1	1	1	0	2	0	9	8	0	0	0	2
TGRH88_078650	ion channel protein	2971	0.156499	114	3.84	63	1	0	3	0	2	0	7	13	5	0	3	1	18	0	2	2	0	1	3	12	1	0	2	0	0	0	0	14	5	4	0	3	12
TGRH88_066320	putative transport protein Sec24	1019	0.156348	89	8.73	46	3	4	1	0	1	0	3	6	3	0	0	0	7	2	3	4	0	1	5	9	0	0	0	0	0	1	1	9	10	0	4	2	10
TGRH88_062310	unspecified product	1380	0.15626	98	7.1	55	4	4	1	0	0	1	2	2	0	0	1	0	15	0	3	5	0	2	1	26	3	1	3	1	0	2	6	4	8	0	0	1	2
TGRH88_081460	rhoptry metalloprotease toxolysin TLN1	1146	0.15616	79	6.89	38	3	4	4	0	3	1	0	2	5	0	2	1	14	0	0	5	3	1	1	11	3	0	0	3	0	0	1	1	8	0	0	3	0
TGRH88_039770	unspecified product	1511	0.155709	84	5.56	36	4	2	4	0	6	0	0	1	7	2	0	2	4	0	0	1	0	0	5	1	0	3	4	1	0	0	3	20	10	0	1	2	1
TGRH88_070130	folate/biopterin transporter subfamily protein	1057	0.155657	80	7.57	38	2	0	3	0	4	2	7	4	2	4	0	0	7	0	0	4	0	0	2	5	0	1	5	0	2	2	5	7	5	2	4	1	0
TGRH88_039630	putative DNA replication licensing factor	1049	0.15562	69	6.58	38	0	2	1	0	1	2	2	4	0	0	1	0	6	5	4	4	0	0	2	8	2	2	0	0	0	0	1	3	0	5	9	5	0
TGRH88_083010	unspecified product	4032	0.1556	104	2.58	57	6	0	0	0	4	2	1	2	2	2	0	0	17	0	1	3	0	0	2	17	6	2	7	3	0	2	0	11	7	0	1	2	4
TGRH88_000290	unspecified product	1052	0.155434	73	6.94	36	3	1	0	1	2	1	0	2	0	1	1	0	8	0	0	7	2	1	1	4	3	0	0	0	1	4	1	15	7	0	2	0	5
TGRH88_023670	unspecified product	1734	0.155207	93	5.36	45	8	0	2	0	3	3	4	2	4	2	1	0	6	0	0	3	1	2	0	17	0	0	3	0	3	5	0	14	8	0	0	0	2
TGRH88_028020	unspecified product	2595	0.154937	88	3.39	41	10	3	5	0	5	0	2	1	1	1	3	1	8	0	2	0	2	0	6	3	6	0	3	0	0	0	2	12	6	0	6	0	0
TGRH88_022450	unspecified product	1218	0.15488	85	6.98	45	4	2	2	0	6	2	8	4	7	4	0	1	7	1	0	0	0	2	1	5	0	0	5	0	0	1	0	9	6	0	1	0	7
TGRH88_042640	AMP deaminase	1159	0.154785	89	7.68	46	6	2	3	0	4	2	1	7	3	5	4	2	20	2	0	0	0	0	0	10	3	2	0	3	0	0	1	4	1	0	2	2	0
TGRH88_040430	signal peptidase	1859	0.154654	89	4.79	44	2	0	1	0	5	2	4	6	2	2	4	1	15	2	3	3	0	0	0	13	3	3	2	1	0	0	0	3	6	3	3	0	0
TGRH88_041550	BT1 family protein	605	0.154309	78	12.89	32	4	0	3	0	6	0	2	3	4	1	3	1	4	1	1	0	0	0	1	2	0	0	3	0	0	4	1	11	10	11	0	0	2
TGRH88_026750	unspecified product	2811	0.154162	94	3.34	37	4	1	3	0	6	1	0	6	0	0	4	3	21	1	0	4	1	1	3	13	3	0	3	0	0	0	0	6	1	1	3	0	5
TGRH88_008850	unspecified product	2517	0.153987	116	4.61	70	1	1	1	0	2	1	2	9	3	4	6	0	23	0	3	1	0	0	0	27	5	0	0	0	0	5	3	8	2	2	6	1	0
TGRH88_042120	PAN domain-containing protein	2321	0.153921	103	4.44	49	9	0	6	0	1	0	4	2	1	2	1	0	8	0	0	2	2	1	1	11	3	0	2	0	0	1	8	23	13	1	0	1	0
TGRH88_049940	WD domain, G-beta repeat-containing protein	2083	0.15381	104	4.99	48	3	1	0	0	2	0	7	7	4	0	3	0	10	5	0	1	0	2	1	5	2	0	4	0	0	3	1	24	16	0	0	0	3
TGRH88_046220	unspecified product	3747	0.153663	120	3.2	57	4	5	6	0	1	2	4	3	5	1	2	0	20	0	0	2	0	0	1	20	2	0	2	0	0	3	1	15	12	1	3	0	5
TGRH88_002160	unspecified product	3157	0.153547	145	4.59	76	4	0	1	0	3	0	1	15	3	2	5	0	24	0	2	1	0	0	3	29	0	0	2	0	0	0	1	17	20	2	5	0	5
TGRH88_060600	ARID/BRIGHT DNA binding domain-containing protein	2721	0.15348	116	4.26	58	7	0	3	0	2	1	8	8	12	0	0	0	15	0	0	1	0	0	1	8	4	0	2	0	0	3	4	9	13	2	4	2	7
TGRH88_012370	unspecified product	1834	0.153453	104	5.67	52	3	1	2	0	7	1	2	5	2	2	1	2	15	0	0	0	0	0	3	11	0	0	6	1	0	1	1	16	11	1	8	2	0
TGRH88_056710	unspecified product	1427	0.153352	96	6.73	54	2	0	2	0	1	3	4	4	1	3	4	3	8	0	3	4	0	0	0	11	5	0	2	0	3	1	1	17	9	0	0	5	0
TGRH88_005030	valyl-tRNA synthetase	1106	0.152621	60	5.42	24	3	4	1	0	4	4	3	2	0	4	0	1	2	0	1	2	0	0	0	4	3	2	0	7	0	1	0	1	0	3	5	2	1
TGRH88_067490	Spc97 / Spc98 family protein	1877	0.152444	87	4.64	38	4	0	2	0	2	1	0	3	7	2	0	3	6	1	0	3	0	1	1	5	5	1	0	3	4	0	1	13	8	4	5	0	2
TGRH88_047930	calcium dependent protein kinase CDPK7	2133	0.152443	78	3.66	30	1	0	2	0	3	0	1	4	2	0	2	4	8	0	0	1	2	1	1	3	3	0	1	0	0	5	0	11	7	7	2	2	5
TGRH88_050180	putative glycogen phosphorylase 1	894	0.15239	58	6.49	20	2	2	1	0	2	3	3	0	0	1	1	0	7	3	3	0	2	4	0	7	4	1	1	4	0	0	1	2	0	0	0	1	3
TGRH88_072860	WD repeat domain 35 family protein	1334	0.152285	91	6.82	43	2	2	0	0	2	1	3	12	4	1	0	0	5	0	2	4	0	0	4	7	5	1	0	1	0	1	4	12	4	2	8	4	0
TGRH88_008700	CBS domain-containing protein	1720	0.152209	71	4.13	35	1	4	1	1	1	0	2	3	2	0	0	0	6	4	1	0	2	1	0	5	0	0	1	0	0	1	4	10	11	3	4	3	0
TGRH88_067840	myosin D	822	0.152164	73	8.88	39	6	2	0	0	3	2	19	2	4	0	3	1	7	2	0	1	0	1	6	4	0	0	1	0	0	2	3	4	0	0	0	0	0
TGRH88_027190	endomembrane protein 70 subfamily protein	674	0.152075	66	9.79	32	1	0	0	0	1	0	13	3	2	0	0	0	5	2	1	0	0	2	0	2	2	3	0	7	2	0	3	3	3	0	4	7	0
TGRH88_059920	DNA polymerase (pol2) superfamily protein	2017	0.15199	109	5.4	61	1	3	3	0	2	0	1	11	2	0	1	0	17	2	0	2	0	0	2	27	5	2	0	2	0	0	10	7	1	0	8	0	0
TGRH88_012380	Tubulin-tyrosine ligase family protein	1869	0.151982	100	5.35	61	12	1	5	0	2	0	1	3	8	2	4	0	15	2	0	3	0	0	0	11	1	2	3	1	0	0	1	14	4	0	0	2	3
TGRH88_015860	unspecified product	1026	0.151945	122	11.89	69	4	0	4	0	3	2	2	8	5	0	2	0	27	0	0	1	1	0	0	28	1	2	2	0	0	1	4	9	14	0	0	0	2
TGRH88_036790	RAP domain-containing protein	1856	0.151929	131	7.06	70	3	2	1	0	5	0	0	5	1	1	1	0	16	0	0	0	0	0	2	21	0	2	0	3	2	0	0	29	31	4	0	2	0
TGRH88_074910	adenylate and guanylate cyclase catalytic domain-containing protein	688	0.151782	50	7.27	26	1	1	2	0	1	1	0	3	0	0	0	0	6	6	2	4	0	4	0	3	0	3	1	2	0	0	5	0	0	0	2	3	0
TGRH88_040940	AMP-binding enzyme domain-containing protein	1966	0.1517	101	5.14	53	5	2	1	0	3	0	3	8	5	0	0	0	8	0	1	2	0	1	2	9	3	0	1	2	2	1	5	4	21	2	5	5	0
TGRH88_010450	unspecified product	1563	0.151683	89	5.69	44	5	6	2	0	3	1	1	4	4	3	0	1	12	3	1	1	0	0	3	14	3	0	2	0	0	0	5	4	5	0	6	0	0
TGRH88_050630	unspecified product	1718	0.151646	108	6.29	58	3	2	1	0	3	2	4	4	0	0	1	0	23	0	0	2	0	0	0	14	5	3	1	2	1	0	2	10	8	0	10	5	2
TGRH88_068950	CDP-alcohol phosphatidyltransferase superfamily protein	416	0.151556	61	14.66	29	4	0	0	1	3	1	7	1	2	3	1	1	5	0	0	0	1	1	0	4	1	0	5	0	0	6	1	7	6	0	0	0	0
TGRH88_061430	unspecified product	1940	0.151426	112	5.77	67	10	1	0	0	1	2	7	13	6	4	2	0	21	1	0	1	0	2	1	16	1	0	1	2	0	0	1	11	4	0	4	0	0
TGRH88_046810	unspecified product	2456	0.151354	116	4.72	56	5	0	0	0	4	1	1	8	1	2	6	1	21	0	3	0	2	0	2	24	7	0	2	0	1	1	2	13	8	0	1	0	0
TGRH88_015450	SWI2/SNF2-containing protein	2045	0.151338	110	5.38	58	2	0	0	0	0	0	4	8	4	2	3	1	17	0	0	1	0	0	2	19	4	2	0	1	0	2	7	9	9	3	3	5	2
TGRH88_078370	AP2 domain transcription factor AP2VIII-3	2084	0.151256	108	5.18	53	9	0	4	0	5	1	0	1	11	4	0	0	13	2	0	0	0	1	0	11	2	2	1	0	0	0	1	16	14	0	6	2	2
TGRH88_023550	leucine rich repeat-containing protein	1209	0.151187	89	7.36	53	4	0	2	0	3	0	4	1	6	1	0	1	7	2	0	1	0	3	5	8	1	0	2	1	0	2	0	13	15	0	5	2	0
TGRH88_029880	unspecified product	1220	0.151014	83	6.8	37	8	4	1	0	0	4	8	0	8	1	1	0	9	2	1	0	0	3	1	6	0	1	2	0	0	0	1	12	7	3	0	0	0
TGRH88_030120	unspecified product	592	0.150969	49	8.28	23	3	0	2	0	1	0	1	1	0	1	0	0	9	8	0	3	2	3	0	4	0	2	2	3	0	0	1	1	1	0	1	0	0
TGRH88_000880	unspecified product	1847	0.150827	127	6.88	79	1	2	2	0	2	1	3	9	6	0	1	2	16	0	1	1	0	1	2	28	8	0	3	0	0	0	2	14	14	0	8	0	0
TGRH88_069870	putative heat shock protein DNAJ pfj4	1426	0.150479	87	6.1	45	5	2	1	0	0	0	4	5	6	0	0	0	17	2	1	2	0	1	1	16	1	3	3	5	0	0	2	4	1	0	2	3	0
TGRH88_051260	unspecified product	728	0.150455	68	9.34	35	2	4	0	0	3	0	2	1	12	2	0	8	5	0	1	0	0	0	0	5	2	0	5	0	0	0	2	2	5	7	0	0	0
TGRH88_036750	WD domain, G-beta repeat-containing protein	1802	0.150417	82	4.55	42	2	5	0	0	4	1	3	6	1	0	1	2	7	0	0	9	1	0	1	7	1	0	2	0	0	0	3	11	8	0	5	1	1
TGRH88_082710	XPG N-terminal domain-containing protein	2004	0.150349	94	4.69	34	4	1	1	0	4	0	1	0	0	1	0	0	10	1	4	6	0	0	2	14	2	0	4	0	0	2	1	6	10	0	15	0	5
TGRH88_040310	WD domain, G-beta repeat-containing protein	1396	0.150021	96	6.88	56	3	0	1	1	4	1	4	10	1	0	3	0	11	0	4	1	0	0	2	10	2	0	1	0	0	2	1	15	12	4	2	0	1
TGRH88_073010	tetratricopeptide repeat-containing protein	1677	0.150017	73	4.35	37	5	3	1	2	3	1	1	3	6	2	3	0	4	0	1	0	0	0	3	4	2	0	3	0	0	0	4	8	9	0	3	0	2
TGRH88_056560	peptidase family c78 protein	853	0.150001	102	11.96	52	4	0	0	0	4	3	11	4	14	1	0	0	7	0	1	1	0	0	6	15	1	0	0	0	0	2	0	10	15	0	3	0	0
TGRH88_067390	unspecified product	2540	0.149783	88	3.46	47	5	0	3	0	1	1	5	2	15	2	5	0	14	0	3	2	3	0	3	16	2	0	0	0	0	1	0	0	2	0	3	0	0
TGRH88_079370	unspecified product	2368	0.149766	104	4.39	60	0	1	1	0	2	3	5	8	8	1	1	0	13	0	3	4	0	0	0	13	6	1	0	0	0	1	0	8	10	2	4	8	1
TGRH88_070380	unspecified product	2122	0.149628	78	3.68	27	2	4	2	0	2	1	1	8	4	1	0	0	10	0	0	1	5	0	4	8	10	0	3	0	0	0	1	0	5	0	5	0	1
TGRH88_045640	unspecified product	1848	0.149547	111	6.01	49	9	4	5	0	2	0	6	10	9	4	4	1	17	0	3	1	0	0	0	23	6	0	0	0	0	0	1	2	2	0	1	1	0
TGRH88_073590	tetratricopeptide repeat-containing protein	1696	0.149266	84	4.95	46	0	0	0	0	3	3	0	8	2	5	1	3	8	2	0	0	2	0	1	18	0	2	2	0	1	0	0	15	0	0	3	0	5
TGRH88_069280	unspecified product	1072	0.149263	104	9.7	59	7	0	4	0	5	2	15	7	5	2	2	0	6	0	0	0	0	0	3	8	2	0	2	0	0	1	0	15	13	0	0	0	5
TGRH88_050680	unspecified product	2071	0.14921	96	4.64	51	3	4	4	0	3	3	8	2	4	0	0	0	4	0	2	0	2	0	0	9	2	0	1	0	0	3	0	22	15	0	2	0	3
TGRH88_061580	acyl-CoA dehydrogenase, middle domain-containing protein	696	0.148998	82	11.78	49	6	0	5	0	4	0	3	11	4	0	5	1	17	1	0	0	2	0	2	13	0	3	1	0	0	0	0	1	0	0	1	0	2
TGRH88_017260	unspecified product	1197	0.148959	114	9.52	70	10	0	0	0	4	0	7	8	0	5	0	2	16	0	0	0	0	0	1	15	8	0	0	0	0	0	0	8	11	3	8	4	4
TGRH88_013150	unspecified product	1594	0.148875	129	8.09	66	3	0	0	0	1	1	6	10	7	0	8	1	19	0	4	1	0	0	0	29	3	0	0	0	0	0	3	10	13	0	3	4	3
TGRH88_064620	unspecified product	1265	0.148822	94	7.43	39	4	8	1	0	5	2	1	6	1	0	6	0	11	0	1	1	0	0	0	15	6	0	2	0	3	0	6	4	5	0	4	2	0
TGRH88_038990	unspecified product	1958	0.148775	113	5.77	55	5	0	3	0	3	4	4	10	5	5	0	0	20	0	0	1	0	0	0	26	2	2	0	0	0	0	0	6	2	0	3	7	5
TGRH88_080270	dolichol kinase	818	0.148615	83	10.15	36	2	1	0	0	2	1	6	1	3	1	0	1	8	1	0	3	1	2	0	5	0	0	2	3	0	1	1	17	15	4	0	2	0
TGRH88_020240	phosphatidylinositol 3- and 4-kinase	1583	0.148576	89	5.62	40	0	2	1	0	1	0	0	9	3	0	0	2	7	1	1	5	0	1	2	9	2	2	0	3	1	0	1	14	13	2	4	0	3
TGRH88_026070	putative 30S ribosomal protein S5	1140	0.148565	84	7.37	40	4	2	3	0	1	0	0	3	1	9	3	0	13	0	1	1	0	0	1	13	3	1	1	5	0	0	2	6	1	2	2	6	0
TGRH88_041800	peptidase M16 inactive domain-containing protein	1632	0.148556	90	5.51	52	1	1	0	0	1	2	8	5	2	0	2	0	8	0	0	3	0	0	0	11	6	3	0	7	0	0	4	5	11	0	8	0	2
TGRH88_017120	unspecified product	2551	0.148543	101	3.96	46	4	0	2	0	4	2	5	4	9	6	1	0	12	0	0	0	0	0	0	12	1	2	1	2	2	1	1	8	14	0	6	2	0
TGRH88_066250	SWI2/SNF2-containing protein	1237	0.148439	75	6.06	32	4	4	2	0	3	6	0	8	1	5	4	1	5	0	3	1	0	0	2	11	1	2	0	2	0	0	0	5	5	0	0	0	0
TGRH88_028450	unspecified product	1738	0.148341	101	5.81	58	6	2	0	0	1	2	2	8	8	5	2	0	16	0	0	0	0	0	0	10	0	0	2	4	0	0	9	9	8	1	6	0	0
TGRH88_071670	PA14 domain-containing protein	996	0.148332	67	6.73	39	6	2	0	1	0	0	3	2	0	0	0	0	7	2	2	7	1	0	0	8	3	0	2	0	0	2	0	4	2	3	10	0	0
TGRH88_000950	adaptin n terminal region domain-containing protein	1348	0.148328	107	7.94	49	8	0	0	0	2	3	2	7	2	0	4	2	19	0	4	5	0	0	0	24	3	0	0	0	2	2	0	4	8	0	3	0	3
TGRH88_080890	HECT-domain (ubiquitin-transferase) domain-containing protein	1981	0.148231	108	5.45	67	4	2	2	0	3	3	7	10	3	4	2	0	16	4	0	0	0	1	0	26	0	0	0	0	0	1	2	9	7	0	2	0	0
TGRH88_025960	elongation factor 2 family protein	1008	0.148148	79	7.84	48	2	4	0	0	1	0	1	7	0	0	3	1	10	2	0	3	0	3	0	12	4	1	1	1	0	0	7	2	3	0	8	3	0
TGRH88_051290	GRAM domain-containing protein	2528	0.148052	125	4.94	60	4	0	1	0	4	1	2	9	3	0	4	0	27	1	2	4	0	0	0	25	1	2	2	0	0	0	0	16	9	0	5	0	3
TGRH88_052740	unspecified product	2303	0.147955	126	5.47	76	4	2	3	0	3	4	2	3	4	3	3	1	16	0	0	0	0	0	1	20	8	0	0	1	1	0	0	23	17	1	3	0	3
TGRH88_001800	unspecified product	2909	0.147952	102	3.51	54	6	2	2	0	0	0	10	0	15	0	0	0	4	0	2	0	0	4	0	4	3	0	0	0	0	1	1	23	17	8	0	0	0
TGRH88_020330	unspecified product	835	0.147749	90	10.78	52	1	1	1	0	2	2	0	12	2	2	0	7	20	2	0	2	0	0	2	23	3	0	2	0	0	0	3	0	0	0	1	2	0
TGRH88_022440	Sodium:neurotransmitter symporter family protein	1030	0.147698	74	7.18	41	0	0	0	0	3	0	6	4	4	2	0	0	4	2	0	0	3	2	0	3	2	0	4	2	0	2	2	13	13	1	0	0	2
TGRH88_018630	unspecified product	1860	0.147662	100	5.38	58	6	0	3	0	1	0	3	7	5	1	2	0	7	0	0	4	0	0	0	12	4	2	0	2	3	0	2	11	9	0	7	6	3
TGRH88_038370	unspecified product	1248	0.147528	109	8.73	49	2	0	1	0	2	0	8	6	1	0	3	2	22	0	0	2	0	0	2	13	12	1	1	4	2	0	4	12	7	0	0	0	2
TGRH88_035050	unspecified product	1730	0.147508	92	5.32	45	2	0	2	0	1	1	0	4	2	2	1	0	5	2	1	2	0	0	4	13	0	0	4	0	5	0	4	11	10	1	6	0	9
TGRH88_018590	cyclin protein	2572	0.147473	118	4.59	64	4	1	5	0	3	1	4	2	7	1	3	0	22	0	2	0	0	2	2	19	5	0	0	0	2	1	2	14	13	1	0	0	2
TGRH88_008600	unspecified product	1665	0.147449	103	6.19	57	0	4	0	1	1	0	1	6	3	0	2	0	16	0	0	2	0	0	1	24	2	1	1	0	2	0	11	9	10	0	4	0	2
TGRH88_015340	HEAT repeat-containing protein	2505	0.147362	120	4.79	68	3	0	1	0	2	0	4	2	4	1	2	0	17	0	0	0	0	0	5	15	3	0	0	0	0	6	5	19	23	0	3	1	4
TGRH88_034320	unspecified product	1682	0.147271	93	5.53	44	9	1	2	0	4	2	14	4	12	0	0	0	8	0	0	0	0	0	6	9	3	0	0	1	1	2	3	4	4	0	1	1	2
TGRH88_032720	arginine decarboxylase	1256	0.147211	79	6.29	40	1	4	2	0	2	5	4	5	0	1	0	0	10	2	4	5	1	0	0	12	2	0	1	0	0	0	3	6	5	0	3	0	1
TGRH88_073180	unspecified product	2226	0.147196	93	4.18	45	6	3	3	0	0	0	2	10	2	0	4	2	16	0	1	3	0	0	6	15	0	0	0	2	0	0	4	3	2	0	1	8	0
TGRH88_036070	unspecified product	1414	0.147101	86	6.08	40	1	0	0	0	6	2	7	0	3	0	1	6	4	0	2	0	0	0	1	3	1	0	4	0	1	1	1	19	11	0	9	1	2
TGRH88_007520	unspecified product	2612	0.147099	112	4.29	57	5	0	8	0	0	1	6	1	8	2	2	0	17	0	2	2	0	0	5	23	5	0	3	0	1	0	3	7	7	0	3	1	0
TGRH88_074720	unspecified product	1241	0.147019	75	6.04	32	1	3	3	0	3	2	2	5	3	9	1	2	7	0	3	0	0	0	0	7	0	0	0	3	0	3	1	10	3	0	4	0	0
TGRH88_042310	PHD-finger domain-containing protein	4608	0.146862	119	2.58	56	2	1	1	0	2	2	0	10	0	0	1	2	18	0	4	0	0	0	5	19	0	0	0	2	0	0	0	15	22	6	2	0	5
TGRH88_030250	unspecified product	1910	0.146734	95	4.97	46	3	3	2	0	5	0	2	7	1	0	5	0	17	0	5	0	0	0	1	14	12	0	0	7	3	0	1	1	3	0	3	0	0
TGRH88_022620	aldo-keto reductase	1440	0.14671	80	5.56	37	5	0	6	0	7	1	6	4	7	3	1	0	3	0	2	2	0	0	0	8	5	2	1	2	0	0	1	3	3	0	4	4	0
TGRH88_072750	unspecified product	876	0.146483	81	9.25	40	2	0	0	0	3	0	0	13	3	3	3	3	10	1	2	0	1	4	0	17	2	1	3	0	0	0	0	4	3	0	0	0	3
TGRH88_045540	unspecified product	1263	0.146333	58	4.59	28	4	0	3	0	3	0	1	0	2	1	0	0	2	5	5	2	3	1	0	2	2	0	0	0	0	0	1	4	5	3	2	2	5
TGRH88_000810	TBC domain-containing protein	1707	0.146325	86	5.04	43	1	4	1	0	1	1	0	0	0	4	0	1	10	0	2	2	0	0	1	7	0	4	1	2	0	0	3	15	19	0	4	3	0
TGRH88_028570	unspecified product	943	0.146311	91	9.65	49	5	2	2	0	1	2	3	1	0	2	0	0	10	2	0	2	0	2	0	7	0	0	0	0	0	7	1	9	31	0	2	0	0
TGRH88_024990	putative Superkiller viralicidic activity 2 family 2	1206	0.146279	95	7.88	46	4	2	9	0	1	1	3	6	2	0	2	3	15	0	1	3	0	0	2	10	3	0	0	0	2	0	6	10	5	0	2	0	3
TGRH88_050250	unspecified product	806	0.146259	73	9.06	37	7	1	0	2	3	1	6	4	2	0	2	0	13	0	1	2	0	0	0	11	0	2	0	0	0	2	1	10	1	1	0	0	1
TGRH88_052260	unspecified product	1210	0.146025	78	6.45	43	2	2	1	0	3	1	0	5	6	0	2	0	12	3	0	1	2	3	0	16	3	0	1	0	0	0	4	1	1	1	3	5	0
TGRH88_022460	unspecified product	2139	0.145772	109	5.1	57	2	1	2	0	0	0	0	0	4	1	0	0	20	2	0	2	0	2	0	24	4	2	0	4	1	1	4	12	18	0	1	2	0
TGRH88_010230	unspecified product	4972	0.145654	123	2.47	55	3	0	1	0	4	0	0	4	7	2	0	0	9	2	0	0	0	0	3	11	2	0	1	0	0	1	0	28	27	7	1	0	10
TGRH88_017290	metallo-beta-lactamase domain-containing protein	1194	0.145539	67	5.61	31	2	0	3	0	5	3	0	1	3	3	1	2	6	0	4	0	1	4	5	9	0	0	0	0	0	1	0	8	4	0	0	0	2
TGRH88_046670	unspecified product	1273	0.145498	80	6.28	37	2	2	9	0	4	1	2	1	6	5	0	0	7	0	0	2	0	0	2	8	8	0	2	0	0	2	1	0	1	0	5	7	3
TGRH88_073720	AP2 domain transcription factor AP2VIIb-3	2287	0.145462	108	4.72	53	5	1	1	0	1	1	1	3	9	2	0	1	11	0	0	1	0	0	0	6	3	0	0	0	0	9	2	31	15	2	0	0	3
TGRH88_069890	DEAD/DEAH box helicase domain-containing protein	1841	0.145254	101	5.49	56	1	0	2	0	1	1	3	4	1	3	1	1	13	0	0	2	0	2	1	11	5	0	3	0	3	0	0	12	12	0	9	7	3
TGRH88_058190	unspecified product	1283	0.145057	69	5.38	27	5	2	0	1	0	0	12	3	7	2	2	0	4	0	3	0	2	0	0	3	2	0	0	0	0	3	2	7	5	1	1	2	0
TGRH88_015310	pyruvate phosphate dikinase, pep/pyruvate binding domain-containing protein	1239	0.145033	70	5.65	31	4	1	3	0	0	9	6	3	3	1	0	0	7	0	2	3	0	0	0	2	2	0	1	2	3	5	2	6	3	0	2	0	0
TGRH88_080770	unspecified product	1326	0.144821	92	6.94	48	1	2	5	0	3	3	5	5	8	4	1	0	16	0	3	3	0	0	1	19	1	0	3	0	0	0	4	2	2	0	1	0	0
TGRH88_033760	unspecified product	1306	0.14475	94	7.2	59	3	6	0	0	3	0	5	4	10	0	0	0	10	2	1	1	0	0	1	8	3	0	1	3	0	0	5	15	11	0	2	0	0
TGRH88_018860	unspecified product	2154	0.144607	93	4.32	36	5	0	3	0	4	3	1	9	5	0	1	0	9	1	0	0	1	0	0	3	7	0	2	3	4	1	1	13	7	0	3	5	2
TGRH88_050780	protein phosphatase 2B catalytic subunit, calcineurin family phosphatse superfamily protein	501	0.144461	40	7.98	17	2	0	2	0	1	0	2	0	3	3	1	0	5	6	0	0	2	8	0	1	1	0	0	0	0	3	0	0	0	0	0	0	0
TGRH88_061620	ATP-binding cassette G family transporter ABCG107	981	0.144438	71	7.24	33	0	2	0	1	3	1	1	9	1	4	1	2	9	2	1	2	0	0	1	12	1	0	4	0	0	1	0	4	3	1	0	1	4
TGRH88_077610	unspecified product	2490	0.144421	98	3.94	39	10	0	6	0	6	2	1	4	3	5	3	0	9	0	1	2	0	0	0	16	2	0	1	0	2	4	0	15	4	0	2	0	0
TGRH88_021050	unspecified product	1136	0.1441	85	7.48	46	5	3	4	0	2	1	3	11	3	3	1	1	14	0	0	3	0	0	0	6	7	0	2	2	0	2	4	0	1	0	4	0	3
TGRH88_077510	ATP-dependent RNA helicase	801	0.144071	67	8.36	34	0	0	0	0	5	0	0	3	0	0	3	0	5	3	0	0	0	3	0	4	3	2	1	3	0	2	3	7	10	6	2	0	2
TGRH88_055310	unspecified product	1908	0.144052	79	4.14	29	3	0	1	0	3	2	9	4	1	1	3	3	15	0	0	4	2	0	1	6	0	0	1	3	0	1	1	10	3	0	0	0	2
TGRH88_037650	histone deacetylase HDAC1	2382	0.143875	99	4.16	48	0	0	1	0	1	2	2	14	8	0	2	0	17	2	0	2	1	0	2	6	2	0	0	0	1	0	4	8	4	0	14	3	3
TGRH88_032440	protein disulfide-isomerase domain-containing protein	1517	0.143836	73	4.81	34	2	0	6	0	1	1	7	3	0	2	4	1	9	0	5	4	0	0	0	9	1	3	1	3	0	0	0	3	4	0	1	3	0
TGRH88_052140	STAS domain-containing protein	1146	0.143778	92	8.03	39	0	0	1	1	5	0	2	0	2	4	3	0	8	0	3	1	1	1	1	10	6	0	0	0	0	0	0	21	18	3	0	0	1
TGRH88_047820	unspecified product	959	0.143279	99	10.32	49	13	1	2	0	5	2	6	7	2	2	1	1	16	1	0	0	0	0	0	13	0	0	0	0	0	0	4	6	4	0	8	3	2
TGRH88_016030	RNA recognition motif-containing protein	2069	0.143232	99	4.78	40	3	2	3	0	2	0	2	4	2	0	2	1	20	1	1	0	2	0	0	17	2	0	0	0	0	0	10	11	0	1	8	4	1
TGRH88_035300	unspecified product	1246	0.143129	101	8.11	46	5	0	1	0	2	3	7	6	5	1	0	2	14	0	3	0	0	0	1	15	6	0	2	1	0	3	0	2	15	0	3	0	4
TGRH88_069730	Pumilio-family RNA binding repeat-containing protein	1676	0.143003	95	5.67	38	7	0	1	0	1	0	3	5	0	0	1	4	14	0	3	0	2	0	0	5	2	0	4	0	0	1	1	19	11	1	1	2	7
TGRH88_018360	unspecified product	1979	0.142888	86	4.35	36	4	2	1	0	3	0	0	1	4	0	2	2	12	0	1	1	2	2	1	8	0	0	3	0	0	2	3	15	13	0	2	1	1
TGRH88_025870	tRNA ligases class I (M) protein	1770	0.142845	84	4.75	41	10	1	3	0	4	4	4	6	10	5	2	0	10	0	3	1	0	0	0	9	3	2	0	0	0	0	0	1	2	0	2	2	0
TGRH88_072770	glycerol-3-phosphate-acyltransferase	1002	0.142615	74	7.39	35	0	5	1	0	3	0	10	5	4	0	8	1	12	2	2	1	0	2	3	6	3	0	0	0	0	0	0	2	1	0	0	0	3
TGRH88_076240	unspecified product	2024	0.142591	76	3.75	27	10	1	5	0	3	4	0	5	1	5	1	0	6	1	3	2	0	2	3	12	0	0	2	0	0	0	3	3	2	0	0	2	0
TGRH88_035810	unspecified product	1903	0.142473	97	5.1	44	5	2	4	0	2	2	3	4	4	0	2	0	8	0	1	0	0	2	3	13	0	0	2	0	0	3	0	11	15	0	4	0	7
TGRH88_067020	unspecified product	2986	0.142463	96	3.22	47	5	2	3	0	3	0	0	1	4	2	0	0	13	0	0	4	1	2	4	16	4	0	1	0	2	1	0	9	13	0	4	0	2
TGRH88_071530	phosphoglycerate mutase family protein	2859	0.142431	125	4.37	65	2	0	2	0	2	0	2	7	6	0	2	2	22	1	0	2	0	3	0	25	2	0	2	0	0	0	4	21	15	0	1	1	1
TGRH88_079080	3'5'-cyclic nucleotide phosphodiesterase domain-containing protein	1320	0.142385	79	5.98	36	5	2	0	0	1	0	2	11	5	4	2	1	12	0	2	3	0	0	2	8	1	1	1	2	2	1	0	3	0	2	4	2	0
TGRH88_029710	tetratricopeptide repeat-containing protein	723	0.142266	80	11.07	34	3	2	3	0	1	3	7	0	3	2	1	0	11	0	4	4	0	0	2	11	8	0	0	2	0	0	5	3	1	0	4	0	0
TGRH88_014830	putative sortilin	1033	0.142128	84	8.13	45	3	0	5	0	0	1	2	10	3	0	2	0	14	0	3	5	2	0	0	7	2	1	0	0	0	2	2	4	11	0	3	2	0
TGRH88_041720	subtilisin SUB11	1213	0.142097	81	6.68	34	4	0	2	0	3	3	6	2	8	2	1	0	2	1	3	2	1	0	1	5	2	0	1	3	0	1	0	14	13	0	0	0	1
TGRH88_000110	unspecified product	687	0.142067	71	10.33	31	10	1	5	1	3	0	2	0	4	2	0	2	1	0	0	1	0	0	1	0	0	0	0	0	0	4	3	12	16	1	2	0	0
TGRH88_015210	patched family protein	1178	0.142024	63	5.35	24	1	0	2	0	3	1	1	5	0	3	2	2	0	0	0	5	0	0	0	0	0	0	9	0	1	5	3	5	9	0	4	2	0
TGRH88_071650	unspecified product	2403	0.141893	115	4.79	68	0	2	2	0	3	0	1	8	3	0	4	1	18	0	1	0	0	0	7	26	8	0	1	0	0	0	5	3	14	0	2	3	3
TGRH88_046080	Sec23/Sec24 trunk domain-containing protein	1540	0.141889	78	5.06	41	0	2	5	0	0	3	2	3	0	0	2	1	4	0	3	7	1	0	0	5	0	0	1	0	0	0	1	11	14	1	0	6	6
TGRH88_055200	XRN 5'-3' exonuclease protein	2121	0.141886	88	4.15	37	7	1	1	0	1	2	1	3	5	6	1	2	16	0	2	0	0	0	4	10	2	0	0	0	0	0	1	3	6	5	0	9	0
TGRH88_049650	argonaute AGO	946	0.141738	71	7.51	26	2	5	2	0	2	1	2	2	0	2	3	0	14	2	2	4	2	2	0	17	4	0	2	0	0	0	0	1	0	0	0	0	0
TGRH88_072670	3'5'-cyclic nucleotide phosphodiesterase domain-containing protein	1656	0.141727	57	3.44	28	0	1	0	3	3	1	0	1	0	2	1	1	11	2	2	2	0	0	0	9	5	0	3	0	0	0	3	1	6	0	0	0	0
TGRH88_004630	importin-beta N-terminal domain-containing protein	1049	0.141672	70	6.67	33	3	0	2	0	3	1	0	4	4	2	0	2	10	0	5	2	0	0	3	6	3	2	9	0	0	0	0	1	4	0	0	1	3
TGRH88_024920	unspecified product	800	0.14167	68	8.5	32	3	3	0	0	0	1	1	11	4	0	3	0	12	1	3	2	2	0	0	7	2	3	0	1	0	0	0	0	0	0	4	5	0
TGRH88_068560	unspecified product	2511	0.14167	113	4.5	66	6	2	0	0	2	4	4	4	6	0	4	2	26	2	1	0	0	2	1	33	10	0	0	0	0	0	0	1	1	0	2	0	0
TGRH88_017200	Vps51/Vps67 protein	1196	0.141659	96	8.03	57	1	0	1	0	2	0	3	11	5	1	2	0	20	2	3	2	0	0	2	20	0	0	3	5	0	0	0	4	4	0	4	0	1
TGRH88_077630	calcium-translocating P-type ATPase, PMCA-type protein	1447	0.141641	72	4.98	40	7	2	3	0	1	0	11	4	10	5	1	1	4	0	0	1	1	2	0	5	2	0	2	0	0	2	0	2	1	0	3	0	2
TGRH88_006610	glycosyl hydrolases family 35 protein	1964	0.141394	110	5.6	69	6	0	4	0	3	2	2	7	4	1	3	0	24	0	0	2	0	0	2	19	3	3	0	0	0	0	2	7	12	0	1	3	0
TGRH88_020480	peptidase family M13 protein	1038	0.141334	67	6.45	31	2	4	2	0	1	0	3	3	0	0	0	0	7	0	0	6	0	0	1	5	8	0	1	8	1	1	1	0	1	4	5	3	0
TGRH88_063360	unspecified product	1208	0.141297	89	7.37	42	3	1	1	0	1	2	9	10	1	4	6	0	12	0	0	4	0	1	1	16	5	0	0	2	0	0	6	1	0	0	2	1	0
TGRH88_013870	putative FIKK kinase	2887	0.141284	92	3.19	41	1	0	1	0	0	1	5	3	3	0	4	0	4	0	0	4	1	0	0	4	0	2	3	1	1	2	0	23	20	3	0	2	4
TGRH88_073160	unspecified product	670	0.141048	79	11.79	47	3	0	1	0	2	2	5	9	3	0	1	1	11	1	4	2	2	0	3	16	3	0	0	0	0	0	0	3	0	0	7	0	0
TGRH88_028760	unspecified product	3616	0.140901	94	2.6	62	2	5	2	0	2	1	2	7	4	0	2	2	16	0	3	2	0	0	2	20	1	2	0	0	2	0	2	8	5	0	2	0	0
TGRH88_032140	endonuclease/exonuclease/phosphatase domain-containing protein	2684	0.140811	94	3.5	48	2	0	2	0	2	1	3	11	5	2	5	3	8	0	1	0	0	2	1	10	2	0	1	0	0	0	0	7	11	2	3	5	5
TGRH88_008070	SWI2/SNF2-containing protein RAD5	1748	0.14071	92	5.26	43	4	0	0	0	0	0	5	6	0	0	2	0	9	1	2	3	0	4	0	14	4	0	1	0	0	5	5	11	12	0	2	1	1
TGRH88_041630	subtilisin SUB8	1365	0.140541	84	6.15	40	2	1	2	0	0	2	3	3	5	4	3	2	11	0	1	3	1	0	1	10	4	0	0	0	0	3	2	9	7	0	0	1	4
TGRH88_017080	corepressor complex CRC230	1916	0.140526	76	3.97	35	2	1	0	0	4	2	7	6	1	0	3	0	11	0	6	0	4	1	0	8	1	0	1	0	0	0	1	14	0	0	3	0	0
TGRH88_014190	ATP-binding cassette G family transporter ABCG84	766	0.140502	58	7.57	33	7	5	5	0	7	0	2	2	4	2	1	0	4	1	3	2	1	0	0	2	0	0	7	0	0	0	1	2	0	0	0	0	0
TGRH88_042130	PAN domain-containing protein	1931	0.140414	92	4.76	46	8	0	4	0	0	0	4	2	1	2	1	0	6	0	0	2	1	1	1	9	3	0	2	0	0	1	9	17	14	3	0	1	0
TGRH88_015080	AP2 domain transcription factor AP2IX-7	2671	0.140367	124	4.64	55	4	0	3	0	0	1	1	2	2	0	0	1	13	0	0	0	0	0	3	10	3	0	3	1	0	6	2	26	39	0	2	0	2
TGRH88_078670	ABC transporter transmembrane region domain-containing protein	1163	0.140346	79	6.79	34	6	1	1	0	5	0	11	4	8	0	0	2	11	1	0	0	2	2	1	10	0	0	0	0	0	0	2	2	3	0	4	0	3
TGRH88_070320	unspecified product	623	0.140227	58	9.31	24	3	0	0	1	7	0	7	1	0	4	1	0	1	2	1	0	1	0	0	3	0	0	2	0	1	3	0	3	13	2	0	0	2
TGRH88_079380	EF hand family protein	440	0.140212	52	11.82	21	0	4	1	0	2	1	1	5	1	0	1	0	6	0	0	3	1	3	0	10	0	2	3	6	0	0	2	0	0	0	0	0	0
TGRH88_072920	unspecified product	804	0.140043	86	10.7	38	15	1	2	0	0	4	4	4	2	0	0	0	14	0	2	1	1	2	0	10	1	0	0	0	0	0	1	6	5	6	1	2	2
TGRH88_074100	AP2 domain transcription factor AP2VIII-1	2108	0.139999	118	5.6	66	5	0	1	0	0	0	2	4	6	2	5	1	2	0	0	2	0	0	0	5	0	0	0	0	0	5	0	38	32	0	3	0	5
TGRH88_073990	unspecified product	3460	0.139979	101	2.92	48	4	2	2	0	1	0	2	1	1	0	2	1	7	0	1	4	0	0	0	6	0	0	0	0	0	7	0	26	24	3	3	0	4
TGRH88_033020	3'5'-cyclic nucleotide phosphodiesterase domain-containing protein	1085	0.139955	90	8.29	52	3	3	0	0	1	1	8	7	8	3	5	0	19	0	2	0	2	1	0	20	2	0	0	0	0	0	0	1	0	0	1	3	0
TGRH88_082550	elongation factor Tu GTP binding domain-containing protein	1697	0.139935	90	5.3	46	4	2	3	0	2	0	3	4	3	1	4	2	13	0	0	3	0	0	3	9	3	0	0	0	0	2	0	10	8	5	2	4	0
TGRH88_043570	unspecified product	1881	0.139772	91	4.84	57	3	1	3	1	7	2	6	4	2	0	1	0	18	0	0	1	0	2	1	18	2	0	3	0	0	1	0	6	8	0	1	0	0
TGRH88_011980	chloride transporter, chloride channel (ClC) family protein	2075	0.139752	78	3.76	42	5	3	2	0	0	0	2	4	5	2	2	0	8	3	0	7	2	0	1	8	1	0	0	0	0	0	2	11	7	0	3	0	0
TGRH88_035480	unspecified product	2079	0.139747	90	4.33	50	4	4	4	0	3	2	0	3	1	1	1	0	10	0	2	3	1	0	1	6	3	0	2	1	0	0	1	17	13	2	5	0	0
TGRH88_058780	calcium-dependent protein kinase CDPK6	1477	0.139631	88	5.96	47	0	2	5	0	1	0	0	4	3	1	4	0	12	0	1	3	1	0	0	15	5	1	1	3	2	3	0	9	10	1	1	0	0
TGRH88_008100	P-type ATPase of unknown pump specificity (type V) protein	1484	0.139354	92	6.2	48	4	0	1	0	0	1	4	7	2	1	2	3	11	0	0	2	0	1	0	14	2	2	5	0	0	3	0	14	10	0	1	2	0
TGRH88_075540	unspecified product	2685	0.138966	122	4.54	69	4	3	1	0	5	0	0	8	3	1	6	2	29	0	1	0	0	0	0	32	4	0	0	2	0	2	0	4	13	0	1	1	0
TGRH88_019270	enoyl-CoA hydratase/isomerase family protein	716	0.13887	63	8.8	38	5	0	2	1	3	1	1	6	2	0	0	0	10	2	0	5	0	2	1	7	3	0	2	3	0	0	0	3	0	1	3	0	0
TGRH88_040970	SWI2/SNF2-containing PHD finger protein	2556	0.138773	100	3.91	52	11	0	3	0	1	2	3	8	0	3	2	0	16	2	0	4	0	0	0	19	4	0	3	1	0	0	3	4	2	0	7	2	0
TGRH88_031030	unspecified product	1893	0.138725	94	4.97	57	6	1	5	0	6	4	8	0	3	0	0	1	10	0	3	2	0	0	1	18	4	0	1	0	0	1	1	5	11	0	1	1	1
TGRH88_019530	NOL1/NOP2/sun family protein	998	0.138673	50	5.01	28	0	6	0	0	0	0	0	2	2	0	3	0	11	5	2	1	4	3	0	7	0	0	0	0	0	0	0	0	3	0	1	0	0
TGRH88_014900	unspecified product	792	0.138574	65	8.21	29	2	2	4	0	1	1	1	3	5	2	0	0	8	3	0	3	1	3	1	8	2	0	0	0	0	0	3	3	2	3	3	1	0
TGRH88_011330	unspecified product	2065	0.138551	102	4.94	42	3	3	2	0	0	1	2	6	7	0	0	0	13	1	2	5	1	0	0	11	0	0	3	1	0	0	1	10	27	0	1	0	2
TGRH88_011870	Las1 family protein	1718	0.1385	85	4.95	45	3	1	3	0	0	1	4	5	6	0	0	0	6	4	2	3	0	2	0	17	1	0	1	0	0	1	2	8	6	2	5	2	0
TGRH88_051430	unspecified product	2274	0.13843	109	4.79	69	2	1	0	0	3	4	16	6	4	0	0	2	24	0	0	0	0	0	1	18	0	0	0	0	0	0	3	3	10	0	9	3	0
TGRH88_029470	unspecified product	3900	0.138344	97	2.49	52	4	0	3	0	3	3	1	4	2	4	0	0	17	0	0	1	0	1	3	12	2	0	2	0	0	0	9	7	8	0	9	2	0
TGRH88_065820	unspecified product	2889	0.13831	98	3.39	47	3	1	2	0	1	1	3	1	7	1	0	0	7	0	2	0	0	0	1	1	4	0	0	2	2	5	5	21	21	0	6	0	1
TGRH88_077590	inorganic anion transporter, sulfate permease (SulP) family protein	1490	0.138301	82	5.5	36	0	0	2	0	4	0	3	6	7	11	0	0	5	0	0	0	0	0	0	4	5	0	2	3	0	1	1	11	9	7	0	0	1
TGRH88_025100	UBA/TS-N domain-containing protein	1071	0.138209	85	7.94	45	1	3	0	0	0	1	3	2	2	0	3	0	7	0	1	0	0	0	0	6	8	0	5	4	0	1	3	9	10	3	5	5	3
TGRH88_054620	AP2 domain transcription factor AP2XI-4	3229	0.138165	120	3.72	74	1	1	7	0	1	0	2	13	7	0	2	0	22	1	0	4	0	0	1	22	5	0	0	0	0	0	6	13	6	1	5	0	0
TGRH88_074790	sarco/endoplasmic reticulum Ca2+-ATPase	1179	0.138029	73	6.19	36	3	2	0	0	3	3	6	0	2	6	0	0	7	0	1	1	0	0	1	5	5	1	2	0	0	2	4	7	1	2	9	0	0
TGRH88_065350	ribosomal RNA large subunit methyltransferase J protein	1422	0.13791	74	5.2	40	5	2	2	1	0	4	12	3	0	0	1	0	14	0	3	1	0	0	0	14	3	3	1	1	0	0	0	0	1	0	1	2	0
TGRH88_042440	kelch repeat-containing protein	1503	0.137626	87	5.79	46	7	0	3	0	3	2	0	1	4	4	2	0	9	0	0	3	0	3	0	15	1	0	0	0	0	0	4	6	6	2	9	0	3
TGRH88_079190	protein kinase (incomplete catalytic triad)	1743	0.137469	89	5.11	55	9	4	7	0	2	2	1	2	0	2	3	0	17	2	0	4	0	0	0	17	1	0	0	0	0	3	0	4	7	0	0	0	2
TGRH88_040250	putative alpha-glucan water dikinase 1	1715	0.137401	78	4.55	39	4	4	4	2	1	1	0	10	4	1	1	0	10	0	1	0	0	0	1	16	6	0	0	1	0	0	3	1	1	0	4	0	2
TGRH88_047670	NLI interacting factor family phosphatase	1604	0.137361	91	5.67	48	8	2	4	1	1	0	4	7	7	2	0	2	9	0	0	0	0	0	0	8	4	0	0	0	2	0	3	14	8	2	3	0	0
TGRH88_059800	S1 RNA binding domain-containing protein	2402	0.13731	115	4.79	76	0	0	1	0	1	0	8	8	3	0	1	1	25	0	3	2	0	0	0	38	3	1	0	1	0	0	2	1	0	2	4	6	4
TGRH88_067930	unspecified product	1048	0.137151	79	7.54	42	6	0	2	0	1	2	3	5	4	0	1	2	7	2	2	2	0	0	0	11	3	0	2	0	0	4	3	8	3	0	2	4	0
TGRH88_068570	unspecified product	1635	0.137102	77	4.71	46	2	0	1	0	5	3	4	7	10	4	3	3	9	0	0	0	2	0	0	10	5	0	2	0	0	0	1	1	3	0	0	0	2
TGRH88_061380	unspecified product	1961	0.136954	104	5.3	55	4	1	3	0	3	1	3	7	7	0	5	0	7	0	0	1	0	0	0	6	3	1	2	0	0	1	1	24	16	0	3	3	2
TGRH88_064930	HECT-domain (ubiquitin-transferase) domain-containing protein	1288	0.136779	80	6.21	51	5	0	6	0	3	2	6	3	1	1	0	0	13	0	0	3	1	0	3	9	8	0	0	4	0	0	2	2	4	4	0	0	0
TGRH88_053220	unspecified product	850	0.136764	84	9.88	36	8	0	1	0	7	4	0	12	0	2	0	4	16	0	0	0	0	0	1	13	3	1	0	2	0	1	2	2	4	0	0	1	0
TGRH88_032750	unspecified product	314	0.13672	72	22.93	35	3	0	0	1	1	0	4	3	6	0	0	0	2	0	1	1	0	0	0	1	1	0	1	0	0	2	0	15	15	2	0	0	13
TGRH88_062890	PAN domain-containing protein	1898	0.136631	109	5.74	63	2	2	1	0	1	0	2	3	6	0	3	0	18	0	0	1	0	0	0	16	3	0	0	0	0	0	14	16	3	0	14	2	2
TGRH88_046880	hydrolase CocE/NonD family protein	1260	0.136595	86	6.83	50	2	0	3	0	3	1	2	3	3	0	1	1	13	0	2	3	0	0	0	13	2	2	0	0	0	2	1	10	6	6	5	2	0
TGRH88_077040	3'5'-cyclic nucleotide phosphodiesterase domain-containing protein	829	0.136314	89	10.74	47	3	2	2	0	4	1	1	11	9	3	1	2	18	0	0	1	1	0	0	17	3	0	4	0	1	0	0	2	2	0	1	0	0
TGRH88_081650	TFIIH basal transcription factor complex helicase XPB subunit	997	0.136152	78	7.82	36	4	3	2	0	2	0	2	1	3	2	1	0	7	0	2	4	0	1	0	5	8	0	2	2	0	2	0	11	5	1	2	0	6
TGRH88_026910	pyruvate carboxylase	1391	0.136051	83	5.97	48	8	3	2	0	3	2	1	8	4	0	0	0	6	2	0	1	0	2	1	12	3	1	0	1	0	1	3	9	7	1	2	0	0
TGRH88_052190	putative eukaryotic translation initiation factor 2B	724	0.135977	93	12.85	50	1	0	0	0	0	0	1	7	4	0	1	2	21	2	1	3	0	1	0	14	5	2	0	0	0	0	1	9	7	1	8	2	0
TGRH88_042370	sterol carrier protein-2 HAD-2SCP-2	625	0.135948	50	8	18	0	2	0	0	1	0	1	1	2	2	4	1	3	4	0	0	1	6	0	2	3	0	3	0	0	1	2	6	2	0	2	1	0
TGRH88_077770	putative histone kinase SNF1	763	0.13587	44	5.77	21	3	2	0	0	2	1	3	2	6	0	0	12	1	1	0	2	0	2	2	0	0	0	2	0	0	0	0	0	0	0	0	0	3
TGRH88_076230	RAP domain-containing protein	1590	0.135806	84	5.28	39	6	4	2	0	4	2	2	6	2	1	2	1	11	0	6	0	0	0	4	8	0	0	0	0	0	0	3	11	7	0	2	0	0
TGRH88_041990	myosin A	831	0.135663	57	6.86	25	5	0	1	0	5	2	1	5	0	1	1	3	5	1	3	1	1	2	5	6	3	0	0	0	1	0	5	0	0	0	0	0	0
TGRH88_037620	polynucleotide adenylyltransferase	1032	0.135627	68	6.59	36	2	2	0	0	3	3	1	1	5	4	3	5	8	2	0	1	0	2	0	9	1	0	0	0	0	1	0	7	8	0	0	0	0
TGRH88_035680	metallo-beta-lactamase domain-containing protein	798	0.135512	65	8.15	29	5	0	3	1	2	1	2	1	3	0	0	1	5	2	2	4	0	0	0	3	4	0	1	0	0	0	3	4	5	0	6	2	5
TGRH88_053010	zinc finger, C3HC4 type (RING finger) domain-containing protein	2194	0.135438	104	4.74	49	1	2	2	0	1	1	3	0	3	0	0	0	8	0	2	0	0	0	4	8	0	0	2	0	4	0	8	20	27	0	4	0	4
TGRH88_059530	unspecified product	1179	0.135414	77	6.53	41	5	2	0	0	1	3	2	8	0	3	1	0	15	1	1	2	0	2	4	12	2	2	1	0	0	0	0	7	0	2	0	1	0
TGRH88_014310	phosphatidylinositol transfer protein	1912	0.135386	77	4.03	45	4	2	1	0	5	2	3	1	3	0	0	1	8	0	1	3	0	0	2	9	3	2	0	0	1	0	5	8	4	2	0	3	4
TGRH88_059290	unspecified product	771	0.135329	80	10.38	46	2	0	3	1	4	0	8	3	1	3	1	0	21	0	0	0	1	1	0	14	5	0	0	2	0	0	0	2	0	0	5	3	0
TGRH88_008540	unspecified product	1245	0.135324	65	5.22	32	2	0	1	0	0	0	0	2	4	0	0	8	8	2	0	4	0	1	0	5	3	2	0	3	0	0	0	9	5	1	5	0	0
TGRH88_003330	unspecified product	1465	0.135315	53	3.62	19	0	0	5	0	3	2	0	1	2	2	2	2	1	1	1	1	0	1	0	2	1	2	2	6	2	0	5	3	3	0	3	0	0
TGRH88_059640	AP2 domain transcription factor AP2XII-2	1737	0.1352	72	4.15	32	4	0	2	0	5	0	2	2	0	1	1	1	4	5	0	1	0	4	2	7	0	0	1	0	0	0	0	14	8	2	0	2	4
TGRH88_010370	unspecified product	467	0.135148	50	10.71	23	2	2	1	3	1	0	4	0	0	2	0	0	3	0	0	0	0	0	0	1	3	0	5	0	0	2	0	14	6	1	0	0	0
TGRH88_079480	Dpy-30 motif protein	1068	0.135085	78	7.3	41	4	3	5	0	1	2	0	10	2	2	0	1	7	0	0	2	0	0	0	7	0	1	0	1	0	5	0	11	8	2	2	0	2
TGRH88_024110	unspecified product	1126	0.135015	67	5.95	22	7	4	4	0	4	2	1	0	5	3	0	0	4	0	1	2	0	0	0	3	0	0	1	0	0	6	0	4	10	2	2	0	2
TGRH88_021700	unspecified product	3082	0.134994	95	3.08	48	4	0	6	0	2	1	3	2	2	0	2	1	12	0	0	5	0	0	2	14	1	0	0	2	0	1	1	15	7	3	1	1	7
TGRH88_056800	vacuolar transporter chaperone VTC2	1308	0.134866	93	7.11	52	3	2	1	0	1	1	0	13	0	2	7	0	15	1	1	0	0	2	0	11	7	0	2	0	0	1	2	10	4	2	0	5	0
TGRH88_052650	unspecified product	2956	0.134747	92	3.11	49	0	2	5	0	1	0	0	8	8	1	3	0	12	1	1	5	0	0	2	13	4	0	0	0	0	2	3	10	5	2	0	0	4
TGRH88_070370	unspecified product	776	0.134678	94	12.11	58	3	2	2	0	1	0	4	7	0	0	2	0	20	0	0	2	0	0	0	21	5	2	1	1	0	0	4	3	3	4	3	4	0
TGRH88_048680	transporter, solute:sodium symporter (SSS) family protein	616	0.134612	71	11.53	31	5	0	0	0	3	3	2	0	3	0	0	0	3	1	0	0	0	0	0	0	0	0	1	0	0	12	3	14	19	0	0	0	2
TGRH88_032830	selenide, water dikinase	1298	0.1346	70	5.39	34	8	2	0	1	4	1	0	1	8	1	0	0	16	0	0	0	0	0	2	9	0	2	1	5	0	0	1	1	3	0	3	1	0
TGRH88_003510	unspecified product	1570	0.134466	87	5.54	52	2	1	2	0	2	0	0	10	0	0	2	2	20	0	2	1	0	2	0	16	3	2	2	2	0	0	2	5	1	0	1	5	2
TGRH88_078990	DNA-directed RNA polymerase III RPC2	1338	0.134169	94	7.03	48	0	2	0	0	2	0	2	13	2	3	2	0	23	1	1	1	0	2	0	19	4	1	0	1	0	0	5	3	1	4	2	0	0
TGRH88_017340	putative 5'-3' exoribonuclease	1239	0.134043	72	5.81	37	4	4	1	0	1	1	12	2	4	3	0	0	8	0	0	2	0	1	3	13	0	0	0	2	0	0	2	1	0	7	1	0	0
TGRH88_027980	Tubulin-tyrosine ligase family protein	2376	0.133932	89	3.75	51	2	0	1	0	1	1	2	4	2	0	2	1	20	5	0	0	0	3	0	9	4	1	2	0	0	0	2	8	10	0	4	2	3
TGRH88_002600	putative sperm associated antigen 6	567	0.133913	57	10.05	22	2	0	0	0	1	0	10	3	7	0	1	0	2	5	1	2	1	1	4	1	3	0	0	0	0	0	2	2	2	2	4	1	0
TGRH88_041960	MORN repeat-containing protein	1777	0.133874	96	5.4	54	5	1	2	0	6	5	4	8	2	5	2	0	15	1	0	0	0	0	0	19	8	0	0	3	0	0	0	5	3	0	0	0	2
TGRH88_072140	histone lysine methyltransferase SET2	2286	0.133836	72	3.15	33	3	0	0	0	1	1	5	1	4	2	1	1	12	1	0	1	2	0	2	11	5	1	0	7	0	0	1	4	2	0	1	3	0
TGRH88_024630	surface antigen repeat-containing protein	2317	0.133817	79	3.41	44	0	0	2	0	1	0	1	0	3	0	0	0	4	0	1	1	0	0	1	2	0	2	1	1	0	0	12	5	12	2	19	2	7
TGRH88_067050	F5/8 type C domain-containing protein	1473	0.133728	66	4.48	31	3	0	1	0	4	0	2	3	0	0	2	3	7	1	1	6	0	1	1	4	6	0	2	2	0	1	1	3	4	4	0	0	4
TGRH88_079860	unspecified product	1992	0.133668	97	4.87	52	2	4	2	0	3	4	1	9	1	0	3	0	17	1	0	3	0	0	0	18	5	0	0	2	3	0	0	10	3	0	5	0	1
TGRH88_028880	pentatricopeptide repeat domain-containing protein	1419	0.133585	111	7.82	69	13	0	5	0	2	1	0	10	0	5	1	0	22	0	2	2	0	0	0	29	3	0	2	0	0	0	2	3	4	0	5	0	0
TGRH88_087846	unspecified product	994	0.133504	81	8.15	38	5	0	2	0	1	0	3	11	5	3	1	0	13	2	1	4	0	3	1	6	2	0	2	0	0	0	2	10	4	0	0	0	0
TGRH88_009800	putative NAD(P) transhydrogenase subunit beta	1244	0.133422	77	6.19	37	2	2	0	0	3	2	2	5	1	0	0	0	13	2	1	3	0	2	0	13	1	0	7	0	1	1	2	9	0	1	2	0	2
TGRH88_061790	AP2 domain transcription factor AP2XII-4	3831	0.133386	114	2.98	64	4	0	3	0	2	2	3	4	2	3	1	2	24	0	0	3	0	0	0	27	5	0	2	1	0	0	0	8	8	0	0	2	8
TGRH88_061880	VRR-NUC domain-containing protein	2757	0.133367	113	4.1	58	4	1	1	0	2	0	8	9	4	0	3	0	20	0	0	0	0	0	3	22	1	0	0	0	0	3	3	15	3	1	7	3	0
TGRH88_028500	DEAD/DEAH box helicase domain-containing protein	1009	0.133306	91	9.02	52	8	2	3	0	2	0	1	4	5	2	5	3	16	0	0	4	0	0	3	18	10	0	0	0	0	0	0	4	1	0	0	0	0
TGRH88_067790	unspecified product	891	0.133177	64	7.18	33	2	1	3	0	1	0	1	3	5	2	0	0	3	1	0	5	2	2	1	10	0	1	3	0	0	0	1	10	4	0	0	2	1
TGRH88_072030	3'5'-cyclic nucleotide phosphodiesterase domain-containing protein	2346	0.133176	91	3.88	47	4	2	1	0	4	1	6	5	5	2	3	1	16	0	0	2	0	1	0	9	4	0	3	0	0	0	6	6	6	0	1	1	2
TGRH88_063350	unspecified product	783	0.133112	88	11.24	49	2	1	1	0	1	0	4	15	4	2	0	3	12	0	3	3	0	0	3	19	0	0	0	2	0	0	0	9	3	0	0	0	1
TGRH88_001660	SCY kinase-related protein (incomplete catalytic triad)	1065	0.133082	70	6.57	31	9	1	6	0	6	2	0	0	3	3	1	2	3	0	0	0	0	0	0	2	0	0	2	0	0	6	1	8	12	0	2	0	1
TGRH88_052960	AARP2CN (NUC121) domain-containing protein	1273	0.132796	89	6.99	55	1	3	0	0	1	1	5	1	19	1	2	2	18	2	0	2	0	0	0	18	4	0	0	0	2	0	0	3	0	1	0	0	3
TGRH88_050700	unspecified product	1632	0.132778	83	5.09	41	4	3	3	0	2	1	0	3	7	0	2	0	6	1	0	1	0	1	0	1	3	0	1	0	0	0	10	10	14	4	3	1	2
TGRH88_012700	unspecified product	878	0.132736	61	6.95	28	3	6	1	0	1	2	0	3	4	0	3	0	4	0	0	2	0	0	1	3	3	4	0	3	0	0	2	6	3	1	3	0	3
TGRH88_039430	unspecified product	820	0.132711	57	6.95	26	5	2	1	0	0	1	1	1	5	0	1	0	5	1	1	5	1	1	0	6	0	4	0	2	0	2	0	4	8	0	0	0	0
TGRH88_026440	unspecified product	1906	0.132678	75	3.93	39	5	0	1	0	6	2	10	1	0	2	1	1	10	2	0	2	0	0	0	8	0	2	0	0	0	2	0	7	8	3	0	1	1
TGRH88_043620	putative ATP-citrate lyase	1281	0.132666	81	6.32	46	5	0	5	0	1	0	0	5	6	4	1	0	11	0	0	0	0	0	3	6	2	0	3	2	0	0	7	5	5	4	1	3	2
TGRH88_081370	putative preprotein translocase Sec61	473	0.132612	50	10.57	25	0	3	0	0	2	1	13	0	7	0	0	2	3	0	1	2	2	0	2	2	0	2	0	0	0	0	0	5	0	3	0	0	0
TGRH88_058550	unspecified product	1162	0.132541	66	5.68	33	5	2	6	0	4	1	4	0	4	4	1	0	8	0	1	3	1	0	1	5	3	0	3	0	0	0	1	0	1	3	5	0	0
TGRH88_011610	HEAT repeat-containing protein	910	0.132523	61	6.7	27	6	2	1	0	2	2	4	2	3	0	3	5	6	1	1	1	0	1	0	5	1	2	1	0	0	0	1	4	1	0	2	4	0
TGRH88_041090	unspecified product	2752	0.132499	85	3.09	41	3	6	0	1	1	1	3	3	4	2	0	0	12	1	0	0	0	0	0	16	0	0	0	0	0	1	1	10	4	1	4	3	8
TGRH88_076490	WD domain, G-beta repeat-containing protein	2467	0.132446	86	3.49	40	7	0	2	0	3	4	3	5	2	0	4	0	7	0	0	5	2	0	0	10	6	0	2	0	0	0	0	12	6	1	3	0	2
TGRH88_042650	unspecified product	2034	0.132437	94	4.62	41	2	1	0	0	2	4	0	0	3	2	4	1	13	0	0	0	2	0	2	16	4	0	1	0	0	0	8	9	18	0	2	0	0
TGRH88_053350	Sodium:neurotransmitter symporter family protein	1560	0.132398	75	4.81	33	2	0	2	1	3	1	2	2	7	0	0	0	4	0	0	2	0	0	0	6	10	0	3	0	0	6	0	7	11	4	0	0	2
TGRH88_028140	putative TDC1	584	0.132279	52	8.9	30	1	0	0	1	4	0	1	2	1	0	2	0	7	2	4	0	0	3	0	6	2	2	0	1	0	0	0	4	0	2	5	2	0
TGRH88_038670	unspecified product	1999	0.132159	116	5.8	70	4	0	2	0	2	0	5	6	4	0	0	2	22	0	3	2	0	0	1	25	3	0	0	0	0	0	2	16	7	3	4	0	3
TGRH88_061180	unspecified product	1469	0.132137	90	6.13	47	7	0	0	0	2	0	1	7	6	3	5	0	18	0	3	3	0	0	3	14	1	0	1	0	0	2	4	5	3	0	2	0	0
TGRH88_002740	aspartyl aminopeptidase	508	0.132121	49	9.65	19	0	4	4	0	2	0	0	0	2	0	0	0	1	3	1	1	3	2	1	0	0	0	3	0	0	1	0	10	9	0	2	0	0
TGRH88_056320	RecF/RecN/SMC N terminal domain-containing protein	1418	0.131748	79	5.57	40	2	2	2	0	0	1	3	4	4	0	1	1	12	1	2	3	0	0	1	9	1	0	3	2	0	0	3	3	5	0	9	2	3
TGRH88_086500	putative ycf24 family protein	465	0.131726	43	9.25	26	5	0	3	0	2	3	8	0	1	1	0	2	1	6	3	2	0	3	0	0	2	0	0	0	0	0	0	0	0	0	1	0	0
TGRH88_043970	unspecified product	1294	0.131488	93	7.19	44	3	0	1	0	1	1	0	3	0	0	1	1	23	0	1	4	1	0	1	12	0	0	2	0	0	1	6	16	4	0	3	7	1
TGRH88_037860	unspecified product	948	0.131478	88	9.28	48	3	0	0	1	2	0	0	4	5	0	3	0	8	0	2	1	0	0	0	12	0	0	2	0	0	0	3	18	10	2	5	3	4
TGRH88_074080	HEAT repeat-containing protein	871	0.131365	63	7.23	21	5	2	2	0	6	0	3	6	6	2	1	1	3	0	2	3	0	0	4	1	0	0	1	0	3	0	0	4	0	0	1	0	7
TGRH88_044610	unspecified product	1502	0.131337	62	4.13	34	1	0	0	1	2	0	0	2	8	0	1	0	5	0	2	2	0	0	0	3	0	0	6	0	1	7	1	8	8	0	0	0	4
TGRH88_025010	unspecified product	1774	0.131304	102	5.75	61	9	0	1	0	1	3	2	14	6	1	4	0	11	0	4	1	0	0	1	13	0	0	0	0	0	0	3	10	12	0	2	0	4
TGRH88_036620	unspecified product	1948	0.131232	112	5.75	59	5	0	7	0	4	3	3	5	0	1	1	0	15	0	0	1	0	0	1	20	3	0	1	0	5	0	0	13	20	0	2	0	2
TGRH88_063640	unspecified product	1702	0.131152	104	6.11	53	7	0	6	0	4	0	2	2	3	2	0	0	11	0	0	2	0	0	0	5	0	0	3	0	2	1	1	19	24	0	8	0	2
TGRH88_020130	helicase associated domain (ha2) protein	1603	0.131152	90	5.61	47	2	1	3	0	5	1	10	4	2	0	1	1	11	0	1	2	1	0	0	19	3	0	0	0	0	2	2	2	9	0	5	0	3
TGRH88_061290	unspecified product	2660	0.131117	107	4.02	64	2	2	1	0	3	0	1	4	1	0	3	0	18	0	0	1	0	1	0	14	0	1	2	0	0	0	2	19	16	3	6	3	4
TGRH88_051150	unspecified product	1481	0.130991	96	6.48	45	3	0	5	0	2	0	2	6	1	0	3	0	22	0	2	7	0	0	0	19	8	3	0	0	0	0	0	7	3	2	1	0	0
TGRH88_053130	unspecified product	1386	0.130964	91	6.57	53	3	2	0	0	0	3	13	0	0	5	1	0	16	0	0	2	0	0	1	16	4	0	0	2	0	0	1	5	6	0	6	5	0
TGRH88_000820	subtilisin SUB12	2279	0.130949	78	3.42	36	1	3	5	0	2	2	2	5	5	0	2	0	7	0	6	3	0	0	5	9	0	0	0	0	0	0	2	7	8	0	4	0	0
TGRH88_084320	unspecified product	2073	0.130945	67	3.23	40	0	11	0	0	0	0	0	20	0	0	0	0	10	0	0	0	0	0	0	0	1	0	0	0	0	0	11	1	0	0	13	0	0
TGRH88_027760	NAD(+)/NADH kinase domain-containing protein	2155	0.130868	97	4.5	52	0	4	2	0	2	3	2	4	5	0	1	1	11	0	0	1	0	0	0	16	1	0	2	0	3	2	2	14	16	0	2	0	3
TGRH88_014460	AP2 domain transcription factor AP2IX-5	2284	0.130852	78	3.42	38	0	0	4	0	0	0	0	0	4	0	0	0	3	0	0	2	0	0	1	1	0	2	2	4	3	1	3	13	17	1	0	0	17
TGRH88_030270	6-phosphofructokinase	1399	0.130762	69	4.93	36	3	3	1	0	3	3	4	5	8	2	4	0	5	0	1	1	0	0	0	6	2	0	3	3	0	1	0	3	1	0	2	5	0
TGRH88_018640	unspecified product	1530	0.130704	98	6.41	52	3	1	2	0	3	0	8	6	4	4	1	1	14	0	0	0	0	0	2	7	0	0	0	0	0	0	2	11	15	1	3	0	10
TGRH88_063510	vitamin k epoxide reductase family protein	212	0.130569	46	21.7	23	2	0	2	2	1	0	0	0	3	9	0	0	0	0	0	0	0	0	0	2	0	0	0	0	1	2	0	11	11	0	0	0	0
TGRH88_036140	carrier superfamily protein	782	0.13048	84	10.74	43	3	0	1	0	0	0	3	5	2	1	1	0	3	3	0	0	2	2	0	2	1	0	0	0	0	1	0	25	24	4	0	0	1
TGRH88_047130	unspecified product	2006	0.130429	96	4.79	42	3	2	3	0	3	1	0	1	4	4	1	0	5	0	1	2	0	0	2	11	5	0	2	0	1	0	1	18	17	2	4	0	3
TGRH88_030130	DEAD/DEAH box helicase domain-containing protein	1454	0.13018	92	6.33	47	4	2	5	0	3	0	0	1	1	5	1	0	11	0	1	2	0	0	1	29	0	0	2	0	0	6	0	9	9	0	0	0	0
TGRH88_013330	unspecified product	2007	0.130006	118	5.88	62	1	3	2	0	3	1	1	6	4	2	1	0	28	0	1	0	0	0	1	29	4	0	2	0	0	0	7	7	11	0	0	0	4
TGRH88_032790	putative histidyl-tRNA synthetase (HisRS)	1252	0.129887	81	6.47	40	1	2	1	0	5	0	6	6	4	0	2	0	10	0	1	4	0	0	0	7	2	1	4	0	0	0	0	2	11	0	8	4	0
TGRH88_029750	B-box zinc finger domain-containing protein	1073	0.12984	95	8.85	46	5	5	3	0	3	0	2	7	4	2	3	1	7	0	2	0	0	0	1	16	2	0	0	0	3	0	0	14	15	0	0	0	0
TGRH88_068810	ALG6, ALG8 glycosyltransferase family protein	1580	0.129771	79	5	43	2	0	5	0	0	2	0	5	7	0	3	0	9	0	0	1	2	0	0	10	7	3	0	3	0	0	0	7	8	0	0	4	1
TGRH88_003140	VTC domain-containing protein	1230	0.129763	71	5.77	38	4	5	7	0	2	0	3	3	2	0	1	0	13	2	0	3	0	2	0	8	1	0	0	2	1	0	0	3	1	0	7	1	0
TGRH88_032910	U-box domain-containing protein	1089	0.129605	67	6.15	26	9	0	4	0	1	1	0	2	2	3	3	3	6	0	1	3	0	2	2	3	3	0	0	0	0	0	1	1	4	0	8	5	0
TGRH88_024720	peptidase M20D, amidohydrolase	514	0.129548	60	11.67	21	3	3	0	0	3	1	0	0	4	4	2	3	3	0	0	2	0	2	0	5	9	0	3	0	1	0	0	0	5	1	3	1	2
TGRH88_041920	unspecified product	704	0.129548	77	10.94	38	3	3	2	0	2	0	0	6	3	3	3	0	10	0	0	5	0	1	2	4	0	0	1	0	0	0	2	13	7	0	7	0	0
TGRH88_008460	AAA family protein	1538	0.129447	84	5.46	43	3	0	3	0	8	0	5	5	6	1	0	1	12	0	3	0	0	0	2	13	4	0	5	0	1	2	0	2	6	0	2	0	0
TGRH88_019360	putative E3 ubiquitin-protein ligase	1021	0.129431	53	5.19	25	7	6	2	0	1	0	0	1	0	0	0	3	4	0	1	2	1	0	1	0	10	2	0	3	0	0	3	0	0	0	2	3	1
TGRH88_074750	unspecified product	1254	0.129294	56	4.47	23	5	0	4	0	3	1	9	2	4	3	2	2	2	3	2	0	0	0	1	2	0	0	2	0	0	4	1	2	0	0	2	0	0
TGRH88_035140	unspecified product	1559	0.129234	83	5.32	46	3	0	3	0	0	2	5	5	2	2	0	2	12	0	3	3	2	0	2	14	0	0	0	0	0	1	0	9	13	0	0	0	0
TGRH88_010160	SNARE associated Golgi protein	422	0.129119	61	14.45	27	6	0	4	0	1	0	4	3	1	0	0	0	2	2	0	0	2	2	0	3	2	0	5	0	0	3	0	9	11	0	1	0	0
TGRH88_034020	putative integral membrane protein	617	0.12911	54	8.75	23	10	0	10	1	3	3	3	1	7	5	1	0	1	0	0	2	0	0	0	0	0	0	1	0	0	0	1	0	2	0	3	0	0
TGRH88_056640	unspecified product	1717	0.129051	90	5.24	51	3	2	0	0	2	0	2	3	7	5	0	0	6	0	1	0	0	0	1	5	3	0	1	0	1	1	0	17	13	4	0	0	13
TGRH88_011230	isocitrate dehydrogenase	594	0.128971	54	9.09	19	0	4	5	0	3	2	0	2	2	0	3	0	8	1	0	3	0	2	0	6	0	1	2	2	0	2	1	2	0	0	0	1	2
TGRH88_031900	unspecified product	3152	0.128912	93	2.95	56	5	0	2	0	3	0	4	7	1	2	4	1	21	0	0	3	1	0	1	16	0	0	3	0	0	0	1	2	4	0	10	1	1
TGRH88_006810	putative SWI2/SNF2 Brahma-like	1628	0.128857	79	4.85	33	2	2	1	0	2	0	2	9	2	0	0	5	14	1	0	1	0	0	2	16	7	1	1	2	0	1	2	0	0	0	1	5	0
TGRH88_023620	unspecified product	1925	0.12882	86	4.47	48	8	1	0	0	4	3	2	1	1	2	1	0	5	0	0	0	0	0	1	3	0	0	0	0	3	0	4	18	10	0	3	9	7
TGRH88_039580	unspecified product	1893	0.128766	73	3.86	36	3	1	2	0	1	0	0	4	3	2	2	0	13	4	1	0	1	4	2	15	0	0	0	0	0	0	0	4	4	1	1	2	3
TGRH88_011570	unspecified product	1097	0.128521	74	6.75	33	5	0	3	0	5	0	2	10	0	0	3	1	10	0	2	1	1	0	0	11	2	2	1	2	0	3	0	6	4	0	0	0	0
TGRH88_037190	putative cullin 3	930	0.128325	75	8.06	31	3	1	1	0	4	4	3	4	2	1	1	0	13	0	0	1	1	0	2	15	9	1	1	4	0	0	1	0	0	0	2	1	0
TGRH88_074650	ChAPs (Chs5p-Arf1p-binding proteins) protein	1425	0.128274	82	5.75	41	4	1	0	0	1	0	2	7	2	0	2	3	15	1	0	2	2	2	0	15	2	2	0	0	0	0	0	3	16	0	0	0	0
TGRH88_081540	WD domain, G-beta repeat-containing protein	1127	0.128129	86	7.63	43	5	0	3	0	5	0	1	8	5	3	1	0	6	0	1	5	0	0	2	6	7	0	2	0	0	1	0	7	17	1	0	0	0
TGRH88_062500	actin-related protein ARP1	383	0.12808	47	12.27	21	2	0	2	0	1	1	3	0	3	2	1	2	5	3	1	1	0	4	0	2	6	2	0	0	0	0	3	0	0	0	0	0	3
TGRH88_042870	phospholipase, patatin family protein	982	0.128074	75	7.64	36	1	2	1	0	2	3	3	7	1	0	3	2	7	0	5	1	0	0	0	8	10	0	0	2	0	0	1	4	2	1	2	0	7
TGRH88_014150	cullin family protein	916	0.127982	78	8.52	44	2	2	1	0	1	0	5	6	2	0	1	0	15	0	6	1	1	0	1	11	4	0	1	4	0	1	0	7	6	0	0	0	0
TGRH88_030720	glyoxalase family protein	1114	0.127827	73	6.55	39	2	1	2	0	1	0	6	5	1	0	1	0	11	0	3	1	0	0	3	12	2	2	0	6	0	0	2	3	4	0	2	3	0
TGRH88_022680	HEAT repeat-containing protein	1567	0.127762	80	5.11	48	4	0	1	0	1	1	2	3	3	2	0	0	6	0	2	1	0	0	3	12	4	0	0	3	0	0	8	6	0	0	15	3	0
TGRH88_005500	unspecified product	1292	0.127752	78	6.04	30	2	1	0	0	5	3	1	8	5	1	4	0	9	0	5	3	0	0	1	5	1	0	0	0	0	0	3	8	6	0	3	0	4
TGRH88_046960	hydrolase, NUDIX family protein	2063	0.127638	85	4.12	39	2	0	1	0	3	1	0	1	3	2	1	0	7	0	0	2	0	0	0	7	0	2	3	3	0	1	2	19	15	2	1	0	7
TGRH88_042760	putative LSU ribosomal protein L18P	516	0.12763	67	12.98	31	2	6	1	0	0	1	2	6	4	2	4	2	9	0	2	0	1	0	0	13	5	0	3	0	2	0	0	0	2	0	0	0	0
TGRH88_044590	histone lysine demethylase JMJD4	1661	0.12762	76	4.58	37	1	2	0	0	2	0	0	3	0	0	1	0	10	0	1	0	0	0	0	13	3	5	2	3	2	1	5	7	10	0	2	3	0
TGRH88_062330	zinc finger, C3HC4 type (RING finger) domain-containing protein	794	0.127611	71	8.94	34	2	2	0	0	4	2	16	5	2	0	0	0	10	2	0	2	0	0	0	11	0	2	1	3	0	0	0	4	3	0	0	0	0
TGRH88_005720	diacylglycerol acyltransferase	533	0.12758	61	11.44	27	4	0	0	0	2	3	0	8	0	0	3	2	10	3	2	0	0	2	0	6	3	0	0	0	0	6	0	3	4	0	0	0	0
TGRH88_086290	ribosomal protein L2	267	0.127546	51	19.1	32	4	0	4	0	0	0	5	2	6	0	2	1	11	3	0	1	2	3	0	4	3	0	0	0	0	0	0	0	0	0	0	0	0
TGRH88_074220	unspecified product	1012	0.127457	110	10.87	70	3	1	1	0	1	0	3	24	1	2	4	0	21	0	1	0	0	2	2	25	7	0	0	0	0	0	0	4	7	1	0	0	0
TGRH88_081630	putative acyl-CoA carboxyltransferase beta chain	812	0.127409	53	6.53	18	4	0	0	0	1	1	5	2	0	0	2	0	3	2	1	0	3	1	0	4	0	1	2	3	0	0	2	5	5	3	2	0	1
TGRH88_049080	RecF/RecN/SMC N terminal domain-containing protein	2096	0.127127	78	3.72	44	4	4	0	0	0	0	1	7	1	0	2	4	16	0	2	7	0	0	2	14	3	0	0	2	0	0	0	3	3	0	1	0	2
TGRH88_021770	TLD protein	882	0.127002	77	8.73	46	4	1	5	0	1	2	2	4	2	4	0	0	7	0	0	3	0	0	2	5	0	1	1	0	0	0	0	12	11	3	0	0	7
TGRH88_064050	Zn-finger in ubiquitin-hydrolases domain-containing protein	2612	0.126949	74	2.83	44	5	0	0	0	5	3	0	0	3	8	0	2	13	0	0	1	0	0	3	9	1	1	0	2	0	0	3	10	3	0	2	0	0
TGRH88_055870	MCM2/3/5 family protein	1028	0.126894	51	4.96	22	1	1	0	0	1	0	0	7	0	0	1	0	2	4	0	0	2	4	0	8	4	3	1	1	0	0	1	2	3	0	2	3	0
TGRH88_014940	ubiquitin-activating enzyme E1 family protein	1092	0.126848	66	6.04	35	12	1	5	0	1	1	4	0	5	4	0	1	5	1	0	2	1	0	0	2	0	0	0	0	0	0	8	5	5	2	1	0	0
TGRH88_071470	unspecified product	1292	0.126814	103	7.97	63	3	1	2	0	5	0	1	12	0	2	6	0	21	2	0	0	0	1	0	28	6	0	1	2	0	0	0	8	1	0	0	0	1
TGRH88_016810	HEAT repeat-containing protein	1173	0.126667	86	7.33	43	5	0	1	0	2	0	2	3	7	0	2	0	6	0	0	2	0	0	2	10	1	0	3	0	0	4	0	14	11	4	6	0	1
TGRH88_028370	unspecified product	2426	0.126627	93	3.83	43	1	3	0	0	0	1	0	2	2	0	0	0	13	0	1	1	1	0	2	17	1	1	0	3	0	0	4	19	9	0	0	4	8
TGRH88_031550	protein kinase	1766	0.126533	92	5.21	45	1	1	1	0	2	0	1	2	4	3	0	0	8	0	0	2	0	0	1	8	2	0	0	0	0	4	2	17	15	0	8	4	6
TGRH88_058380	DEAD/DEAH box RNA helicase family protein	962	0.126493	75	7.8	42	2	1	0	0	2	0	2	0	2	0	0	0	6	2	1	4	0	0	2	8	4	2	3	0	1	1	3	13	14	0	0	2	0
TGRH88_008410	histone lysine methyltransferase SET8	1906	0.126449	88	4.62	43	1	0	0	0	3	0	0	3	0	0	1	0	16	0	1	3	4	0	0	15	6	0	2	1	0	0	0	14	9	1	5	0	3
TGRH88_060630	unspecified product	4877	0.126429	115	2.36	74	0	0	2	0	3	1	0	1	3	0	0	0	12	1	1	1	0	2	0	14	2	0	2	0	0	0	2	20	36	0	8	4	0
TGRH88_016730	unspecified product	818	0.126363	65	7.95	32	4	2	1	1	4	3	0	2	0	2	0	0	13	1	0	0	0	2	1	16	0	0	3	0	1	0	3	2	3	1	0	0	0
TGRH88_024370	unspecified product	1117	0.126088	92	8.24	39	0	2	1	0	1	0	3	5	4	1	4	1	10	0	3	0	0	0	1	9	4	0	0	3	1	0	3	12	20	0	0	4	0
TGRH88_059060	WD domain, G-beta repeat-containing protein	1268	0.126086	60	4.73	33	3	0	3	0	0	0	0	3	5	2	2	2	6	4	1	3	0	3	0	8	2	0	0	0	0	2	2	4	1	0	1	2	1
TGRH88_077920	glycoprotease family protein	1659	0.126065	85	5.12	39	1	1	1	0	1	0	7	13	5	0	4	0	10	0	0	3	0	0	0	11	4	0	0	4	1	0	2	3	4	5	3	2	0
TGRH88_083000	transporter, major facilitator family protein	2568	0.12605	95	3.7	52	2	1	1	0	4	0	0	2	3	0	1	2	10	0	1	1	0	0	0	14	4	1	4	0	0	2	6	14	19	0	1	0	2
TGRH88_058790	ATPase (DUF699) protein	1247	0.126044	79	6.34	40	6	2	3	0	8	2	1	4	6	0	2	0	13	0	0	4	0	0	0	16	4	0	1	3	0	0	1	0	0	0	2	0	1
TGRH88_059870	unspecified product	3090	0.125932	103	3.33	54	0	2	0	0	3	1	1	3	3	3	1	0	15	0	1	0	0	2	2	17	0	0	4	0	0	0	1	17	20	1	5	0	1
TGRH88_063630	unspecified product	1500	0.125786	53	3.53	24	3	2	0	0	2	0	0	0	4	5	0	1	3	0	0	1	0	0	2	1	0	5	1	5	0	0	0	8	5	0	3	0	2
TGRH88_004970	unspecified product	811	0.125758	66	8.14	32	3	0	1	0	1	1	3	4	0	2	1	0	4	0	0	1	0	0	3	11	0	2	3	0	0	7	0	4	8	0	7	0	0
TGRH88_055800	putative ATP-binding cassette sub-family E member 1	613	0.12568	55	8.97	26	0	4	5	0	1	1	3	4	0	0	0	1	8	0	3	13	0	0	0	3	7	0	0	0	1	0	1	0	0	0	0	0	0
TGRH88_034370	ACR, YagE family COG1723 domain-containing protein	819	0.125645	62	7.57	36	2	0	0	0	2	2	2	1	3	0	0	0	10	0	2	0	0	0	0	6	2	2	0	10	0	0	2	1	6	0	3	6	0
TGRH88_069100	unspecified product	1400	0.125603	86	6.14	47	4	1	3	0	2	0	6	3	4	2	3	0	12	0	4	0	0	2	2	12	2	0	0	1	0	0	0	16	3	2	0	0	2
TGRH88_050590	transporter, cation channel family protein	1502	0.125557	90	5.99	41	2	0	1	0	2	3	0	7	5	4	2	2	12	0	2	0	0	1	2	16	12	0	0	0	0	1	0	5	8	3	0	0	0
TGRH88_054080	rhoptry protein ROP14	1061	0.125488	41	3.86	17	0	0	2	0	5	1	0	2	0	3	0	1	5	1	1	0	6	0	1	2	0	0	5	0	0	0	0	4	2	0	0	0	0
TGRH88_063940	TBC domain-containing kinase (incomplete catalytic triad)	2237	0.12534	80	3.58	41	5	0	8	0	0	3	2	2	3	1	1	0	10	0	0	1	0	1	1	9	10	2	0	0	0	1	5	3	2	0	1	3	6
TGRH88_003610	serine esterase (DUF676) protein	1565	0.125325	69	4.41	43	3	0	2	1	0	2	11	1	6	0	1	0	11	2	2	0	0	2	2	13	2	0	1	0	0	0	0	3	0	0	1	0	3
TGRH88_029930	3'5'-cyclic nucleotide phosphodiesterase domain-containing protein	1281	0.125295	66	5.15	32	3	4	0	0	2	0	6	6	2	0	1	1	10	3	2	0	0	1	0	4	0	0	1	0	0	5	0	8	4	0	0	3	0
TGRH88_037390	sugar transporter ST3	603	0.125202	77	12.77	38	2	2	3	0	0	0	0	0	2	0	0	0	6	0	0	6	0	0	2	3	0	0	1	0	4	0	1	20	12	1	5	0	7
TGRH88_037010	DnAK-TPR	763	0.12518	66	8.65	37	2	1	4	0	1	2	0	5	6	0	0	0	11	0	2	2	1	0	2	9	2	0	4	4	0	0	2	3	0	0	3	0	0
TGRH88_029630	unspecified product	884	0.125164	71	8.03	31	2	0	0	0	1	0	3	0	2	2	1	4	12	2	2	0	0	4	1	11	3	0	0	0	0	1	4	6	10	0	0	0	0
TGRH88_062960	unspecified product	1114	0.125159	68	6.1	28	0	5	0	0	1	0	6	0	4	0	1	0	5	3	2	3	0	2	0	0	2	0	2	0	0	0	0	20	6	1	1	0	4
TGRH88_048670	unspecified product	1197	0.125087	63	5.26	26	2	0	1	1	1	2	0	10	3	4	0	0	7	1	2	1	1	2	2	9	7	0	0	0	0	0	1	2	1	0	3	0	0
TGRH88_032900	inorganic anion transporter, sulfate permease (SulP) family protein	1279	0.124885	84	6.57	41	1	0	1	0	3	0	2	8	13	2	2	0	10	0	3	2	0	0	0	6	3	0	3	0	0	3	0	10	9	0	0	0	3
TGRH88_058030	flavodoxin domain-containing protein	949	0.124831	82	8.64	45	10	0	4	0	2	1	0	3	2	3	7	0	4	0	0	0	0	0	0	6	8	0	2	2	0	0	5	10	7	1	3	1	1
TGRH88_061490	ATPase, AAA family protein	3915	0.124825	111	2.84	51	5	0	6	0	1	3	1	5	3	1	0	0	17	0	1	0	0	0	1	18	9	1	2	0	1	1	0	13	13	0	6	1	2
TGRH88_016190	zinc finger, C3HC4 type (RING finger) domain-containing protein	1167	0.124807	88	7.54	39	2	0	2	0	5	2	1	6	15	4	2	2	17	0	2	0	0	0	0	18	3	0	0	0	0	1	0	3	1	0	0	0	2
TGRH88_082750	RNA recognition motif-containing protein	2089	0.124646	88	4.21	46	5	0	6	0	1	0	8	1	1	2	0	0	4	0	0	0	0	0	2	6	1	0	1	0	0	4	1	17	14	2	0	0	12
TGRH88_033850	F5/8 type C domain-containing protein	1300	0.124572	61	4.69	30	0	0	0	0	0	1	1	5	1	0	3	0	9	3	1	1	2	2	2	7	0	0	0	0	0	0	2	4	4	6	1	2	4
TGRH88_072830	DEAD/DEAH box helicase domain-containing protein	2103	0.124555	91	4.33	50	2	0	0	0	4	0	0	7	3	2	2	0	17	0	0	3	0	0	4	14	6	1	0	2	0	0	0	5	8	0	3	5	3
TGRH88_042040	CorA family Mg2+ transporter protein	1187	0.124471	94	7.92	58	5	1	2	0	2	1	8	3	4	1	3	0	10	0	0	2	0	0	0	11	2	0	1	0	0	3	1	18	14	0	0	2	0
TGRH88_020880	Myb family DNA-binding domain-containing protein	2789	0.124456	112	4.02	69	3	2	2	0	0	0	4	5	1	0	1	0	18	0	0	3	0	0	0	18	6	0	1	1	1	0	5	17	13	0	4	2	5
TGRH88_083230	unspecified product	1167	0.124445	62	5.31	23	0	12	2	0	2	1	0	1	0	1	1	0	3	0	0	1	0	0	0	3	0	1	0	4	0	0	5	12	10	0	0	1	2
TGRH88_058970	NEK kinase	2880	0.124365	111	3.85	69	1	3	0	0	0	0	4	10	0	0	0	1	23	0	1	5	0	0	2	23	2	0	0	0	0	2	2	14	16	0	2	0	0
TGRH88_031220	unspecified product	905	0.124331	47	5.19	21	3	3	2	0	0	0	4	0	2	0	2	5	6	0	0	3	2	0	0	2	1	0	0	4	0	0	0	0	0	1	3	4	0
TGRH88_029120	ICE family protease (caspase) p20 domain-containing protein	2055	0.124324	79	3.84	46	4	4	4	0	4	2	0	2	6	0	0	0	8	2	0	3	0	0	0	11	3	2	0	1	0	0	0	9	12	0	2	0	0
TGRH88_076450	unspecified product	1493	0.124094	78	5.22	41	3	0	1	0	6	0	0	10	2	0	3	1	15	0	5	6	0	0	2	19	2	1	2	0	0	0	0	0	0	0	0	0	0
TGRH88_055930	unspecified product	461	0.124045	53	11.5	21	5	2	2	0	1	0	3	1	3	2	0	0	3	1	0	0	2	2	3	1	1	0	0	0	2	1	0	9	5	3	0	0	1
TGRH88_026480	unspecified product	2128	0.123992	92	4.32	48	2	0	5	0	1	2	0	7	2	0	1	0	14	0	2	0	0	0	0	12	0	2	3	2	1	0	3	13	12	2	3	0	3
TGRH88_063800	unspecified product	2150	0.12397	125	5.81	72	3	0	3	0	3	0	0	13	5	1	3	0	30	0	3	1	0	0	1	28	4	0	0	0	1	0	0	11	13	1	0	0	1
TGRH88_010550	unspecified product	1397	0.123816	81	5.8	49	7	0	2	0	6	2	4	3	2	5	2	0	15	0	1	0	0	0	4	13	2	0	3	0	0	0	0	2	5	1	0	0	2
TGRH88_059610	unspecified product	2213	0.123788	77	3.48	41	5	2	2	0	3	3	3	1	1	6	1	1	12	0	1	0	0	0	1	10	0	0	2	0	0	0	3	6	2	0	12	0	0
TGRH88_005610	ATPase, AAA family protein	1299	0.123753	103	7.93	73	3	2	1	0	2	1	10	12	1	0	3	0	25	0	0	1	0	0	3	18	0	0	0	1	0	0	0	8	8	2	2	0	0
TGRH88_013710	ATP-binding cassette G family transporter ABCG96	1045	0.123672	79	7.56	46	2	1	1	1	2	0	0	5	5	3	2	1	7	0	1	1	0	0	0	8	3	1	0	0	1	0	0	18	13	3	0	0	0
TGRH88_071240	rhoptry kinase family protein ROP31	531	0.123658	63	11.86	26	2	1	4	0	1	1	4	2	2	5	2	1	6	1	1	1	1	0	0	8	1	0	1	0	0	3	1	4	10	0	0	0	0
TGRH88_007260	unspecified product	1134	0.123573	60	5.29	33	3	3	2	0	8	1	3	7	1	0	0	1	2	0	2	0	2	0	1	3	0	0	1	0	0	0	3	8	3	0	3	3	0
TGRH88_053110	CBF/Mak21 family protein	1361	0.123546	95	6.98	48	8	0	2	0	1	1	0	5	5	2	2	0	21	0	0	2	0	0	3	23	4	2	3	0	0	0	4	2	5	0	0	0	0
TGRH88_000350	aminopeptidase N protein	1069	0.123538	63	5.89	35	6	1	2	0	2	1	2	8	0	3	3	1	9	1	0	4	0	0	2	5	0	0	0	3	0	0	3	2	0	0	0	5	0
TGRH88_016890	transporter, solute:sodium symporter (SSS) family protein	541	0.123452	47	8.69	14	1	1	0	0	1	0	0	3	1	0	0	0	2	3	0	0	1	7	0	2	0	0	5	0	0	0	0	10	4	6	0	0	0
TGRH88_045830	DEAD (Asp-Glu-Ala-Asp) box polypeptide DDX3X	734	0.123302	45	6.13	22	1	2	0	0	1	0	4	1	1	0	0	0	3	0	2	3	0	3	4	3	0	0	2	8	0	0	0	2	1	0	1	3	0
TGRH88_033900	unspecified product	3023	0.123259	105	3.47	51	4	2	0	0	4	0	4	9	4	1	1	1	22	0	1	0	0	0	1	25	4	0	2	0	0	0	6	6	3	3	2	0	0
TGRH88_036000	aurora kinase	2812	0.123247	104	3.7	56	17	1	3	0	5	0	3	5	2	0	1	0	11	0	0	1	0	0	1	14	2	0	2	0	0	1	0	13	15	2	2	0	3
TGRH88_039410	unspecified product	683	0.123073	69	10.1	30	2	0	1	0	1	2	3	0	1	0	1	2	12	0	0	1	0	0	6	7	0	0	2	0	0	0	5	10	0	4	5	3	1
TGRH88_014640	unspecified product	1326	0.122946	92	6.94	50	3	2	0	0	2	0	3	17	5	0	2	2	18	1	0	0	0	0	2	15	1	0	0	1	3	0	0	7	1	0	2	2	3
TGRH88_026460	unspecified product	1831	0.122927	49	2.68	24	5	2	3	0	1	3	4	0	5	0	1	1	4	0	1	4	4	0	0	5	0	0	0	2	0	0	0	3	1	0	0	0	0
TGRH88_017660	RNA polymerase II accessory factor CDC73	720	0.122885	57	7.92	26	3	3	4	0	2	3	0	4	0	3	0	1	7	2	1	2	0	0	1	10	1	1	5	0	0	0	0	1	1	1	0	1	0
TGRH88_016470	unspecified product	2385	0.122857	93	3.9	44	6	2	0	0	2	1	2	4	5	0	1	2	7	0	0	4	0	0	0	3	0	0	0	0	1	0	5	19	21	0	4	0	4
TGRH88_019350	histone arginine methyltransferase PRMT4/CARM1	660	0.122778	39	5.91	18	2	0	3	0	0	0	0	3	3	0	0	0	1	2	0	2	2	2	0	1	0	6	0	3	0	0	0	3	6	0	0	0	0
TGRH88_036850	unspecified product	1024	0.122774	68	6.64	39	6	1	3	0	2	0	4	2	5	2	0	0	3	0	0	6	0	0	0	2	1	0	0	1	0	0	6	10	3	1	4	6	0
TGRH88_005300	P-type ATPase PMA1	1151	0.12268	71	6.17	31	1	3	5	0	0	0	6	2	0	4	4	0	11	0	3	3	0	0	1	4	0	0	1	0	0	3	0	8	9	0	3	0	0
TGRH88_010860	putative divalent metal transporter	1232	0.122619	68	5.52	29	10	0	2	0	3	1	5	2	9	6	1	0	4	0	1	0	0	0	0	5	2	1	2	2	0	0	3	3	0	0	4	0	2
TGRH88_074320	unspecified product	2258	0.122577	100	4.43	56	0	0	1	0	1	0	3	0	3	0	0	0	12	0	0	3	0	0	0	12	2	0	3	0	3	5	0	22	21	0	2	0	7
TGRH88_007960	glucosephosphate-mutase GPM2	597	0.12249	49	8.21	21	2	0	1	0	0	0	3	7	0	1	2	0	4	5	2	2	1	0	0	1	0	2	1	1	1	0	1	3	3	0	0	6	0
TGRH88_043500	tetratricopeptide repeat-containing protein	964	0.122435	68	7.05	35	2	3	3	0	4	1	5	9	5	4	5	1	6	0	5	1	0	0	0	11	3	0	0	0	0	0	0	0	0	0	0	0	0
TGRH88_049450	phospholipase D active site domain-containing protein	1186	0.12237	94	7.93	49	4	2	3	0	2	0	6	6	6	3	0	1	10	1	1	1	0	0	0	21	6	0	2	0	1	0	1	10	7	0	0	0	0
TGRH88_049110	ferlin family protein	1425	0.122289	74	5.19	39	2	2	5	0	1	0	4	4	2	3	0	1	5	0	0	1	0	0	0	4	0	2	0	0	0	0	5	11	9	0	5	8	0
TGRH88_062530	V-type H(+)-translocating pyrophosphatase VP1	816	0.122215	81	9.93	36	4	0	2	0	5	0	0	1	3	2	1	0	1	0	1	0	0	0	0	0	0	0	3	0	0	1	0	23	20	9	2	0	3
TGRH88_058910	unspecified product	2982	0.122209	91	3.05	56	4	0	1	0	3	0	2	8	7	0	5	1	20	0	2	1	0	0	4	18	0	0	3	0	2	0	1	4	0	0	5	0	0
TGRH88_038000	unspecified product	1926	0.122207	84	4.36	46	3	1	1	0	2	3	9	4	7	2	1	0	11	0	0	2	0	0	1	17	1	0	0	0	0	3	2	6	2	1	5	0	0
TGRH88_033400	pyruvate dehydrogenase complex subunit PDH-E2	929	0.122176	81	8.72	42	5	4	0	0	0	0	4	2	6	3	0	0	7	0	0	4	0	0	0	7	1	0	4	0	0	2	0	13	18	1	0	0	0
TGRH88_055350	cullin family protein	808	0.122143	43	5.32	23	0	0	1	0	1	1	3	4	0	0	1	3	3	3	0	0	3	2	0	5	0	0	0	2	0	1	0	0	1	0	5	4	0
TGRH88_013810	RNA recognition motif-containing protein	951	0.122085	80	8.41	47	9	2	1	0	4	0	2	3	1	2	2	0	8	0	0	1	0	0	0	12	6	0	0	4	0	4	0	8	10	1	0	0	0
TGRH88_014370	cathepsin CPC1	733	0.122069	64	8.73	34	9	1	3	0	0	2	3	3	7	0	1	0	4	2	1	2	0	0	1	1	2	0	0	0	7	0	3	5	4	0	2	1	0
TGRH88_065830	unspecified product	2048	0.122032	84	4.1	54	2	3	2	0	2	2	1	3	0	0	1	2	14	0	2	0	0	0	1	10	6	0	0	3	0	0	5	12	4	0	7	2	0
TGRH88_012780	SAG-related sequence SRS44	2456	0.122017	75	3.05	28	3	4	1	0	0	2	9	3	8	5	0	1	3	0	2	0	0	0	0	3	0	0	2	0	0	0	0	9	9	0	5	0	6
TGRH88_046560	phosphofructokinase PFKII	1335	0.12201	82	6.14	39	6	0	5	0	0	0	0	2	1	2	1	0	4	2	1	0	0	2	0	4	5	0	4	0	3	0	2	6	25	1	4	0	2
TGRH88_004190	unspecified product	2567	0.122002	95	3.7	44	3	1	3	0	4	3	0	2	0	1	0	0	16	0	0	1	0	0	1	17	3	0	4	3	1	2	2	13	15	0	0	0	0
TGRH88_077530	transporter, major facilitator family protein	547	0.121971	72	13.16	32	6	2	3	0	4	2	0	2	6	2	0	0	2	0	1	0	0	0	0	5	2	0	4	0	0	2	0	18	8	3	0	0	0
TGRH88_024600	formin FRM3	2849	0.12194	70	2.46	33	1	1	3	0	2	0	0	7	3	2	1	0	2	0	0	4	2	0	0	9	5	0	1	2	0	2	2	8	7	1	2	3	0
TGRH88_010390	transporter, cation channel family protein	1356	0.121888	76	5.6	38	2	0	1	0	5	1	4	4	4	2	0	2	6	0	1	1	0	0	4	10	2	0	2	0	0	0	0	7	9	4	1	2	2
TGRH88_028230	ATP-binding cassette G family transporter ABCG87	794	0.121843	51	6.42	26	5	2	0	0	0	0	3	3	0	4	1	5	2	0	0	4	0	2	0	4	0	0	4	0	4	0	1	3	4	0	0	0	0
TGRH88_014230	unspecified product	921	0.121795	80	8.69	35	9	0	2	0	1	1	0	3	4	2	0	0	8	0	0	2	0	0	1	10	4	0	1	6	0	1	2	8	9	0	4	0	2
TGRH88_022150	unspecified product	3444	0.121743	103	2.99	55	0	0	5	0	2	0	0	6	4	0	2	0	10	0	0	2	1	0	2	10	2	0	1	0	0	3	2	17	31	0	3	0	0
TGRH88_073910	HEAT repeat-containing protein	1238	0.121741	59	4.77	22	1	2	0	0	1	0	0	0	4	4	0	2	3	2	0	1	0	1	0	2	0	0	2	3	0	1	7	9	6	0	8	0	0
TGRH88_054510	HEAT repeat-containing protein	766	0.121679	56	7.31	26	2	5	0	0	2	1	2	3	7	0	0	0	5	0	1	1	0	0	2	4	0	2	0	4	0	0	4	2	3	0	5	1	0
TGRH88_086540	putative RNA polymerase C2	609	0.121498	54	8.87	21	4	0	1	0	3	2	11	2	0	2	2	2	4	3	6	0	0	1	0	1	9	0	1	0	0	0	0	0	0	0	0	0	0
TGRH88_076770	unspecified product	1738	0.121484	72	4.14	28	0	0	1	0	5	1	0	2	1	3	1	1	8	0	0	4	0	0	4	12	3	0	1	1	3	0	2	4	6	2	0	0	7
TGRH88_023910	unspecified product	755	0.121358	52	6.89	28	2	0	1	0	9	2	0	1	0	5	1	2	0	0	0	0	0	0	0	0	0	0	3	0	0	6	1	8	9	0	0	1	1
TGRH88_060200	unspecified product	2313	0.121348	91	3.93	40	9	2	2	0	4	2	0	1	4	0	0	1	14	0	0	1	0	0	1	17	0	1	2	3	0	0	0	15	7	1	1	0	3
TGRH88_002040	unspecified product	883	0.121279	86	9.74	45	8	0	1	0	3	1	6	2	2	2	0	1	22	1	2	2	0	2	1	20	3	0	0	0	0	0	0	3	2	0	2	0	0
TGRH88_056380	unspecified product	1986	0.121256	83	4.18	44	1	3	1	0	6	0	3	7	0	0	0	0	13	0	1	0	0	0	3	5	1	0	2	0	0	1	3	6	10	0	9	0	8
TGRH88_033980	DEAD/DEAH box helicase domain-containing protein	1064	0.121159	78	7.33	43	1	0	0	0	1	1	4	3	2	0	1	0	11	2	1	2	2	0	0	16	3	0	1	1	0	0	1	6	7	0	8	4	0
TGRH88_054070	putative rhoptry protein	1010	0.121145	64	6.34	36	1	0	1	0	3	1	5	7	7	3	2	0	9	2	2	1	0	0	0	6	3	1	1	3	0	0	1	1	0	0	0	1	3
TGRH88_008420	AP2 domain transcription factor AP2IV-5	1966	0.121077	82	4.17	45	3	0	3	0	2	0	4	7	9	1	0	2	1	0	1	0	1	0	2	7	3	0	4	0	0	0	3	10	16	0	2	0	1
TGRH88_071460	unspecified product	578	0.121057	68	11.76	31	1	0	0	0	3	2	0	8	0	0	0	0	6	4	0	0	1	2	0	13	8	2	2	0	0	0	0	10	4	0	0	2	0
TGRH88_069180	putative nucleolar GTP-binding protein 1	719	0.121047	80	11.13	40	1	2	0	0	0	0	0	5	2	0	5	2	22	0	0	5	0	0	0	25	2	2	0	3	0	0	0	1	0	0	1	2	0
TGRH88_024270	unspecified product	1154	0.120937	98	8.49	60	0	1	3	0	2	0	0	10	0	2	2	2	18	0	0	1	0	0	1	15	3	0	2	0	0	1	1	17	10	1	3	0	3
TGRH88_013800	unspecified product	1153	0.12086	77	6.68	39	3	0	3	0	6	4	3	6	9	5	2	0	15	0	1	0	0	0	1	8	4	0	1	0	2	0	0	2	2	0	0	0	0
TGRH88_055040	ATP-dependent DNA helicase, RecQ family protein	932	0.120819	57	6.12	26	5	2	2	0	3	2	4	0	1	2	0	6	7	0	4	0	0	0	1	5	0	0	1	0	0	1	2	6	2	1	0	0	0
TGRH88_082810	unspecified product	2057	0.120807	103	5.01	48	1	2	2	0	5	2	0	7	2	0	6	1	16	0	1	2	0	0	0	14	5	0	0	0	0	0	1	17	15	0	3	1	0
TGRH88_017770	Myb family DNA-binding domain-containing protein	1713	0.120725	67	3.91	39	8	0	1	0	1	0	3	0	2	4	0	0	5	2	0	0	2	3	2	6	0	0	0	0	1	0	0	6	16	1	2	0	2
TGRH88_075000	unspecified product	978	0.120652	100	10.22	49	2	2	1	0	4	0	0	11	0	0	4	1	12	0	0	1	0	0	0	13	5	0	0	0	0	2	1	16	19	0	2	4	0
TGRH88_024510	unspecified product	3266	0.120527	110	3.37	52	4	2	4	0	3	3	0	4	1	0	2	0	13	0	0	0	0	0	1	26	0	0	1	0	0	2	5	18	18	0	2	0	1
TGRH88_075090	unspecified product	1962	0.120486	80	4.08	48	6	3	4	0	1	2	5	4	5	0	2	0	14	0	0	5	0	0	3	9	2	0	0	1	0	0	0	8	2	0	4	0	0
TGRH88_048360	RAP domain-containing protein	1385	0.120472	71	5.13	36	4	0	1	0	3	2	16	2	6	5	0	0	1	0	1	0	0	0	0	2	4	0	1	0	0	2	4	7	6	0	0	0	4
TGRH88_057120	threonyl-tRNA synthetase family protein	844	0.12047	58	6.87	29	2	4	0	0	0	0	4	1	4	0	0	0	8	1	0	9	0	2	5	9	6	0	0	1	0	0	0	2	0	0	0	0	0
TGRH88_059960	unspecified product	967	0.120454	69	7.14	41	3	0	2	0	3	1	0	1	1	0	2	0	12	1	0	3	0	2	0	4	8	0	0	0	0	7	0	13	4	0	0	0	2
TGRH88_044150	putative aminopeptidase N	1419	0.120254	59	4.16	31	3	1	0	0	3	1	0	1	7	3	2	0	4	2	0	8	0	0	0	5	3	0	0	2	2	0	0	6	0	0	2	2	2
TGRH88_041930	unspecified product	640	0.120239	80	12.5	42	5	0	0	0	2	1	2	5	8	3	1	5	12	0	0	0	0	0	0	6	5	0	2	0	0	0	3	7	13	0	0	0	0
TGRH88_045220	calcium-dependent protein kinase CDPK2	711	0.120203	52	7.31	25	1	0	0	0	0	1	2	3	2	1	4	2	9	4	0	1	2	2	0	10	0	0	1	0	0	0	2	1	0	2	0	0	2
TGRH88_064030	pentatricopeptide repeat domain-containing protein	2140	0.120139	74	3.46	43	4	1	4	0	1	1	1	4	0	2	5	1	8	0	2	1	1	0	0	8	3	0	1	0	0	1	0	6	2	0	12	0	5
TGRH88_068600	4-hydroxy-3-methylbut-2-en-1-yl diphosphate synthase	1283	0.119951	59	4.6	35	3	2	1	1	2	0	0	4	4	1	1	0	7	1	0	3	0	2	0	11	3	0	3	0	0	0	0	0	0	2	6	0	2
TGRH88_046980	transmembrane amino acid transporter protein	531	0.119925	39	7.34	15	0	1	0	2	3	0	0	3	0	0	0	1	3	2	1	0	0	0	4	0	0	0	4	0	0	1	0	6	4	1	2	0	1
TGRH88_076900	putative vacuolar proton translocating ATPase subunit A	909	0.119909	54	5.94	23	4	0	5	0	1	2	5	1	8	0	0	0	5	0	3	3	0	0	3	3	0	2	4	0	0	1	2	2	0	0	0	0	0
TGRH88_059310	unspecified product	752	0.1199	81	10.77	49	1	1	2	0	7	0	0	7	1	2	1	2	12	0	0	0	0	0	0	16	5	0	4	0	2	2	0	7	8	0	0	1	0
TGRH88_060160	unspecified product	2424	0.119846	81	3.34	31	3	0	5	0	2	2	1	3	0	0	0	1	8	0	1	0	0	0	1	10	2	2	3	0	2	1	7	6	16	0	4	1	0
TGRH88_031570	unspecified product	1265	0.119825	74	5.85	38	2	2	0	0	2	1	0	2	1	0	0	0	1	2	0	0	0	0	0	2	0	0	0	3	0	6	1	26	14	0	4	3	2
TGRH88_065760	unspecified product	2220	0.119808	90	4.05	42	3	3	9	0	3	0	3	5	0	0	4	0	13	0	0	3	0	0	0	24	5	0	0	2	0	0	0	1	2	2	3	0	5
TGRH88_020870	SWI2/SNF2 ISWI-like SANT	1249	0.119707	56	4.48	23	0	1	1	0	0	0	0	9	4	0	1	0	8	2	2	5	3	0	3	11	0	0	0	1	0	0	1	0	0	0	3	1	0
TGRH88_057770	putative replication licensing factor	972	0.119578	84	8.64	41	3	0	0	0	2	2	7	3	2	0	2	0	12	0	0	3	0	0	1	13	4	2	1	0	1	0	2	12	5	0	4	1	2
TGRH88_050560	metal-dependent phosphohydrolase HD domain-containing protein	1381	0.11954	77	5.58	44	5	0	1	0	0	1	3	8	7	0	2	0	7	0	0	1	1	2	1	9	7	0	0	2	0	0	4	8	0	0	4	4	0
TGRH88_066360	tetratricopeptide repeat-containing protein	1776	0.119392	83	4.67	46	0	3	2	0	5	2	3	2	0	0	3	0	23	1	1	0	0	0	2	12	3	0	4	0	0	0	5	7	1	0	4	0	0
TGRH88_009250	putative eukaryotic translation initiation factor 3 subunit 7	2203	0.119331	50	2.27	17	2	0	4	0	3	1	0	1	0	0	0	0	4	3	1	0	2	2	2	3	1	0	3	0	0	2	2	3	4	0	3	4	0
TGRH88_023720	unspecified product	274	0.119238	44	16.06	16	4	0	1	0	2	2	2	0	0	8	1	0	0	0	2	0	0	0	0	0	0	0	3	0	0	6	0	3	7	0	0	0	3
TGRH88_057950	putative DNA replication licensing factor MCM4	1014	0.119155	76	7.5	35	1	2	0	0	1	1	0	2	2	1	1	2	14	0	3	1	0	2	3	13	1	0	3	0	0	0	0	11	6	0	4	2	0
TGRH88_033680	prenyltransferase, UbiA family protein	929	0.119042	102	10.98	42	1	0	0	0	2	0	2	4	0	0	0	1	12	2	0	0	0	0	0	17	0	0	1	1	2	0	0	23	23	7	0	0	4
TGRH88_063480	unspecified product	891	0.119041	62	6.96	30	1	3	0	0	2	0	3	4	6	0	0	3	10	0	2	2	0	0	1	8	4	0	2	3	0	1	1	1	0	0	2	3	0
TGRH88_030360	unspecified product	566	0.119025	49	8.66	23	2	0	1	0	4	2	1	2	2	3	0	0	2	2	0	4	2	0	0	3	0	0	3	0	0	1	0	8	4	1	0	0	2
TGRH88_082070	MIF4G domain-containing protein	2668	0.118985	97	3.64	48	1	2	4	0	1	3	0	1	0	0	0	0	5	0	0	2	0	0	1	5	3	0	0	0	0	1	0	22	28	3	2	0	13
TGRH88_021780	unspecified product	3633	0.118803	88	2.42	40	3	0	1	0	1	2	1	0	0	2	0	0	13	0	0	0	0	0	3	15	1	2	2	0	5	0	0	11	10	0	1	0	15
TGRH88_000540	unspecified product	604	0.118744	51	8.44	27	6	0	0	0	1	0	4	2	2	4	0	2	6	0	0	0	1	0	3	1	3	2	0	1	2	0	1	0	0	0	4	5	1
TGRH88_033380	unspecified product	665	0.1187	48	7.22	22	0	2	0	0	5	2	1	1	0	0	1	4	4	0	0	0	0	0	1	0	0	0	0	0	0	4	0	4	4	9	0	0	6
TGRH88_026040	unspecified product	736	0.118633	62	8.42	24	2	2	2	0	4	0	4	0	6	0	0	0	6	1	0	1	0	0	4	2	2	0	4	0	4	1	1	6	6	0	1	0	3
TGRH88_052810	adaptin n terminal region domain-containing protein	1010	0.118612	48	4.75	28	5	3	1	0	2	2	5	2	3	3	0	3	4	0	0	1	2	1	0	1	0	0	0	0	0	0	3	5	0	2	0	0	0
TGRH88_013110	unspecified product	1848	0.118598	89	4.82	40	5	2	0	0	1	0	2	2	2	4	2	0	6	0	1	0	0	0	0	13	0	0	2	0	0	2	0	17	11	2	7	1	7
TGRH88_070730	ATP-dependent DNA helicase, RecQ family protein	999	0.118506	68	6.81	25	1	2	7	0	1	4	2	0	2	0	3	2	4	2	1	1	0	0	0	7	6	0	2	0	0	2	0	9	10	0	0	0	0
TGRH88_019030	DHHC zinc finger domain-containing protein	971	0.118463	76	7.83	35	4	0	0	0	4	2	10	7	3	2	1	0	7	0	1	2	0	0	0	4	1	0	1	0	3	0	0	5	12	2	0	0	5
TGRH88_042630	unspecified product	2709	0.118421	81	2.99	48	4	0	3	0	3	2	6	6	2	2	3	0	10	0	2	0	0	0	1	14	2	2	0	0	1	0	1	4	5	0	3	2	3
TGRH88_021210	glycosyltransferase	1707	0.118376	76	4.45	42	3	2	4	0	2	1	1	2	8	0	0	0	6	0	1	7	0	0	0	7	7	0	0	0	0	0	3	10	4	2	2	2	2
TGRH88_052350	unspecified product	1433	0.118365	53	3.7	30	3	0	0	0	0	0	0	6	6	0	0	0	6	2	0	0	2	0	4	5	0	2	0	4	0	2	2	1	5	0	0	3	0
TGRH88_003940	phospholipase, patatin family protein	1173	0.118346	77	6.56	40	6	0	1	0	4	0	5	6	0	0	3	3	13	0	5	2	0	0	0	13	0	0	1	0	0	0	1	5	4	2	0	0	3
TGRH88_044980	unspecified product	3244	0.11832	84	2.59	39	8	0	4	0	2	0	0	2	2	2	3	0	12	0	0	1	3	0	2	16	3	0	0	0	1	0	2	11	6	0	3	0	1
TGRH88_025270	inorganic anion transporter, sulfate permease (SulP) family protein	675	0.118296	71	10.52	25	5	0	1	0	2	0	2	0	5	0	1	2	1	0	3	0	0	0	0	3	0	0	6	0	1	3	1	13	18	0	3	0	1
TGRH88_056070	putative tRNA synthetase	2156	0.118245	92	4.27	56	4	0	3	0	0	2	5	8	2	3	4	2	17	2	0	0	0	0	0	30	0	1	0	0	0	0	0	4	0	0	1	4	0
TGRH88_002060	unspecified product	3985	0.118176	123	3.09	56	2	0	0	0	2	0	0	9	0	0	1	0	27	0	0	1	0	0	5	23	5	1	1	1	0	1	1	17	20	0	3	0	3
TGRH88_055690	unspecified product	680	0.118041	52	7.65	26	4	0	0	0	3	0	4	4	2	0	1	0	9	0	0	0	3	0	2	7	1	2	0	5	0	0	1	1	1	0	0	2	0
TGRH88_017530	AP2 domain transcription factor AP2IX-8	1751	0.117979	73	4.17	37	4	0	2	0	3	1	3	4	2	0	2	0	5	0	5	2	0	0	1	5	0	0	0	0	0	0	0	6	7	3	0	0	18
TGRH88_015600	unspecified product	1056	0.1179	67	6.34	37	7	3	0	0	4	1	6	1	8	2	0	0	7	0	0	3	0	0	0	6	0	1	3	2	0	0	0	9	3	0	1	0	0
TGRH88_058850	PIK3R4 kinase-related protein	1269	0.117889	73	5.75	30	0	0	1	0	1	0	0	0	0	0	2	1	11	0	0	1	2	2	0	11	4	0	2	2	1	1	0	17	2	1	3	4	4
TGRH88_069380	ankyrin repeat-containing protein	1382	0.117826	60	4.34	29	0	0	0	0	0	2	3	6	0	0	4	0	4	1	4	0	0	2	0	3	0	2	1	0	0	3	0	9	5	2	6	2	1
TGRH88_073120	putative EFHC1	742	0.117768	41	5.53	12	1	1	0	0	0	0	0	3	1	0	2	2	4	0	0	5	2	0	5	3	0	0	0	6	0	0	1	0	1	0	0	4	0
TGRH88_080480	unspecified product	1243	0.117653	68	5.47	39	2	0	1	0	7	2	0	3	6	2	1	0	10	0	2	2	0	2	0	12	0	1	1	0	0	0	2	3	3	0	5	0	1
TGRH88_053560	subtilisin SUB2	1300	0.117641	75	5.77	34	0	0	0	0	5	0	3	1	3	0	4	0	16	2	1	5	0	0	0	7	2	0	2	3	0	0	2	7	9	0	3	0	0
TGRH88_024670	RAP domain-containing protein	713	0.117579	83	11.64	35	0	0	0	0	1	1	3	9	0	0	6	3	20	0	1	0	2	0	2	27	5	0	1	0	0	0	0	0	0	0	0	2	0
TGRH88_045270	phosphatidylserine decarboxylase	427	0.11755	62	14.52	42	1	2	3	0	0	0	8	5	4	4	5	2	6	0	0	0	0	0	0	6	3	0	3	0	0	1	0	0	8	1	0	0	0
TGRH88_064370	Ulp1 protease family, C-terminal catalytic domain-containing protein	1770	0.117525	76	4.29	52	1	2	0	0	3	2	4	9	0	0	2	4	19	0	2	0	1	1	0	12	7	0	1	0	0	0	0	2	0	0	2	0	2
TGRH88_004830	unspecified product	1939	0.117437	76	3.92	31	3	2	0	0	1	0	1	2	2	0	3	0	12	0	1	2	1	3	0	13	0	2	0	0	0	1	0	10	11	0	1	2	3
TGRH88_009770	DNA repair protein Rad4 domain-containing protein	1710	0.11736	86	5.03	42	5	0	3	0	4	5	0	5	2	2	0	0	14	0	1	2	0	0	4	15	8	0	0	0	0	0	1	5	4	0	4	1	1
TGRH88_050070	3'5'-cyclic nucleotide phosphodiesterase domain-containing protein	1553	0.117309	89	5.73	51	7	4	0	0	2	0	3	6	4	0	0	0	16	0	1	0	0	1	0	20	0	2	1	0	2	0	1	5	10	0	2	2	0
TGRH88_037530	ELMO/CED-12 family protein	2257	0.117269	84	3.72	41	5	0	3	0	2	3	12	3	1	0	4	0	11	0	0	0	2	0	1	9	16	0	1	0	0	0	1	6	2	1	1	0	0
TGRH88_076690	unspecified product	894	0.117246	55	6.15	29	0	1	6	0	1	0	2	1	0	0	1	0	6	2	0	0	2	0	2	4	2	0	2	4	0	0	1	5	4	1	5	3	0
TGRH88_014000	tetratricopeptide repeat-containing protein	1379	0.11701	63	4.57	24	5	0	2	0	3	1	2	5	4	8	0	0	6	2	1	0	0	0	2	7	5	1	0	4	0	0	0	0	5	0	0	0	0
TGRH88_043150	unspecified product	1356	0.116979	93	6.86	56	4	0	1	0	1	0	1	9	1	0	2	1	14	0	0	0	0	0	2	14	5	0	0	0	0	0	11	6	8	0	5	5	3
TGRH88_049150	DEAD/DEAH box helicase domain-containing protein	834	0.116961	48	5.76	22	0	5	0	1	1	0	1	5	0	0	0	0	6	0	0	4	0	0	2	2	0	0	0	0	0	0	4	0	0	0	7	10	0
TGRH88_061830	unspecified product	1024	0.116961	80	7.81	51	3	4	1	0	1	0	1	12	1	2	5	0	15	0	1	6	0	0	0	17	6	1	0	0	0	0	0	4	0	0	0	0	0
TGRH88_036430	ATPase, AAA family protein	1037	0.11692	101	9.74	62	1	3	2	0	0	0	2	8	0	0	2	0	20	0	0	2	0	0	1	19	16	0	2	0	0	1	2	7	7	0	4	2	0
TGRH88_006850	unspecified product	878	0.116919	81	9.23	31	0	0	0	0	3	0	2	1	0	1	0	2	1	0	0	0	0	1	0	2	0	0	1	0	0	7	2	32	22	0	0	0	4
TGRH88_060480	unspecified product	894	0.116886	56	6.26	30	3	1	0	1	0	0	0	5	4	0	0	5	5	0	4	0	1	0	1	7	0	0	3	0	0	0	0	5	10	0	1	0	0
TGRH88_030970	putative phosphate transporter family protein	870	0.116883	77	8.85	35	2	0	1	1	1	0	5	4	3	2	0	0	7	0	0	0	0	0	0	15	3	0	0	0	1	5	1	15	7	2	2	0	0
TGRH88_019740	unspecified product	2142	0.116809	73	3.41	33	0	1	2	0	0	0	3	0	10	1	0	0	0	0	1	0	0	0	0	0	1	0	1	2	1	1	0	20	5	5	5	7	7
TGRH88_058290	multi-pass transmembrane protein	389	0.116691	55	14.14	19	0	0	0	0	2	1	16	0	0	0	1	2	4	0	1	0	0	0	1	0	0	0	0	5	0	0	1	9	4	3	0	2	3
TGRH88_069460	RNB family domain-containing protein	1149	0.116616	79	6.88	47	3	2	3	0	3	0	8	6	5	0	2	0	12	1	3	1	0	0	0	14	6	0	0	0	0	0	6	0	0	0	4	0	0
TGRH88_080900	unspecified product	1580	0.116475	95	6.01	55	3	0	0	0	0	1	1	10	6	2	2	0	19	0	0	1	0	0	5	12	2	0	0	0	1	0	6	9	12	2	1	0	0
TGRH88_006520	putative vacuolar protein sorting 16	920	0.116454	63	6.85	20	6	2	1	0	7	0	2	3	0	2	3	0	11	0	0	2	0	0	0	7	2	0	3	3	0	1	2	0	0	1	2	0	3
TGRH88_037760	eukaryotic initiation factor 3, gamma subunit protein	826	0.116445	74	8.96	42	4	0	2	0	3	0	5	10	4	0	6	0	13	0	0	8	0	0	0	9	3	0	2	0	0	0	0	2	0	0	3	0	0
TGRH88_018460	unspecified product	3263	0.116389	83	2.54	43	0	0	1	0	2	2	0	11	4	2	3	0	16	1	0	0	0	2	3	15	5	0	0	0	0	0	5	1	1	0	7	2	0
TGRH88_071190	Vps52 / Sac2 family protein	865	0.116382	67	7.75	37	2	4	2	0	2	0	0	2	0	0	0	0	10	1	1	1	1	1	0	13	0	2	0	0	1	0	0	11	5	3	2	1	2
TGRH88_012840	unspecified product	217	0.11637	33	15.21	15	1	0	0	2	2	2	1	0	3	2	0	3	2	0	2	0	0	0	0	2	0	0	0	2	0	0	0	6	3	0	0	0	0
TGRH88_078460	putative kinesin heavy chain	1641	0.116319	73	4.45	40	3	0	2	0	3	1	5	4	2	0	7	0	9	0	2	0	0	0	1	11	2	0	0	0	1	4	3	2	3	0	5	2	1
TGRH88_022360	DEAD/DEAH box helicase domain-containing protein	1043	0.116284	82	7.86	49	2	0	2	0	0	0	1	4	2	2	2	4	15	1	0	3	0	0	1	9	14	0	0	0	1	0	2	5	7	0	1	1	3
TGRH88_015680	Sec23/Sec24 trunk domain-containing protein	791	0.116284	62	7.84	24	5	1	6	0	1	3	2	5	3	0	1	1	10	0	0	2	0	2	0	7	2	0	0	0	4	1	0	1	0	4	1	0	0
TGRH88_003360	unspecified product	1201	0.11606	67	5.58	35	3	1	1	0	0	1	2	3	7	4	0	2	9	0	1	0	0	0	0	9	2	2	1	0	0	3	0	4	4	0	4	3	1
TGRH88_048730	unspecified product	1092	0.116025	53	4.85	29	1	6	1	0	3	2	7	0	5	0	0	0	0	2	0	0	0	2	0	1	0	1	0	0	0	0	3	6	7	0	2	3	1
TGRH88_064260	unspecified product	668	0.115805	57	8.53	33	4	0	2	0	3	1	4	1	3	3	0	1	4	0	1	0	2	0	0	4	0	0	0	0	0	0	4	3	7	2	4	3	1
TGRH88_081430	phosphatidylserine decarboxylase	999	0.115781	79	7.91	36	4	1	0	0	1	3	2	8	0	1	3	1	12	0	1	0	0	0	2	9	9	0	0	0	0	4	3	6	7	0	0	2	0
TGRH88_028810	endonuclease/exonuclease/phosphatase family protein	1110	0.115623	71	6.4	36	1	1	1	0	1	0	12	9	2	2	7	1	11	0	4	1	0	0	2	9	0	0	0	0	0	0	1	0	4	2	0	0	0
TGRH88_046760	RIO1 family protein	519	0.115587	73	14.07	33	3	0	1	0	2	0	0	4	0	3	3	7	21	0	1	2	0	0	1	19	6	0	0	0	0	0	0	0	0	0	0	0	0
TGRH88_066280	unspecified product	1883	0.115581	77	4.09	43	4	0	2	0	0	1	5	8	1	0	1	3	12	0	4	2	1	0	0	15	0	0	1	0	0	0	0	5	3	0	2	1	6
TGRH88_066430	unspecified product	1174	0.115488	72	6.13	34	2	3	1	0	2	0	5	3	5	2	2	0	8	0	0	0	0	0	0	4	2	0	4	0	0	3	1	9	8	2	4	2	0
TGRH88_013070	PUL domain-containing protein	876	0.115378	42	4.79	10	1	2	3	1	4	0	2	0	0	0	0	0	4	0	0	4	2	1	0	2	0	0	0	0	3	0	1	3	5	1	0	3	0
TGRH88_017620	ATP-dependent DNA helicase, RecQ family protein	1625	0.115373	67	4.12	28	2	1	1	0	3	0	2	3	0	0	3	0	12	0	0	1	2	0	4	9	4	1	3	1	0	0	3	5	5	2	0	0	0
TGRH88_033160	unspecified product	1167	0.115361	54	4.63	21	1	0	1	0	4	1	1	2	0	1	1	3	7	0	1	5	0	0	2	5	2	3	0	3	0	0	0	9	2	0	0	0	0
TGRH88_051910	unspecified product	2127	0.115197	72	3.39	36	2	2	6	0	0	5	1	4	0	2	3	0	15	0	2	1	0	0	3	10	1	0	0	0	0	0	2	0	1	0	8	0	4
TGRH88_076050	unspecified product	1692	0.115177	90	5.32	46	14	0	3	0	0	1	5	5	2	0	1	0	13	2	0	6	0	0	0	17	4	0	0	0	0	0	0	3	9	0	0	1	4
TGRH88_039860	unspecified product	1108	0.115123	92	8.3	55	3	1	0	0	2	2	5	6	3	2	5	0	23	0	0	2	0	0	0	22	5	0	0	1	0	0	3	0	2	0	4	0	1
TGRH88_081510	putative glutamine-dependent NAD(+) synthetase protein	874	0.115077	74	8.47	38	1	2	0	0	0	0	4	8	2	0	3	0	12	0	1	4	1	0	2	9	3	0	2	2	0	0	1	7	8	0	2	0	0
TGRH88_071980	unspecified product	1260	0.115067	85	6.75	51	2	1	3	0	3	1	0	7	5	0	3	3	19	0	0	3	0	1	0	16	3	0	1	0	0	0	0	6	5	0	3	0	0
TGRH88_006110	unspecified product	4196	0.115057	95	2.26	55	5	3	1	0	4	2	0	1	4	0	4	0	23	0	0	2	0	0	0	22	6	0	3	0	2	0	2	7	1	0	0	0	3
TGRH88_059250	unspecified product	2084	0.115033	73	3.5	33	3	2	3	0	2	1	1	0	2	2	1	0	10	0	0	0	0	1	0	8	0	0	0	8	0	0	3	14	7	1	2	0	2
TGRH88_034980	unspecified product	796	0.115001	65	8.17	35	4	1	0	2	0	0	1	1	2	0	0	0	9	0	0	1	0	0	0	4	2	0	3	2	0	1	0	20	9	0	3	0	0
TGRH88_069410	TBC domain-containing protein	885	0.114936	79	8.93	41	3	0	0	0	1	3	1	6	2	0	3	0	18	0	0	0	2	0	0	26	3	0	0	0	0	6	1	1	1	0	2	0	0
TGRH88_051160	unspecified product	2076	0.114889	94	4.53	44	2	0	4	0	0	0	1	1	3	1	0	0	4	0	0	0	3	0	0	4	2	0	1	0	1	0	2	26	33	0	0	2	4
TGRH88_070260	unspecified product	2569	0.114882	99	3.85	48	1	3	2	0	1	0	7	0	2	2	0	0	20	0	0	0	1	0	0	19	0	0	0	0	3	1	4	15	15	0	2	0	1
TGRH88_036100	p-aminobenzoic acid synthase	971	0.114612	59	6.08	29	1	1	2	0	1	3	2	1	1	1	0	0	6	0	2	1	0	2	0	3	0	2	1	0	0	2	0	8	11	4	4	0	0
TGRH88_051770	Ku70/Ku80 beta-barrel domain-containing protein	1107	0.114592	65	5.87	28	11	2	0	0	2	0	5	6	2	4	3	3	3	0	2	2	0	0	0	7	2	0	1	0	0	0	1	3	3	0	2	0	1
TGRH88_001930	unspecified product	519	0.114521	46	8.86	24	3	1	3	0	2	4	0	1	0	6	0	0	2	0	0	4	0	0	3	5	0	0	2	0	0	0	8	0	0	0	2	0	0
TGRH88_016790	unspecified product	1564	0.114407	67	4.28	34	0	0	0	0	3	3	2	5	2	0	1	0	10	0	0	2	0	0	1	12	1	2	0	3	0	0	6	3	1	1	4	5	0
TGRH88_080600	poly(ADP-ribose) polymerase catalytic domain-containing protein	1012	0.114368	40	3.95	20	1	2	0	0	2	0	0	3	0	0	1	2	6	5	3	5	1	2	1	4	1	0	0	0	0	0	0	1	0	0	0	0	0
TGRH88_069690	autophagy protein apg9 protein	1660	0.114309	88	5.3	51	3	1	1	0	2	1	2	1	6	2	0	0	16	0	0	0	2	0	1	15	10	0	0	0	0	1	3	7	10	0	3	0	1
TGRH88_066930	unspecified product	2165	0.114126	66	3.05	25	3	0	1	0	1	0	2	0	7	0	0	3	12	0	0	2	0	1	1	7	2	3	1	1	1	1	1	4	8	0	0	4	0
TGRH88_054780	zinc finger, C3HC4 type (RING finger) domain-containing protein	1822	0.11411	96	5.27	43	0	6	1	0	2	0	4	0	1	0	1	0	10	0	0	1	0	0	1	13	0	0	1	0	2	1	0	18	26	0	5	0	3
TGRH88_015010	ATP-binding cassette G family transporter ABCG89	812	0.114081	50	6.16	20	4	0	1	0	0	2	0	0	6	7	1	6	7	1	1	1	0	0	1	1	0	0	1	0	1	0	0	2	2	0	5	0	0
TGRH88_057030	cysteine desulfurase/selenocysteine lyase family PLP dependent transferase superfamily protein	736	0.114053	49	6.66	19	4	0	3	0	1	1	2	1	2	5	1	0	1	1	0	0	2	2	0	0	1	0	0	0	0	0	5	1	8	0	1	3	4
TGRH88_047680	unspecified product	1782	0.113973	82	4.6	36	3	2	0	0	6	1	11	6	7	0	0	0	12	0	0	0	0	0	3	9	0	0	1	0	0	0	1	6	7	3	4	0	0
TGRH88_064110	unspecified product	885	0.113756	49	5.54	34	1	6	0	0	0	0	0	4	0	0	4	3	7	0	2	0	0	0	9	3	0	0	0	0	0	1	2	0	3	0	3	1	0
TGRH88_082460	unspecified product	627	0.11373	74	11.8	34	1	1	0	0	3	1	2	9	0	1	0	0	21	1	0	0	0	0	2	17	3	3	4	0	0	0	3	0	2	0	0	0	0
TGRH88_005110	putative mandelonitrile lyase	796	0.113695	51	6.41	22	2	1	0	0	2	1	0	3	2	0	2	3	8	1	0	0	2	0	0	2	3	0	1	0	0	2	0	2	3	7	0	0	4
TGRH88_063570	ATP-binding cassette sub-family B member 5	1114	0.113663	68	6.1	33	2	1	2	0	2	1	0	7	2	2	4	2	10	0	1	2	0	0	0	10	1	0	2	3	0	0	2	6	1	0	3	0	2
TGRH88_023950	unspecified product	958	0.113556	75	7.83	49	4	2	1	0	1	1	2	3	3	0	0	2	12	0	0	0	1	0	0	11	7	0	0	0	0	3	0	7	7	0	1	1	6
TGRH88_002230	unspecified product	573	0.113513	50	8.73	24	1	1	0	0	1	1	10	1	3	0	0	2	7	2	0	0	0	0	2	7	0	2	1	4	0	0	1	1	0	0	0	1	2
TGRH88_050750	unspecified product	3186	0.113437	76	2.39	38	3	0	2	0	8	1	6	7	4	4	2	0	6	0	2	0	0	1	2	6	3	0	0	0	0	0	2	7	10	0	0	0	0
TGRH88_048820	tRNA methyl transferase	1579	0.113413	80	5.07	47	0	2	1	0	2	2	1	8	2	1	0	0	14	0	0	1	1	0	1	17	0	0	1	0	1	0	4	6	7	6	2	0	0
TGRH88_050880	WD domain, G-beta repeat-containing protein	1585	0.113403	73	4.61	29	2	0	2	0	1	1	0	2	7	0	2	0	8	1	0	3	0	0	2	6	3	0	4	3	0	1	0	9	11	2	3	0	0
TGRH88_035090	ABC1 protein	1395	0.11337	92	6.59	44	1	0	1	0	3	1	2	4	3	3	0	0	13	0	0	1	0	0	0	9	0	0	3	0	0	2	0	26	12	3	0	1	4
TGRH88_065850	thrombospondin type 1 domain-containing protein	1218	0.113218	85	6.98	35	3	0	4	1	2	2	0	5	2	0	1	0	19	0	0	0	1	0	0	16	1	0	2	0	0	0	0	11	10	1	2	2	0
TGRH88_059620	unspecified product	1327	0.113184	103	7.76	57	0	0	0	0	3	0	4	8	7	0	1	0	13	0	0	0	0	1	1	14	3	0	2	0	4	1	0	18	23	0	0	0	0
TGRH88_065140	diaminopimelate decarboxylase	686	0.113167	74	10.79	46	2	2	1	0	0	2	5	7	4	0	1	0	14	0	0	2	1	2	0	6	1	0	0	0	0	0	3	10	10	0	1	0	0
TGRH88_036360	unspecified product	921	0.113098	54	5.86	23	0	1	2	0	5	2	5	2	0	0	2	0	5	0	1	6	0	0	0	3	0	2	0	0	3	0	1	6	3	0	2	3	0
TGRH88_030300	putative beta adaptin protein	924	0.113086	66	7.14	34	5	2	1	0	1	0	4	4	2	3	1	1	9	0	0	2	0	0	1	8	3	0	3	2	0	0	3	2	0	0	9	0	0
TGRH88_026050	Filamin/ABP280 repeat-containing protein	1170	0.113054	72	6.15	36	2	2	4	0	3	1	1	1	2	2	0	0	10	0	0	4	0	0	1	6	0	0	1	0	0	0	1	10	9	2	5	5	0
TGRH88_029030	unspecified product	1766	0.113027	84	4.76	40	8	0	5	0	3	0	1	3	2	3	3	3	10	0	0	0	0	0	1	7	5	0	0	0	1	0	3	16	6	0	4	0	0
TGRH88_000040	DEAD/DEAH box helicase	602	0.113003	52	8.64	31	2	0	0	0	0	0	6	0	0	2	0	0	5	0	0	5	2	0	1	7	0	0	4	0	0	0	4	0	5	0	1	3	5
TGRH88_004460	peptidase M16 inactive domain-containing protein	1570	0.112953	76	4.84	39	3	1	1	0	0	1	4	2	2	0	2	1	10	1	2	6	0	0	0	16	11	0	0	0	0	0	3	0	0	0	5	1	4
TGRH88_074830	Dpy-30 motif protein	815	0.112945	85	10.43	50	5	2	0	0	2	0	6	4	5	0	0	2	19	0	2	1	0	0	0	21	5	0	0	0	0	1	2	1	4	0	0	1	2
TGRH88_013900	HEAT repeat-containing protein	1202	0.112935	57	4.74	32	2	2	0	0	2	1	1	1	3	4	3	2	4	1	1	2	0	0	0	3	0	0	2	0	0	2	1	11	3	0	1	3	2
TGRH88_063970	unspecified product	1509	0.112925	60	3.98	27	1	3	0	1	0	0	0	4	0	0	3	0	4	0	0	1	0	1	2	7	0	1	0	2	1	0	0	12	8	5	4	0	0
TGRH88_036800	histone deacetylase HDAC5	1452	0.112919	74	5.1	43	0	0	0	0	3	0	4	16	2	2	1	1	10	3	0	0	0	3	2	16	3	0	0	0	0	0	0	1	3	1	1	2	0
TGRH88_062590	unspecified product	2901	0.112824	76	2.62	37	1	0	3	0	1	0	0	4	0	0	2	0	11	0	1	0	0	0	0	10	1	2	0	3	0	0	2	6	4	3	12	5	5
TGRH88_006780	unspecified product	2268	0.112776	95	4.19	50	3	0	2	0	3	0	1	5	1	0	2	0	14	0	2	1	0	0	0	17	7	0	3	4	0	0	0	9	14	0	2	3	2
TGRH88_025230	unspecified product	1572	0.112687	76	4.83	49	4	0	3	0	1	4	1	1	0	0	0	3	14	0	0	2	0	0	0	5	3	0	1	0	1	0	5	9	8	0	7	1	3
TGRH88_045410	unspecified product	474	0.112543	46	9.7	25	3	2	2	2	2	0	0	5	2	1	1	0	5	2	0	1	0	0	0	4	0	0	0	0	0	0	3	2	9	0	0	0	0
TGRH88_021720	unspecified product	505	0.112488	53	10.5	20	1	3	1	0	1	0	0	1	1	0	2	0	4	2	0	2	0	2	2	9	0	1	0	4	0	0	0	6	6	0	5	0	0
TGRH88_079730	B-box zinc finger domain-containing protein	1404	0.112462	75	5.34	35	7	1	0	0	0	0	3	3	4	0	2	0	11	1	1	0	0	0	0	10	3	1	0	3	0	0	0	4	2	0	7	11	1
TGRH88_036170	ATP-binding domain-containing protein	1916	0.112278	85	4.44	43	11	2	0	0	0	1	5	2	13	0	1	0	9	0	0	2	0	0	1	10	2	0	0	0	0	2	0	7	11	1	0	0	5
TGRH88_045240	RAP domain-containing protein	1011	0.112226	73	7.22	34	0	1	3	1	1	0	4	4	0	0	4	1	16	0	2	2	0	0	0	18	2	0	0	0	0	0	5	4	2	0	2	1	0
TGRH88_079770	unspecified product	779	0.112225	98	12.58	54	2	2	0	0	1	2	0	14	0	0	6	2	30	0	0	0	0	0	3	24	3	0	0	0	0	0	0	7	2	0	0	0	0
TGRH88_015810	unspecified product	907	0.112169	79	8.71	25	2	0	4	0	1	0	3	5	4	0	2	1	17	0	1	1	0	2	1	8	1	0	0	0	2	0	0	9	7	4	1	0	3
TGRH88_045520	unspecified product	2111	0.112148	108	5.12	53	2	0	0	0	0	2	3	10	9	0	2	0	9	0	0	0	0	0	0	11	1	0	0	0	1	2	0	29	19	2	2	0	4
TGRH88_063290	unspecified product	1813	0.112105	104	5.74	57	2	0	2	0	1	0	5	11	3	0	2	0	19	0	0	2	1	0	0	23	5	0	1	0	0	0	1	7	10	0	4	0	5
TGRH88_048940	CorA family Mg2+ transporter protein	1550	0.112051	63	4.06	34	2	1	0	0	2	0	3	4	0	4	2	0	8	0	4	2	0	0	1	11	0	2	3	1	0	0	3	6	3	0	1	0	0
TGRH88_044280	GYF domain-containing protein	1382	0.112001	90	6.51	48	3	0	0	0	0	0	2	3	4	0	0	1	14	2	0	0	0	0	2	13	2	0	1	2	2	1	5	17	15	1	0	0	0
TGRH88_003590	POPLD (NUC188) domain-containing protein	1757	0.111975	109	6.2	72	5	1	1	0	3	1	3	7	2	0	1	0	21	0	1	0	1	0	0	26	4	0	0	0	0	0	2	12	15	0	1	0	2
TGRH88_014010	RAP domain-containing protein	890	0.111927	89	10	41	4	0	0	0	1	0	7	16	3	3	3	0	11	0	0	0	0	0	3	14	6	1	0	0	1	0	0	8	6	0	0	0	2
TGRH88_021310	HAD hydrolase, family IIA protein	746	0.111905	62	8.31	29	1	1	3	0	2	1	0	6	0	0	1	2	6	0	0	3	2	0	0	9	4	0	0	0	2	0	0	6	4	0	0	5	4
TGRH88_043550	unspecified product	1588	0.111903	85	5.35	53	6	0	0	0	6	0	6	7	9	0	1	0	5	0	0	1	0	0	0	12	3	0	5	0	1	0	2	7	12	0	2	0	0
TGRH88_006080	phosphatidylinositol 3- and 4-kinase	1228	0.111901	64	5.21	32	0	2	1	0	0	0	2	5	0	0	2	3	12	1	0	1	2	0	7	12	3	0	0	0	0	0	0	7	1	0	3	0	0
TGRH88_028960	unspecified product	2011	0.11189	91	4.53	42	5	0	0	0	3	0	3	0	4	0	0	1	3	0	2	0	0	0	3	9	1	0	3	0	0	1	0	23	20	0	10	0	0
TGRH88_050690	unspecified product	1817	0.111853	82	4.51	32	3	1	3	0	1	2	3	7	9	5	5	0	9	0	0	0	0	0	1	9	0	0	0	0	0	1	0	3	15	0	2	0	3
TGRH88_020990	unspecified product	386	0.111747	64	16.58	31	2	0	0	0	1	0	2	0	3	1	3	1	10	0	1	2	0	0	0	4	0	2	2	0	3	0	1	10	13	0	0	0	3
TGRH88_037270	BT1 family protein	834	0.111742	51	6.12	16	5	0	0	0	3	2	1	3	3	0	0	1	3	1	0	3	1	0	0	1	0	0	5	2	0	2	0	7	5	3	0	0	0
TGRH88_056460	unspecified product	834	0.111485	78	9.35	40	3	0	3	0	3	1	1	5	4	0	2	1	9	0	0	3	0	0	2	6	0	0	0	0	0	0	3	9	17	0	3	3	0
TGRH88_016210	unspecified product	1062	0.111392	78	7.34	39	1	1	0	0	1	4	0	8	2	0	3	1	15	0	0	0	1	0	4	16	3	1	0	2	0	0	0	13	2	0	0	0	0
TGRH88_068160	unspecified product	555	0.111314	52	9.37	25	2	0	1	0	2	0	2	5	1	5	2	0	4	2	1	0	0	3	1	9	0	0	2	0	0	0	3	0	1	0	2	1	3
TGRH88_050830	protein kinase G AGC kinase family member PKG	994	0.111284	64	6.44	31	1	0	0	0	2	0	2	3	0	2	1	9	11	0	1	1	0	1	0	11	0	0	0	0	0	0	3	8	5	0	3	0	0
TGRH88_072070	unspecified product	933	0.111263	103	11.04	49	4	0	0	0	0	0	2	9	15	0	2	0	12	0	0	0	0	0	1	13	2	0	0	0	0	0	0	13	18	0	9	0	3
TGRH88_000090	HEAT repeat-containing protein	1769	0.111244	79	4.47	43	3	0	0	0	1	0	2	5	0	1	3	2	8	0	0	2	0	0	2	10	5	0	1	4	0	0	0	9	10	0	9	2	0
TGRH88_013490	dense granule protein GRA12	436	0.111232	42	9.63	19	4	0	2	0	0	0	0	0	1	5	0	0	1	2	0	6	0	0	0	0	2	4	0	2	0	0	0	9	4	0	0	0	0
TGRH88_058470	NADPH-glutathione reductase	741	0.111222	57	7.69	29	1	0	1	0	2	0	9	5	0	0	2	0	6	3	1	0	0	2	0	6	1	0	4	0	0	2	2	3	4	3	0	0	0
TGRH88_062700	phosphoinositide phospholipase PIPLC	1097	0.111177	48	4.38	19	2	4	4	0	0	0	2	2	1	0	1	2	5	0	0	2	2	0	3	1	4	0	1	0	0	0	7	2	0	0	2	1	0
TGRH88_043980	cation-transporting atpase family protein	1261	0.111089	73	5.79	35	1	1	1	0	1	0	2	7	0	0	5	0	7	0	2	1	0	0	0	13	6	1	0	0	0	7	2	7	7	0	2	0	0
TGRH88_075460	unspecified product	711	0.111083	64	9	37	1	0	2	0	0	0	7	3	5	0	0	0	6	0	3	0	1	0	0	5	0	0	2	5	0	0	1	7	10	0	2	2	2
TGRH88_058250	DnaK family protein	818	0.111035	59	7.21	31	1	1	0	0	1	0	1	3	0	0	0	4	5	1	2	4	0	2	0	3	6	0	1	0	0	0	3	7	9	0	3	0	2
TGRH88_068620	WD domain, G-beta repeat-containing protein	2080	0.110907	83	3.99	54	2	3	3	0	4	2	3	10	3	0	3	0	16	0	1	2	0	0	2	13	3	0	1	0	0	0	0	4	8	0	0	0	0
TGRH88_043010	XPG N-terminal domain-containing protein	767	0.110852	50	6.52	26	7	2	2	0	2	3	3	5	0	0	1	4	5	0	0	1	0	0	0	4	0	1	1	3	1	0	0	1	0	0	0	0	4
TGRH88_010560	folate-binding protein YgfZ protein	1416	0.110832	89	6.29	47	4	1	0	0	2	1	2	6	3	5	2	0	17	0	2	3	0	0	0	26	9	0	1	0	0	0	2	0	2	0	1	0	0
TGRH88_072300	unspecified product	1481	0.110785	100	6.75	56	2	1	1	0	2	1	0	0	0	1	0	1	15	2	0	0	0	0	1	15	4	0	2	0	1	0	0	23	22	1	3	0	2
TGRH88_016960	tetratricopeptide repeat-containing protein	1452	0.110755	87	5.99	56	9	0	1	0	3	0	2	4	8	4	0	0	11	0	1	1	0	0	1	12	10	0	0	0	0	0	3	9	3	0	3	2	0
TGRH88_016710	unspecified product	2012	0.110721	97	4.82	53	4	1	2	0	2	0	3	4	4	0	5	0	20	0	0	4	0	0	1	27	0	0	0	1	1	0	0	8	6	0	1	0	3
TGRH88_052370	unspecified product	238	0.110703	40	16.81	18	2	1	0	1	0	0	2	0	0	0	0	0	3	3	0	0	0	2	0	1	2	0	1	0	0	1	4	7	4	0	3	3	0
TGRH88_012610	ATP-dependent DNA helicase, RecQ family protein	1759	0.110648	66	3.75	33	1	0	0	0	2	0	0	3	0	0	4	0	11	2	0	3	1	2	0	11	0	0	1	0	0	0	1	8	3	4	0	2	7
TGRH88_020860	unspecified product	481	0.110626	55	11.43	27	0	0	0	1	2	0	0	2	2	0	1	0	13	0	2	1	0	4	0	14	1	0	2	0	0	0	4	4	0	0	0	2	0
TGRH88_033230	putative eukaryotic peptide chain release factor	814	0.110569	71	8.72	40	4	2	1	0	2	1	1	3	5	4	0	2	19	0	0	1	0	0	1	8	6	0	0	2	2	0	0	1	4	0	2	0	0
TGRH88_020810	unspecified product	2792	0.110559	90	3.22	49	7	1	3	0	5	0	3	7	6	0	1	1	19	0	0	0	0	0	4	17	5	0	2	0	0	0	1	5	1	0	0	0	2
TGRH88_017130	elongator complex protein ELP3	984	0.110541	50	5.08	23	1	1	0	0	2	3	0	4	0	2	1	2	10	4	0	0	1	0	0	8	0	0	3	0	0	2	1	1	0	0	2	2	0
TGRH88_057050	unspecified product	1284	0.11046	64	4.98	30	0	1	0	0	1	2	0	0	4	0	0	0	9	1	0	2	0	0	5	11	1	0	0	2	0	0	7	4	1	1	9	3	0
TGRH88_070330	Nitric-oxide synthase	1263	0.110459	73	5.78	36	6	0	1	0	4	1	0	1	1	0	0	0	12	0	4	2	0	1	2	13	7	0	2	0	1	0	3	2	5	1	0	2	2
TGRH88_004500	Tyrosine kinase-like (TKL) protein	2487	0.110458	103	4.14	65	2	2	4	0	0	0	3	5	5	1	1	1	17	0	1	1	0	0	1	26	2	0	0	0	0	0	0	11	12	2	4	0	2
TGRH88_010420	unspecified product	1920	0.110422	86	4.48	51	2	0	2	0	3	0	2	10	5	0	1	0	23	0	0	1	2	0	0	13	3	0	3	0	0	0	1	6	1	0	8	0	0
TGRH88_002500	trehalose-phosphatase	1222	0.11042	72	5.89	47	3	2	2	0	1	0	2	7	2	1	4	0	13	0	2	5	0	0	2	17	0	0	0	0	0	0	4	1	0	0	4	0	0
TGRH88_051470	putative DNA topoisomerase 2	1658	0.110412	63	3.8	34	5	1	1	0	0	1	6	2	1	0	1	2	16	1	3	0	2	0	2	5	7	0	0	2	0	0	1	3	0	0	1	0	0
TGRH88_019630	ribonucleoside-diphosphate reductase large chain	877	0.110266	55	6.27	26	1	4	0	0	0	0	6	6	2	0	3	0	2	0	0	4	0	2	0	1	0	2	0	0	0	0	1	6	8	2	2	0	3
TGRH88_030730	protein kinase (incomplete catalytic triad)	2131	0.110229	83	3.89	45	1	0	5	0	2	0	2	4	0	2	3	1	10	1	2	0	0	0	1	13	10	0	0	3	0	0	1	5	12	0	0	0	5
TGRH88_027930	mitochondrial carrier superfamily protein	439	0.110158	39	8.88	19	1	0	2	1	1	2	3	3	3	0	2	1	4	2	0	0	1	2	0	3	0	0	1	0	0	0	0	3	0	2	0	0	2
TGRH88_047720	unspecified product	1726	0.110153	58	3.36	23	4	1	4	1	0	1	0	0	8	0	0	0	8	0	0	0	0	0	1	10	2	3	1	3	0	0	0	3	3	1	3	1	0
TGRH88_060370	WD domain, G-beta repeat-containing protein	1613	0.110034	68	4.22	34	11	0	6	0	2	1	1	0	1	6	0	0	5	0	0	0	0	0	3	5	3	0	0	0	0	1	4	11	2	3	0	0	3
TGRH88_046410	DnaK family protein	1090	0.109928	68	6.24	33	4	0	0	0	1	0	0	1	0	0	4	2	12	1	0	2	0	0	1	12	0	1	0	2	0	1	0	5	7	3	2	7	0
TGRH88_002650	unspecified product	872	0.109924	40	4.59	15	0	2	1	0	1	0	1	1	0	0	1	1	4	4	0	0	2	3	0	3	0	0	0	3	0	1	0	7	2	0	1	2	0
TGRH88_012800	bromodomain-containing protein	1354	0.109805	93	6.87	38	3	0	1	0	1	0	0	0	1	0	2	0	15	0	1	0	0	0	0	12	5	0	0	3	0	0	3	17	10	1	6	6	6
TGRH88_002790	unspecified product	521	0.109793	70	13.44	34	1	2	0	0	1	0	2	3	0	0	2	0	14	2	2	0	0	3	0	11	7	0	1	0	0	0	0	6	7	0	1	4	1
TGRH88_083060	DEAD/DEAH box helicase domain-containing protein	1242	0.109778	90	7.25	60	5	0	5	0	2	1	4	7	2	5	1	2	22	1	0	0	0	0	0	23	1	0	0	0	0	0	0	5	4	0	0	0	0
TGRH88_073730	ATPase, AAA family protein	778	0.109673	66	8.48	38	2	0	2	0	1	0	4	5	0	0	2	0	11	0	4	2	2	0	0	12	1	0	0	0	0	0	1	4	0	0	10	0	3
TGRH88_073170	histone lysine methyltransferase SET/SUV39	1547	0.109604	67	4.33	34	3	1	1	0	2	1	5	3	6	0	1	2	8	0	2	4	1	0	0	10	3	0	0	0	0	0	0	4	4	0	4	2	0
TGRH88_069950	unspecified product	1717	0.109557	62	3.61	27	0	1	3	0	3	1	3	3	1	0	1	0	7	0	1	2	0	0	0	7	3	3	0	1	0	5	0	6	9	0	2	0	0
TGRH88_055370	RNA pseudouridine synthase superfamily protein	2780	0.109541	65	2.34	28	1	0	5	0	4	0	0	3	0	1	0	2	7	2	1	2	1	0	2	4	6	0	1	0	0	1	0	11	6	1	3	0	1
TGRH88_063300	DNA-directed RNA polymerase alpha chain rpoA	1270	0.109393	52	4.09	28	2	2	4	0	0	3	2	1	0	2	1	0	8	1	0	1	4	0	0	7	3	0	0	0	0	0	0	2	5	0	2	2	0
TGRH88_033590	myosin K	2452	0.109356	104	4.24	57	2	1	3	0	2	3	3	17	5	0	3	0	23	0	0	1	0	0	0	22	10	0	0	0	0	0	2	0	5	0	0	0	2
TGRH88_019190	yrdC domain-containing protein	828	0.109308	67	8.09	28	3	0	2	0	0	1	0	3	7	0	0	1	6	1	0	0	2	0	1	5	0	0	0	0	0	1	0	12	11	3	0	0	8
TGRH88_082380	tetratricopeptide repeat-containing protein	1031	0.109244	64	6.21	31	2	1	1	0	4	0	5	2	3	0	7	0	14	1	4	1	0	0	0	9	0	1	0	3	0	0	0	3	3	0	0	0	0
TGRH88_064310	unspecified product	2289	0.109187	71	3.1	39	3	0	0	0	4	2	2	2	2	2	0	1	18	0	2	1	0	0	3	14	1	0	0	2	0	0	1	1	0	2	5	3	0
TGRH88_047780	unspecified product	1191	0.109127	65	5.46	39	2	5	3	0	1	0	0	3	2	0	2	1	9	1	1	0	0	1	0	12	2	0	4	0	0	3	1	8	4	0	0	0	0
TGRH88_062710	transporter, major facilitator family protein	757	0.109012	72	9.51	42	2	0	2	1	0	0	13	1	2	0	1	0	4	0	0	0	0	0	0	2	2	0	2	0	0	3	0	18	19	0	0	0	0
TGRH88_057760	rhoptry kinase family protein (incomplete catalytic triad)	538	0.108905	76	14.13	43	4	5	6	0	2	1	0	5	0	2	1	0	19	0	1	0	0	0	0	14	9	0	0	0	0	0	3	3	1	0	0	0	0
TGRH88_079090	putative eukaryotic initiation factor-2B, epsilon subunit	858	0.108875	53	6.18	22	3	3	2	0	7	5	0	3	2	2	2	1	5	0	0	1	0	0	2	4	0	0	1	0	0	0	3	1	6	0	0	0	0
TGRH88_008750	unspecified product	2834	0.108865	80	2.82	44	1	1	3	0	0	2	3	3	1	0	4	0	12	0	3	3	0	0	0	13	0	0	1	0	0	2	0	12	8	0	1	2	5
TGRH88_024030	unspecified product	763	0.108821	95	12.45	49	0	0	2	0	1	0	0	8	3	3	2	0	17	0	0	0	0	0	2	15	6	0	0	0	0	0	0	16	13	2	0	2	3
TGRH88_011090	3'5'-cyclic nucleotide phosphodiesterase domain-containing protein	1065	0.10881	82	7.7	50	2	2	4	0	3	0	9	9	3	0	1	0	13	0	1	1	0	0	3	11	2	0	0	0	0	0	0	4	11	0	2	1	0
TGRH88_081260	unspecified product	1764	0.108657	96	5.44	53	3	1	1	0	0	3	3	11	6	0	2	0	22	0	0	3	0	0	0	25	6	0	1	0	0	0	0	2	1	3	2	1	0
TGRH88_006950	unspecified product	1862	0.108619	69	3.71	34	3	0	2	0	4	1	0	1	0	0	1	0	5	0	2	4	1	0	0	7	3	0	0	0	0	2	3	11	13	1	2	3	0
TGRH88_046370	eukaryotic glutathione synthase, atp binding domain-containing protein	1467	0.108613	81	5.52	43	4	2	3	0	2	3	1	6	6	1	1	0	9	0	2	0	0	0	4	9	0	0	0	0	0	0	0	10	17	1	0	0	0
TGRH88_033940	unspecified product	644	0.108575	57	8.85	25	5	2	2	0	1	2	9	0	6	2	0	0	3	0	4	0	1	0	0	1	0	0	0	0	0	0	0	7	5	0	4	0	3
TGRH88_042360	ImpB/MucB/SamB family protein	1266	0.108499	61	4.82	36	4	2	1	0	1	2	0	0	7	3	0	0	5	0	1	2	1	0	0	2	6	0	2	0	0	0	0	4	7	0	5	6	0
TGRH88_065220	putative P-type ATPase4	1338	0.108494	59	4.41	30	0	0	0	0	0	0	4	0	2	0	0	2	6	2	0	0	2	0	0	6	2	0	4	0	1	3	0	10	8	1	2	2	2
TGRH88_039530	unspecified product	3251	0.108464	88	2.71	49	4	2	2	0	1	2	0	3	3	0	2	0	21	0	2	1	0	0	0	19	8	3	0	0	0	0	1	5	4	0	2	0	3
TGRH88_012350	putative ribosome biogenesis protein	1060	0.108431	77	7.26	48	7	0	2	0	3	2	5	7	4	7	2	0	12	0	1	0	0	0	1	16	3	0	0	0	0	0	0	4	0	0	0	0	1
TGRH88_065920	unspecified product	1389	0.108392	75	5.4	36	3	0	2	0	2	2	6	3	4	0	2	0	11	0	3	1	0	0	0	15	0	0	3	1	0	0	2	3	6	1	3	2	0
TGRH88_030150	unspecified product	2378	0.108365	86	3.62	50	0	1	4	0	5	0	3	0	2	0	0	0	14	3	0	1	0	1	0	19	10	0	0	0	1	0	0	8	4	0	6	1	3
TGRH88_031110	TBC domain-containing protein	2375	0.108349	92	3.87	42	4	0	2	0	5	3	4	3	4	0	0	0	17	0	0	0	0	0	0	13	4	0	1	1	2	1	1	6	14	0	2	0	5
TGRH88_009050	unspecified product	1062	0.108214	75	7.06	36	5	0	3	0	0	1	14	0	2	2	1	0	3	1	0	0	0	0	0	1	2	0	0	0	1	3	0	15	15	0	5	0	1
TGRH88_059080	unspecified product	363	0.108156	53	14.6	32	3	0	1	0	2	0	1	3	2	1	0	0	3	0	2	0	0	0	0	1	3	0	2	3	0	1	0	8	6	9	2	0	0
TGRH88_007380	kinesin motor domain-containing protein	1316	0.10814	62	4.71	29	6	2	0	0	1	0	1	1	0	1	2	2	12	2	0	0	0	0	5	9	0	0	2	2	0	0	1	4	3	0	3	3	0
TGRH88_005100	transporter, major facilitator family protein	760	0.108025	59	7.76	24	2	0	0	1	2	1	1	0	2	1	0	0	3	0	0	2	0	0	0	6	0	0	5	2	1	1	0	12	13	1	2	0	1
TGRH88_064580	unspecified product	1463	0.107977	74	5.06	47	3	2	0	0	1	1	0	2	0	1	2	1	9	0	0	1	0	0	2	6	8	1	1	0	0	0	6	14	4	0	7	2	0
TGRH88_026870	unspecified product	923	0.10791	51	5.53	27	0	0	0	0	1	0	3	3	7	0	3	0	3	0	3	2	2	2	0	5	0	2	0	0	0	0	2	3	10	0	0	0	0
TGRH88_044030	AP2 domain transcription factor AP2X-3	1919	0.107871	89	4.64	43	0	3	0	0	1	0	2	5	2	0	1	0	14	0	3	0	0	0	2	15	3	0	1	0	0	0	0	6	13	1	4	1	12
TGRH88_040590	BRCA1 C Terminus (BRCT) domain-containing protein	2528	0.107722	106	4.19	65	4	0	3	0	0	0	3	12	2	0	1	0	19	0	0	0	0	0	0	23	10	0	1	6	0	1	0	9	12	0	0	0	0
TGRH88_057640	unspecified product	1021	0.1077	82	8.03	49	10	0	3	0	1	0	3	2	8	0	3	0	12	0	2	2	0	0	3	11	3	0	0	0	0	0	1	7	10	0	1	0	0
TGRH88_014280	unspecified product	937	0.107625	73	7.79	38	3	1	4	0	0	0	3	2	2	0	1	1	6	0	0	0	1	0	0	5	4	0	0	1	0	1	6	14	10	1	7	0	0
TGRH88_022880	DnaJ C terminal region domain-containing protein	1519	0.107611	68	4.48	31	4	2	3	0	3	3	3	4	5	2	2	0	6	0	1	1	0	0	0	8	1	0	3	0	2	0	2	5	8	0	0	0	0
TGRH88_055120	unspecified product	701	0.107539	52	7.42	23	2	0	0	0	2	0	2	0	0	0	0	2	5	0	1	0	1	0	0	4	2	0	1	0	0	7	0	3	8	0	5	7	0
TGRH88_014400	PEP-carboxykinase I	677	0.107534	54	7.98	31	5	3	1	0	0	0	0	8	6	3	3	2	6	3	0	0	0	0	0	4	0	0	0	0	0	2	2	3	2	0	1	0	0
TGRH88_071300	putative eukaryotic initiation factor-2A	594	0.107492	38	6.4	20	0	5	1	0	2	0	0	2	5	0	2	0	0	2	0	8	0	3	0	0	3	0	0	0	0	0	0	1	4	0	0	0	0
TGRH88_012620	unspecified product	1252	0.107308	74	5.91	31	1	2	0	0	4	1	3	1	1	0	0	0	18	0	0	1	1	2	2	14	1	0	3	0	0	0	2	4	12	1	0	0	0
TGRH88_055980	ribosomal RNA large subunit methyltransferase J protein	1374	0.107304	86	6.26	43	4	0	1	0	0	1	5	0	3	0	0	1	24	0	2	2	0	0	0	15	0	0	2	0	0	1	4	7	7	2	5	0	0
TGRH88_054530	DnaJ domain-containing protein	294	0.107297	37	12.59	13	3	3	0	0	3	0	0	0	0	0	0	0	3	2	3	2	0	0	2	2	0	0	2	2	0	0	4	0	0	0	2	4	0
TGRH88_023800	unspecified product	809	0.107143	68	8.41	40	1	1	1	0	2	0	7	0	5	0	0	0	5	2	3	0	0	0	0	13	0	0	4	0	2	0	1	10	5	0	6	0	0
TGRH88_070020	Noc2p family protein	1036	0.107117	62	5.98	16	3	4	1	0	2	2	0	2	0	0	2	0	6	0	0	3	0	1	0	8	0	0	3	0	3	1	0	4	12	2	2	0	1
TGRH88_010310	dynamin-related protein DRPA	771	0.107065	56	7.26	34	4	0	4	0	1	1	0	3	2	1	3	0	10	4	0	1	0	1	2	4	3	0	3	0	0	0	0	1	2	0	3	0	3
TGRH88_025570	S1 RNA binding domain-containing protein	1523	0.107006	94	6.17	63	1	0	0	0	1	1	0	3	0	2	1	0	21	0	1	1	0	0	2	16	3	0	0	2	1	0	0	9	20	3	4	2	0
TGRH88_057980	unspecified product	1469	0.106982	69	4.7	37	3	2	0	0	0	0	0	2	1	0	2	2	10	2	0	3	0	2	0	4	0	0	0	0	0	0	3	13	14	2	0	0	4
TGRH88_063090	unspecified product	937	0.106953	75	8	42	3	0	2	0	0	0	2	1	0	0	0	0	3	0	0	1	0	2	0	5	0	0	1	0	0	2	2	17	20	4	2	2	6
TGRH88_016920	tetratricopeptide repeat-containing protein	1377	0.106922	80	5.81	41	0	1	2	0	1	2	3	6	1	2	2	2	12	0	0	2	0	0	0	7	6	0	0	0	0	1	2	13	11	0	1	3	0
TGRH88_054800	unspecified product	817	0.106922	41	5.02	21	3	0	0	0	3	0	0	1	0	0	0	0	10	5	1	2	1	4	0	2	1	0	0	2	0	0	2	3	0	0	1	0	0
TGRH88_076180	DnaJ domain-containing protein	869	0.106917	66	7.59	35	4	0	4	0	4	1	4	0	3	0	1	1	6	2	0	1	0	0	3	4	4	0	1	0	1	0	0	11	7	0	4	0	0
TGRH88_070410	unspecified product	2091	0.10687	84	4.02	51	3	2	1	0	0	0	4	6	5	2	2	0	10	0	0	2	0	0	0	12	0	0	0	3	0	0	2	13	12	1	3	1	0
TGRH88_022640	AP2 domain transcription factor AP2Ib-1	2311	0.106858	82	3.55	39	6	2	2	0	0	0	2	4	10	0	4	2	5	0	0	4	0	0	0	13	1	0	0	0	1	0	1	11	13	0	1	0	0
TGRH88_078520	O-linked N-acetylglucosamine transferase	978	0.106846	54	5.52	26	2	1	2	0	2	1	5	5	3	0	1	0	3	3	3	2	0	0	0	4	0	0	1	0	0	0	4	3	1	0	6	2	0
TGRH88_009350	DNA polymerase I domain-containing protein	1647	0.106764	60	3.64	33	3	1	0	1	3	2	0	3	2	0	2	1	6	0	0	0	0	0	4	11	2	0	1	1	1	0	2	8	2	0	4	0	0
TGRH88_068260	poly(ADP-ribose) glycohydrolase	1073	0.106729	64	5.96	33	6	0	1	0	3	0	0	2	4	4	1	2	9	0	3	2	0	0	0	6	10	0	3	0	0	0	0	2	1	2	3	0	0
TGRH88_004860	putative cell-cycle-associated protein kinase SRPK	1763	0.10671	63	3.57	27	2	1	0	0	0	1	0	2	0	0	1	2	7	0	0	2	0	0	7	4	1	1	0	1	0	0	8	9	11	0	0	1	2
TGRH88_045910	unspecified product	1163	0.106633	58	4.99	24	10	4	0	0	0	1	4	3	1	0	1	0	10	3	2	1	1	0	2	8	2	0	0	0	0	1	0	2	1	0	1	0	0
TGRH88_052560	proteasome 26S regulatory subunit	1091	0.106535	51	4.67	20	1	1	4	0	1	0	0	1	2	2	0	0	3	0	2	2	0	2	0	2	0	0	5	1	0	0	2	3	8	5	2	1	1
TGRH88_031880	unspecified product	1056	0.106456	55	5.21	12	2	0	4	0	2	3	1	1	4	1	0	0	5	4	0	0	0	2	0	5	1	1	0	0	0	0	3	8	0	0	5	0	3
TGRH88_079800	serine esterase (DUF676) protein	820	0.106432	59	7.2	38	2	0	0	0	3	0	0	1	0	4	0	4	6	0	1	0	0	2	0	9	2	0	1	0	0	0	5	4	9	0	3	2	1
TGRH88_019470	PP-loop domain-containing protein	1698	0.106397	74	4.36	35	1	3	3	0	1	1	1	4	0	1	0	0	12	0	1	1	0	0	1	21	2	2	1	2	0	0	4	8	1	0	1	2	0
TGRH88_076980	KOW motif domain-containing protein	1179	0.106322	83	7.04	38	3	2	1	0	1	0	5	12	5	0	2	1	12	1	0	0	0	0	0	7	8	0	0	0	0	2	0	12	3	1	4	0	1
TGRH88_074800	putative vesicle-associated membrane protein	221	0.106284	49	22.17	25	3	2	2	0	0	0	0	2	0	2	0	0	7	0	0	1	0	0	0	5	0	0	1	0	4	0	2	2	7	7	0	0	2
TGRH88_049200	unspecified product	1033	0.106226	74	7.16	36	0	3	0	0	3	2	0	2	2	0	0	0	10	0	2	6	0	0	0	13	5	0	1	1	0	0	1	15	6	0	2	0	0
TGRH88_070550	unspecified product	1004	0.106212	68	6.77	40	1	2	0	0	2	1	2	8	5	0	4	0	9	0	4	0	0	0	2	9	0	1	0	0	0	0	0	4	8	0	0	6	0
TGRH88_031520	protein kinase (incomplete catalytic triad)	1305	0.106098	62	4.75	38	3	4	0	0	0	3	0	2	4	1	0	1	9	0	0	0	0	0	1	14	0	2	0	5	0	0	0	7	5	1	0	0	0
TGRH88_039710	unspecified product	2286	0.106033	81	3.54	41	5	0	2	0	1	1	0	7	7	3	0	2	13	1	0	1	0	0	1	15	2	0	0	0	0	0	2	4	4	0	8	2	0
TGRH88_081750	Ser/Thr phosphatase family protein	2187	0.10602	77	3.52	32	2	0	3	0	0	0	3	4	3	0	2	0	6	0	0	1	0	0	3	4	0	0	0	3	0	1	0	13	13	1	7	2	6
TGRH88_029620	iron only hydrogenase large subunit, c-terminal domain-containing protein	981	0.106001	90	9.17	54	4	1	2	0	3	0	4	1	3	4	1	0	11	0	0	0	0	0	0	15	12	0	2	0	0	0	3	15	8	0	1	0	0
TGRH88_076310	UBA/TS-N domain-containing protein	1865	0.105994	70	3.75	46	7	0	2	0	1	3	3	4	4	0	0	2	8	0	1	0	0	2	0	10	4	0	0	0	0	1	2	5	2	0	7	0	2
TGRH88_011210	zinc finger (CCCH type) motif-containing protein	1570	0.105949	58	3.69	25	1	0	3	0	2	2	2	5	5	0	0	0	3	0	1	0	0	2	2	1	0	0	3	0	1	2	1	2	10	0	3	1	6
TGRH88_004020	lipase	1221	0.105939	92	7.53	43	1	3	0	0	2	0	3	4	5	2	3	1	21	0	0	0	0	0	0	20	4	0	3	0	0	1	0	6	13	0	0	0	0
TGRH88_079180	unspecified product	1896	0.105915	56	2.95	27	1	1	0	0	0	1	1	4	0	0	3	3	13	0	2	5	0	1	2	7	1	0	2	0	0	0	4	2	0	2	0	1	0
TGRH88_015390	zinc finger, C3HC4 type (RING finger) domain-containing protein	991	0.105864	54	5.45	31	6	3	2	0	0	0	0	3	1	2	2	0	5	0	1	2	0	0	2	8	0	2	2	2	0	1	0	6	1	0	0	0	3
TGRH88_003280	unspecified product	855	0.105815	76	8.89	38	0	4	0	0	3	1	0	5	3	0	4	0	13	0	0	0	0	0	5	11	2	0	0	0	0	0	1	11	7	0	0	0	6
TGRH88_043410	unspecified product	1619	0.105721	83	5.13	42	5	2	4	0	3	2	0	5	1	1	2	1	16	0	2	3	0	0	0	15	8	0	0	0	0	0	0	3	10	0	0	0	0
TGRH88_058670	unspecified product	1216	0.105698	73	6	37	6	0	1	0	1	2	2	1	4	0	0	1	9	1	2	0	0	0	0	16	3	1	1	1	3	0	5	6	7	0	0	0	0
TGRH88_078600	SAM-dependent methyltransferase	761	0.105618	70	9.2	32	6	2	1	0	4	0	4	1	1	0	1	0	4	0	3	1	0	0	0	9	2	2	1	0	0	0	0	10	16	0	0	2	0
TGRH88_023440	unspecified product	1910	0.105615	71	3.72	35	1	0	3	0	3	1	1	1	4	2	1	0	8	0	2	0	0	0	0	6	0	0	1	0	0	0	2	7	8	4	7	3	6
TGRH88_023040	rhoptry kinase family protein ROP36 (incomplete catalytic triad)	624	0.105497	58	9.29	34	1	2	2	0	1	0	0	7	2	0	2	6	6	0	0	0	0	0	1	8	3	0	1	0	0	0	4	3	2	1	6	0	0
TGRH88_048650	unspecified product	2063	0.105461	88	4.27	55	2	1	4	0	3	1	0	6	1	2	0	0	14	0	0	2	0	2	0	19	2	0	3	0	0	0	0	10	15	0	0	1	0
TGRH88_028410	unspecified product	942	0.105439	65	6.9	31	3	4	1	0	2	2	2	12	0	0	6	1	11	0	0	0	0	0	5	9	5	0	2	0	0	0	0	0	0	0	0	0	0
TGRH88_054970	unspecified product	689	0.105419	55	7.98	31	0	1	0	0	0	2	0	3	3	0	2	0	13	3	0	2	2	2	0	11	0	0	0	0	0	0	2	3	4	0	2	0	0
TGRH88_051870	DUF803 domain-containing protein	814	0.105415	71	8.72	44	2	0	3	1	1	0	1	2	1	0	3	0	13	0	0	0	0	0	0	18	1	2	4	0	0	1	0	10	8	0	0	0	0
TGRH88_072230	unspecified product	493	0.105415	47	9.53	17	1	1	0	0	0	0	1	0	0	0	0	1	4	0	0	3	1	0	0	4	0	2	0	3	0	0	5	6	3	0	9	3	0
TGRH88_017680	unspecified product	994	0.10533	68	6.84	32	2	1	0	0	0	1	0	6	1	0	2	3	11	0	0	0	0	2	0	6	3	0	0	1	0	2	3	7	8	0	8	1	0
TGRH88_066980	Myb family DNA-binding domain-containing protein	1755	0.10531	70	3.99	38	4	0	0	0	4	1	3	1	4	3	3	0	10	0	3	0	0	0	2	8	3	0	2	0	0	1	1	5	7	0	2	0	3
TGRH88_035280	unspecified product	1382	0.105283	74	5.35	37	4	0	2	0	4	1	0	2	4	2	3	0	15	0	0	0	0	0	2	12	5	0	1	1	3	0	1	0	3	0	6	2	1
TGRH88_053960	unspecified product	1408	0.105279	81	5.75	49	8	0	7	0	1	1	2	1	0	0	0	0	9	0	0	1	0	1	4	10	9	0	0	0	0	0	1	10	7	0	2	0	7
TGRH88_071970	putative calcium signaling protein kinase RAD53	1543	0.105186	79	5.12	40	2	3	0	0	1	1	0	9	0	1	4	0	21	0	0	0	0	0	1	14	2	2	0	0	2	0	2	5	1	0	5	1	2
TGRH88_002080	Vps53 family protein	1029	0.105166	76	7.39	46	1	1	0	0	3	1	0	15	0	0	7	2	14	0	1	0	0	0	1	6	1	0	1	0	0	0	0	9	5	0	5	3	0
TGRH88_002180	unspecified product	1191	0.105151	62	5.21	28	0	6	1	0	0	0	0	3	0	0	1	0	8	0	1	2	0	0	0	10	2	2	1	1	0	1	4	8	7	3	1	0	0
TGRH88_026820	unspecified product	277	0.105129	54	19.49	32	7	0	2	0	3	2	0	3	0	2	2	2	7	0	3	0	0	0	1	13	6	0	0	1	0	0	0	0	0	0	0	0	0
TGRH88_030960	unspecified product	1539	0.105079	59	3.83	37	0	1	6	0	2	2	2	1	1	0	1	2	5	0	3	1	0	0	0	6	8	1	0	0	1	0	4	6	0	0	3	3	0
TGRH88_045460	unspecified product	966	0.105051	59	6.11	33	3	0	2	1	0	2	1	0	4	2	0	0	8	0	0	2	0	0	0	6	0	0	0	0	0	1	1	10	6	5	0	0	5
TGRH88_060330	phosphatidylinositol-4-phosphate 5-Kinase	2139	0.105043	62	2.9	25	1	1	1	0	4	0	0	7	7	5	2	2	10	0	0	3	0	0	0	4	2	0	0	0	0	2	2	4	3	0	0	2	0
TGRH88_072570	RNA 2'-phosphotransferase, Tpt1/KptA family protein	1288	0.104923	62	4.81	32	6	0	2	0	2	0	1	1	6	0	1	0	16	1	2	0	2	2	0	9	2	0	2	0	0	0	0	1	0	0	6	0	0
TGRH88_038390	unspecified product	1604	0.104802	63	3.93	32	2	2	0	0	1	1	0	3	6	0	0	0	12	0	2	3	0	1	0	8	0	2	0	0	0	3	2	9	4	0	2	0	0
TGRH88_080440	unspecified product	1430	0.104772	63	4.41	37	3	0	2	0	1	2	3	1	2	0	1	4	6	0	3	2	0	0	0	6	5	0	2	0	0	0	2	11	1	0	5	1	0
TGRH88_051530	putative pre-mRNA-splicing factor ATP-dependent RNA helicase	1206	0.104679	64	5.31	33	0	0	0	0	3	0	0	0	0	0	2	2	14	2	0	1	1	1	0	11	8	0	0	1	0	2	0	4	2	0	9	0	1
TGRH88_029800	unspecified product	2871	0.104623	79	2.75	37	6	0	3	1	1	0	3	5	4	0	3	0	11	0	2	0	0	0	0	8	0	0	1	0	0	0	0	15	8	2	3	0	3
TGRH88_075570	unspecified product	451	0.104565	43	9.53	15	2	0	0	0	1	0	8	4	0	0	1	6	4	1	1	0	2	0	3	9	1	0	0	0	0	0	0	0	0	0	0	0	0
TGRH88_040890	unspecified product	1269	0.104514	65	5.12	31	0	1	1	1	3	0	0	4	0	1	2	2	20	0	0	0	0	1	3	10	3	0	1	0	0	0	1	4	4	1	0	0	2
TGRH88_076970	unspecified product	1387	0.104464	65	4.69	32	5	0	0	0	2	1	2	6	6	1	0	0	5	2	1	0	0	0	0	6	3	0	1	4	2	1	0	4	8	0	2	0	3
TGRH88_063420	RNA polymerase II associated Paf1 complex component PAF1	577	0.104369	51	8.84	30	2	0	3	0	2	2	13	2	2	0	2	1	5	0	0	0	2	1	0	6	2	0	0	0	0	0	0	0	0	0	6	0	0
TGRH88_042520	transporter, small conductance mechanosensitive ion channel (MscS) family protein	1327	0.104351	63	4.75	30	2	0	2	0	3	0	1	4	2	0	0	2	10	0	0	0	0	0	3	4	3	2	1	3	0	1	0	4	11	1	4	0	0
TGRH88_026620	unspecified product	1228	0.104341	63	5.13	40	4	0	3	0	3	1	6	0	4	2	0	2	8	0	2	1	0	0	2	9	5	0	0	3	0	0	0	7	1	0	0	0	0
TGRH88_072590	unspecified product	929	0.104303	69	7.43	27	1	0	0	1	4	0	2	3	3	0	1	1	12	0	0	0	0	0	1	13	10	2	1	0	0	0	1	2	8	0	3	0	0
TGRH88_052030	unspecified product	2440	0.1043	82	3.36	34	2	2	3	1	3	1	1	3	1	0	1	1	12	0	0	1	0	0	0	16	6	0	1	0	0	0	1	17	6	0	1	0	2
TGRH88_044480	3'5'-cyclic nucleotide phosphodiesterase domain-containing protein	1278	0.104275	68	5.32	30	1	3	3	0	1	2	3	8	2	0	2	1	7	0	1	0	0	0	0	9	2	0	0	2	0	0	2	6	3	0	4	4	2
TGRH88_072460	unspecified product	2250	0.104234	97	4.31	48	3	0	0	0	0	2	7	3	1	2	1	0	19	0	0	1	0	0	2	18	0	0	1	1	0	2	0	19	13	0	1	0	1
TGRH88_047740	WD domain, G-beta repeat-containing protein	632	0.104219	34	5.38	23	0	5	1	0	1	0	3	0	0	0	0	0	4	4	1	0	0	2	0	3	0	0	0	6	1	0	0	0	0	0	0	3	0
TGRH88_074580	unspecified product	1256	0.104145	60	4.78	36	3	4	2	0	3	0	7	7	2	2	2	0	11	0	0	1	0	0	2	11	0	2	0	1	0	0	0	0	0	0	0	0	0
TGRH88_064460	unspecified product	1421	0.104035	78	5.49	36	5	0	2	0	5	2	4	4	6	0	0	0	9	1	0	1	0	0	0	16	1	0	2	0	0	3	0	6	11	0	0	0	0
TGRH88_012930	unspecified product	2300	0.104017	97	4.22	44	4	0	0	0	1	2	1	3	2	0	0	0	15	0	1	0	0	0	4	17	7	0	0	0	2	0	0	15	15	5	0	0	3
TGRH88_066190	unspecified product	1684	0.10396	74	4.39	41	0	3	0	0	0	0	2	4	0	0	0	0	12	0	0	0	0	0	0	13	2	2	0	3	0	2	7	12	7	1	4	0	0
TGRH88_054950	putative SAC1 phosphoinositide phosphatase	1039	0.103925	62	5.97	37	3	1	0	0	1	3	5	1	0	2	0	0	8	0	3	0	0	0	2	4	3	1	0	0	0	0	0	5	12	7	0	0	1
TGRH88_058310	acetyltransferase, GNAT family protein	823	0.103886	50	6.08	31	1	1	0	0	0	0	3	2	3	1	0	0	8	2	0	2	0	3	3	7	0	0	0	4	0	0	2	2	4	0	1	0	1
TGRH88_044070	unspecified product	3378	0.103832	86	2.55	48	4	1	1	0	0	2	7	7	6	0	5	0	17	0	0	1	1	0	1	12	1	0	0	0	1	0	1	9	9	0	0	0	0
TGRH88_020300	KRUF family protein	1010	0.103816	73	7.23	43	0	1	1	0	1	1	3	2	2	0	0	0	14	0	2	0	2	2	0	18	5	0	2	0	1	0	0	9	7	0	0	0	0
TGRH88_038140	ATPase, AAA family protein	970	0.103779	60	6.19	31	0	3	1	0	0	0	4	2	0	0	3	0	8	0	0	3	0	0	2	11	2	0	2	0	0	3	2	1	3	0	7	3	0
TGRH88_050730	unspecified product	1848	0.103714	55	2.98	26	2	1	0	1	2	0	3	0	4	0	0	0	7	0	0	2	0	1	0	8	0	0	3	3	0	1	0	6	6	1	1	2	1
TGRH88_069530	MutS domain V domain-containing protein	936	0.103672	46	4.91	23	5	1	1	0	1	1	0	4	0	2	1	0	6	2	0	5	0	2	0	2	0	0	0	0	0	0	3	1	0	4	5	0	0
TGRH88_048400	unspecified product	520	0.103544	59	11.35	29	5	0	0	0	1	1	0	2	4	4	0	3	5	0	1	0	0	0	4	10	5	0	0	0	0	0	1	2	5	1	2	0	3
TGRH88_084360	unspecified product	75	0.103414	30	40	16	3	0	1	0	1	1	5	3	0	2	1	1	2	0	0	0	0	0	0	7	0	0	0	0	0	3	0	0	0	0	0	0	0
TGRH88_031850	putative fatty acyl-CoA desaturase	1042	0.103412	54	5.18	24	3	0	0	0	6	2	6	1	3	5	1	0	7	0	0	2	0	0	1	6	1	2	0	0	0	0	1	1	3	1	2	0	0
TGRH88_071350	transporter, major facilitator family protein	775	0.103401	64	8.26	33	2	0	3	0	5	0	3	2	2	2	0	3	5	0	0	0	0	0	0	3	3	0	4	0	0	0	0	10	11	2	3	1	0
TGRH88_006150	unspecified product	804	0.103338	52	6.47	11	0	0	7	0	0	4	0	2	2	0	0	0	12	0	0	0	0	0	0	1	0	0	0	0	0	7	6	11	0	0	0	0	0
TGRH88_049130	unspecified product	372	0.103321	25	6.72	9	0	1	2	0	0	0	0	0	0	3	0	0	1	5	0	3	0	2	0	1	0	1	0	0	0	6	0	0	0	0	0	0	0
TGRH88_006070	unspecified product	743	0.103219	58	7.81	32	2	2	1	0	1	0	9	4	0	2	4	3	9	1	2	1	0	0	0	12	1	0	0	0	0	0	3	1	0	0	0	0	0
TGRH88_059360	unspecified product	1468	0.1032	69	4.7	34	2	0	3	0	1	0	5	1	5	0	2	0	17	0	3	0	0	3	1	7	1	0	0	0	0	0	1	3	2	0	8	1	3
TGRH88_035230	unspecified product	1469	0.103166	56	3.81	24	0	2	3	0	0	0	3	0	1	2	0	0	4	0	2	1	0	1	0	5	0	3	0	0	0	2	3	4	15	0	3	2	0
TGRH88_032630	regulator of chromosome condensation (RCC1) repeat-containing protein	1933	0.103156	80	4.14	32	2	2	0	0	0	0	2	1	11	0	0	0	4	1	0	1	0	0	0	4	2	0	1	1	0	0	3	15	19	3	0	0	8
TGRH88_003160	cleft lip and palate transmembrane protein 1 (clptm1) protein	619	0.103112	40	6.46	25	0	0	0	0	2	0	1	4	1	2	2	0	6	1	2	2	1	1	0	6	0	3	0	0	0	1	3	0	0	0	0	2	0
TGRH88_023840	unspecified product	2297	0.10311	93	4.05	52	3	2	5	0	1	0	0	4	2	0	2	0	20	1	0	1	0	0	1	19	0	0	0	0	1	1	1	12	13	1	0	3	0
TGRH88_070390	unspecified product	2125	0.103099	59	2.78	26	2	2	2	0	3	0	0	1	2	1	3	2	6	0	1	2	0	0	0	2	0	0	0	0	0	1	4	8	8	2	1	6	0
TGRH88_033420	sigma-70, region 3 protein	1234	0.103089	80	6.48	42	7	1	2	0	0	2	6	12	8	2	1	0	16	0	2	0	0	0	0	16	1	0	0	0	2	0	0	0	0	0	2	0	0
TGRH88_081110	unspecified product	377	0.103067	51	13.53	30	4	0	1	0	0	0	6	2	5	0	1	0	3	1	0	6	0	0	2	2	3	0	1	0	0	2	0	3	8	0	1	0	0
TGRH88_063060	flavodoxin domain-containing protein	1027	0.103025	54	5.26	19	4	2	2	0	2	0	0	1	1	1	2	2	6	0	3	6	0	0	0	6	3	0	0	0	0	0	1	3	1	0	6	2	0
TGRH88_032280	unspecified product	1557	0.10299	61	3.92	32	2	0	1	0	2	1	2	4	3	5	0	0	4	0	0	0	0	0	2	3	3	0	4	2	0	1	0	8	6	1	0	3	4
TGRH88_013400	unspecified product	785	0.102953	71	9.04	34	0	0	4	1	6	1	2	8	2	0	2	0	17	0	0	0	0	0	0	12	3	0	1	0	0	0	1	2	8	0	0	1	0
TGRH88_054890	ULK kinase	2096	0.102897	59	2.81	35	2	0	2	1	0	0	0	2	4	2	1	2	11	0	0	0	0	1	2	12	0	1	0	0	0	0	4	2	5	0	3	1	1
TGRH88_034310	unspecified product	1281	0.10287	78	6.09	39	3	3	0	0	1	1	2	0	5	1	6	1	8	0	1	0	0	0	0	14	3	0	2	0	0	0	0	13	10	0	0	4	0
TGRH88_018730	transporter, major facilitator family protein	548	0.102869	53	9.67	29	1	2	2	0	2	0	8	2	2	0	1	0	4	0	0	1	0	0	0	5	6	5	2	0	0	0	0	7	3	0	0	0	0
TGRH88_020320	KRUF family protein	1023	0.102773	87	8.5	48	4	2	0	0	2	0	0	4	4	2	3	0	16	0	2	0	0	0	1	23	8	0	0	0	0	0	0	3	9	4	0	0	0
TGRH88_032310	unspecified product	349	0.102725	31	8.88	17	4	0	0	0	1	0	0	0	5	3	0	6	0	2	0	0	0	2	0	1	0	0	2	3	0	0	0	2	0	0	0	0	0
TGRH88_059040	microneme protein MIC14	1934	0.102717	72	3.72	30	1	0	0	0	0	2	2	2	2	0	0	0	7	0	0	5	0	0	2	7	4	0	2	2	0	1	4	18	7	2	2	0	0
TGRH88_020440	putative periodic tryptophan protein PWP2	1266	0.102709	70	5.53	45	4	0	1	0	2	0	6	1	3	1	1	0	12	0	4	3	0	0	1	7	0	0	0	0	0	1	0	14	4	0	0	3	2
TGRH88_019910	unspecified product	2457	0.102665	89	3.62	41	2	2	0	0	2	0	7	2	7	0	1	0	3	0	0	0	0	0	1	7	1	0	0	0	1	0	0	24	20	5	2	0	2
TGRH88_014240	serine/threonine specific protein phosphatase	1265	0.102549	71	5.61	32	1	1	0	0	1	1	0	5	2	1	1	1	9	1	2	3	0	0	2	15	3	0	1	0	0	0	2	7	4	0	6	0	2
TGRH88_035910	putative citrate synthase	509	0.102545	57	11.2	34	3	0	0	0	3	0	6	3	0	2	0	0	8	0	3	2	0	0	1	4	0	1	3	0	0	1	0	7	9	1	0	0	0
TGRH88_075020	unspecified product	1618	0.10245	80	4.94	43	0	0	0	0	1	0	0	2	0	0	1	4	12	0	1	0	0	2	1	12	0	0	4	0	0	0	1	16	19	0	0	2	2
TGRH88_079290	putative phosphatidylcholine-sterol O-acyltransferase	763	0.102424	56	7.34	28	3	0	4	0	4	0	6	0	0	4	0	2	3	0	2	1	0	0	0	1	0	0	0	2	0	1	0	13	9	1	0	0	0
TGRH88_060770	unspecified product	980	0.102409	60	6.12	32	5	1	0	0	0	0	2	1	2	2	0	0	5	0	0	1	0	0	1	7	0	0	1	0	0	6	3	5	8	0	5	2	3
TGRH88_070800	unspecified product	956	0.102373	95	9.94	52	0	0	1	0	1	0	2	11	0	0	2	2	17	0	0	1	0	0	1	20	26	0	0	2	0	0	0	2	4	0	1	2	0
TGRH88_065630	unspecified product	538	0.102336	61	11.34	40	6	0	2	0	2	0	5	3	16	3	2	0	3	0	0	0	1	0	0	6	0	0	0	0	0	0	0	7	3	0	0	0	2
TGRH88_004810	transporter/permease protein	357	0.102298	51	14.29	23	0	0	0	0	2	0	7	0	2	0	0	0	2	2	0	0	0	2	0	1	3	0	3	0	0	3	0	15	5	1	0	0	3
TGRH88_041590	unspecified product	1260	0.102253	60	4.76	30	0	0	1	0	0	0	3	6	0	4	0	0	7	3	0	1	0	0	6	5	0	0	2	0	1	0	2	13	1	0	2	0	3
TGRH88_004640	unspecified product	1037	0.102212	74	7.14	38	5	3	1	0	2	0	5	6	8	0	0	0	11	0	2	0	0	0	0	7	6	0	3	0	0	0	1	1	10	0	0	3	0
TGRH88_009530	FG-GAP repeat-containing protein	1684	0.102203	54	3.21	30	0	2	4	0	5	1	5	0	0	4	0	0	0	0	2	2	0	0	0	0	0	0	0	0	3	1	0	7	12	0	6	0	0
TGRH88_020190	rhoptry protein ROP7	575	0.102197	47	8.17	19	4	1	2	0	0	3	3	3	0	2	2	0	8	2	1	2	0	1	0	6	0	1	0	0	1	0	0	0	0	0	0	3	2
TGRH88_057490	Tubulin-tyrosine ligase family protein	1242	0.10217	63	5.07	31	1	2	2	0	3	2	2	1	1	3	3	2	7	0	0	3	0	0	1	14	0	0	0	0	0	0	4	2	10	0	0	0	0
TGRH88_022540	polynucleotide kinase 3 phosphatase	703	0.102124	40	5.69	19	1	3	0	0	1	1	2	1	0	0	3	5	5	1	0	3	1	0	0	4	3	0	0	2	0	0	0	2	0	0	0	2	0
TGRH88_027840	unspecified product	1225	0.102108	54	4.41	34	6	1	1	0	2	2	0	3	5	1	0	5	5	0	2	1	0	0	0	5	0	0	2	0	0	0	0	8	0	1	1	1	2
TGRH88_042060	PAN domain-containing protein	1320	0.102062	54	4.09	25	15	0	3	0	2	0	2	3	2	0	3	0	2	0	2	0	4	0	0	6	2	0	0	0	0	0	0	7	1	0	0	0	0
TGRH88_028460	HEAT repeat-containing protein	1332	0.10204	88	6.61	49	3	0	0	0	1	0	0	6	6	0	7	1	19	0	0	0	0	0	3	18	3	0	1	1	0	0	0	7	5	0	7	0	0
TGRH88_039930	tetratricopeptide repeat-containing protein	1274	0.10199	71	5.57	33	0	0	1	0	1	1	0	8	0	0	2	0	16	1	0	0	0	0	0	9	5	1	1	1	0	1	4	4	0	1	6	7	1
TGRH88_010350	unspecified product	1643	0.101916	86	5.23	50	3	3	1	0	0	0	4	6	0	0	1	0	24	0	0	2	1	0	0	13	0	0	0	0	0	1	0	9	12	2	2	2	0
TGRH88_081500	RAP domain-containing protein	862	0.101835	58	6.73	24	3	2	2	0	0	3	6	1	5	0	1	3	6	0	0	0	1	0	0	11	2	0	0	0	0	2	1	3	5	1	0	0	0
TGRH88_069330	unspecified product	1661	0.10179	63	3.79	29	1	0	1	0	2	1	0	6	6	0	5	0	9	0	0	2	0	0	0	4	0	0	2	3	0	2	3	2	9	0	1	2	2
TGRH88_045680	transporter, major facilitator family protein	589	0.101784	58	9.85	33	4	0	1	0	1	0	2	1	6	3	0	0	6	0	0	2	0	0	0	5	1	0	1	0	0	1	2	6	6	7	0	3	0
TGRH88_069340	histone lysine demethylase JMJD6a	640	0.10175	57	8.91	37	1	2	2	0	0	1	0	3	0	0	0	0	18	0	0	1	0	0	0	11	0	4	0	5	0	0	2	5	0	0	2	0	0
TGRH88_027950	glycosyl transferase, group 4 family protein	607	0.101728	45	7.41	24	2	0	0	0	1	0	3	1	0	1	0	0	1	0	0	1	0	0	0	3	0	2	1	6	0	1	4	5	5	1	1	6	0
TGRH88_043740	unspecified product	916	0.101681	57	6.22	31	6	2	1	0	4	0	0	2	4	3	0	0	12	0	2	0	0	0	1	9	1	0	2	3	0	2	1	0	2	0	0	0	0
TGRH88_036370	RNA pseudouridine synthase superfamily protein	2234	0.101652	68	3.04	26	6	0	3	0	5	1	0	1	4	0	2	1	9	0	0	4	0	0	1	9	1	0	0	0	0	0	6	3	6	0	5	0	1
TGRH88_054980	unspecified product	394	0.101635	32	8.12	13	0	0	2	0	1	0	0	2	0	0	2	0	3	0	0	2	0	0	0	2	0	5	0	7	0	0	2	0	0	0	0	4	0
TGRH88_019170	intraflagellar transport 80 family protein	442	0.101598	41	9.28	26	1	4	1	0	2	0	0	0	1	4	1	0	3	2	4	0	0	0	3	1	2	0	1	0	0	0	3	6	2	0	0	0	0
TGRH88_018890	putative 3-oxoacyl-acyl-carrier protein synthase I/II	551	0.101573	53	9.62	26	6	0	0	0	2	0	0	0	4	2	0	0	7	2	0	0	1	2	0	5	3	0	3	0	0	0	0	8	3	4	1	0	0
TGRH88_007770	aurora kinase(incomplete catalytic triad)	2462	0.10142	82	3.33	56	8	0	0	0	2	1	2	3	0	3	0	0	18	0	0	0	1	0	1	17	4	0	0	4	1	0	1	8	8	0	0	0	0
TGRH88_068290	rhoptry protein ROP16	707	0.101259	54	7.64	24	4	0	2	0	3	3	2	1	4	1	0	0	7	2	0	0	0	1	1	5	3	0	0	0	1	0	3	0	2	0	2	2	5
TGRH88_075210	hydrolase, alpha/beta fold family protein	1102	0.101232	70	6.35	36	4	1	4	0	2	2	0	2	4	0	2	0	9	2	0	2	0	0	0	10	0	0	1	0	0	0	4	9	9	0	3	0	0
TGRH88_082240	ABC transporter family protein	775	0.101232	47	6.06	26	1	0	0	0	2	0	0	4	0	3	7	0	3	3	2	2	1	1	2	6	0	0	0	0	0	0	0	7	3	0	0	0	0
TGRH88_053330	unspecified product	1280	0.101198	88	6.88	50	2	1	2	0	1	0	2	10	1	0	5	0	23	0	0	1	0	0	2	19	4	0	1	0	0	3	0	3	8	0	0	0	0
TGRH88_037960	unspecified product	1128	0.101186	79	7	46	0	1	2	0	0	0	4	3	0	0	2	0	16	0	0	2	0	0	1	13	6	0	1	2	0	2	2	7	9	0	6	0	0
TGRH88_069640	RAP domain-containing protein	445	0.101154	58	13.03	28	4	0	2	0	1	0	4	5	3	3	1	0	9	0	0	3	0	2	0	13	0	0	0	0	0	0	2	0	0	0	3	3	0
TGRH88_058700	unspecified product	1202	0.101133	61	5.07	32	7	2	0	0	0	0	5	1	1	0	1	0	13	0	0	2	0	0	0	4	3	0	0	6	0	1	3	5	2	2	0	1	2
TGRH88_068630	lipase	1409	0.101124	66	4.68	35	2	2	4	0	1	2	8	6	0	3	2	0	12	0	0	2	0	0	1	10	0	0	0	0	1	2	1	2	5	0	0	0	0
TGRH88_040480	unspecified product	1253	0.101082	59	4.71	23	3	2	8	0	3	2	2	6	0	0	0	0	6	0	0	1	1	0	0	10	1	0	3	0	1	0	1	3	0	1	3	2	0
TGRH88_001140	unspecified product	1269	0.101075	59	4.65	30	5	2	5	0	3	2	0	1	6	2	1	0	5	0	0	1	1	0	0	5	3	0	1	0	1	0	0	4	8	3	0	0	0
TGRH88_043940	unspecified product	1298	0.10107	61	4.7	25	2	0	1	0	1	3	4	4	2	2	1	2	6	0	0	0	0	0	2	8	4	1	1	2	0	0	0	7	0	0	5	0	3
TGRH88_015030	unspecified product	940	0.101047	56	5.96	36	4	3	0	0	2	0	2	1	3	0	1	0	8	0	2	0	0	2	2	9	0	1	0	2	1	0	0	6	3	0	2	0	2
TGRH88_049640	AMP-binding enzyme domain-containing protein	866	0.101044	65	7.51	36	1	0	2	0	1	0	2	4	10	0	3	1	9	1	1	2	0	0	0	8	0	0	0	0	0	0	0	5	6	3	1	5	0
TGRH88_054410	ATP-binding cassette G family transporter ABCG77	1163	0.101031	70	6.02	38	3	2	4	0	0	3	0	5	7	2	0	0	7	0	1	1	0	0	0	10	0	0	0	0	0	0	2	9	6	1	3	1	3
TGRH88_065580	unspecified product	674	0.10102	55	8.16	29	3	2	0	0	2	0	2	5	5	1	2	4	7	0	0	2	0	0	0	8	1	0	3	0	0	0	2	2	3	1	0	0	0
TGRH88_074110	unspecified product	1001	0.101011	73	7.29	41	4	0	0	0	2	2	13	10	3	2	2	0	7	0	0	0	0	0	0	12	3	0	0	2	0	0	2	3	3	0	3	0	0
TGRH88_004050	unspecified product	1788	0.101006	84	4.7	46	4	0	2	0	3	2	7	1	2	0	1	0	12	0	0	0	0	0	0	5	3	0	2	0	2	1	1	16	18	2	0	0	0
TGRH88_070440	unspecified product	976	0.100984	60	6.15	32	0	0	2	0	1	0	0	2	0	0	1	0	7	0	0	3	0	0	3	8	3	1	3	1	0	0	2	2	6	0	8	6	1
TGRH88_068420	unspecified product	1171	0.100973	57	4.87	27	3	0	1	0	8	2	5	2	1	2	0	0	5	0	0	0	0	0	2	6	2	3	0	0	0	0	0	4	6	0	5	0	0
TGRH88_021900	ABC transporter transmembrane region domain-containing protein	798	0.100971	42	5.26	10	0	0	3	1	2	0	2	1	0	1	1	0	5	0	1	3	1	0	0	2	0	0	0	0	0	3	1	6	4	2	0	0	3
TGRH88_049880	PGAP1 family protein	2850	0.100945	73	2.56	31	0	1	0	0	0	2	2	3	1	5	1	1	13	0	0	1	0	0	1	9	5	0	2	0	0	0	4	4	9	0	3	2	4
TGRH88_033030	unspecified product	1116	0.100846	66	5.91	33	1	0	2	0	0	2	0	5	1	2	0	0	14	3	2	1	0	0	2	12	1	0	3	0	1	0	1	6	4	0	1	0	2
TGRH88_007590	unspecified product	1439	0.100842	70	4.86	36	4	0	4	0	3	0	2	0	2	3	2	0	7	0	1	0	0	0	0	4	10	2	0	1	0	0	1	7	11	0	1	1	4
TGRH88_055000	unspecified product	873	0.100834	64	7.33	43	6	0	1	0	2	0	2	2	5	3	3	0	8	0	3	0	0	0	4	10	3	0	0	0	0	0	0	5	2	2	2	0	1
TGRH88_049790	unspecified product	1357	0.10083	57	4.2	31	4	2	0	0	0	0	0	0	11	4	0	0	6	0	2	1	0	0	4	10	0	1	0	0	0	0	0	3	0	0	3	4	2
TGRH88_029550	putative vacuolar sorting protein 35	966	0.100736	42	4.35	17	0	0	2	0	1	0	0	2	2	0	2	1	6	2	0	4	2	0	0	3	2	0	0	2	0	3	1	4	1	0	2	0	0
TGRH88_069050	unspecified product	1862	0.100701	80	4.3	40	4	0	5	0	4	2	5	4	1	1	1	0	12	0	0	0	0	0	0	14	2	0	0	0	0	0	0	3	7	0	4	6	5
TGRH88_074640	vacuolar sorting protein 9 (vps9) domain-containing protein	1326	0.100657	56	4.22	31	3	0	0	0	2	2	2	0	3	1	0	0	4	1	0	0	0	3	0	3	0	0	2	0	0	3	5	10	10	0	0	0	2
TGRH88_009090	putative dihydroorotate dehydrogenase reveal	592	0.10065	43	7.26	18	3	0	1	0	3	2	2	1	2	0	2	0	7	0	2	0	3	0	3	4	2	0	1	0	0	0	0	1	0	0	2	2	0
TGRH88_019070	unspecified product	306	0.10064	34	11.11	16	1	0	0	0	0	0	0	0	0	0	0	0	10	0	1	3	0	0	0	2	3	7	2	3	0	0	2	0	0	0	0	0	0
TGRH88_023710	unspecified product	1004	0.100576	51	5.08	29	0	0	2	0	0	0	0	0	3	0	0	0	3	0	0	0	2	3	0	5	3	0	2	2	0	1	4	5	10	1	4	1	0
TGRH88_002210	TIP49 family protein	463	0.10056	45	9.72	26	3	0	0	0	1	0	5	1	4	0	1	0	4	0	0	2	0	0	0	2	0	0	0	6	1	0	6	2	0	0	0	7	0
TGRH88_078590	sufB/sufD domain-containing protein	1287	0.100485	43	3.34	21	0	1	2	0	0	0	0	3	0	3	1	0	3	2	2	0	1	4	1	0	1	0	0	1	2	0	0	6	7	0	1	2	0
TGRH88_037000	unspecified product	1205	0.100421	91	7.55	50	0	0	0	0	1	1	0	9	2	0	4	2	17	0	1	0	0	0	0	15	6	0	1	0	0	3	0	13	16	0	0	0	0
TGRH88_075070	Tubulin-tyrosine ligase family protein	333	0.100356	30	9.01	16	1	2	0	0	3	0	0	0	0	0	0	1	4	0	1	2	4	0	1	5	0	0	2	0	0	0	4	0	0	0	0	0	0
TGRH88_022250	unspecified product	632	0.100354	39	6.17	12	0	7	1	0	0	1	0	0	0	0	0	1	4	0	0	1	0	0	0	2	0	2	0	2	0	0	7	1	0	0	7	3	0
TGRH88_076620	FAD binding domain-containing protein	1205	0.100332	68	5.64	42	5	4	2	0	0	1	8	5	4	1	2	1	10	0	0	2	0	0	0	11	3	0	0	0	0	0	2	2	3	0	2	0	0
TGRH88_016940	Na+/H+ exchanger NHE3	1565	0.100326	69	4.41	35	4	2	3	0	2	0	4	5	6	0	1	0	6	0	1	2	0	0	2	9	0	0	0	0	1	1	0	7	7	0	4	0	2
TGRH88_032780	unspecified product	1060	0.100291	78	7.36	49	7	0	2	0	3	0	5	5	11	2	0	0	8	0	0	2	0	0	0	12	2	0	2	0	0	0	0	3	13	0	1	0	0
TGRH88_043950	unspecified product	2064	0.10027	63	3.05	36	3	1	2	0	1	0	4	3	3	0	0	3	9	0	0	4	0	0	2	7	0	0	0	1	0	0	0	9	4	3	1	0	3
TGRH88_003340	RNA cap guanine-N2 methyltransferase	1516	0.100244	76	5.01	38	4	0	2	0	0	1	0	2	3	3	0	0	3	0	0	1	0	0	2	3	0	1	0	2	0	0	2	28	12	0	6	0	1
TGRH88_033360	zinc finger, c2h2 type domain-containing protein	1555	0.100241	67	4.31	31	2	0	2	0	0	0	0	1	1	2	1	0	6	0	0	2	2	0	0	9	0	0	2	0	3	0	1	12	14	3	1	0	3
TGRH88_067520	sodium/hydrogen exchanger 3 protein	853	0.100222	49	5.74	22	2	0	4	0	2	1	1	3	3	3	0	0	1	1	0	3	1	0	0	0	0	0	0	0	0	4	0	17	1	0	0	2	0
TGRH88_036990	unspecified product	2031	0.100125	61	3	38	3	2	0	0	6	1	0	5	1	0	3	0	10	2	2	0	0	0	0	7	0	0	2	0	3	0	1	9	0	0	0	0	4
TGRH88_079220	sugar transporter ST2	689	0.10009	54	7.84	32	3	0	1	1	1	0	4	0	7	0	0	0	8	0	0	2	0	0	0	3	0	0	3	0	0	0	4	8	5	3	1	0	0
TGRH88_021670	WD domain, G-beta repeat-containing protein	2341	0.100078	76	3.25	45	0	1	2	0	3	0	3	6	0	1	1	0	17	2	0	2	0	0	2	20	1	0	2	0	0	1	2	3	4	0	1	2	0
TGRH88_034890	PHD-finger domain-containing protein	2138	0.100065	91	4.26	48	1	1	0	0	1	0	0	21	5	0	3	1	11	0	0	0	0	0	1	21	3	0	0	0	0	0	7	6	4	1	2	0	2
TGRH88_016990	XPA binding protein 2 family protein	966	0.100016	55	5.69	24	4	0	2	0	2	0	1	4	0	0	3	0	5	0	1	0	0	0	2	6	1	0	0	5	0	0	6	0	1	0	9	3	0
TGRH88_018000	unspecified product	1215	0.100013	69	5.68	47	9	0	0	0	1	0	1	5	0	6	6	1	10	0	0	1	0	0	0	11	0	0	0	2	0	0	0	5	6	0	5	0	0
TGRH88_046800	histone deacetylase HDAC3	451	0.099988	33	7.32	12	0	0	4	0	2	0	5	1	0	2	2	3	2	0	1	0	0	0	1	2	0	5	0	1	0	0	0	0	0	0	0	2	0
TGRH88_029200	unspecified product	1258	0.099985	77	6.12	50	1	1	3	0	2	1	2	2	0	0	0	1	2	0	0	0	0	0	0	4	1	0	2	0	0	0	1	22	18	3	0	0	11
TGRH88_076660	glutamate-cysteine ligase, catalytic subunit domain-containing protein	1062	0.0998875	62	5.84	32	7	0	4	0	3	1	3	3	1	1	4	0	10	0	2	3	0	0	0	10	5	0	0	3	0	0	0	0	0	0	0	0	2
TGRH88_085710	unspecified product	1032	0.0998241	54	5.23	34	0	0	0	0	0	0	0	16	0	0	2	0	4	0	4	0	0	0	0	4	0	2	0	0	0	0	7	2	0	0	13	0	0
TGRH88_065950	unspecified product	1442	0.0996853	69	4.79	34	8	0	0	0	3	1	4	1	2	0	1	2	8	0	1	1	0	0	2	10	2	0	0	0	0	0	4	5	7	0	4	2	1
TGRH88_016640	CBS domain-containing protein	1176	0.0996809	82	6.97	38	1	2	4	0	0	1	0	2	2	0	0	0	11	0	0	0	0	0	1	13	3	0	1	0	0	1	2	12	13	3	5	1	4
TGRH88_049720	unspecified product	788	0.099659	61	7.74	36	2	0	1	0	1	2	2	1	2	2	1	0	2	0	0	1	0	0	0	3	0	0	1	0	0	4	1	14	14	4	3	0	0
TGRH88_069680	glycosyltransferase, group 2 family protein	1671	0.099597	57	3.41	30	3	1	2	0	3	0	7	0	3	2	2	1	6	0	0	1	0	1	0	9	3	0	1	2	0	1	0	3	0	0	1	2	3
TGRH88_031140	unspecified product	1503	0.099565	92	6.12	57	2	1	0	0	0	0	0	6	0	0	5	0	12	1	0	0	0	0	1	28	11	0	0	0	0	1	6	6	4	0	6	0	2
TGRH88_040190	unspecified product	688	0.0995467	41	5.96	20	1	2	0	0	0	1	3	3	4	0	2	1	7	3	0	0	3	0	2	5	1	0	0	0	0	0	0	0	0	0	3	0	0
TGRH88_005260	unspecified product	1613	0.0995301	65	4.03	33	5	4	2	0	0	0	2	1	6	0	3	0	8	0	0	3	0	0	0	9	1	0	2	0	0	1	0	6	3	2	5	2	0
TGRH88_022300	DNA/RNA non-specific endonuclease	991	0.0994895	49	4.94	24	0	0	1	2	1	0	2	0	5	3	0	0	4	0	3	1	0	0	0	10	6	0	0	0	0	0	0	5	4	0	0	2	0
TGRH88_020160	unspecified product	1868	0.0994886	76	4.07	32	0	0	0	0	2	1	2	5	0	0	1	0	18	2	0	0	2	0	0	10	2	0	1	0	0	1	5	12	10	0	0	0	2
TGRH88_019520	unspecified product	892	0.0994499	69	7.74	39	5	3	6	0	0	0	0	3	3	1	2	2	14	0	0	2	0	0	0	15	4	0	0	0	1	0	1	2	2	0	0	2	1
TGRH88_035110	TBC domain-containing protein	2113	0.0994376	90	4.26	42	4	0	1	0	2	0	2	12	0	0	2	0	18	0	0	0	0	1	3	16	0	0	0	2	0	0	0	13	5	0	5	0	4
TGRH88_042220	putative COPI protein	1256	0.0993699	46	3.66	21	3	6	4	0	1	0	1	2	4	0	0	0	1	0	0	6	0	1	1	1	1	0	0	0	1	0	2	3	3	0	5	0	0
TGRH88_064120	putative CMGC kinase	2639	0.0993698	80	3.03	35	5	2	0	0	2	0	5	5	2	0	6	0	13	0	0	3	0	0	2	17	2	0	0	0	0	0	0	8	0	0	0	1	7
TGRH88_087835	unspecified product	1302	0.0993641	65	4.99	28	0	1	2	0	2	0	2	5	2	0	4	0	12	0	1	1	0	2	0	10	3	0	3	0	1	0	2	5	0	2	1	0	4
TGRH88_001970	kinesin motor domain-containing protein	1687	0.0993151	65	3.85	34	2	0	0	0	1	0	0	4	0	0	0	0	6	0	0	1	1	0	2	7	1	2	2	0	0	2	5	12	12	0	0	0	5
TGRH88_064690	serine/threonine protein phosphatase	1034	0.0992843	51	4.93	29	2	0	1	0	2	1	6	0	1	0	1	0	10	0	0	1	0	0	2	6	0	0	2	8	0	1	0	2	0	0	4	0	1
TGRH88_067630	WD domain, G-beta repeat-containing protein	1581	0.0992556	80	5.06	42	3	0	5	0	2	1	2	1	2	0	1	0	8	0	2	0	0	1	0	11	0	0	0	3	0	0	3	22	12	0	0	0	1
TGRH88_016910	phospholipase, patatin family protein	2574	0.09923	86	3.34	51	0	0	0	0	1	2	0	2	0	0	0	0	11	0	0	0	0	0	1	13	1	0	3	2	0	2	4	23	12	0	7	0	2
TGRH88_004800	U3 small nucleolar RNA-associated protein 6 protein	1276	0.0991793	77	6.03	44	2	1	0	0	2	1	0	9	2	2	0	1	19	1	2	0	0	0	4	14	5	0	0	0	0	0	0	4	4	0	4	0	0
TGRH88_047300	unspecified product	1048	0.0991543	62	5.92	36	3	0	0	0	2	1	2	5	5	2	2	3	9	0	0	2	0	0	1	15	0	0	1	0	0	0	4	2	0	0	1	2	0
TGRH88_028050	nucleoside transporter protein	462	0.0991134	28	6.06	11	3	2	0	1	0	0	1	0	0	2	1	0	0	2	0	3	0	2	0	0	2	0	0	1	0	2	0	2	0	1	0	0	3
TGRH88_017190	unspecified product	824	0.0990904	44	5.34	22	2	7	2	0	1	0	0	4	1	0	0	0	6	1	0	5	1	1	0	8	1	0	0	0	0	0	0	0	0	2	0	0	2
TGRH88_080970	MCM2/3/5 family protein	1107	0.0990645	69	6.23	40	1	0	0	0	3	0	0	4	3	0	3	0	14	4	0	2	0	0	0	14	4	0	1	0	1	0	1	5	5	4	0	0	0
TGRH88_033480	unspecified product	1295	0.0990616	65	5.02	32	2	0	1	0	0	0	5	1	7	0	1	0	6	2	0	1	1	0	0	7	2	0	0	0	1	2	0	13	4	1	3	0	5
TGRH88_037310	unspecified product	1128	0.0990566	69	6.12	35	2	0	3	0	1	0	0	2	3	0	0	0	0	0	0	1	0	0	0	0	0	0	3	0	0	5	1	19	22	3	4	0	0
TGRH88_025360	SWIRM domain-containing protein	780	0.0990249	49	6.28	22	0	2	0	0	3	0	0	0	0	0	0	0	1	0	0	6	0	0	0	1	0	2	0	2	3	0	0	14	9	2	4	0	0
TGRH88_054720	putative glycosyltransferase	1510	0.0990089	78	5.17	40	0	0	0	0	3	1	5	5	2	0	5	0	15	0	2	2	0	0	0	14	0	0	0	0	0	0	3	8	6	2	3	0	2
TGRH88_000730	DEAD/DEAH box helicase domain-containing protein	1850	0.0989887	50	2.7	25	0	2	0	0	0	1	9	1	0	1	1	1	6	0	2	3	0	0	1	1	0	0	3	1	0	0	2	2	4	1	3	2	3
TGRH88_053050	RNA recognition motif 2 protein	903	0.0989731	52	5.76	28	2	0	0	2	3	0	7	1	0	0	0	1	12	0	1	0	0	0	2	10	0	0	0	0	0	0	1	7	3	0	0	0	0
TGRH88_036700	proline dehydrogenase	485	0.0989196	52	10.72	31	8	6	0	0	1	0	1	7	2	2	2	0	4	0	3	0	0	0	0	1	1	0	0	0	0	2	0	8	4	0	0	0	0
TGRH88_013970	unspecified product	1002	0.0989141	57	5.69	37	4	0	1	0	2	0	4	5	0	0	2	0	6	1	4	1	0	0	6	11	0	0	0	0	0	0	3	3	0	0	4	0	0
TGRH88_038830	penicillin amidase	1043	0.0989101	55	5.27	36	4	0	2	0	2	0	5	1	2	0	0	0	6	4	0	0	0	0	0	2	0	0	0	3	0	0	1	7	8	6	1	0	1
TGRH88_047880	mitochondrial carrier superfamily protein	659	0.0988983	53	8.04	25	4	0	0	0	2	0	0	2	4	3	0	0	6	1	0	0	1	3	0	6	0	0	4	0	0	0	0	5	9	2	0	1	0
TGRH88_049100	AP2 domain transcription factor AP2XI-1	1060	0.0988499	78	7.36	40	3	1	1	0	1	1	3	7	4	0	1	0	8	0	0	2	0	2	0	8	3	0	0	0	0	0	0	10	16	0	7	0	0
TGRH88_025220	unspecified product	704	0.098837	55	7.81	30	1	0	1	0	1	0	6	0	2	3	0	0	5	0	2	1	0	0	1	2	0	0	0	0	0	6	1	9	11	0	3	0	0
TGRH88_034880	GYF domain-containing protein	1821	0.0988251	59	3.24	33	7	3	1	0	1	1	0	4	2	2	0	0	4	0	1	1	0	0	0	7	3	2	1	0	0	0	2	7	0	0	3	3	4
TGRH88_055820	unspecified product	1017	0.0986865	70	6.88	40	2	2	1	0	0	0	4	2	3	4	0	0	15	0	0	4	0	0	1	15	9	0	0	0	0	3	0	5	0	0	0	0	0
TGRH88_036940	unspecified product	1289	0.0986739	52	4.03	33	4	0	2	0	4	0	2	4	4	0	2	0	5	0	0	0	2	2	2	6	0	0	1	0	0	0	3	5	3	0	1	0	0
TGRH88_055330	unspecified product	2938	0.0986127	57	1.94	28	0	3	1	0	0	2	0	4	2	1	3	0	4	0	0	1	0	0	1	3	0	0	0	2	0	0	4	7	3	1	8	7	0
TGRH88_021410	putative helicase	1649	0.0985618	49	2.97	25	5	1	0	1	1	0	3	0	1	5	0	1	10	0	0	5	0	0	0	5	0	0	1	0	0	0	0	1	5	0	0	0	4
TGRH88_021080	unspecified product	943	0.0985517	59	6.26	39	4	3	0	0	3	0	4	2	1	0	1	1	5	0	0	0	2	0	0	9	0	0	0	0	0	2	0	9	10	0	3	0	0
TGRH88_044310	mRNA capping enzyme, beta chain protein	920	0.0985284	58	6.3	33	5	1	0	0	1	0	0	1	3	2	1	0	3	0	6	0	0	0	0	3	0	0	2	0	0	0	7	4	12	0	5	0	2
TGRH88_025410	MAM domain-containing protein	1356	0.0985242	44	3.24	16	0	0	0	0	1	0	1	2	1	0	0	0	3	0	3	3	0	0	0	1	3	1	0	4	0	3	3	3	1	0	2	5	4
TGRH88_078610	tyrosine-tRNA ligase	1251	0.0984836	71	5.68	24	6	0	2	0	7	1	4	2	3	0	2	0	11	0	2	0	0	0	0	10	2	0	0	1	0	0	0	7	0	0	7	1	3
TGRH88_042140	unspecified product	977	0.0984355	52	5.32	24	1	1	0	0	1	2	0	0	2	0	0	4	11	0	1	0	1	0	0	7	0	0	1	0	0	3	5	3	7	0	1	1	0
TGRH88_082880	unspecified product	2284	0.0984191	80	3.5	47	5	0	0	0	1	0	0	4	5	0	1	0	14	0	0	7	0	0	0	18	0	0	0	3	0	0	1	8	10	1	0	0	2
TGRH88_023130	tetratricopeptide repeat-containing protein	655	0.0984117	49	7.48	23	5	0	0	0	3	4	3	3	2	1	0	1	6	5	2	0	0	0	0	7	3	0	0	0	0	0	0	2	0	1	1	0	0
TGRH88_036860	unspecified product	1275	0.0984022	58	4.55	24	3	2	4	0	0	0	2	4	5	1	0	0	8	0	1	3	0	0	1	5	0	0	0	4	0	0	1	4	2	0	8	0	0
TGRH88_080290	endonuclease/exonuclease/phosphatase family protein	1236	0.0983679	72	5.83	40	4	0	0	0	2	0	4	2	4	0	2	0	5	0	2	2	0	0	0	9	0	1	1	0	0	1	0	14	12	1	2	0	4
TGRH88_043690	acyltransferase domain-containing protein	388	0.0983119	40	10.31	23	2	0	2	1	2	0	3	1	0	6	1	0	6	0	2	0	0	2	0	5	3	0	1	0	0	0	0	1	2	0	0	0	0
TGRH88_018980	unspecified product	667	0.098165	54	8.1	26	0	0	3	0	1	0	0	4	0	1	3	1	12	0	0	0	0	0	0	10	1	4	0	5	0	0	1	3	4	0	1	0	0
TGRH88_055620	elongation factor Tu GTP binding domain-containing protein	863	0.098129	48	5.56	21	1	1	0	0	4	0	1	0	1	0	0	0	4	0	1	0	1	1	0	2	2	0	3	0	0	7	1	7	11	0	0	0	0
TGRH88_039420	tetratricopeptide repeat-containing protein	932	0.098126	58	6.22	34	0	2	1	0	4	1	0	3	0	0	2	2	6	0	2	1	0	0	1	7	0	0	0	0	0	0	4	9	4	0	6	1	2
TGRH88_045980	peptidase family M3 protein	656	0.0981019	50	7.62	34	0	0	0	0	0	0	0	5	6	3	2	0	8	0	0	2	0	0	0	9	0	2	3	3	0	0	5	0	0	0	2	0	0
TGRH88_045060	unspecified product	2041	0.0980596	71	3.48	31	2	0	3	0	1	3	4	3	0	1	1	2	16	2	0	0	0	0	2	19	4	0	1	0	0	0	4	0	0	0	3	0	0
TGRH88_026630	cleavage and polyadenylation specifity factor protein	1073	0.0980355	53	4.94	24	7	1	2	0	1	0	5	4	5	0	0	0	4	1	2	0	0	0	2	5	3	0	1	5	0	0	0	0	0	0	1	1	3
TGRH88_001510	putative IMP-specific 5'-nucleotidase 1	683	0.0978925	60	8.78	34	2	0	1	0	0	0	4	2	2	1	0	2	7	0	0	0	0	0	1	7	3	0	1	0	0	2	3	8	2	3	4	2	3
TGRH88_063210	WD domain, G-beta repeat-containing protein	1627	0.0978674	72	4.43	32	4	4	1	0	1	1	2	6	5	0	3	0	9	0	0	4	0	0	0	17	2	0	0	0	0	0	1	4	4	0	1	3	0
TGRH88_026380	unspecified product	2263	0.097837	87	3.84	49	5	0	5	0	3	1	2	8	2	1	1	0	13	0	0	0	0	0	2	19	1	0	0	0	0	0	3	8	8	0	1	0	4
TGRH88_046700	aspartokinase	486	0.0978217	50	10.29	17	1	1	2	0	1	1	0	2	0	2	0	0	1	2	2	0	0	1	0	2	0	0	0	0	5	0	0	6	13	1	1	0	6
TGRH88_015990	unspecified product	388	0.097783	79	20.36	37	3	1	0	0	2	0	1	8	1	1	2	0	16	0	1	0	0	0	0	11	5	0	2	0	0	0	0	10	14	0	1	0	0
TGRH88_073500	Rad9 protein	805	0.097757	72	8.94	42	9	0	5	0	1	1	0	5	0	0	5	0	13	0	0	0	1	0	0	15	4	0	0	3	0	0	0	1	8	1	0	0	0
TGRH88_015970	ribosomal protein RPL13A	286	0.0977367	62	21.68	37	0	0	0	0	0	1	0	9	0	0	6	0	16	0	0	0	2	0	1	20	4	0	0	0	0	0	0	0	0	0	3	0	0
TGRH88_030640	unspecified product	1238	0.0976836	66	5.33	25	2	0	1	0	2	1	0	0	4	0	0	0	5	0	1	5	0	0	0	5	0	0	2	0	5	1	2	9	21	0	0	0	0
TGRH88_078660	putative coatomer gamma 2-subunit protein	1044	0.0976762	52	4.98	25	8	0	2	0	4	4	4	1	3	0	3	0	2	1	1	2	0	2	0	3	0	0	0	0	0	0	0	11	1	0	0	0	0
TGRH88_007070	unspecified product	1673	0.0976416	99	5.92	41	1	0	5	0	0	1	0	0	4	0	0	0	1	0	0	0	0	0	0	2	2	0	2	0	0	1	0	48	25	2	0	0	5
TGRH88_080830	DEAD/DEAH box helicase domain-containing protein	943	0.0976098	60	6.36	38	0	0	2	0	1	1	3	3	2	1	1	0	16	1	0	4	1	1	2	16	3	0	2	0	0	0	0	0	0	0	0	0	0
TGRH88_049590	AMP-binding enzyme domain-containing protein	789	0.0975812	54	6.84	28	5	3	1	0	0	0	2	5	5	0	3	1	9	2	0	0	0	0	0	3	0	0	0	1	0	0	6	3	0	0	2	3	0
TGRH88_077370	unspecified product	1049	0.0975645	39	3.72	17	6	0	0	0	1	2	3	2	2	0	0	0	2	2	2	0	3	3	0	5	1	0	0	0	0	0	0	3	2	0	0	0	0
TGRH88_028700	t-complex protein beta subunit	568	0.0975119	41	7.22	27	2	4	0	0	0	0	2	2	4	0	1	0	4	6	2	0	0	1	0	5	3	0	0	0	0	0	0	0	0	0	2	3	0
TGRH88_060870	ABC1 family protein	1900	0.0974587	80	4.21	40	1	0	2	0	1	0	0	5	1	0	0	1	10	0	0	2	0	0	0	13	1	0	0	1	1	0	7	13	10	1	5	5	0
TGRH88_058710	elongation factor G C-terminus domain-containing protein	1145	0.097451	63	5.5	24	4	2	0	0	6	1	2	0	0	0	0	0	8	0	0	2	0	0	2	7	2	0	2	0	0	0	3	8	6	2	3	0	3
TGRH88_020280	unspecified product	1024	0.0974116	75	7.32	42	3	0	0	0	0	0	0	3	6	0	0	0	0	1	0	4	0	0	0	1	0	0	1	0	0	3	3	26	24	0	0	0	0
TGRH88_035930	RNA recognition motif-containing protein	302	0.0973911	39	12.91	23	1	0	0	0	0	0	3	3	0	0	2	0	2	0	4	0	4	0	0	5	3	0	0	0	0	0	2	3	6	1	0	0	0
TGRH88_016980	unspecified product	1744	0.0973703	73	4.19	37	1	3	4	0	2	4	1	7	0	0	4	0	11	0	1	0	0	0	0	19	3	0	0	0	0	0	2	2	1	0	7	1	0
TGRH88_052380	putative ethylene-responsive RNA helicase	784	0.0973663	40	5.1	20	5	2	2	0	1	0	5	1	2	2	0	3	1	2	2	3	0	0	0	1	2	0	0	0	0	0	1	0	0	0	5	0	0
TGRH88_052270	isocitrate dehydrogenase	621	0.0973505	59	9.5	27	4	0	6	0	0	1	1	2	1	0	1	2	8	2	1	0	0	0	0	10	2	2	0	1	0	0	0	10	4	0	0	0	1
TGRH88_048950	unspecified product	3801	0.0973002	84	2.21	52	1	0	2	0	3	3	5	4	6	0	1	0	18	0	1	0	0	0	1	22	1	0	0	0	0	0	1	3	2	0	5	2	3
TGRH88_054270	unspecified product	1478	0.0972936	58	3.92	25	6	1	1	0	5	0	0	2	0	2	1	2	7	0	0	1	0	3	0	17	1	0	0	0	0	2	1	3	2	1	0	0	0
TGRH88_073430	unspecified product	660	0.0972773	49	7.42	21	6	0	3	0	0	0	2	1	3	4	1	2	4	0	3	1	0	0	1	1	2	0	0	3	0	0	0	4	5	0	2	1	0
TGRH88_053040	non-specific serine/threonine protein kinase	2464	0.0972696	84	3.41	46	2	2	0	0	3	0	0	6	3	0	0	0	10	0	0	0	0	0	0	15	3	0	1	0	0	4	0	9	18	3	2	0	3
TGRH88_057940	unspecified product	1893	0.0972596	70	3.7	28	1	3	1	0	3	0	6	2	3	1	0	0	4	0	1	0	0	0	1	10	1	0	1	0	0	3	0	7	15	0	3	0	4
TGRH88_018020	unspecified product	988	0.0972475	54	5.47	31	3	2	3	0	2	1	6	1	1	0	1	0	8	1	1	0	0	0	5	7	2	0	1	0	0	2	0	2	2	0	3	0	0
TGRH88_021890	unspecified product	753	0.0972079	63	8.37	38	0	1	6	0	1	1	0	4	0	2	2	2	9	0	2	0	0	0	0	11	2	0	0	0	0	0	8	4	8	0	0	0	0
TGRH88_011370	putative Acetyl-coenzyme A synthetase 2	714	0.097149	63	8.82	35	1	0	2	0	0	0	4	7	5	0	6	0	12	0	2	2	0	0	2	9	1	0	0	0	0	0	0	2	0	1	0	4	3
TGRH88_068840	zinc finger, C3HC4 type (RING finger) domain-containing protein	1265	0.0971446	58	4.58	27	0	1	0	0	1	0	0	6	0	0	3	0	5	3	0	0	0	0	0	5	2	2	0	2	0	2	1	5	13	0	5	2	0
TGRH88_013730	unspecified product	1185	0.0970906	48	4.05	26	6	3	1	0	1	0	0	0	0	0	0	0	7	2	0	5	0	0	3	4	0	0	2	0	0	0	2	2	2	0	5	3	0
TGRH88_032800	unspecified product	2806	0.097068	91	3.24	47	1	0	4	0	0	0	0	7	4	0	0	0	7	0	0	0	0	1	0	12	0	0	0	0	0	3	0	23	19	3	1	0	6
TGRH88_062620	unspecified product	926	0.0970399	52	5.62	25	5	5	1	0	2	2	0	4	0	0	1	1	3	1	3	3	0	0	0	6	1	0	1	0	0	0	0	10	3	0	0	0	0
TGRH88_051930	unspecified product	636	0.0970109	44	6.92	22	4	0	5	0	3	3	0	0	4	2	1	2	2	0	0	2	0	0	0	2	3	1	1	1	0	0	2	4	1	0	1	0	0
TGRH88_035590	4'-phosphopantetheinyl transferase domain-containing protein	1156	0.0969939	75	6.49	42	10	0	1	0	0	0	0	5	6	0	2	1	11	0	0	0	0	0	3	23	2	0	0	2	0	2	2	0	3	0	2	0	0
TGRH88_069960	unspecified product	1108	0.0969258	74	6.68	43	3	2	2	0	0	0	0	6	3	0	3	2	12	1	0	0	0	0	0	13	2	0	3	0	0	0	2	9	8	2	0	0	1
TGRH88_038700	unspecified product	976	0.0968913	59	6.05	31	0	3	3	0	5	0	0	1	2	0	1	2	5	0	4	2	0	0	0	5	1	0	1	0	0	0	0	12	11	0	0	0	1
TGRH88_007130	transporter, major facilitator family protein	588	0.0968588	48	8.16	23	3	0	0	0	5	0	2	1	7	3	0	5	2	0	0	0	0	0	0	2	0	0	0	0	0	1	0	5	6	0	0	2	4
TGRH88_018570	ATPase/histidine kinase/DNA gyrase B/HSP90 domain-containing protein	1152	0.0968558	69	5.99	36	2	0	0	0	3	0	0	6	5	0	0	0	8	0	0	0	0	1	0	7	3	2	0	2	0	0	3	7	11	0	9	0	0
TGRH88_071480	rhoptry protein ROP17	608	0.0968407	61	10.03	37	0	1	1	0	2	0	2	5	4	0	0	0	16	0	0	2	2	0	1	17	3	0	2	0	2	0	0	0	0	0	0	1	0
TGRH88_044300	zinc finger (CCCH type) motif-containing protein	1934	0.0967367	50	2.59	27	6	2	1	0	1	1	1	3	0	4	0	0	5	0	2	0	0	2	0	4	0	0	1	0	4	2	2	5	3	0	1	0	0
TGRH88_047430	unspecified product	1314	0.0967223	56	4.26	26	4	2	0	0	6	0	0	1	2	0	2	2	7	0	0	2	0	0	0	4	1	0	2	0	1	0	0	1	6	1	9	0	3
TGRH88_039260	unspecified product	1142	0.0966933	70	6.13	32	0	2	3	0	1	2	0	9	3	0	2	0	17	0	2	2	0	0	4	15	5	0	0	0	1	0	1	1	0	0	0	0	0
TGRH88_054390	unspecified product	1145	0.096585	45	3.93	19	1	2	1	0	5	0	4	1	3	0	2	0	4	2	2	1	0	2	0	6	0	0	2	0	0	0	5	1	1	0	0	0	0
TGRH88_023630	ribosomal protein L15 protein	1425	0.0965306	63	4.42	31	2	1	3	0	0	0	8	3	3	0	5	2	11	0	2	2	0	0	0	12	0	0	0	0	0	0	0	0	1	2	4	0	2
TGRH88_073050	nucleosome assembly protein (nap) protein	812	0.0965208	50	6.16	27	1	0	0	0	1	1	0	1	3	2	1	0	4	1	0	2	0	2	0	5	0	0	0	0	2	0	2	6	4	6	6	0	0
TGRH88_074500	kinesin motor domain-containing protein	702	0.096505	54	7.69	32	2	1	1	0	0	0	0	9	4	2	2	0	10	0	0	0	0	5	0	4	0	0	0	0	1	0	4	3	4	0	0	2	0
TGRH88_034960	subtilisin SUB1	610	0.0964866	46	7.54	26	0	8	3	0	1	0	0	1	0	0	0	0	3	0	0	0	0	0	0	0	0	0	2	0	0	1	9	2	12	3	1	0	0
TGRH88_000780	unspecified product	1410	0.0964586	55	3.9	25	2	3	2	0	2	1	2	1	3	0	1	0	9	0	0	0	2	0	0	7	0	0	0	1	2	0	2	6	2	0	3	2	2
TGRH88_065050	glucose-6-phosphate 1-dehydrogenase	878	0.0964398	48	5.47	29	1	6	1	0	0	0	2	2	2	0	2	0	6	0	4	2	0	2	1	3	3	0	1	0	0	0	0	1	7	0	2	0	0
TGRH88_074350	unspecified product	1358	0.0963801	67	4.93	44	2	0	0	0	3	1	2	5	0	4	2	0	10	0	0	2	0	0	0	16	3	0	0	3	0	0	1	5	1	0	2	2	3
TGRH88_069110	creatinase domain-containing protein	887	0.0963738	40	4.51	18	1	0	1	0	1	2	0	0	0	0	0	0	2	1	0	5	1	1	1	1	0	0	3	0	1	1	2	6	5	0	0	5	0
TGRH88_080550	ATPase, AAA family protein	1600	0.0963495	60	3.75	34	2	0	4	0	3	4	6	10	3	4	4	0	5	0	0	1	0	0	1	6	2	0	0	0	0	0	0	4	1	0	0	0	0
TGRH88_081610	NLI interacting factor family phosphatase	1248	0.0963453	68	5.45	37	0	4	1	0	0	0	0	8	0	0	2	0	12	2	0	1	0	0	0	9	3	2	0	0	0	0	1	8	9	2	0	0	4
TGRH88_024020	unspecified product	717	0.0963102	73	10.18	43	3	2	2	0	2	0	0	1	4	2	1	0	10	0	1	0	0	0	1	6	3	0	0	0	0	0	0	13	18	1	0	0	3
TGRH88_003110	sodium/hydrogen exchanger NHE2	823	0.0962888	63	7.65	32	4	2	1	0	3	1	8	4	1	0	1	0	6	0	2	0	0	0	0	5	0	0	2	0	1	1	2	12	7	0	0	0	0
TGRH88_051360	apicoplast-associated thioredoxin family protein Atrx1	790	0.096214	55	6.96	27	2	1	3	0	2	2	0	4	2	0	0	0	12	0	0	2	0	2	1	7	0	2	0	0	2	0	0	5	3	0	0	0	3
TGRH88_000100	unspecified product	1681	0.0961981	73	4.34	28	1	0	1	0	3	1	0	8	1	2	5	2	9	0	0	0	0	0	0	18	5	0	1	0	4	1	2	2	7	0	0	0	0
TGRH88_058020	unspecified product	1815	0.0961658	80	4.41	41	7	0	1	0	2	2	1	4	0	5	0	1	17	0	0	2	0	0	0	13	0	0	0	0	0	0	0	11	9	0	2	3	0
TGRH88_053640	unspecified product	404	0.0961617	70	17.33	35	1	0	0	0	1	0	5	2	1	0	0	0	14	0	1	0	0	0	1	14	0	0	0	0	3	4	0	10	13	0	0	0	0
TGRH88_053710	ALG6, ALG8 glycosyltransferase family protein	896	0.0961389	52	5.8	29	2	0	3	0	3	0	3	0	2	0	0	0	7	0	2	2	0	0	2	4	0	0	2	2	0	4	0	2	12	0	0	0	0
TGRH88_080400	AP2 domain transcription factor AP2VIII-6	1763	0.0961341	63	3.57	29	0	0	0	0	0	0	2	1	1	2	0	0	7	0	0	4	3	0	1	8	0	0	0	0	0	1	0	22	7	0	0	0	4
TGRH88_035370	unspecified product	697	0.0961324	38	5.45	18	0	0	2	0	5	0	0	2	0	0	0	8	4	1	1	2	0	1	0	9	1	0	0	0	0	0	0	0	0	0	2	0	0
TGRH88_007450	CBF/Mak21 family protein	674	0.0961034	55	8.16	39	1	0	0	0	2	1	4	8	0	2	2	2	6	0	0	0	0	0	0	7	2	2	0	2	0	0	0	4	5	0	5	0	0
TGRH88_043210	DEAD/DEAH box helicase domain-containing protein	1773	0.0960907	82	4.62	47	3	0	3	0	1	3	2	3	7	0	2	1	17	1	0	0	0	0	1	14	5	0	0	0	0	0	0	6	9	0	4	0	0
TGRH88_017270	unspecified product	2118	0.0960587	77	3.64	38	4	1	0	0	5	1	4	2	3	0	0	0	12	0	2	0	0	1	1	12	1	0	2	0	0	0	0	9	14	0	0	3	0
TGRH88_060470	MIF4G domain-containing protein	1433	0.0960554	62	4.33	31	1	2	8	0	2	0	2	5	2	0	1	0	8	0	0	2	0	0	1	4	5	0	0	0	1	0	3	0	6	0	1	6	2
TGRH88_046360	ABC transporter, ATP-binding domain-containing protein	1447	0.0960547	60	4.15	39	4	3	4	0	1	1	0	3	3	0	2	2	12	0	0	1	0	1	2	9	0	0	0	0	0	0	0	3	3	0	0	3	3
TGRH88_041450	unspecified product	1057	0.096053	58	5.49	34	5	1	1	0	2	0	3	0	2	3	1	0	1	0	0	1	0	0	0	2	0	0	2	0	2	0	2	7	10	1	5	0	7
TGRH88_070160	helicase associated domain (ha2) protein	1280	0.096029	45	3.52	21	4	0	1	0	2	1	0	1	1	0	2	0	5	3	2	0	0	1	3	4	0	0	3	0	0	1	3	1	2	0	4	1	0
TGRH88_009180	putative ATP-dependent hsl protease ATP-binding subunit hslU	672	0.096014	51	7.59	28	2	2	2	0	3	0	3	2	4	0	1	0	7	0	1	2	1	0	0	4	2	0	1	0	0	0	4	2	2	0	1	0	5
TGRH88_074120	unspecified product	964	0.0959785	69	7.16	40	0	1	0	0	0	0	0	0	0	0	0	0	10	1	0	0	0	0	6	9	0	0	1	3	0	1	3	18	14	2	0	0	0
TGRH88_040520	unspecified product	1489	0.095948	54	3.63	18	5	3	2	0	4	2	1	1	1	0	0	3	5	0	1	0	0	0	0	5	5	0	2	0	0	1	3	2	5	1	2	0	0
TGRH88_078320	phospholipase, patatin family protein	900	0.095888	66	7.33	37	4	0	5	0	1	1	0	8	2	1	0	0	7	2	0	1	1	0	2	11	3	0	1	0	0	0	0	8	8	0	0	0	0
TGRH88_007820	glycosyl transferase	635	0.0958323	45	7.09	24	2	1	0	0	0	0	1	3	3	2	2	1	6	2	1	1	0	0	1	4	3	1	1	1	0	0	0	0	0	2	2	3	2
TGRH88_079010	methyltransferase domain-containing protein	1286	0.0957535	51	3.97	27	0	2	0	0	1	0	2	1	5	0	0	3	8	0	2	0	0	3	2	8	1	0	0	0	0	0	0	2	1	0	8	2	0
TGRH88_056130	OTU family cysteine protease	613	0.0956398	42	6.85	21	1	0	1	0	1	0	3	4	1	0	3	0	6	1	6	2	2	0	1	7	1	0	0	0	0	1	0	1	0	0	0	0	0
TGRH88_027720	unspecified product	2546	0.095583	77	3.02	44	1	1	7	0	3	0	2	3	2	2	0	0	13	0	0	1	0	0	0	9	3	0	1	0	0	1	2	7	12	0	3	0	4
TGRH88_010520	unspecified product	930	0.0955731	36	3.87	9	2	3	1	1	3	1	2	1	3	2	1	0	4	0	0	1	0	0	0	2	1	0	1	0	0	4	0	0	1	0	2	0	0
TGRH88_029890	mannosyl-oligosaccharide glucosidase	1374	0.0955479	65	4.73	25	4	1	1	0	5	0	0	6	4	4	1	1	10	0	0	0	0	0	0	12	7	2	1	0	0	0	1	0	3	0	1	1	0
TGRH88_005060	putative zinc carboxypeptidase	2203	0.0955437	69	3.13	34	5	0	4	0	4	0	3	8	3	0	4	0	7	0	1	1	0	0	1	7	1	0	3	2	0	0	0	6	9	0	0	0	0
TGRH88_044910	unspecified product	1422	0.0954742	61	4.29	39	4	5	1	0	1	0	0	1	6	3	0	2	15	0	2	1	0	0	0	13	2	0	2	0	0	0	1	0	2	0	0	0	0
TGRH88_001060	unspecified product	1107	0.0954552	49	4.43	22	1	3	0	0	0	0	2	1	0	2	2	0	3	2	1	0	0	4	0	6	4	0	0	0	0	0	3	7	1	0	3	0	4
TGRH88_043800	unspecified product	834	0.095402	64	7.67	40	4	1	3	0	3	4	3	9	0	0	4	0	12	0	0	0	0	1	0	11	0	0	0	0	0	0	0	1	0	0	8	0	0
TGRH88_050570	unspecified product	2855	0.0953463	67	2.35	33	7	0	1	0	3	2	0	0	3	0	0	0	3	0	0	1	1	0	2	2	0	0	0	0	0	0	1	15	12	1	6	0	7
TGRH88_073260	unspecified product	787	0.0952716	46	5.84	15	1	0	1	0	4	0	1	1	3	0	1	0	7	1	0	2	2	0	0	8	3	2	0	0	0	0	2	0	2	0	1	4	0
TGRH88_060430	unspecified product	1012	0.0952171	53	5.24	31	3	0	1	0	0	1	1	2	2	2	0	0	7	0	0	0	0	0	0	8	5	3	0	7	0	0	2	5	3	0	0	0	1
TGRH88_073690	putative tRNA (cytosine(34)-C(5))-methyltransferase	1066	0.0951652	60	5.63	34	2	3	2	0	3	0	3	4	6	0	0	0	10	0	0	2	0	0	1	8	2	1	0	1	1	1	0	3	5	0	0	0	2
TGRH88_010850	unspecified product	1020	0.0951358	66	6.47	39	3	0	4	0	1	2	1	4	2	2	1	0	8	1	6	1	0	0	0	10	0	0	0	0	0	0	0	14	6	0	0	0	0
TGRH88_000330	unspecified product	4037	0.09511	100	2.48	57	3	0	2	0	0	0	2	8	2	0	3	0	27	0	0	1	0	0	0	17	0	0	0	0	0	2	1	11	10	0	10	0	1
TGRH88_038090	unspecified product	891	0.0950443	48	5.39	28	2	2	0	0	1	2	0	0	0	2	0	0	5	0	0	9	0	0	0	5	3	0	0	0	0	0	4	1	5	0	5	2	0
TGRH88_073070	PA14 domain-containing protein	998	0.0949711	39	3.91	18	2	4	3	0	0	0	3	1	4	0	0	0	3	7	0	2	0	0	2	5	0	0	0	0	0	0	1	1	0	0	1	0	0
TGRH88_049710	unspecified product	771	0.0949157	64	8.3	33	4	0	2	0	3	0	5	0	4	1	1	4	17	0	0	0	0	1	0	16	1	0	0	0	0	1	0	1	1	0	0	0	2
TGRH88_075320	START domain-containing protein	857	0.0948689	35	4.08	13	0	0	4	0	0	1	0	1	1	1	2	2	2	1	1	0	4	0	0	2	2	0	1	1	0	0	0	4	4	0	1	0	0
TGRH88_039060	unspecified product	1593	0.0948596	70	4.39	39	3	2	1	0	2	2	0	2	3	6	2	1	14	0	0	0	0	0	0	17	4	0	0	0	0	0	1	1	3	0	2	0	4
TGRH88_028380	unspecified product	2257	0.0948474	102	4.52	51	4	0	1	0	1	1	2	1	3	2	1	1	17	0	0	0	0	0	0	26	3	0	0	0	0	0	0	18	12	0	5	2	2
TGRH88_067250	ABC transporter transmembrane region domain-containing protein	1005	0.0948467	53	5.27	33	6	0	2	0	1	1	2	3	7	1	0	2	1	0	0	0	0	0	0	7	0	2	1	2	0	0	1	8	3	1	0	2	0
TGRH88_000590	adaptor complexes medium subunit family protein	723	0.094833	46	6.36	17	4	1	0	0	2	0	0	0	0	0	0	0	3	2	0	4	2	1	0	2	0	0	0	0	0	1	0	7	13	1	1	0	2
TGRH88_021940	non-proton pumping type-II NADH dehydrogenase I	618	0.094793	41	6.63	20	1	5	0	1	1	2	0	0	0	1	0	0	3	0	0	0	0	0	0	2	0	0	2	0	0	1	0	6	5	0	7	4	0
TGRH88_043490	F5/8 type C domain-containing protein	1571	0.0947902	65	4.14	29	4	1	4	0	0	3	2	1	3	0	2	0	5	0	0	0	0	0	2	11	3	0	1	0	2	1	3	12	0	2	3	0	0
TGRH88_049600	mannosyltransferase (pig-m) protein	576	0.094781	37	6.42	17	1	0	0	2	1	0	0	3	0	2	0	0	4	0	2	1	0	0	0	6	6	0	1	0	0	3	0	1	3	0	0	1	0
TGRH88_063760	Sad1/UNC family protein	825	0.0947472	50	6.06	24	0	0	0	0	1	0	0	4	3	0	2	2	8	0	0	0	1	0	2	8	0	1	0	0	1	0	9	2	0	0	2	4	0
TGRH88_029050	unspecified product	663	0.0947434	64	9.65	36	0	2	0	0	2	0	2	3	2	1	0	0	16	0	0	0	2	0	0	11	2	0	0	0	0	0	6	7	6	0	0	2	0
TGRH88_016340	DnaJ domain-containing protein	2010	0.0947281	68	3.38	40	4	0	0	0	5	1	4	1	2	0	0	0	15	0	4	0	0	0	2	11	4	0	1	0	0	0	3	5	0	1	2	0	3
TGRH88_071770	DNA-directed RNA polymerase II RPB2	1259	0.0947047	49	3.89	21	1	2	0	0	3	0	5	7	2	0	2	1	4	2	0	3	1	0	1	7	3	0	0	0	0	0	1	0	0	0	1	0	3
TGRH88_080960	asparaginyl-tRNA synthetase (NOB+tRNA synthase)	676	0.0946392	50	7.4	23	2	0	8	0	1	1	0	0	0	0	0	2	8	2	0	2	0	0	0	1	3	0	1	0	3	0	2	2	7	0	3	2	0
TGRH88_075080	LNS2 (Lipin/Ned1/Smp2) protein	1590	0.0946333	53	3.33	27	0	1	1	0	3	1	0	4	0	0	2	1	3	3	1	3	0	0	1	4	2	0	1	0	0	0	0	6	9	0	2	3	2
TGRH88_016540	unspecified product	640	0.0946159	53	8.28	28	1	1	0	1	0	0	6	11	1	0	3	2	6	0	0	0	0	0	0	11	4	0	2	2	0	0	0	0	2	0	0	0	0
TGRH88_023940	unspecified product	939	0.0945967	74	7.88	43	3	0	0	0	1	1	3	1	2	1	1	2	17	0	0	0	1	0	0	12	5	0	0	0	0	0	0	7	8	0	3	2	4
TGRH88_082840	chromo domain-containing protein	1405	0.0945942	51	3.63	23	6	1	2	0	0	2	2	0	0	0	0	1	4	0	2	0	0	2	2	5	11	2	0	0	0	0	0	0	0	0	4	2	3
TGRH88_085310	putative transmembrane protein	496	0.0945557	33	6.65	16	2	2	0	0	1	0	3	3	0	2	2	0	2	1	0	0	0	0	0	0	0	0	1	0	0	11	0	3	0	0	0	0	0
TGRH88_024880	MmgE/PrpD family protein	492	0.0945546	48	9.76	17	2	0	1	0	1	0	0	3	2	2	1	2	4	0	0	0	0	2	1	6	0	0	0	0	4	0	1	4	4	3	2	0	3
TGRH88_015930	leucyl-tRNA synthetase	1261	0.094552	59	4.68	33	4	0	0	0	1	1	3	1	0	0	4	0	12	0	2	2	0	0	0	7	7	1	0	2	0	0	5	1	1	0	1	4	0
TGRH88_033090	zinc finger, C3HC4 type (RING finger) domain-containing protein	710	0.0944955	57	8.03	27	2	0	1	0	2	3	6	2	1	0	3	1	7	0	3	3	0	0	0	9	10	0	2	0	0	0	0	1	1	0	0	0	0
TGRH88_042790	putative kinesin-related protein 3A	702	0.0944483	53	7.55	29	0	2	0	0	0	2	3	4	0	0	1	0	11	0	2	3	0	0	3	10	0	0	0	2	0	2	1	4	3	0	0	0	0
TGRH88_053920	putative DNA ligase (NAD+)	1979	0.0944233	86	4.35	51	2	0	2	0	1	0	2	7	1	0	0	1	11	0	0	0	0	0	0	16	4	0	2	1	1	0	8	13	12	0	0	0	2
TGRH88_019110	calpain family cysteine protease domain-containing protein	2269	0.0943643	86	3.79	46	0	1	0	0	0	2	0	8	3	1	3	1	10	0	3	0	0	0	2	20	2	0	0	0	0	0	0	14	12	0	0	0	4
TGRH88_033750	histone deacetylase complex subunit Sin3	769	0.0943279	52	6.76	24	1	4	0	0	2	0	0	4	0	2	0	0	10	0	3	3	0	0	0	8	0	0	1	0	0	1	6	3	2	0	2	0	0
TGRH88_056480	apical complex lysine methyltransferase	709	0.0942932	39	5.5	20	0	0	2	0	0	0	0	4	0	0	0	0	1	3	1	0	1	2	0	2	2	0	0	3	3	0	2	3	3	0	5	2	0
TGRH88_022760	putative manganese resistance 1 protein	501	0.0942395	33	6.59	20	0	0	0	0	1	1	3	0	0	3	0	0	1	2	0	1	0	4	0	2	0	1	5	0	2	0	0	4	3	0	0	0	0
TGRH88_070890	4-hydroxybenzoate polyprenyl transferase	707	0.0941937	68	9.62	36	7	0	2	0	2	0	6	2	4	2	0	0	4	0	0	0	0	0	0	7	2	0	1	0	2	1	2	15	7	0	0	0	2
TGRH88_035990	ribosome biogenesis GTPase Der protein	1125	0.0941826	64	5.69	27	4	2	0	0	2	0	2	4	0	0	1	0	13	0	0	3	0	0	1	13	5	1	2	2	0	0	0	1	0	0	8	0	0
TGRH88_010770	histone deacetylase SIR2-like protein	1708	0.0941701	54	3.16	31	0	3	0	0	2	0	4	4	0	3	2	0	6	0	0	1	0	0	2	11	0	1	0	0	0	2	0	0	4	1	4	1	3
TGRH88_017930	CAM kinase, CDPK family	1388	0.0941407	79	5.69	40	1	0	0	0	2	0	0	5	5	4	1	0	12	0	0	2	0	0	2	12	2	0	0	0	0	1	0	12	14	0	0	2	2
TGRH88_016590	putative elongation factor TS	806	0.0941298	61	7.57	32	2	1	1	0	1	0	4	4	6	2	2	0	4	0	2	3	0	0	0	6	6	0	3	0	0	0	0	9	4	0	0	0	1
TGRH88_082620	putative chaperone clpB protein	1020	0.094095	47	4.61	22	1	1	0	0	2	0	0	3	2	0	1	0	7	0	1	5	2	0	1	11	1	1	1	0	0	0	2	2	0	0	3	0	0
TGRH88_037070	tetratricopeptide repeat-containing protein	1057	0.0940678	69	6.53	43	5	0	2	0	2	0	4	2	5	2	1	1	11	1	1	0	0	0	0	14	5	0	0	0	0	0	0	2	1	0	8	2	0
TGRH88_058210	unspecified product	1707	0.0940618	63	3.69	34	3	1	1	0	5	0	0	2	1	1	0	0	8	0	0	4	0	0	0	13	0	0	2	0	0	1	2	4	7	3	0	0	5
TGRH88_065040	unspecified product	772	0.0940545	51	6.61	18	4	0	0	0	3	0	2	1	9	2	0	2	1	0	0	2	0	0	1	0	0	0	0	0	1	1	0	6	6	0	2	0	8
TGRH88_062690	unspecified product	335	0.0939586	41	12.24	22	3	0	2	0	0	0	0	1	4	5	0	0	6	1	0	0	1	0	0	5	0	0	3	0	0	4	0	3	3	0	0	0	0
TGRH88_018370	unspecified product	625	0.0939051	63	10.08	27	1	0	1	0	0	0	0	1	0	0	0	0	6	0	0	0	1	0	0	3	0	0	2	0	0	2	0	8	24	8	0	0	6
TGRH88_080020	PUB domain-containing protein	1011	0.0938739	62	6.13	35	4	0	0	0	0	0	1	2	2	0	4	2	10	0	1	3	0	0	0	9	3	0	3	0	1	1	0	8	2	0	0	0	6
TGRH88_045620	STE kinase	3957	0.0938608	79	2	34	5	1	0	0	0	0	0	2	2	0	0	0	5	0	0	0	0	0	0	5	3	0	3	0	0	1	0	19	13	6	3	0	11
TGRH88_006720	N-acyl-phosphatidylethanolamine-hydrolyzing phospholipase D family protein	1134	0.0938163	49	4.32	23	3	0	1	0	2	0	4	2	5	2	1	1	6	0	0	0	0	0	0	1	1	2	0	0	0	4	0	4	3	0	3	4	0
TGRH88_015330	putative glycine C-acetyltransferase	571	0.093773	58	10.16	28	1	2	1	0	0	0	0	0	4	2	0	1	5	0	0	1	0	0	0	5	3	0	1	0	3	0	0	10	9	4	2	0	4
TGRH88_070840	unspecified product	922	0.093723	55	5.97	33	2	0	2	0	2	0	0	1	2	6	1	1	15	0	0	2	0	0	6	11	1	0	0	0	0	0	0	1	0	2	0	0	0
TGRH88_007860	RNA recognition motif-containing protein	1148	0.0936825	44	3.83	21	5	0	3	0	1	0	3	0	2	0	1	0	1	2	2	2	1	0	1	6	1	0	0	2	0	0	6	1	2	0	2	0	0
TGRH88_007740	unspecified product	1011	0.0936764	65	6.43	29	3	2	0	0	5	1	3	4	3	0	0	0	14	0	0	0	0	0	0	9	0	0	4	0	2	1	4	3	7	0	0	0	0
TGRH88_016270	unspecified product	924	0.0936752	55	5.95	25	2	1	0	0	2	0	4	4	4	0	1	1	7	1	0	0	2	0	0	15	0	0	0	0	0	2	2	0	5	0	0	2	0
TGRH88_021960	regulator of chromosome condensation (RCC1) repeat-containing protein	1000	0.093662	63	6.3	35	0	0	1	1	0	0	2	0	0	0	0	0	2	0	0	1	0	0	0	0	0	0	0	1	0	1	3	22	21	3	4	1	0
TGRH88_083120	WD domain, G-beta repeat-containing protein	948	0.0936568	55	5.8	28	2	2	2	0	0	2	5	6	5	1	1	0	3	0	0	0	1	0	0	3	1	2	0	0	0	0	0	12	4	1	2	0	0
TGRH88_041390	PCI domain-containing protein	678	0.0936557	58	8.55	31	0	1	4	0	1	0	3	6	3	0	4	1	11	0	0	1	0	0	0	7	3	2	2	0	0	0	2	0	6	0	1	0	0
TGRH88_013790	unspecified product	597	0.0935981	57	9.55	32	3	0	4	0	1	1	2	6	3	2	4	2	6	0	1	2	0	0	0	7	3	0	1	0	0	0	0	4	5	0	0	0	0
TGRH88_018720	transporter, major facilitator family protein	575	0.0935952	42	7.3	22	4	0	0	0	3	0	2	1	4	2	3	0	2	0	0	0	0	1	0	1	4	2	5	0	0	1	1	4	0	1	0	1	0
TGRH88_007620	unspecified product	1008	0.0935911	54	5.36	28	2	1	1	0	1	0	0	7	2	0	6	1	7	0	2	4	0	0	0	8	0	2	0	0	0	1	0	3	6	0	0	0	0
TGRH88_067590	scavenger receptor cysteine-rich domain-containing protein	1214	0.0935692	46	3.79	24	4	0	0	0	1	1	2	0	0	0	0	7	5	0	1	3	0	0	0	1	3	0	0	0	2	0	0	5	6	3	0	2	0
TGRH88_065860	ubiquitin carboxyl-terminal hydrolase	3026	0.0935308	75	2.48	30	1	1	5	0	0	1	0	3	0	0	2	1	12	0	0	3	0	0	1	20	3	0	1	0	1	0	0	6	1	1	0	0	12
TGRH88_078580	eukaryotic translation initiation factor 3 subunit 6 interacting protein	639	0.0935149	40	6.26	18	1	0	0	0	1	2	1	4	0	0	2	1	6	0	1	2	0	0	0	5	0	1	0	7	0	0	1	0	0	0	0	5	0
TGRH88_045880	zinc finger (CCCH type) motif-containing protein	1114	0.0934911	69	6.19	38	2	3	1	0	0	0	0	4	0	0	1	0	14	0	2	2	0	0	3	9	1	0	0	0	1	0	3	9	9	1	0	0	4
TGRH88_057440	cysteine-tRNA synthetase (CysRS)	898	0.093479	54	6.01	32	4	1	3	0	2	0	5	7	2	6	0	0	8	0	0	0	1	0	0	6	3	0	0	0	0	0	3	0	0	0	0	3	0
TGRH88_001170	unspecified product	1452	0.0934344	80	5.51	45	1	0	1	0	0	1	0	5	2	0	4	2	16	0	0	0	1	0	0	14	2	0	0	0	0	0	2	7	15	0	1	0	6
TGRH88_075300	myosin I	1821	0.093364	82	4.5	51	4	2	2	0	2	0	2	7	0	0	1	0	17	0	0	2	0	0	0	15	9	0	3	0	0	0	3	6	4	0	3	0	0
TGRH88_014070	DnaJ domain-containing protein	891	0.093318	44	4.94	27	1	1	0	0	0	2	0	3	0	0	4	0	6	1	7	2	0	0	0	5	0	0	0	3	0	0	0	1	2	0	3	0	3
TGRH88_074290	putative autophagy-related protein 7 atg7	1332	0.0932862	68	5.11	37	3	1	0	0	1	0	1	3	5	3	0	0	5	0	3	2	0	0	3	8	0	0	0	0	0	0	1	10	16	0	3	0	0
TGRH88_077750	unspecified product	1535	0.0932678	46	3	26	1	0	2	1	0	0	0	2	0	0	1	0	7	1	0	2	0	0	1	9	3	0	0	0	1	4	2	1	3	4	1	0	0
TGRH88_005140	DEAD/DEAH box helicase domain-containing protein	655	0.0932549	66	10.08	44	2	0	0	0	2	0	0	1	0	0	2	0	15	0	2	2	0	0	2	18	5	0	0	1	0	1	3	2	2	0	3	0	3
TGRH88_059440	unspecified product	577	0.0931684	57	9.88	33	3	2	0	0	0	0	6	10	8	0	1	0	3	0	2	3	0	0	0	6	3	0	0	0	0	0	1	1	3	0	5	0	0
TGRH88_036770	unspecified product	561	0.0931293	31	5.53	12	0	0	0	0	0	0	3	0	2	3	0	0	2	2	0	1	0	5	2	4	0	2	1	0	0	0	2	2	0	0	0	0	0
TGRH88_065990	zinc finger, C3HC4 type (RING finger) domain-containing protein	1764	0.0931233	78	4.42	37	2	1	3	0	1	2	0	2	1	0	1	0	7	0	0	0	0	0	0	7	0	0	0	0	0	3	0	19	18	2	2	0	7
TGRH88_009610	putative ribosome biogenesis protein BOP1	1052	0.0930752	61	5.8	31	6	0	1	0	1	0	9	4	2	0	1	2	11	0	2	0	0	0	1	7	1	0	0	0	0	0	0	2	0	2	3	3	3
TGRH88_038920	phosphatidylinositol 3- and 4-kinase	2874	0.0930733	58	2.02	36	2	1	2	0	3	1	1	5	0	0	0	0	9	0	1	5	0	0	0	7	0	0	0	0	0	0	7	4	0	0	8	2	0
TGRH88_068490	leucine rich repeat-containing protein	1013	0.0930727	47	4.64	18	2	1	0	0	1	0	0	1	2	0	1	1	7	0	1	4	0	0	5	6	0	0	2	2	0	0	5	1	4	0	1	0	0
TGRH88_010700	DnaJ domain-containing protein	425	0.0930726	38	8.94	16	2	0	3	1	1	2	0	3	0	1	2	0	2	0	2	2	0	0	0	5	1	0	1	0	0	2	1	3	3	0	1	0	0
TGRH88_052160	unspecified product	1641	0.0930309	77	4.69	35	7	0	3	0	3	2	1	0	4	4	1	0	12	0	0	0	0	0	0	14	7	0	2	0	0	0	1	6	8	0	0	2	0
TGRH88_024940	unspecified product	842	0.0930193	58	6.89	26	4	1	4	0	3	3	4	1	3	1	1	0	7	0	0	0	0	0	0	8	2	0	0	0	0	1	2	3	1	0	6	2	1
TGRH88_041180	DEAD (Asp-Glu-Ala-Asp) box polypeptide 17	550	0.0929994	30	5.45	13	0	1	0	0	0	0	1	0	0	0	0	9	6	2	1	3	0	0	1	2	0	0	0	0	0	0	0	1	0	3	0	0	0
TGRH88_004880	putative asparagine synthetase	588	0.0929462	49	8.33	21	3	0	2	0	0	0	7	2	4	3	0	2	4	0	0	2	0	1	1	0	0	1	0	0	0	0	0	9	5	0	2	1	0
TGRH88_078780	radical SAM methylthiotransferase, MiaB/RimO family protein	867	0.0929267	51	5.88	28	2	0	2	0	1	2	0	3	1	0	1	1	9	2	0	0	0	2	1	6	0	0	0	0	0	1	4	3	3	1	6	0	0
TGRH88_062040	unspecified product	1103	0.0929109	69	6.26	38	1	0	1	0	2	0	6	5	4	0	0	0	14	0	1	3	0	0	3	19	2	0	0	0	0	0	6	0	0	0	2	0	0
TGRH88_007920	RNA-directed RNA polymerase	1252	0.0928875	70	5.59	40	4	0	2	0	3	1	2	3	2	2	0	0	12	0	0	0	0	0	0	11	1	0	3	2	0	0	1	3	9	0	9	0	0
TGRH88_016330	polynucleotide adenylyltransferase	835	0.0928779	49	5.87	23	4	0	0	0	2	0	2	1	4	0	0	0	4	0	0	0	0	1	1	1	7	2	0	4	0	0	0	3	2	0	6	5	0
TGRH88_035190	FHA domain-containing protein	2031	0.0928233	55	2.71	27	0	2	1	0	1	0	1	2	1	0	1	1	8	0	0	0	0	2	0	5	2	1	3	0	0	1	0	4	6	2	0	0	11
TGRH88_062470	aspartate aminotransferase	597	0.092816	37	6.2	18	1	2	1	0	3	1	0	0	0	2	0	2	7	0	1	2	2	0	0	2	4	0	0	0	0	2	0	2	1	0	2	0	0
TGRH88_073030	glycosyltransferase, group 2 family protein	555	0.0927921	42	7.57	21	3	2	1	0	2	0	0	3	3	2	0	2	3	0	0	4	0	1	2	8	3	0	0	0	0	2	0	0	0	0	1	0	0
TGRH88_050410	AP2 domain transcription factor AP2XI-2	2243	0.092771	71	3.17	41	6	1	1	0	3	3	0	2	2	0	1	0	4	0	0	0	0	1	0	10	4	0	1	0	1	1	0	21	2	2	2	0	3
TGRH88_070190	putative elongation factor EF-G	883	0.0927687	58	6.57	38	4	2	0	0	1	0	2	3	6	0	2	0	8	0	1	2	2	0	0	14	4	0	0	0	0	0	1	3	2	0	0	1	0
TGRH88_035470	putative RNA binding protein	1066	0.092732	73	6.85	43	0	0	0	0	1	1	0	1	3	9	0	1	11	0	0	0	0	0	0	11	0	0	0	0	0	1	2	18	12	0	2	0	0
TGRH88_084290	unspecified product	1098	0.0927158	65	5.92	39	1	0	0	0	0	0	1	17	5	0	0	0	13	0	2	0	0	0	0	7	0	1	0	0	0	0	3	0	0	1	11	3	0
TGRH88_081590	unspecified product	1580	0.0927131	90	5.7	45	1	0	1	0	2	1	3	3	0	2	1	0	14	0	0	0	0	0	0	18	0	0	0	0	0	1	3	12	19	0	5	0	4
TGRH88_054060	CAM kinase, SNF1 family	3195	0.0927048	75	2.35	38	3	0	2	0	4	3	1	0	1	0	0	0	15	0	2	1	0	0	0	7	2	0	0	2	2	0	2	14	12	0	0	0	2
TGRH88_020580	unspecified product	373	0.0926982	48	12.87	28	6	2	7	0	0	5	2	4	1	2	2	0	4	0	0	0	0	0	0	8	3	0	0	0	0	0	0	0	0	2	0	0	0
TGRH88_021610	RNA methylase family UPF0020 protein	784	0.0926599	50	6.38	21	3	2	0	0	0	2	0	2	3	0	0	0	7	0	0	0	0	0	0	6	3	2	0	0	1	6	0	1	6	0	0	0	6
TGRH88_061930	unspecified product	673	0.0925968	45	6.69	26	3	2	2	0	0	0	0	0	5	7	0	0	3	0	1	1	0	0	5	5	4	0	0	0	0	0	0	1	0	0	1	2	3
TGRH88_071500	non-specific serine/threonine protein kinase	722	0.0925086	51	7.06	32	0	4	0	0	0	0	4	7	3	0	0	0	6	0	0	2	0	0	1	7	2	2	0	3	0	0	0	1	6	0	3	0	0
TGRH88_027120	unspecified product	1476	0.0924829	61	4.13	32	4	0	2	0	3	0	3	4	2	2	1	0	5	2	2	2	0	0	1	12	2	0	0	0	1	1	0	3	9	0	0	0	0
TGRH88_064430	CAAX amino terminal protease family protein	1264	0.0924746	61	4.83	33	4	3	3	0	2	1	0	14	0	0	1	1	10	0	0	2	0	0	0	5	3	0	0	0	0	0	0	1	0	2	5	1	3
TGRH88_005930	unspecified product	1432	0.0924149	68	4.75	39	8	0	0	0	3	1	3	3	3	2	1	2	10	2	0	0	0	0	0	9	12	0	0	0	1	0	0	0	6	0	2	0	0
TGRH88_040660	unspecified product	1782	0.092344	56	3.14	24	6	1	0	0	3	0	1	5	0	5	0	0	5	0	1	0	2	0	1	3	0	0	2	0	0	0	0	10	9	0	0	0	2
TGRH88_057540	unspecified product	505	0.0922835	44	8.71	24	3	2	1	0	1	0	2	5	2	2	0	3	4	0	0	2	0	0	0	3	4	0	0	0	0	1	5	0	0	0	2	0	2
TGRH88_079740	zinc carboxypeptidase superfamily protein	1330	0.0922545	59	4.44	26	1	0	0	0	0	1	1	4	2	3	1	0	7	1	0	1	0	0	0	5	0	3	1	0	0	0	2	9	9	0	1	0	7
TGRH88_001460	unspecified product	709	0.09222	65	9.17	30	2	0	0	0	3	0	0	10	0	0	0	0	9	0	0	0	0	0	1	6	0	0	2	0	0	1	3	6	9	3	0	3	7
TGRH88_077050	G-patch domain-containing protein	1487	0.0922099	55	3.7	30	0	0	0	0	2	2	2	4	0	0	3	3	13	0	2	1	0	0	2	7	2	0	2	0	0	0	3	2	1	0	2	2	0
TGRH88_000370	DNA gyrase/topoisomerase IV, A subunit domain-containing protein	1594	0.0922091	53	3.32	21	1	0	0	0	2	1	0	2	1	2	0	4	9	0	4	0	0	1	2	10	2	0	1	0	0	0	4	5	2	0	0	0	0
TGRH88_045390	unspecified product	1461	0.0921974	73	5	40	1	2	0	0	4	0	0	2	0	0	1	1	23	1	3	0	0	1	0	12	2	0	0	0	0	0	2	9	6	0	1	2	0
TGRH88_081640	unspecified product	2127	0.0921708	86	4.04	51	1	1	0	0	1	2	0	0	1	1	3	0	9	0	0	0	0	0	0	10	9	0	0	0	0	0	1	17	17	2	3	1	7
TGRH88_054790	radical SAM domain-containing protein	914	0.092103	68	7.44	36	6	3	2	0	1	0	1	2	2	0	0	1	14	0	0	2	0	0	0	7	0	0	2	0	0	2	0	4	17	0	0	0	2
TGRH88_011010	unspecified product	762	0.0919184	56	7.35	25	2	2	0	0	2	0	3	3	8	2	4	0	5	0	0	1	0	0	1	5	0	0	0	0	0	0	0	1	5	0	10	2	0
TGRH88_008640	DEAD/DEAH box helicase domain-containing protein	1079	0.0918879	62	5.75	37	1	3	0	0	2	0	0	3	0	0	2	2	7	0	0	4	0	0	1	7	0	0	0	0	0	0	0	14	10	0	3	3	0
TGRH88_030540	putative chaperonin cpn60	667	0.0918712	53	7.95	26	1	0	0	0	0	1	3	2	0	0	0	1	4	0	0	1	0	2	0	5	0	0	0	0	0	2	7	10	7	0	2	5	0
TGRH88_036870	unspecified product	863	0.0918563	77	8.92	43	5	0	3	0	2	2	0	1	3	2	0	0	12	0	2	0	0	0	0	11	0	0	0	0	1	0	0	19	10	0	4	0	0
TGRH88_061960	unspecified product	1237	0.0918545	70	5.66	35	2	0	3	0	1	0	0	8	0	0	3	1	12	2	0	0	0	0	3	16	0	0	1	0	0	1	1	5	9	2	0	0	0
TGRH88_056280	adenylate and guanylate cyclase catalytic domain-containing protein	822	0.0918323	42	5.11	23	0	1	5	0	0	0	0	4	2	0	1	1	6	2	2	5	0	1	0	5	3	1	0	0	0	0	1	0	0	0	2	0	0
TGRH88_010340	unspecified product	1547	0.0917668	64	4.14	36	4	0	4	0	3	3	5	1	2	1	0	0	9	0	0	0	0	0	0	12	3	0	4	2	0	0	2	4	5	0	0	0	0
TGRH88_068720	IQ calmodulin-binding motif domain-containing protein	1179	0.0917585	58	4.92	35	4	0	2	0	0	2	5	3	9	0	4	0	6	0	3	2	0	0	0	10	3	0	1	0	2	0	1	1	0	0	0	0	0
TGRH88_029520	unspecified product	2288	0.0916837	86	3.76	40	1	0	2	0	0	1	1	2	2	0	1	0	13	0	0	0	0	2	0	15	3	0	2	0	0	3	0	19	17	1	1	0	0
TGRH88_077970	ThiF family protein	779	0.0916777	66	8.47	30	2	4	0	0	1	0	0	2	0	2	1	0	7	0	0	1	0	0	1	7	2	0	0	1	1	0	0	11	15	1	6	1	0
TGRH88_010670	alpha-tubulin suppressor protein	989	0.0916571	78	7.89	44	1	0	2	0	1	0	6	2	2	1	1	0	10	0	0	1	0	0	0	5	1	0	3	0	0	0	0	20	16	1	3	0	2
TGRH88_078740	Mpv17 / PMP22 family protein	859	0.091527	54	6.29	29	3	0	0	0	1	1	6	3	3	0	0	0	3	2	2	0	0	1	0	3	1	0	1	0	0	3	1	7	12	0	0	0	1
TGRH88_079600	unspecified product	1610	0.0914809	55	3.42	28	3	0	0	0	3	0	6	4	5	0	0	0	4	0	1	1	0	0	1	4	0	0	0	0	3	1	4	1	3	0	9	2	0
TGRH88_004270	metal cation transporter, ZIP family protein	490	0.0914681	58	11.84	20	1	0	0	0	1	0	2	2	2	1	0	0	6	0	1	0	0	1	1	5	2	0	2	0	2	0	2	12	4	2	9	0	0
TGRH88_068890	ATP synthase beta subunit ATP-B	560	0.0914657	46	8.21	23	7	0	1	0	0	0	8	1	3	2	1	0	7	1	0	3	0	2	0	5	0	0	0	0	0	2	1	2	0	0	0	0	0
TGRH88_071700	rhoptry kinase family protein ROP28	694	0.0914597	48	6.92	28	4	3	4	0	2	1	3	1	2	0	3	1	10	0	1	3	0	0	1	5	0	0	0	0	0	0	0	0	1	0	0	0	3
TGRH88_009600	unspecified product	2119	0.0914576	60	2.83	20	1	1	3	0	1	0	0	0	0	1	0	0	1	0	0	1	0	1	0	1	0	0	0	2	1	2	2	15	14	1	2	0	10
TGRH88_004890	PQ loop repeat-containing protein	410	0.0914139	47	11.46	22	1	0	3	0	0	3	0	3	2	2	1	2	2	0	2	0	0	0	1	2	0	0	0	0	0	1	0	6	9	0	3	0	4
TGRH88_066040	unspecified product	551	0.091386	57	10.34	24	1	2	0	0	0	0	2	5	2	1	0	0	8	0	0	2	0	0	1	16	1	0	0	0	0	3	0	3	3	7	0	0	0
TGRH88_041410	DNA mismatch repair protein, C-terminal domain-containing protein	1690	0.091287	45	2.66	18	0	0	1	1	2	0	0	2	2	0	1	2	6	0	0	2	0	2	0	5	0	0	3	0	1	1	0	5	8	0	1	0	0
TGRH88_025710	putative G protein-coupled receptor 89 isoform 5	751	0.0912529	43	5.73	16	5	2	1	0	1	0	2	3	0	2	0	2	5	0	0	1	1	0	1	1	0	0	2	0	0	3	0	2	7	0	2	0	0
TGRH88_012850	AP2 domain transcription factor AP2IX-3	3096	0.0911334	87	2.81	47	2	1	0	0	1	0	5	7	9	0	3	0	13	0	0	0	0	0	2	11	6	0	0	0	0	0	0	5	16	0	0	0	6
TGRH88_074940	chitobiosyldiphosphodolichol beta-mannosyltransferase	931	0.0911088	56	6.02	21	8	0	1	0	1	2	4	5	2	2	0	1	5	0	1	0	0	0	0	7	0	0	2	0	0	1	1	2	2	1	4	0	4
TGRH88_024570	GMC oxidoreductase	959	0.091003	53	5.53	34	4	2	3	0	2	2	0	4	5	4	2	0	9	0	0	1	0	0	0	5	2	0	0	1	0	0	0	2	0	1	1	0	3
TGRH88_028690	peroxisomal biogenesis factor PEX11	341	0.0909927	34	9.97	9	2	0	2	0	2	2	2	2	1	2	0	0	1	1	1	2	0	1	1	4	2	2	3	0	0	0	0	1	0	0	0	0	0
TGRH88_000240	CW-type Zinc Finger protein	2752	0.0909544	53	1.93	25	4	0	5	0	0	2	0	0	6	0	0	3	1	0	0	1	0	0	0	1	0	0	1	0	4	0	0	7	7	0	6	3	2
TGRH88_027690	unspecified product	1938	0.0908965	109	5.62	67	2	0	0	0	1	0	1	7	0	0	0	2	24	0	1	0	0	0	0	37	9	0	1	0	0	0	2	8	12	0	2	0	0
TGRH88_013020	putative intraflagellar transport protein	998	0.0908053	56	5.61	31	2	2	0	0	0	3	0	6	2	0	1	0	6	0	0	2	0	0	0	7	5	0	1	3	2	0	0	5	1	0	5	2	1
TGRH88_049740	unspecified product	1396	0.0908015	75	5.37	33	0	1	0	0	1	0	2	3	2	0	0	0	3	0	1	1	0	0	2	4	0	0	0	0	1	2	0	26	18	1	2	0	5
TGRH88_024470	Sec1 family protein	890	0.0907529	61	6.85	26	1	1	2	0	2	1	0	4	1	0	0	1	7	0	0	1	0	0	0	9	7	0	0	0	0	5	1	10	2	0	0	0	6
TGRH88_008550	unspecified product	2243	0.0906835	75	3.34	33	2	1	1	0	1	0	0	3	0	0	1	2	11	0	0	0	0	0	5	19	8	0	0	0	0	0	4	6	5	2	0	3	1
TGRH88_033520	ICE family protease (caspase) p20 domain-containing protein	788	0.0906421	60	7.61	32	1	0	1	0	1	0	3	2	1	5	0	1	10	0	0	0	0	2	4	9	1	0	0	0	0	0	1	6	12	0	0	0	0
TGRH88_021220	putative thioredoxin	555	0.0906286	45	8.11	24	5	0	1	0	0	0	9	3	6	2	2	0	1	0	0	1	0	0	1	0	5	0	0	3	0	1	0	0	0	0	2	3	0
TGRH88_065070	zinc finger protein 36 family 3 protein	1971	0.0906004	59	2.99	26	5	1	2	0	2	0	2	3	6	0	0	1	2	0	0	0	0	0	1	3	1	0	0	0	3	0	1	5	7	1	1	4	8
TGRH88_037440	unspecified product	709	0.0905991	46	6.49	25	3	2	1	0	3	0	0	2	3	3	2	0	6	0	5	0	0	2	0	9	0	0	1	0	0	0	0	1	1	0	2	0	0
TGRH88_067300	unspecified product	923	0.0905934	44	4.77	19	4	2	0	0	3	1	0	0	2	2	0	1	4	0	3	1	0	0	0	4	0	0	0	0	0	2	1	2	2	2	7	1	0
TGRH88_078980	unspecified product	545	0.0905894	42	7.71	22	5	0	0	0	2	0	1	3	0	2	1	1	2	0	0	0	2	0	0	6	0	2	2	0	0	0	0	6	3	0	1	3	0
TGRH88_076610	unspecified product	1781	0.0905102	61	3.43	39	1	0	0	0	2	4	5	7	3	0	2	0	12	0	2	2	0	0	0	7	0	0	1	0	1	0	1	1	5	0	3	2	0
TGRH88_022660	ribosomal RNA large subunit methyltransferase J protein	981	0.0905094	72	7.34	34	3	0	0	0	3	0	3	3	2	2	2	0	23	0	0	0	0	0	0	13	5	0	0	3	0	0	2	1	0	0	4	3	0
TGRH88_017510	tetratricopeptide repeat-containing protein	936	0.0905048	55	5.88	27	3	2	2	0	2	0	2	6	3	2	0	0	9	0	2	1	0	0	0	7	4	2	0	0	1	0	0	2	0	0	4	0	1
TGRH88_033990	unspecified product	856	0.0904141	44	5.14	23	1	0	2	0	4	0	0	0	3	2	0	4	8	0	0	1	1	0	1	8	2	0	5	0	0	0	0	0	2	0	0	0	0
TGRH88_018350	unspecified product	847	0.0904064	52	6.14	24	1	2	3	0	1	0	0	0	0	0	1	0	10	0	0	0	0	3	0	4	2	0	0	2	0	0	3	3	8	4	0	0	5
TGRH88_005630	tetratricopeptide repeat domain containing protein	565	0.0903727	26	4.6	9	3	0	0	0	0	2	0	2	0	3	0	0	0	2	2	0	3	2	1	0	0	0	0	0	0	0	0	0	3	0	3	0	0
TGRH88_030800	Toxoplasma gondii family E protein	1475	0.090329	47	3.19	17	0	3	0	0	2	2	0	0	4	3	0	1	2	0	2	0	0	0	1	3	3	0	2	0	2	0	1	3	7	1	3	0	2
TGRH88_037280	putative eukaryotic initiation factor-3 subunit 10	1033	0.0903219	53	5.13	33	3	4	3	0	0	0	5	3	2	0	2	2	13	0	0	2	0	0	2	3	4	0	0	0	0	0	1	0	0	0	4	0	0
TGRH88_014890	unspecified product	2015	0.0903217	49	2.43	29	6	0	1	0	1	0	1	0	1	3	0	3	7	0	1	2	0	0	0	4	0	4	0	0	0	0	0	5	10	0	0	0	0
TGRH88_020970	zinc knuckle domain-containing protein	770	0.0903063	43	5.58	19	1	0	0	0	3	2	2	3	0	2	1	1	7	0	2	2	0	0	0	4	2	1	3	3	0	0	0	0	4	0	0	0	0
TGRH88_013600	unspecified product	751	0.0902913	45	5.99	25	5	0	0	0	5	0	0	0	2	0	0	0	7	0	6	0	2	0	1	6	0	0	0	0	0	0	0	8	0	3	0	0	0
TGRH88_079240	protein kinase domain-containing protein	2162	0.0902841	58	2.68	39	4	3	3	0	1	1	0	2	4	4	2	0	14	1	0	1	0	0	0	8	3	0	0	0	0	0	4	1	0	0	0	2	0
TGRH88_080190	unspecified product	1157	0.090283	58	5.01	33	3	0	1	0	4	2	4	7	1	2	0	2	13	0	0	0	0	1	1	5	2	0	0	1	0	0	0	6	0	0	0	2	1
TGRH88_011300	unspecified product	1676	0.0902455	74	4.42	47	2	1	2	0	1	1	2	4	6	3	1	0	8	0	0	0	0	0	2	16	4	0	0	0	0	0	1	10	3	0	7	0	0
TGRH88_051190	endonuclease/exonuclease/phosphatase family protein	653	0.0901668	45	6.89	16	1	1	2	0	0	0	1	2	0	0	0	0	3	1	0	3	2	0	0	6	2	0	0	1	0	1	3	7	4	0	1	4	0
TGRH88_011960	unspecified product	655	0.0901274	47	7.18	26	2	1	0	0	3	0	0	2	2	0	0	0	10	2	2	1	0	2	0	7	2	0	1	1	0	0	3	0	0	0	6	0	0
TGRH88_002770	DEAD-family helicase	1158	0.0901205	43	3.71	19	1	2	2	0	1	0	0	1	3	1	0	2	3	0	0	6	0	0	1	4	2	2	0	1	0	0	0	3	7	0	1	0	0
TGRH88_054010	WD domain, G-beta repeat-containing protein	1462	0.0900095	67	4.58	37	2	0	0	0	3	0	4	2	11	0	0	0	1	0	0	0	0	0	1	2	4	0	3	0	0	2	1	14	13	0	0	0	4
TGRH88_040350	unspecified product	1077	0.0900045	49	4.55	29	0	1	0	0	3	1	0	3	0	0	1	0	9	0	0	3	0	2	1	6	0	0	2	0	0	2	5	2	6	0	2	0	0
TGRH88_015180	serine protease	960	0.0899797	52	5.42	29	4	0	0	0	2	0	3	0	5	4	1	0	4	1	0	0	0	1	0	6	1	0	0	2	0	0	4	8	0	0	5	1	0
TGRH88_074170	SWI2/SNF2-containing protein	1538	0.0899592	59	3.84	27	0	3	2	0	1	0	2	5	2	0	1	0	12	0	0	1	0	0	3	6	1	0	0	2	1	0	7	5	3	0	0	0	2
TGRH88_070580	endonuclease/exonuclease/phosphatase family protein	1558	0.0899301	63	4.04	26	5	0	0	0	1	0	1	1	2	0	3	0	5	0	1	4	0	0	0	10	4	1	0	0	1	2	0	8	10	3	0	0	1
TGRH88_078700	unspecified product	1104	0.089896	77	6.97	38	3	0	0	0	2	0	2	6	0	1	2	1	14	1	2	0	0	0	0	13	6	0	4	0	0	0	0	6	14	0	0	0	0
TGRH88_019100	carboxyvinyl-carboxyphosphonate phosphorylmutase	369	0.0898819	49	13.28	32	5	1	0	0	1	0	3	3	4	2	2	0	1	0	0	0	0	0	0	2	0	0	0	0	0	3	0	7	10	2	2	1	0
TGRH88_067190	DEAD/DEAH box helicase domain-containing protein	1053	0.0898795	54	5.13	35	4	0	2	0	1	0	1	2	0	0	0	0	6	2	2	2	0	2	0	11	2	0	2	0	0	0	2	5	3	0	3	2	0
TGRH88_078200	unspecified product	740	0.0897982	62	8.38	19	0	0	0	0	0	0	0	0	0	0	0	0	6	0	0	0	0	0	0	5	0	0	0	0	0	0	0	30	0	21	0	0	0
TGRH88_020270	putative ubiquitin conjugating enzyme E2	641	0.0897357	47	7.33	24	2	0	4	0	4	2	2	1	0	2	1	0	4	0	1	0	1	0	0	5	0	0	2	0	0	2	0	8	5	1	0	0	0
TGRH88_031420	myosin E	830	0.0897139	31	3.73	16	3	0	0	0	3	0	0	4	0	0	0	1	1	2	0	2	2	2	0	2	2	0	2	0	0	1	3	1	0	0	0	0	0
TGRH88_082260	unspecified product	241	0.089687	28	11.62	9	0	0	0	0	0	0	0	2	0	0	2	0	3	0	0	4	0	0	0	2	0	4	0	4	0	0	1	0	0	0	2	4	0
TGRH88_027780	unspecified product	1473	0.0896417	65	4.41	39	5	2	4	0	1	1	1	2	0	3	1	0	9	0	0	0	0	1	2	15	2	0	0	0	0	1	3	5	7	0	0	0	0
TGRH88_023660	unspecified product	545	0.0895998	71	13.03	44	4	0	0	0	2	0	2	3	3	0	0	0	10	0	0	0	0	0	0	8	1	1	1	1	0	1	0	15	17	1	0	1	0
TGRH88_026210	MYND finger domain-containing protein	1189	0.0895691	47	3.95	26	2	1	1	1	0	0	6	2	6	0	0	0	10	1	4	0	0	0	0	8	0	1	0	0	0	0	0	1	0	0	0	0	3
TGRH88_015090	putative DNA mismatch repair protein MSH6-1	1561	0.0895485	43	2.75	24	0	0	0	1	1	0	5	4	0	0	0	0	11	1	0	0	1	0	0	11	0	2	0	4	0	0	1	0	1	0	0	0	0
TGRH88_032320	unspecified product	546	0.0895338	55	10.07	23	2	1	1	0	2	0	1	4	1	3	0	0	5	2	0	0	0	0	1	12	1	0	1	0	0	3	0	4	9	0	0	0	2
TGRH88_029670	calcium-dependent protein kinase CDPK2B	604	0.0895264	40	6.62	26	0	0	0	0	1	0	0	3	2	1	2	6	2	0	1	3	0	0	0	3	9	0	0	1	4	0	0	1	1	0	0	0	0
TGRH88_054000	L-isoaspartyl protein carboxyl methyltransferase family protein	539	0.0894996	53	9.83	22	1	0	0	0	1	3	0	4	1	2	2	5	1	0	0	0	0	0	0	3	14	0	0	0	0	0	0	5	7	1	0	0	3
TGRH88_043360	proteasome subunit	369	0.0894939	48	13.01	25	0	0	0	0	0	0	0	1	0	0	0	0	3	0	0	0	2	0	1	2	4	1	2	0	0	2	2	12	12	0	1	0	3
TGRH88_018420	unspecified product	2318	0.0894865	89	3.84	48	4	0	3	0	2	1	2	1	4	4	0	0	1	0	0	0	0	0	0	0	2	0	0	0	0	0	0	27	38	0	0	0	0
TGRH88_012270	Ulp1 protease family, C-terminal catalytic domain-containing protein	3028	0.0894667	66	2.18	32	3	0	1	0	1	2	2	2	2	2	2	0	7	0	0	1	0	0	1	8	2	0	3	0	0	0	4	8	8	0	0	0	7
TGRH88_077480	unspecified product	1175	0.0894541	55	4.68	28	0	1	2	0	1	0	0	5	0	0	1	0	12	0	2	8	0	0	0	6	0	0	0	0	0	0	2	5	3	2	4	0	1
TGRH88_047380	unspecified product	1128	0.0894301	54	4.79	22	1	1	0	0	0	0	0	6	5	0	4	3	15	2	1	5	0	0	0	7	1	0	0	0	0	0	0	1	2	0	0	0	0
TGRH88_017070	cyclin, N-terminal domain-containing protein	1174	0.0894283	72	6.13	39	1	2	0	0	2	0	2	1	2	1	0	0	11	0	0	2	0	0	0	16	9	0	1	0	1	3	0	11	4	0	1	0	2
TGRH88_008040	putative N-ethylmaleimide-sensitive fusion protein	751	0.0893555	47	6.26	28	4	2	1	0	1	1	8	0	5	2	0	0	8	0	1	2	1	0	1	5	2	0	0	0	0	0	0	0	1	0	0	2	0
TGRH88_013530	RecF/RecN/SMC N terminal domain-containing protein	1638	0.089316	51	3.11	25	2	4	2	0	1	2	0	0	0	0	0	0	6	0	1	1	0	0	4	5	2	0	0	0	0	2	3	4	7	0	5	0	0
TGRH88_083140	unspecified product	512	0.089281	35	6.84	22	1	0	2	0	1	1	2	4	0	0	0	2	5	3	0	2	0	3	0	3	0	0	0	0	0	0	2	1	0	0	0	3	0
TGRH88_014740	HAD hydrolase, family IIA protein	599	0.0892746	53	8.85	26	0	0	1	1	0	0	0	1	2	0	0	0	4	0	0	4	0	0	0	4	1	0	0	1	0	0	0	19	7	1	3	3	1
TGRH88_054330	acyl-CoA dehydrogenase, middle domain-containing protein	1016	0.0892243	43	4.23	18	0	5	1	0	2	1	1	2	1	0	0	0	9	2	0	0	1	1	3	6	2	0	0	0	0	0	0	1	1	1	0	0	3
TGRH88_006100	unspecified product	510	0.0891098	45	8.82	29	2	0	2	0	3	3	6	0	9	0	0	0	3	0	0	3	0	0	0	2	0	0	0	0	0	2	2	4	4	0	0	0	0
TGRH88_045330	unspecified product	1816	0.0891019	77	4.24	37	1	0	3	0	0	1	2	4	6	0	2	0	6	0	0	2	0	0	0	7	0	1	2	0	0	0	0	20	16	0	0	0	4
TGRH88_032120	unspecified product	775	0.089011	46	5.94	29	0	0	1	0	1	0	2	9	3	0	0	8	5	0	0	0	0	0	0	6	0	1	0	0	1	0	1	3	1	0	4	0	0
TGRH88_007700	unspecified product	1651	0.0890075	64	3.88	30	1	0	3	0	1	0	3	0	2	2	0	1	11	0	0	1	1	0	0	9	5	0	2	0	3	1	0	8	9	0	0	0	1
TGRH88_023970	unspecified product	460	0.0889791	55	11.96	30	4	0	2	0	0	0	3	0	3	2	0	0	0	0	0	0	1	0	0	0	0	0	0	0	0	2	0	19	13	0	0	0	6
TGRH88_052900	unspecified product	1588	0.0889344	80	5.04	44	2	0	1	0	0	0	3	14	0	0	1	2	10	0	0	2	0	0	0	12	0	0	0	2	0	0	0	9	17	0	0	0	5
TGRH88_057350	unspecified product	960	0.0889156	36	3.75	16	0	0	2	0	0	1	0	3	0	0	0	5	5	0	0	4	0	0	0	4	0	2	1	2	1	0	2	1	1	0	2	0	0
TGRH88_045950	unspecified product	999	0.0888415	75	7.51	29	4	0	0	0	0	0	2	4	0	2	2	0	13	0	0	1	0	0	2	10	3	0	3	1	0	0	0	17	7	1	1	2	0
TGRH88_008370	transporter, major facilitator family protein	599	0.0888097	50	8.35	33	4	0	1	0	3	0	4	3	6	0	0	0	1	0	2	0	0	0	0	4	0	0	2	0	0	3	2	12	0	0	0	2	1
TGRH88_079720	putative 3-ketoacyl-CoA reductase	342	0.088801	40	11.7	21	0	0	0	0	1	0	2	5	0	0	2	0	6	1	0	0	1	0	1	5	2	1	0	4	0	0	0	3	0	0	0	6	0
TGRH88_050000	Rab6	209	0.0887967	25	11.96	11	2	2	0	0	0	0	2	0	4	2	1	0	0	2	0	7	0	2	0	0	1	0	0	0	0	0	0	0	0	0	0	0	0
TGRH88_042160	ATPase, AAA family protein	1281	0.0887922	36	2.81	17	4	0	2	1	0	1	3	1	1	3	0	1	1	0	0	0	0	0	0	3	2	2	1	0	4	0	0	3	0	0	3	0	0
TGRH88_029350	putative histone lysine methyltransferase, SET	580	0.0887739	55	9.48	34	0	0	0	0	1	3	0	4	0	0	1	0	13	0	0	0	2	0	0	17	5	2	0	0	0	0	0	2	0	0	1	4	0
TGRH88_034700	endonuclease/exonuclease/phosphatase family protein	1123	0.0887737	55	4.9	31	5	0	0	0	3	0	3	0	4	0	1	1	6	0	1	4	0	0	0	3	0	0	0	0	2	0	2	10	5	1	0	0	4
TGRH88_036480	aspartate-tRNA ligase	773	0.0887299	51	6.6	20	3	0	6	0	0	2	6	0	2	2	2	0	3	0	0	2	0	0	1	1	0	0	0	0	0	0	3	5	7	0	3	2	1
TGRH88_002070	AMP-binding enzyme domain-containing protein	921	0.0887108	54	5.86	32	2	1	0	0	2	0	9	1	3	2	0	0	11	0	0	5	0	0	0	8	1	0	2	0	0	1	0	3	1	1	1	0	0
TGRH88_006430	unspecified product	1377	0.0887075	48	3.49	20	7	0	0	0	3	6	1	2	7	2	0	0	4	2	0	1	0	0	0	2	0	0	0	0	0	0	1	3	2	0	3	0	2
TGRH88_022500	unspecified product	985	0.0886858	54	5.48	29	1	0	2	0	0	0	6	2	9	4	0	0	5	0	2	0	0	1	0	4	0	0	0	0	0	1	0	4	6	2	2	0	3
TGRH88_044780	unspecified product	2472	0.0886777	58	2.35	32	4	0	4	0	4	2	0	4	4	3	2	0	9	0	0	0	2	0	0	11	4	0	0	0	0	0	0	0	5	0	0	0	0
TGRH88_029430	putative trichohyalin	1710	0.0886669	58	3.39	28	0	1	0	0	0	0	0	4	0	0	0	1	7	1	0	0	0	3	0	12	0	0	4	0	0	0	6	8	4	1	2	1	3
TGRH88_065730	Mre11 DNA-binding domain-containing protein	1243	0.0886464	45	3.62	20	2	1	2	0	1	0	0	1	0	1	0	0	5	0	0	0	0	0	2	7	0	0	0	8	0	0	5	0	3	2	5	0	0
TGRH88_031360	5'-nucleotidase, C-terminal domain-containing protein	882	0.0886007	47	5.33	14	8	1	2	0	4	2	1	1	2	0	2	0	4	0	0	0	0	0	2	4	1	0	5	2	0	0	0	1	2	0	2	1	0
TGRH88_019570	unspecified product	788	0.0885863	54	6.85	26	1	1	2	0	1	1	0	4	1	2	1	1	7	0	0	0	0	0	2	7	3	0	0	2	1	0	2	9	1	3	2	0	0
TGRH88_076960	unspecified product	1537	0.0885837	82	5.34	55	4	0	2	0	0	0	4	5	4	0	1	0	10	0	0	1	0	0	1	16	10	0	2	0	0	2	0	7	12	0	0	0	1
TGRH88_062460	unspecified product	821	0.0885769	56	6.82	24	0	4	3	0	0	0	0	1	0	0	1	0	8	0	1	3	0	0	2	13	0	0	2	0	2	0	2	9	3	1	0	1	0
TGRH88_021760	unspecified product	725	0.0884938	56	7.72	28	4	2	2	0	1	6	3	3	0	0	1	0	10	0	2	0	0	0	0	8	0	0	0	0	0	1	0	0	9	0	4	0	0
TGRH88_023690	FAD binding domain-containing protein	1390	0.0884911	55	3.96	30	6	1	2	0	3	3	0	3	3	2	0	0	5	0	0	0	0	0	0	8	3	1	1	2	0	1	0	4	6	1	0	0	0
TGRH88_030260	AP2 domain transcription factor AP2VI-2	1644	0.0884781	81	4.93	44	3	0	0	0	3	2	2	10	3	0	2	0	21	0	0	1	0	0	2	16	4	0	0	0	0	0	3	4	4	0	0	0	1
TGRH88_066090	unspecified product	2420	0.0884778	59	2.44	34	4	0	2	0	1	2	3	2	7	4	0	0	2	0	0	1	0	2	0	2	0	0	0	0	0	0	0	10	13	1	0	0	3
TGRH88_001160	DEAD/DEAH box helicase domain-containing protein	1236	0.0884573	67	5.42	35	7	2	2	0	2	2	1	5	0	0	0	0	9	0	0	0	0	0	0	8	4	0	0	0	0	0	2	4	7	0	2	6	4
TGRH88_067880	SWI2/SNF2-containing protein RAD26	1580	0.0884567	74	4.68	41	3	0	3	0	0	1	3	11	3	0	2	0	11	1	1	2	0	0	1	22	1	0	0	0	0	0	0	4	2	2	0	1	0
TGRH88_011900	flagellar/basal body protein	2707	0.0884416	72	2.66	42	7	1	3	0	1	0	0	3	1	0	3	0	13	0	1	1	0	0	3	14	1	0	1	0	0	0	1	9	1	0	7	1	0
TGRH88_040790	unspecified product	715	0.0883012	40	5.59	24	1	0	0	0	1	0	3	2	3	2	1	0	9	3	0	1	2	0	0	4	1	0	3	0	0	0	1	0	2	1	0	0	0
TGRH88_000030	threonine synthase	616	0.0882695	36	5.84	14	0	2	0	0	1	1	1	0	0	0	0	3	0	0	3	0	0	1	2	2	0	0	1	0	0	3	2	10	3	1	0	0	0
TGRH88_001120	unspecified product	1140	0.0882458	59	5.18	31	4	0	4	0	1	0	2	9	0	4	1	1	9	0	1	1	0	0	0	8	3	1	1	0	0	0	2	5	0	0	2	0	0
TGRH88_028300	putative mitochondrial 2-oxoglutarate dehydrogenase e1 component	1116	0.0882267	75	6.72	39	0	1	0	0	0	0	0	5	1	0	7	0	9	0	0	0	0	0	0	9	10	0	5	1	0	0	0	13	9	1	0	0	4
TGRH88_055770	transporter, major facilitator family protein	560	0.0882204	41	7.32	22	4	0	0	0	4	0	3	0	0	2	0	0	3	0	0	0	0	4	0	2	4	1	3	1	0	0	0	7	1	0	2	0	0
TGRH88_007170	SCY kinase (incomplete catalytic triad)	1014	0.0882062	51	5.03	27	2	0	0	0	3	2	2	1	5	0	0	0	1	0	0	0	0	0	0	0	0	0	1	0	0	3	3	6	9	0	6	5	2
TGRH88_034570	DUF367 domain-containing protein	586	0.0882036	42	7.17	16	1	0	3	0	2	1	0	2	2	5	0	0	7	0	2	0	1	0	4	7	1	0	0	0	0	0	4	0	0	0	0	0	0
TGRH88_036780	unspecified product	1041	0.0881597	59	5.67	32	5	0	0	0	0	1	0	2	1	1	1	0	8	1	0	0	0	2	1	7	2	0	1	0	2	0	2	9	5	1	0	0	7
TGRH88_021590	unspecified product	332	0.0881592	37	11.14	20	3	0	2	0	2	0	5	1	2	0	0	0	2	2	7	1	0	0	0	2	0	0	1	0	0	0	0	2	3	0	0	2	0
TGRH88_039320	unspecified product	684	0.0881402	36	5.26	17	1	0	1	0	2	0	2	1	4	0	0	0	3	0	2	6	2	0	0	2	2	0	2	0	0	0	0	4	0	2	0	0	0
TGRH88_046990	transmembrane amino acid transporter protein	572	0.0881366	44	7.69	22	1	0	0	0	1	0	5	3	2	0	0	0	9	2	0	0	1	0	0	4	0	0	3	0	0	4	3	4	1	0	0	0	1
TGRH88_020600	transcription initiation factor TFIID complex subunit TAF6	856	0.0880485	77	9	43	3	2	2	0	1	0	0	3	0	0	3	0	14	0	0	0	0	0	1	14	3	0	1	0	0	2	0	9	18	1	0	0	0
TGRH88_005830	unspecified product	1488	0.0880359	63	4.23	29	3	0	1	0	2	2	1	0	7	2	0	0	7	0	0	3	0	0	0	9	1	0	1	0	0	0	3	4	11	0	4	2	0
TGRH88_038730	histone lysine-specific demethylase LSD1/BHC110/KDMA1A	2966	0.0880325	79	2.66	44	2	0	1	0	2	0	2	6	4	0	0	0	10	0	3	0	0	0	0	14	1	0	0	0	0	0	3	6	13	0	5	3	4
TGRH88_021810	WD domain, G-beta repeat-containing protein	663	0.0879055	49	7.39	22	2	3	1	0	0	0	0	3	7	0	0	0	3	0	0	0	0	0	2	2	1	0	0	1	1	2	3	9	3	1	0	1	4
TGRH88_004470	GNS1/SUR4 family protein	727	0.0878704	60	8.25	38	3	0	2	0	0	0	4	4	0	3	2	0	5	0	0	0	1	0	0	6	3	1	1	0	1	0	0	14	7	0	0	0	3
TGRH88_034130	putative DNA repair and recombination protein RAD54	237	0.0878553	37	15.61	18	15	0	1	0	0	0	8	2	0	0	0	0	1	2	0	2	0	0	0	1	0	0	2	2	0	0	1	0	0	0	0	0	0
TGRH88_067150	glutamate-tRNA ligase	774	0.0878078	42	5.43	25	1	2	2	0	2	0	0	1	4	0	0	0	4	0	1	5	0	0	0	3	1	0	2	1	0	0	7	0	3	0	3	0	0
TGRH88_057430	unspecified product	1105	0.0878058	53	4.8	24	2	2	0	0	7	2	3	1	2	0	0	0	1	0	0	1	0	1	0	3	0	0	2	0	0	1	1	15	8	1	0	0	0
TGRH88_008560	putative GTP-binding protein engA	1175	0.0877946	69	5.87	37	1	1	2	0	0	0	4	5	5	0	2	0	7	0	0	2	0	1	0	19	4	0	0	0	3	0	2	7	1	0	3	0	0
TGRH88_012880	DNA-directed RNA polymerase III RPC5	827	0.0877836	41	4.96	23	1	2	0	0	1	1	0	6	0	2	2	0	4	0	0	2	0	0	3	2	0	1	3	0	0	1	1	3	2	0	1	3	0
TGRH88_063230	tetratricopeptide repeat-containing protein	1161	0.0877725	44	3.79	18	2	0	5	0	0	3	2	1	3	0	0	2	4	1	1	1	0	0	1	9	0	1	2	0	0	1	1	1	0	0	2	1	0
TGRH88_066880	unspecified product	1275	0.087768	54	4.24	33	5	0	2	0	2	1	2	4	4	2	2	0	5	0	0	0	0	1	1	4	3	0	1	0	0	2	4	1	8	0	0	0	0
TGRH88_027660	unspecified product	380	0.0877466	36	9.47	16	0	0	0	0	1	2	0	3	1	0	0	1	4	0	0	2	0	0	0	3	8	4	0	2	0	0	2	0	0	0	0	3	0
TGRH88_038160	AP2 domain transcription factor AP2VIIa-9	1271	0.0877248	68	5.35	40	0	1	0	0	1	0	6	5	8	1	2	0	11	0	2	0	0	0	3	6	0	0	0	0	0	0	0	11	8	0	3	0	0
TGRH88_072740	sporozoite developmental protein	1023	0.0877024	43	4.2	20	3	1	1	0	0	3	0	4	0	0	1	0	8	0	2	2	1	2	0	3	0	0	0	0	2	0	0	1	1	0	8	0	0
TGRH88_012460	glutamate 5-kinase domain-containing protein	925	0.087682	39	4.22	16	3	2	0	0	1	0	2	2	0	4	2	0	3	2	1	1	0	0	0	0	1	0	1	2	0	0	0	2	3	3	1	3	0
TGRH88_044170	unspecified product	596	0.087658	59	9.9	32	1	1	0	0	0	0	2	8	2	0	0	0	12	0	0	5	0	0	0	15	0	0	0	1	0	0	4	2	0	1	1	3	1
TGRH88_004740	CMGC kinase, CDK family	1310	0.0876557	51	3.89	26	2	6	2	0	3	0	5	1	0	2	0	0	2	0	1	0	0	0	0	1	4	0	0	0	0	2	0	12	5	1	0	0	2
TGRH88_052790	unspecified product	696	0.0876379	49	7.04	23	4	2	6	0	0	1	0	0	0	0	0	0	5	2	0	1	0	0	0	3	7	0	1	0	1	0	3	1	2	0	8	2	0
TGRH88_024870	unspecified product	790	0.0875984	45	5.7	20	7	0	1	0	2	1	1	1	2	2	1	0	4	0	2	0	0	2	2	4	0	0	3	0	0	0	2	0	5	0	2	1	0
TGRH88_038110	unspecified product	575	0.0875979	41	7.13	18	1	0	2	0	2	0	0	2	2	0	2	0	3	2	0	0	1	2	1	3	2	0	4	0	0	0	0	4	4	0	3	1	0
TGRH88_028790	C-5 cytosine-specific DNA methylase superfamily protein	883	0.0875657	61	6.91	35	3	0	0	0	1	2	0	5	1	0	0	3	13	0	0	0	0	0	1	11	3	1	0	0	2	2	0	5	7	0	0	0	1
TGRH88_073650	unspecified product	1299	0.0874866	46	3.54	23	2	0	0	0	1	0	2	1	3	0	0	1	9	5	0	1	0	2	0	2	1	0	1	0	2	0	1	8	2	0	2	0	0
TGRH88_005460	unspecified product	1269	0.0874523	57	4.49	35	2	3	1	0	5	0	2	5	6	0	0	0	7	0	0	2	0	2	0	6	1	0	0	0	0	0	1	6	8	0	0	0	0
TGRH88_036810	unspecified product	1148	0.0874427	58	5.05	23	4	0	0	0	1	0	0	0	2	2	0	0	1	0	2	0	0	0	2	4	1	0	3	0	0	3	0	9	17	0	4	3	0
TGRH88_016630	unspecified product	860	0.0872848	52	6.05	29	0	0	2	0	0	0	0	5	2	0	4	0	7	0	1	2	0	3	1	11	0	0	2	0	0	1	2	4	4	0	0	1	0
TGRH88_054520	putative vacuolar protein sorting-associated protein vps4	610	0.0872694	59	9.67	35	0	3	0	0	3	2	1	3	2	0	1	2	16	0	0	3	0	0	0	15	4	0	0	0	0	0	0	2	2	0	0	0	0
TGRH88_015750	HORMA domain-containing protein	570	0.087258	42	7.37	21	2	2	0	0	1	0	3	2	0	3	0	0	5	2	0	0	2	0	1	5	0	0	0	0	0	0	2	7	2	0	3	0	0
TGRH88_031530	EF hand domain-containing protein	513	0.087144	39	7.6	21	1	0	2	0	2	0	3	0	0	2	0	0	10	0	0	1	0	0	2	4	0	0	0	9	0	0	1	1	0	0	1	0	0
TGRH88_081990	leucine rich repeat-containing protein	1024	0.0870895	54	5.27	29	4	0	2	0	5	0	0	0	2	3	0	0	5	0	5	0	0	0	1	9	4	0	2	0	0	0	0	6	2	0	4	0	0
TGRH88_018540	unspecified product	1439	0.0870637	58	4.03	27	5	0	3	0	0	0	0	0	3	5	1	0	3	0	0	3	0	0	0	1	0	0	0	1	3	1	1	18	10	0	0	0	0
TGRH88_022520	unspecified product	1285	0.0870549	79	6.15	52	2	2	0	0	0	0	1	2	2	0	6	0	11	0	0	0	0	0	3	26	5	0	0	0	0	0	4	10	3	0	0	0	2
TGRH88_062070	unspecified product	962	0.0870345	75	7.8	41	2	1	0	0	0	0	0	0	0	0	2	0	17	0	0	0	0	0	0	22	7	1	0	2	0	2	0	5	7	3	3	0	1
TGRH88_070270	SAC3/GANP family protein	975	0.0870245	48	4.92	27	3	2	0	0	0	3	3	2	0	7	2	2	4	0	0	0	0	0	0	8	1	0	0	0	1	0	0	1	7	2	0	0	0
TGRH88_069790	alveolin domain containing intermediate filament IMC14	733	0.0870153	30	4.09	14	0	0	0	0	0	0	0	3	0	0	0	8	0	2	0	0	1	0	1	2	0	0	0	0	0	3	0	5	4	1	0	0	0
TGRH88_059740	unspecified product	1362	0.0869809	57	4.19	41	3	1	0	0	1	2	2	3	7	1	2	3	7	0	0	0	0	0	0	4	0	0	0	0	2	1	0	12	6	0	0	0	0
TGRH88_077520	unspecified product	982	0.0869228	39	3.97	22	3	0	0	1	3	0	0	0	3	3	3	0	4	1	0	0	0	1	0	1	3	0	0	0	0	2	2	2	7	0	0	0	0
TGRH88_036690	putative 50S ribosomal protein L21	681	0.0869106	68	9.99	32	1	1	3	0	0	1	0	7	1	3	4	0	14	0	0	1	0	0	1	24	1	0	0	0	0	0	1	0	1	0	2	2	0
TGRH88_064080	ribosomal protein RPL35	178	0.0869081	47	26.4	27	0	0	1	0	0	0	0	2	9	1	0	0	15	0	1	2	0	0	0	6	0	0	2	0	0	0	0	6	2	0	0	0	0
TGRH88_046450	tubulin gamma chain	461	0.0868458	49	10.63	23	0	0	0	0	3	0	2	0	3	0	2	0	11	0	0	1	0	2	0	10	2	0	2	0	0	4	1	3	3	0	0	0	0
TGRH88_013840	unspecified product	582	0.086842	38	6.53	12	3	0	3	2	0	1	0	0	5	0	0	1	6	1	0	1	0	0	0	9	2	0	0	0	0	0	0	1	3	0	0	0	0
TGRH88_071140	unspecified product	916	0.0868215	65	7.1	28	3	0	0	0	3	2	0	3	0	0	0	0	22	0	1	0	0	0	0	14	7	3	0	3	0	0	0	3	1	0	0	0	0
TGRH88_043290	EF hand domain-containing protein	386	0.0867978	50	12.95	29	1	0	0	0	2	0	0	2	0	4	1	2	5	0	0	0	0	0	0	9	6	0	1	0	0	0	5	4	2	0	4	2	0
TGRH88_039050	histone arginine methyltransferase PRMT5	979	0.0867628	67	6.84	33	5	1	2	0	3	1	0	4	2	2	0	0	9	0	1	0	0	0	0	13	2	0	1	0	1	0	0	2	12	1	0	2	3
TGRH88_048690	unspecified product	1341	0.0867592	48	3.58	20	4	2	4	0	3	3	3	0	2	0	0	1	11	0	0	0	0	0	2	1	0	0	1	0	2	2	0	6	1	0	0	0	0
TGRH88_030580	unspecified product	496	0.0866807	41	8.27	23	0	0	1	0	1	0	2	6	2	2	0	0	5	2	0	1	0	3	0	6	1	0	0	3	0	0	1	1	3	0	0	1	0
TGRH88_035510	alanine dehydrogenase/pyridine nucleotide transhydrogenase domain-containing protein	462	0.0866121	43	9.31	18	2	2	0	0	0	2	0	0	1	0	0	0	0	1	0	0	1	3	1	0	0	0	0	0	0	1	1	15	13	0	0	0	0
TGRH88_019620	unspecified product	880	0.0865599	67	7.61	42	2	2	1	0	0	0	0	12	4	0	0	2	18	0	0	0	0	0	0	17	0	1	0	2	0	0	0	2	0	0	4	0	0
TGRH88_005670	KRUF family protein	697	0.0864875	66	9.47	39	6	0	1	0	0	0	1	4	2	0	0	0	9	0	0	0	0	0	4	14	3	0	0	0	0	0	5	5	2	1	9	0	0
TGRH88_023960	unspecified product	593	0.0864857	52	8.77	33	4	2	0	0	0	0	2	0	3	0	0	0	8	0	0	0	1	0	0	5	2	0	0	0	0	3	0	7	7	0	1	1	6
TGRH88_004760	unspecified product	1904	0.0864731	97	5.09	54	2	0	3	0	0	0	1	2	3	0	1	0	17	0	0	0	0	0	0	21	3	0	0	0	0	0	0	17	14	2	10	0	1
TGRH88_048500	rhoptry neck protein RON9	1434	0.0864707	36	2.51	15	1	0	0	0	2	1	2	2	2	0	1	0	3	7	0	2	0	2	0	2	0	0	0	0	0	0	0	2	4	1	0	0	2
TGRH88_070000	unspecified product	156	0.0864555	27	17.31	13	0	0	0	0	0	0	0	2	0	0	0	0	7	0	0	9	0	0	0	1	2	2	0	3	0	0	0	1	0	0	0	0	0
TGRH88_012240	electron transfer flavoprotein-ubiquinone oxidoreductase	1035	0.0864393	46	4.44	26	4	2	1	0	0	0	3	2	3	0	1	0	3	0	0	0	2	0	0	2	2	0	0	0	0	0	5	4	2	0	3	4	3
TGRH88_080360	Sec1 family protein	648	0.0863455	44	6.79	16	1	1	1	0	2	0	0	2	0	0	0	1	4	0	0	5	0	0	0	9	0	0	0	3	0	1	2	4	2	0	0	6	0
TGRH88_021060	putative mannosyltransferase	768	0.0862815	52	6.77	32	6	0	0	0	2	0	0	4	0	4	0	1	11	0	0	5	0	0	2	6	4	0	2	0	0	0	0	3	2	0	0	0	0
TGRH88_064220	KRUF family protein	1000	0.0862727	73	7.3	43	4	0	0	0	1	0	2	10	3	0	2	0	16	0	1	0	1	0	1	14	7	0	2	0	0	0	0	6	3	0	0	0	0
TGRH88_080150	unspecified product	847	0.0862664	48	5.67	21	1	1	1	0	0	1	0	2	0	0	0	0	15	0	0	4	1	3	0	8	0	0	3	0	0	1	0	3	4	0	0	0	0
TGRH88_045590	unspecified product	167	0.0862549	26	15.57	15	1	0	0	0	1	0	2	1	2	0	0	0	0	5	0	0	0	4	0	0	0	0	1	0	0	0	0	2	7	0	0	0	0
TGRH88_057830	unspecified product	966	0.0862335	56	5.8	26	1	3	8	0	3	5	2	0	2	0	0	0	5	0	0	0	0	0	0	6	0	0	0	0	0	1	0	11	9	0	0	0	0
TGRH88_033390	unspecified product	943	0.0861716	58	6.15	25	0	0	2	0	0	2	3	2	0	3	1	0	5	0	1	0	1	0	0	5	1	0	2	0	0	0	2	11	12	0	3	2	0
TGRH88_083220	Myb family DNA-binding domain-containing protein	2415	0.0861431	59	2.44	23	6	4	2	0	3	2	2	0	2	3	1	0	3	0	0	1	0	0	0	7	1	0	0	0	1	0	0	11	8	0	1	0	1
TGRH88_048420	unspecified product	169	0.0861325	30	17.75	14	2	0	1	1	1	1	0	0	0	5	0	0	1	0	0	0	0	0	0	0	0	0	1	0	0	0	0	6	7	2	0	0	2
TGRH88_044240	unspecified product	602	0.0861107	49	8.14	21	3	0	4	0	3	1	2	0	5	0	0	4	2	0	0	0	0	0	0	1	1	0	2	0	0	0	0	11	7	1	0	0	2
TGRH88_051020	leucine rich repeat-containing protein	1711	0.0860723	70	4.09	43	4	0	0	0	1	2	0	3	3	1	4	0	7	0	0	0	0	0	0	13	1	0	2	0	0	0	0	16	6	7	0	0	0
TGRH88_005090	unspecified product	1519	0.0860433	48	3.16	24	8	0	2	0	3	1	1	1	0	2	0	0	6	0	2	2	0	0	3	6	0	0	1	2	0	0	2	0	4	0	2	0	0
TGRH88_021440	unspecified product	1465	0.0859891	70	4.78	40	3	1	1	0	3	0	4	3	0	0	0	0	13	0	2	1	0	0	1	16	4	0	0	0	1	0	3	4	4	0	6	0	0
TGRH88_041740	unspecified product	865	0.0859839	60	6.94	29	6	0	1	0	1	1	7	4	2	0	0	0	13	0	1	0	1	0	0	10	2	0	2	0	0	2	0	3	2	0	0	0	2
TGRH88_031380	rhoptry kinase family protein ROP23 (incomplete catalytic triad)	548	0.0859227	62	11.31	35	1	0	2	0	1	1	2	15	0	0	2	2	11	0	0	0	0	0	0	15	2	0	1	1	0	0	1	0	0	0	5	0	0
TGRH88_020110	tRNA ligase class II core domain (G, H, P, S and T) domain-containing protein	1480	0.0858764	36	2.43	27	1	1	0	0	3	0	0	1	0	0	0	0	7	3	0	0	2	3	0	6	0	0	0	0	0	0	1	1	0	0	7	0	0
TGRH88_070810	CBS family protein	514	0.0857798	42	8.17	21	2	0	0	0	0	0	0	5	5	3	2	0	4	2	1	2	0	0	0	5	2	0	2	0	3	0	2	0	0	0	0	1	1
TGRH88_034640	thioredoxin domain-containing protein	659	0.0857538	59	8.95	36	4	0	4	0	1	2	0	9	0	0	0	0	4	0	3	1	0	0	0	14	10	0	0	0	0	0	5	0	0	0	0	2	0
TGRH88_069840	putative COPI associated protein	270	0.0857149	44	16.3	21	0	0	0	1	1	0	0	4	0	0	3	0	4	0	1	0	0	0	3	7	0	0	1	0	0	0	0	11	6	0	0	0	2
TGRH88_077690	DNA polymerase epsilon subunit B protein	614	0.0856916	37	6.03	17	5	2	1	0	3	0	1	2	0	1	0	0	3	0	0	9	0	0	0	4	0	0	1	2	0	0	0	2	1	0	0	0	0
TGRH88_042580	putative DNA topoisomerase I	890	0.0856832	50	5.62	28	4	1	4	0	1	0	3	0	3	0	1	0	5	0	1	4	0	0	0	2	9	2	0	0	0	0	1	7	1	0	1	0	0
TGRH88_029090	atypical MEK-related kinase (incomplete catalytic triad)	790	0.0856575	43	5.44	14	0	1	1	0	3	1	0	2	0	0	0	2	3	0	2	2	0	0	2	3	0	0	0	2	1	0	1	7	3	0	6	0	1
TGRH88_009890	acetyl-CoA acetyltransferase	413	0.0855809	41	9.93	19	1	6	3	0	1	0	0	1	0	0	1	0	6	0	2	1	0	0	1	10	0	0	3	0	0	0	0	1	0	3	1	0	0
TGRH88_051810	unspecified product	2048	0.0855405	77	3.76	46	3	0	1	0	0	0	2	8	2	2	1	0	8	0	0	0	0	2	1	8	0	0	0	0	0	0	0	17	17	2	0	0	3
TGRH88_025210	putative ribosomal RNA small subunit methyltransferase B	396	0.085536	26	6.57	12	6	0	1	0	1	0	3	0	0	0	0	0	4	4	0	0	3	2	0	0	2	0	0	0	0	0	0	0	0	0	0	0	0
TGRH88_046000	SWI2/SNF2-containing protein RAD16	1669	0.0854935	75	4.49	52	1	3	1	0	1	0	0	7	0	0	0	1	18	0	0	3	0	0	0	20	0	0	2	0	0	0	1	3	10	0	4	0	0
TGRH88_063330	unspecified product	684	0.0854325	52	7.6	22	1	0	0	0	1	2	2	2	2	0	0	0	3	0	0	0	2	0	1	2	0	0	2	0	0	2	0	11	17	0	0	0	2
TGRH88_063280	unspecified product	1652	0.0854195	62	3.75	30	3	0	1	0	0	0	0	0	0	0	0	2	5	0	0	3	0	0	4	12	0	0	0	0	0	0	0	14	4	0	3	2	9
TGRH88_067750	transporter, major facilitator family protein	1027	0.0853796	46	4.48	23	2	0	1	0	3	0	0	0	3	0	0	1	1	1	1	1	0	2	0	2	2	0	1	1	0	2	0	5	14	0	0	3	0
TGRH88_021240	transporter/permease protein	438	0.0853503	40	9.13	12	0	0	0	1	2	0	0	0	0	0	0	0	7	0	0	0	0	2	0	4	0	0	1	0	0	4	0	9	6	0	0	1	3
TGRH88_037520	rhoptry kinase family protein ROP33	746	0.0852583	64	8.58	34	1	3	0	0	3	0	0	8	6	0	4	0	19	0	0	0	0	0	0	10	1	0	0	0	0	0	5	1	1	0	2	0	0
TGRH88_045920	unspecified product	1633	0.085241	61	3.74	28	3	0	0	0	0	0	2	2	6	2	0	0	9	0	0	0	1	0	0	4	5	0	0	3	0	1	0	9	7	1	0	0	6
TGRH88_012790	phosphoacetylglucosamine mutase	985	0.085231	41	4.16	19	2	0	2	0	1	1	0	2	5	0	0	0	4	0	0	1	0	0	0	6	2	2	0	1	4	3	4	0	0	0	1	0	0
TGRH88_026120	AP2 domain transcription factor AP2V-2	3450	0.0851745	76	2.2	37	0	0	1	0	0	0	0	11	2	0	1	1	24	0	0	1	1	2	0	21	0	0	0	0	0	0	2	4	0	1	2	2	0
TGRH88_013380	nucleoside transporter protein	696	0.085158	40	5.75	18	1	0	2	0	1	3	3	1	3	1	0	0	2	0	0	3	0	0	0	0	0	0	0	0	1	4	0	8	2	2	0	0	3
TGRH88_030450	ubiquitin family protein	607	0.0851189	35	5.77	18	1	1	5	0	4	1	0	2	3	0	1	0	1	0	0	3	0	3	1	1	0	0	0	0	0	0	3	2	3	0	0	0	0
TGRH88_061390	unspecified product	903	0.0850833	42	4.65	22	2	0	0	0	0	0	0	4	0	0	0	2	10	0	1	2	0	0	0	6	0	3	0	2	0	0	6	0	0	1	3	0	0
TGRH88_042330	unspecified product	1769	0.0850521	62	3.5	34	1	0	2	0	1	0	0	1	0	0	0	0	7	2	0	3	0	0	0	6	0	1	1	1	0	0	4	19	8	0	5	0	0
TGRH88_027970	AP2 domain transcription factor AP2VI-3	1246	0.0850386	69	5.54	40	2	0	1	0	0	1	0	0	0	0	0	0	3	0	0	0	0	0	2	3	3	2	0	0	0	0	3	27	12	0	4	0	6
TGRH88_079520	AGC kinase	775	0.0850305	41	5.29	16	0	0	1	0	1	0	0	8	0	0	2	0	6	1	1	5	0	1	0	4	0	0	1	0	2	2	3	0	2	0	1	0	0
TGRH88_042690	unspecified product	1072	0.0850219	63	5.88	30	2	0	7	0	1	1	0	0	1	3	0	0	8	0	0	1	0	0	0	11	5	2	0	1	0	0	0	6	13	0	0	0	1
TGRH88_068870	unspecified product	1216	0.0850199	64	5.26	33	1	0	1	0	2	0	2	2	2	0	1	0	6	0	0	0	0	0	0	8	15	1	2	3	0	0	5	3	8	0	1	1	0
TGRH88_054500	unspecified product	781	0.0849984	62	7.94	30	0	1	1	0	2	0	3	2	3	0	2	0	14	0	0	2	0	0	2	18	4	1	0	0	0	0	1	1	1	0	1	3	0
TGRH88_048540	unspecified product	815	0.0849935	50	6.13	26	3	1	2	0	2	1	0	4	0	3	2	0	7	0	0	2	0	0	2	7	1	0	4	0	0	0	2	3	4	0	0	0	0
TGRH88_068900	hydrolase, alpha/beta fold family protein	844	0.0849617	45	5.33	22	0	0	0	0	2	2	7	3	5	1	1	0	5	2	1	0	0	0	2	2	0	0	0	3	0	0	0	2	7	0	0	0	0
TGRH88_004250	tryptophanyl-tRNA synthetase (TrpRS1)	835	0.0849137	58	6.95	34	3	2	0	0	0	0	1	4	6	1	2	0	7	0	0	5	0	0	1	8	0	0	0	0	0	1	0	10	7	0	0	0	0
TGRH88_040140	unspecified product	845	0.0848876	46	5.44	19	1	3	2	0	2	0	5	0	0	1	0	0	3	0	1	2	1	0	0	1	0	0	0	0	1	0	1	10	6	0	4	0	2
TGRH88_058070	RuvB family 1 protein	492	0.0848409	46	9.35	22	2	1	0	0	7	0	6	1	3	0	0	0	3	0	0	2	0	0	0	7	0	0	2	0	0	0	2	2	3	0	2	3	0
TGRH88_059380	unspecified product	1589	0.0848104	60	3.78	33	1	0	5	0	0	3	1	6	0	0	2	2	11	0	0	0	0	0	2	13	0	0	0	1	0	0	4	4	1	0	3	0	1
TGRH88_036050	unspecified product	2197	0.0847639	64	2.91	31	7	0	1	0	1	0	0	2	2	1	1	0	8	2	0	2	0	0	0	10	0	0	0	0	3	0	0	12	4	2	6	0	0
TGRH88_034770	unspecified product	1343	0.0847604	75	5.58	47	4	1	2	0	2	0	6	3	3	0	0	0	14	0	0	2	0	0	0	17	2	0	1	0	0	0	1	5	8	0	4	0	0
TGRH88_072980	unspecified product	1436	0.0847249	72	5.01	39	0	1	0	0	1	0	0	6	2	0	3	3	10	0	0	0	0	0	1	18	10	0	0	0	3	0	0	4	8	0	0	0	2
TGRH88_049570	small nuclease	367	0.0847167	37	10.08	26	1	2	1	0	1	0	2	3	1	0	1	0	4	0	2	0	1	0	2	4	0	0	0	0	0	0	8	1	0	0	3	0	0
TGRH88_066940	DEAD/DEAH box helicase domain-containing protein	1077	0.0846583	79	7.34	43	0	0	1	0	2	0	4	3	1	0	1	0	26	0	0	2	0	0	1	20	1	0	0	0	0	1	0	4	4	0	0	0	8
TGRH88_030430	unspecified product	214	0.0846554	32	14.95	15	3	0	3	0	3	0	0	0	5	3	0	0	1	0	3	1	0	0	0	3	0	0	1	0	0	2	0	3	0	1	0	0	0
TGRH88_052060	unspecified product	470	0.0846174	25	5.32	12	5	0	0	0	0	0	0	3	0	0	1	0	3	2	0	2	3	3	0	2	0	0	0	0	0	1	0	0	0	0	0	0	0
TGRH88_077200	unspecified product	1396	0.0846168	64	4.58	33	1	0	0	0	0	0	0	0	0	1	0	0	5	0	0	0	0	0	0	5	0	0	0	3	0	5	0	24	14	3	0	2	1
TGRH88_082600	unspecified product	226	0.0845846	35	15.49	13	0	0	0	1	0	0	0	0	0	0	0	0	2	0	0	0	0	0	0	0	0	0	8	0	1	2	0	7	14	0	0	0	0
TGRH88_010990	unspecified product	475	0.0845705	39	8.21	23	3	2	0	0	1	1	0	3	0	0	0	3	10	0	5	0	0	0	5	6	0	0	0	0	0	0	0	0	0	0	0	0	0
TGRH88_075940	tetratricopeptide repeat-containing protein	899	0.0845538	33	3.67	12	1	2	3	1	0	1	6	0	1	0	0	0	1	0	0	1	1	0	0	0	7	0	0	3	0	0	0	1	1	0	3	0	0
TGRH88_025900	unspecified product	586	0.0845479	43	7.34	22	0	2	1	0	3	0	0	4	2	0	3	0	6	0	5	0	0	0	0	8	3	1	0	2	0	0	0	0	0	0	0	3	0
TGRH88_049610	unspecified product	816	0.0845346	64	7.84	32	4	0	2	0	0	0	4	11	2	0	3	0	10	0	1	3	0	0	0	13	1	0	0	0	2	0	0	2	4	2	0	0	0
TGRH88_008680	tetratricopeptide repeat-containing protein	1008	0.084487	66	6.55	34	2	0	2	0	0	5	1	3	0	0	1	0	11	0	0	0	0	0	4	13	6	0	1	0	0	0	1	7	4	0	2	0	3
TGRH88_040650	unspecified product	93	0.0844655	29	31.18	18	0	0	2	0	0	0	3	3	2	3	2	0	1	0	1	0	0	0	0	1	5	0	0	0	0	0	0	2	0	0	0	0	4
TGRH88_054630	cytochrome p450 superfamily protein	586	0.084443	42	7.17	25	2	0	4	0	1	2	1	0	0	0	2	0	9	0	0	0	0	0	0	6	2	2	1	5	0	0	3	2	0	0	0	0	0
TGRH88_086310	putative ribosomal protein S3	224	0.0844228	33	14.73	17	3	0	4	0	2	2	2	5	0	0	2	2	3	0	1	0	0	2	1	2	2	0	0	0	0	0	0	0	0	0	0	0	0
TGRH88_012720	unspecified product	899	0.0844053	66	7.34	39	1	0	0	0	0	0	3	3	1	0	3	3	20	0	3	2	0	0	0	22	2	0	1	0	0	0	0	0	0	0	1	1	0
TGRH88_045770	DEAD/DEAH box helicase domain-containing protein	1048	0.0843963	66	6.3	35	2	0	0	0	3	0	3	2	4	0	3	0	12	0	0	2	0	0	0	10	4	0	0	0	0	0	3	3	8	3	4	0	0
TGRH88_001340	unspecified product	1468	0.0842753	66	4.5	35	1	3	2	0	0	1	3	5	3	0	3	0	13	0	0	0	0	0	0	11	9	0	0	0	3	0	0	1	0	0	5	1	2
TGRH88_052250	DNA-directed RNA polymerase, alpha subunit	1111	0.0842565	58	5.22	28	2	1	0	0	1	0	2	4	4	0	0	0	9	0	1	1	0	0	0	10	4	2	0	4	0	0	0	1	10	0	2	0	0
TGRH88_024420	unspecified product	1824	0.0841929	63	3.45	34	0	2	1	0	3	0	0	0	0	0	0	0	8	0	0	0	0	0	0	14	4	0	2	0	0	5	2	10	8	2	2	0	0
TGRH88_064360	putative eukaryotic initiation factor-3, subunit 3	600	0.0841795	29	4.83	12	1	3	4	0	0	0	0	0	0	0	0	0	3	0	2	0	0	0	1	1	0	2	0	7	0	0	0	1	1	1	0	0	2
TGRH88_084190	unspecified product	805	0.0841043	50	6.21	30	3	1	1	0	0	0	3	8	2	0	0	0	7	0	3	0	0	0	0	5	0	2	0	0	0	0	0	0	3	0	11	1	0
TGRH88_005770	unspecified product	441	0.0840271	34	7.71	17	3	0	0	1	2	1	2	3	3	0	3	0	5	0	1	2	0	0	0	4	0	1	0	1	0	0	0	0	0	0	2	0	0
TGRH88_068370	WD domain, G-beta repeat-containing protein	1229	0.0840264	40	3.25	16	2	0	0	0	2	1	0	0	2	0	0	1	3	0	1	3	0	0	0	0	0	2	0	3	0	2	0	8	8	0	0	2	0
TGRH88_015910	calcium dependent protein kinase CDPK8	1498	0.0839761	53	3.54	26	2	2	1	0	4	1	4	0	1	2	0	2	8	0	0	1	0	0	0	4	3	0	1	0	0	0	0	1	9	0	6	0	1
TGRH88_018690	histone lysine acetyltransferase HAT1	741	0.0839741	51	6.88	32	0	0	0	0	0	1	0	9	0	0	1	0	13	0	0	0	1	0	1	12	4	1	0	3	0	3	2	0	0	0	0	0	0
TGRH88_040560	unspecified product	2055	0.0839642	80	3.89	45	5	0	0	0	0	0	1	3	6	0	4	0	15	0	1	0	0	0	2	16	6	0	0	0	2	0	0	9	5	0	1	0	4
TGRH88_073850	putative cell-cycle-associated protein kinase CDK	1259	0.0839132	56	4.45	24	2	0	1	0	2	1	0	1	0	2	1	2	14	0	0	3	0	0	3	7	0	0	0	0	0	0	0	3	7	0	4	0	3
TGRH88_069170	eukaryotic aspartyl protease superfamily protein	921	0.0838537	42	4.56	20	3	1	0	0	0	1	0	0	5	2	1	0	1	2	0	2	0	0	0	5	0	1	0	0	0	0	6	5	1	0	4	2	0
TGRH88_025700	unspecified product	906	0.0838435	48	5.3	24	0	0	0	0	1	1	3	0	1	0	0	0	3	0	2	2	1	0	0	5	6	0	0	0	0	2	4	12	0	1	1	3	0
TGRH88_058220	tRNA ligase class II core domain (G, H, P, S and T) domain-containing protein	1304	0.0838357	48	3.68	27	3	1	1	0	5	2	2	1	2	1	2	1	8	0	0	2	0	0	1	6	2	0	2	0	0	0	0	1	2	0	3	0	0
TGRH88_061210	unspecified product	1389	0.0837464	65	4.68	27	3	0	0	0	2	1	2	1	1	4	1	0	6	0	0	1	0	0	0	8	0	0	2	0	0	3	0	12	17	0	1	0	0
TGRH88_039460	unspecified product	269	0.0837235	42	15.61	21	1	1	0	0	2	0	0	4	3	1	3	2	9	0	2	0	0	0	1	6	3	0	0	0	0	0	2	0	0	0	2	0	0
TGRH88_026610	CAP-Gly domain-containing protein	781	0.0836621	48	6.15	23	1	0	0	0	4	0	0	4	1	0	1	2	7	1	0	2	0	0	0	6	2	0	0	0	3	2	2	4	5	0	1	0	0
TGRH88_029950	N-acetylglucosaminyl-phosphatidylinositol biosynthetic protein PigA, family GT4 protein	616	0.0836442	32	5.19	12	1	1	0	0	0	0	2	1	0	0	0	2	7	2	1	0	2	0	1	2	2	1	1	0	1	0	2	1	0	0	0	0	2
TGRH88_007940	DNA /pantothenate metabolism flavoprotein	555	0.08363	33	5.95	12	1	2	3	0	3	0	0	0	0	2	0	0	7	2	2	0	2	0	0	4	0	0	1	0	0	0	1	2	0	1	0	0	0
TGRH88_051030	putative histone lysine methyltransferase, SET	1795	0.0836238	83	4.62	48	4	0	0	0	2	3	2	6	0	0	3	0	10	0	0	0	0	0	0	16	8	0	0	0	0	0	1	14	9	0	3	2	0
TGRH88_080690	asparagine synthase	1740	0.083574	58	3.33	28	2	1	0	0	1	1	0	3	2	0	1	0	8	0	0	0	0	0	1	14	4	2	0	1	0	1	0	5	1	0	1	9	0
TGRH88_026320	ubiquitin fusion degradation protein UFD1AP	732	0.0835528	53	7.24	26	3	0	4	0	1	0	0	1	3	0	0	2	11	1	2	0	0	2	2	9	3	0	0	0	0	0	0	5	4	0	0	0	0
TGRH88_056790	GYF domain-containing protein	2331	0.0835201	62	2.66	29	0	2	2	0	0	1	2	1	0	0	0	0	2	0	0	1	0	0	0	2	1	1	0	0	1	0	3	26	7	5	1	0	4
TGRH88_024360	unspecified product	715	0.0834671	47	6.57	23	1	0	5	0	1	0	0	1	2	0	1	0	0	2	0	1	0	0	0	0	0	2	1	0	2	0	1	15	10	0	0	2	0
TGRH88_071510	unspecified product	850	0.083438	40	4.71	20	3	0	1	1	0	0	0	6	0	2	1	0	4	0	0	2	0	0	0	4	4	0	1	5	0	0	1	5	0	0	0	0	0
TGRH88_020920	RNA recognition motif-containing protein	616	0.0833617	53	8.6	28	5	0	0	0	2	0	0	0	1	0	1	2	3	0	0	0	0	0	1	4	5	0	1	0	0	0	6	8	8	3	2	0	1
TGRH88_040640	protein phosphatase 2C domain-containing protein	1556	0.0833125	62	3.98	29	2	2	0	0	2	0	0	6	0	3	1	0	12	0	0	0	0	0	0	12	1	0	1	0	0	0	4	4	2	4	2	0	4
TGRH88_008670	unspecified product	424	0.0832885	44	10.38	25	1	0	2	0	1	0	5	2	2	0	0	0	1	0	3	4	1	0	0	1	0	0	0	0	0	0	0	7	13	0	0	1	0
TGRH88_035270	unspecified product	1396	0.0832664	49	3.51	25	1	0	0	0	3	0	0	3	1	0	0	0	10	0	0	0	0	2	0	5	1	2	3	0	0	4	0	5	7	0	2	0	0
TGRH88_072960	putative eukaryotic translation initiation factor 4A, isoform 3	395	0.0832581	37	9.37	13	0	2	0	0	0	0	0	5	0	0	0	0	3	0	0	1	0	0	5	2	0	0	0	0	0	0	5	0	0	0	3	11	0
TGRH88_072940	intraflagellar transport 52 (Protein NGD5) family protein	519	0.0832482	30	5.78	12	2	3	1	0	3	0	2	0	2	0	0	0	2	1	1	2	0	2	1	3	0	0	0	3	0	0	0	0	0	0	2	0	0
TGRH88_014840	kelch repeat domain containing/Serine/threonine protein phosphatase protein	934	0.0832456	36	3.85	16	1	4	0	0	1	0	0	4	0	0	3	0	6	2	0	4	0	2	2	1	2	0	0	0	0	0	1	3	0	0	0	0	0
TGRH88_039240	transporter, major facilitator family protein	460	0.0832239	30	6.52	11	0	0	0	1	2	0	0	1	0	0	1	0	2	1	0	0	2	2	0	8	0	0	1	0	0	0	1	3	3	0	2	0	0
TGRH88_081800	polyprenyl synthetase superfamily protein	676	0.0831744	40	5.92	21	2	2	2	0	1	0	5	1	0	2	0	0	6	0	0	3	0	0	0	3	3	0	1	3	1	0	3	0	0	0	0	2	0
TGRH88_020200	rhoptry protein ROP4	578	0.0831182	44	7.61	23	2	2	1	0	0	5	3	6	0	2	0	0	8	0	1	1	0	0	0	6	0	0	0	0	1	0	3	0	0	0	1	1	1
TGRH88_038910	unspecified product	810	0.0830816	40	4.94	17	4	4	1	0	1	3	7	2	0	2	0	0	5	0	0	1	0	0	0	1	3	1	1	0	0	0	1	0	0	0	1	2	0
TGRH88_064170	unspecified product	502	0.0830174	53	10.56	28	2	2	0	0	1	2	1	3	0	0	5	0	16	0	0	0	1	0	0	12	2	0	0	0	0	0	1	0	0	1	0	2	2
TGRH88_065240	tetratricopeptide repeat-containing protein	981	0.0829608	53	5.4	20	2	1	0	0	4	0	0	0	6	2	0	0	6	0	0	0	0	2	0	8	3	1	1	0	0	0	0	2	8	0	7	0	0
TGRH88_082010	Mov34/MPN/PAD-1 family protein	343	0.0829267	45	13.12	16	0	1	2	0	0	0	1	3	3	0	0	0	4	1	0	0	2	0	0	4	0	0	0	0	0	1	0	8	11	0	2	2	0
TGRH88_075960	putative beta-ketoacyl-acyl carrier protein synthase III	646	0.0829119	59	9.13	32	3	2	0	0	0	0	6	3	4	2	2	0	8	0	0	0	0	0	2	5	0	0	0	0	0	0	0	10	8	0	0	0	4
TGRH88_043140	WD domain, G-beta repeat-containing protein	620	0.0828566	39	6.29	20	0	0	0	0	0	0	16	0	2	0	0	0	1	0	0	1	1	0	0	1	0	2	0	2	0	0	0	5	4	1	2	1	0
TGRH88_026090	unspecified product	1189	0.0828519	57	4.79	35	2	0	0	0	1	2	1	0	2	4	2	0	10	0	0	2	0	2	0	14	6	0	0	0	0	0	1	2	3	1	2	0	0
TGRH88_035720	unspecified product	1395	0.0828463	53	3.8	21	1	0	3	0	1	0	4	4	2	0	0	0	3	0	0	2	0	0	2	3	2	2	0	1	0	2	0	9	10	0	2	0	0
TGRH88_055180	longevity-assurance protein (LAG1) domain-containing protein	383	0.0828287	36	9.4	25	0	0	2	1	0	0	9	3	2	0	1	0	4	2	0	0	0	0	0	4	1	0	0	0	0	0	2	2	0	0	0	3	0
TGRH88_025080	MORN repeat-containing protein	406	0.082785	39	9.61	15	1	0	3	1	1	0	3	1	14	0	1	2	4	0	0	0	0	0	0	4	0	0	0	0	0	0	0	3	1	0	0	0	0
TGRH88_073580	putative ATPase	713	0.0827827	36	5.05	20	1	0	0	1	3	0	1	1	0	0	0	1	5	1	1	1	0	0	1	6	2	0	2	0	2	0	2	4	0	1	0	0	0
TGRH88_081400	unspecified product	944	0.0827058	58	6.14	36	1	2	0	0	2	0	1	4	4	0	2	0	15	0	0	0	1	0	0	10	0	0	0	0	0	0	4	2	2	0	7	1	0
TGRH88_017520	pyruvate dehydrogenase complex subunit PDH-E3I	631	0.0826985	56	8.87	24	6	0	5	0	0	0	0	1	4	0	0	0	6	0	0	0	1	0	0	6	1	0	3	0	1	1	0	3	14	0	3	1	0
TGRH88_011670	thioredoxin-dependent peroxidase TPX1/2	333	0.0826713	33	9.91	13	9	0	2	0	2	3	0	1	0	1	0	0	0	0	4	2	0	2	0	0	7	0	0	0	0	0	0	0	0	0	0	0	0
TGRH88_021000	unspecified product	1182	0.082638	54	4.57	18	0	0	0	0	3	1	2	5	0	0	0	2	12	0	0	0	0	0	2	9	0	1	0	4	0	0	1	1	8	0	2	1	0
TGRH88_012170	unspecified product	372	0.0825727	45	12.1	23	0	0	1	0	0	0	0	0	0	3	2	0	8	0	0	7	0	0	1	10	9	0	0	0	0	2	0	2	0	0	0	0	0
TGRH88_024550	unspecified product	1603	0.0825473	48	2.99	28	0	0	0	0	5	0	0	2	0	0	0	0	6	2	0	3	0	1	2	6	2	0	2	0	0	0	2	6	5	1	2	1	0
TGRH88_075670	putative folate/biopterin transporter	469	0.0825468	42	8.96	21	7	0	1	0	0	0	4	0	3	1	0	1	4	0	2	1	0	0	0	5	1	0	6	0	2	0	0	2	0	0	1	1	0
TGRH88_072910	DnaJ domain-containing protein	651	0.0825216	38	5.84	13	0	0	1	0	5	1	2	1	8	0	0	0	1	0	0	0	0	4	1	0	3	0	1	0	0	1	0	5	3	1	0	0	0
TGRH88_034680	cyclic nucleotide-binding domain-containing protein	1582	0.0825142	64	4.05	43	5	3	0	0	3	1	2	0	2	2	0	0	8	0	0	2	0	0	0	13	3	0	0	0	1	0	0	8	9	0	0	0	2
TGRH88_043930	unspecified product	1097	0.0824983	70	6.38	39	2	0	4	0	1	3	3	4	1	0	2	0	18	0	0	2	0	0	1	25	0	0	0	0	1	1	0	2	0	0	0	0	0
TGRH88_070110	ccr4-associated factor family protein	617	0.0824468	30	4.86	12	0	0	0	0	1	0	0	0	2	0	0	0	3	0	0	2	2	1	1	0	0	2	0	0	0	0	0	3	4	2	0	7	0
TGRH88_008590	unspecified product	1509	0.0824065	61	4.04	31	2	1	3	0	0	1	1	7	3	4	2	0	10	0	3	0	0	0	0	8	5	0	0	0	0	0	0	2	6	2	1	0	0
TGRH88_064040	putative eukaryotic initiation factor-4A	412	0.0823811	29	7.04	10	0	1	0	0	0	0	0	0	0	0	0	2	4	0	0	10	0	0	1	2	0	0	0	1	0	0	3	1	0	0	1	3	0
TGRH88_052040	putative cystathione gamma lyase	417	0.0823628	40	9.59	19	1	0	0	0	1	0	0	2	1	0	0	0	2	0	0	0	0	0	0	2	0	0	0	4	0	7	0	9	7	0	0	0	4
TGRH88_075310	unspecified product	1049	0.0823412	48	4.58	24	7	0	2	0	1	1	2	2	2	2	0	1	2	0	0	2	0	2	0	2	3	0	0	0	0	0	1	5	5	0	2	0	4
TGRH88_049290	RNA recognition motif-containing protein	385	0.0823016	24	6.23	11	2	2	0	0	0	0	2	0	3	0	0	0	2	9	0	1	0	0	0	0	1	0	0	2	0	0	0	0	0	0	0	0	0
TGRH88_074400	unspecified product	698	0.0822452	63	9.03	32	3	1	0	0	3	0	3	5	4	0	3	0	16	0	2	0	0	0	0	14	1	0	0	0	0	0	1	0	0	0	7	0	0
TGRH88_026030	unspecified product	618	0.0822033	56	9.06	35	2	0	1	0	1	1	0	1	0	2	2	0	11	0	2	0	0	0	0	9	3	0	1	2	0	0	2	9	1	0	6	0	0
TGRH88_028610	putative long-chain fatty acid CoA ligase	758	0.0821671	56	7.39	34	5	0	0	0	0	0	6	2	5	2	1	0	8	1	0	1	0	0	0	7	2	0	2	0	0	2	0	9	3	0	0	0	0
TGRH88_021460	ribosomal protein RPL28	324	0.0821634	58	17.9	35	1	1	0	0	2	0	0	9	3	0	3	0	14	0	2	0	0	0	1	12	9	0	0	0	0	0	0	1	0	0	0	0	0
TGRH88_023870	unspecified product	507	0.0821517	28	5.52	12	1	1	0	2	1	1	0	2	0	0	1	0	3	2	0	1	0	0	0	9	0	0	2	0	0	0	0	2	0	0	0	0	0
TGRH88_065110	unspecified product	1169	0.082136	70	5.99	34	4	0	2	0	3	0	2	9	0	0	1	0	17	0	0	5	0	0	0	13	1	0	1	0	0	0	0	7	3	0	2	0	0
TGRH88_081250	oxidoreductase, aldo/keto reductase family protein	1487	0.0820622	74	4.98	38	3	1	3	0	2	0	2	4	3	0	2	0	13	0	0	0	0	0	0	16	1	0	0	0	0	1	2	10	7	1	0	3	0
TGRH88_040920	unspecified product	645	0.0820499	46	7.13	25	1	1	1	0	2	0	0	8	0	0	0	2	11	1	2	2	0	0	2	7	0	0	2	0	0	0	0	1	0	0	3	0	0
TGRH88_062110	leucine rich repeat-containing protein	1294	0.0820172	63	4.87	40	1	2	3	0	2	1	2	4	0	2	1	0	14	1	0	0	0	0	1	9	8	0	0	0	1	0	0	1	7	0	3	0	0
TGRH88_025840	GDP-L-fucose synthetase	445	0.0819872	41	9.21	28	0	0	0	0	0	2	4	4	2	1	0	2	8	1	1	0	2	0	0	8	0	0	0	0	0	0	0	3	3	0	0	0	0
TGRH88_078860	putative GTPase activating protein for adp ribosylation factor	501	0.0819745	39	7.78	15	0	0	1	0	0	0	1	0	0	0	0	2	4	0	0	0	2	0	0	3	0	2	0	0	0	0	0	4	11	3	0	0	6
TGRH88_067500	putative vacuolar protein sorting-associated protein 26	422	0.0818964	46	10.9	22	1	1	0	0	1	0	0	2	0	0	0	0	5	2	1	0	0	2	3	11	3	0	0	1	0	1	0	6	6	0	0	0	0
TGRH88_077780	zinc finger, C3HC4 type (RING finger) domain-containing protein	865	0.0818313	63	7.28	38	1	0	1	0	1	0	0	0	0	2	1	0	10	0	0	0	0	0	0	9	0	0	4	0	1	1	1	13	10	1	2	0	5
TGRH88_057670	unspecified product	1856	0.0818256	44	2.37	17	4	0	3	0	1	1	0	2	0	0	2	3	1	0	0	0	0	0	1	1	0	0	0	4	0	0	4	5	7	0	5	0	0
TGRH88_073250	pyridine nucleotide-disulfide oxidoreductase domain-containing protein	718	0.0818057	43	5.99	29	2	0	0	0	2	0	5	5	3	0	0	0	6	0	1	2	2	0	2	3	0	0	0	0	0	0	0	7	0	0	0	0	3
TGRH88_080070	unspecified product	361	0.081795	38	10.53	13	2	0	0	0	0	0	0	2	1	0	1	2	8	0	2	0	0	0	2	6	0	0	0	6	0	0	0	0	0	0	6	0	0
TGRH88_011760	unspecified product	255	0.0817793	23	9.02	7	0	2	0	1	0	0	0	0	2	0	0	0	0	0	0	1	0	0	0	0	0	0	0	3	1	2	0	3	1	0	1	6	0
TGRH88_061590	fructose-bisphospatase II	381	0.081747	40	10.5	21	0	2	2	0	3	4	4	6	1	0	1	0	3	0	0	1	0	0	0	3	3	0	0	0	0	0	0	0	0	1	0	0	6
TGRH88_002780	putative Ubiquinol-cytochrome c chaperone	697	0.0817168	47	6.74	25	1	0	0	0	0	0	0	2	2	2	1	1	8	0	0	2	0	0	2	6	2	0	0	0	2	0	2	0	3	0	2	6	3
TGRH88_079460	radical SAM domain-containing protein	1166	0.0816861	61	5.23	28	2	0	0	0	2	0	0	0	2	0	0	0	10	0	0	5	0	0	0	7	5	0	0	1	0	0	1	7	10	2	2	4	1
TGRH88_012910	unspecified product	7911	0.0815427	50	0.63	32	7	0	1	0	2	0	0	0	3	0	0	0	3	0	0	0	2	0	0	2	0	0	0	0	3	1	1	9	8	0	0	0	8
[truncated: 6,148 more rows]

## Sheet: MHC Allele Frequency
MHCII allele	<NoOfCores>	%
DRB1_1301	44085	14.08
DRB4_0103	43884	14.01
HLA-DQA10201-DQB10301	30595	9.77
HLA-DQA10201-DQB10303	26785	8.55
DRB1_0801	16784	5.36
DRB1_0101	13156	4.2
DRB1_0901	12093	3.86
DRB1_0701	11456	3.66
DRB5_0101	10661	3.4
HLA-DQA10401-DQB10402	9714	3.1
DRB1_0404	8398	2.68
DRB1_0401	7515	2.4
HLA-DQA10201-DQB10202	7115	2.27
DRB3_0101	6311	2.02
HLA-DQA10501-DQB10301	6244	1.99
DRB1_1101	6144	1.96
DRB1_1001	5128	1.64
DRB1_0301	5082	1.62
HLA-DQA10501-DQB10201	4674	1.49
HLA-DQA10102-DQB10501	4353	1.39
DRB1_0405	4095	1.31
DRB4_0101	3895	1.24
DRB1_1501	3802	1.21
HLA-DQA10301-DQB10301	3200	1.02	94.23	% <<<
HLA-DQA10102-DQB10502	3064	0.98
DRB1_1201	3037	0.97
HLA-DQA10103-DQB10603	2814	0.9
DRB1_1302	2091	0.67
DRB3_0301	2039	0.65
HLA-DQA10102-DQB10602	1752	0.56
HLA-DQA10101-DQB10501	1603	0.51
DRB3_0202	1356	0.43
DRB1_0403	269	0.09
	313194	99.99

## Sheet: Core Frequency
Core	<Frequency>
CVTGTNVLA	80
IVEMKRRRY	70
LRRVATLSM	69
FFVFSRRRY	60
CHYMSRLGF	49
VAMAKAFFK	48
YIASSAVRA	45
FVFSRRRYV	45
DAWANPVAE	42
VRAGLAMSA	41
VASTTHSMA	38
VERRLSNRW	37
FKFVLVPLK	36
FHSVTVAVD	36
SVTVAVDME	35
VRRILRSRC	28
FVLSHSAPA	28
LFGAASSAS	27
FRFASGREV	27
MKVTLRRVA	26
LATRVGRQR	26
LSAAEVQAA	25
LICSLRQRI	25
VVRRSCHYM	24
LKLAAPVAR	24
FVLVPLKLA	24
TLSAVSTMS	23
TSTALAILA	22
LQMMNTRRK	22
ISRLLAHRI	22
EATTAVDAE	22
WMRAAIRKL	21
VVVQCLRRS	21
LAALHTRKV	21
FRRATRILR	21
FRMIRGLRV	21
FHRLKPARL	21
TVGLSAMAA	20
TVGAASVAA	20
LIQLLAALH	20
LAGATAVPA	20
IRSLSIWRR	20
IMKLNSRKI	20
GLFGAASSA	20
TLGALAFSA	19
LRRMLKAMV	19
FYLLSPSAL	19
VVHSAAWGL	18
SISATGAAA	18
LMARVSAKV	18
LAVLHRRRF	18
LASTTHSMA	18
FYSYRRHRK	18
FRSLAAIRR	18
FRRLARTMV	18
FRRALRHVK	18
FAAGAPQAV	18
VRSLTAARR	17
VRRVGRMRT	17
LRSMKTMQR	17
IRLLRSFRV	17
IRGMLRHKV	17
FTRTARVRL	17
FSKRTIHRL	17
FRRLRIARA	17
FRLRKRHRK	17
FRARQRRKF	17
FRAMARGRT	17
FKRMGVRKR	17
FKAMQALPF	17
FARLRYRHV	17
AVTAGAIPA	17
AMFTGAVSA	17
WIKAARRRY	16
VVGMSAASA	16
VAVDMNVAA	16
TASAAVLSA	16
LRTAVTMKR	16
LRSMLHRRR	16
LARLAAMKR	16
ISGRARFLR	16
IRKFLTRRR	16
FSRMSLVAY	16
FRSLARKRL	16
FRGKHRRRR	16
FESQKSLTS	16
ATVASFATP	16
ACSSSLVAA	16
WLRHAIRRL	15
VRRMVPRLK	15
VRRLKRRQV	15
TVGAAPQAV	15
TTPTSATIR	15
TSGAASLAS	15
SLGAAAVTA	15
SHSAPAATA	15
SCSAAAVAA	15
LRRACTRRK	15
LRLKSRKRS	15
LRKIQRRRM	15
IRVKTTRYR	15
IRKMAHLLR	15
IKRMVKNRF	15
FVRRPLRRM	15
FRRMRTHAA	15
FRAAKIAFA	15
FNAMQSALT	15
FIRQERQKY	15
FHRARAMKL	15
FASMAPDEL	15
AFTVASTVA	15
YRLLASPLL	14
WRRLRNRKR	14
VVSASALIA	14
VTMATALVS	14
VSTAQGATA	14
VSQAATVLA	14
VSGAAFLSA	14
VSATSSVLA	14
VRRRRRIQK	14
VRRMTLRHR	14
VRRLSRHGR	14
VMSLVTRRV	14
VLRRARALK	14
VKRMAGRVR	14
VHRRHKKRI	14
VAPAATVSA	14
TVRMAAASA	14
TVGAAPSVA	14
TTVSAAAQA	14
TTTSALRVS	14
TTSVAAVIA	14
TTASSSVSA	14
TSVAAGTSA	14
TSSWATVAA	14
TSSAALVSA	14
TSMATPVVA	14
TSLQAATAA	14
TMAWSTAVA	14
TLTAAAVPA	14
TLSAAASMA	14
TLGTVGAVA	14
TISASAVSP	14
TATSAGAVA	14
TASTASLQA	14
TAATTGSAA	14
TAATASVYA	14
SVSTAVVQA	14
SVSSASVTI	14
SVSATPTPA	14
SVATAATLA	14
STVTSATGA	14
STSAGSVVS	14
STGAASVLT	14
STFAAVAPA	14
SSVAGSTVA	14
SSSVAPTLH	14
SSGASATSA	14
SSAASAYTA	14
SMANTTASA	14
SLAATSATS	14
SATASTLSA	14
MRRWSLLRR	14
MRRRVAKHA	14
MRRRFRHLR	14
MQRRASARL	14
MNTRRKKKK	14
MMKRTLSRY	14
LVRQGRLRR	14
LTRLRPAFR	14
LTLRASRRL	14
LSRRASSRK	14
LSLYKRRRW	14
LSKQARRLR	14
LRRRKRYRL	14
LRRRGKKLI	14
LRRQRMRQR	14
LRRKLRRVS	14
LRRIAPRRI	14
LRRFATRKI	14
LRRAARYLR	14
LRLRGGMQI	14
LRLFEKRKR	14
LQSRRKRRA	14
LQRSRKMLR	14
LQHRKRKRT	14
LMRQVRMCK	14
LMRKPGFRR	14
LMRGRRLVR	14
LMFKSRHKL	14
LLRRSWKRV	14
LLRQAVRIL	14
LLRKTFRHG	14
LLRERRRKI	14
LLKRARHLV	14
LKRLAPSRR	14
LKRIRRRVF	14
LINHNRHRR	14
LHRLTRQRW	14
LATQSVRRR	14
LARKRKRFL	14
IVRVRSARL	14
ISRRLREYR	14
ISAGTLSPS	14
IRTRARFRL	14
IRRNSQRRK	14
IRRAVRHAL	14
IRLRLRKRE	14
IRILAQRRF	14
ILSQSRRVR	14
ILKRTRAHV	14
IKVMARRVK	14
IHKLKRRKR	14
IAFASAVVA	14
FVALSSPRL	14
FVAASSRRL	14
FRRLATERL	14
FRLMASAAK	14
FRLLPAYAR	14
FRAALGAHL	14
FMEMYVDEL	14
FKSWRRTRL	14
FKLTSTRRK	14
FASATAAQA	14
FARGLSRRV	14
EVATALAPE	14
CTTMTSVTA	14
CSTAAGSMA	14
AVRRILRSR	14
ATTAVLAAA	14
ATGMAATVT	14
ATGLAGSVA	14
ATAPSAVVA	14
ASVSGITVA	14
ASTQAATVA	14
ASTAPGVSA	14
AMRRTRLHV	14
ALPASVAVA	14
AASGTVSSA	14
WQRLASRRF	13
VSRLANARK	13
VISHRPHRK	13
VAAASLATA	13
SLSAAAIVA	13
MRRLAAVSR	13
LSSGTRVGR	13
LSALKALRV	13
LSAAVPTAS	13
LRTLLPRRI	13
LRRWVGRLT	13
LRRLGPAKK	13
LRLKAYRRR	13
LRIAAARTR	13
LMANARRRI	13
LLVQASRRK	13
LKRAAASRR	13
LKKLTKRLV	13
LAVRQRRIY	13
LARIAKKKL	13
LALRSVRAR	13
LAARLRRRM	13
IRRHMSMKR	13
ILSTAGAVA	13
FVMSAGLPI	13
FRTRSVARL	13
FRTRNRKRG	13
FRRALPSLL	13
FRRALKAVR	13
FRLLAPAKS	13
FRAVAPSRL	13
FLVAAVRRL	13
FLSLRPARR	13
FLRLQSSPL	13
FLLQAIRRF	13
FIAAHARKM	13
FHLLSSPPL	13
FARYRSVRV	13
FAMMRTLRF	13
FALLKSRHL	13
YYSTVDESM	12
YVDAFEDYL	12
YAVLKVIPS	12
YARALRRVL	12
WRRHMVRPV	12
WRLAARRRE	12
WLRRARQRY	12
VVSEVASMM	12
VSSKIACVA	12
VSARTRQRV	12
VRRRASVSR	12
VRRHVRQIR	12
VQKRMRNRW	12
VMSGSRHRR	12
VMRHIALRR	12
VMGASGSAA	12
VLATAAAFS	12
VITTSAALA	12
VHQKQRRRY	12
VFTAAMTAA	12
VFSRRKLAR	12
VESAACVAA	12
VASASALHA	12
VARQRRRQK	12
TVTPAASVA	12
TVTMSVLLA	12
TVTAAQIIS	12
TVSQAAVMS	12
TVGYTAAPA	12
TVGSTVTIA	12
TTSATSVSC	12
TTPAASVLS	12
TSSASLSSV	12
TSMAAATGA	12
TSLAAGSAA	12
TSGASTALA	12
TQRRVSRRM	12
TMRQPRMRR	12
TMATESASA	12
TLSPSAVAA	12
TLSGTSVSA	12
TGTTGAVSA	12
TEATTAVDA	12
TCTSPAVSA	12
SYSAPAVMA	12
SVTAATAPA	12
SVGAALVLT	12
STSSASVLA	12
STRRGRRRY	12
SSVAASTSP	12
SSTSAACSP	12
SSIAATAST	12
SSGTAAIEA	12
SSFSAPAVA	12
SSATAHSVA	12
SSAAAGVLA	12
SRRRSRHRK	12
SMTYSVAAA	12
SLSATSAAV	12
SLGTACVLA	12
SLGAAVVLA	12
SLASSMTVT	12
SHTATAAHA	12
SATLTGAMA	12
SATALATVA	12
SASVATVYA	12
SAAGASFVA	12
QISVAAALA	12
PSSAAAVTA	12
MTTASSFGA	12
MRSVSARRR	12
MRRWMRICR	12
MRRVIRKRW	12
MQRAAYLRR	12
MLTVAAATA	12
MLGASVQAA	12
MKRRSRRRY	12
MKRLLPKRK	12
MHRRSRQRR	12
MARRRRLLR	12
LYRHRRIRL	12
LYRHLRRVR	12
LTRAKIGRR	12
LSRNARPHR	12
LSRFARSRR	12
LSCRQRRKL	12
LRSRQPLRR	12
LRSLWRRLV	12
LRSLRTRYV	12
LRRWKRQRI	12
LRRVSSARL	12
LRRRQKLRI	12
LRRRLRKNR	12
LRRRKKTKR	12
LRRQQKQRR	12
LRRQAAALR	12
LRRLSVRLR	12
LRRLLNHRR	12
LRRLAKRRF	12
LRRKQRMIL	12
LRRKQRKLS	12
LRRKARKQR	12
LRRILPHAI	12
LRRHSRMVT	12
LRQKLGRNI	12
LRKWGKKAR	12
LRIYPRRRK	12
LRFSTRMMR	12
LRFLGSRRR	12
LQTRQRMRR	12
LQRRRKARR	12
LQLRHRRHY	12
LNTLATRRR	12
LLRRLTHSK	12
LLRKKRIKT	12
LKVRYRHRV	12
LKRRTERRA	12
LKRRMRQVA	12
LKRNVRRKY	12
LKKQMRRRL	12
LIRRERFRY	12
LGRTVGRKR	12
LGRQIRRRR	12
LASSMTVTA	12
IVTGSRRRK	12
IVSKSKKRR	12
ITSTEPLEE	12
ISRKWHRRV	12
IRRTVKKRL	12
IRRMTTSRV	12
IRLPATRRR	12
IRKLCRTRK	12
IRGKMRKRV	12
IRAQKSNLL	12
IRALAKRMV	12
IQRKITMRR	12
IQGLAAAPL	12
ILRQVRATR	12
ILRHSLRFR	12
IKRMIKYKY	12
IKQREKMKR	12
IHRLASLRL	12
IGAGAPAVA	12
FVVTQNSCA	12
FVSAFSAPA	12
FVGLSRRGF	12
FVAKRKFRK	12
FVAALPAAN	12
FTVASTVAG	12
FSISGRARF	12
FSAMAALHM	12
FRTFVRRRQ	12
FRSVVKRAG	12
FRSLCRHRK	12
FRRHRTGRL	12
FRRFLKYRV	12
FRRALNALR	12
FRQRLVRRL	12
FRLRIRHRR	12
FRLLSVSPA	12
FRLASSGRA	12
FRKNKRRRR	12
FRHLGRIRA	12
FRFLESLQL	12
FRASARHLK	12
FRALSSPSL	12
FRAAASLQL	12
FQRMAARRV	12
FMHAATRRA	12
FMALKTHHY	12
FLGALGARV	12
FLALRSLKR	12
FIRRSPRRL	12
FHLAPSQTL	12
FFSLTPRRV	12
FFSISGRAR	12
FFRLRSLRL	12
FEQAAALPV	12
FCLAVARRL	12
CSTMSSTLS	12
CAGMAAVTA	12
AVQSLQEEM	12
ATTTAFVHA	12
ATSAAHCVA	12
ATHASSVAA	12
ASSSAACAT	12
ARRRGRALR	12
ANSSAAFVA	12
AKRRELRRR	12
AISSATVFA	12
AISATSALA	12
AATTAAVVP	12
YKAALPWRI	11
VTYTAPTIG	11
VRRTIKRVR	11
VRRFTRRRH	11
VRLSTASPI	11
TTPAAPSAA	11
TAIPLNSVA	11
LYRHRRGRK	11
LYLARSLRV	11
LVRLTRSLL	11
LVLDEADRL	11
LVKLKKRHV	11
LTRTAALRR	11
LSSLRRRRK	11
LRSLQKIRY	11
LRRMTRSQL	11
LRRMAVRHL	11
LRRLRTPRR	11
LRNLKTLRR	11
LRCAATRRK	11
LMRSAVRRV	11
LMRAGRVRR	11
LLSMAKARR	11
LLAMRSQRV	11
IVRMRNNKL	11
IRSWIARKS	11
IRRVRGRRK	11
IRIVQKKRY	11
IRALHSNRV	11
IQILSRRTK	11
ILRHLGYRL	11
FVRLLPSRV	11
FVLSSRHRR	11
FVKHASRRR	11
FVAALSALT	11
FTSVSPSSA	11
FTMLQSNYV	11
FTASAVRRL	11
FSVSAAVRL	11
FSLLPSLQV	11
FRVDTPNRV	11
FRTAPSIRR	11
FRRRRVHKW	11
FRRQLRHAA	11
FRRLIAPHL	11
FRRALAAAF	11
FRRAFASRI	11
FRMRSLARL	11
FRMQIARRL	11
FRMLQRRLR	11
FRMLPNAAR	11
FRLSPAALI	11
FRLSLAAAL	11
FRKHKARRR	11
FRISVARRR	11
FRAVSKLKK	11
FRASRPVPL	11
FQRRARERL	11
FQRATAARF	11
FQGDDARVL	11
FNSMMKRRR	11
FNMINARKI	11
FMLRAFRKL	11
FLVSRRHRL	11
FLSSSSASA	11
FLSRKRLHV	11
FLSALSSRL	11
FLRSHSMRL	11
FLRQISHRI	11
FLRLQAVPV	11
FLKATRRGK	11
FLAMQASRL	11
FKRFPARRH	11
FKFLQALKA	11
FITMNPGYA	11
FITASAVAS	11
FIRLSSSAV	11
FIMLSTPLK	11
FHVLKSFSL	11
FHRFASRTV	11
FGLVKPRRV	11
FGARGRRRV	11
FFSLTSTPV	11
FFALQAERL	11
FEGAEAAGF	11
FARLARVRS	11
WNLLKSRKI	10
VVWYRTRRV	10
VSTAAAMQA	10
VSGGTLSPS	10
VSGAAPVVG	10
VRVMKTRRR	10
VRRVGRRRK	10
VRRNATLRI	10
VRLYERKRI	10
VRLRTPPRL	10
VRKFVKRRL	10
VQRRLMKRK	10
VQQRVRHLR	10
VQASVRKRK	10
VMTTTLALA	10
VMRQSKKMR	10
VMNGAVVSA	10
VMLREKHRP	10
VLTFASASA	10
VLRASRHRL	10
VLKKARAKR	10
VLKGARRRL	10
VLARERRRV	10
VKRQLRIRT	10
VKMWASQRL	10
VIRTASAAS	10
VIRRTLHRA	10
VHRLQTLRR	10
VGRLVRHRW	10
VGGAAPVTA	10
VFSSAAVSA	10
VFSMSRRRK	10
VASAPAVSA	10
VARRTRKLR	10
VARLKRRHM	10
VALLKAKYR	10
TVGASGTSA	10
TVGAAAFLS	10
TTVMGSAIV	10
TTMTAPSFA	10
TTETAAILA	10
TSTALALSA	10
TSTAASILA	10
TSTAAGSVS	10
TSISAVAQA	10
TRTHIKRRR	10
TLKSAAVLA	10
TLIAAACSG	10
TLGAASAVS	10
TLASASAVS	10
TISSSLTMA	10
TGSGSAFVA	10
TFSATPSAS	10
TASTLASSA	10
TASHAAVGA	10
SVTSPSVLA	10
SVTAADVLA	10
SVGLASVAS	10
SVAAAHAVA	10
STSTSPMVA	10
STSASSAVA	10
STPATAVAV	10
STASTALFA	10
STAAPSVVA	10
STAAGLTAA	10
SSPATAFAA	10
SRRWLRKQR	10
SMVQAAVAA	10
SMASSTVSV	10
SLYAAFVSA	10
SGSSAAVSA	10
SESFAAVAA	10
SATTLAAVA	10
SATATGFPA	10
SAGAPVAAV	10
QTVAAAAPA	10
PVTAAGVAA	10
NIASSAVRA	10
MVRHMRATR	10
MTGATSSAA	10
MRLKKSKRS	10
MIGAAATAA	10
MHKHKILHR	10
LYALGRKRL	10
LVTTAATQA	10
LTTRRRQRI	10
LTTAASVES	10
LTRMVLRRR	10
LTKYARIRK	10
LSTQRGRRM	10
LSRRGNKRA	10
LSAGTVVPA	10
LRVYGVRKR	10
LRVSMRPMR	10
LRRTGRHRT	10
LRRRNRIYV	10
LRRRNPRGV	10
LRRRKRTTA	10
LRRFLRKAL	10
LRQVVRNRK	10
LRNFSVRRR	10
LRLRSPHRK	10
LRLLSRRMC	10
LRLLKKRER	10
LRKRSRSRR	10
LRKRHVRSR	10
LRKKLRHLF	10
LRKEMRMKK	10
LRIAARRLL	10
LRGRISRRA	10
LRERARLKR	10
LRARLSRTR	10
LRAMSRSRS	10
LQRRVRRFN	10
LQRRQRRFF	10
LQRRLRHKK	10
LQRRASISR	10
LNTMARRQL	10
LNRRNSLHR	10
LNRLTRALL	10
LMRRIRAKT	10
LMRMTVRRG	10
LMLRARAQQ	10
LMKRTRHRP	10
LLSRRRLRV	10
LLRRSRRIL	10
LLRRAVKSP	10
LLRRARRGV	10
LLRFIRKKY	10
LLRALVRPL	10
LLARQRRRT	10
LKILARRIP	10
LIVVPRRRR	10
LISSPRFRR	10
LHLRRPRRA	10
LHIMKTRHK	10
LFRHKKFRK	10
LFPTKAYPL	10
LCRRARKRT	10
LASLASSMT	10
LARWRIMRR	10
LALRSRRAK	10
LAIKARHRT	10
IVRATLQRK	10
IVLDEADRM	10
ISKVIRRKR	10
ISAGAAPVA	10
IRRRTKRGA	10
IRRLSKRVL	10
IRLSQSNIL	10
IRLLGFRRY	10
IRALAALSR	10
IRAKARTRL	10
INTLARSRR	10
IMLRCFRRR	10
ILRLSGNRL	10
ILKRQRKNI	10
IHRLFRKFR	10
IGRYLKKGR	10
IARILRRKL	10
IAKRVKARR	10
FYVANAFKL	10
FYRSLATKL	10
FYHSAAVDI	10
FYALLALPI	10
FVSLSSSQA	10
FVSLQALRG	10
FVRMASPSA	10
FVRGAPRRL	10
FVQAASHHL	10
FVISLAPRA	10
FVILSSRKK	10
FVATFSARA	10
FTRSAARQL	10
FTRLARRGF	10
FTRHVARRW	10
FTHLRKAKR	10
FSLLTAPRL	10
FRVQPRRLL	10
FRVIRSIAG	10
FRVARPRHA	10
FRTRALRLL	10
FRTKRPRVR	10
FRSVAALHA	10
FRSMRAAHL	10
FRSAARLHL	10
FRRVHRLLK	10
FRRSRGAAL	10
FRRQHHRLK	10
FRRQARRLK	10
FRRILSQRL	10
FRRAVSGRR	10
FRLLRRPAS	10
FRLLASAKA	10
FRLLAKKIR	10
FRLALSSLL	10
FRLAAPFAL	10
FRILKPGLA	10
FRFSAMAKL	10
FRFMQRAQH	10
FRAVRVLRK	10
FRARMARRA	10
FRAMASAPS	10
FRALAARGF	10
FRAIGIRHL	10
FRAASPAAT	10
FNRVRPLQV	10
FMSLARTRL	10
FLVAQKGRK	10
FLSLPASRK	10
FLSLLSAPA	10
FLSIPTRRK	10
FLSFAPSPL	10
FLRRTPGRR	10
FLRARSAPV	10
FLLTKPARR	10
FLLSKGRKA	10
FLHAVSRHL	10
FLHAIAAPL	10
FLAIKAARG	10
FKTIQSALA	10
FKISLTNIV	10
FKILKVRRV	10
FKALTRAMM	10
FIRSGPRRL	10
FIRLRSPAL	10
FILNHALKV	10
FIKMLSWRL	10
FIAMTTAVA	10
FIALASAHA	10
FHSMPSLGV	10
FFSLSAPRL	10
FFSLRVSPL	10
FFLSPAARL	10
FFGLKPSPL	10
FATARRHRR	10
FASSSAVLA	10
FASMVAEAE	10
FASLLSPRV	10
FARLFSPRA	10
FALMEAAKS	10
FAFAGRRRR	10
AVSTASAQS	10
AVSSAPAAS	10
AVSGSASLA	10
ATTAVGSSA	10
ASTAGALMV	10
AQTTATAVA	10
AMGRARRRI	10
ALTATVSSA	10
AKRRVRHRE	10
AAVTAGVFS	10
YVHLSAAPL	9
YTVASGALT	9
YSAASPFLA	9
YRVRLRHAR	9
YRMASALSS	9
YRGLKSFRT	9
YRAMTTLRN	9
YRAARASFL	9
YKSMASWKV	9
YILDFFDEF	9
WMKKHFRKR	9
WHRLSRLKR	9
VTAYSSIAA	9
VTAYAAIHA	9
VTAVGSTLA	9
VSSVSSATA	9
VSPGTATAA	9
VRYKTARRR	9
VRVKGILRR	9
VRSVAKRRF	9
VRRVNARLR	9
VRLMKTMLR	9
VRHSAALRV	9
VMSFASRKR	9
VAGATSASA	9
TVLATPAAA	9
TVAMSATLS	9
TEPATGVAA	9
TAGASPCAA	9
STSSVFSSA	9
SQAASVAAA	9
SITASASLG	9
SCGTTEAVV	9
SAAAGTVSS	9
MVAAAAYPA	9
MRAMARLIR	9
MARDASRLR	9
LVSRIRRRF	9
LVRHIANRR	9
LVAAIRRRW	9
LTRVRSFRI	9
LRVATKHLK	9
LRRYFQRRL	9
LRRFQAKLR	9
LRQVSVRRI	9
LRPMFRRLR	9
LRMRGTLRM	9
LRLSQALKI	9
LRLLQARVR	9
LRLLPSRVV	9
LRFFTRRLA	9
LRAMIPALY	9
LRALRAWLR	9
LRAFSSARR	9
LQRMAMQRV	9
LQQRMRARR	9
LNVLARHRF	9
LMFRTRHRE	9
LLTMPVKRR	9
LLSLTKRRF	9
LLRLQRSLA	9
LLLRAVHRP	9
LLLATRKRT	9
LLKASRRRF	9
LLHFKSRRL	9
LLATTLRRF	9
LLAMKSQRM	9
LLAAASRRK	9
LKSMKRRVI	9
LKRLVRRGI	9
LKALTRRSF	9
LHYSAARRL	9
LHRLAPPKR	9
LHALKNLRR	9
LARMKARER	9
LALLKNHRL	9
LAIAAKRVK	9
IYYSYSNRL	9
IVRLRGKRV	9
IRVRAAKKR	9
IRRSVTRLL	9
ILTAAAVRA	9
ILASAPFAA	9
IIPSAAVVA	9
IIAGTSAAV	9
IFRMKPRRK	9
IFRIASRAL	9
IFGSAVAAA	9
FYYVQTMPV	9
FVSATAPLA	9
FVLSYSAPA	9
FVLSQAMGI	9
FVLAPSIPM	9
FVHSLAHRV	9
FVASLPPSA	9
FVASLARQI	9
FTRFGIRRV	9
FTMLKSFST	9
FTLAAAVKV	9
FTGGLAAAV	9
FTALSAALS	9
FSLARAAGI	9
FRYLARPLL	9
FRVATPRVA	9
FRTMHARKI	9
FRSLARKYL	9
FRSAFSNAI	9
FRRVAALPL	9
FRRQTSAKL	9
FRRLTKLRA	9
FRRLLSQCV	9
FRRLKTLSL	9
FRRFTSYSL	9
FRLSASTQM	9
FRLRSICRW	9
FRLRSGRRY	9
FRLQGARRG	9
FRLMSAAPA	9
FRLLMPPPN	9
FRLIRTMSL	9
FRLASADAL	9
FRKLKTNPL	9
FRHALAHFV	9
FRGQKKMRV	9
FRFAVAPKG	9
FRARAAPRR	9
FRANLAASI	9
FQTLKALRL	9
FQSRSKHMR	9
FQSAVAIRV	9
FQRKKARRL	9
FNVLTAHRV	9
FNRMGRRTF	9
FMVARGLRA	9
FMSLLTRRA	9
FMPAKKRRI	9
FMKHARRAK	9
FMISHRKIR	9
FMIRGRRNF	9
FMAASRKVR	9
FLVRHPRHI	9
FLVMPRHMR	9
FLSMSPAIS	9
FLSMLNPLN	9
FLSAKAAQM	9
FLRNLAALR	9
FLQLAAPSL	9
FLQALASQI	9
FLPLSAARI	9
FLLSAVRRT	9
FLILKNPFS	9
FLGAARRRA	9
FLALPTFHV	9
FKSAPAAYV	9
FKRVSTVQV	9
FKRAPSRLI	9
FKLLPSMLY	9
FKGLSSLAI	9
FKGLSALKA	9
FKALRPFVL	9
FKALFSPQA	9
FIVSLSAPI	9
FITLAAAQA	9
FISSLAAVS	9
FISMSTLPS	9
FILKTSRRT	9
FHRAAAMHI	9
FHLVKSRHR	9
FHKMMKRFR	9
FHALCSSRV	9
FHAFLSAPI	9
FFIIKSNRM	9
FELTTASPL	9
FEALLSPEA	9
FATLAARRL	9
FASLFRRRK	9
FASAKKRLR	9
FARRMRPRF	9
FAPLAAFKV	9
FAPGAPQAV	9
FAHALARHL	9
FAFVRARRF	9
DSAVTIAEE	9
DAFLVVMAE	9
AMSTQADEE	9
YVSLKPLAA	8
YVMVRSLKA	8
YVLLRPPKK	8
YVDFFEDRH	8
YVALLSSSG	8
YTVLARRRG	8
YTPSATAAC	8
YRYVSALEV	8
YRYSTSNKM	8
YRVSAAFPL	8
YRTLSKLRR	8
YRRRVVHRI	8
YRLSTAVPR	8
YRLQHARRR	8
YRFQAGVRR	8
YRFAESRYF	8
YMALQGMRL	8
YLSSQAIKL	8
YLSLPLKKR	8
YLRRTIRLY	8
YLAMESPVA	8
YKFAKPLKI	8
YIKNLSPLV	8
YAFSRGVPL	8
WVVAGRKRK	8
WRVRSRRYK	8
WRRFSRRAG	8
WRMLRPAVV	8
WRMFAKHRR	8
WRLTVVRRR	8
WRKVSILRR	8
WRIRTGKRY	8
WRIQSRRRL	8
WRFSAVRPV	8
WQTYGKRRK	8
WMVSVAKRL	8
WMTLAARRF	8
WLLRTVKRV	8
WLLKSKRRR	8
WLAAYAEAL	8
WILRARRQV	8
WIAWFRDAL	8
WHIQISRRR	8
VWRRHMVRP	8
VVVASPVTA	8
VVSASAVVT	8
VVNFATAAA	8
VVLDEADRM	8
VTTTPHAAA	8
VTRFTKRRK	8
VTGAAALAS	8
VTFAAGMAA	8
VTAMAAMRR	8
VSTAASIQA	8
VSTAAAIQA	8
VSSLTKHRI	8
VSSASLASA	8
VSRVAALKR	8
VRYQASSRR	8
VRVLSSRKR	8
VRVLLSRRY	8
VRSLKKLRR	8
VRRWICQRR	8
VRRRLRHRG	8
VRRLTPYVR	8
VRRCARYRV	8
VRLFSRKRV	8
VRFQAQRNR	8
VQRRPHRRL	8
VQRLTRVAR	8
VNRRHRRNR	8
VMSASGAST	8
VMRKKRKRR	8
VMRESRRRL	8
VMLRKRFHA	8
VLTMTSAVC	8
VLRRTGRRI	8
VLRRLRKII	8
VLRRERRQW	8
VLIRRRHLN	8
VLFSVSRRI	8
VLESAAASA	8
VKKAASRRK	8
VISSARRRF	8
VISFAAAEA	8
VIAVEPEEE	8
VIALAGRRL	8
VHRSGRRRV	8
VGASAKRRR	8
VFSVYEEEF	8
VFSATACVA	8
VFASSSAAA	8
VCRRMRHQA	8
VASQKRRRK	8
VARRVSRLL	8
VARLKSHRY	8
VAALRALRL	8
VAAAATSGA	8
TVTNASVAS	8
TVSMGSVQA	8
TVSAVSVEA	8
TVSAAGTMV	8
TVASAAWMA	8
TTKAAALVA	8
TTGMAGVTD	8
TSMASPIVA	8
TSLATTLVA	8
TSAGKTVVA	8
TSAATSAQA	8
TSAAALTGA	8
TLSAAGVAP	8
TLASAGVAV	8
TLAAASVSS	8
TISASSIVV	8
TGTARTAVA	8
TGGTAVSSA	8
TCATSAVRA	8
TCASATMPA	8
TAYGAGVSA	8
TAVSPAVSS	8
TAVSAALAA	8
TASVSSTVA	8
SVSAASSTV	8
SVPVASILS	8
SVPSSACVA	8
SVASTATKA	8
SVAQTAVLG	8
STTESAVIC	8
STTCSSVTC	8
STTACSVLA	8
STTAAPVSC	8
STSVSTVLS	8
STPSAAVAA	8
STLSTTTAA	8
STITAFALS	8
STGTSALLT	8
STGFAAYSA	8
STGAALSFA	8
SSTTTSIAS	8
SSTSACIAA	8
SSSTGAVLT	8
SSGSIASAA	8
SRRRASHRR	8
SQAAAISAA	8
SNGATISAA	8
SMTAAAGSA	8
SLTSAACAS	8
SLTGSAASA	8
SLTAASLSA	8
SLSTSPAVA	8
SLSSTAAAG	8
SLGAAEVSA	8
SLASTASAA	8
SISSAGVAA	8
SIGSAAALQ	8
SIAVAAISC	8
SHGATVALA	8
SGVATFAIA	8
SGTTSSVTS	8
SGATTSVVA	8
SASSTYIAA	8
SASMSAVEA	8
SAIAAQVSP	8
SAGSAGVSA	8
RVRLQLFAS	8
RLRQEKHRR	8
QTTPLFAAG	8
QILYYLDEF	8
PASASPPGA	8
NIGSAAASC	8
MVRQSRKLR	8
MVLRARKRQ	8
MVGARAAVA	8
MTGLSTAAA	8
MSTASATSS	8
MRVWRDRRR	8
MRTRVIARR	8
MRSVSSKRR	8
MRRRKLRKI	8
MRRHRNQRI	8
MRLMSRKMM	8
MNRMTPRHL	8
MMRLAVHKL	8
MIANMAASV	8
MALAAVISA	8
LYVNKATRI	8
LWTKARLRK	8
LVYSRSNRV	8
LVVRPQHRL	8
LVTMRRRRR	8
LVTLSPAAA	8
LVTLRRKKM	8
LVKRAKRKV	8
LVASSSMSA	8
LVANPSLPV	8
LVALSPTRL	8
LVAFGKRRL	8
LVADERYVI	8
LTRRVNQRV	8
LTRRLPRLF	8
LTPATAAMV	8
LTARARRLC	8
LSVLKPYRR	8
LSRRGRKRK	8
LSRMHRNHI	8
LSRLPFRRR	8
LSPAAAVLA	8
LSIKPVKRR	8
LSGRGRKRK	8
LSARMRLRF	8
LSALSRMRR	8
LRVSSRLRR	8
LRVSRSAIL	8
LRVNPSIRI	8
LRVNPRLRL	8
LRVLNRPRR	8
LRVLKIHRI	8
LRTVSRLPV	8
LRTQHSKRF	8
LRSLVRKRF	8
LRSLTMHRM	8
LRSLSRKAR	8
LRSLKRVAY	8
LRRYAAPIR	8
LRRVQRRLM	8
LRRVGRFFR	8
LRRSLRHRQ	8
LRRSDARRR	8
LRRRVRVST	8
LRRRQREKR	8
LRRRLRQMR	8
LRRRETKKL	8
LRRRCFKIM	8
LRRQCMRRW	8
LRRMRRKYK	8
LRRLQAHRR	8
LRRLLARTK	8
LRRLHLAYR	8
LRRFIEHRR	8
LRRCLSHKR	8
LRRCGRRVR	8
LRRACSKRL	8
LRQFAPLRR	8
LRMSPAKRR	8
LRMQSARLR	8
LRLRGVPRM	8
LRLLPVIHR	8
LRLLPLMRR	8
LRKVARVRL	8
LRKTCRKRV	8
LRKRGRQRH	8
LRKLRLRHA	8
LRKIPSSRR	8
LRIMGRVKI	8
LRILSSRHY	8
LRILARHLS	8
LRHVRRIKK	8
LRHQSFHRR	8
LRGRTRRKV	8
LRFLKKKVV	8
LRASASRRL	8
LRARRKRRT	8
LRAMRRVLR	8
LRALLLGRR	8
LRALARIMR	8
LQTSQRRRR	8
LQTRASRLL	8
LQRVAALRR	8
LQRRHVHRM	8
LQRRALERR	8
LQRNLRRIF	8
LQRKSRRRV	8
LQRASVHRL	8
LQLVGLRRR	8
LQKFVRKRL	8
LQIHERKRV	8
LQARARERK	8
LQAITKRRY	8
LNIYNARKR	8
LNFWLRRHL	8
LNAFSARKL	8
LMYRAKQRG	8
LMRWHQRMA	8
LMRLIRTRL	8
LMRKVNHKH	8
LMRCVRRRK	8
LMLRGRVTR	8
LMLQGKRRR	8
LMLQARRGR	8
LMKRNTRRT	8
LMGVAVRGR	8
LMARAPHSR	8
LLVTSAVIA	8
LLVNMAARV	8
LLVNASRRL	8
LLVKRFHRL	8
LLVCHRRRP	8
LLSTTLRKR	8
LLRVQPLKL	8
LLRVLASPL	8
LLRRSSRFA	8
LLRRMLHRI	8
LLRRAVRCM	8
LLRRARRQF	8
LLMKKKIRY	8
LLKQAVARR	8
LKVMRTRLR	8
LKTRKNLRR	8
LKTLKRRIL	8
LKSLARMKL	8
LKRYKAVRR	8
LKRVVARRL	8
LKRSARARR	8
LKRQASRVK	8
LKMRTILRR	8
LKLRSVLRR	8
LKLARSAPV	8
LKIRKKHVK	8
LKILSKHKI	8
LKALASIRL	8
LIRRLIRSV	8
LIRHRIHRV	8
LIRHDPRRV	8
LIALVTKKR	8
LHRLRRQHV	8
LHRKRRKLL	8
LHKMASRKL	8
LHFRHKRRL	8
LHALGGRRR	8
LEALKALHV	8
LASLRSAHL	8
LASLKKRRR	8
LARSKYRHR	8
LARLATRRM	8
LARLAAIRR	8
LALWLRRHR	8
LALQASHKK	8
LAKRTRIKK	8
LAKAKRHRR	8
LAIMSRRLS	8
LAASASVSA	8
LAALRSPAL	8
LAAGSLTIA	8
IYRLRKHRR	8
IYRGSRLRR	8
IVSQMKKRV	8
IVRRGRDRR	8
IVLLSRRGE	8
ITRRLGKRR	8
ITRKVRRAN	8
ITAIQSFHL	8
ISVNNLLAV	8
ISSAAPASS	8
ISRNTRKRA	8
ISRKTHQRV	8
ISKRKRRKS	8
IRVSFRHVK	8
IRTLVRRGW	8
IRSQVARRV	8
IRSFAPLKV	8
IRRYGRRLH	8
IRRWMRLHL	8
IRRWKMWRL	8
IRRRRSARL	8
IRRRLVQLY	8
IRRRLRQGV	8
IRRMHMLYR	8
IRRLSKALL	8
IRRLAKFHF	8
IRLYPRHKR	8
IRLILRHRF	8
IRGMVPRKY	8
IRFQTSVRK	8
IRAHAARQR	8
IQRRYLHRI	8
IQKRKSKRK	8
ILSVASVAA	8
ILSSAAVPG	8
ILSMTAVTV	8
ILRSEALPL	8
ILRRIRRKQ	8
ILRNNRLKR	8
ILRLARKRR	8
ILRFATNRA	8
ILILRKHRV	8
ILAIQSNRL	8
IKVVAKRKN	8
IKVKCRRRV	8
IKRFSKRKG	8
IKRARSMPV	8
IKKVKSLRR	8
IKKLVPRVR	8
IIRSQSRTI	8
IFRRSIRRS	8
IFGASAIAA	8
ICRVAKRRF	8
IASRARKLL	8
IARRSRRAV	8
IARKSRHRS	8
HVWAAAINA	8
HLLNFIDEM	8
GVKALRSAV	8
FYTAKALNM	8
FYRLQTIHR	8
FYRLERRCV	8
FYFLSSDEL	8
FYASPALAL	8
FWTRRRHRQ	8
FVTSRALKA	8
FVSTMAPKI	8
FVSSSSHRR	8
FVSRLRRTN	8
FVSAQPILA	8
FVSAFSMPA	8
FVRMMRALM	8
FVMLASPSA	8
FVLSTASRH	8
FVLKRGRLA	8
FVKTLSALL	8
FVFSAKRRI	8
FVFRAMRRV	8
FVFMPNLTI	8
FVFARAKPV	8
FVAVPRHPL	8
FVASNSNSI	8
FVAQTPFRS	8
FVALRGPRV	8
FVAAVAEQL	8
FVAAQGFLV	8
FTVSKPRRW	8
FTSFPSLRI	8
FTRTTIAKR	8
FTRRSRGRY	8
FTMLEKRRR	8
FTGSLVAAA	8
FTALLSLPS	8
FSVVAAAHA	8
FSTAAAVSS	8
FSSAVSSLA	8
FSRTLARFV	8
FSMVAANPS	8
FSMAAHARR	8
FSLSAAVPL	8
FSLIRSSRL	8
FSLGAAWKV	8
FSAGLAAPA	8
FRYAVATVA	8
FRWMQAFAA	8
FRVSSSGHL	8
FRVSRGIYV	8
FRVSLSPSI	8
FRVLSVRRL	8
FRVLPARVH	8
FRVLLSPSN	8
FRVIKPRQG	8
FRTCSRMIR	8
FRSLSALML	8
FRSLMMRRI	8
FRSGSRRRV	8
FRRQLSRRQ	8
FRRQARRST	8
FRRNLRITR	8
FRRLTTSAT	8
FRRLQSLLA	8
FRRLKKRER	8
FRRKVFRAM	8
FRRKRLVKR	8
FRRCARHRA	8
FRRAVAAVL	8
FRRAISSLA	8
FRPVGSMRV	8
FRMVPRKRF	8
FRMRIRRPR	8
FRMNVTPSD	8
FRMHRTVRL	8
FRLSTPHRS	8
FRLSSPSVV	8
FRLSRPLTL	8
FRLSLASPN	8
FRLSLAFRA	8
FRLSKGTRV	8
FRLSASSLL	8
FRLMRRIVV	8
FRLMLKHRC	8
FRLLQGVSA	8
FRLLPTSPL	8
FRLLPSSLS	8
FRLLAPPRT	8
FRLIAGRTA	8
FRLARVFLR	8
FRLALKRRG	8
FRKAAHLRR	8
FRIQSRSRL	8
FRHMERRLK	8
FRFWTRRNF	8
FRFVRSKLI	8
FRFVPSLEA	8
FRFMAKRET	8
FRFLNVSPS	8
FRFHSVVRR	8
FRCMRSIRR	8
FRAVAPALA	8
FRATALHRL	8
FRASTIYRV	8
FRALSALLR	8
FRAAVPSGA	8
FRAAAAMEL	8
FQRRSRHIR	8
FQKVKNPYL	8
FQGFAAAPL	8
FNRLAGRRY	8
FNLKAFHRR	8
FNLISSQPI	8
FNLDSSTCF	8
FMSMGTERA	8
FMKRTRARA	8
FMISRALRR	8
FMILKNPPL	8
FLVQGVKRR	8
FLSMKPLSS	8
FLSLRIARL	8
FLSLIPAPL	8
FLSLIASRL	8
FLSILSQTA	8
FLRSCLRRI	8
FLRQARPHH	8
FLRGRRIPF	8
FLRFATKHI	8
FLQLNALRA	8
FLPLTSAPS	8
FLLRATHHA	8
FLLKTRRRK	8
FLLKKRMRE	8
FLLKAKRRL	8
FLLHTPARR	8
FLKARGFNV	8
FLISSPAPL	8
FLFRDRRPK	8
FLAYFADCL	8
FLAVISPRS	8
FLASSRLRL	8
FLASLAHPA	8
FLALSSIPR	8
FLALEPVRS	8
FLAIISPSN	8
FLAAPSRRK	8
FKYMGAIPL	8
FKVVKALAL	8
FKSRPLRRR	8
FKSMKPASA	8
FKRLNRQRL	8
FKRLNARIV	8
FKRLGIRLR	8
FKPRVRHRL	8
FKLVHSLSL	8
FKLLSVAQS	8
FKLARVNAV	8
FKKVEAPGL	8
FKGLRTLRV	8
FKAVKTYLV	8
FKARVRNRR	8
FKALYAAYA	8
FKAIKSLLS	8
FKAGQAFFL	8
FKAAPPFSV	8
FIYDFLDLF	8
FISVKGPEL	8
FISLKTSLG	8
FIRMPKMHR	8
FIMMSTPSA	8
FIKSASLPV	8
FIAMTTEAA	8
FHSVAARPL	8
FHSALAFRI	8
FHRMLSPVI	8
FHRMHHRRL	8
FHLISAKAV	8
FHKLAPYRL	8
FGRVRAVRI	8
FFSVAPPPL	8
FFSLLSEPL	8
FFSALAASA	8
FFSAKSGKL	8
FFRSIPRTI	8
FFNLRSLQV	8
FFMGAVRRL	8
FFLHFVDEF	8
FFLGARRRQ	8
FFFLSNDEL	8
FERIRPRRL	8
FASVRPRGR	8
FASMRSAAS	8
FASLSSLGV	8
FASLPSLQA	8
FASLLAPAS	8
FASFAPARR	8
FASALPAHL	8
FAPLASALS	8
FAMLFTPSN	8
FAMLAPRPV	8
FALAQRHRK	8
FAFMTTPRR	8
FAALPSALV	8
FAAALNPYV	8
FAAAGAFHL	8
EVLTVADEE	8
ETASTAVAA	8
ELAIEADEE	8
CVTASSVLA	8
CSTVAATLA	8
CMPAASTVA	8
CIVSSRLMA	8
AVATPGVSA	8
AVAASGMLA	8
ATVTSAVHA	8
ATSLAAVCS	8
ATSASLVQP	8
ATPSTAVTC	8
ATLATLVGA	8
ATGAAVTPA	8
ATGAAFIAA	8
ATASLSVLA	8
ASYAASSQA	8
ASYAAAVVA	8
ASTTSGTSA	8
ASRRNRHKR	8
ASGTAATVA	8
ARRHTQKRK	8
ARRHARPKR	8
APTTAGVSA	8
AMTTAFIAV	8
ALVMARRRR	8
ALSATAASP	8
ALGSSAAMS	8
AKRMLRQRL	8
AKKIVRRRK	8
AIFAAAVQA	8
AIAATALLA	8
AFGTTAASA	8
AFAAATVLA	8
YYVSAAVPL	7
YYRVIANPM	7
YVVFFEDDF	7
YVSMLPAYR	7
YVRSAGAVA	7
YVANAAAAI	7
YVALRSLRR	7
YVAALGAYR	7
YTTAAALHS	7
YSSLQSFIA	7
YRVVAPPRL	7
YRSALAVQA	7
YRRYCSARL	7
YRLSVSVPL	7
YRLLRPHAL	7
YQMVAAIPL	7
YMRIAKRYM	7
YMKFKSRLL	7
YLRSLIHRV	7
YLATLAAPL	7
YLALTNPLF	7
YLAILNPAN	7
YKSMVSLRK	7
YKQAKALRV	7
YKKHASRRR	7
YKISASPFL	7
YIVMENMRH	7
YIAALAATV	7
YFMSLGMPI	7
YAAALAPSN	7
WYRAASKKL	7
WRSKAKHRA	7
WRSASRRHL	7
WRRVIMRNR	7
WRRMQSLRK	7
WRRAAARPR	7
WRLKKTRRP	7
WRLISKRLV	7
WRITSARRR	7
WRARATLRR	7
WMRLSKRKR	7
WMIRTKSKK	7
WLWDILDEF	7
WHRLSRRRC	7
VYVHPRRRY	7
VVWYATRRV	7
VVWLVDDEE	7
VVLTPRRRM	7
VVLSPRRRT	7
VVHSVGPRL	7
VVGMSAAAS	7
VVGAAAVTC	7
VVALASAAC	7
VTSLASVVA	7
VTLATATVG	7
VTAARSAAS	7
VSMLPRRRI	7
VSLAAFAVA	7
VRRLGATRV	7
VRRAVSRLR	7
VRMIATRAY	7
VRLLVPQRK	7
VQRLSPFLR	7
VMAASAVAG	7
VLVSDATIA	7
VLVRERRRN	7
VLSLAPAAA	7
VLRMTNILR	7
VLIRQRHIR	7
VLGSASSLA	7
VKSFAVRRV	7
VKGLPRLRF	7
VKALRSAVR	7
VDGGATAAP	7
VALMQGRRL	7
TVSTVASTA	7
TTFGTAASA	7
TMGTALHAA	7
TLHAAAVIA	7
TASTVSTIA	7
TASAAGVSA	7
SVSASFAAP	7
SVLSSTSLA	7
STTTAVSTP	7
STPGVFAAA	7
STAATPFAA	7
SSVASFASV	7
SIVAAPSLA	7
SISHAGAAA	7
RLLKAIHRK	7
QVYGFYDEC	7
NTGATVSLA	7
NTGAAAASV	7
NMGASASVA	7
MYTSAAALV	7
MVVSIAARV	7
MRRWPATRL	7
MRIAMARAI	7
MNTAAGAMV	7
MKRSSRLLR	7
LYLRNIRRV	7
LYHAVAFPM	7
LYCRHTHRL	7
LWRRPRRRK	7
LVYYRARPL	7
LVYRERHKK	7
LVVKPRLRK	7
LVVDPAKRI	7
LVVAGRHRY	7
LVSDATIAT	7
LVRNPNLRI	7
LVRMSVRPV	7
LVMARGHRI	7
LVAYATAAC	7
LVATSSAAA	7
LTSFKRRRM	7
LTRMGKHLV	7
LTQRTIRRL	7
LSAARTAAA	7
LSAAAPASA	7
LRVRGTRRK	7
LRTLVRHGW	7
LRTLARARN	7
LRTFARQRR	7
LRTALRHLK	7
LRSVAVLRL	7
LRSRLKRRK	7
LRSLLRAMR	7
LRSAVRAAV	7
LRRQLSTRI	7
LRRMAISRF	7
LRRLVAFLK	7
LRRLMLHRA	7
LRRLLPRVA	7
LRRAVKLLR	7
LRRAHPSRL	7
LRRAGKIRR	7
LRQLKKKRV	7
LRLSVSSKL	7
LRLSVKGIR	7
LRLSQAAAL	7
LRLLHAQKR	7
LRLAKPVAV	7
LRIYTKALA	7
LRFVSGRSR	7
LRAVRSVRV	7
LRATAARRV	7
LRALKAYLL	7
LRAKAFHRL	7
LQRLRKYRV	7
LQRLAALRA	7
LQKIVRMKR	7
LQALVRHRR	7
LMYQKRSRM	7
LMSMKRLGV	7
LMRRLVALT	7
LMLRNSRRW	7
LMKNVPRLV	7
LLVNRSRRV	7
LLRMMKQAR	7
LLNLKRRHT	7
LLKKSGRRF	7
LLKATRHMH	7
LLGMLRALR	7
LLGATAALA	7
LLFAKRIRL	7
LLAMLPAPA	7
LLAMARSRR	7
LLAFSPARL	7
LLAETKRRK	7
LKVRGIVRI	7
LKSLSKFRK	7
LKSLFRKRM	7
LKSIHKLRV	7
LKRLVKYMR	7
LKRLKKMAV	7
LKRISKKRY	7
LKPLRKRRF	7
LKLLRPKRR	7
LKHLTRVVR	7
LKAVERRRR	7
LIYAFDEDL	7
LISFLRRHI	7
LISAGATLA	7
LIAAAAHRF	7
LHSLQSVRR	7
LHRLSSHPR	7
LHMLSSAPL	7
LHIRPSRRI	7
LHINPVRRV	7
LHHLARRRV	7
LGRIARRHR	7
LCFIRSFPL	7
LARYRANRL	7
LARRSLRRF	7
LARRALKRY	7
LARMSPALR	7
LARAARRGV	7
LALLSIRRK	7
LALLPSRKA	7
LALASRQRR	7
LAKMRRMRL	7
LAFASRRLA	7
LAAIEKRKK	7
KTSGAAVAA	7
IVSMALASA	7
IVMASSTPS	7
IVLRALHRL	7
IVLKRSMRV	7
IVGRPRRRF	7
IVATVSRRL	7
ISRFPSRRL	7
IRYFAGRKK	7
IRSLKAYYS	7
IRSFPLLRR	7
IRRLRAAKY	7
IRLLKRGLR	7
IRIASRGLR	7
IRGRRPFRK	7
IRALRGLAI	7
IRALPAIAR	7
IRAKMKIRR	7
IQRALPRLI	7
INSAVPTAA	7
IMRRIKKRQ	7
ILTYKRKHI	7
ILSRYRARY	7
ILSLRTLRA	7
ILSFKRYRA	7
ILRYRGYPI	7
ILRLQTTPL	7
ILRHLYRSR	7
ILRALRGRM	7
ILRAKKARK	7
ILLKTRRGR	7
ILKTPAVRI	7
IKPVKSIHV	7
IKLLQSRVM	7
IKFRRIMRV	7
IKARVPGRR	7
IIYTTAEPL	7
IIVDRTPRL	7
IARLLSRRL	7
IALHSRRIR	7
FYYLSTSRP	7
FYSLAAVPT	7
FYRRAKVKK	7
FYMTSAENL	7
FYMAKGSQV	7
FYLRGSRRF	7
FYLAKMRRM	7
FYIVRPTPL	7
FYGSSALPL	7
FYALEVARA	7
FVTSSSSSA	7
FVSLSGASS	7
FVSLPPRRA	7
FVSASNARA	7
FVSALPSLV	7
FVRLFAARM	7
FVRKTKKGY	7
FVRAKNPRV	7
FVQALPKYL	7
FVPTRRFRR	7
FVPSAANLV	7
FVMTRTPVL	7
FVLTHVHKL	7
FVLDAANKA	7
FVLAAACSA	7
FVINPSRCV	7
FVGLSTALA	7
FVFSVDDEV	7
FVASRAWAA	7
FVANSAATL	7
FVALTNPYN	7
FVALSSSRS	7
FVALRSVSG	7
FVAATAEEV	7
FVAALTHRG	7
FVAAEGIRR	7
FTSMKVAQS	7
FTSLPNALS	7
FTSAFGAVA	7
FTRSLPSKL	7
FTRAKALKR	7
FTMSTALKR	7
FTLAKAQKL	7
FTASSATYV	7
FTALSKRRH	7
FTAILPPPA	7
FSVLTALPL	7
FSMSKARLA	7
FSLSRAFDL	7
FSLLTSERA	7
FSLAASRPL	7
FSIAEAMKL	7
FSFVSSLPT	7
FSAMMVRRL	7
FSAFPSRRR	7
FSAAPAFSK	7
FRVNCAPQL	7
FRVLSSASR	7
FRVFKSTKF	7
FRTAASLPL	7
FRSVSLRRV	7
FRSMARMYT	7
FRSLSPLAS	7
FRSLIPSYI	7
FRSLAKLRS	7
FRSLAAHSA	7
FRSANIFAA	7
FRRRSLVRV	7
FRRRKRKKT	7
FRRRAHLHQ	7
FRRQRIPRS	7
FRRQHPVRR	7
FRRMRGVPG	7
FRRMHIRRS	7
FRRLTKLIL	7
FRRLPQKRS	7
FRRLPASLA	7
FRRIVTNLL	7
FRRGESFAV	7
FRRFEAHLL	7
FRRCMRLYR	7
FRRAFPFGL	7
FRRAARRYV	7
FRRAAAHLA	7
FRQVQPRRV	7
FRQVASRLA	7
FRPARSVFL	7
FRPALALRY	7
FRMLRAIER	7
FRMLQTFQA	7
FRLVPSLVL	7
FRLTLAPAI	7
FRLSTNYLA	7
FRLSSANVF	7
FRLSGKTRV	7
FRLSAALPW	7
FRLMNRVLR	7
FRLLRKAVA	7
FRLLRGFKA	7
FRLLPSLTP	7
FRLHASHRQ	7
FRLASPAPS	7
FRLALKAKL	7
FRLAGTIRH	7
FRLAAAGAL	7
FRKLKIRHK	7
FRKKSVRGR	7
FRISCSLKR	7
FRHLPSLAR	7
FRGVRKARR	7
FRGAGHFRR	7
FRFVKNVKS	7
FRFFQSADL	7
FRFAPRNRV	7
FRAMVGRIR	7
FRAIVSPQA	7
FRAFQVMPI	7
FQRSKALRV	7
FQRRLRRAY	7
FQRLRNYVV	7
FQRLHKLKK	7
[truncated: 27,247 more rows]

## Sheet: Core Allele Frequency
Core	MHC Allele	<Frequency>
CVTGTNVLA	HLA-DQA10201-DQB10301	80
LRRVATLSM	DRB4_0103	59
CHYMSRLGF	DRB1_0801	49
VAMAKAFFK	DRB5_0101	48
DAWANPVAE	HLA-DQA10401-DQB10402	42
VRAGLAMSA	HLA-DQA10501-DQB10301	41
VERRLSNRW	DRB1_1301	37
FHSVTVAVD	HLA-DQA10401-DQB10402	36
SVTVAVDME	HLA-DQA10201-DQB10202	35
IVEMKRRRY	DRB4_0103	30
FVFSRRRYV	DRB1_1301	30
FFVFSRRRY	DRB4_0103	30
FFVFSRRRY	DRB1_0801	30
VRRILRSRC	DRB4_0103	28
LFGAASSAS	HLA-DQA10201-DQB10301	27
MKVTLRRVA	DRB1_0801	26
VVRRSCHYM	DRB1_1301	24
LKLAAPVAR	DRB5_0101	24
FVLVPLKLA	DRB1_0101	24
FKFVLVPLK	DRB5_0101	24
VVVQCLRRS	DRB4_0103	21
VASTTHSMA	HLA-DQA10201-DQB10303	21
LAALHTRKV	DRB4_0103	21
TLSAVSTMS	HLA-DQA10201-DQB10303	20
LSAAEVQAA	HLA-DQA10102-DQB10602	20
IVEMKRRRY	DRB1_1301	20
GLFGAASSA	HLA-DQA10301-DQB10301	20
TLGALAFSA	HLA-DQA10201-DQB10303	19
FRFASGREV	DRB1_0901	18
VASTTHSMA	HLA-DQA10201-DQB10301	17
VAVDMNVAA	DRB1_0301	16
LAGATAVPA	HLA-DQA10201-DQB10301	16
FSRMSLVAY	DRB1_0801	16
FESQKSLTS	DRB1_0401	16
YIASSAVRA	HLA-DQA10201-DQB10301	15
TTPTSATIR	HLA-DQA10201-DQB10303	15
LICSLRQRI	DRB1_1301	15
FVFSRRRYV	DRB1_1101	15
AFTVASTVA	HLA-DQA10201-DQB10303	15
TVGLSAMAA	HLA-DQA10201-DQB10303	14
TSTALAILA	HLA-DQA10201-DQB10303	14
SSSVAPTLH	HLA-DQA10201-DQB10303	14
MNTRRKKKK	DRB1_1301	14
LRLRGGMQI	DRB1_1301	14
LMARVSAKV	DRB1_1301	14
LATRVGRQR	DRB4_0103	14
EVATALAPE	HLA-DQA10401-DQB10402	14
AVRRILRSR	DRB1_1301	14
LSSGTRVGR	DRB1_1301	13
LIQLLAALH	DRB1_0404	13
EATTAVDAE	HLA-DQA10201-DQB10202	13
YYSTVDESM	HLA-DQA10201-DQB10202	12
YIASSAVRA	DRB1_0101	12
YARALRRVL	DRB1_1301	12
VVSEVASMM	HLA-DQA10102-DQB10501	12
VSSKIACVA	HLA-DQA10201-DQB10301	12
SLASSMTVT	HLA-DQA10201-DQB10303	12
SISATGAAA	HLA-DQA10201-DQB10301	12
SHSAPAATA	HLA-DQA10201-DQB10303	12
LRQKLGRNI	DRB1_1301	12
LATRVGRQR	DRB1_1301	12
LASSMTVTA	HLA-DQA10201-DQB10301	12
ITSTEPLEE	HLA-DQA10401-DQB10402	12
ISRRLREYR	DRB1_1301	12
FVVTQNSCA	HLA-DQA10102-DQB10501	12
FTVASTVAG	HLA-DQA10201-DQB10301	12
FSISGRARF	DRB1_0801	12
FKFVLVPLK	DRB1_1001	12
FFSISGRAR	DRB5_0101	12
FAAGAPQAV	HLA-DQA10501-DQB10301	12
AVQSLQEEM	HLA-DQA10201-DQB10202	12
TEATTAVDA	HLA-DQA10201-DQB10301	11
TAIPLNSVA	HLA-DQA10103-DQB10603	11
FVLSHSAPA	DRB1_0901	11
FQGDDARVL	DRB3_0101	11
FEGAEAAGF	DRB1_0101	11
VVHSAAWGL	DRB1_0701	10
NIASSAVRA	HLA-DQA10201-DQB10301	10
MHKHKILHR	DRB1_1301	10
LRRVATLSM	DRB1_1301	10
LICSLRQRI	DRB4_0103	10
LFPTKAYPL	DRB1_0701	10
LASLASSMT	HLA-DQA10102-DQB10501	10
IVEMKRRRY	DRB1_1201	10
IVEMKRRRY	DRB1_1101	10
IRKFLTRRR	DRB1_1301	10
FYLLSPSAL	DRB1_0901	10
AAVTAGVFS	HLA-DQA10201-DQB10301	10
SCGTTEAVV	HLA-DQA10201-DQB10301	9
MARDASRLR	DRB4_0103	9
LQMMNTRRK	DRB5_0101	9
LQMMNTRRK	DRB4_0103	9
LASTTHSMA	HLA-DQA10201-DQB10303	9
LASTTHSMA	HLA-DQA10201-DQB10301	9
FRFASGREV	DRB1_0101	9
FIRQERQKY	DRB4_0103	9
FASMAPDEL	HLA-DQA10501-DQB10201	9
FAPGAPQAV	HLA-DQA10501-DQB10301	9
DSAVTIAEE	HLA-DQA10401-DQB10402	9
DAFLVVMAE	HLA-DQA10401-DQB10402	9
AMSTQADEE	HLA-DQA10201-DQB10202	9
ACSSSLVAA	HLA-DQA10201-DQB10301	9
YLSLPLKKR	DRB4_0103	8
YIASSAVRA	DRB1_0901	8
YAVLKVIPS	DRB1_1001	8
WRRHMVRPV	DRB4_0103	8
VWRRHMVRP	DRB1_0801	8
VVHSAAWGL	DRB1_0901	8
TTGMAGVTD	HLA-DQA10201-DQB10301	8
TSTALAILA	HLA-DQA10201-DQB10301	8
TSAGKTVVA	HLA-DQA10201-DQB10301	8
SYSAPAVMA	HLA-DQA10201-DQB10303	8
SVPVASILS	HLA-DQA10201-DQB10303	8
RVRLQLFAS	DRB4_0101	8
QTTPLFAAG	HLA-DQA10103-DQB10603	8
PASASPPGA	HLA-DQA10501-DQB10301	8
LVLDEADRL	DRB3_0101	8
LVADERYVI	DRB1_0301	8
LRRQAAALR	DRB4_0103	8
LLRRAVKSP	DRB4_0103	8
IVLLSRRGE	DRB1_0801	8
ISGRARFLR	DRB4_0103	8
ISGRARFLR	DRB1_1301	8
ISAGTLSPS	HLA-DQA10201-DQB10301	8
GVKALRSAV	DRB1_0404	8
FVLSHSAPA	DRB1_0101	8
FRRHRTGRL	DRB4_0103	8
FLRGRRIPF	DRB4_0103	8
EATTAVDAE	HLA-DQA10401-DQB10402	8
CIVSSRLMA	HLA-DQA10201-DQB10301	8
ATSASLVQP	HLA-DQA10201-DQB10301	8
ASVSGITVA	HLA-DQA10201-DQB10301	8
VLVSDATIA	HLA-DQA10201-DQB10301	7
VKALRSAVR	DRB5_0101	7
VDGGATAAP	HLA-DQA10201-DQB10301	7
LVSDATIAT	DRB1_0401	7
LRSAVRAAV	DRB1_1301	7
ATIATVETI	HLA-DQA10103-DQB10603	7
ALRSAVRAA	DRB4_0103	7
YLRFLAPFD	DRB1_0405	6
YFRDCMQFI	DRB3_0101	6
WLAAYAEAL	HLA-DQA10501-DQB10201	6
VVWYRTRRV	DRB4_0103	6
VVWYATRRV	DRB4_0103	6
VTYTAPTIG	HLA-DQA10201-DQB10301	6
VTSSAPAVT	HLA-DQA10201-DQB10301	6
VNDLEAFEE	HLA-DQA10401-DQB10402	6
VMSGLRKHK	DRB1_1301	6
VMAGAILIS	HLA-DQA10201-DQB10301	6
VLRLRLLRG	DRB4_0103	6
VFRRHRTGR	DRB1_1301	6
VAYLRGWSL	DRB1_1501	6
VATVSGVAA	HLA-DQA10201-DQB10303	6
VALLKAKYR	DRB5_0101	6
TVLSSASCG	HLA-DQA10201-DQB10303	6
TVGLSAMAA	HLA-DQA10201-DQB10301	6
TVGAAPQAV	HLA-DQA10201-DQB10301	6
TTLAAANEE	HLA-DQA10401-DQB10402	6
TQASGVSSS	HLA-DQA10201-DQB10301	6
TLSSSGATP	HLA-DQA10201-DQB10301	6
TFQMTTASS	HLA-DQA10201-DQB10303	6
TFHIASSAV	HLA-DQA10201-DQB10303	6
TEPATGVAA	HLA-DQA10201-DQB10301	6
SVFSAPLTA	HLA-DQA10201-DQB10303	6
STTPTSATI	HLA-DQA10103-DQB10603	6
STSGSVALS	HLA-DQA10201-DQB10301	6
SSSTSALTA	HLA-DQA10201-DQB10303	6
SSGTATFST	HLA-DQA10201-DQB10303	6
SISATGAAA	HLA-DQA10201-DQB10303	6
SHSTSGSVA	HLA-DQA10201-DQB10303	6
SFYIASSAV	HLA-DQA10201-DQB10303	6
RRRKVRSSR	DRB1_1301	6
RFVMRYRGC	DRB1_0801	6
QVYGFYDEC	HLA-DQA10101-DQB10501	6
QISVAAALA	HLA-DQA10201-DQB10303	6
QISVAAALA	HLA-DQA10201-DQB10301	6
QAATSASLV	HLA-DQA10201-DQB10303	6
PATGVAAPT	HLA-DQA10501-DQB10301	6
NQAAELQAA	HLA-DQA10102-DQB10602	6
MSAVVGVIA	HLA-DQA10201-DQB10303	6
LSHSAPAAT	HLA-DQA10501-DQB10301	6
LRRLGPAKK	DRB5_0101	6
LRFVSGRSR	DRB5_0101	6
LQRLNNRLK	DRB4_0103	6
LNNRLKAKK	DRB1_1301	6
LNMNEGLKV	DRB1_1302	6
LNAEIKRRV	DRB1_1301	6
LLRARRSNV	DRB1_1301	6
LLAALHTRK	DRB1_1301	6
LIQLLAALH	HLA-DQA10102-DQB10501	6
LHVSLAAPM	DRB1_0901	6
LAVMSGLRK	DRB5_0101	6
ISAGTLSPS	HLA-DQA10501-DQB10301	6
IRKFLTRRR	DRB4_0103	6
IQILSRRTK	DRB4_0103	6
IGRYLKKGR	DRB4_0103	6
HMTSSSQMA	HLA-DQA10201-DQB10303	6
GLAMSAVVG	DRB1_0404	6
FYRLERRCV	DRB4_0103	6
FYNIFGAPA	DRB1_0101	6
FYLLSPSAL	DRB1_1001	6
FVGLSRRGF	DRB1_0801	6
FTFVCPSEI	DRB1_0701	6
FSLGPSATL	DRB1_0901	6
FSAMQAYIE	DRB1_1001	6
FRFMQRAQH	DRB1_0801	6
FRAAVPSGA	HLA-DQA10501-DQB10301	6
FLPDCIAML	DRB3_0101	6
FLGALGARV	DRB1_0901	6
FLGALGARV	DRB1_0101	6
FLAEQAGGK	DRB5_0101	6
FITMNPGYA	DRB1_1001	6
FIRQERQKY	DRB1_1301	6
FHLAPSQTL	DRB1_0901	6
FGLAKKFRD	DRB1_0801	6
FASMAPDEL	HLA-DQA10201-DQB10202	6
FARAAVEFL	DRB1_0901	6
FAESAPSFI	DRB1_0901	6
FAAGAPQAV	HLA-DQA10201-DQB10301	6
ETGSGKTAA	HLA-DQA10201-DQB10301	6
DLSSAFAMS	HLA-DQA10201-DQB10301	6
DASVETSVE	HLA-DQA10401-DQB10402	6
CVVTAAVPG	HLA-DQA10201-DQB10301	6
CISAARFAA	HLA-DQA10201-DQB10301	6
ATASSALHC	HLA-DQA10201-DQB10301	6
ASVSGITVA	HLA-DQA10201-DQB10303	6
AFASMAPDE	HLA-DQA10401-DQB10402	6
ACSSSLVAA	HLA-DQA10201-DQB10303	6
WIVEMKRRR	DRB1_0801	5
VTYTAPTIG	HLA-DQA10201-DQB10303	5
TEGAAGIAG	HLA-DQA10201-DQB10301	5
SLWLTPVVA	HLA-DQA10201-DQB10303	5
LSAAEVQAA	HLA-DQA10501-DQB10301	5
LRRLGPAKK	DRB4_0103	5
LHQQLSRQY	DRB1_1301	5
FITMNPGYA	DRB1_0101	5
FISVKGPEL	DRB1_0701	5
FGGSNAHAI	DRB1_0701	5
ATRRVHARM	DRB1_1301	5
ALTRVLKER	DRB1_1301	5
YYRGAAGAL	DRB1_0901	4
YVSDVTLKR	DRB1_0401	4
YVHSLCPSL	DRB1_0901	4
YVDFFEDRH	HLA-DQA10102-DQB10502	4
YVDFFEDRH	HLA-DQA10101-DQB10501	4
YTMNTNPRP	DRB3_0202	4
YSAALLPGT	HLA-DQA10501-DQB10301	4
YRLTLPLHR	DRB5_0101	4
YRFLQPFQV	DRB1_1001	4
YMYDPSNAA	DRB3_0101	4
YLRGWSLEV	HLA-DQA10101-DQB10501	4
YLKNQGALL	DRB1_0101	4
YLKDFTAAN	DRB1_0401	4
YKYTETIDV	DRB1_0701	4
YIASSAVRA	DRB3_0202	4
YFLTYADNF	HLA-DQA10201-DQB10202	4
YAVLKVIPS	DRB1_0101	4
YATRRVHAR	DRB4_0103	4
WSTTTQDDD	HLA-DQA10201-DQB10202	4
WRRHMVRPV	DRB1_1301	4
WRFYSAGPA	DRB1_0901	4
WHQLEAMEL	DRB1_0901	4
WFGSVAEVA	HLA-DQA10501-DQB10201	4
VWYRTRRVN	DRB1_0801	4
VWYATRRVH	DRB1_0801	4
VVLDEADRM	DRB3_0101	4
VTGGVGLAA	HLA-DQA10201-DQB10301	4
VSGGTLSPS	HLA-DQA10501-DQB10301	4
VSGGTLSPS	HLA-DQA10201-DQB10301	4
VRFQAQRNR	DRB4_0103	4
VRFQAQRNR	DRB1_1301	4
VPVASILSA	HLA-DQA10201-DQB10301	4
VMASTILIS	HLA-DQA10201-DQB10301	4
VLGSALMIA	HLA-DQA10201-DQB10301	4
VLCATSTLA	HLA-DQA10102-DQB10501	4
VITNLLSPI	DRB1_1302	4
VGAALSCVA	HLA-DQA10201-DQB10301	4
VAYLRGWNL	DRB1_1501	4
VAVDMVPHR	DRB1_0301	4
VASGTETMA	HLA-DQA10201-DQB10301	4
VALYKASPV	DRB1_1501	4
VALLKAKYR	DRB1_1201	4
TYGTVEEVF	HLA-DQA10201-DQB10202	4
TVGAAPQAV	HLA-DQA10501-DQB10301	4
TVGAAPQAV	HLA-DQA10201-DQB10303	4
TLLVGAALS	HLA-DQA10201-DQB10303	4
TLLGAASPA	HLA-DQA10201-DQB10301	4
TLHTSSTSF	HLA-DQA10201-DQB10303	4
TISLAYSIG	HLA-DQA10103-DQB10603	4
SYSAPAVMA	HLA-DQA10201-DQB10301	4
SVFDVASEM	HLA-DQA10201-DQB10202	4
STPHLLSAA	HLA-DQA10201-DQB10303	4
SSTTQVDTL	HLA-DQA10201-DQB10202	4
SQSGRAAAT	HLA-DQA10201-DQB10301	4
SMMAISSLR	HLA-DQA10201-DQB10303	4
SMLATLACA	HLA-DQA10201-DQB10303	4
SHATASSAL	HLA-DQA10201-DQB10303	4
SFGAPSLSA	HLA-DQA10201-DQB10303	4
SCSAQASLT	HLA-DQA10201-DQB10303	4
RYLSLPLKK	DRB5_0101	4
RSGSTAVIV	HLA-DQA10201-DQB10301	4
RLESMASEI	HLA-DQA10201-DQB10202	4
RLALLRGLQ	DRB1_0404	4
QTTAGVLFA	HLA-DQA10201-DQB10301	4
QTGSGKTAA	HLA-DQA10201-DQB10301	4
QLRRSIMRK	DRB4_0103	4
PAIPFISTV	HLA-DQA10103-DQB10603	4
NHGARMLGG	HLA-DQA10102-DQB10602	4
MTSSSQMAS	HLA-DQA10201-DQB10301	4
MRGTAGLPF	DRB1_0701	4
MLRNIPNKY	DRB1_1301	4
MGSLMTMAF	HLA-DQA10102-DQB10501	4
MFRGYSAAL	DRB1_0901	4
LYKASPVAY	DRB1_0901	4
LVCAPSNAA	HLA-DQA10102-DQB10501	4
LTVQAVRLV	DRB4_0103	4
LTVGLSAMA	HLA-DQA10103-DQB10603	4
LTSIQSLLS	HLA-DQA10102-DQB10501	4
LTRYLSLPL	DRB1_1501	4
LTKYLSRCV	DRB4_0103	4
LRTVTTTSA	HLA-DQA10102-DQB10501	4
LRTLLSSAS	HLA-DQA10102-DQB10501	4
LRRSIMRKW	DRB1_1301	4
LRFLAPFDL	DRB1_1001	4
LRALLLGRR	DRB4_0103	4
LRALLLGRR	DRB1_1301	4
LQSLVTNFA	DRB1_0401	4
LQRDLNLLR	DRB1_0301	4
LQIDINRIR	DRB1_0301	4
LQASIARRL	DRB1_1301	4
LNLLRARRS	DRB5_0101	4
LMNHLKEHV	DRB1_1301	4
LMARVSAKV	DRB4_0103	4
LMAGAVEPV	HLA-DQA10501-DQB10301	4
LKPEVTPYG	DRB1_0401	4
LKKMVRALK	DRB4_0103	4
LHRDLKPAN	DRB1_0301	4
LFLRGRRIP	DRB1_0801	4
LFIDEVHML	DRB3_0101	4
LFAGWFDVM	HLA-DQA10101-DQB10501	4
LAVLMASMQ	HLA-DQA10102-DQB10501	4
LATDMKQHF	DRB1_0301	4
LARYAAICQ	HLA-DQA10301-DQB10301	4
LAGATAVPA	HLA-DQA10201-DQB10303	4
KSNLLAMRR	DRB5_0101	4
KKMVRALKK	DRB5_0101	4
IYLNNLKNS	DRB1_1302	4
IVPGSRKRK	DRB1_1301	4
IVLDEADRM	DRB3_0101	4
IVLDEADRM	DRB1_0301	4
ISVNNLLAV	DRB3_0301	4
ISVNNLLAV	DRB1_1302	4
ISKRKQKKR	DRB4_0103	4
IRVGGIAKV	DRB3_0301	4
IRNNNSSRF	DRB3_0301	4
IRGMVPRKY	DRB4_0103	4
IRGMVPRKY	DRB1_1301	4
IRELEIEEA	HLA-DQA10501-DQB10201	4
IRAQKSNLL	DRB1_1501	4
IRAQKSNLL	DRB1_1302	4
IRAQKSNLL	DRB1_0401	4
IQILGAEKA	DRB1_0101	4
IQGTGSVQA	HLA-DQA10201-DQB10301	4
IMPDGRLML	DRB1_0301	4
IKVLRQVAH	DRB1_1201	4
IKLAQGEYL	DRB1_0901	4
IIVDVAPKK	DRB1_0301	4
IHRDIKSQN	DRB1_0301	4
IGRYLKKGR	DRB1_1301	4
IDIDMKHLK	DRB1_0301	4
HRILRPFML	DRB1_1501	4
GRSATRRKR	DRB4_0103	4
GATAVPASA	HLA-DQA10501-DQB10301	4
GAPAKPGLT	HLA-DQA10501-DQB10301	4
FVSSEGAVR	DRB1_0901	4
FVLSYSAPA	DRB1_0901	4
FVLSYSAPA	DRB1_0101	4
FVLSHSAPA	DRB3_0202	4
FVLSHSAPA	DRB1_0701	4
FVLHFILPF	HLA-DQA10101-DQB10501	4
FVGLSRRGF	DRB1_1101	4
FVAQTPFRS	DRB1_1001	4
FSHSTSGSV	DRB1_0901	4
FRRHRTGRL	DRB1_0801	4
FRMNVTPSD	DRB3_0202	4
FRMNVTPSD	DRB1_0405	4
FRLVGTGSH	DRB5_0101	4
FRFMQRAQH	DRB1_1101	4
FQKVKNPYL	DRB1_0701	4
FPRLRRRID	DRB1_0801	4
FNLDSSTCF	DRB3_0101	4
FNLDSSTCF	DRB1_0401	4
FLTRRRWTR	DRB1_0801	4
FLTDMPGTF	DRB3_0101	4
FLPSTASTV	DRB1_0901	4
FLLSTRAGG	DRB1_0801	4
FLLSTKAGG	DRB1_0801	4
FLLSSKAGG	DRB1_0801	4
FLFRDRRPK	DRB4_0103	4
FLAAIPIIA	DRB1_1001	4
FKKVEAPGL	DRB1_0701	4
FIHQMIETI	HLA-DQA10201-DQB10202	4
FGMVSGSRR	DRB5_0101	4
FFPAYARFA	DRB1_0901	4
FEQAAALPV	DRB1_0901	4
FEQAAALPV	DRB1_0701	4
FEQAAALPV	DRB1_0101	4
FEHAGAAHT	DRB1_0101	4
FAMGLSGKE	DRB1_0901	4
FAAANPEVL	HLA-DQA10501-DQB10201	4
ETGQVTSAA	HLA-DQA10201-DQB10301	4
EMAVQQIEQ	DRB4_0101	4
ELALHIELE	HLA-DQA10401-DQB10402	4
EGTSGIVAK	HLA-DQA10201-DQB10301	4
CSAQASLTS	HLA-DQA10201-DQB10301	4
CLTLLVGAA	DRB1_0403	4
AVVTSEATG	HLA-DQA10201-DQB10301	4
AVRAAVVIG	HLA-DQA10201-DQB10301	4
ATGQSAGTA	HLA-DQA10201-DQB10301	4
ASSSAEIQA	HLA-DQA10201-DQB10301	4
ASLAGAVSG	HLA-DQA10201-DQB10301	4
ARRQKKRTK	DRB4_0103	4
AMMRGRRRY	DRB4_0103	4
ALRLQWVEF	DRB4_0101	4
AIRRVHARM	DRB1_1301	4
AGSGGTVRA	HLA-DQA10201-DQB10301	4
AANYYFDDP	HLA-DQA10102-DQB10502	4
YTMNLNARP	DRB3_0202	3
YLLSPSALD	DRB1_0405	3
YINIEPSSD	DRB1_0405	3
YHLVTVAAD	DRB1_0405	3
WRSDQQVLY	DRB3_0101	3
WMHVRASPV	DRB1_0701	3
VSRYSSRVR	DRB4_0103	3
VSRYSSRVR	DRB1_1301	3
VLPFSGMSL	DRB1_1501	3
VLMASIRHC	DRB1_0801	3
VIRAALRSA	DRB4_0103	3
VIQQQGAKA	DRB1_0101	3
TVEHAGAAH	HLA-DQA10301-DQB10301	3
TLSAVSTMS	HLA-DQA10102-DQB10501	3
TEPATGVAA	HLA-DQA10201-DQB10303	3
TARAAKRQR	DRB4_0103	3
TAGYMAEDI	HLA-DQA10501-DQB10201	3
TAGYMAEDI	HLA-DQA10201-DQB10202	3
SLSMLASIY	DRB1_0404	3
SIAVVGMAC	HLA-DQA10301-DQB10301	3
SHSAPAATA	HLA-DQA10201-DQB10301	3
SASYLPASP	HLA-DQA10201-DQB10303	3
SAFTVASTV	HLA-DQA10201-DQB10202	3
SAFAMSTQA	HLA-DQA10201-DQB10303	3
RIGTTLAAA	HLA-DQA10201-DQB10301	3
NLRLQMMNT	DRB4_0101	3
MMNTRRKKK	DRB1_1101	3
LVTVAADSV	HLA-DQA10201-DQB10202	3
LVLDEADRL	DRB1_0301	3
LTLGALAFS	HLA-DQA10201-DQB10301	3
LTGTARYAS	HLA-DQA10201-DQB10301	3
LSMLESYGL	DRB1_1501	3
LSMLASIYS	DRB1_1201	3
LSMLASIYP	DRB1_1201	3
LQSRRQHQT	DRB4_0103	3
LQMMNTRRK	DRB1_0801	3
LQLFASPPP	DRB1_0405	3
LMASIRHCA	DRB4_0103	3
LMASIRHCA	DRB1_1301	3
LLFRSLRAG	DRB1_1301	3
LLFRSLRAG	DRB1_0801	3
LASAAVLQD	HLA-DQA10401-DQB10402	3
KQTVTPEEL	HLA-DQA10201-DQB10202	3
IVSASEHAA	HLA-DQA10201-DQB10301	3
IMARDASRL	DRB1_1301	3
IINEPTAAA	DRB1_0401	3
IHRIGRTGR	DRB1_1301	3
IATAAYPGA	HLA-DQA10201-DQB10301	3
FYLLSPSAL	DRB1_0101	3
FRSLRAGSF	DRB1_1201	3
FQVAGSLLL	DRB1_0101	3
FLPDKAIDL	DRB3_0101	3
FKTDTEAFA	DRB1_0401	3
FISVKGPEL	DRB1_0101	3
FHLAPSQTL	DRB1_0701	3
FHLAPSQTL	DRB1_0405	3
FFLQPSQIL	DRB1_0101	3
FFGISDAEA	HLA-DQA10501-DQB10201	3
FEAIATLQE	DRB1_1001	3
CGVGGSAAG	HLA-DQA10201-DQB10301	3
AMHRLRLLA	DRB1_1301	3
AIAVLRSEA	DRB1_0404	3
AATSGEFSA	HLA-DQA10201-DQB10301	3
YYQDKMSCF	DRB3_0101	2
YYFDDPWMQ	DRB3_0101	2
YVSDVTLKR	DRB3_0101	2
YRRARGLCA	DRB1_0101	2
YRLDWLMWF	DRB3_0101	2
YRGAAGALL	DRB1_0101	2
YRFLQPFQV	DRB1_0101	2
YMYDPSNAA	DRB1_0401	2
YLTVQAVRL	DRB1_0701	2
YLTIVVHSA	DRB1_0403	2
YLRLWALSL	DRB1_0101	2
YLRDFGSLV	DRB3_0101	2
YLRDFGSLV	DRB1_0101	2
YLKSSNALL	DRB1_0101	2
YLAAKAARG	DRB5_0101	2
YLAAKAARG	DRB1_0101	2
YKYIATLAG	DRB1_0401	2
YKASPVAYA	DRB1_0401	2
YKASPVAYA	DRB1_0101	2
YGLSGTVVA	HLA-DQA10201-DQB10301	2
YFALIGRDA	DRB1_0101	2
WTRLVPQAA	DRB1_0101	2
WTFYPRRSV	DRB4_0103	2
WTFYPRRSV	DRB1_0801	2
WSIDLSTGV	DRB3_0101	2
WRTLKTNRD	DRB1_0405	2
WLALLMNSV	DRB1_0404	2
WLAAYAEAL	HLA-DQA10101-DQB10501	2
WALSLAHQQ	DRB1_0901	2
VWFARAAVE	HLA-DQA10401-DQB10402	2
VVWYRTRRV	DRB1_1501	2
VVWYRTRRV	DRB1_1301	2
VVVAQHNLV	DRB3_0301	2
VVTLTSPPG	DRB1_0401	2
VVLDEADRM	DRB1_0301	2
VSTGGGASL	HLA-DQA10201-DQB10301	2
VSSMTRSRA	DRB4_0103	2
VSRRTRVPL	DRB4_0103	2
VSLDMQLWR	DRB1_0301	2
VSASSFLSP	HLA-DQA10201-DQB10301	2
VRNNNSSRF	DRB3_0301	2
VRNERALRK	DRB5_0101	2
VRFMTKSAV	DRB4_0103	2
VNGTAMMPG	HLA-DQA10102-DQB10602	2
VMRVVPVKL	DRB4_0103	2
VLTSIPGVA	HLA-DQA10103-DQB10603	2
VLSYSAPAV	DRB1_1501	2
VLRQVAHAL	DRB1_1301	2
VLLDFAHDR	DRB1_0301	2
VKVLPAYTF	DRB1_1201	2
VIPTQALQT	HLA-DQA10201-DQB10303	2
VIAMANAFN	HLA-DQA10102-DQB10501	2
VIAMANAFN	DRB1_0404	2
VHRDVKAEN	DRB1_0301	2
VHRDLKLEN	DRB1_0301	2
VHLERSHRF	DRB1_1301	2
VGVDPRLRT	DRB1_0301	2
VGTVGAVSG	HLA-DQA10201-DQB10301	2
VFDVASEMP	HLA-DQA10501-DQB10201	2
VAMIRALGE	HLA-DQA10401-DQB10402	2
TVGDVTDAV	HLA-DQA10201-DQB10202	2
TVAAQVSEE	HLA-DQA10401-DQB10402	2
TPSSSVAPT	HLA-DQA10201-DQB10301	2
TLNTSSTSF	HLA-DQA10201-DQB10303	2
TLLGATSPA	HLA-DQA10201-DQB10301	2
TLLGAASPA	HLA-DQA10201-DQB10303	2
TILISSALV	HLA-DQA10201-DQB10303	2
TGVSIAVVG	HLA-DQA10201-DQB10301	2
TFNIASSAV	HLA-DQA10201-DQB10303	2
TAGTGGASQ	HLA-DQA10201-DQB10301	2
SVGNASTSA	HLA-DQA10201-DQB10301	2
STTSVGVPS	HLA-DQA10201-DQB10301	2
STHAVSAAR	HLA-DQA10201-DQB10303	2
SSTTSTSDA	HLA-DQA10201-DQB10301	2
SSPPTSVPA	HLA-DQA10201-DQB10303	2
SSEVLDDEF	HLA-DQA10201-DQB10202	2
SLVQPTTSA	HLA-DQA10201-DQB10303	2
SLSILEALQ	DRB1_0404	2
SLRPSATLR	DRB1_0404	2
SLMTMAFQS	HLA-DQA10201-DQB10303	2
SLGTIFEAE	HLA-DQA10401-DQB10402	2
SLFQPTTSA	HLA-DQA10201-DQB10303	2
SGVTFFPAY	HLA-DQA10103-DQB10603	2
SFVQSADDV	HLA-DQA10201-DQB10202	2
SATSLSISA	HLA-DQA10201-DQB10301	2
SAMAAGLAI	HLA-DQA10301-DQB10301	2
SAASRLYSG	HLA-DQA10102-DQB10602	2
RVHSVASSR	DRB1_0404	2
RLSVTPEAE	HLA-DQA10401-DQB10402	2
RLRLLRGIK	DRB1_0404	2
RLIALQAVA	DRB1_0404	2
QAAALPVVA	HLA-DQA10201-DQB10303	2
PLRAQVHAF	DRB4_0101	2
MNSVLPSVA	HLA-DQA10201-DQB10303	2
MNSVLPSVA	HLA-DQA10102-DQB10501	2
MLRNIPNKY	DRB1_0404	2
MLATLACAA	HLA-DQA10201-DQB10301	2
MHEINFHRK	DRB1_1301	2
MFVMFSSVA	DRB1_0404	2
LWVRSAYHE	DRB1_0801	2
LWTDMAKHF	DRB3_0101	2
LVPYPRIHF	DRB1_1501	2
LVLQVGRKP	DRB4_0103	2
LVLQVGRKP	DRB1_1301	2
LVATDVAAR	HLA-DQA10102-DQB10501	2
LVADKVTVV	DRB3_0101	2
LTVQAVRLV	DRB1_1301	2
LTSTSWNTA	HLA-DQA10201-DQB10301	2
LTKYLSRCV	DRB1_1301	2
LSMLAPIYP	DRB1_1201	2
LRVRAVGLN	DRB1_0801	2
LRTLCIAKR	DRB4_0103	2
LRRQAAALR	DRB5_0101	2
LRRQAAALR	DRB1_1301	2
LRRLGPAKK	DRB1_1301	2
LRRFGRFDR	DRB4_0103	2
LRPSATLRV	DRB1_0901	2
LRLWALSLA	DRB4_0103	2
LRLLRGIKN	DRB1_0101	2
LRLDRVELL	DRB3_0101	2
LRLDRVELL	DRB1_0301	2
LRKMIQHKE	DRB4_0103	2
LRGRRIPFR	DRB1_1301	2
LRFLAPFDL	DRB1_1501	2
LQASIARRL	DRB1_0701	2
LNLLRARRS	DRB1_0101	2
LMDIRAATS	HLA-DQA10102-DQB10501	2
LMASGKLRQ	DRB4_0103	2
LMASGKLRQ	DRB1_1301	2
LLRVSPSAS	HLA-DQA10102-DQB10501	2
LLRVSPSAS	DRB1_0404	2
LLRRAVKSP	DRB1_1301	2
LLRGCRLRN	DRB4_0103	2
LLGDVTAFF	DRB3_0101	2
LLDRNYRTR	DRB1_1301	2
LLAEVVDAL	HLA-DQA10201-DQB10202	2
LKVAMRALG	DRB1_1101	2
LKVAMRALG	DRB1_0801	2
LKQLDHPNI	DRB1_1201	2
LKIGTAMMR	DRB5_0101	2
LITGPSVTA	HLA-DQA10201-DQB10301	2
LILDEATSA	DRB3_0101	2
LIKLAQGEY	DRB1_1201	2
LIFDEATSA	DRB3_0101	2
LIALQAVAE	DRB1_0405	2
LHSLSFRLL	DRB1_1301	2
LHRDLKPSN	DRB1_0301	2
LGTISNTAS	HLA-DQA10102-DQB10501	2
LGRLGAQRA	DRB1_0101	2
LGAGLIKLR	DRB1_1301	2
LDDEFIEEV	HLA-DQA10201-DQB10202	2
LAVVARRQA	DRB4_0103	2
LAVVARRQA	DRB1_0801	2
LATLACAAS	HLA-DQA10102-DQB10501	2
LASQLVRQF	DRB1_1301	2
KTRIIPRHI	DRB4_0103	2
KRSIARMGL	DRB4_0103	2
KRKQKRKHL	DRB4_0103	2
IYTFTNPPV	DRB1_1501	2
IVYTSGTTG	HLA-DQA10201-DQB10301	2
ITNLLSPIP	HLA-DQA10102-DQB10501	2
ITEAVAMPL	DRB1_0701	2
ISRRLREYR	DRB4_0103	2
ISKRKQKKR	DRB1_1301	2
IRVGGIAKV	DRB1_1301	2
IRTLTLSSF	DRB1_1201	2
IRGLAMSRS	DRB4_0103	2
IRGDIHVLL	DRB1_0301	2
IRALHSNRV	DRB4_0103	2
IRALHSNRV	DRB1_1201	2
IRALHSNRV	DRB1_0701	2
IRALHSNRV	DRB1_0101	2
IQILSRRTK	DRB1_1101	2
IQILSRRTK	DRB1_0801	2
ILVATPGRL	DRB4_0103	2
ILHYQTTPL	DRB1_0701	2
ILDMEIEEA	HLA-DQA10501-DQB10201	2
ILDMEIEEA	HLA-DQA10401-DQB10402	2
IKRLNNIYL	DRB1_1501	2
IHTGRTHQI	DRB1_1301	2
IHRDLKPSN	DRB1_0301	2
IFMSMDDPI	HLA-DQA10201-DQB10202	2
HVKLQTAIA	DRB4_0101	2
GVSRCRHRI	DRB4_0103	2
GVRILDSAL	DRB1_0404	2
GVAVSPSVF	DRB1_0404	2
GRSATRRKR	DRB1_1301	2
GLIFLQAAF	DRB1_0404	2
GGYIVADEF	HLA-DQA10501-DQB10201	2
GGGSGGLAC	HLA-DQA10301-DQB10301	2
GAMLPALPL	DRB1_0101	2
FYRLERRCV	DRB1_1101	2
FYPSIGRMN	DRB1_0901	2
FYPDEDHRI	DRB3_0101	2
FVTMNPGYA	DRB1_0101	2
FVSAQAAAH	DRB5_0101	2
FVSAQAAAH	DRB1_0901	2
FVRNERALR	DRB4_0103	2
FVGLSRRGF	DRB4_0103	2
FVAQTPFRS	DRB1_0401	2
FVAQTPFRS	DRB1_0101	2
FTSPIRRYA	DRB1_1301	2
FTKELQRRL	DRB1_1301	2
FSYGRALQA	DRB1_0101	2
FSRQLPKMP	DRB4_0103	2
FSRQLPKMP	DRB1_1301	2
FSRAKNFLS	DRB1_0401	2
FSHSTSGSV	DRB1_0701	2
FSAGRARVL	DRB1_0101	2
FRLVGTGSH	DRB1_0405	2
FRLMLGAGL	DRB1_0101	2
FRGYSAALL	DRB1_1501	2
FRAAVPSGA	DRB1_0101	2
FQVLAGEQE	HLA-DQA10501-DQB10201	2
FQKVKNPYL	DRB1_0401	2
FQKVKNPYL	DRB1_0101	2
FQAQRNRFV	DRB1_0401	2
FNLKKMWKS	DRB1_0801	2
FMYLFGDAI	DRB1_0101	2
FMVNYNLRL	DRB1_0401	2
FMVNYNLRL	DRB1_0101	2
FMELKGKPI	DRB1_0101	2
FLSTGHATP	HLA-DQA10201-DQB10301	2
FLSSWEDYE	HLA-DQA10101-DQB10501	2
FLRFVSGRS	DRB4_0103	2
FLRDPVARA	DRB3_0101	2
FLKNAMAPT	DRB3_0202	2
FLKIYGDPL	DRB1_0101	2
FLFRDRRPK	DRB1_1301	2
FLFRDRRPK	DRB1_0801	2
FKRLCLEQT	DRB1_0401	2
FKKVEAPGL	DRB1_0901	2
FKKVEAPGL	DRB1_0101	2
FIVTIRSNG	DRB1_0404	2
FIQTNANVL	DRB1_0701	2
FHIASSAVR	DRB1_0801	2
FGVAVSPSV	DRB1_0901	2
FGKESTVWA	DRB1_0401	2
FGFVPVVPG	DRB1_0101	2
FFSVKKNTS	DRB1_1101	2
FFSLGPSAT	DRB1_1001	2
FFLLPAASG	DRB1_0101	2
FETISRFRL	DRB1_0801	2
FEHVFIEEQ	HLA-DQA10102-DQB10502	2
FDFSKGRHK	DRB5_0101	2
FASLALATE	HLA-DQA10401-DQB10402	2
FASHARLGT	DRB4_0103	2
CWMSMRWRD	DRB1_0801	2
CTLYSAFKK	DRB5_0101	2
CTFGAGCPS	HLA-DQA10201-DQB10301	2
CLAYSYAVA	HLA-DQA10201-DQB10301	2
CLAVLMASM	DRB1_0404	2
CGSHATASS	HLA-DQA10201-DQB10301	2
AVYGTRAAA	HLA-DQA10201-DQB10301	2
AVVYGAYQV	HLA-DQA10301-DQB10301	2
ATSASLFQP	HLA-DQA10201-DQB10301	2
ATLSSTTQV	HLA-DQA10201-DQB10301	2
ATLMNATSS	HLA-DQA10201-DQB10303	2
ASTSTATSE	HLA-DQA10201-DQB10301	2
ASSAGQMVA	HLA-DQA10201-DQB10301	2
ASILSAVVC	HLA-DQA10201-DQB10303	2
AMMRGRRRY	DRB1_0801	2
AKRMMLARF	DRB4_0103	2
AFQSLVDDD	HLA-DQA10201-DQB10202	2
AATGIPKPA	HLA-DQA10501-DQB10301	2
AATAGLVSG	HLA-DQA10201-DQB10301	2
AAEAQAVRE	HLA-DQA10401-DQB10402	2

## Sheet: Core_freq_per_ID
ID	<No. of different cores>	Cores -->
TGRH88_083700	201	CVTGTNVLA:40	IVEMKRRRY:5	LRRVATLSM:23	FFVFSRRRY:15	FVFSRRRYV:15	VERRLSNRW:46	MKVTLRRVA:13	VVVQCLRRS:21	LSSGTRVGR:13	MKRRSRRRY:1	VTGTKRRRR:1	WIVEMKRRR:5	PQRRSRRRY:1	WCRNDRRRY:1	IVEMKVRRR:1
TGRH88_034550	147	LSAAEVQAA:5	LICSLRQRI:5	TSTALAILA:2	ISGRARFLR:4	ACSSSLVAA:1	FASMAPDEL:3	FSISGRARF:4	FFSISGRAR:4	LFPTKAYPL:5	AAVTAGVFS:5	LASLRSAHL:1	VSRYSSRVR:3	VNDLEAFEE:3	TTLAAANEE:3	RFVMRYRGC:3	LNMNEGLKV:3	LLFRSLRAG:3	FSAMQAYIE:3	AFASMAPDE:3	TEGAAGIAG:5	FGGSNAHAI:5	ALTRVLKER:5	YFGISAAEA:1	PAIPFISTV:4	LVSLRVARR:1	LSHFISWRL:1	LRVARRKHV:1	LMAGAVEPV:4	ILASLRSAH:1	ALSLSRRHI:1	YINIEPSSD:3	VIRAALRSA:3	VIQQQGAKA:3	SIAVVGMAC:3	RIGTTLAAA:3	LQSRRQHQT:3	LASAAVLQD:3	KQTVTPEEL:3	FRSLRAGSF:3	FQVAGSLLL:3	FKTDTEAFA:3	FFGISDAEA:3	FEAIATLQE:3	AATSGEFSA:3	YAALAGTAS:1	WLRMASYCV:1	VLCLKHRFV:1	VASLSSRKL:1
TGRH88_042730	83	VAMAKAFFK:12	FKFVLVPLK:12	LKLAAPVAR:12	FVLVPLKLA:12	VVSEVASMM:12	VSSKIACVA:12	FEGAEAAGF:11
TGRH88_083670	77	CHYMSRLGF:4	DAWANPVAE:6	FHSVTVAVD:24	SVTVAVDME:6	VVRRSCHYM:4	FSRMSLVAY:6	WRRHMVRPV:1	FVGLSRRGF:1	VVWYRTRRV:1	VWRRHMVRP:1	VVWYATRRV:1	VAYLRGWSL:2	ATRRVHARM:2	YLRGWSLEV:2	YATRRVHAR:2	VWYRTRRVN:1	VWYATRRVH:1	VLPFSGMSL:2	CGVGGSAAG:2	WRRHMGRPV:1	VLPFSRMSL:6	LVAYLRGRV:1
TGRH88_084320	75	CHYMSRLGF:10	FHSVTVAVD:30	SVTVAVDME:12	VVRRSCHYM:10	VAVDMNVAA:11	TAGTGGASQ:1	FDFSKGRHK:1
TGRH88_022110	63	MTTASSFGA:1	YVMVRSLKA:1	SASMSAVEA:1	LQTSQRRRR:1	LRFVSGRSR:1	AMGASGTLA:1	LKLLASNMR:1	FLKLLASNM:1	FASLLSSFD:1	VLPLGRMRM:1	SFYLDAEEE:1	MMVAAMLRL:1	MLRSLRRLA:1	MLLKLLHRV:1	LRSLRRLAA:1	LRRLMSSRT:1	LRAKERRQI:1	LARHAAQKW:1	FNASLNPLI:1	FLRFVSGRS:1	FLLLQGVSR:1	FLKTAVLRV:1	FAFVSSDLE:1	AVSRRRRKT:1	LYAMSPVRL:1	LLRRRRGHA:1	FVPAIPALL:1	FSSIQAPLL:1	ALSMEVEED:1	YRLSERRKV:1	YARVLAAKI:1	VVSRPRRAA:1	VSSGSPVST:1	VRKMRRVGP:1	VLRRLMSSR:1	VGRIAGARR:1	VALGSIPSA:1	VAADPLFRY:1	TKTASAALC:1	STSSPASLS:1	MVRSLKALL:1	LVRQQRISH:1	LVLRTRPPT:1	LSGAAGATM:1	LRRVHLSRS:1	LRRAVSKMM:1	LRLFYKRRE:1	LMTAGRHVT:1
TGRH88_032760	60	FRASTIYRV:1	LRFVSGRSR:1	LQRLAALRA:1	FRLALKAKL:1	VIRRGSRRA:1	LVRSAALRV:1	LRASAARRV:1	FRAAVGVAL:1	FAVSVANRA:1	YKVALSASS:1	VLSRHFRRV:1	VCLRARRRE:1	IRRTPSMRA:1	FRRQRAVPL:1	VSPSSVAAA:1	VRSRPSMHR:1	VKPLALRRL:1	VERRPRPRK:1	TDWVTAEEA:1	NVGGAGVSA:1	LWSAAARHR:1	LRRGVWRTR:1	LLTSARARA:1	LIHHLVEDL:1	ILFLPSAPL:1	FVPLLSSHS:1	FRELSPLPL:1	FLRFVSGRS:1	EASTAFVVS:1	LKLVARERA:1	FSSSLSSQA:1	YRLAIKPGC:1	VSVTAGVTT:1	VSGGAPVAG:1	VRRLGANYF:1	VALGPHVRL:1	TTLSASSLE:1	TQTAYSLPA:1	TPTSLATSA:1	SSLTSGFSA:1	MRRTNAARK:1	LRSKTPRVM:1	LRLDERRRD:1	LNGFSVRRI:1	LMNSPAALI:1	LMFASSEEE:1	LLRRVQTLH:1	LGTSRGRRR:1
TGRH88_019860	59	ACSSSLVAA:2	FEQAAALPV:2	FRFMQRAQH:2	IVLLSRRGE:3	FEEAAALPV:1	TLTSAACTS:1	ITRLSSFLR:1	INRALAFRR:1	IKSRGHRLR:1	IRLSSALEV:1	FRFMQKAQH:1	FLRAAGLQV:1	VTGGVGLAA:2	VIRMALRRA:1	MLKLRPMPK:1	IRMALRRAG:1	IMSRAPSRN:1	IIHTAGALA:1	FFNISAAEV:1	EMVGAAALA:1	WLLLKTPSS:1	VRLSKPRVM:1	IRKMPASMS:1	FVTTSAHLV:1	FEQSAALPV:1	YRRARGLCA:2	YGLAESTLI:1	WGLAKAARL:1	VNGTAMMPG:2	VLRRAAQHA:1	VKRALLARV:1	VIRTALRQA:1	VIRLSSALE:1	SAELQVDVE:1	QAAALPVVA:2	MFVMFSSVA:2	LWLRVKRQF:1	LRVRAVGLN:2	LQWQRPAKR:1	LMSTVKLCR:1	LMRTVRLEL:1	IVVYSSSVA:1	IRCRVTKMK:1	FRFLQRAQH:1	FMELGKRGV:1	FMELGKRGI:1	FIAFSKARM:1	FEYALAESM:1
TGRH88_076210	50	ATTAVLAAA:1	LRRRLRKNR:1	LLRMMKQAR:1	IRGRRPFRK:1	YLAVPAHRI:1	LFHQPSRRK:1	VSRVLYHRR:1	VLKAKRKRI:1	SCGSAAVSV:1	PFTIEAEDL:1	LRLSVTSAV:1	LFTNSTASI:1	IARRKAKRE:1	FSVTVRRLA:1	FIRGCGALV:1	LRAAAAFAS:1	LMLDRRRRG:1	FYSLRNSYM:1	FAYAVAAQH:1	YLTSSAVAL:1	YIHLPSFPG:1	VRGLNALKR:1	VKRNRGLRF:1	VISVSRRKL:1	TVSTAGLTS:1	TTTAGGSPA:1	SVTSAVVDA:1	RLACARQRR:1	QSTAASVST:1	MSARMKQRL:1	MRAGKAFKV:1	MKTMVQLAR:1	LVVRLRQIA:1	LVTGHRRRN:1	LTAGLPQRR:1	LRLLQSRHH:1	LKRFGARME:1	LHLGGVRRR:1	LATKAIKKG:1	LARMPRRPF:1	IVSNTGSRL:1	ISVSRRKLR:1	IMQSLSHIL:1	IMPQSRRSV:1	ILLFASTRA:1	IIAGRKHRG:1	IFRAYPALI:1	FFSGAVESA:1
TGRH88_029580	50	LRRRKKTKR:1	TVLATPAAA:1	LRILARHLS:1	FMKLARRIF:1	ALRQERRRM:1	LRSLIPSVL:1	FVALSALRH:1	FTALASSTS:1	FLGVEAKRL:1	TALASSTSA:1	LVRALKHCV:1	ISAFRAAAA:1	FTELYVDEI:1	FLLDEISLA:1	FLGVTDVEE:1	FGRKARTRV:1	FACMNPPRL:1	VQSVLALRR:1	FYRAAGGRL:1	FLQMEAADL:1	YVVTPSVRA:1	VQSAAGATT:1	VQHLTARLA:1	VLSAFATPL:1	VLAWFGRHA:1	VIRSPATIV:1	VALSALRHR:1	SSLGALCTA:1	SLSTSIETE:1	LVIDEQHRV:1	LSTMSSASG:1	LSRAFRNRF:1	LRVLRAAVG:1	LRTWITLHV:1	LRIMVKVSG:1	LLSRLRCKK:1	LLRWGRRVG:1	LIKAGPLPI:1	LHTLARTRS:1	LAHLPVLRR:1	LAASSVKVV:1	IVTLGKLLR:1	ILSSVPAAI:1	IKAAPGFRF:1	FVSQQARLL:1	FVAGETVHL:1	FRAAAAVHD:1	FLRRVSRPA:1
TGRH88_017550	49	LRRFATRKI:1	IYYSYSNRL:1	FLALPTFHV:1	FSMVAANPS:1	YLALTNPLF:1	WRRMQSLRK:1	LRAKAFHRL:1	FLAVSGRRF:1	YCRRTPARR:1	VSAGASIAS:1	FSTLVPRRV:1	FASLPSAQT:1	ARSTSRHRR:1	FSRAKNFLS:1	YISDANLVF:1	VSRASRRQR:1	LTEIVADED:1	LEAVRPRRI:1	LACRAALRR:1	FVGSRRRLR:1	FHRLKTLRE:1	FAADPAALI:1	ARRLPRRHK:1	YLKAWPLKL:1	LLCSRRGRQ:1	FHSFVAPHV:1	VVASSPLIS:1	VRRGAPKRA:1	VRLSLGATL:1	VQRRATRAP:1	VQRERRLHF:1	VKIPGTHRR:1	VARQTVRTV:1	VARLARLHH:1	LTSLTVQAA:1	LKKHAPRSK:1	LHFARSVKT:1	LFRSNKKRA:1	IQRLAKRMA:1	ILRPSRRGA:1	GRSRAARRA:1	FSYIGRIRV:1	FRTTIVEIL:1	FQSMFSAIE:1	FQLGLGVRK:1	FLTALGSEA:1	FFRQRVVQV:1	FFGLFSSRS:1
TGRH88_082480	48	FVSLSSSQA:1	AVSGSASLA:1	FLALEPVRS:1	FSALLAGPA:1	CGSVASVAA:1	ILHIDPLRV:1	FQAASVLPL:1	FALKTRRCV:1	VLRMAKPHK:1	VLGGLRRKK:1	SVRVTAAAA:1	SRAGAATSA:1	SMFAVASVL:1	LSKSAKRRL:1	LLVRTVKLK:1	KRSRGVRRL:1	IVARTRFRF:1	IAYLQAEEE:1	FQRRQRPRD:1	FAYAARLRA:1	MRLKRRGKA:1	FLLVRTVKL:1	YQRRRIGRK:1	YIAASPWLS:1	YAPSAPSLV:1	WAFAYAARL:1	VVARLKSAR:1	VKRRLALHV:1	VASRHRHKG:1	VARLKSARH:1	VALSAPRIR:1	TSSTSPLAS:1	STTTRLQAA:1	SSIAASSLP:1	LVSGKSRFK:1	LTGAAFPAA:1	LSSATIATG:1	LRVRAGMAK:1	LLRQARSFQ:1	LLRLAVPQA:1	LERHGSRRF:1	LATATKSRR:1	FRFAVGTPY:1	FNMAWARAA:1	FLHLAASDL:1	FLAAVSASP:1	FIRHVRISP:1	FASTASLAL:1
TGRH88_044520	46	LRSLSRKAR:1	LVRSTTRAL:1	LVRRCTRAI:1	ARRQGARRF:1	VQRVGRRMV:1	LVRNEARRL:1	FRSASVFYS:1	FLSLRSLSR:1	YRASAPLLL:1	WHLFASHAL:1	VYHLSAASL:1	TLGAAPVVP:1	LVTSTPALS:1	LVRAFVDHQ:1	LRQQHRQRM:1	LLRRFVERR:1	ELTTAACAC:1	WSRGASLRI:1	FVSATAPSF:1	YYIAQGRPA:1	YTRLSTIRS:1	YSPLSAMPV:1	VVSVKRLLV:1	VLRFSPTVL:1	VKRRFWLQR:1	TVTAADSLS:1	NSVRPRRRW:1	NRRRSRREK:1	MLSLPSAKV:1	LVWLERRRT:1	LVVSVKRLL:1	LSRLTRRCL:1	LRTQGRLKP:1	LLKMRMRQD:1	LLASSTSML:1	LKALKRAVR:1	LHRLPKVLA:1	IVNDVPSLL:1	IVCHLHRRM:1	FYLLQRLLV:1	FVGLKYRKL:1	FSRRSTKKK:1	FLKLPSVPV:1	FKSYSRSRR:1	ARRRERLVK:1	AMRLMKMRG:1
TGRH88_011470	46	WRMLRPAVV:1	YFHSLAKSL:1	FRFFRPVRK:1	FMSYVRRAR:1	YRFATAIGT:1	LHKLALHAR:1	FVSATSSLR:1	FHINNMAKI:1	MSKWSKRLI:1	MLSLFDDDE:1	LVTFTRKRA:1	LLSRRNNRT:1	LLRWIRPAT:1	LLRWFSKSK:1	ISFVKSYSM:1	IRGLLALHR:1	FRALSKFYA:1	FRALRRPRE:1	FAAIQGTKS:1	LQLDLTQRI:1	IRQYLSSRF:1	IRHLTAAMA:1	FIGLVKRFR:1	YVSAAPFES:1	VLTRAAFRG:1	VLDKLRKKR:1	VKRSIANLF:1	TLRQLKKLR:1	RIALQINIR:1	MMNMIRTSV:1	LSVLGRKKA:1	LLYRPRKLH:1	LKRMRSRGL:1	LIRNLNSSF:1	LAIKAVQRF:1	KIRHLTAAM:1	IVRYWNTFM:1	IRRGQRTKL:1	IRNLNSSFI:1	ILRNLTMRQ:1	IIKHLQSIS:1	FVKSYSMKN:1	FSSALYRRL:1	FNRMISELE:1	FKEALGLAL:1	AFEFLAEEI:1
TGRH88_006150	44	YARALRRVL:8	VLVSDATIA:7	LVSDATIAT:7	ATIATVETI:7	WRYARALRR:8	YHLVTVAAD:4	LVTVAADSV:3
TGRH88_056250	43	LLVNASRRL:1	FRSLQSRSV:1	YVALSGAVG:1	YRYLYSLAR:1	YLYSLARSL:1	FVAQKRRHQ:1	FMNALSAAS:1	VLVGKRQRQ:1	MRVLSPSVA:1	LVKQTRRER:1	LTLRAQMRQ:1	LRSQRALRV:1	ITRWWHSRR:1	FHVSQASFL:1	ASRWAPRRV:1	ARRLRTRGK:1	LRLSARQKH:1	IRNSSTVPV:1	FTLVNSLET:1	YSLTPRIRG:1	WRKGARRQT:1	VLRGTGRRA:1	VIQRLPHIA:1	SGMSTALPA:1	LTTQVSRGR:1	LTRQQRRFA:1	LSSRHRPRT:1	LRVDATRRS:1	LRTRPRRTG:1	LRHLQCHRY:1	LMCRQSRPL:1	LLLVKAYRY:1	LADQRRRRR:1	IVALNAPLA:1	INMTVAPVV:1	FRSLGNLGA:1	FQMTVAVEM:1	FLVQVRVRN:1	FLRSQRALR:1	FLRLFVAQK:1	FLKWRNLYF:1	FARLSRGLL:1	ELRYIPLSL:1
TGRH88_011800	43	TSLAAGSAA:1	MLGASVQAA:1	LQRRQRRFF:1	TVSAVSVEA:1	VVLTPRRRM:1	YRHAVPALL:1	MVFAATVAA:1	WRASVARRV:1	VRRTAAAPL:1	LRLLTRGVS:1	FRRLVRRTA:1	FATLEAIRT:1	YVRGQATRL:1	WRVAAHRAL:1	VRSLLPLLR:1	VRGQATRLL:1	LVRQARLVV:1	LLSRIPCRK:1	LLRVSRFLL:1	IHRLLVRSR:1	FLLMPRRVP:1	FAVDGVLHY:1	ILSLSPTPL:1	FRPQAIRRC:1	FQVSSGLRR:1	FLASSAVHS:1	FARLRTYSV:1	WMFRQKQKQ:1	WKAFASPLL:1	VGRLLNRSR:1	SVGGALAVC:1	QIAAEVAEE:1	PLRLAGLRL:1	LRMWMAWRA:1	LQRLARRVD:1	IRRLAQPLI:1	ILSRAAGRT:1	FRLSPALLH:1	FREFFFDRL:1	FLSLVSQAP:1	FHLSKNARD:1	FASQFTLHA:1	FARKMKNAI:1
TGRH88_082760	42	LLRQAVRIL:1	FRRLIAPHL:1	LISSPRFRR:1	LRAMIPALY:1	FASLPSLQA:1	ILSRYRARY:1	FRTAASLPL:1	VAAGTASYA:1	FRRLSASEV:1	LLLSSWRRL:1	SLGTAALVC:1	MQAQMRLRK:1	LSRLMSLFR:1	LRGLLRHLA:1	LRAMRVASS:1	LLRLTPVAT:1	FVRCLRRYK:1	VRRFAASSR:1	LIHLQPSLS:1	FLHNGPATL:1	FLANPSHLR:1	YKADSAALF:1	WRRLPAVIT:1	VSLMAPARL:1	VRPEARRLA:1	VLKWVTLRP:1	LVVHLSRRL:1	LRTTAVALR:1	LRTLQEMRV:1	LRLHTRFLA:1	LQRLLQHLL:1	LMQMRHTRV:1	LASLGRALR:1	LAISLKALR:1	IVSMLEAAE:1	IRILGKLGG:1	ILLSIATKK:1	FVSIARSPN:1	FRLTRNIES:1	FLAASSTVL:1	FFLLYSPAS:1	AMGLSGTLA:1
TGRH88_058000	42	IKVMARRVK:1	FRRILSQRL:1	FKRLNRQRL:1	LGRMARSVR:1	YIHLVSAAA:1	FYHAMTTPL:1	FWSAPHRRL:1	WRVSAAEKL:1	TKTATAFLA:1	LRSFAVLRK:1	LRRARSLVR:1	LQSMQRRKQ:1	LKRTASQRA:1	FVQNMTASL:1	FSRLNAQRR:1	YHAMTTPLP:1	LVAAEKRAR:1	LKALDAAMT:1	IRLAQGALY:1	FSILKSSLA:1	YIASLPHAL:1	VVRQLLKRA:1	VRRRLRVFQ:1	VQQLLSRRS:1	VLLRTAGRR:1	VEAALAALA:1	TMVAQTAVA:1	LVALQSRIK:1	LRKAARRAT:1	LMARAVRSD:1	LLTKAKSRQ:1	LLAMRQRHA:1	LHVATTAAT:1	LARGKRIKV:1	ILIQQVRAT:1	FTAILAQGA:1	FRALRIAYG:1	FLLQGSAAF:1	FAVLRKALD:1	AMMSVAIAA:1	AIGAAAVYI:1	AAMTGAYAA:1
TGRH88_049480	39	FTMLKSFST:1	FLSILSQTA:1	LRALKAALV:1	EIGLSAELE:1	VMTLTTALS:1	YLHVQINLS:1	YLAIFQAAL:1	YFAMSSLRN:1	WARMSLQRL:1	LTVLRTQRV:1	FRVDRVPTA:1	FQSISKYAR:1	YKLAAARGF:1	LKTVTRYHK:1	FRLSSARNY:1	FLRKIANKA:1	FAKRLRRLP:1	VQARALARK:1	VLAMSPAGD:1	LRFLDTRFK:1	LLTIGTVPA:1	LKPLGSWLA:1	LIRGTSSLR:1	LFRLSSARN:1	LEYSLASYL:1	LDPRARRKV:1	ISRRLVAMY:1	IRGTSSLRA:1	ILRRSASGK:1	IILDVHARD:1	FVTMNPGYA:1	FVMNPKAQS:1	FRRVGRGSK:1	FLAATNPPG:1	FKSLATGSL:1	FKNLRSAVG:1	FIYDLRSLM:1	FERRAGRKI:1	FALTWSFGV:1
TGRH88_074480	37	FRMLPNAAR:1	SSPATAFAA:1	VYVHPRRRY:1	FILMQPERS:1	PTGAAAVSS:1	MRTKTRRRP:1	FVYAAAFHS:1	FASLLSLPV:1	LLVKTVRCR:1	VSRRGRKAA:1	FVGIAPLRR:1	CVVVAAVSP:1	LSSVSRRFL:1	FARVVASQV:1	YQAFPSLSV:1	YHLALAFFI:1	YGRLRTWRR:1	VASVPQRRR:1	SLSSSFVYA:1	SLAVAPSMS:1	SAVAACSVS:1	MRKRPREKS:1	MLQVVAAPL:1	LVRAGIPHL:1	LVQQRRYHL:1	LSSLVSASG:1	LRRRQRSRP:1	LRPFGAHAR:1	LRAQSPLAR:1	LQRRLGRVQ:1	LNFIKAAYK:1	LLTLAYLHR:1	LLRGDRRRQ:1	LAVARRRTF:1	FLPAGASMS:1	FLADSNGWV:1	FFPASSSLL:1
TGRH88_052760	37	FHRARAMKL:1	CVTASSVLA:1	LLVNRSRRV:1	FRHLPSLAR:1	FRALQTKSV:1	LVLKRTRIV:1	LKTAARRVL:1	FLADLAPQE:1	YIGASGVRA:1	WSRQGGRHR:1	VRRQGKRST:1	VRRQASVTR:1	VLRRVTARA:1	VHSIVALRK:1	TAARSRRHV:1	SLVTSFSAG:1	FKSHRRRVV:1	DLWTAAETF:1	AVSTSSVVS:1	WLKTAARRV:1	VARVAAATA:1	SQFQASTLA:1	QRSRRIMRF:1	MRRMRPYIT:1	LVLDIGPAV:1	LRRQPPFLR:1	LRRDVSLLR:1	LKYLSRQRS:1	LHRDPRRTR:1	IVRRLGKQE:1	IVALRKLGR:1	IRTFCIRPI:1	FRGLPRVPA:1	FQKAPALRS:1	FLLVNRSRR:1	EMVKGRRRV:1	AVARSRRQY:1
[truncated: 6,657 more rows]
[truncated: 15 more columns]

## Sheet: No. of proteins with core
Pattern	<No. of proteins>	Protein IDs -->
YLTIVVHSA	13	TGRH88_087843	TGRH88_011540	TGRH88_029260	TGRH88_087847	TGRH88_029210	TGRH88_065410	TGRH88_065530	TGRH88_029240	TGRH88_065520	TGRH88_087844	TGRH88_029220	TGRH88_029230	TGRH88_029310
[truncated: 29,245 more rows]
