# Supplementary material for: A state-of-the-art methodology for high-throughput in silico vaccine discovery against protozoan parasites and exemplified with discovered candidates for Toxoplasma gondii
Source: Sci Rep. 2023 May 22;13:8243. doi: 10.1038/s41598-023-34863-9 (PMC10201501; doi:10.1038/s41598-023-34863-9)
Supplement: Supplementary file 11 — Supplementary Table S11. [file 41598_2023_34863_MOESM11_ESM.xlsx]

## Sheet: Exposure Score
ID	Name	<ExposureScore>
TGRH88_000020	Toxoplasma gondii family C protein	1
TGRH88_000150	putative transmembrane protein	1
TGRH88_000170	unspecified product	1
TGRH88_000190	putative transmembrane protein	1
TGRH88_000210	CAAX metallo endopeptidase	1
TGRH88_000220	unspecified product	1
TGRH88_000370	DNA gyrase/topoisomerase IV, A subunit domain-containing protein	1
TGRH88_001360	unspecified product	1
TGRH88_001620	unspecified product	1
TGRH88_001950	unspecified product	1
TGRH88_002100	unspecified product	1
TGRH88_002260	unspecified product	1
TGRH88_002660	dense granule protein DG32	1
TGRH88_002820	Toxoplasma gondii family B protein	1
TGRH88_002940	Toxoplasma gondii family C protein	1
TGRH88_003160	cleft lip and palate transmembrane protein 1 (clptm1) protein	1
TGRH88_003410	unspecified product	1
TGRH88_003420	Alpha-galactosidase	1
TGRH88_003530	unspecified product	1
TGRH88_003540	unspecified product	1
TGRH88_003600	dense granule protein GRA8	1
TGRH88_004090	unspecified product	1
TGRH88_004290	SAG-related sequence SRS14A	1
TGRH88_004310	unspecified product	1
TGRH88_004600	unspecified product	1
TGRH88_004810	transporter/permease protein	1
TGRH88_005270	unspecified product	1
TGRH88_006410	Toxoplasma gondii family B protein	1
TGRH88_006560	phosphotransferase enzyme family protein	1
TGRH88_006620	unspecified product	1
TGRH88_006880	SAG-related sequence SRS15C	1
TGRH88_007410	unspecified product	1
TGRH88_007420	unspecified product	1
TGRH88_007480	unspecified product	1
TGRH88_007550	microneme protein MIC3	1
TGRH88_007670	SAG-related sequence SRS17B	1
TGRH88_008000	unspecified product	1
TGRH88_009170	unspecified product	1
TGRH88_009510	unspecified product	1
TGRH88_009830	SAG-related sequence SRS19F	1
TGRH88_010060	Toxoplasma gondii family B protein	1
TGRH88_010190	unspecified product	1
TGRH88_010360	unspecified product	1
TGRH88_010520	unspecified product	1
TGRH88_011190	unspecified product	1
TGRH88_011260	leucyl-tRNA synthetase (LeuRS2)	1
TGRH88_011290	unspecified product	1
TGRH88_011400	Kazal-type serine protease inhibitor domain-containing protein	1
TGRH88_011410	Kazal-type serine protease inhibitor domain-containing protein	1
TGRH88_011430	unspecified product	1
TGRH88_011570	unspecified product	1
TGRH88_011710	unspecified product	1
TGRH88_011740	unspecified product	1
TGRH88_012130	unspecified product	1
TGRH88_012430	unspecified product	1
TGRH88_012700	unspecified product	1
TGRH88_012920	unspecified product	1
TGRH88_013080	unspecified product	1
TGRH88_013180	unspecified product	1
TGRH88_013620	unspecified product	1
TGRH88_014200	unspecified product	1
TGRH88_014210	unspecified product	1
TGRH88_014560	unspecified product	1
TGRH88_014620	unspecified product	1
TGRH88_014910	unspecified product	1
TGRH88_015540	putative V-ATPase subunit c' proteolipid	1
TGRH88_015610	gamma interferon inducible lysosomal thiol reductase (GILT) protein	1
TGRH88_015770	microneme protein MIC1	1
TGRH88_015790	unspecified product	1
TGRH88_016080	SAG-related sequence SRS36B	1
TGRH88_016400	unspecified product	1
TGRH88_016760	guanylate-binding protein, N-terminal domain-containing protein	1
TGRH88_016880	unspecified product	1
TGRH88_017020	unspecified product	1
TGRH88_017590	unspecified product	1
TGRH88_017720	unspecified product	1
TGRH88_017950	unspecified product	1
TGRH88_018120	unspecified product	1
TGRH88_018710	unspecified product	1
TGRH88_018900	ribosomal protein RPL27	1
TGRH88_019310	unspecified product	1
TGRH88_019420	EGF family domain-containing protein	1
TGRH88_019490	unspecified product	1
TGRH88_019550	rhoptry kinase family protein ROP37 (incomplete catalytic triad)	1
TGRH88_020110	tRNA ligase class II core domain (G, H, P, S and T) domain-containing protein	1
TGRH88_020190	rhoptry protein ROP7	1
TGRH88_020340	ATP-dependent Clp protease adaptor protein ClpS protein	1
TGRH88_020710	Toxoplasma gondii family B protein	1
TGRH88_020790	unspecified product	1
TGRH88_020890	SAG-related sequence SRS12D	1
TGRH88_020980	beta-hydroxyacyl-acyl carrier protein dehydratase (FABZ)	1
TGRH88_021040	cell division protein CDC48AP	1
TGRH88_021100	cAMP-dependent protein kinase	1
TGRH88_021120	cAMP-dependent protein kinase	1
TGRH88_021550	eukaryotic aspartyl protease superfamily protein	1
TGRH88_021560	oocyst wall protein OWP2	1
TGRH88_022130	unspecified product	1
TGRH88_022160	SAG-related sequence SRS11	1
TGRH88_022280	putative microneme protein	1
TGRH88_022350	unspecified product	1
TGRH88_022480	unspecified product	1
TGRH88_022490	putative myosin heavy chain	1
TGRH88_022630	microneme protein MIC4	1
TGRH88_023660	unspecified product	1
TGRH88_024240	unspecified product	1
TGRH88_024280	rhomboid protease ROM3	1
TGRH88_024450	unspecified product	1
TGRH88_024520	SAG-related sequence SRS25	1
TGRH88_025240	unspecified product	1
TGRH88_025660	unspecified product	1
TGRH88_025740	dense granule protein GRA5	1
TGRH88_025810	unspecified product	1
TGRH88_026090	unspecified product	1
TGRH88_026130	SAG-related sequence SRS20A	1
TGRH88_026150	SAG-related sequence SRS20C	1
TGRH88_026330	notch (dsl) domain-containing protein	1
TGRH88_026350	unspecified product	1
TGRH88_026650	unspecified product	1
TGRH88_026940	DHHC zinc finger domain-containing protein	1
TGRH88_027210	longevity-assurance protein (LAG1) domain-containing protein	1
TGRH88_027380	SAG-related sequence SRS21	1
TGRH88_027780	unspecified product	1
TGRH88_028040	protein phosphatase 2C domain-containing protein	1
TGRH88_028140	putative TDC1	1
TGRH88_028170	unspecified product	1
TGRH88_028240	unspecified product	1
TGRH88_028940	unspecified product	1
TGRH88_029040	unspecified product	1
TGRH88_029280	unspecified product	1
TGRH88_029290	Toxoplasma gondii family A protein	1
TGRH88_029940	tRNA ligase class I (E and Q), catalytic domain-containing protein	1
TGRH88_030400	cytochrome b5 family heme/steroid binding domain-containing protein	1
TGRH88_030470	unspecified product	1
TGRH88_030590	MAPEG family protein	1
TGRH88_030870	S1/P1nuclease	1
TGRH88_031070	SCP family extracellular subfamily protein	1
TGRH88_031180	unspecified product	1
TGRH88_031240	dense granule protein GRA14	1
TGRH88_031370	unspecified product	1
TGRH88_031690	putative diacylglycerol kinase	1
TGRH88_031740	SAG-related sequence SRS23	1
TGRH88_031790	ABC transporter transmembrane region domain-containing protein	1
TGRH88_032810	SAG-related sequence SRS35B	1
TGRH88_032820	SAG-related sequence SRS35A	1
TGRH88_033380	unspecified product	1
TGRH88_033570	cpw-wpc domain-containing protein	1
TGRH88_033840	LCCL domain-containing protein	1
TGRH88_034060	unspecified product	1
TGRH88_034170	unspecified product	1
TGRH88_034580	microneme protein MIC11	1
TGRH88_034590	unspecified product	1
TGRH88_034690	oocyst wall protein OWP1	1
TGRH88_034770	unspecified product	1
TGRH88_034780	unspecified product	1
TGRH88_034830	unspecified product	1
TGRH88_034870	unspecified product	1
TGRH88_034930	histidine acid phosphatase superfamily protein	1
TGRH88_034960	subtilisin SUB1	1
TGRH88_035010	unspecified product	1
TGRH88_035020	rhoptry protein ROP12	1
TGRH88_035420	unspecified product	1
TGRH88_035560	DUF3228 domain-containing protein	1
TGRH88_035710	dense granule protein GRA7	1
TGRH88_036080	unspecified product	1
TGRH88_036390	unspecified product	1
TGRH88_036730	putative membrane protein	1
TGRH88_036910	unspecified product	1
TGRH88_036970	unspecified product	1
TGRH88_037080	unspecified product	1
TGRH88_037170	microneme protein MIC2	1
TGRH88_037360	unspecified product	1
TGRH88_037590	unspecified product	1
TGRH88_037610	unspecified product	1
TGRH88_037700	unspecified product	1
TGRH88_037930	SAG-related sequence SRS39	1
TGRH88_038420	SAG-related sequence SRS49D	1
TGRH88_038430	SAG-related sequence SRS49D	1
TGRH88_038520	unspecified product	1
TGRH88_038580	SAG-related sequence protein SRS48Q	1
TGRH88_038660	unspecified product	1
TGRH88_038940	SAG-related sequence SRS18	1
TGRH88_040130	unspecified product	1
TGRH88_040200	unspecified product	1
TGRH88_040440	toxofilin	1
TGRH88_040480	unspecified product	1
TGRH88_040860	unspecified product	1
TGRH88_040950	Toxoplasma gondii family D protein	1
TGRH88_041440	unspecified product	1
TGRH88_041550	BT1 family protein	1
TGRH88_041820	unspecified product	1
TGRH88_042090	unspecified product	1
TGRH88_042530	unspecified product	1
TGRH88_042950	unspecified product	1
TGRH88_043210	DEAD/DEAH box helicase domain-containing protein	1
TGRH88_043320	unspecified product	1
TGRH88_043600	unspecified product	1
TGRH88_043710	rhoptry neck protein RON3	1
TGRH88_043860	putative thioredoxin	1
TGRH88_044440	unspecified product	1
TGRH88_044870	unspecified product	1
TGRH88_044930	SCP family extracellular subfamily protein	1
TGRH88_045070	unspecified product	1
TGRH88_045110	unspecified product	1
TGRH88_045740	DnaJ domain-containing protein	1
TGRH88_045940	unspecified product	1
TGRH88_046010	unspecified product	1
TGRH88_046180	unspecified product	1
TGRH88_046290	unspecified product	1
TGRH88_046440	SAG-related sequence SRS67	1
TGRH88_046790	dense granule protein GRA3	1
TGRH88_046840	unspecified product	1
TGRH88_047530	putative cytochrome C oxidase assembly factor COX15	1
TGRH88_047830	unspecified product	1
TGRH88_048450	unspecified product	1
TGRH88_048660	unspecified product	1
TGRH88_048820	tRNA methyl transferase	1
TGRH88_049030	SAG-related sequence SRS55M	1
TGRH88_049510	rhoptry neck protein RON1	1
TGRH88_049520	unspecified product	1
TGRH88_050110	1,3(4)-beta-glucanase	1
TGRH88_050280	unspecified product	1
TGRH88_050920	SAG-related sequence SRS50	1
TGRH88_051080	unspecified product	1
TGRH88_051350	unspecified product	1
TGRH88_051520	rhoptry protein ROP13	1
TGRH88_051800	unspecified product	1
TGRH88_051950	unspecified product	1
TGRH88_052140	STAS domain-containing protein	1
TGRH88_052210	unspecified product	1
TGRH88_052590	unspecified product	1
TGRH88_052780	unspecified product	1
TGRH88_053560	subtilisin SUB2	1
TGRH88_053640	unspecified product	1
TGRH88_054100	unspecified product	1
TGRH88_054180	SAG-related sequence SRS52A	1
TGRH88_054250	SAG-related sequence SRS53D	1
TGRH88_054980	unspecified product	1
TGRH88_055000	unspecified product	1
TGRH88_055060	ABC transporter transmembrane region domain-containing protein	1
TGRH88_055260	unspecified product	1
TGRH88_055360	Toxoplasma gondii family D protein	1
TGRH88_055380	unspecified product	1
TGRH88_055830	unspecified product	1
TGRH88_055880	unspecified product	1
TGRH88_056280	adenylate and guanylate cyclase catalytic domain-containing protein	1
TGRH88_056550	unspecified product	1
TGRH88_057230	apical membrane antigen 1 domain-containing protein	1
TGRH88_057260	rhoptry neck protein RON2	1
TGRH88_057300	signal peptidase subunit protein	1
TGRH88_057330	unspecified product	1
TGRH88_057470	unspecified product	1
TGRH88_057610	Gpi16 subunit, GPI transamidase component protein	1
TGRH88_057630	SAG-related sequence SRS57	1
TGRH88_057730	rhoptry protein ROP5	1
TGRH88_057830	unspecified product	1
TGRH88_058030	flavodoxin domain-containing protein	1
TGRH88_058040	unspecified product	1
TGRH88_058590	unspecified product	1
TGRH88_058640	unspecified product	1
TGRH88_058650	ribosomal protein RPS9	1
TGRH88_058880	microneme protein MIC6	1
TGRH88_058890	unspecified product	1
TGRH88_059260	unspecified product	1
TGRH88_059300	unspecified product	1
TGRH88_059440	unspecified product	1
TGRH88_059530	unspecified product	1
TGRH88_060110	microneme protein MIC9	1
TGRH88_060140	phospholipid-translocating P-type ATPase, flippase subfamily protein	1
TGRH88_060610	unspecified product	1
TGRH88_060700	unspecified product	1
TGRH88_060810	aspartyl protease ASP3	1
TGRH88_061050	unspecified product	1
TGRH88_061380	unspecified product	1
TGRH88_061500	unspecified product	1
TGRH88_061530	unspecified product	1
TGRH88_061600	unspecified product	1
TGRH88_061610	unspecified product	1
TGRH88_061930	unspecified product	1
TGRH88_061960	unspecified product	1
TGRH88_062020	unspecified product	1
TGRH88_062350	subtilisin SUB6	1
TGRH88_062830	unspecified product	1
TGRH88_062900	UAA transporter family protein	1
TGRH88_062940	Ctr copper transporter family protein	1
TGRH88_063310	unspecified product	1
TGRH88_063680	unspecified product	1
TGRH88_064030	pentatricopeptide repeat domain-containing protein	1
TGRH88_064260	unspecified product	1
TGRH88_064400	dense granule protein GRA9	1
TGRH88_064430	CAAX amino terminal protease family protein	1
TGRH88_064510	unspecified product	1
TGRH88_064620	unspecified product	1
TGRH88_064770	unspecified product	1
TGRH88_064780	unspecified product	1
TGRH88_064830	SAG-related sequence SRS59B	1
TGRH88_064840	SAG-related sequence SRS59K	1
TGRH88_064860	SAG-related sequence SRS59B	1
TGRH88_065430	Toxoplasma gondii family A protein	1
TGRH88_065440	Toxoplasma gondii family A protein	1
TGRH88_065450	Toxoplasma gondii family A protein	1
TGRH88_065480	Toxoplasma gondii family A protein	1
TGRH88_065490	Toxoplasma gondii family A protein	1
TGRH88_065510	Toxoplasma gondii family A protein	1
TGRH88_065520	Toxoplasma gondii family A protein	1
TGRH88_065540	Toxoplasma gondii family A protein	1
TGRH88_065690	Toxoplasma gondii family A protein	1
TGRH88_065700	Toxoplasma gondii family A protein	1
TGRH88_066240	microneme protein MIC5	1
TGRH88_066340	unspecified product	1
TGRH88_066460	unspecified product	1
TGRH88_066550	Toxoplasma gondii family C protein	1
TGRH88_066840	Toxoplasma gondii family B protein	1
TGRH88_066900	unspecified product	1
TGRH88_067030	acyl carrier protein ACP	1
TGRH88_067040	unspecified product	1
TGRH88_067590	scavenger receptor cysteine-rich domain-containing protein	1
TGRH88_068310	Ctr copper transporter family protein	1
TGRH88_068460	unspecified product	1
TGRH88_068550	putative C protein immunoglobulin-A-binding beta antigen	1
TGRH88_069080	gamma interferon inducible lysosomal thiol reductase (GILT) protein	1
TGRH88_069440	apicoplast triosephosphate translocator APT1	1
TGRH88_069480	unspecified product	1
TGRH88_070040	metal cation transporter, ZIP family protein	1
TGRH88_070170	microneme protein MIC13	1
TGRH88_070360	Kazal-type serine protease inhibitor domain-containing protein	1
TGRH88_070530	unspecified product	1
TGRH88_070670	SAG-related sequence SRS26I	1
TGRH88_071140	unspecified product	1
TGRH88_071210	unspecified product	1
TGRH88_071390	rhoptry protein ROP6	1
TGRH88_071510	unspecified product	1
TGRH88_071670	PA14 domain-containing protein	1
TGRH88_072110	histone deacetylase HDAC4	1
TGRH88_072330	unspecified product	1
TGRH88_072440	unspecified product	1
TGRH88_072770	glycerol-3-phosphate-acyltransferase	1
TGRH88_072920	unspecified product	1
TGRH88_073230	putative Bax inhibitor-1	1
TGRH88_073550	unspecified product	1
TGRH88_073560	putative TIC20	1
TGRH88_073570	unspecified product	1
TGRH88_073600	unspecified product	1
TGRH88_073960	unspecified product	1
TGRH88_073970	unspecified product	1
TGRH88_074900	unspecified product	1
TGRH88_074990	putative transmembrane protein TMEM222	1
TGRH88_075170	unspecified product	1
TGRH88_075410	unspecified product	1
TGRH88_075450	unspecified product	1
TGRH88_076060	unspecified product	1
TGRH88_077210	unspecified product	1
TGRH88_077490	triose-phosphate isomerase TPI-II	1
TGRH88_077640	unspecified product	1
TGRH88_078080	unspecified product	1
TGRH88_078710	unspecified product	1
TGRH88_078760	unspecified product	1
TGRH88_078810	SAG-related sequence SRS30D	1
TGRH88_079510	unspecified product	1
TGRH88_079620	unspecified product	1
TGRH88_079640	glideosome-associated protein with multiple-membrane spans GAPM3	1
TGRH88_079750	tRNA (Uracil-5-)-methyltransferase	1
TGRH88_079760	unspecified product	1
TGRH88_079910	Toxoplasma gondii family D protein	1
TGRH88_080270	dolichol kinase	1
TGRH88_080370	SAG-related sequence SRS34A	1
TGRH88_080380	unspecified product	1
TGRH88_080490	unspecified product	1
TGRH88_081160	unspecified product	1
TGRH88_081180	unspecified product	1
TGRH88_081370	putative preprotein translocase Sec61	1
TGRH88_081880	unspecified product	1
TGRH88_082090	unspecified product	1
TGRH88_082240	ABC transporter family protein	1
TGRH88_082460	unspecified product	1
TGRH88_082650	putative blood stage antigen 41-3 precursor	1
TGRH88_082820	oocyst wall protein OWP3	1
TGRH88_083080	microneme protein MIC17B	1
TGRH88_083110	PAN/Apple domain-containing protein	1
TGRH88_083260	unspecified product	1
TGRH88_083320	microneme protein MIC17A	1
TGRH88_084130	rhoptry kinase family protein ROP19B	1
TGRH88_085890	unspecified product	1
TGRH88_000110	unspecified product	0.999
TGRH88_000550	unspecified product	0.999
TGRH88_000790	unspecified product	0.999
TGRH88_001060	unspecified product	0.999
TGRH88_001110	unspecified product	0.999
TGRH88_001190	dense-granule antigen DG32	0.999
TGRH88_001410	SAG-related sequence SRS13	0.999
TGRH88_001450	unspecified product	0.999
TGRH88_001460	unspecified product	0.999
TGRH88_001470	unspecified product	0.999
TGRH88_001710	dynein light chain DLC	0.999
TGRH88_001900	unspecified product	0.999
TGRH88_002140	unspecified product	0.999
TGRH88_002160	unspecified product	0.999
TGRH88_002430	Ser/Thr phosphatase family protein	0.999
TGRH88_002520	unspecified product	0.999
TGRH88_002700	unspecified product	0.999
TGRH88_002810	Toxoplasma gondii family C protein	0.999
TGRH88_003050	ferredoxin NADP+ oxidoreductase FNR	0.999
TGRH88_003090	phosphatidylinositol n-acetylglucosaminyltransferase	0.999
TGRH88_003140	VTC domain-containing protein	0.999
TGRH88_003360	unspecified product	0.999
TGRH88_003650	unspecified product	0.999
TGRH88_003750	unspecified product	0.999
TGRH88_003770	UDP-galactose transporter family protein	0.999
TGRH88_003850	Sel1 repeat-containing protein	0.999
TGRH88_004000	phosphatidate cytidylyltransferase	0.999
TGRH88_004250	tryptophanyl-tRNA synthetase (TrpRS1)	0.999
TGRH88_004430	GCC2 and GCC3 domain-containing protein	0.999
TGRH88_004640	unspecified product	0.999
TGRH88_004650	transporter, major facilitator family protein	0.999
TGRH88_004710	unspecified product	0.999
TGRH88_004890	PQ loop repeat-containing protein	0.999
TGRH88_005020	unspecified product	0.999
TGRH88_005060	putative zinc carboxypeptidase	0.999
TGRH88_005130	unspecified product	0.999
TGRH88_005300	P-type ATPase PMA1	0.999
TGRH88_005460	unspecified product	0.999
TGRH88_005510	unspecified product	0.999
TGRH88_005650	cell cycle regulator with zn-finger domain-containing protein	0.999
TGRH88_005860	unspecified product	0.999
TGRH88_005880	EGF family domain-containing protein	0.999
TGRH88_006100	unspecified product	0.999
TGRH88_006140	Toxoplasma gondii family B protein	0.999
TGRH88_006440	unspecified product	0.999
TGRH88_006710	patched family protein	0.999
TGRH88_006920	SAG-related sequence SRS16B	0.999
TGRH88_007350	transporter, major facilitator family protein	0.999
TGRH88_007440	putative histone lysine methyltransferase, SET	0.999
TGRH88_007470	unspecified product	0.999
TGRH88_007490	unspecified product	0.999
TGRH88_007560	putative membrane protein C17G8.08c	0.999
TGRH88_007740	unspecified product	0.999
TGRH88_007870	3'5'-cyclic nucleotide phosphodiesterase domain-containing protein	0.999
TGRH88_007980	SFT2 family protein	0.999
TGRH88_008180	unspecified product	0.999
TGRH88_008370	transporter, major facilitator family protein	0.999
TGRH88_008470	protein disulfide isomerase	0.999
TGRH88_008700	CBS domain-containing protein	0.999
TGRH88_009050	unspecified product	0.999
TGRH88_009530	FG-GAP repeat-containing protein	0.999
TGRH88_009630	DHHC zinc finger domain-containing protein	0.999
TGRH88_009660	SNARE associated protein	0.999
TGRH88_009920	Toxoplasma gondii family C protein	0.999
TGRH88_010160	SNARE associated Golgi protein	0.999
TGRH88_010210	unspecified product	0.999
TGRH88_010320	unspecified product	0.999
TGRH88_010370	unspecified product	0.999
TGRH88_010390	transporter, cation channel family protein	0.999
TGRH88_010420	unspecified product	0.999
TGRH88_010610	unspecified product	0.999
TGRH88_010670	alpha-tubulin suppressor protein	0.999
TGRH88_010830	unspecified product	0.999
TGRH88_011090	3'5'-cyclic nucleotide phosphodiesterase domain-containing protein	0.999
TGRH88_011200	putative integral membrane protein	0.999
TGRH88_011240	putative transporter/permease protein	0.999
TGRH88_011360	unspecified product	0.999
TGRH88_011480	unspecified product	0.999
TGRH88_011540	Toxoplasma gondii family A protein	0.999
TGRH88_011650	peptidase, M50 family protein	0.999
TGRH88_011890	unspecified product	0.999
TGRH88_011980	chloride transporter, chloride channel (ClC) family protein	0.999
TGRH88_012050	unspecified product	0.999
TGRH88_012300	unspecified product	0.999
TGRH88_012390	unspecified product	0.999
TGRH88_012510	unspecified product	0.999
TGRH88_012690	HEAT repeat-containing protein	0.999
TGRH88_012990	unspecified product	0.999
TGRH88_013380	nucleoside transporter protein	0.999
TGRH88_013600	unspecified product	0.999
TGRH88_013690	Yos1 family protein	0.999
TGRH88_013710	ATP-binding cassette G family transporter ABCG96	0.999
TGRH88_013740	unspecified product	0.999
TGRH88_013890	E1-E2 ATPase subfamily protein	0.999
TGRH88_013980	adenylate and guanylate cyclase catalytic domain-containing protein	0.999
TGRH88_014190	ATP-binding cassette G family transporter ABCG84	0.999
TGRH88_014230	unspecified product	0.999
TGRH88_014310	phosphatidylinositol transfer protein	0.999
TGRH88_014350	unspecified product	0.999
TGRH88_014370	cathepsin CPC1	0.999
TGRH88_014640	unspecified product	0.999
TGRH88_014760	unspecified product	0.999
TGRH88_014970	chloride transporter, chloride channel (ClC) family protein	0.999
TGRH88_015010	ATP-binding cassette G family transporter ABCG89	0.999
TGRH88_015060	unspecified product	0.999
TGRH88_015130	unspecified product	0.999
TGRH88_015160	putative vacuolar proton translocating ATPase subunit	0.999
TGRH88_015180	serine protease	0.999
TGRH88_015530	putative RER1 protein	0.999
TGRH88_015810	unspecified product	0.999
TGRH88_015880	GCC2 and GCC3 domain-containing protein	0.999
TGRH88_015950	formate/nitrite transporter protein	0.999
TGRH88_016100	SAG-related sequence SRS36D	0.999
TGRH88_016190	zinc finger, C3HC4 type (RING finger) domain-containing protein	0.999
TGRH88_016200	unspecified product	0.999
TGRH88_016440	SAG-related sequence SRS37B	0.999
TGRH88_016520	unspecified product	0.999
TGRH88_016530	unspecified product	0.999
TGRH88_016640	CBS domain-containing protein	0.999
TGRH88_016690	unspecified product	0.999
TGRH88_016950	CorA family Mg2+ transporter protein	0.999
TGRH88_017000	unspecified product	0.999
TGRH88_017120	unspecified product	0.999
TGRH88_017230	ABC transporter transmembrane region domain-containing protein	0.999
TGRH88_017260	unspecified product	0.999
TGRH88_017430	DAD family protein	0.999
TGRH88_018130	unspecified product	0.999
TGRH88_018510	DHHC zinc finger domain-containing protein	0.999
TGRH88_018610	Yip1 domain-containing protein	0.999
TGRH88_018740	unspecified product	0.999
TGRH88_018750	unspecified product	0.999
TGRH88_018810	unspecified product	0.999
TGRH88_018870	putative translocation protein sec62	0.999
TGRH88_019030	DHHC zinc finger domain-containing protein	0.999
TGRH88_019200	zinc finger, C3HC4 type (RING finger) domain-containing protein	0.999
TGRH88_019280	glucose-6-phosphate 1-dehydrogenase	0.999
TGRH88_019690	rhomboid protease ROM5	0.999
TGRH88_020060	patched family protein	0.999
TGRH88_020070	Sterol-sensing domain of SREBP cleavage-activation domain-containing protein	0.999
TGRH88_020150	unspecified product	0.999
TGRH88_020200	rhoptry protein ROP4	0.999
TGRH88_020260	unspecified product	0.999
TGRH88_020280	unspecified product	0.999
TGRH88_020780	putative membrane protein	0.999
TGRH88_020900	SAG-related sequence SRS12B	0.999
TGRH88_020990	unspecified product	0.999
TGRH88_021060	putative mannosyltransferase	0.999
TGRH88_021080	unspecified product	0.999
TGRH88_021220	putative thioredoxin	0.999
TGRH88_021240	transporter/permease protein	0.999
TGRH88_021380	formate/nitrite transporter protein	0.999
TGRH88_021580	unspecified product	0.999
TGRH88_021590	unspecified product	0.999
TGRH88_021900	ABC transporter transmembrane region domain-containing protein	0.999
TGRH88_022410	protease inhibitor PI2	0.999
TGRH88_022500	unspecified product	0.999
TGRH88_022610	putative ABC transporter	0.999
TGRH88_022670	PIG-P protein	0.999
TGRH88_022750	unspecified product	0.999
TGRH88_022760	putative manganese resistance 1 protein	0.999
TGRH88_022860	unspecified product	0.999
TGRH88_022940	putative phosphatidylinositol synthase	0.999
TGRH88_023370	Toxoplasma gondii family C protein	0.999
TGRH88_023670	unspecified product	0.999
TGRH88_023720	unspecified product	0.999
TGRH88_023740	3'5'-cyclic nucleotide phosphodiesterase domain-containing protein	0.999
TGRH88_023870	unspecified product	0.999
TGRH88_023910	unspecified product	0.999
TGRH88_024110	unspecified product	0.999
TGRH88_024370	unspecified product	0.999
TGRH88_024500	unspecified product	0.999
TGRH88_024560	TBC domain-containing protein	0.999
TGRH88_024710	unspecified product	0.999
TGRH88_024740	DHHC zinc finger domain-containing protein	0.999
TGRH88_024760	unspecified product	0.999
TGRH88_025010	unspecified product	0.999
TGRH88_025060	unspecified product	0.999
TGRH88_025070	unspecified product	0.999
TGRH88_025080	MORN repeat-containing protein	0.999
TGRH88_025190	unspecified product	0.999
TGRH88_025270	inorganic anion transporter, sulfate permease (SulP) family protein	0.999
TGRH88_025300	unspecified product	0.999
TGRH88_025430	unspecified product	0.999
TGRH88_025690	unspecified product	0.999
TGRH88_025700	unspecified product	0.999
TGRH88_025870	tRNA ligases class I (M) protein	0.999
TGRH88_025980	tricarboxylate carrier protein	0.999
TGRH88_026030	unspecified product	0.999
TGRH88_026430	putative transmembrane protein	0.999
TGRH88_026440	unspecified product	0.999
TGRH88_026470	patched family protein	0.999
TGRH88_026590	3-oxo-5-alpha-steroid 4-dehydrogenase	0.999
TGRH88_026790	haloacid dehalogenase family hydrolase domain-containing protein	0.999
TGRH88_026870	unspecified product	0.999
TGRH88_027190	endomembrane protein 70 subfamily protein	0.999
TGRH88_028230	ATP-binding cassette G family transporter ABCG87	0.999
TGRH88_028450	unspecified product	0.999
TGRH88_028470	inner membrane complex protein IMC3	0.999
TGRH88_028620	SAG-related sequence SRS33	0.999
TGRH88_028650	unspecified product	0.999
TGRH88_028690	peroxisomal biogenesis factor PEX11	0.999
TGRH88_028720	unspecified product	0.999
TGRH88_029020	unspecified product	0.999
TGRH88_029210	Toxoplasma gondii family A protein	0.999
TGRH88_029240	Toxoplasma gondii family A protein	0.999
TGRH88_029500	aspartyl protease ASP5	0.999
TGRH88_029560	unspecified product	0.999
TGRH88_029690	fatty acid elongase	0.999
TGRH88_029930	3'5'-cyclic nucleotide phosphodiesterase domain-containing protein	0.999
TGRH88_030000	putative membrane protein	0.999
TGRH88_030060	unspecified product	0.999
TGRH88_030100	hemolysin-III related subfamily protein	0.999
TGRH88_030170	unspecified product	0.999
TGRH88_030340	hydrolase, alpha/beta fold family protein	0.999
TGRH88_030360	unspecified product	0.999
TGRH88_030430	unspecified product	0.999
TGRH88_030530	unspecified product	0.999
TGRH88_030580	unspecified product	0.999
TGRH88_030930	unspecified product	0.999
TGRH88_031210	unspecified product	0.999
TGRH88_031230	unspecified product	0.999
TGRH88_031300	unspecified product	0.999
TGRH88_031440	LEM3 (ligand-effect modulator 3) family / CDC50 family protein	0.999
TGRH88_031530	EF hand domain-containing protein	0.999
TGRH88_032300	unspecified product	0.999
TGRH88_032310	unspecified product	0.999
TGRH88_032330	unspecified product	0.999
TGRH88_032610	phosphatidylinositol n-acetylglucosaminyltransferase	0.999
TGRH88_032660	signal peptidase	0.999
TGRH88_032900	inorganic anion transporter, sulfate permease (SulP) family protein	0.999
TGRH88_032920	EF hand domain-containing protein	0.999
TGRH88_033020	3'5'-cyclic nucleotide phosphodiesterase domain-containing protein	0.999
TGRH88_033130	unspecified product	0.999
TGRH88_033270	zinc finger, C3HC4 type (RING finger) domain-containing protein	0.999
TGRH88_033320	glideosome-associated protein with multiple-membrane spans GAPM2B	0.999
TGRH88_033400	pyruvate dehydrogenase complex subunit PDH-E2	0.999
TGRH88_033480	unspecified product	0.999
TGRH88_033670	unspecified product	0.999
TGRH88_033680	prenyltransferase, UbiA family protein	0.999
TGRH88_033820	unspecified product	0.999
TGRH88_033890	unspecified product	0.999
TGRH88_033990	unspecified product	0.999
TGRH88_034200	unspecified product	0.999
TGRH88_034220	unspecified product	0.999
TGRH88_034240	unspecified product	0.999
TGRH88_034270	cleft lip and palate transmembrane protein 1 (clptm1) protein	0.999
TGRH88_034420	unspecified product	0.999
TGRH88_034470	PGAP1 family protein	0.999
TGRH88_034980	unspecified product	0.999
TGRH88_035100	unspecified product	0.999
TGRH88_035580	unspecified product	0.999
TGRH88_035590	4'-phosphopantetheinyl transferase domain-containing protein	0.999
TGRH88_035600	unspecified product	0.999
TGRH88_035720	unspecified product	0.999
TGRH88_035780	unspecified product	0.999
TGRH88_035940	unspecified product	0.999
TGRH88_035980	N-methyl-D-aspartate receptor-associated protein	0.999
TGRH88_036470	3'5'-cyclic nucleotide phosphodiesterase domain-containing protein	0.999
TGRH88_036500	multi-pass transmembrane protein	0.999
TGRH88_036510	GAPM1a	0.999
TGRH88_036780	unspecified product	0.999
TGRH88_037340	protein phosphatase 2C domain-containing protein	0.999
TGRH88_037390	sugar transporter ST3	0.999
TGRH88_037500	heavy metal translocating P-type ATPase subfamily protein	0.999
TGRH88_037520	rhoptry kinase family protein ROP33	0.999
TGRH88_037750	zinc finger, C3HC4 type (RING finger) domain-containing protein	0.999
TGRH88_037860	unspecified product	0.999
TGRH88_037980	phosphatidate cytidylyltransferase	0.999
TGRH88_038000	unspecified product	0.999
TGRH88_038400	indole-3-glycerol phosphate synthase domain-containing protein	0.999
TGRH88_038960	unspecified product	0.999
TGRH88_039160	aquaporin 1	0.999
TGRH88_039510	PP-loop family protein	0.999
TGRH88_039600	unspecified product	0.999
TGRH88_039710	unspecified product	0.999
TGRH88_039800	unspecified product	0.999
TGRH88_039880	unspecified product	0.999
TGRH88_040410	putative protein yipf5	0.999
TGRH88_040750	sphingolipid delta 4 desaturase/c-4 hydroxylase protein des2 family protein	0.999
TGRH88_040810	putative minor histocompatibility antigen h13	0.999
TGRH88_040910	unspecified product	0.999
TGRH88_040980	transporter, major facilitator family protein	0.999
TGRH88_041040	unspecified product	0.999
TGRH88_041190	zinc finger, C3HC4 type (RING finger) domain-containing protein	0.999
TGRH88_041310	unspecified product	0.999
TGRH88_041320	unspecified product	0.999
TGRH88_041620	unspecified product	0.999
TGRH88_041840	formyl transferase domain-containing protein	0.999
TGRH88_041910	unspecified product	0.999
TGRH88_042040	CorA family Mg2+ transporter protein	0.999
TGRH88_042230	unspecified product	0.999
TGRH88_042290	unspecified product	0.999
TGRH88_042390	unspecified product	0.999
TGRH88_042510	transporter, small conductance mechanosensitive ion channel (MscS) family protein	0.999
TGRH88_042520	transporter, small conductance mechanosensitive ion channel (MscS) family protein	0.999
TGRH88_042870	phospholipase, patatin family protein	0.999
TGRH88_042960	unspecified product	0.999
TGRH88_043200	unspecified product	0.999
TGRH88_043240	sushi domain (scr repeat) domain-containing protein	0.999
TGRH88_043290	EF hand domain-containing protein	0.999
TGRH88_043330	unspecified product	0.999
TGRH88_043370	unspecified product	0.999
TGRH88_043410	unspecified product	0.999
TGRH88_043420	unspecified product	0.999
TGRH88_043560	unspecified product	0.999
TGRH88_043590	unspecified product	0.999
TGRH88_043800	unspecified product	0.999
TGRH88_043980	cation-transporting atpase family protein	0.999
TGRH88_044000	putative ER lumen protein retaining receptor	0.999
TGRH88_044100	DHHC zinc finger domain-containing protein	0.999
TGRH88_044240	unspecified product	0.999
TGRH88_044290	unspecified product	0.999
TGRH88_044480	3'5'-cyclic nucleotide phosphodiesterase domain-containing protein	0.999
TGRH88_044580	unspecified product	0.999
TGRH88_044610	unspecified product	0.999
TGRH88_044700	unspecified product	0.999
TGRH88_044800	unspecified product	0.999
TGRH88_045230	unspecified product	0.999
TGRH88_045250	metal cation transporter, ZIP family protein	0.999
TGRH88_045370	unspecified product	0.999
TGRH88_045450	unspecified product	0.999
TGRH88_045480	peptidase, M28 family protein	0.999
TGRH88_045730	transmembrane amino acid transporter protein	0.999
TGRH88_045780	haloacid dehalogenase family hydrolase domain-containing protein	0.999
TGRH88_045990	reticulon protein	0.999
TGRH88_046330	zinc finger, C3HC4 type (RING finger) domain-containing protein	0.999
TGRH88_046340	3'5'-cyclic nucleotide phosphodiesterase domain-containing protein	0.999
TGRH88_046890	unspecified product	0.999
TGRH88_046940	transmembrane amino acid transporter protein	0.999
TGRH88_046980	transmembrane amino acid transporter protein	0.999
TGRH88_046990	transmembrane amino acid transporter protein	0.999
TGRH88_047090	unspecified product	0.999
TGRH88_047310	unspecified product	0.999
TGRH88_047350	unspecified product	0.999
TGRH88_047510	inner membrane complex protein IMC2A	0.999
TGRH88_047710	unspecified product	0.999
TGRH88_047820	unspecified product	0.999
TGRH88_047880	mitochondrial carrier superfamily protein	0.999
TGRH88_047920	unspecified product	0.999
TGRH88_047960	Toxoplasma gondii family C protein	0.999
TGRH88_048420	unspecified product	0.999
TGRH88_048940	CorA family Mg2+ transporter protein	0.999
TGRH88_049140	nmda receptor glutamate-binding chain	0.999
TGRH88_049160	transporter, major facilitator family protein	0.999
TGRH88_049190	unspecified product	0.999
TGRH88_049340	insulin-degrading enzyme	0.999
TGRH88_049490	unspecified product	0.999
TGRH88_049500	putative membrane protein	0.999
TGRH88_049600	mannosyltransferase (pig-m) protein	0.999
TGRH88_049770	unspecified product	0.999
TGRH88_049920	unspecified product	0.999
TGRH88_050070	3'5'-cyclic nucleotide phosphodiesterase domain-containing protein	0.999
TGRH88_050090	unspecified product	0.999
TGRH88_050250	unspecified product	0.999
TGRH88_050300	unspecified product	0.999
TGRH88_050360	unspecified product	0.999
TGRH88_050900	unspecified product	0.999
TGRH88_051150	unspecified product	0.999
TGRH88_051290	GRAM domain-containing protein	0.999
TGRH88_051340	plasma membrane-type Ca(2+)-ATPase A1 PMCAA1	0.999
TGRH88_051400	unspecified product	0.999
TGRH88_051450	unspecified product	0.999
TGRH88_051570	unspecified product	0.999
TGRH88_051670	unspecified product	0.999
TGRH88_051870	DUF803 domain-containing protein	0.999
TGRH88_051920	unspecified product	0.999
TGRH88_052160	unspecified product	0.999
TGRH88_052250	DNA-directed RNA polymerase, alpha subunit	0.999
TGRH88_052370	unspecified product	0.999
TGRH88_052680	putative transmembrane protein	0.999
TGRH88_052690	unspecified product	0.999
TGRH88_052770	unspecified product	0.999
TGRH88_052790	unspecified product	0.999
TGRH88_052830	unspecified product	0.999
TGRH88_052900	unspecified product	0.999
TGRH88_053060	transmembrane protein	0.999
TGRH88_053340	ABC transporter, ATP-binding domain-containing protein	0.999
TGRH88_053610	unspecified product	0.999
TGRH88_053630	unspecified product	0.999
TGRH88_053840	unspecified product	0.999
TGRH88_053870	unspecified product	0.999
TGRH88_053930	root hair defective 3 gtp-binding protein (rhd3) protein	0.999
TGRH88_054070	putative rhoptry protein	0.999
TGRH88_054080	rhoptry protein ROP14	0.999
TGRH88_054240	SAG-related sequence SRS53C	0.999
TGRH88_054380	calcium binding egf domain-containing protein	0.999
TGRH88_054410	ATP-binding cassette G family transporter ABCG77	0.999
TGRH88_054770	putative rhoptry protein	0.999
TGRH88_054880	unspecified product	0.999
TGRH88_054950	putative SAC1 phosphoinositide phosphatase	0.999
TGRH88_055020	transporter, major facilitator family protein	0.999
TGRH88_055180	longevity-assurance protein (LAG1) domain-containing protein	0.999
TGRH88_055520	Der1 family protein	0.999
TGRH88_055690	unspecified product	0.999
TGRH88_055770	transporter, major facilitator family protein	0.999
TGRH88_055890	transporter, major facilitator family protein	0.999
TGRH88_055970	EF hand domain-containing protein	0.999
TGRH88_056110	unspecified product	0.999
TGRH88_056220	phospholipid-translocating P-type ATPase, flippase subfamily protein	0.999
TGRH88_056250	unspecified product	0.999
TGRH88_056800	vacuolar transporter chaperone VTC2	0.999
TGRH88_057580	unspecified product	0.999
TGRH88_057760	rhoptry kinase family protein (incomplete catalytic triad)	0.999
TGRH88_058010	transporter, small conductance mechanosensitive ion channel (MscS) family protein	0.999
TGRH88_058290	multi-pass transmembrane protein	0.999
TGRH88_058300	putative cation-transporting ATPase	0.999
TGRH88_058730	carrier superfamily protein	0.999
TGRH88_058760	putative membrane protein	0.999
TGRH88_058770	unspecified product	0.999
TGRH88_058860	putative peptidase S15	0.999
TGRH88_059080	unspecified product	0.999
TGRH88_059230	unspecified product	0.999
TGRH88_059290	unspecified product	0.999
TGRH88_059600	ribosomal protein RPS6	0.999
TGRH88_059790	Sec20 protein	0.999
TGRH88_059990	unspecified product	0.999
TGRH88_060160	unspecified product	0.999
TGRH88_060590	unspecified product	0.999
TGRH88_060660	unspecified product	0.999
TGRH88_060710	unspecified product	0.999
TGRH88_060850	unspecified product	0.999
TGRH88_060930	DHHC zinc finger domain-containing protein	0.999
TGRH88_060980	unspecified product	0.999
TGRH88_061020	unspecified product	0.999
TGRH88_061190	unspecified product	0.999
TGRH88_061460	PAP2 superfamily protein	0.999
TGRH88_061480	unspecified product	0.999
TGRH88_061520	unspecified product	0.999
TGRH88_061620	ATP-binding cassette G family transporter ABCG107	0.999
TGRH88_061710	putative membrane protein	0.999
TGRH88_061780	phospholipid-translocating P-type ATPase, flippase subfamily protein	0.999
TGRH88_061870	unspecified product	0.999
TGRH88_062040	unspecified product	0.999
TGRH88_062280	unspecified product	0.999
TGRH88_062330	zinc finger, C3HC4 type (RING finger) domain-containing protein	0.999
TGRH88_062430	SPX domain-containing protein	0.999
TGRH88_062480	unspecified product	0.999
TGRH88_062620	unspecified product	0.999
TGRH88_062630	subtilisin SUB7	0.999
TGRH88_062710	transporter, major facilitator family protein	0.999
TGRH88_062740	SNARE associated Golgi protein	0.999
TGRH88_062770	unspecified product	0.999
TGRH88_063030	unspecified product	0.999
TGRH88_063140	DHHC zinc finger domain-containing protein	0.999
TGRH88_063260	unspecified product	0.999
TGRH88_063330	unspecified product	0.999
TGRH88_063400	unspecified product	0.999
TGRH88_063520	Nmda1 protein	0.999
TGRH88_063800	unspecified product	0.999
TGRH88_064010	Yip1 domain-containing protein	0.999
TGRH88_064130	DHHC zinc finger domain-containing protein	0.999
TGRH88_064140	kinase, pfkB family protein	0.999
TGRH88_064380	unspecified product	0.999
TGRH88_064480	slc30a2 protein	0.999
TGRH88_064900	unspecified product	0.999
TGRH88_064910	unspecified product	0.999
TGRH88_064950	unspecified product	0.999
TGRH88_065030	DHHC zinc finger domain-containing protein	0.999
TGRH88_065070	zinc finger protein 36 family 3 protein	0.999
TGRH88_065220	putative P-type ATPase4	0.999
TGRH88_065340	protein phosphatase 2C domain-containing protein	0.999
TGRH88_065500	Toxoplasma gondii family A protein	0.999
TGRH88_065760	unspecified product	0.999
TGRH88_065920	unspecified product	0.999
TGRH88_066080	GPI transamidase subunit PIG-U protein	0.999
TGRH88_066490	unspecified product	0.999
TGRH88_066540	unspecified product	0.999
TGRH88_067250	ABC transporter transmembrane region domain-containing protein	0.999
TGRH88_067280	acyl-CoA:cholesterol acyltransferase alpha ACAT1-alpha	0.999
TGRH88_067330	unspecified product	0.999
TGRH88_067720	rhomboid protease ROM2	0.999
TGRH88_067740	glycerophosphodiester phosphodiesterase family protein	0.999
TGRH88_067750	transporter, major facilitator family protein	0.999
TGRH88_067790	unspecified product	0.999
TGRH88_067930	unspecified product	0.999
TGRH88_068170	unspecified product	0.999
TGRH88_068410	unspecified product	0.999
TGRH88_068730	unspecified product	0.999
TGRH88_068810	ALG6, ALG8 glycosyltransferase family protein	0.999
TGRH88_068950	CDP-alcohol phosphatidyltransferase superfamily protein	0.999
TGRH88_069220	phosphatidyl serine synthase	0.999
TGRH88_069420	kringle domain-containing protein	0.999
TGRH88_069690	autophagy protein apg9 protein	0.999
TGRH88_069700	DnaJ family Sec63 protein	0.999
TGRH88_069840	putative COPI associated protein	0.999
TGRH88_070030	ATP-binding cassette transporter ABC.B1	0.999
TGRH88_070320	unspecified product	0.999
TGRH88_070330	Nitric-oxide synthase	0.999
TGRH88_070460	unspecified product	0.999
TGRH88_070680	SAG-related sequence SRS26C	0.999
TGRH88_070750	site-specific recombinase, phage integrase family protein	0.999
TGRH88_070890	4-hydroxybenzoate polyprenyl transferase	0.999
TGRH88_070950	unspecified product	0.999
TGRH88_071010	unspecified product	0.999
TGRH88_071080	unspecified product	0.999
TGRH88_071240	rhoptry kinase family protein ROP31	0.999
TGRH88_071350	transporter, major facilitator family protein	0.999
TGRH88_071560	unspecified product	0.999
TGRH88_071690	elongation factor p (ef-p) kow family domain-containing protein	0.999
TGRH88_072030	3'5'-cyclic nucleotide phosphodiesterase domain-containing protein	0.999
TGRH88_072130	unspecified product	0.999
TGRH88_072200	putative proton ATPase	0.999
TGRH88_072230	unspecified product	0.999
TGRH88_072390	CDP-alcohol phosphatidyltransferase superfamily protein	0.999
TGRH88_072670	3'5'-cyclic nucleotide phosphodiesterase domain-containing protein	0.999
TGRH88_072710	TB2/DP1, HVA22 family protein	0.999
TGRH88_073070	PA14 domain-containing protein	0.999
TGRH88_073520	unspecified product	0.999
TGRH88_073670	unspecified product	0.999
TGRH88_073860	unspecified product	0.999
TGRH88_073880	transporter, major facilitator family protein	0.999
TGRH88_073890	DHHC zinc finger domain-containing protein	0.999
TGRH88_073900	formate/nitrite transporter protein	0.999
TGRH88_074000	unspecified product	0.999
TGRH88_074030	unspecified product	0.999
TGRH88_074130	3'5'-cyclic nucleotide phosphodiesterase domain-containing protein	0.999
TGRH88_074190	putative calcium binding protein precursor	0.999
TGRH88_074210	unspecified product	0.999
TGRH88_074230	eIF2 kinase IF2K-A (incomplete catalytic triad)	0.999
TGRH88_074750	unspecified product	0.999
TGRH88_074760	protein translocation complex, SEC61 gamma subunit	0.999
TGRH88_074790	sarco/endoplasmic reticulum Ca2+-ATPase	0.999
TGRH88_074850	unspecified product	0.999
TGRH88_074910	adenylate and guanylate cyclase catalytic domain-containing protein	0.999
TGRH88_074920	transporter, major facilitator family protein	0.999
TGRH88_075100	unspecified product	0.999
TGRH88_075120	unspecified product	0.999
TGRH88_075140	unspecified product	0.999
TGRH88_075350	unspecified product	0.999
TGRH88_075430	unspecified product	0.999
TGRH88_075460	unspecified product	0.999
TGRH88_075800	unspecified product	0.999
TGRH88_076170	unspecified product	0.999
TGRH88_076180	DnaJ domain-containing protein	0.999
TGRH88_076210	unspecified product	0.999
TGRH88_076240	unspecified product	0.999
TGRH88_076290	zinc finger, C3HC4 type (RING finger) domain-containing protein	0.999
TGRH88_076390	unspecified product	0.999
TGRH88_076730	unspecified product	0.999
TGRH88_076780	putative DP-fucose transporter	0.999
TGRH88_076790	unspecified product	0.999
TGRH88_076820	acyl-CoA:diacylglycerol acyltransferase 1-related enzyme	0.999
TGRH88_077020	3'5'-cyclic nucleotide phosphodiesterase domain-containing protein	0.999
TGRH88_077030	unspecified product	0.999
TGRH88_077100	nucleoside transporter protein	0.999
TGRH88_077350	unspecified product	0.999
TGRH88_077460	unspecified product	0.999
TGRH88_077530	transporter, major facilitator family protein	0.999
TGRH88_077560	unspecified product	0.999
TGRH88_077580	unspecified product	0.999
TGRH88_077590	inorganic anion transporter, sulfate permease (SulP) family protein	0.999
TGRH88_077620	unspecified product	0.999
TGRH88_077630	calcium-translocating P-type ATPase, PMCA-type protein	0.999
TGRH88_078480	putative phosphatidylserine synthase	0.999
TGRH88_078510	unspecified product	0.999
TGRH88_078650	ion channel protein	0.999
TGRH88_078670	ABC transporter transmembrane region domain-containing protein	0.999
TGRH88_078690	unspecified product	0.999
TGRH88_078840	unspecified product	0.999
TGRH88_078940	unspecified product	0.999
TGRH88_079070	unspecified product	0.999
TGRH88_079080	3'5'-cyclic nucleotide phosphodiesterase domain-containing protein	0.999
TGRH88_079250	unspecified product	0.999
TGRH88_079370	unspecified product	0.999
TGRH88_079410	DHHC zinc finger domain-containing protein	0.999
TGRH88_080150	unspecified product	0.999
TGRH88_080740	unspecified product	0.999
TGRH88_080770	unspecified product	0.999
TGRH88_081110	unspecified product	0.999
TGRH88_081320	unspecified product	0.999
TGRH88_081420	calcium binding egf domain-containing protein	0.999
TGRH88_081560	CrcB family protein	0.999
TGRH88_081620	unspecified product	0.999
TGRH88_081940	unspecified product	0.999
TGRH88_081970	lipase	0.999
TGRH88_082000	unspecified product	0.999
TGRH88_082440	unspecified product	0.999
TGRH88_082540	Hrf1 family protein	0.999
TGRH88_082600	unspecified product	0.999
TGRH88_082680	rhomboid protease ROM4	0.999
TGRH88_082950	unspecified product	0.999
TGRH88_083000	transporter, major facilitator family protein	0.999
TGRH88_083130	rhomboid protease ROM1	0.999
TGRH88_083200	unspecified product	0.999
TGRH88_084900	putative transmembrane protein	0.999
TGRH88_084910	putative transmembrane protein	0.999
TGRH88_084960	cytochrome c oxidase subunit iii subfamily protein	0.999
TGRH88_085510	cytochrome b	0.999
TGRH88_085650	cytochrome b/b6/petB subfamily protein	0.999
TGRH88_087843	Toxoplasma gondii family A protein	0.999
TGRH88_087858	unspecified product	0.999
TGRH88_000050	unspecified product	0.998
TGRH88_000140	putative transmembrane protein	0.998
TGRH88_000280	unspecified product	0.998
TGRH88_000940	unspecified product	0.998
TGRH88_001300	unspecified product	0.998
TGRH88_001780	MORN repeat-containing protein	0.998
TGRH88_002090	transporter, major facilitator family protein	0.998
TGRH88_002190	unspecified product	0.998
TGRH88_003640	unspecified product	0.998
TGRH88_005810	unspecified product	0.998
TGRH88_006290	unspecified product	0.998
TGRH88_006760	ABC transporter transmembrane region domain-containing protein	0.998
TGRH88_007130	transporter, major facilitator family protein	0.998
TGRH88_009140	unspecified product	0.998
TGRH88_009800	putative NAD(P) transhydrogenase subunit beta	0.998
TGRH88_010750	UDP-galactose transporter subfamily protein	0.998
TGRH88_012590	Sodium:neurotransmitter symporter family protein	0.998
TGRH88_012840	unspecified product	0.998
TGRH88_012900	signal recognition particle receptor beta subunit protein	0.998
TGRH88_013970	unspecified product	0.998
TGRH88_014480	unspecified product	0.998
TGRH88_015200	putative amino acid transporter	0.998
TGRH88_015210	patched family protein	0.998
TGRH88_016160	unspecified product	0.998
TGRH88_016170	unspecified product	0.998
TGRH88_016360	unspecified product	0.998
TGRH88_016730	unspecified product	0.998
TGRH88_016940	Na+/H+ exchanger NHE3	0.998
TGRH88_017480	endonuclease III family 1 protein	0.998
TGRH88_018720	transporter, major facilitator family protein	0.998
TGRH88_019060	chitinase-like protein CLP1	0.998
TGRH88_019240	unspecified product	0.998
TGRH88_021090	putative transmembrane protein	0.998
TGRH88_021140	cAMP-dependent protein kinase	0.998
TGRH88_021600	unspecified product	0.998
TGRH88_022450	unspecified product	0.998
TGRH88_022720	unspecified product	0.998
TGRH88_022740	phosphatidylethanolamine-binding protein	0.998
TGRH88_025460	microneme-like protein	0.998
TGRH88_026710	unspecified product	0.998
TGRH88_029130	unspecified product	0.998
TGRH88_029270	Toxoplasma gondii family A protein	0.998
TGRH88_030710	unspecified product	0.998
TGRH88_031080	unspecified product	0.998
TGRH88_031850	putative fatty acyl-CoA desaturase	0.998
TGRH88_031880	unspecified product	0.998
TGRH88_031940	SAG-related sequence protein SRS22I	0.998
TGRH88_032350	transmembrane protein	0.998
TGRH88_033030	unspecified product	0.998
TGRH88_033120	unspecified product	0.998
TGRH88_033760	unspecified product	0.998
TGRH88_033810	unspecified product	0.998
TGRH88_034020	putative integral membrane protein	0.998
TGRH88_038650	SAG-related sequence SRS48Q	0.998
TGRH88_039690	putative GPI-anchored wall transfer protein GWT1	0.998
TGRH88_041160	unspecified product	0.998
TGRH88_042190	transporter, major facilitator family protein	0.998
TGRH88_043070	vacuolar ATP synthetase	0.998
TGRH88_043120	vacuolar ATP synthetase	0.998
TGRH88_044890	unspecified product	0.998
TGRH88_045680	transporter, major facilitator family protein	0.998
TGRH88_046190	putative cytochrome C oxidase subunit IIa	0.998
TGRH88_048320	unspecified product	0.998
TGRH88_049040	SAG-related sequence SRS55N	0.998
TGRH88_049720	unspecified product	0.998
TGRH88_050290	dense granule protein GRA4	0.998
TGRH88_050590	transporter, cation channel family protein	0.998
TGRH88_050640	unspecified product	0.998
TGRH88_051230	unspecified product	0.998
TGRH88_053350	Sodium:neurotransmitter symporter family protein	0.998
TGRH88_054400	calcium binding egf domain-containing protein	0.998
TGRH88_055910	ankyrin repeat-containing protein	0.998
TGRH88_056490	unspecified product	0.998
TGRH88_057000	putative endoplasmic reticulum oxidoreductin	0.998
TGRH88_060120	microneme protein MIC8	0.998
TGRH88_060220	unspecified product	0.998
TGRH88_061300	microneme protein MIC15	0.998
TGRH88_061450	thioredoxin domain-containing protein	0.998
TGRH88_061470	unspecified product	0.998
TGRH88_063510	vitamin k epoxide reductase family protein	0.998
TGRH88_065530	Toxoplasma gondii family A protein	0.998
TGRH88_066150	unspecified product	0.998
TGRH88_067220	phosphatidate cytidylyltransferase	0.998
TGRH88_067780	unspecified product	0.998
TGRH88_068360	unspecified product	0.998
TGRH88_069890	DEAD/DEAH box helicase domain-containing protein	0.998
TGRH88_070660	SAG-related sequence SRS26B	0.998
TGRH88_072370	transporter, major facilitator family protein	0.998
TGRH88_072630	sugar transporter ST1	0.998
TGRH88_072740	sporozoite developmental protein	0.998
TGRH88_074200	tetratricopeptide repeat-containing protein	0.998
TGRH88_074280	unspecified product	0.998
TGRH88_074880	unspecified product	0.998
TGRH88_075670	putative folate/biopterin transporter	0.998
TGRH88_075680	putative oligosaccharyl transferase stt3 protein	0.998
TGRH88_076120	unspecified product	0.998
TGRH88_076140	unspecified product	0.998
TGRH88_076670	phospholipase, patatin family protein	0.998
TGRH88_079040	unspecified product	0.998
TGRH88_079220	sugar transporter ST2	0.998
TGRH88_079490	Toxoplasma gondii family D protein	0.998
TGRH88_081020	unspecified product	0.998
TGRH88_081130	dense granule protein GRA1	0.998
TGRH88_081140	putative MAG1	0.998
TGRH88_086370	putative ribosomal protein S5	0.998
TGRH88_001930	unspecified product	0.997
TGRH88_005480	rhoptry kinase family protein ROP24 (incomplete catalytic triad)	0.997
TGRH88_005500	unspecified product	0.997
TGRH88_006720	N-acyl-phosphatidylethanolamine-hydrolyzing phospholipase D family protein	0.997
TGRH88_006850	unspecified product	0.997
TGRH88_006940	SAG-related sequence SRS16E	0.997
TGRH88_007620	unspecified product	0.997
TGRH88_008100	P-type ATPase of unknown pump specificity (type V) protein	0.997
TGRH88_008820	putative peptidyl-tRNA hydrolase	0.997
TGRH88_008940	unspecified product	0.997
TGRH88_009450	dense granule protein GRA11	0.997
TGRH88_010530	unspecified product	0.997
TGRH88_010860	putative divalent metal transporter	0.997
TGRH88_014830	putative sortilin	0.997
TGRH88_016890	transporter, solute:sodium symporter (SSS) family protein	0.997
TGRH88_018730	transporter, major facilitator family protein	0.997
TGRH88_018800	unspecified product	0.997
TGRH88_020830	microsomal signal peptidase (spc12) domain-containing protein	0.997
TGRH88_021420	unspecified product	0.997
TGRH88_022440	Sodium:neurotransmitter symporter family protein	0.997
TGRH88_024870	unspecified product	0.997
TGRH88_024950	unspecified product	0.997
TGRH88_028050	nucleoside transporter protein	0.997
TGRH88_029370	unspecified product	0.997
TGRH88_029790	unspecified product	0.997
TGRH88_031120	unspecified product	0.997
TGRH88_033080	cation-transporting ATPase	0.997
TGRH88_035060	dolichyl-diphosphooligosaccharide--protein glycosyltransferase	0.997
TGRH88_036360	unspecified product	0.997
TGRH88_037910	unspecified product	0.997
TGRH88_040330	SAG-related sequence SRS46	0.997
TGRH88_045590	unspecified product	0.997
TGRH88_046860	unspecified product	0.997
TGRH88_048680	transporter, solute:sodium symporter (SSS) family protein	0.997
TGRH88_048810	unspecified product	0.997
TGRH88_049010	SAG-related sequence SRS55F	0.997
TGRH88_049420	unspecified product	0.997
TGRH88_050390	putative integral membrane protein	0.997
TGRH88_052840	Sel1 repeat-containing protein	0.997
TGRH88_053710	ALG6, ALG8 glycosyltransferase family protein	0.997
TGRH88_054230	SAG-related sequence SRS53B	0.997
TGRH88_054260	SAG-related sequence SRS53F	0.997
TGRH88_057900	unspecified product	0.997
TGRH88_058920	putative protein disulfide-isomerase	0.997
TGRH88_060720	unspecified product	0.997
TGRH88_063590	GAP40 protein	0.997
TGRH88_064240	KRUF family protein	0.997
TGRH88_065190	cpw-wpc domain-containing protein	0.997
TGRH88_065380	unspecified product	0.997
TGRH88_065650	unspecified product	0.997
TGRH88_065680	1,3-beta-glucan synthase component protein	0.997
TGRH88_065840	unspecified product	0.997
TGRH88_067520	sodium/hydrogen exchanger 3 protein	0.997
TGRH88_068760	unspecified product	0.997
TGRH88_068970	unspecified product	0.997
TGRH88_069630	unspecified product	0.997
TGRH88_070130	folate/biopterin transporter subfamily protein	0.997
TGRH88_070710	SAG-related sequence SRS26E	0.997
TGRH88_070790	Na+/H+ exchanger NHE1	0.997
TGRH88_072750	unspecified product	0.997
TGRH88_076310	UBA/TS-N domain-containing protein	0.997
TGRH88_079310	unspecified product	0.997
TGRH88_000900	unspecified product	0.996
TGRH88_001610	unspecified product	0.996
TGRH88_003110	sodium/hydrogen exchanger NHE2	0.996
TGRH88_003370	unspecified product	0.996
TGRH88_007890	transhydrogenase	0.996
TGRH88_009640	unspecified product	0.996
TGRH88_011070	DHHC zinc finger domain-containing protein	0.996
TGRH88_015730	putative DNA double-strand break repair rad50 ATPase	0.996
TGRH88_016210	unspecified product	0.996
TGRH88_016700	unspecified product	0.996
TGRH88_017090	acetyltransferase, GNAT family protein	0.996
TGRH88_017370	unspecified product	0.996
TGRH88_019500	unspecified product	0.996
TGRH88_020580	unspecified product	0.996
TGRH88_023750	unspecified product	0.996
TGRH88_026180	unspecified product	0.996
TGRH88_026220	unspecified product	0.996
TGRH88_027020	unspecified product	0.996
TGRH88_027950	glycosyl transferase, group 4 family protein	0.996
TGRH88_030630	unspecified product	0.996
TGRH88_031980	SAG-related sequence SRS22I	0.996
TGRH88_032700	unspecified product	0.996
TGRH88_033500	toxolysin TLN4	0.996
TGRH88_034250	transporter, cation channel family protein	0.996
TGRH88_035670	unspecified product	0.996
TGRH88_036440	ribophorin i protein	0.996
TGRH88_037270	BT1 family protein	0.996
TGRH88_038590	SAG-related sequence SRS48Q	0.996
TGRH88_039120	transporter, major facilitator family protein	0.996
TGRH88_040180	facilitative glucose transporter GT1	0.996
TGRH88_044110	DHHC zinc finger domain-containing protein	0.996
TGRH88_047060	unspecified product	0.996
TGRH88_048500	rhoptry neck protein RON9	0.996
TGRH88_049900	unspecified product	0.996
TGRH88_052010	unspecified product	0.996
TGRH88_055300	unspecified product	0.996
TGRH88_056130	OTU family cysteine protease	0.996
TGRH88_057520	GDA1/CD39 (nucleoside phosphatase) family protein	0.996
TGRH88_059650	DnaJ domain-containing protein	0.996
TGRH88_060170	unspecified product	0.996
TGRH88_063980	microneme protein MIC10	0.996
TGRH88_067300	unspecified product	0.996
TGRH88_068130	trypsin domain-containing protein	0.996
TGRH88_069280	unspecified product	0.996
TGRH88_070600	unspecified product	0.996
TGRH88_075570	unspecified product	0.996
TGRH88_077440	SAG-related sequence SRS29A	0.996
TGRH88_079740	zinc carboxypeptidase superfamily protein	0.996
TGRH88_080040	unspecified product	0.996
TGRH88_082110	DHHC zinc finger domain-containing protein	0.996
TGRH88_000390	Ctr copper transporter family protein	0.995
TGRH88_004450	parasite porphobilinogen synthase PBGS	0.995
TGRH88_012780	SAG-related sequence SRS44	0.995
TGRH88_016320	unspecified product	0.995
TGRH88_018370	unspecified product	0.995
TGRH88_019990	unspecified product	0.995
TGRH88_020550	Got1 family protein	0.995
TGRH88_022040	thrombospondin type 1 domain-containing protein	0.995
TGRH88_024190	unspecified product	0.995
TGRH88_025220	unspecified product	0.995
TGRH88_025990	unspecified product	0.995
TGRH88_027440	Toxoplasma gondii family B protein	0.995
TGRH88_027890	L1P family of ribosomal protein	0.995
TGRH88_028930	putative 50S ribosomal protein L3	0.995
TGRH88_029800	unspecified product	0.995
TGRH88_032670	putative cytosolic fe-s cluster assembling factor nbp35	0.995
TGRH88_033210	unspecified product	0.995
TGRH88_035310	vitamin k epoxide reductase family protein	0.995
TGRH88_039240	transporter, major facilitator family protein	0.995
TGRH88_040720	unspecified product	0.995
TGRH88_042690	unspecified product	0.995
TGRH88_043610	fasciclin domain-containing protein	0.995
TGRH88_046780	unspecified product	0.995
TGRH88_049240	unspecified product	0.995
TGRH88_049250	unspecified product	0.995
TGRH88_052060	unspecified product	0.995
TGRH88_052760	unspecified product	0.995
TGRH88_054280	unspecified product	0.995
TGRH88_054290	unspecified product	0.995
TGRH88_054670	unspecified product	0.995
TGRH88_056230	unspecified product	0.995
TGRH88_056500	unspecified product	0.995
TGRH88_063790	unspecified product	0.995
TGRH88_071110	unspecified product	0.995
TGRH88_071200	unspecified product	0.995
TGRH88_071220	unspecified product	0.995
TGRH88_071270	putative polypeptide n-acetylgalactosaminyltransferase 12	0.995
TGRH88_071570	3'5'-cyclic nucleotide phosphodiesterase domain-containing protein	0.995
TGRH88_073450	thioredoxin domain-containing protein	0.995
TGRH88_073470	EGF family domain-containing protein	0.995
TGRH88_074150	zinc finger, C3HC4 type (RING finger) domain-containing protein	0.995
TGRH88_076620	FAD binding domain-containing protein	0.995
TGRH88_076900	putative vacuolar proton translocating ATPase subunit A	0.995
TGRH88_076930	unspecified product	0.995
TGRH88_076980	KOW motif domain-containing protein	0.995
TGRH88_077260	unspecified product	0.995
TGRH88_081860	oxidoreductase, short chain dehydrogenase/reductase family protein	0.995
TGRH88_082480	unspecified product	0.995
TGRH88_086440	putative ribosomal protein L11	0.995
TGRH88_001180	aldehyde dehydrogenase	0.994
TGRH88_004280	unspecified product	0.994
TGRH88_004990	Rhoptry kinase family protein	0.994
TGRH88_006860	SAG-related sequence SRS15A	0.994
TGRH88_009680	unspecified product	0.994
TGRH88_009840	SAG-related sequence SRS19D	0.994
TGRH88_013130	unspecified product	0.994
TGRH88_013950	unspecified product	0.994
TGRH88_015290	EMP/nonaspanin domain family protein	0.994
TGRH88_018160	unspecified product	0.994
TGRH88_022090	unspecified product	0.994
TGRH88_025710	putative G protein-coupled receptor 89 isoform 5	0.994
TGRH88_027220	FATC domain-containing protein	0.994
TGRH88_033050	poly(ADP-ribose) glycohydrolase	0.994
TGRH88_036870	unspecified product	0.994
TGRH88_037300	unspecified product	0.994
TGRH88_038610	SAG-related sequence SRS48Q	0.994
TGRH88_043690	acyltransferase domain-containing protein	0.994
TGRH88_044090	CPSF A subunit region protein	0.994
TGRH88_045900	unspecified product	0.994
TGRH88_046170	unspecified product	0.994
TGRH88_054340	rhoptry protein ROP10	0.994
TGRH88_057150	putative nuclease	0.994
TGRH88_057440	cysteine-tRNA synthetase (CysRS)	0.994
TGRH88_060500	SAG-related sequence SRS56	0.994
TGRH88_065420	Toxoplasma gondii family A protein	0.994
TGRH88_065460	Toxoplasma gondii family A protein	0.994
TGRH88_066120	DNA topoisomerase domain-containing protein	0.994
TGRH88_075620	phospholipase, patatin family protein	0.994
TGRH88_076070	unspecified product	0.994
TGRH88_082140	putative oxidoreductase	0.994
TGRH88_005900	putative microneme protein	0.993
TGRH88_006130	unspecified product	0.993
TGRH88_007210	subtilisin SUB10	0.993
TGRH88_008520	unspecified product	0.993
TGRH88_009650	unspecified product	0.993
TGRH88_012330	unspecified product	0.993
TGRH88_016350	unspecified product	0.993
TGRH88_018180	Toxoplasma gondii family B protein	0.993
TGRH88_020540	C2 domain-containing protein	0.993
TGRH88_022340	carrier superfamily protein	0.993
TGRH88_022900	unspecified product	0.993
TGRH88_023560	unspecified product	0.993
TGRH88_030020	unspecified product	0.993
TGRH88_030110	unspecified product	0.993
TGRH88_030560	unspecified product	0.993
TGRH88_031000	unspecified product	0.993
TGRH88_031800	ion channel protein	0.993
TGRH88_032150	unspecified product	0.993
TGRH88_034810	unspecified product	0.993
TGRH88_036450	unspecified product	0.993
TGRH88_038560	unspecified product	0.993
TGRH88_039960	unspecified product	0.993
TGRH88_041970	unspecified product	0.993
TGRH88_050260	emp24/gp25L/p24 family protein	0.993
TGRH88_050330	apyrase	0.993
TGRH88_054320	unspecified product	0.993
TGRH88_054590	apical membrane antigen 1 protein	0.993
TGRH88_054630	cytochrome p450 superfamily protein	0.993
TGRH88_056600	unspecified product	0.993
TGRH88_057130	MtN3/saliva family protein	0.993
TGRH88_070610	GalNac	0.993
TGRH88_071960	unspecified product	0.993
TGRH88_075850	unspecified product	0.993
TGRH88_085310	putative transmembrane protein	0.993
TGRH88_004010	unspecified product	0.992
TGRH88_004160	anticodon binding domain-containing protein	0.992
TGRH88_005750	unspecified product	0.992
TGRH88_006910	SAG-related sequence SRS16A	0.992
TGRH88_007680	unspecified product	0.992
TGRH88_010170	unspecified product	0.992
TGRH88_013450	putative 50S ribosomal protein L21	0.992
TGRH88_013490	dense granule protein GRA12	0.992
TGRH88_013640	unspecified product	0.992
TGRH88_017970	putative tRNA pseudouridine synthase B	0.992
TGRH88_018490	unspecified product	0.992
TGRH88_025510	unspecified product	0.992
TGRH88_026540	unspecified product	0.992
TGRH88_039460	unspecified product	0.992
TGRH88_048730	unspecified product	0.992
TGRH88_055450	unspecified product	0.992
TGRH88_057310	unspecified product	0.992
TGRH88_060230	unspecified product	0.992
TGRH88_060690	DnaJ domain-containing protein	0.992
TGRH88_061660	glutaredoxin domain-containing protein	0.992
TGRH88_068040	unspecified product	0.992
TGRH88_071090	unspecified product	0.992
TGRH88_072380	synaptobrevin protein	0.992
TGRH88_078900	unspecified product	0.992
TGRH88_000270	unspecified product	0.991
TGRH88_001230	putative LMBR1 family region protein	0.991
TGRH88_007300	unspecified product	0.991
TGRH88_010950	aquaporin 2	0.991
TGRH88_020940	cathepsin CPL	0.991
TGRH88_021230	unspecified product	0.991
TGRH88_022950	rhoptry kinase family protein ROP22 (incomplete catalytic triad)	0.991
TGRH88_023040	rhoptry kinase family protein ROP36 (incomplete catalytic triad)	0.991
TGRH88_026230	unspecified product	0.991
TGRH88_027600	Toxoplasma gondii family B protein	0.991
TGRH88_030010	unspecified product	0.991
TGRH88_030970	putative phosphate transporter family protein	0.991
TGRH88_031340	unspecified product	0.991
TGRH88_034160	unspecified product	0.991
TGRH88_039070	unspecified product	0.991
TGRH88_054170	unspecified product	0.991
TGRH88_055070	superoxide dismutase SOD2	0.991
TGRH88_064800	enoyl-acyl carrier reductase ENR	0.991
TGRH88_068990	metal cation transporter, ZIP family protein	0.991
TGRH88_072070	unspecified product	0.991
TGRH88_075640	unspecified product	0.991
TGRH88_080590	glycosyl hydrolases family 17 protein	0.991
TGRH88_017130	elongator complex protein ELP3	0.99
TGRH88_018890	putative 3-oxoacyl-acyl-carrier protein synthase I/II	0.99
TGRH88_019140	unspecified product	0.99
TGRH88_031630	BolA family protein	0.99
TGRH88_050950	rhoptry neck protein RON5	0.99
TGRH88_056520	unspecified product	0.99
TGRH88_065280	unspecified product	0.99
TGRH88_071630	unspecified product	0.99
TGRH88_073160	unspecified product	0.99
TGRH88_076830	hipothetical protein	0.99
TGRH88_000070	unspecified product	0.989
TGRH88_006870	SAG-related sequence SRS15B	0.989
TGRH88_010030	Toxoplasma gondii family B protein	0.989
TGRH88_010270	unspecified product	0.989
TGRH88_010880	SAG-related sequence SRS38C	0.989
TGRH88_021660	unspecified product	0.989
TGRH88_033800	cyclophilin precursor	0.989
TGRH88_034850	unspecified product	0.989
TGRH88_041200	unspecified product	0.989
TGRH88_042810	unspecified product	0.989
TGRH88_043640	RNA recognition motif-containing protein	0.989
TGRH88_047440	unspecified product	0.989
TGRH88_049110	ferlin family protein	0.989
TGRH88_054990	unspecified product	0.989
TGRH88_066380	putative ribosome associated membrane protein RAMP4	0.989
TGRH88_070730	ATP-dependent DNA helicase, RecQ family protein	0.989
TGRH88_071470	unspecified product	0.989
TGRH88_077470	SAG-related sequence SRS29C	0.989
TGRH88_079340	unspecified product	0.989
TGRH88_079720	putative 3-ketoacyl-CoA reductase	0.989
TGRH88_084010	putative toxoplasma gondii family C protein	0.989
TGRH88_002690	unspecified product	0.988
TGRH88_003630	phospholipase/carboxylesterase	0.988
TGRH88_008190	unspecified product	0.988
TGRH88_009300	unspecified product	0.988
TGRH88_022530	unspecified product	0.988
TGRH88_023100	ribosomal protein RPS4	0.988
TGRH88_027370	Kazal-type serine protease inhibitor domain-containing protein	0.988
TGRH88_029250	Toxoplasma gondii family A protein	0.988
TGRH88_032320	unspecified product	0.988
TGRH88_033090	zinc finger, C3HC4 type (RING finger) domain-containing protein	0.988
TGRH88_042120	PAN domain-containing protein	0.988
TGRH88_046110	unspecified product	0.988
TGRH88_046300	unspecified product	0.988
TGRH88_047840	unspecified product	0.988
TGRH88_050700	unspecified product	0.988
TGRH88_059880	DHHC zinc finger domain-containing protein	0.988
TGRH88_062960	unspecified product	0.988
TGRH88_068450	unspecified product	0.988
TGRH88_070350	unspecified product	0.988
TGRH88_071170	unspecified product	0.988
TGRH88_074310	OTU family cysteine protease	0.988
TGRH88_082800	unspecified product	0.988
TGRH88_086500	putative ycf24 family protein	0.988
TGRH88_009880	unspecified product	0.987
TGRH88_020490	unspecified product	0.987
TGRH88_021690	unspecified product	0.987
TGRH88_035750	ATP-dependent Clp endopeptidase, proteolytic subunit ClpP domain-containing protein	0.987
TGRH88_037320	unspecified product	0.987
TGRH88_051890	unspecified product	0.987
TGRH88_053540	unspecified product	0.987
TGRH88_054360	unspecified product	0.987
TGRH88_078780	radical SAM methylthiotransferase, MiaB/RimO family protein	0.987
TGRH88_081250	oxidoreductase, aldo/keto reductase family protein	0.987
TGRH88_081380	unspecified product	0.987
TGRH88_004270	metal cation transporter, ZIP family protein	0.986
TGRH88_006480	unspecified product	0.986
TGRH88_015550	unspecified product	0.986
TGRH88_019320	WD domain, G-beta repeat-containing protein	0.986
TGRH88_019840	unspecified product	0.986
TGRH88_021460	ribosomal protein RPL28	0.986
TGRH88_022320	putative DNA ligase 1	0.986
TGRH88_023600	mucin family glycoprotein	0.986
TGRH88_024480	unspecified product	0.986
TGRH88_024800	unspecified product	0.986
TGRH88_027910	putative heat shock protein 90	0.986
TGRH88_031970	SAG-related sequence protein SRS22I	0.986
TGRH88_044400	SAG-related sequence SRS40F	0.986
TGRH88_053330	unspecified product	0.986
TGRH88_061360	unspecified product	0.986
TGRH88_061510	unspecified product	0.986
TGRH88_062250	unspecified product	0.986
TGRH88_062530	V-type H(+)-translocating pyrophosphatase VP1	0.986
TGRH88_066400	protein phosphatase 2C domain-containing protein	0.986
TGRH88_068060	unspecified product	0.986
TGRH88_075520	unspecified product	0.986
TGRH88_079980	porphobilinogen deaminase	0.986
TGRH88_080260	unspecified product	0.986
TGRH88_005710	mono- or diacylglycerol acyltransferase	0.985
TGRH88_005970	tubulin/FtsZ family, GTPase domain-containing protein	0.985
TGRH88_008910	Sec61beta family protein	0.985
TGRH88_020020	unspecified product	0.985
TGRH88_030310	acyltransferase domain-containing protein	0.985
TGRH88_037100	aspartyl protease ASP1	0.985
TGRH88_037330	protein phosphatase 2C domain-containing protein	0.985
TGRH88_041050	unspecified product	0.985
TGRH88_044360	unspecified product	0.985
TGRH88_048960	oxidoreductase, short chain dehydrogenase/reductase family protein	0.985
TGRH88_053130	unspecified product	0.985
TGRH88_061970	unspecified product	0.985
TGRH88_066410	endoplasmic reticulum lumen protein retaining receptor (ERD2) family protein	0.985
TGRH88_067910	unspecified product	0.985
TGRH88_077880	unspecified product	0.985
TGRH88_078540	putative dynein heavy chain	0.985
TGRH88_082130	unspecified product	0.985
TGRH88_086490	ORF D	0.985
TGRH88_006610	glycosyl hydrolases family 35 protein	0.984
TGRH88_007190	unspecified product	0.984
TGRH88_017920	isoprenylcysteine carboxyl methyltransferase (icmt) family protein	0.984
TGRH88_051960	unspecified product	0.984
TGRH88_056420	unspecified product	0.984
TGRH88_059660	unspecified product	0.984
TGRH88_068120	unspecified product	0.984
TGRH88_077200	unspecified product	0.984
TGRH88_083300	Toxoplasma gondii family B protein	0.984
TGRH88_086450	ORF F	0.984
TGRH88_003030	Toxoplasma gondii family C protein	0.983
TGRH88_017160	unspecified product	0.983
TGRH88_033640	putative ER-retrevial receptor Ter1p	0.983
TGRH88_036160	unspecified product	0.983
TGRH88_051730	unspecified product	0.983
TGRH88_058500	unspecified product	0.983
TGRH88_071150	unspecified product	0.983
TGRH88_078580	eukaryotic translation initiation factor 3 subunit 6 interacting protein	0.983
TGRH88_032750	unspecified product	0.982
TGRH88_038790	SAG-related sequence SRS47B	0.982
TGRH88_039350	saccharopine dehydrogenase domain-containing protein	0.982
TGRH88_057140	putative syntaxin 6	0.982
TGRH88_066880	unspecified product	0.982
TGRH88_067680	putative tetratricopeptide repeat protein 11	0.982
TGRH88_073090	unspecified product	0.982
TGRH88_001840	ubiquitin family protein	0.981
TGRH88_019930	8-oxoguanine DNA glycosylase, N-terminal domain-containing protein	0.981
TGRH88_032440	protein disulfide-isomerase domain-containing protein	0.981
TGRH88_033700	unspecified product	0.981
TGRH88_045410	unspecified product	0.981
TGRH88_046270	unspecified product	0.981
TGRH88_047700	putative peptidyl-prolyl isomerase FKBP12	0.981
TGRH88_052700	ribosomal protein RPL22	0.981
TGRH88_058240	acid phosphatase GAP50	0.981
TGRH88_058940	unspecified product	0.981
TGRH88_063250	unspecified product	0.981
TGRH88_068940	microneme protein MIC7	0.981
TGRH88_069620	unspecified product	0.981
TGRH88_077710	PET112 family, C terminal region domain-containing protein	0.981
TGRH88_007820	glycosyl transferase	0.98
TGRH88_012340	putative rhoptry neck protein	0.98
TGRH88_018500	unspecified product	0.98
TGRH88_030390	unspecified product	0.98
TGRH88_031810	unspecified product	0.98
TGRH88_042200	unspecified product	0.98
TGRH88_042850	ThiF family protein	0.98
TGRH88_063470	putative ATP synthase F0 subunit 9	0.98
TGRH88_064220	KRUF family protein	0.98
TGRH88_064980	unspecified product	0.98
TGRH88_065240	tetratricopeptide repeat-containing protein	0.98
TGRH88_067440	unspecified product	0.98
TGRH88_073140	endoplasmic reticulum retention receptor	0.98
TGRH88_075320	START domain-containing protein	0.98
TGRH88_080790	unspecified product	0.98
TGRH88_002250	unspecified product	0.979
TGRH88_006840	unspecified product	0.979
TGRH88_018090	unspecified product	0.979
TGRH88_018430	unspecified product	0.979
TGRH88_053090	Phytanoyl-CoA dioxygenase (PhyH) superfamily protein	0.979
TGRH88_061980	synaptobrevin protein	0.979
TGRH88_062730	unspecified product	0.979
TGRH88_068600	4-hydroxy-3-methylbut-2-en-1-yl diphosphate synthase	0.979
TGRH88_070240	unspecified product	0.979
TGRH88_005770	unspecified product	0.978
TGRH88_008590	unspecified product	0.978
TGRH88_008790	sushi domain (scr repeat) domain-containing protein	0.978
TGRH88_020090	unspecified product	0.978
TGRH88_023070	GCC2 and GCC3 domain-containing protein	0.978
TGRH88_043810	unspecified product	0.978
TGRH88_045930	dgat2l1-prov protein	0.978
TGRH88_064570	unspecified product	0.978
TGRH88_005100	transporter, major facilitator family protein	0.977
TGRH88_010890	SAG-related sequence SRS38B	0.977
TGRH88_013010	unspecified product	0.977
TGRH88_061370	unspecified product	0.977
TGRH88_016600	unspecified product	0.976
TGRH88_032580	unspecified product	0.976
TGRH88_038690	unspecified product	0.976
TGRH88_049760	unspecified product	0.976
TGRH88_081920	unspecified product	0.976
TGRH88_087846	unspecified product	0.976
TGRH88_012960	unspecified product	0.975
TGRH88_031220	unspecified product	0.975
TGRH88_067860	unspecified product	0.975
TGRH88_081430	phosphatidylserine decarboxylase	0.975
TGRH88_022780	unspecified product	0.974
TGRH88_035340	SFT2 family protein	0.974
TGRH88_038500	putative glycosyl transferase	0.974
TGRH88_039380	thiamine pyrophosphokinase, catalytic domain-containing protein	0.974
TGRH88_043390	putative golgi SNARE	0.974
TGRH88_057090	SNARE domain-containing protein	0.974
TGRH88_058000	unspecified product	0.974
TGRH88_061950	unspecified product	0.974
TGRH88_006980	unspecified product	0.973
TGRH88_019300	unspecified product	0.973
TGRH88_021390	radical SAM domain-containing protein	0.973
TGRH88_024390	unspecified product	0.973
TGRH88_033290	ubiquitin-conjugating enzyme subfamily protein	0.973
TGRH88_035490	zinc finger, C3HC4 type (RING finger) domain-containing protein	0.973
TGRH88_036610	unspecified product	0.973
TGRH88_039490	unspecified product	0.973
TGRH88_070340	unspecified product	0.973
TGRH88_083700	unspecified product	0.973
TGRH88_002150	unspecified product	0.972
TGRH88_034840	unspecified product	0.972
TGRH88_036740	EGF family domain-containing protein	0.972
TGRH88_044410	SAG-related sequence SRS40E	0.972
TGRH88_046920	unspecified product	0.972
TGRH88_049630	unspecified product	0.972
TGRH88_064490	ubiquitin-conjugating enzyme subfamily protein	0.972
TGRH88_070050	unspecified product	0.972
TGRH88_073390	DHHC zinc finger domain-containing protein	0.972
TGRH88_010180	unspecified product	0.971
TGRH88_022650	unspecified product	0.971
TGRH88_024060	unspecified product	0.971
TGRH88_027470	Toxoplasma gondii family B protein	0.971
TGRH88_028220	unspecified product	0.971
TGRH88_033100	putative oxidoreductase	0.971
TGRH88_038010	unspecified product	0.971
TGRH88_058310	acetyltransferase, GNAT family protein	0.971
TGRH88_066310	Fe-S metabolism associated domain-containing protein	0.971
TGRH88_082760	non-specific serine/threonine protein kinase	0.971
TGRH88_047650	unspecified product	0.97
TGRH88_048720	unspecified product	0.97
TGRH88_053490	unspecified product	0.97
TGRH88_056390	unspecified product	0.97
TGRH88_068380	Cg8 family protein	0.97
TGRH88_069710	unspecified product	0.97
TGRH88_076300	unspecified product	0.97
TGRH88_035260	unspecified product	0.969
TGRH88_037670	unspecified product	0.969
TGRH88_041080	haloacid dehalogenase family hydrolase domain-containing protein	0.969
TGRH88_041420	unspecified product	0.969
TGRH88_047370	unspecified product	0.969
TGRH88_051090	chaperonin protein BiP	0.969
TGRH88_068930	unspecified product	0.969
TGRH88_072000	ribosome recycling factor protein	0.969
TGRH88_079550	unspecified product	0.969
TGRH88_083150	unspecified product	0.969
TGRH88_010080	PA14 domain-containing protein	0.968
TGRH88_023880	unspecified product	0.968
TGRH88_031410	unspecified product	0.968
TGRH88_056360	unspecified product	0.968
TGRH88_057870	putative 30S ribosomal protein S12	0.968
TGRH88_068840	zinc finger, C3HC4 type (RING finger) domain-containing protein	0.968
TGRH88_087845	unspecified product	0.968
TGRH88_002730	rhoptry neck protein RON6	0.967
TGRH88_002790	unspecified product	0.967
TGRH88_005200	glycosyl hydrolase, family 31 protein	0.967
TGRH88_006780	unspecified product	0.967
TGRH88_023630	ribosomal protein L15 protein	0.967
TGRH88_027920	unspecified product	0.967
TGRH88_028420	unspecified product	0.967
TGRH88_029640	mitochondrial carrier superfamily protein	0.967
TGRH88_031520	protein kinase (incomplete catalytic triad)	0.967
TGRH88_039320	unspecified product	0.967
TGRH88_057360	ATP-dependent metallopeptidase HflB subfamily protein	0.967
TGRH88_068630	lipase	0.967
TGRH88_070900	ABC1 family protein	0.967
TGRH88_070980	unspecified product	0.967
TGRH88_004960	unspecified product	0.966
TGRH88_006460	unspecified product	0.966
TGRH88_020420	HECT-domain (ubiquitin-transferase) domain-containing protein	0.966
TGRH88_021370	unspecified product	0.966
TGRH88_035130	unspecified product	0.966
TGRH88_036190	putative Elicitor-responsive protein	0.966
TGRH88_049850	calreticulin family protein	0.966
TGRH88_055010	putative Rab geranylgeranyl transferase type II beta subunit	0.966
TGRH88_057910	unspecified product	0.966
TGRH88_063650	putative adenine nucleotide translocator	0.966
TGRH88_071050	lectin family protein	0.966
TGRH88_015670	DEAD/DEAH box helicase domain-containing protein	0.965
TGRH88_034360	unspecified product	0.965
TGRH88_036380	ATP-dependent metallopeptidase HflB subfamily protein	0.965
TGRH88_079030	unspecified product	0.965
TGRH88_019230	putative KDEL endoplasmic reticulum proteinretention receptor 2 (KDELR2)	0.964
TGRH88_032390	unspecified product	0.964
TGRH88_035370	unspecified product	0.964
TGRH88_041260	unspecified product	0.964
TGRH88_060210	rhomboid protease ROM6	0.964
TGRH88_008360	MSP (Major sperm protein) domain-containing protein	0.963
TGRH88_061180	unspecified product	0.963
TGRH88_065210	ubiquitin-conjugating enzyme subfamily protein	0.963
TGRH88_070150	unspecified product	0.963
TGRH88_017030	unspecified product	0.962
TGRH88_025860	unspecified product	0.962
TGRH88_042400	unspecified product	0.962
TGRH88_045840	unspecified product	0.962
TGRH88_063970	unspecified product	0.962
TGRH88_078410	unspecified product	0.962
TGRH88_079360	unspecified product	0.962
TGRH88_011860	phosphodiesterase/alkaline phosphatase D family protein	0.961
TGRH88_034950	SNARE domain-containing protein	0.961
TGRH88_040510	putative transmembrane protein	0.961
TGRH88_042470	ribosomal protein RPS15A	0.961
TGRH88_046730	unspecified product	0.961
TGRH88_061920	SNARE domain-containing protein	0.961
TGRH88_075220	unspecified product	0.961
TGRH88_081280	synaptobrevin family protein	0.961
TGRH88_021920	unspecified product	0.96
TGRH88_065640	vesicle transport v-snare protein	0.96
TGRH88_067730	unspecified product	0.96
TGRH88_070970	unspecified product	0.96
TGRH88_013290	NEK kinase	0.959
TGRH88_016790	unspecified product	0.959
TGRH88_033650	unspecified product	0.959
TGRH88_034370	ACR, YagE family COG1723 domain-containing protein	0.959
TGRH88_073680	apical membrane antigen AMA1	0.959
TGRH88_079540	3-oxo-5-alpha-steroid 4-dehydrogenase	0.959
TGRH88_008430	TB2/DP1, HVA22 family protein	0.958
TGRH88_048580	transcription elongation factor SPT6	0.958
TGRH88_060800	cytochrome c1, heme protein	0.958
TGRH88_073350	2-C-methyl-D-erythritol 2,4-cyclodiphosphate synthase domain-containing protein	0.958
TGRH88_019210	unspecified product	0.957
TGRH88_021850	unspecified product	0.957
TGRH88_025390	unspecified product	0.957
TGRH88_072400	unspecified product	0.957
TGRH88_079430	pyruvate dehydrogenase complex subunit PD-HE1Beta	0.957
TGRH88_005830	unspecified product	0.956
TGRH88_016020	unspecified product	0.956
TGRH88_028320	microneme-like protein	0.956
TGRH88_045470	unspecified product	0.955
TGRH88_057160	unspecified product	0.955
TGRH88_068140	putative NADH-cytochrome b5 reductase 1	0.955
TGRH88_028780	unspecified product	0.954
TGRH88_036480	aspartate-tRNA ligase	0.954
TGRH88_066420	unspecified product	0.954
TGRH88_069010	unspecified product	0.954
TGRH88_078610	tyrosine-tRNA ligase	0.954
TGRH88_024360	unspecified product	0.953
TGRH88_037810	unspecified product	0.953
TGRH88_044880	unspecified product	0.953
TGRH88_046750	putative glutaredoxin	0.953
TGRH88_060880	unspecified product	0.953
TGRH88_062640	unspecified product	0.953
TGRH88_064360	putative eukaryotic initiation factor-3, subunit 3	0.953
TGRH88_081200	unspecified product	0.953
TGRH88_018000	unspecified product	0.952
TGRH88_046720	unspecified product	0.952
TGRH88_078240	nucleoside transporter	0.952
TGRH88_023420	unspecified product	0.951
TGRH88_025380	unspecified product	0.951
TGRH88_045980	peptidase family M3 protein	0.951
TGRH88_055900	unspecified product	0.951
TGRH88_063570	ATP-binding cassette sub-family B member 5	0.951
TGRH88_010900	SAG-related sequence SRS38A	0.95
TGRH88_070300	Nucleoside-diphosphatase	0.95
TGRH88_001570	unspecified product	0.949
TGRH88_038930	unspecified product	0.949
TGRH88_016120	unspecified product	0.948
TGRH88_020910	SAG-related sequence SRS12A	0.948
TGRH88_032590	unspecified product	0.948
TGRH88_042150	PAN domain-containing protein	0.948
TGRH88_046200	putative syntaxin 5	0.948
TGRH88_047730	unspecified product	0.948
TGRH88_057540	unspecified product	0.948
TGRH88_081010	unspecified product	0.948
TGRH88_065140	diaminopimelate decarboxylase	0.947
TGRH88_072880	unspecified product	0.947
TGRH88_082660	unspecified product	0.947
TGRH88_029950	N-acetylglucosaminyl-phosphatidylinositol biosynthetic protein PigA, family GT4 protein	0.946
TGRH88_040210	unspecified product	0.946
TGRH88_041800	peptidase M16 inactive domain-containing protein	0.946
TGRH88_000360	acetyl-CoA carboxylase ACC1	0.945
TGRH88_001340	unspecified product	0.945
TGRH88_041390	PCI domain-containing protein	0.945
TGRH88_055810	unspecified product	0.945
TGRH88_067800	rhoptry kinase family protein ROP21	0.945
TGRH88_000250	cyclophilin	0.944
TGRH88_002110	unspecified product	0.944
TGRH88_003270	unspecified product	0.944
TGRH88_004850	unspecified product	0.944
TGRH88_006670	unspecified product	0.944
TGRH88_007660	SAG-related sequence SRS17A	0.944
TGRH88_008050	cpw-wpc domain-containing protein	0.944
TGRH88_009020	oocyst wall protein	0.944
TGRH88_009490	unspecified product	0.944
TGRH88_013430	unspecified product	0.944
TGRH88_014380	microneme protein MIC16	0.944
TGRH88_014410	unspecified product	0.944
TGRH88_014630	unspecified product	0.944
TGRH88_015740	unspecified product	0.944
TGRH88_016720	unspecified product	0.944
TGRH88_019390	unspecified product	0.944
TGRH88_019590	Toxoplasma gondii family D protein	0.944
TGRH88_019890	unspecified product	0.944
TGRH88_021260	PAN domain-containing protein	0.944
TGRH88_021470	unspecified product	0.944
TGRH88_022240	unspecified product	0.944
TGRH88_022430	putative serine proteinase inhibitor PI-2	0.944
TGRH88_022710	unspecified product	0.944
TGRH88_024550	unspecified product	0.944
TGRH88_026400	ribosomal protein RPL35	0.944
TGRH88_027960	unspecified product	0.944
TGRH88_028560	unspecified product	0.944
TGRH88_029230	Toxoplasma gondii family A protein	0.944
TGRH88_029260	Toxoplasma gondii family A protein	0.944
TGRH88_029480	unspecified product	0.944
TGRH88_030980	unspecified product	0.944
TGRH88_032040	SAG-related sequence SRS22E	0.944
TGRH88_032050	SAG-related sequence SRS22D	0.944
TGRH88_032080	SAG-related sequence SRS22B	0.944
TGRH88_033740	membrane protein	0.944
TGRH88_034300	unspecified product	0.944
TGRH88_036110	zinc carboxypeptidase superfamily protein	0.944
TGRH88_036830	unspecified product	0.944
TGRH88_037470	unspecified product	0.944
TGRH88_038770	SAG-related sequence SRS47D	0.944
TGRH88_039670	MIC2-associated protein M2AP	0.944
TGRH88_039940	unspecified product	0.944
TGRH88_040780	unspecified product	0.944
TGRH88_040870	unspecified product	0.944
TGRH88_042570	SAG-related sequence SRS42	0.944
TGRH88_042750	unspecified product	0.944
TGRH88_043170	unspecified product	0.944
TGRH88_043490	F5/8 type C domain-containing protein	0.944
TGRH88_043960	SAG-related sequence SRS60A	0.944
TGRH88_045050	unspecified product	0.944
TGRH88_046640	histone deacetylase SIR2	0.944
TGRH88_047040	dense granule protein GRA2	0.944
TGRH88_047280	histone family DNA-binding protein	0.944
TGRH88_050200	unspecified product	0.944
TGRH88_050500	unspecified product	0.944
TGRH88_050670	unspecified product	0.944
TGRH88_052110	Toxoplasma gondii family D protein	0.944
TGRH88_055270	Toxoplasma gondii family D protein	0.944
TGRH88_059310	unspecified product	0.944
TGRH88_059390	unspecified product	0.944
TGRH88_059420	unspecified product	0.944
TGRH88_062600	unspecified product	0.944
TGRH88_065410	Toxoplasma gondii family A protein	0.944
TGRH88_065470	Toxoplasma gondii family A protein	0.944
TGRH88_066070	Toxoplasma gondii family D protein	0.944
TGRH88_066510	unspecified product	0.944
TGRH88_068750	unspecified product	0.944
TGRH88_071180	unspecified product	0.944
TGRH88_073080	unspecified product	0.944
TGRH88_073380	EF hand domain-containing protein	0.944
TGRH88_075920	unspecified product	0.944
TGRH88_076270	unspecified product	0.944
TGRH88_077860	protein kinase (incomplete catalytic triad)	0.944
TGRH88_078330	unspecified product	0.944
TGRH88_080200	unspecified product	0.944
TGRH88_081470	unspecified product	0.944
TGRH88_083040	unspecified product	0.944
TGRH88_087844	Toxoplasma gondii family A protein	0.944
TGRH88_011560	Toxoplasma gondii family A protein	0.943
TGRH88_014720	unspecified product	0.943
TGRH88_020840	unspecified product	0.943
TGRH88_029220	Toxoplasma gondii family A protein	0.943
TGRH88_039560	unspecified product	0.943
TGRH88_045040	unspecified product	0.943
TGRH88_060020	unspecified product	0.943
TGRH88_061890	unspecified product	0.943
TGRH88_066180	GDA1/CD39 (nucleoside phosphatase) family protein	0.943
TGRH88_078090	CorA family Mg2+ transporter protein	0.943
TGRH88_042760	putative LSU ribosomal protein L18P	0.942
TGRH88_048630	histidine acid phosphatase superfamily protein	0.942
TGRH88_049000	SAG-related sequence SRS55A	0.942
TGRH88_057200	unspecified product	0.942
TGRH88_057370	unspecified product	0.942
TGRH88_066290	putative isoleucyl-tRNA synthetase	0.942
TGRH88_071520	SAG-related sequence SRS28	0.942
TGRH88_005720	diacylglycerol acyltransferase	0.941
TGRH88_011170	Sec7 domain-containing protein	0.941
TGRH88_015150	unspecified product	0.941
TGRH88_030610	unspecified product	0.941
TGRH88_032070	SAG-related sequence SRS22C	0.941
TGRH88_034110	RNA pseudouridine synthase superfamily protein	0.941
TGRH88_035730	unspecified product	0.941
TGRH88_056650	putative Acetyl-coenzyme A transporter	0.941
TGRH88_064700	unspecified product	0.941
TGRH88_065180	unspecified product	0.941
TGRH88_069020	unspecified product	0.941
TGRH88_076000	unspecified product	0.941
TGRH88_078740	Mpv17 / PMP22 family protein	0.941
TGRH88_087847	Toxoplasma gondii family A protein	0.941
TGRH88_064880	putative phosphate carrier	0.94
TGRH88_071740	rhoptry kinase family protein ROP20	0.94
TGRH88_082850	unspecified product	0.94
TGRH88_009420	dense granule protein GRA11	0.939
TGRH88_023710	unspecified product	0.939
TGRH88_029400	unspecified product	0.939
TGRH88_032690	unspecified product	0.939
TGRH88_044860	BT1 family protein	0.939
TGRH88_085180	dense granule protein GRA11	0.939
TGRH88_010490	multi-pass transmembrane protein	0.938
TGRH88_038620	SAG-related sequence SRS48E	0.938
TGRH88_038640	SAG-related sequence SRS48K	0.938
TGRH88_038740	Proteasome/cyclosome repeat-containing protein	0.938
TGRH88_047860	Sec7 domain-containing protein	0.938
TGRH88_049890	unspecified product	0.938
TGRH88_006930	SAG-related sequence SRS16C	0.937
TGRH88_010430	microneme protein MIC12	0.937
TGRH88_060250	unspecified product	0.937
TGRH88_078730	unspecified product	0.937
TGRH88_080350	unspecified product	0.937
TGRH88_009460	unspecified product	0.936
TGRH88_018630	unspecified product	0.936
TGRH88_037890	putative protein kinase	0.936
TGRH88_078100	chaperonin GroS protein	0.936
TGRH88_000590	adaptor complexes medium subunit family protein	0.935
TGRH88_004470	GNS1/SUR4 family protein	0.935
TGRH88_041740	unspecified product	0.935
TGRH88_061740	unspecified product	0.935
TGRH88_077680	Sel1 repeat-containing protein	0.935
TGRH88_078400	DnaJ domain-containing protein	0.935
TGRH88_006740	unspecified product	0.934
TGRH88_037160	unspecified product	0.934
TGRH88_037840	aldo/keto reductase family oxidoreductase	0.934
TGRH88_023860	unspecified product	0.933
TGRH88_025570	S1 RNA binding domain-containing protein	0.933
TGRH88_027260	DnaJ domain-containing protein	0.933
TGRH88_027400	Toxoplasma gondii family B protein	0.933
TGRH88_030130	DEAD/DEAH box helicase domain-containing protein	0.933
TGRH88_032230	EGF family domain-containing protein	0.933
TGRH88_078420	unspecified product	0.933
TGRH88_059110	unspecified product	0.932
TGRH88_064080	ribosomal protein RPL35	0.932
TGRH88_068910	putative helicase	0.932
TGRH88_074570	putative membrane protein	0.932
TGRH88_032430	unspecified product	0.931
TGRH88_052670	unspecified product	0.931
TGRH88_072490	unspecified product	0.931
TGRH88_036040	unspecified product	0.93
TGRH88_051540	Sec7 domain-containing protein	0.93
TGRH88_053680	carrier superfamily protein	0.93
TGRH88_003990	guanylyl cyclase	0.929
TGRH88_005670	KRUF family protein	0.929
TGRH88_006570	queuine tRNA ribosyl transferase	0.929
TGRH88_024720	peptidase M20D, amidohydrolase	0.929
TGRH88_047590	unspecified product	0.929
TGRH88_052200	unspecified product	0.929
TGRH88_010630	putative preprocathepsin c precursor	0.928
TGRH88_011580	Alpha-1,3-mannosyl-glycoprotein 2-beta-N-acetylglucosaminyltransferase	0.928
TGRH88_021730	unspecified product	0.928
TGRH88_051460	putative mitochondrial inner membrane translocase subunit TIM17	0.928
TGRH88_054920	phosphoglycerate mutase family protein	0.928
TGRH88_060740	unspecified product	0.928
TGRH88_077650	unspecified product	0.928
TGRH88_008600	unspecified product	0.927
TGRH88_014770	putative proteasome subunit beta type 1	0.927
TGRH88_046880	hydrolase CocE/NonD family protein	0.927
TGRH88_051360	apicoplast-associated thioredoxin family protein Atrx1	0.927
TGRH88_068860	unspecified product	0.927
TGRH88_071790	unspecified product	0.927
TGRH88_036590	unspecified product	0.926
TGRH88_046910	unspecified product	0.926
TGRH88_071870	unspecified product	0.926
TGRH88_033910	zinc finger, C3HC4 type (RING finger) domain-containing protein	0.925
TGRH88_020770	16S rRNA processing protein RimM domain-containing protein	0.924
TGRH88_029900	glucose inhibited division protein A subfamily protein	0.924
TGRH88_005690	KRUF family protein	0.923
TGRH88_011010	unspecified product	0.923
TGRH88_038710	dense granule protein GRA6	0.923
TGRH88_050630	unspecified product	0.923
TGRH88_068290	rhoptry protein ROP16	0.923
TGRH88_005080	unspecified product	0.922
TGRH88_005370	unspecified product	0.922
TGRH88_006680	unspecified product	0.922
TGRH88_029890	mannosyl-oligosaccharide glucosidase	0.922
TGRH88_062290	unspecified product	0.922
TGRH88_004040	unspecified product	0.921
TGRH88_039180	unspecified product	0.921
TGRH88_061220	tetratricopeptide repeat-containing protein	0.921
TGRH88_067260	FAD-dependent glycerol-3-phosphate dehydrogenase	0.921
TGRH88_073530	unspecified product	0.921
TGRH88_079290	putative phosphatidylcholine-sterol O-acyltransferase	0.921
TGRH88_043360	proteasome subunit	0.92
TGRH88_078280	unspecified product	0.92
TGRH88_003930	putative microneme protein	0.919
TGRH88_014040	unspecified product	0.919
TGRH88_023680	tRNA ligases class II (D, K and N) domain-containing protein	0.919
TGRH88_063220	Rhoptry kinase family protein	0.919
TGRH88_017600	rhoptry neck protein RON8	0.918
TGRH88_019090	putative transmembrane protein 65	0.918
TGRH88_024930	lanthionine synthetase C family protein	0.918
TGRH88_061770	unspecified product	0.918
TGRH88_068780	unspecified product	0.918
TGRH88_080720	unspecified product	0.918
TGRH88_025670	unspecified product	0.917
TGRH88_054790	radical SAM domain-containing protein	0.917
TGRH88_071620	unspecified product	0.917
TGRH88_085440	cytochrome b	0.916
TGRH88_064160	unspecified product	0.915
TGRH88_016380	unspecified product	0.914
TGRH88_032250	alpha/beta hydrolase fold domain-containing protein	0.914
TGRH88_034180	putative integral membrane protein, GNS1/SUR4 family protein	0.914
TGRH88_042600	unspecified product	0.914
TGRH88_047770	unspecified product	0.914
TGRH88_066950	unspecified product	0.914
TGRH88_069470	unspecified product	0.914
TGRH88_003210	ATPase, AAA family protein	0.913
TGRH88_003230	putative prenylated protein	0.913
TGRH88_014520	unspecified product	0.913
TGRH88_019380	Der1ER1	0.913
TGRH88_020320	KRUF family protein	0.913
TGRH88_022620	aldo-keto reductase	0.913
TGRH88_049750	unspecified product	0.913
TGRH88_072450	SCO1/SenC protein	0.913
TGRH88_075420	unspecified product	0.913
TGRH88_008270	peptidyl-prolyl cis-trans isomerase, FKBP-type domain-containing protein	0.912
TGRH88_026520	putative dynein light chain	0.912
TGRH88_056040	dolichyl-phosphate beta-glucosyltransferase	0.912
TGRH88_020270	putative ubiquitin conjugating enzyme E2	0.911
TGRH88_047500	acid phosphatase	0.911
TGRH88_052180	oxidoreductase, short chain dehydrogenase/reductase family protein	0.911
TGRH88_062190	carrier superfamily protein	0.911
TGRH88_065710	Toxoplasma gondii family A protein	0.911
TGRH88_068220	peptidase family c50 protein	0.91
TGRH88_071860	N-acetylglucosaminylphosphatidylinositol deacetylase	0.91
TGRH88_083190	subtilisin SUB3	0.91
TGRH88_020620	unspecified product	0.909
TGRH88_057790	cyclin-dependent kinase regulatory subunit protein	0.909
TGRH88_003950	putative protein phosphatase 2C	0.908
TGRH88_011230	isocitrate dehydrogenase	0.908
TGRH88_034260	rhoptry protein ROP18	0.908
TGRH88_038040	protein phosphatase PP2C-hn	0.908
TGRH88_039100	MraW methylase family protein	0.908
TGRH88_039740	putative 1-deoxy-D-xylulose 5-phosphate reductoisomerase	0.908
TGRH88_051780	tRNA dimethylallyltransferase	0.908
TGRH88_072980	unspecified product	0.907
TGRH88_009090	putative dihydroorotate dehydrogenase reveal	0.906
TGRH88_019430	unspecified product	0.906
TGRH88_038670	unspecified product	0.906
TGRH88_079870	serine--tRNA ligase	0.906
TGRH88_013540	unspecified product	0.905
TGRH88_035290	unspecified product	0.905
TGRH88_047100	glycosyltransferase, group 1 family protein	0.905
TGRH88_066350	unspecified product	0.905
TGRH88_021750	unspecified product	0.904
TGRH88_021970	unspecified product	0.904
TGRH88_027930	mitochondrial carrier superfamily protein	0.904
TGRH88_044200	unspecified product	0.904
TGRH88_060340	unspecified product	0.904
TGRH88_074800	putative vesicle-associated membrane protein	0.904
TGRH88_077920	glycoprotease family protein	0.904
TGRH88_006450	putative homoserine O-acetyltransferase	0.903
TGRH88_006820	unspecified product	0.903
TGRH88_016240	KRUF family protein	0.903
TGRH88_068090	putative aspartyl proteinase (eimepsin)	0.903
TGRH88_002490	unspecified product	0.901
TGRH88_012870	unspecified product	0.901
[truncated: 6,148 more rows]

## Sheet: Epitope_lengths
Length	<Freq.>	%
12	42541	24.75
16	38258	22.26
15	22748	13.24
20	3047	1.77
10	2341	1.36
30	2175	1.27
14	1773	1.03
13	1310	0.76
8	1188	0.69
6	834	0.49
9	839	0.49
18	787	0.46
17	652	0.38
19	578	0.34
7	541	0.31
11	538	0.31
25	491	0.29
21	317	0.18
22	288	0.17
24	255	0.15
23	237	0.14
5	206	0.12
27	185	0.11
26	131	0.08
31	95	0.06
28	87	0.05
29	85	0.05
4	63	0.04
32	61	0.04
33	59	0.03
34	45	0.03
35	45	0.03
36	58	0.03
37	47	0.03
39	60	0.03
40	57	0.03
42	51	0.03
38	31	0.02
41	26	0.02
3	24	0.01
43	24	0.01
44	13	0.01
45	22	0.01
46	9	0.01
47	16	0.01
48	22	0.01
49	10	0.01
50	25	0.01
2	6	0
51	7	0
52	5	0
53	4	0
54	3	0
55	2	0
56	3	0
57	3	0
61	1	0
70	1	0
77	1	0
134	1	0
149	1	0
250	1	0
412	1	0
436	3	0
	123338

## Sheet: Length_12
ID	Name	ExposureScore	AA_Count	Density	<ProteinScore>
TGRH88_082180	unspecified product	0.783	232	18	17.5882
TGRH88_042780	RAP domain-containing protein	0.319	232	18	16.9827
TGRH88_038020	unspecified product	0.001	270	19	16.504
TGRH88_038470	unspecified product	0.001	251	16	14.8649
TGRH88_008540	unspecified product	0.002	221	16	14.7859
TGRH88_057490	Tubulin-tyrosine ligase family protein	0.005	220	16	14.0031
TGRH88_061360	unspecified product	0.986	225	15	13.9622
TGRH88_026090	unspecified product	1	187	15	13.8408
TGRH88_077680	Sel1 repeat-containing protein	0.935	213	15	13.4182
TGRH88_023840	unspecified product	0.001	254	15	13.1797
TGRH88_054060	CAM kinase, SNF1 family	0.056	181	14	13.0519
TGRH88_051600	unspecified product	0.001	187	14	12.9385
TGRH88_081750	Ser/Thr phosphatase family protein	0.005	180	14	12.7275
TGRH88_038160	AP2 domain transcription factor AP2VIIa-9	0.001	217	15	12.7214
TGRH88_060030	unspecified product	0.001	189	14	12.6569
TGRH88_057500	fumble protein	0.335	198	14	12.6308
TGRH88_066930	unspecified product	0.001	164	13	12.5448
TGRH88_076320	Sec7 domain-containing protein	0.577	202	14	12.3963
TGRH88_068420	unspecified product	0.214	171	13	12.2083
TGRH88_031080	unspecified product	0.998	192	13	12.1777
TGRH88_007320	ubiquitin-conjugating enzyme subfamily protein	0.001	141	13	11.7147
TGRH88_048300	histone lysine demethylase JMJC1/KDM5D/JARID1D	0.005	251	13	11.5347
TGRH88_003150	unspecified product	0.001	164	12	11.441
TGRH88_058530	AP2 domain transcription factor AP2XII-1	0.001	230	13	11.4347
TGRH88_014240	serine/threonine specific protein phosphatase	0.001	232	13	11.2772
TGRH88_027760	NAD(+)/NADH kinase domain-containing protein	0.001	155	12	11.1821
TGRH88_037290	unspecified product	0.001	190	12	11.1726
TGRH88_036910	unspecified product	1	181	12	11.1454
TGRH88_037000	unspecified product	0.001	186	12	11.1214
TGRH88_080430	unspecified product	0.001	178	12	11.1152
TGRH88_069070	unspecified product	0.001	141	11	10.4693
TGRH88_064620	unspecified product	1	242	12	10.3701
TGRH88_068430	unspecified product	0.001	189	11	10.2689
TGRH88_030240	unspecified product	0.001	158	11	10.2586
TGRH88_005300	P-type ATPase PMA1	0.999	149	11	10.1684
TGRH88_011740	unspecified product	1	185	11	10.1287
TGRH88_080870	UBA/TS-N domain-containing protein	0.54	174	11	10.0122
TGRH88_065110	unspecified product	0.001	164	11	10.0108
TGRH88_059220	unspecified product	0.576	248	11	9.75047
TGRH88_026490	unspecified product	0.001	128	10	9.70002
TGRH88_081640	unspecified product	0.001	127	10	9.67149
TGRH88_059820	unspecified product	0.001	167	10	9.60301
TGRH88_075200	unspecified product	0.001	148	10	9.57972
TGRH88_006750	unspecified product	0.001	177	10	9.56482
TGRH88_048430	unspecified product	0.197	283	11	9.55025
TGRH88_062440	unspecified product	0.001	186	10	9.41237
TGRH88_005730	protein kinase, other	0.003	130	10	9.39014
TGRH88_048510	unspecified product	0.001	163	10	9.3782
TGRH88_050440	unspecified product	0.001	155	10	9.35634
TGRH88_066870	unspecified product	0.001	162	10	9.34188
TGRH88_060330	phosphatidylinositol-4-phosphate 5-Kinase	0.001	135	10	9.33515
TGRH88_012940	FHA domain-containing protein	0.268	137	10	9.2833
TGRH88_059020	unspecified product	0.001	169	10	9.22791
TGRH88_042920	GIY-YIG catalytic domain-containing protein	0.001	160	10	9.20951
TGRH88_072810	phosphatidylinositol-4-phosphate 5-Kinase	0.039	148	10	9.20527
TGRH88_046040	unspecified product	0.312	179	10	9.14457
TGRH88_027700	unspecified product	0.001	148	10	9.0857
TGRH88_073770	ubiquitin carboxyl-terminal hydrolase	0.001	168	10	8.90838
TGRH88_034460	unspecified product	0.001	187	10	8.81294
TGRH88_064030	pentatricopeptide repeat domain-containing protein	1	135	10	8.79579
TGRH88_073650	unspecified product	0.005	203	10	8.79113
TGRH88_053420	putative aquarius	0.001	224	10	8.68159
TGRH88_064020	tRNA (uracil-5-)-methyltransferase	0.005	116	9	8.67506
TGRH88_053060	transmembrane protein	0.999	187	10	8.65814
TGRH88_028890	unspecified product	0.461	118	9	8.62526
TGRH88_045520	unspecified product	0.005	111	9	8.51358
TGRH88_058980	unspecified product	0.001	211	9	8.49277
TGRH88_026200	unspecified product	0.001	137	9	8.48146
TGRH88_013900	HEAT repeat-containing protein	0.439	163	10	8.43223
TGRH88_021400	unspecified product	0.001	128	9	8.36575
TGRH88_065810	lipase	0.269	119	9	8.33883
TGRH88_010840	unspecified product	0.001	189	9	8.32112
TGRH88_037320	unspecified product	0.987	190	9	8.26497
TGRH88_003320	unspecified product	0.001	113	9	8.2545
TGRH88_066150	unspecified product	0.998	154	9	8.25198
TGRH88_049410	unspecified product	0.056	117	9	8.24395
TGRH88_009600	unspecified product	0.001	117	9	8.24334
TGRH88_006080	phosphatidylinositol 3- and 4-kinase	0.001	185	9	8.24275
TGRH88_031400	unspecified product	0.001	175	9	8.1343
TGRH88_072500	unspecified product	0.001	116	9	8.08641
TGRH88_014570	unspecified product	0.053	155	9	8.05726
TGRH88_050750	unspecified product	0.005	177	9	8.05265
TGRH88_038370	unspecified product	0.001	209	9	8.00068
TGRH88_024860	zinc finger (CCCH type) motif-containing protein	0.002	181	9	7.98163
TGRH88_041460	signal recognition particle (SRP9) domain-containing protein	0.001	131	9	7.9554
TGRH88_017270	unspecified product	0.045	117	9	7.92093
TGRH88_000650	ribosomal RNA large subunit methyltransferase J protein	0.006	152	9	7.91653
TGRH88_022490	putative myosin heavy chain	1	122	9	7.8943
TGRH88_064060	unspecified product	0.001	171	9	7.88756
TGRH88_044610	unspecified product	0.999	163	9	7.86894
TGRH88_055980	ribosomal RNA large subunit methyltransferase J protein	0.436	268	9	7.76558
TGRH88_057860	unspecified product	0.001	100	8	7.57829
TGRH88_026050	Filamin/ABP280 repeat-containing protein	0.001	150	9	7.563
TGRH88_067360	unspecified product	0.001	119	8	7.54789
TGRH88_013560	unspecified product	0.001	104	8	7.53859
TGRH88_062880	unspecified product	0.001	109	8	7.51448
TGRH88_013080	unspecified product	1	124	8	7.43592
TGRH88_017940	unspecified product	0.001	114	8	7.41261
TGRH88_015270	unspecified product	0.001	159	8	7.40938
TGRH88_036050	unspecified product	0.001	174	8	7.4055
TGRH88_053320	unspecified product	0.001	176	8	7.39327
TGRH88_020380	IgA-specific serine endopeptidase	0.479	227	9	7.35086
TGRH88_061570	zinc finger, C3HC4 type (RING finger) domain-containing protein	0.001	105	8	7.3382
TGRH88_006320	F-box domain-containing protein	0.001	101	8	7.33686
TGRH88_005180	unspecified product	0.001	190	8	7.30614
TGRH88_082960	unspecified product	0.001	160	8	7.29982
TGRH88_039260	unspecified product	0.001	136	8	7.26668
TGRH88_047380	unspecified product	0.253	118	8	7.24871
TGRH88_038530	unspecified product	0.029	133	8	7.23954
TGRH88_062050	unspecified product	0.052	204	8	7.23936
TGRH88_024510	unspecified product	0.005	142	8	7.21607
TGRH88_072820	unspecified product	0.005	178	8	7.17269
TGRH88_069260	unspecified product	0.172	110	8	7.1291
TGRH88_012420	unspecified product	0.001	156	8	7.10525
TGRH88_072400	unspecified product	0.957	185	8	7.03427
TGRH88_024210	ubiquitin family protein	0.308	145	8	7.00825
TGRH88_057430	unspecified product	0.005	103	8	7.0071
TGRH88_037960	unspecified product	0.001	123	8	6.97239
TGRH88_047780	unspecified product	0.001	134	8	6.94102
TGRH88_025140	regulator of chromosome condensation RCC1	0.001	144	8	6.93264
TGRH88_063240	unspecified product	0.518	137	8	6.9242
TGRH88_075870	putative helicase	0.005	191	8	6.89773
TGRH88_053330	unspecified product	0.986	183	8	6.84654
TGRH88_074360	unspecified product	0.005	192	8	6.82984
TGRH88_068720	IQ calmodulin-binding motif domain-containing protein	0.001	162	8	6.77159
TGRH88_081170	kinesin motor domain-containing protein	0.001	213	8	6.73672
TGRH88_021670	WD domain, G-beta repeat-containing protein	0.001	227	8	6.70971
TGRH88_002480	unspecified product	0.001	161	7	6.69
TGRH88_019220	unspecified product	0.001	93	7	6.68585
TGRH88_078430	unspecified product	0.176	107	7	6.65962
TGRH88_067460	unspecified product	0.001	93	7	6.63411
TGRH88_080470	unspecified product	0.001	126	7	6.62363
TGRH88_065060	unspecified product	0.005	150	7	6.60196
TGRH88_026480	unspecified product	0.453	100	7	6.59809
TGRH88_064500	unspecified product	0.291	120	7	6.57792
TGRH88_028710	unspecified product	0.004	97	7	6.56407
TGRH88_060000	unspecified product	0.001	107	7	6.54005
TGRH88_023640	unspecified product	0.633	115	7	6.53334
TGRH88_029190	DUF862 domain-containing protein	0.001	93	7	6.50273
TGRH88_017290	metallo-beta-lactamase domain-containing protein	0.005	114	7	6.45385
TGRH88_003740	unspecified product	0.008	116	7	6.44755
TGRH88_078610	tyrosine-tRNA ligase	0.954	158	7	6.42469
TGRH88_055150	unspecified product	0.001	136	7	6.41791
TGRH88_082220	unspecified product	0.001	138	7	6.41152
TGRH88_010820	putative myosin heavy chain	0.001	160	7	6.39102
TGRH88_074030	unspecified product	0.999	169	7	6.36912
TGRH88_034930	histidine acid phosphatase superfamily protein	1	152	7	6.36429
TGRH88_066100	UvrD/REP helicase domain-containing protein	0.005	142	7	6.36413
TGRH88_039620	unspecified product	0.001	105	7	6.31583
TGRH88_067980	Proteasome/cyclosome repeat-containing protein	0.086	135	7	6.3088
TGRH88_070410	unspecified product	0.319	90	7	6.28553
TGRH88_072150	unspecified product	0.756	146	7	6.25273
TGRH88_062030	unspecified product	0.419	125	7	6.23314
TGRH88_048730	unspecified product	0.992	91	7	6.22297
TGRH88_082750	RNA recognition motif-containing protein	0.001	87	7	6.20069
TGRH88_046950	WD domain, G-beta repeat-containing protein	0.001	76	7	6.19811
TGRH88_064340	DEAD/DEAH box helicase domain-containing protein	0.001	94	7	6.15443
TGRH88_062930	AP2 domain transcription factor AP2XII-6	0.001	157	7	6.14682
TGRH88_060320	SWI2/SNF2-containing protein	0.001	116	7	6.11534
TGRH88_069590	unspecified product	0.001	171	7	6.11355
TGRH88_033040	HEAT repeat-containing protein	0.498	118	7	6.10848
TGRH88_042670	unspecified product	0.001	156	7	6.10732
TGRH88_075100	unspecified product	0.999	163	7	6.09823
TGRH88_065410	Toxoplasma gondii family A protein	0.944	149	7	6.09531
TGRH88_034890	PHD-finger domain-containing protein	0.002	122	7	6.09456
TGRH88_061480	unspecified product	0.999	100	7	6.09077
TGRH88_043220	ubiquitin carboxyl-terminal hydrolase	0.001	231	7	6.07619
TGRH88_077390	unspecified product	0.001	139	7	6.04262
TGRH88_051610	RNA pseudouridine synthase superfamily protein	0.001	96	7	5.99061
TGRH88_027310	unspecified product	0.199	158	7	5.85643
TGRH88_035480	unspecified product	0.377	79	6	5.77588
TGRH88_009330	unspecified product	0.133	83	6	5.76229
TGRH88_072540	unspecified product	0.001	84	6	5.75741
TGRH88_027270	unspecified product	0.172	118	6	5.70741
TGRH88_052620	unspecified product	0.056	137	6	5.68857
TGRH88_009780	unspecified product	0.422	107	6	5.68377
TGRH88_080640	unspecified product	0.001	101	6	5.67813
TGRH88_010250	unspecified product	0.001	106	6	5.67468
TGRH88_084320	unspecified product	0.001	73	6	5.64226
TGRH88_046410	DnaK family protein	0.159	84	6	5.64134
TGRH88_067200	unspecified product	0.709	118	6	5.62203
TGRH88_053150	unspecified product	0.008	99	6	5.622
TGRH88_048760	ubiquitin carboxyl-terminal hydrolase	0.001	114	6	5.60966
TGRH88_041140	zinc finger, C3HC4 type (RING finger) domain-containing protein	0.001	79	6	5.60893
TGRH88_027400	Toxoplasma gondii family B protein	0.933	105	6	5.60296
TGRH88_030350	unspecified product	0.001	123	6	5.57917
TGRH88_067240	unspecified product	0.009	120	6	5.57784
TGRH88_041700	unspecified product	0.001	131	6	5.57731
TGRH88_053470	unspecified product	0.001	188	6	5.56491
TGRH88_052150	unspecified product	0.001	104	6	5.56212
TGRH88_069310	unspecified product	0.001	189	6	5.56069
TGRH88_068970	unspecified product	0.997	79	6	5.55128
TGRH88_082030	unspecified product	0.001	139	6	5.54753
TGRH88_051490	unspecified product	0.395	129	6	5.51548
TGRH88_011600	unspecified product	0.172	133	6	5.50734
TGRH88_002820	Toxoplasma gondii family B protein	1	94	6	5.50388
TGRH88_031750	unspecified product	0.001	101	6	5.49746
TGRH88_034290	putative U5 snRNP-associated subunit	0.001	92	6	5.47562
TGRH88_062290	unspecified product	0.922	126	6	5.47126
TGRH88_063260	unspecified product	0.999	149	6	5.46932
TGRH88_004850	unspecified product	0.944	144	6	5.44092
TGRH88_073420	ankyrin repeat-containing protein	0.001	127	6	5.42955
TGRH88_001120	unspecified product	0.216	116	6	5.40757
TGRH88_078700	unspecified product	0.448	97	6	5.39969
TGRH88_054140	unspecified product	0.001	79	6	5.39484
TGRH88_050140	starch binding domain-containing protein	0.001	139	6	5.39347
TGRH88_072830	DEAD/DEAH box helicase domain-containing protein	0.001	99	6	5.39195
TGRH88_045880	zinc finger (CCCH type) motif-containing protein	0.001	102	6	5.39158
TGRH88_059870	unspecified product	0.321	89	6	5.39056
TGRH88_044470	unspecified product	0.617	99	6	5.37833
TGRH88_038030	unspecified product	0.001	117	6	5.36935
TGRH88_021700	unspecified product	0.001	81	6	5.36315
TGRH88_054200	SAG-related sequence SRS52F	0.239	111	6	5.35473
TGRH88_012230	unspecified product	0.84	154	6	5.34765
TGRH88_048670	unspecified product	0.001	130	6	5.31845
TGRH88_000800	unspecified product	0.756	103	6	5.31548
TGRH88_069420	kringle domain-containing protein	0.999	121	6	5.30094
TGRH88_046430	TBC domain-containing protein	0.001	91	6	5.29962
TGRH88_029560	unspecified product	0.999	124	6	5.28901
TGRH88_064510	unspecified product	1	122	6	5.28484
TGRH88_074150	zinc finger, C3HC4 type (RING finger) domain-containing protein	0.995	113	6	5.27542
TGRH88_081710	unspecified product	0.001	113	6	5.27213
TGRH88_038710	dense granule protein GRA6	0.923	131	6	5.26667
TGRH88_044820	AP2 domain transcription factor AP2X-2	0.001	132	6	5.2559
TGRH88_081380	unspecified product	0.987	89	6	5.25553
TGRH88_023550	leucine rich repeat-containing protein	0.172	138	6	5.24441
TGRH88_046340	3'5'-cyclic nucleotide phosphodiesterase domain-containing protein	0.999	245	6	5.24373
TGRH88_083150	unspecified product	0.969	95	6	5.24277
TGRH88_080280	unspecified product	0.001	188	6	5.21274
TGRH88_052020	unspecified product	0.005	181	6	5.18328
TGRH88_030650	unspecified product	0.001	141	6	5.16118
TGRH88_056790	GYF domain-containing protein	0.001	154	6	5.15825
TGRH88_052140	STAS domain-containing protein	1	130	6	5.15808
TGRH88_067820	unspecified product	0.001	79	6	5.15796
TGRH88_044050	protein phosphatase 2C domain-containing protein	0.001	83	6	5.15766
TGRH88_039510	PP-loop family protein	0.999	205	6	5.15694
TGRH88_030750	calcium-dependent protein kinase	0.001	112	6	5.15299
TGRH88_072560	unspecified product	0.001	136	6	5.12714
TGRH88_019880	zinc finger (CCCH type) motif-containing protein	0.001	140	6	5.11273
TGRH88_077830	unspecified product	0.396	151	6	5.08906
TGRH88_013270	LETM1 family protein	0.481	87	6	5.0554
TGRH88_061370	unspecified product	0.977	194	6	5.05417
TGRH88_065460	Toxoplasma gondii family A protein	0.994	193	6	5.04883
TGRH88_075860	unspecified product	0.001	149	6	5.03688
TGRH88_041080	haloacid dehalogenase family hydrolase domain-containing protein	0.969	255	6	5.01914
TGRH88_070340	unspecified product	0.973	267	6	4.96446
TGRH88_028030	unspecified product	0.613	191	6	4.91646
TGRH88_080520	unspecified product	0.313	95	6	4.88832
TGRH88_012260	WD domain, G-beta repeat-containing protein	0.001	71	5	4.87003
TGRH88_069280	unspecified product	0.996	72	5	4.86089
TGRH88_017830	unspecified product	0.001	112	5	4.83014
TGRH88_016030	RNA recognition motif-containing protein	0.001	69	5	4.80658
TGRH88_026980	unspecified product	0.139	90	5	4.75332
TGRH88_083100	unspecified product	0.001	89	5	4.71291
TGRH88_059250	unspecified product	0.001	83	5	4.70948
TGRH88_016580	unspecified product	0.247	100	5	4.6856
TGRH88_076660	glutamate-cysteine ligase, catalytic subunit domain-containing protein	0.001	62	5	4.67245
TGRH88_011910	unspecified product	0.001	85	5	4.66778
TGRH88_063840	unspecified product	0.06	130	5	4.65945
TGRH88_036380	ATP-dependent metallopeptidase HflB subfamily protein	0.965	84	5	4.65513
TGRH88_000690	ubiquitin carboxyl-terminal hydrolase	0.001	86	5	4.65269
TGRH88_047340	unspecified product	0.001	152	5	4.64806
TGRH88_003200	unspecified product	0.001	98	5	4.63626
TGRH88_055200	XRN 5'-3' exonuclease protein	0.005	113	5	4.63584
TGRH88_067270	HMG (high mobility group) box domain-containing protein	0.001	91	5	4.63084
TGRH88_052000	unspecified product	0.001	112	5	4.63027
TGRH88_046960	hydrolase, NUDIX family protein	0.001	63	5	4.62986
TGRH88_043950	unspecified product	0.001	63	5	4.61955
TGRH88_050680	unspecified product	0.001	68	5	4.616
TGRH88_042850	ThiF family protein	0.98	76	5	4.60768
TGRH88_079000	unspecified product	0.001	68	5	4.60665
TGRH88_047490	unspecified product	0.005	88	5	4.60265
TGRH88_024610	unspecified product	0.002	126	5	4.60182
TGRH88_033510	unspecified product	0.175	129	5	4.59768
TGRH88_067010	unspecified product	0.047	118	5	4.5963
TGRH88_028640	unspecified product	0.001	102	5	4.59258
TGRH88_005840	putative small nuclear ribonucleoprotein E	0.001	77	5	4.59192
TGRH88_079480	Dpy-30 motif protein	0.001	68	5	4.58921
TGRH88_027470	Toxoplasma gondii family B protein	0.971	129	5	4.58634
TGRH88_060180	unspecified product	0.001	86	5	4.58601
TGRH88_041670	putative ribonuclease z	0.056	75	5	4.58353
TGRH88_007300	unspecified product	0.991	123	5	4.57769
TGRH88_023430	unspecified product	0.079	162	5	4.57336
TGRH88_081900	unspecified product	0.001	66	5	4.55371
TGRH88_035470	putative RNA binding protein	0.001	65	5	4.52665
TGRH88_033800	cyclophilin precursor	0.989	118	5	4.51939
TGRH88_006700	unspecified product	0.001	99	5	4.51217
TGRH88_008720	unspecified product	0.001	145	5	4.51134
TGRH88_077140	unspecified product	0.001	162	5	4.50496
TGRH88_043170	unspecified product	0.944	89	5	4.49244
TGRH88_079970	unspecified product	0.005	102	5	4.49091
TGRH88_024730	unspecified product	0.001	89	5	4.48364
TGRH88_081760	unspecified product	0.721	115	5	4.48309
TGRH88_043840	unspecified product	0.001	110	5	4.48089
TGRH88_037040	unspecified product	0.001	145	5	4.47717
TGRH88_029880	unspecified product	0.046	98	5	4.46555
TGRH88_074160	unspecified product	0.056	89	5	4.45617
TGRH88_073690	putative tRNA (cytosine(34)-C(5))-methyltransferase	0.001	66	5	4.44798
TGRH88_076490	WD domain, G-beta repeat-containing protein	0.005	122	5	4.43854
TGRH88_022410	protease inhibitor PI2	0.999	165	5	4.43665
TGRH88_077710	PET112 family, C terminal region domain-containing protein	0.981	67	5	4.43324
TGRH88_058480	zinc finger (CCCH type) motif-containing protein	0.001	84	5	4.42529
TGRH88_059590	unspecified product	0.005	103	5	4.41669
TGRH88_062200	zinc finger, C3HC4 type (RING finger) domain-containing protein	0.754	96	5	4.41265
TGRH88_067550	unspecified product	0.001	119	5	4.40928
TGRH88_083270	unspecified product	0.001	129	5	4.40259
TGRH88_015410	putative histone kinase SNF1	0.001	221	5	4.40079
TGRH88_024370	unspecified product	0.999	98	5	4.3885
TGRH88_080750	arginyl-tRNA synthetase	0.001	126	5	4.35857
TGRH88_080510	unspecified product	0.193	85	5	4.35737
TGRH88_078710	unspecified product	1	127	5	4.35703
TGRH88_032030	SAG-related sequence SRS22F	0.307	108	5	4.34732
TGRH88_056070	putative tRNA synthetase	0.005	100	5	4.34475
TGRH88_013730	unspecified product	0.001	112	5	4.33541
TGRH88_043610	fasciclin domain-containing protein	0.995	198	5	4.33154
TGRH88_052560	proteasome 26S regulatory subunit	0.001	83	5	4.3204
TGRH88_043930	unspecified product	0.001	85	5	4.30908
TGRH88_031900	unspecified product	0.307	127	5	4.30675
TGRH88_079440	tetratricopeptide repeat-containing protein	0.001	139	5	4.30136
TGRH88_034900	perforin-like protein PLP1	0.005	114	5	4.30123
TGRH88_064530	putative werner helicase interacting protein 1	0.001	77	5	4.28862
TGRH88_066480	unspecified product	0.001	91	5	4.28834
TGRH88_058880	microneme protein MIC6	1	119	5	4.28658
TGRH88_043650	RNA recognition motif-containing protein	0.001	104	5	4.28106
TGRH88_048810	unspecified product	0.997	180	5	4.27821
TGRH88_053640	unspecified product	1	131	5	4.27715
TGRH88_065760	unspecified product	0.999	177	5	4.27475
TGRH88_070380	unspecified product	0.419	100	5	4.27234
TGRH88_031710	unspecified product	0.001	119	5	4.25565
TGRH88_004740	CMGC kinase, CDK family	0.001	153	5	4.24774
TGRH88_013500	unspecified product	0.001	159	5	4.24695
TGRH88_087847	Toxoplasma gondii family A protein	0.941	145	5	4.2394
TGRH88_027280	unspecified product	0.575	157	5	4.23542
TGRH88_026070	putative 30S ribosomal protein S5	0.174	121	5	4.23486
TGRH88_009050	unspecified product	0.999	62	5	4.23043
TGRH88_002500	trehalose-phosphatase	0.001	155	5	4.22526
TGRH88_029260	Toxoplasma gondii family A protein	0.944	175	5	4.22337
TGRH88_007870	3'5'-cyclic nucleotide phosphodiesterase domain-containing protein	0.999	88	5	4.21957
TGRH88_055540	unspecified product	0.001	104	5	4.21846
TGRH88_040590	BRCA1 C Terminus (BRCT) domain-containing protein	0.001	173	5	4.1514
TGRH88_029290	Toxoplasma gondii family A protein	1	173	5	4.06691
TGRH88_035580	unspecified product	0.999	59	4	3.88593
TGRH88_037510	unspecified product	0.172	51	4	3.84887
TGRH88_029120	ICE family protease (caspase) p20 domain-containing protein	0.001	59	4	3.84201
TGRH88_066300	unspecified product	0.301	82	4	3.82866
TGRH88_057080	unspecified product	0.001	82	4	3.81891
TGRH88_014820	unspecified product	0.056	116	4	3.81011
TGRH88_041440	unspecified product	1	88	4	3.80641
TGRH88_006530	unspecified product	0.007	93	4	3.80221
TGRH88_072800	unspecified product	0.375	88	4	3.80064
TGRH88_032370	unspecified product	0.001	98	4	3.78582
TGRH88_007250	unspecified product	0.001	127	4	3.77927
TGRH88_076070	unspecified product	0.994	111	4	3.76214
TGRH88_081270	unspecified product	0.066	59	4	3.75984
TGRH88_023890	unspecified product	0.001	118	4	3.75669
TGRH88_037460	unspecified product	0.001	80	4	3.75653
TGRH88_046480	unspecified product	0.598	62	4	3.75593
TGRH88_017570	unspecified product	0.001	93	4	3.75192
TGRH88_058550	unspecified product	0.852	80	4	3.7517
TGRH88_069980	GTP-binding protein	0.001	56	4	3.74101
TGRH88_000500	putative RPGR	0.001	55	4	3.73069
TGRH88_073150	unspecified product	0.001	125	4	3.72842
TGRH88_024850	unspecified product	0.171	68	4	3.72754
TGRH88_032780	unspecified product	0.757	59	4	3.72543
TGRH88_022380	unspecified product	0.001	59	4	3.72497
TGRH88_009720	unspecified product	0.001	143	4	3.72365
TGRH88_009060	unspecified product	0.001	112	4	3.72271
TGRH88_041280	unspecified product	0.134	78	4	3.72127
TGRH88_070910	unspecified product	0.001	105	4	3.72098
TGRH88_070130	folate/biopterin transporter subfamily protein	0.997	57	4	3.71636
TGRH88_066860	unspecified product	0.062	71	4	3.71237
TGRH88_032570	unspecified product	0.222	107	4	3.71194
TGRH88_001350	unspecified product	0.746	102	4	3.71061
TGRH88_067380	unspecified product	0.001	96	4	3.70303
TGRH88_068180	unspecified product	0.186	98	4	3.70191
TGRH88_015590	unspecified product	0.172	153	4	3.69383
TGRH88_018000	unspecified product	0.952	128	4	3.68668
TGRH88_075260	unspecified product	0.822	115	4	3.6858
TGRH88_039560	unspecified product	0.943	108	4	3.68045
TGRH88_053780	unspecified product	0.001	160	4	3.6781
TGRH88_037070	tetratricopeptide repeat-containing protein	0.001	56	4	3.67805
TGRH88_060580	unspecified product	0.188	99	4	3.67176
TGRH88_037590	unspecified product	1	66	4	3.67037
TGRH88_045490	unspecified product	0.168	57	4	3.6699
TGRH88_039100	MraW methylase family protein	0.908	60	4	3.66937
TGRH88_065940	unspecified product	0.005	110	4	3.66306
TGRH88_036960	unspecified product	0.133	93	4	3.66084
TGRH88_069010	unspecified product	0.954	119	4	3.64839
TGRH88_031580	unspecified product	0.613	64	4	3.6433
TGRH88_049940	WD domain, G-beta repeat-containing protein	0.297	76	4	3.64248
TGRH88_043510	unspecified product	0.001	74	4	3.64203
TGRH88_051160	unspecified product	0.001	73	4	3.63742
TGRH88_041230	Prp31-15.5k-U4 Snrna Complex family protein	0.001	34	4	3.63074
TGRH88_019680	unspecified product	0.001	131	4	3.6294
TGRH88_041770	unspecified product	0.001	53	4	3.62776
TGRH88_070700	unspecified product	0.003	124	4	3.6271
TGRH88_079950	unspecified product	0.001	104	4	3.62469
TGRH88_011090	3'5'-cyclic nucleotide phosphodiesterase domain-containing protein	0.999	64	4	3.62359
TGRH88_076620	FAD binding domain-containing protein	0.995	108	4	3.61809
TGRH88_029540	unspecified product	0.001	115	4	3.61789
TGRH88_059910	unspecified product	0.174	115	4	3.61736
TGRH88_025160	unspecified product	0.001	88	4	3.61528
TGRH88_032100	SAG-related sequence SRS22A	0.849	90	4	3.61526
TGRH88_055510	unspecified product	0.001	121	4	3.61521
TGRH88_066490	unspecified product	0.999	100	4	3.61404
TGRH88_030840	zinc finger domain, LSD1 subclass domain-containing protein	0.001	59	4	3.6135
TGRH88_025740	dense granule protein GRA5	1	64	4	3.61304
TGRH88_034140	unspecified product	0.001	135	4	3.61285
TGRH88_082810	unspecified product	0.001	57	4	3.60516
TGRH88_032560	unspecified product	0.248	87	4	3.60396
TGRH88_028220	unspecified product	0.971	87	4	3.59598
TGRH88_064330	unspecified product	0.058	128	4	3.59336
TGRH88_012110	unspecified product	0.295	73	4	3.5874
TGRH88_032050	SAG-related sequence SRS22D	0.944	76	4	3.5871
TGRH88_029450	unspecified product	0.001	85	4	3.58155
TGRH88_026380	unspecified product	0.001	141	4	3.57861
TGRH88_070980	unspecified product	0.967	122	4	3.57705
TGRH88_026330	notch (dsl) domain-containing protein	1	115	4	3.57085
TGRH88_010060	Toxoplasma gondii family B protein	1	80	4	3.5708
TGRH88_004600	unspecified product	1	92	4	3.56339
TGRH88_070830	unspecified product	0.001	85	4	3.55919
TGRH88_041900	SAG-related sequence SRS45	0.007	109	4	3.55537
TGRH88_005500	unspecified product	0.997	142	4	3.54072
TGRH88_016210	unspecified product	0.996	58	4	3.53812
TGRH88_000200	acetyltransferase, GNAT family protein	0.173	142	4	3.53248
TGRH88_017050	ERCC4 domain-containing protein	0.387	62	4	3.52498
TGRH88_009680	unspecified product	0.994	95	4	3.52275
TGRH88_046060	unspecified product	0.677	126	4	3.52271
TGRH88_020040	unspecified product	0.303	52	4	3.51896
TGRH88_035300	unspecified product	0.001	84	4	3.51576
TGRH88_026450	helix-hairpin-helix motif domain-containing protein	0.001	72	4	3.51475
TGRH88_015370	unspecified product	0.001	73	4	3.51424
TGRH88_008320	unspecified product	0.001	122	4	3.51273
TGRH88_015510	unspecified product	0.001	71	4	3.50932
TGRH88_020340	ATP-dependent Clp protease adaptor protein ClpS protein	1	81	4	3.50826
TGRH88_035020	rhoptry protein ROP12	1	122	4	3.5064
TGRH88_005460	unspecified product	0.999	108	4	3.50471
TGRH88_038570	SAG-related sequence SRS48K	0.495	99	4	3.49924
TGRH88_057790	cyclin-dependent kinase regulatory subunit protein	0.909	128	4	3.4963
TGRH88_045630	mediator complex subunit MED31	0.062	62	4	3.49622
TGRH88_036660	unspecified product	0.001	116	4	3.49398
TGRH88_053560	subtilisin SUB2	1	125	4	3.48826
TGRH88_022920	unspecified product	0.001	149	4	3.48757
TGRH88_000190	putative transmembrane protein	1	92	4	3.48506
TGRH88_023700	unspecified product	0.001	127	4	3.48259
TGRH88_057390	archease family protein	0.001	114	4	3.47399
TGRH88_054080	rhoptry protein ROP14	0.999	59	4	3.46688
TGRH88_019810	unspecified product	0.803	92	4	3.46672
TGRH88_066290	putative isoleucyl-tRNA synthetase	0.942	200	4	3.46237
TGRH88_031250	MORN repeat-containing protein	0.002	93	4	3.46108
TGRH88_055220	unspecified product	0.001	97	4	3.45956
TGRH88_018770	ATP-dependent DNA ligase domain-containing protein	0.001	98	4	3.45923
TGRH88_081910	unspecified product	0.001	247	4	3.45474
TGRH88_040560	unspecified product	0.001	54	4	3.45411
TGRH88_031050	cyclin-dependent kinase	0.005	184	4	3.45374
TGRH88_018860	unspecified product	0.006	113	4	3.44885
TGRH88_078370	AP2 domain transcription factor AP2VIII-3	0.001	78	4	3.44773
TGRH88_073060	signal recognition particle 14kd protein	0.001	90	4	3.44685
TGRH88_024270	unspecified product	0.001	99	4	3.44409
TGRH88_063580	putative dynein heavy chain 2	0.006	104	4	3.44341
TGRH88_006430	unspecified product	0.058	177	4	3.43917
TGRH88_028460	HEAT repeat-containing protein	0.32	126	4	3.43915
TGRH88_012180	unspecified product	0.001	118	4	3.42996
TGRH88_016190	zinc finger, C3HC4 type (RING finger) domain-containing protein	0.999	90	4	3.42969
TGRH88_059000	zinc finger protein ZFP1	0.001	90	4	3.4282
TGRH88_049810	Phosphoethanolamine-cytidyltransferase	0.001	101	4	3.42801
TGRH88_087843	Toxoplasma gondii family A protein	0.999	148	4	3.42398
TGRH88_016470	unspecified product	0.001	150	4	3.42335
TGRH88_010860	putative divalent metal transporter	0.997	89	4	3.41529
TGRH88_058190	unspecified product	0.265	117	4	3.41498
TGRH88_066960	unspecified product	0.308	79	4	3.41493
TGRH88_021000	unspecified product	0.001	154	4	3.41043
TGRH88_072790	FYVE zinc finger domain-containing protein	0.001	155	4	3.40604
TGRH88_065450	Toxoplasma gondii family A protein	1	160	4	3.40589
TGRH88_003940	phospholipase, patatin family protein	0.005	124	4	3.40552
TGRH88_049350	unspecified product	0.503	97	4	3.40377
TGRH88_013000	unspecified product	0.005	117	4	3.40285
TGRH88_065440	Toxoplasma gondii family A protein	1	109	4	3.40227
TGRH88_040480	unspecified product	1	107	4	3.40184
TGRH88_036810	unspecified product	0.001	92	4	3.40107
TGRH88_042030	unspecified product	0.001	88	4	3.39862
TGRH88_066880	unspecified product	0.982	125	4	3.39757
TGRH88_014390	unspecified product	0.001	111	4	3.39652
TGRH88_016560	CMGC kinase, CK2 family	0.001	126	4	3.38377
TGRH88_007260	unspecified product	0.002	112	4	3.38292
TGRH88_008170	unspecified product	0.001	158	4	3.37902
TGRH88_032930	AP2 domain transcription factor AP2VIIa-1	0.005	64	4	3.37724
TGRH88_026590	3-oxo-5-alpha-steroid 4-dehydrogenase	0.999	97	4	3.37547
TGRH88_056450	putative ubiquitin conjugating enzyme E2	0.001	69	4	3.37226
TGRH88_061540	unspecified product	0.006	208	4	3.3678
TGRH88_042160	ATPase, AAA family protein	0.001	135	4	3.36639
TGRH88_050010	putative cytochrome C oxidase subunit IIb	0.001	73	4	3.36517
TGRH88_043780	serine/threonine specific protein phosphatase	0.168	54	4	3.3603
TGRH88_031870	unspecified product	0.006	290	4	3.35809
TGRH88_047700	putative peptidyl-prolyl isomerase FKBP12	0.981	122	4	3.33278
TGRH88_066580	ubiquitin-conjugating enzyme subfamily protein	0.001	82	4	3.32582
TGRH88_062860	kinesin motor domain-containing protein	0.001	287	4	3.30283
TGRH88_013710	ATP-binding cassette G family transporter ABCG96	0.999	45	3	2.91518
TGRH88_061810	unspecified product	0.071	122	3	2.88178
TGRH88_079140	unspecified product	0.001	94	3	2.85342
TGRH88_040400	unspecified product	0.001	58	3	2.85205
TGRH88_009740	unspecified product	0.001	92	3	2.85084
TGRH88_056340	unspecified product	0.001	80	3	2.84747
TGRH88_020230	unspecified product	0.36	76	3	2.84641
TGRH88_003580	endoribonuclease L-PSP protein	0.001	75	3	2.83928
TGRH88_008870	unspecified product	0.001	99	3	2.83446
TGRH88_077670	unspecified product	0.062	94	3	2.8337
TGRH88_023150	unspecified product	0.001	59	3	2.83297
TGRH88_075510	unspecified product	0.095	104	3	2.83157
TGRH88_012950	unspecified product	0.001	148	3	2.82386
TGRH88_078120	unspecified product	0.056	84	3	2.82334
TGRH88_072220	unspecified product	0.018	48	3	2.82224
TGRH88_042660	unspecified product	0.001	81	3	2.81737
TGRH88_048290	unspecified product	0.001	81	3	2.81587
TGRH88_025120	unspecified product	0.001	153	3	2.81483
TGRH88_066940	DEAD/DEAH box helicase domain-containing protein	0.001	67	3	2.80633
TGRH88_018170	unspecified product	0.269	82	3	2.80133
TGRH88_085620	ULK kinase	0.005	80	3	2.79695
TGRH88_012470	unspecified product	0.058	93	3	2.79517
TGRH88_084350	unspecified product	0.001	126	3	2.78781
TGRH88_032070	SAG-related sequence SRS22C	0.941	83	3	2.78671
TGRH88_047310	unspecified product	0.999	97	3	2.78644
TGRH88_043470	unspecified product	0.001	111	3	2.78643
TGRH88_034310	unspecified product	0.001	133	3	2.78475
TGRH88_018570	ATPase/histidine kinase/DNA gyrase B/HSP90 domain-containing protein	0.005	70	3	2.78451
TGRH88_000330	unspecified product	0.001	37	3	2.78191
TGRH88_073460	unspecified product	0.001	94	3	2.78128
TGRH88_056370	unspecified product	0.001	123	3	2.77681
TGRH88_040320	unspecified product	0.347	59	3	2.77517
TGRH88_051830	unspecified product	0.181	44	3	2.77416
TGRH88_047850	unspecified product	0.001	68	3	2.77251
TGRH88_046520	unspecified product	0.001	99	3	2.76759
TGRH88_031850	putative fatty acyl-CoA desaturase	0.998	42	3	2.76502
TGRH88_026630	cleavage and polyadenylation specifity factor protein	0.005	67	3	2.76261
TGRH88_029390	XRN 5'-3' exonuclease protein	0.001	42	3	2.76208
TGRH88_046530	unspecified product	0.001	114	3	2.76065
TGRH88_012540	kelch repeat-containing protein	0.005	46	3	2.75962
TGRH88_067930	unspecified product	0.999	47	3	2.75904
TGRH88_018600	unspecified product	0.001	198	3	2.7572
TGRH88_080580	putative adenylate cyclase	0.001	39	3	2.75697
TGRH88_038800	SAG-related sequence SRS47A	0.005	78	3	2.75656
TGRH88_019610	putative eukaryotic initiation factor-3, subunit 8	0.001	39	3	2.75608
TGRH88_033980	DEAD/DEAH box helicase domain-containing protein	0.001	55	3	2.75469
TGRH88_079670	unspecified product	0.003	73	3	2.75243
TGRH88_002440	unspecified product	0.001	113	3	2.74606
TGRH88_022400	unspecified product	0.001	51	3	2.74141
TGRH88_028780	unspecified product	0.954	77	3	2.73882
TGRH88_023190	unspecified product	0.135	132	3	2.73866
TGRH88_052660	unspecified product	0.063	85	3	2.73502
TGRH88_015790	unspecified product	1	130	3	2.73402
TGRH88_029380	membrane protein	0.734	90	3	2.732
TGRH88_075180	unspecified product	0.001	51	3	2.72939
TGRH88_044200	unspecified product	0.904	73	3	2.72775
TGRH88_074130	3'5'-cyclic nucleotide phosphodiesterase domain-containing protein	0.999	37	3	2.7274
TGRH88_055260	unspecified product	1	40	3	2.72716
TGRH88_017690	unspecified product	0.001	84	3	2.72671
TGRH88_035590	4'-phosphopantetheinyl transferase domain-containing protein	0.999	65	3	2.72559
TGRH88_014780	unspecified product	0.376	100	3	2.72484
TGRH88_077370	unspecified product	0.001	47	3	2.72387
TGRH88_066920	unspecified product	0.259	106	3	2.72208
TGRH88_041680	dual-specificity protein phosphatase	0.139	53	3	2.72073
TGRH88_018680	histone arginine methyltransferase PRMT2	0.005	130	3	2.71809
TGRH88_032090	unspecified product	0.002	65	3	2.7169
TGRH88_022360	DEAD/DEAH box helicase domain-containing protein	0.001	42	3	2.71378
TGRH88_036430	ATPase, AAA family protein	0.359	37	3	2.71365
TGRH88_009000	unspecified product	0.516	123	3	2.71023
TGRH88_077900	TBC domain-containing protein	0.001	75	3	2.70978
TGRH88_004640	unspecified product	0.999	37	3	2.70881
TGRH88_003490	unspecified product	0.001	72	3	2.70359
TGRH88_083680	Toxoplasma gondii family B protein	0.886	88	3	2.70145
TGRH88_058700	unspecified product	0.005	82	3	2.69879
TGRH88_027830	unspecified product	0.001	41	3	2.69856
TGRH88_052770	unspecified product	0.999	99	3	2.69755
TGRH88_033130	unspecified product	0.999	93	3	2.69751
TGRH88_062040	unspecified product	0.999	81	3	2.69748
TGRH88_042640	AMP deaminase	0.001	102	3	2.69479
TGRH88_075290	unspecified product	0.225	99	3	2.69242
TGRH88_034790	unspecified product	0.001	119	3	2.69171
TGRH88_035920	unspecified product	0.139	96	3	2.69134
TGRH88_062750	GTPase RAB7	0.001	76	3	2.68844
TGRH88_052250	DNA-directed RNA polymerase, alpha subunit	0.999	51	3	2.68785
TGRH88_025310	unspecified product	0.006	65	3	2.68709
TGRH88_016720	unspecified product	0.944	142	3	2.6861
TGRH88_034860	putative cell-cycle-associated protein kinase DYRK	0.301	42	3	2.68354
TGRH88_012500	unspecified product	0.001	157	3	2.68259
TGRH88_005850	unspecified product	0.737	106	3	2.68099
TGRH88_045060	unspecified product	0.001	41	3	2.67987
TGRH88_079810	unspecified product	0.062	63	3	2.67937
TGRH88_080970	MCM2/3/5 family protein	0.001	94	3	2.67811
TGRH88_045770	DEAD/DEAH box helicase domain-containing protein	0.001	48	3	2.67532
TGRH88_076060	unspecified product	1	66	3	2.67506
TGRH88_002150	unspecified product	0.972	48	3	2.6724
TGRH88_028280	unspecified product	0.001	116	3	2.66523
TGRH88_074660	unspecified product	0.001	63	3	2.6651
TGRH88_004280	unspecified product	0.994	81	3	2.66418
TGRH88_018180	Toxoplasma gondii family B protein	0.993	78	3	2.66244
TGRH88_038780	SAG-related sequence SRS47C	0.163	93	3	2.66013
TGRH88_030720	glyoxalase family protein	0.147	87	3	2.65861
TGRH88_008990	unspecified product	0.177	166	3	2.65731
TGRH88_044650	nucleolar protein	0.004	79	3	2.65688
TGRH88_074230	eIF2 kinase IF2K-A (incomplete catalytic triad)	0.999	65	3	2.65381
TGRH88_020950	unspecified product	0.001	62	3	2.6526
TGRH88_013060	unspecified product	0.213	53	3	2.64891
TGRH88_041050	unspecified product	0.985	122	3	2.64856
TGRH88_050230	unspecified product	0.496	128	3	2.64744
TGRH88_045810	putative bud site selection protein	0.767	80	3	2.6468
TGRH88_025370	unspecified product	0.001	60	3	2.64615
TGRH88_011940	unspecified product	0.001	58	3	2.64562
TGRH88_025950	putative translation initiation factor SUI1	0.001	45	3	2.64363
TGRH88_006590	cold-shock DNA-binding domain-containing protein	0.008	73	3	2.64203
TGRH88_055880	unspecified product	1	102	3	2.64082
TGRH88_009490	unspecified product	0.944	62	3	2.64075
TGRH88_030820	Toxoplasma gondii family E protein	0.001	97	3	2.63922
TGRH88_036760	unspecified product	0.001	77	3	2.63916
TGRH88_028380	unspecified product	0.031	149	3	2.63906
TGRH88_077200	unspecified product	0.984	114	3	2.63871
TGRH88_069610	IMC sub-compartment protein ISP1	0.003	74	3	2.63824
TGRH88_027600	Toxoplasma gondii family B protein	0.991	84	3	2.63818
TGRH88_017260	unspecified product	0.999	91	3	2.63698
TGRH88_022560	unspecified product	0.337	60	3	2.63576
TGRH88_002750	unspecified product	0.828	63	3	2.63501
TGRH88_081480	putative protein c21orf59	0.001	144	3	2.63295
TGRH88_012330	unspecified product	0.993	131	3	2.6324
TGRH88_072350	unspecified product	0.001	139	3	2.63055
TGRH88_019110	calpain family cysteine protease domain-containing protein	0.172	76	3	2.63016
TGRH88_036670	putative T-complex protein 1, epsilon subunit (TCP-1-epsilon)	0.005	84	3	2.62936
TGRH88_035110	TBC domain-containing protein	0.08	82	3	2.62824
TGRH88_059580	Tctex-1 family protein	0.134	62	3	2.62804
TGRH88_048920	putative peroxiredoxin 6	0.107	117	3	2.6255
TGRH88_042470	ribosomal protein RPS15A	0.961	70	3	2.62526
TGRH88_019090	putative transmembrane protein 65	0.918	52	3	2.62431
TGRH88_043440	LYAR-type C2HC zinc finger protein	0.337	87	3	2.6237
TGRH88_029370	unspecified product	0.997	53	3	2.62321
TGRH88_024700	unspecified product	0.001	74	3	2.62313
TGRH88_043310	importin-beta N-terminal domain-containing protein	0.001	68	3	2.62195
TGRH88_062340	putative ubiquitin	0.001	91	3	2.61642
TGRH88_017880	unspecified product	0.001	116	3	2.61413
TGRH88_038640	SAG-related sequence SRS48K	0.938	98	3	2.61383
TGRH88_051770	Ku70/Ku80 beta-barrel domain-containing protein	0.003	80	3	2.6136
TGRH88_061440	unspecified product	0.001	94	3	2.61142
TGRH88_048610	unspecified product	0.005	42	3	2.61065
TGRH88_050430	WD domain, G-beta repeat-containing protein	0.333	95	3	2.60798
TGRH88_039860	unspecified product	0.176	72	3	2.60727
TGRH88_003290	unspecified product	0.001	152	3	2.60665
TGRH88_074580	unspecified product	0.182	150	3	2.60455
TGRH88_051220	unspecified product	0.001	77	3	2.60416
TGRH88_024190	unspecified product	0.995	90	3	2.60306
TGRH88_051660	unspecified product	0.692	75	3	2.60263
TGRH88_004360	unspecified product	0.001	128	3	2.59767
TGRH88_008450	unspecified product	0.051	91	3	2.5953
TGRH88_017800	putative dynein gamma chain, flagellar outer arm	0.001	90	3	2.59282
TGRH88_022590	unspecified product	0.001	102	3	2.59206
TGRH88_065350	ribosomal RNA large subunit methyltransferase J protein	0.602	97	3	2.59188
TGRH88_049930	glycosyl transferase family 8 protein	0.001	81	3	2.59091
TGRH88_058850	PIK3R4 kinase-related protein	0.001	119	3	2.59074
TGRH88_079610	unspecified product	0.001	177	3	2.59029
TGRH88_038560	unspecified product	0.993	95	3	2.58994
TGRH88_064810	leucine rich repeat-containing protein	0.001	62	3	2.58968
TGRH88_052050	unspecified product	0.872	98	3	2.58862
TGRH88_040630	AP2 domain transcription factor AP2X-6	0.005	183	3	2.58716
TGRH88_072690	translation initiation factor sui1 protein	0.001	85	3	2.58654
TGRH88_067040	unspecified product	1	68	3	2.58614
TGRH88_057420	unspecified product	0.001	149	3	2.58576
TGRH88_086510	RNA polymerase B	0.012	50	3	2.58516
TGRH88_042570	SAG-related sequence SRS42	0.944	94	3	2.58352
TGRH88_017220	ankyrin repeat-containing protein	0.001	122	3	2.58189
TGRH88_047900	unspecified product	0.001	146	3	2.58127
TGRH88_072930	unspecified product	0.642	127	3	2.5812
TGRH88_042360	ImpB/MucB/SamB family protein	0.005	88	3	2.58094
TGRH88_036980	unspecified product	0.001	45	3	2.57978
TGRH88_045870	2,4-dienoyl CoA reductase 2, peroxisomal family protein	0.002	66	3	2.57949
TGRH88_015440	TATA-box binding protein TBP1	0.002	89	3	2.57825
TGRH88_037220	unspecified product	0.001	83	3	2.57505
TGRH88_021640	unspecified product	0.001	80	3	2.5742
TGRH88_038660	unspecified product	1	90	3	2.57213
TGRH88_031230	unspecified product	0.999	172	3	2.5721
TGRH88_027780	unspecified product	1	147	3	2.5719
TGRH88_081420	calcium binding egf domain-containing protein	0.999	73	3	2.57005
TGRH88_002160	unspecified product	0.999	127	3	2.56908
TGRH88_064310	unspecified product	0.001	147	3	2.56817
TGRH88_065420	Toxoplasma gondii family A protein	0.994	170	3	2.56567
TGRH88_073660	unspecified product	0.001	146	3	2.56389
TGRH88_076460	protein phosphatase 2C domain-containing protein	0.155	110	3	2.5638
TGRH88_044720	putative myosin heavy chain	0.001	66	3	2.5634
TGRH88_041890	ATPase, AAA family protein	0.173	97	3	2.56266
TGRH88_034400	unspecified product	0.881	235	3	2.56265
TGRH88_021520	RNA-directed DNA polymerase	0.005	340	3	2.5622
TGRH88_083000	transporter, major facilitator family protein	0.999	322	3	2.56055
TGRH88_032720	arginine decarboxylase	0.387	105	3	2.5605
TGRH88_079470	unspecified product	0.001	111	3	2.55939
TGRH88_065700	Toxoplasma gondii family A protein	1	167	3	2.55938
TGRH88_051810	unspecified product	0.001	48	3	2.5591
TGRH88_053880	ThiF family protein	0.257	160	3	2.55867
TGRH88_023240	cAMP-dependent protein kinase	0.001	77	3	2.55747
TGRH88_012590	Sodium:neurotransmitter symporter family protein	0.998	37	3	2.55668
TGRH88_057620	unspecified product	0.001	116	3	2.55573
TGRH88_020620	unspecified product	0.909	138	3	2.55535
TGRH88_038440	SAG-related sequence SRS49B	0.495	94	3	2.55516
TGRH88_049420	unspecified product	0.997	84	3	2.55464
TGRH88_039150	ribosomal protein RPS24	0.001	91	3	2.55401
TGRH88_005610	ATPase, AAA family protein	0.005	101	3	2.55261
TGRH88_015740	unspecified product	0.944	140	3	2.55175
TGRH88_010650	cold-shock DNA-binding domain-containing protein	0.835	80	3	2.55091
TGRH88_036520	AP2 domain transcription factor AP2VIIa-7	0.068	86	3	2.54431
TGRH88_010770	histone deacetylase SIR2-like protein	0.001	149	3	2.54301
TGRH88_059260	unspecified product	1	84	3	2.54225
TGRH88_064890	ICE family protease (caspase) p20 domain-containing protein	0.001	140	3	2.53823
TGRH88_059620	unspecified product	0.305	106	3	2.53686
TGRH88_037650	histone deacetylase HDAC1	0.006	121	3	2.53673
TGRH88_013390	unspecified product	0.001	142	3	2.53537
TGRH88_058870	proteasome-interacting thioredoxin domain-containing protein	0.001	135	3	2.53451
TGRH88_049010	SAG-related sequence SRS55F	0.997	118	3	2.53447
TGRH88_068740	tetratricopeptide repeat-containing protein	0.001	144	3	2.53447
TGRH88_003220	unspecified product	0.001	91	3	2.53414
TGRH88_007930	AP2 domain transcription factor AP2IV-3	0.001	207	3	2.53338
TGRH88_029230	Toxoplasma gondii family A protein	0.944	170	3	2.53248
TGRH88_053770	putative small nuclear ribonucleoprotein G	0.001	77	3	2.53156
TGRH88_033590	myosin K	0.001	237	3	2.53114
TGRH88_002690	unspecified product	0.988	121	3	2.53107
TGRH88_078270	SWI2/SNF2-containing protein	0.005	160	3	2.52993
TGRH88_072310	unspecified product	0.173	161	3	2.52908
TGRH88_061260	unspecified product	0.002	81	3	2.525
TGRH88_029650	unspecified product	0.601	111	3	2.52303
TGRH88_020490	unspecified product	0.987	86	3	2.52155
TGRH88_029330	unspecified product	0.508	78	3	2.51911
TGRH88_053840	unspecified product	0.999	118	3	2.51787
TGRH88_002470	unspecified product	0.001	95	3	2.5174
TGRH88_076130	protein phosphatase 2C domain-containing protein	0.083	94	3	2.51401
TGRH88_011560	Toxoplasma gondii family A protein	0.943	169	3	2.51304
TGRH88_013350	ubiquitin carboxyl-terminal hydrolase	0.001	174	3	2.5127
TGRH88_046920	unspecified product	0.972	89	3	2.51064
TGRH88_062410	FATC domain-containing protein	0.324	131	3	2.51034
TGRH88_066330	cytochrome b5 family heme/steroid binding domain-containing protein	0.242	98	3	2.50791
TGRH88_080720	unspecified product	0.918	200	3	2.50703
TGRH88_071600	unspecified product	0.001	429	3	2.50585
TGRH88_082500	unspecified product	0.893	135	3	2.50502
TGRH88_057880	N-acetyltransferase family protein	0.001	72	3	2.49645
TGRH88_039930	tetratricopeptide repeat-containing protein	0.001	121	3	2.49199
TGRH88_012190	unspecified product	0.001	103	3	2.48815
TGRH88_014030	unspecified product	0.001	96	3	2.48779
TGRH88_015950	formate/nitrite transporter protein	0.999	48	3	2.48135
TGRH88_017070	cyclin, N-terminal domain-containing protein	0.001	91	3	2.48057
TGRH88_079460	radical SAM domain-containing protein	0.004	107	3	2.47187
TGRH88_069000	ankyrin repeat-containing protein	0.001	97	3	2.46346
TGRH88_075210	hydrolase, alpha/beta fold family protein	0.001	49	3	2.46296
TGRH88_059060	WD domain, G-beta repeat-containing protein	0.002	117	3	2.45971
TGRH88_049000	SAG-related sequence SRS55A	0.942	115	3	2.4556
TGRH88_001610	unspecified product	0.996	146	3	2.45354
TGRH88_040550	unspecified product	0.001	48	3	2.42407
TGRH88_028790	C-5 cytosine-specific DNA methylase superfamily protein	0.209	131	3	2.4035
TGRH88_055750	unspecified product	0.188	28	2	1.96196
TGRH88_046540	ubiquitin carboxyl-terminal hydrolase	0.001	33	2	1.96005
TGRH88_081840	unspecified product	0.535	77	2	1.92789
TGRH88_010500	unspecified product	0.874	69	2	1.92382
TGRH88_048640	ATPase, AAA family protein	0.005	31	2	1.92239
TGRH88_009140	unspecified product	0.998	161	2	1.90574
TGRH88_000860	unspecified product	0.001	79	2	1.90537
TGRH88_067640	unspecified product	0.001	54	2	1.9018
TGRH88_080220	AP2 domain transcription factor AP2VIII-5	0.001	28	2	1.8947
TGRH88_003800	CDP-alcohol phosphatidyltransferase superfamily protein	0.865	28	2	1.89433
TGRH88_002130	unspecified product	0.139	75	2	1.89401
TGRH88_055720	DNA excision repair helicase	0.001	46	2	1.8939
TGRH88_078350	unspecified product	0.068	53	2	1.89008
TGRH88_071450	unspecified product	0.001	109	2	1.889
TGRH88_053360	unspecified product	0.753	96	2	1.88851
TGRH88_085900	DHHC zinc finger domain-containing protein	0.837	77	2	1.88759
TGRH88_068920	unspecified product	0.062	103	2	1.88576
TGRH88_009070	unspecified product	0.259	63	2	1.88511
TGRH88_081810	unspecified product	0.001	67	2	1.88469
TGRH88_009650	unspecified product	0.993	80	2	1.88446
TGRH88_060570	unspecified product	0.001	30	2	1.88432
TGRH88_070140	DnaJ domain-containing protein	0.001	36	2	1.88309
TGRH88_047190	unspecified product	0.001	102	2	1.87967
TGRH88_038620	SAG-related sequence SRS48E	0.938	80	2	1.87699
TGRH88_046840	unspecified product	1	79	2	1.87544
TGRH88_073980	ribosomal protein RPL28	0.001	85	2	1.87412
TGRH88_081330	unspecified product	0.003	120	2	1.87369
TGRH88_068510	putative GTP-binding protein engB	0.858	25	2	1.87031
TGRH88_058360	unspecified product	0.001	75	2	1.86982
TGRH88_019960	unspecified product	0.005	61	2	1.8651
TGRH88_049990	unspecified product	0.001	75	2	1.86507
TGRH88_076080	unspecified product	0.064	81	2	1.86494
TGRH88_067750	transporter, major facilitator family protein	0.999	27	2	1.86319
TGRH88_023930	SAG-related sequence SRS14A	0.001	83	2	1.86092
TGRH88_042650	unspecified product	0.001	34	2	1.85951
TGRH88_066000	unspecified product	0.001	109	2	1.85866
TGRH88_022160	SAG-related sequence SRS11	1	77	2	1.85841
TGRH88_021710	unspecified product	0.001	69	2	1.85754
TGRH88_074610	unspecified product	0.667	68	2	1.8574
TGRH88_031940	SAG-related sequence protein SRS22I	0.998	71	2	1.85727
TGRH88_029180	unspecified product	0.001	113	2	1.85686
TGRH88_012400	unspecified product	0.001	71	2	1.85557
TGRH88_061710	putative membrane protein	0.999	33	2	1.85543
TGRH88_044430	SAG-related sequence SRS40A	0.035	66	2	1.85383
TGRH88_000280	unspecified product	0.998	56	2	1.85324
TGRH88_054570	unspecified product	0.162	112	2	1.85321
TGRH88_040470	unspecified product	0.162	83	2	1.85259
TGRH88_022440	Sodium:neurotransmitter symporter family protein	0.997	30	2	1.85157
TGRH88_004590	unspecified product	0.001	103	2	1.85129
TGRH88_012870	unspecified product	0.901	88	2	1.84925
TGRH88_060790	unspecified product	0.001	75	2	1.84916
TGRH88_022060	unspecified product	0.062	54	2	1.84847
TGRH88_041380	unspecified product	0.001	98	2	1.84792
TGRH88_048900	unspecified product	0.001	107	2	1.84758
TGRH88_065860	ubiquitin carboxyl-terminal hydrolase	0.028	33	2	1.84755
TGRH88_000850	unspecified product	0.001	50	2	1.84725
TGRH88_078380	unspecified product	0.062	104	2	1.84721
TGRH88_030790	unspecified product	0.001	112	2	1.84566
TGRH88_064690	serine/threonine protein phosphatase	0.001	33	2	1.84508
TGRH88_062490	unspecified product	0.001	149	2	1.84476
TGRH88_034740	unspecified product	0.001	65	2	1.84322
TGRH88_017540	unspecified product	0.172	112	2	1.84302
TGRH88_024440	WD domain, G-beta repeat-containing protein	0.525	35	2	1.84301
TGRH88_078730	unspecified product	0.937	111	2	1.84234
TGRH88_001200	unspecified product	0.001	99	2	1.84156
TGRH88_050940	unspecified product	0.399	60	2	1.84145
TGRH88_034090	unspecified product	0.001	71	2	1.84063
TGRH88_041360	regulator of chromosome condensation (RCC1) repeat-containing protein	0.001	36	2	1.84022
TGRH88_040420	unspecified product	0.001	92	2	1.83989
TGRH88_035310	vitamin k epoxide reductase family protein	0.995	32	2	1.83854
TGRH88_010730	ribosomal protein RPL32	0.001	35	2	1.83775
TGRH88_067340	putative pre-mRNA-processing protein 8	0.001	41	2	1.83723
TGRH88_033880	unspecified product	0.001	100	2	1.83659
TGRH88_016160	unspecified product	0.998	54	2	1.83539
TGRH88_083010	unspecified product	0.001	36	2	1.8343
TGRH88_065910	unspecified product	0.441	94	2	1.83404
TGRH88_064870	SAG-related sequence SRS59J	0.003	88	2	1.83393
TGRH88_049950	unspecified product	0.001	99	2	1.83213
TGRH88_005050	unspecified product	0.001	93	2	1.83141
TGRH88_009370	unspecified product	0.331	91	2	1.83123
TGRH88_004200	unspecified product	0.001	59	2	1.83088
TGRH88_061700	unspecified product	0.056	136	2	1.83038
TGRH88_034700	endonuclease/exonuclease/phosphatase family protein	0.25	42	2	1.82882
TGRH88_070060	unspecified product	0.001	100	2	1.82723
TGRH88_071440	unspecified product	0.001	150	2	1.82698
TGRH88_027440	Toxoplasma gondii family B protein	0.995	147	2	1.8257
TGRH88_001560	unspecified product	0.001	79	2	1.82554
TGRH88_045160	unspecified product	0.259	68	2	1.82519
TGRH88_063010	unspecified product	0.392	80	2	1.82345
TGRH88_054930	unspecified product	0.297	70	2	1.82298
TGRH88_031930	unspecified product	0.001	76	2	1.82213
TGRH88_066240	microneme protein MIC5	1	72	2	1.82114
TGRH88_065310	unspecified product	0.001	67	2	1.82111
TGRH88_014880	unspecified product	0.001	77	2	1.82034
TGRH88_081320	unspecified product	0.999	65	2	1.82007
TGRH88_035150	unspecified product	0.006	61	2	1.81966
TGRH88_045820	unspecified product	0.001	95	2	1.81965
TGRH88_024780	unspecified product	0.001	131	2	1.81936
TGRH88_038830	penicillin amidase	0.874	40	2	1.81909
TGRH88_043880	Kazal-type serine protease inhibitor domain-containing protein	0.056	30	2	1.81801
TGRH88_024140	unspecified product	0.005	93	2	1.81706
TGRH88_014830	putative sortilin	0.997	32	2	1.81667
TGRH88_055860	riboflavin kinase	0.001	31	2	1.81608
TGRH88_042860	histone lysine demethylase JMJD5	0.049	34	2	1.81599
TGRH88_010120	unspecified product	0.3	83	2	1.8152
TGRH88_038100	unspecified product	0.001	176	2	1.81335
TGRH88_058560	unspecified product	0.125	64	2	1.81192
TGRH88_076940	unspecified product	0.302	87	2	1.81181
TGRH88_038580	SAG-related sequence protein SRS48Q	1	110	2	1.80933
TGRH88_078670	ABC transporter transmembrane region domain-containing protein	0.999	31	2	1.80889
TGRH88_042720	unspecified product	0.001	116	2	1.80882
TGRH88_079130	unspecified product	0.001	67	2	1.8085
TGRH88_058500	unspecified product	0.983	59	2	1.80815
TGRH88_057320	unspecified product	0.163	53	2	1.80652
TGRH88_048860	unspecified product	0.841	73	2	1.80609
TGRH88_019340	unspecified product	0.001	66	2	1.80526
TGRH88_080880	unspecified product	0.001	100	2	1.80517
TGRH88_058930	unspecified product	0.162	88	2	1.80493
TGRH88_013930	unspecified product	0.387	111	2	1.80489
TGRH88_003170	unspecified product	0.004	109	2	1.80415
TGRH88_037910	unspecified product	0.997	107	2	1.80329
TGRH88_059530	unspecified product	1	104	2	1.80075
TGRH88_049690	unspecified product	0.772	40	2	1.79775
TGRH88_059660	unspecified product	0.984	103	2	1.79728
TGRH88_038650	SAG-related sequence SRS48Q	0.998	113	2	1.79362
TGRH88_014770	putative proteasome subunit beta type 1	0.927	47	2	1.79291
TGRH88_040350	unspecified product	0.005	63	2	1.79209
TGRH88_069710	unspecified product	0.97	49	2	1.78935
TGRH88_056260	unspecified product	0.293	111	2	1.78929
TGRH88_038590	SAG-related sequence SRS48Q	0.996	100	2	1.78924
TGRH88_037980	phosphatidate cytidylyltransferase	0.999	55	2	1.78651
TGRH88_049730	unspecified product	0.001	66	2	1.78643
TGRH88_025630	unspecified product	0.001	79	2	1.78472
TGRH88_011330	unspecified product	0.005	75	2	1.78357
TGRH88_038610	SAG-related sequence SRS48Q	0.994	115	2	1.78353
TGRH88_032180	unspecified product	0.001	97	2	1.78214
TGRH88_076580	unspecified product	0.001	64	2	1.78211
TGRH88_028730	dihydrodipicolinate reductase	0.001	56	2	1.78179
TGRH88_026790	haloacid dehalogenase family hydrolase domain-containing protein	0.999	49	2	1.78158
TGRH88_033210	unspecified product	0.995	58	2	1.78031
TGRH88_071490	Dpy-30 motif protein	0.001	47	2	1.78006
TGRH88_054240	SAG-related sequence SRS53C	0.999	105	2	1.77984
TGRH88_065280	unspecified product	0.99	26	2	1.77948
TGRH88_012350	putative ribosome biogenesis protein	0.001	51	2	1.77942
TGRH88_078010	unspecified product	0.062	68	2	1.77857
TGRH88_028200	unspecified product	0.322	105	2	1.77827
TGRH88_002110	unspecified product	0.944	102	2	1.77777
TGRH88_049490	unspecified product	0.999	40	2	1.77738
TGRH88_001100	unspecified product	0.762	125	2	1.7769
TGRH88_033240	unspecified product	0.001	38	2	1.77644
TGRH88_084300	unspecified product	0.001	78	2	1.77638
TGRH88_004690	unspecified product	0.001	84	2	1.7763
TGRH88_032080	SAG-related sequence SRS22B	0.944	74	2	1.77565
TGRH88_052100	DEAD/DEAH box ATP-dependent RNA helicase	0.001	61	2	1.77545
TGRH88_056520	unspecified product	0.99	79	2	1.77481
TGRH88_001680	unspecified product	0.001	130	2	1.77481
TGRH88_024150	unspecified product	0.001	105	2	1.7748
TGRH88_013220	unspecified product	0.001	47	2	1.77414
TGRH88_042520	transporter, small conductance mechanosensitive ion channel (MscS) family protein	0.999	96	2	1.77374
TGRH88_029870	DEAD/DEAH box helicase domain-containing protein	0.61	162	2	1.77222
TGRH88_012980	unspecified product	0.001	88	2	1.77205
TGRH88_003760	unspecified product	0.003	74	2	1.77152
TGRH88_058770	unspecified product	0.999	68	2	1.77011
TGRH88_031960	SAG-related sequence protein SRS22I	0.773	76	2	1.7696
TGRH88_006140	Toxoplasma gondii family B protein	0.999	72	2	1.76894
TGRH88_071800	unspecified product	0.001	132	2	1.76878
TGRH88_069600	unspecified product	0.578	37	2	1.76834
TGRH88_039630	putative DNA replication licensing factor	0.001	43	2	1.76787
TGRH88_054770	putative rhoptry protein	0.999	52	2	1.76764
TGRH88_055450	unspecified product	0.992	129	2	1.76694
TGRH88_022710	unspecified product	0.944	97	2	1.76686
TGRH88_084310	unspecified product	0.001	66	2	1.7664
TGRH88_036390	unspecified product	1	107	2	1.76574
TGRH88_038750	unspecified product	0.005	34	2	1.76564
TGRH88_050090	unspecified product	0.999	29	2	1.76486
TGRH88_016510	unspecified product	0.735	37	2	1.76471
TGRH88_032590	unspecified product	0.948	110	2	1.76462
TGRH88_066370	unspecified product	0.6	111	2	1.76438
TGRH88_073310	unspecified product	0.003	82	2	1.76392
TGRH88_076370	unspecified product	0.001	62	2	1.76376
TGRH88_079420	unspecified product	0.275	112	2	1.76276
TGRH88_055300	unspecified product	0.996	76	2	1.76216
TGRH88_044230	unspecified product	0.001	30	2	1.76152
TGRH88_050480	putative vacuolar atp synthase subunit f	0.005	57	2	1.76151
TGRH88_068840	zinc finger, C3HC4 type (RING finger) domain-containing protein	0.968	121	2	1.76143
TGRH88_042040	CorA family Mg2+ transporter protein	0.999	91	2	1.76113
TGRH88_075310	unspecified product	0.201	43	2	1.76111
TGRH88_004950	unspecified product	0.003	64	2	1.76109
TGRH88_074620	unspecified product	0.001	126	2	1.76105
TGRH88_056600	unspecified product	0.993	102	2	1.76105
TGRH88_010030	Toxoplasma gondii family B protein	0.989	72	2	1.76105
TGRH88_076150	unspecified product	0.402	90	2	1.76043
TGRH88_018790	MoeA N-terminal region (domain I and II) domain-containing protein	0.001	65	2	1.76013
TGRH88_054650	unspecified product	0.001	166	2	1.75996
TGRH88_012510	unspecified product	0.999	90	2	1.75945
TGRH88_047040	dense granule protein GRA2	0.944	90	2	1.75942
TGRH88_009360	IMC sub-compartment protein ISP2	0.001	52	2	1.75889
TGRH88_006000	unspecified product	0.176	58	2	1.75884
TGRH88_036780	unspecified product	0.999	35	2	1.75866
TGRH88_020460	zinc finger in N-recognin protein	0.429	66	2	1.75862
TGRH88_042020	unspecified product	0.066	54	2	1.75833
TGRH88_028520	unspecified product	0.001	50	2	1.75832
TGRH88_068870	unspecified product	0.001	107	2	1.75826
TGRH88_036990	unspecified product	0.001	32	2	1.75816
TGRH88_037390	sugar transporter ST3	0.999	71	2	1.75724
TGRH88_029930	3'5'-cyclic nucleotide phosphodiesterase domain-containing protein	0.999	90	2	1.75542
TGRH88_037630	unspecified product	0.001	134	2	1.75527
TGRH88_045690	unspecified product	0.001	74	2	1.75355
TGRH88_023680	tRNA ligases class II (D, K and N) domain-containing protein	0.919	37	2	1.75354
TGRH88_022720	unspecified product	0.998	66	2	1.7531
TGRH88_079760	unspecified product	1	96	2	1.75284
TGRH88_036570	unspecified product	0.753	66	2	1.75252
TGRH88_015450	SWI2/SNF2-containing protein	0.005	44	2	1.75226
TGRH88_021050	unspecified product	0.001	101	2	1.75208
TGRH88_055250	IMC sub-compartment protein ISP3	0.001	73	2	1.75104
TGRH88_009590	unspecified product	0.001	33	2	1.75097
TGRH88_082740	unspecified product	0.528	88	2	1.75073
TGRH88_069100	unspecified product	0.001	118	2	1.7507
TGRH88_004290	SAG-related sequence SRS14A	1	92	2	1.74999
TGRH88_028980	histone lysine acetyltransferase GCN5-B	0.001	32	2	1.74993
TGRH88_013430	unspecified product	0.944	124	2	1.74976
TGRH88_041710	unspecified product	0.001	76	2	1.74831
TGRH88_048450	unspecified product	1	75	2	1.74806
TGRH88_063030	unspecified product	0.999	73	2	1.74793
TGRH88_032060	SAG-related sequence protein SRS22E	0.001	90	2	1.74787
TGRH88_054250	SAG-related sequence SRS53D	1	103	2	1.74746
TGRH88_051420	unspecified product	0.447	83	2	1.74743
TGRH88_040900	exonuclease	0.256	142	2	1.74708
TGRH88_032040	SAG-related sequence SRS22E	0.944	76	2	1.74704
TGRH88_081410	zinc finger motif, C2HC5-type protein	0.874	65	2	1.74683
TGRH88_038420	SAG-related sequence SRS49D	1	83	2	1.74637
TGRH88_054290	unspecified product	0.995	98	2	1.74604
TGRH88_068670	unspecified product	0.001	73	2	1.74549
TGRH88_038690	unspecified product	0.976	107	2	1.74528
TGRH88_038070	unspecified product	0.154	168	2	1.74521
TGRH88_038430	SAG-related sequence SRS49D	1	84	2	1.74485
TGRH88_049530	putative cyclase-associated protein	0.001	59	2	1.74466
TGRH88_016440	SAG-related sequence SRS37B	0.999	116	2	1.74449
TGRH88_011770	regulator of chromosome condensation (RCC1) repeat-containing protein	0.004	61	2	1.74398
TGRH88_072250	myosin light chain MLC1	0.001	70	2	1.74373
TGRH88_053170	putative splicing factor	0.001	90	2	1.74361
TGRH88_055830	unspecified product	1	62	2	1.74344
TGRH88_014040	unspecified product	0.919	77	2	1.74243
TGRH88_014180	unspecified product	0.001	151	2	1.74219
TGRH88_035550	unspecified product	0.001	47	2	1.74169
TGRH88_063440	unspecified product	0.172	63	2	1.7413
TGRH88_076230	RAP domain-containing protein	0.174	170	2	1.74125
TGRH88_035650	unspecified product	0.001	57	2	1.73885
TGRH88_049550	RNA recognition motif-containing protein	0.001	77	2	1.73826
TGRH88_083040	unspecified product	0.944	115	2	1.73805
TGRH88_044070	unspecified product	0.511	129	2	1.73688
TGRH88_060680	CRAL/TRIO domain-containing protein	0.001	112	2	1.73634
TGRH88_040170	DnaJ domain-containing protein	0.825	151	2	1.73531
TGRH88_030370	MORN repeat-containing protein	0.001	71	2	1.73468
TGRH88_082250	unspecified product	0.6	126	2	1.73341
TGRH88_043190	DnaJ domain-containing protein	0.588	160	2	1.73249
TGRH88_018650	putative ran binding family protein 1	0.001	77	2	1.73216
TGRH88_080190	unspecified product	0.001	74	2	1.73215
TGRH88_043150	unspecified product	0.001	65	2	1.7319
TGRH88_009250	putative eukaryotic translation initiation factor 3 subunit 7	0.001	145	2	1.73174
TGRH88_065620	unspecified product	0.056	335	2	1.73077
TGRH88_013740	unspecified product	0.999	69	2	1.73074
TGRH88_059490	ribosomal protein RPS27	0.056	61	2	1.73017
TGRH88_036120	zinc finger (CCCH type) motif-containing protein	0.001	153	2	1.72987
TGRH88_038450	SAG-related sequence SRS49A	0.31	87	2	1.72984
TGRH88_011070	DHHC zinc finger domain-containing protein	0.996	42	2	1.7298
TGRH88_058680	alba 2	0.001	54	2	1.72948
TGRH88_020210	1-phosphatidylinositol 4-kinase	0.071	41	2	1.72941
TGRH88_005160	hydrolase, TatD family protein	0.001	59	2	1.72922
TGRH88_060200	unspecified product	0.038	167	2	1.72911
TGRH88_038130	hydrolase, NUDIX family protein	0.001	105	2	1.72906
TGRH88_004980	unspecified product	0.001	80	2	1.72869
TGRH88_020350	cyclic nucleotide-binding domain-containing protein	0.001	48	2	1.72819
TGRH88_009460	unspecified product	0.936	130	2	1.72805
TGRH88_060040	unspecified product	0.001	212	2	1.728
TGRH88_026620	unspecified product	0.001	73	2	1.72744
TGRH88_067140	pentatricopeptide repeat domain-containing protein	0.86	184	2	1.72731
TGRH88_058090	dihydrolipoyllysine-residue succinyltransferase component of oxoglutarate dehydrogenase	0.173	77	2	1.72696
TGRH88_023860	unspecified product	0.933	113	2	1.72684
TGRH88_010210	unspecified product	0.999	73	2	1.7268
TGRH88_065670	SCP family extracellular subfamily protein	0.71	136	2	1.7266
TGRH88_051990	unspecified product	0.314	43	2	1.72611
TGRH88_082840	chromo domain-containing protein	0.066	188	2	1.72592
TGRH88_056080	unspecified product	0.062	65	2	1.72571
TGRH88_034770	unspecified product	1	68	2	1.72564
TGRH88_022420	unspecified product	0.469	53	2	1.7254
TGRH88_071470	unspecified product	0.989	110	2	1.72493
TGRH88_042280	protein kinase (incomplete catalytic triad)	0.001	99	2	1.72455
TGRH88_080840	p25-alpha family protein	0.001	91	2	1.72422
TGRH88_015570	unspecified product	0.001	116	2	1.72337
TGRH88_025930	unspecified product	0.777	133	2	1.72273
TGRH88_059400	HMG (high mobility group) box domain-containing protein	0.001	82	2	1.72181
TGRH88_036020	unspecified product	0.001	131	2	1.7216
TGRH88_022530	unspecified product	0.988	94	2	1.7213
TGRH88_001990	unspecified product	0.001	88	2	1.72065
TGRH88_048250	Toxoplasma gondii family B protein	0.643	135	2	1.72051
TGRH88_011390	thioredoxin domain-containing protein	0.003	76	2	1.72018
TGRH88_018420	unspecified product	0.001	108	2	1.71993
TGRH88_058790	ATPase (DUF699) protein	0.001	68	2	1.71849
TGRH88_001950	unspecified product	1	113	2	1.71834
TGRH88_029910	DUF51 family protein	0.001	60	2	1.71816
TGRH88_009800	putative NAD(P) transhydrogenase subunit beta	0.998	66	2	1.71698
TGRH88_058390	nuclear movement protein domain containing protein	0.173	71	2	1.71679
TGRH88_078280	unspecified product	0.92	103	2	1.71672
TGRH88_000820	subtilisin SUB12	0.893	99	2	1.71668
TGRH88_000380	unspecified product	0.809	100	2	1.71615
TGRH88_019430	unspecified product	0.906	154	2	1.71526
TGRH88_015150	unspecified product	0.941	126	2	1.7149
TGRH88_037170	microneme protein MIC2	1	94	2	1.71453
TGRH88_035790	unspecified product	0.833	51	2	1.71443
TGRH88_017310	unspecified product	0.003	130	2	1.71422
TGRH88_068880	unspecified product	0.001	122	2	1.7141
TGRH88_074850	unspecified product	0.999	73	2	1.71367
TGRH88_030730	protein kinase (incomplete catalytic triad)	0.005	50	2	1.71268
TGRH88_027020	unspecified product	0.996	134	2	1.71254
TGRH88_017340	putative 5'-3' exoribonuclease	0.001	91	2	1.71157
TGRH88_076900	putative vacuolar proton translocating ATPase subunit A	0.995	76	2	1.71145
TGRH88_018990	profilin PRF	0.001	65	2	1.71123
TGRH88_040910	unspecified product	0.999	109	2	1.71117
TGRH88_082940	unspecified product	0.001	129	2	1.71106
TGRH88_045600	unspecified product	0.001	148	2	1.71093
TGRH88_016880	unspecified product	1	78	2	1.7106
TGRH88_047600	elongation factor Tu GTP binding domain-containing protein	0.001	62	2	1.71057
TGRH88_054230	SAG-related sequence SRS53B	0.997	121	2	1.70999
TGRH88_073720	AP2 domain transcription factor AP2VIIb-3	0.001	119	2	1.7098
TGRH88_071980	unspecified product	0.005	85	2	1.70951
TGRH88_080180	unspecified product	0.001	74	2	1.70919
TGRH88_045320	unspecified product	0.001	71	2	1.70918
TGRH88_051070	unspecified product	0.001	171	2	1.70916
TGRH88_065870	unspecified product	0.001	168	2	1.70907
TGRH88_044460	unspecified product	0.006	89	2	1.70886
TGRH88_012310	unspecified product	0.001	102	2	1.70866
TGRH88_035510	alanine dehydrogenase/pyridine nucleotide transhydrogenase domain-containing protein	0.121	62	2	1.70787
TGRH88_036970	unspecified product	1	90	2	1.70746
TGRH88_052590	unspecified product	1	145	2	1.70718
TGRH88_044660	unspecified product	0.001	73	2	1.70677
TGRH88_056200	meiotic recombination protein DMC1 family protein	0.005	45	2	1.70653
TGRH88_048690	unspecified product	0.173	178	2	1.70584
TGRH88_079070	unspecified product	0.999	85	2	1.70578
TGRH88_002700	unspecified product	0.999	157	2	1.70551
TGRH88_074100	AP2 domain transcription factor AP2VIII-1	0.001	64	2	1.7054
TGRH88_035350	AP2 domain transcription factor AP2VIIa-5	0.001	212	2	1.70519
TGRH88_030860	unspecified product	0.001	143	2	1.70501
TGRH88_065550	Toxoplasma gondii family A protein	0.614	138	2	1.70481
TGRH88_002080	Vps53 family protein	0.305	29	2	1.70436
TGRH88_058710	elongation factor G C-terminus domain-containing protein	0.001	27	2	1.70423
TGRH88_040890	unspecified product	0.046	92	2	1.70403
TGRH88_063530	unspecified product	0.002	69	2	1.70375
TGRH88_040720	unspecified product	0.995	100	2	1.7028
TGRH88_008180	unspecified product	0.999	86	2	1.70264
TGRH88_057580	unspecified product	0.999	49	2	1.70264
TGRH88_001140	unspecified product	0.172	131	2	1.70247
TGRH88_009790	endonuclease/exonuclease/phosphatase family protein	0.001	98	2	1.70236
TGRH88_020910	SAG-related sequence SRS12A	0.948	114	2	1.70225
TGRH88_037970	adenylate kinase superfamily protein	0.001	103	2	1.7018
TGRH88_032130	unspecified product	0.001	369	2	1.70166
TGRH88_010560	folate-binding protein YgfZ protein	0.001	65	2	1.7012
TGRH88_025080	MORN repeat-containing protein	0.999	108	2	1.70108
TGRH88_002180	unspecified product	0.001	140	2	1.70098
TGRH88_052350	unspecified product	0.005	146	2	1.70032
TGRH88_048530	SAG-related sequence SRS51	0.784	92	2	1.7003
TGRH88_058660	mutS domain protein	0.357	64	2	1.70016
TGRH88_064470	putative flap structure-specific endonuclease 1	0.001	76	2	1.69957
TGRH88_040750	sphingolipid delta 4 desaturase/c-4 hydroxylase protein des2 family protein	0.999	82	2	1.69916
TGRH88_047920	unspecified product	0.999	59	2	1.6989
TGRH88_029980	unspecified product	0.001	120	2	1.69882
TGRH88_066840	Toxoplasma gondii family B protein	1	89	2	1.69878
TGRH88_012900	signal recognition particle receptor beta subunit protein	0.998	54	2	1.69858
TGRH88_066060	unspecified product	0.001	93	2	1.69816
TGRH88_047280	histone family DNA-binding protein	0.944	49	2	1.69806
TGRH88_034920	eIF2 kinase IF2K-C	0.001	125	2	1.69742
TGRH88_033000	unspecified product	0.818	78	2	1.69721
TGRH88_008310	unspecified product	0.001	144	2	1.69678
TGRH88_037540	unspecified product	0.852	66	2	1.69637
TGRH88_004410	CAM Kinase family, incomplete catalytic triad	0.005	101	2	1.69555
TGRH88_038740	Proteasome/cyclosome repeat-containing protein	0.938	109	2	1.69519
TGRH88_049040	SAG-related sequence SRS55N	0.998	122	2	1.69438
TGRH88_033160	unspecified product	0.176	77	2	1.69397
TGRH88_010600	putative anaphase promoting complex subunit 11	0.001	50	2	1.6938
TGRH88_079790	putative lanp	0.001	77	2	1.69374
TGRH88_065600	prenyltransferase and squalene oxidase repeat-containing protein	0.001	122	2	1.69356
TGRH88_050670	unspecified product	0.944	98	2	1.69347
TGRH88_075540	unspecified product	0.51	295	2	1.69303
TGRH88_050300	unspecified product	0.999	107	2	1.69293
TGRH88_081160	unspecified product	1	87	2	1.69254
TGRH88_027980	Tubulin-tyrosine ligase family protein	0.001	173	2	1.69251
TGRH88_065590	Zn-finger in Ran binding protein and others domain-containing protein	0.001	168	2	1.69244
TGRH88_064370	Ulp1 protease family, C-terminal catalytic domain-containing protein	0.229	218	2	1.69222
TGRH88_001150	unspecified product	0.005	105	2	1.69173
TGRH88_052640	unspecified product	0.001	173	2	1.69103
TGRH88_073380	EF hand domain-containing protein	0.944	44	2	1.69081
TGRH88_077310	unspecified product	0.006	32	2	1.69042
TGRH88_070160	helicase associated domain (ha2) protein	0.001	58	2	1.69031
TGRH88_006690	unspecified product	0.001	66	2	1.69005
TGRH88_061170	3'-5' exonuclease domain-containing protein	0.001	164	2	1.68997
TGRH88_034830	unspecified product	1	108	2	1.68935
TGRH88_080480	unspecified product	0.001	51	2	1.6893
TGRH88_073850	putative cell-cycle-associated protein kinase CDK	0.001	154	2	1.6887
TGRH88_064380	unspecified product	0.999	57	2	1.68865
TGRH88_023570	Nucleotide-sensitive chloride conductance regulator (ICln) protein	0.001	65	2	1.68762
TGRH88_021220	putative thioredoxin	0.999	34	2	1.68719
TGRH88_030960	unspecified product	0.001	219	2	1.68708
TGRH88_052070	unspecified product	0.001	66	2	1.68704
TGRH88_002260	unspecified product	1	139	2	1.6867
TGRH88_034450	unspecified product	0.179	61	2	1.68657
TGRH88_033600	FAD binding domain of DNA photolyase domain-containing protein	0.003	58	2	1.68642
TGRH88_079850	EF hand domain-containing protein	0.001	126	2	1.68629
TGRH88_082380	tetratricopeptide repeat-containing protein	0.001	31	2	1.68613
TGRH88_033670	unspecified product	0.999	99	2	1.68578
TGRH88_010760	kinesin motor domain-containing protein	0.001	133	2	1.68368
TGRH88_047690	elongation factor Tu GTP binding domain-containing protein	0.001	158	2	1.68351
TGRH88_010100	unspecified product	0.312	174	2	1.68296
TGRH88_060660	unspecified product	0.999	114	2	1.68262
TGRH88_078870	unspecified product	0.003	85	2	1.68124
TGRH88_011660	peroxiredoxin PRX2	0.001	83	2	1.68068
TGRH88_040340	ENTH domain-containing protein	0.001	73	2	1.67988
TGRH88_003190	AP2 domain transcription factor AP2III-3	0.001	197	2	1.67965
TGRH88_060700	unspecified product	1	59	2	1.67944
TGRH88_070790	Na+/H+ exchanger NHE1	0.997	123	2	1.67933
TGRH88_000140	putative transmembrane protein	0.998	82	2	1.67911
TGRH88_075010	unspecified product	0.001	74	2	1.67869
TGRH88_069170	eukaryotic aspartyl protease superfamily protein	0.001	186	2	1.67733
TGRH88_003360	unspecified product	0.999	125	2	1.6765
TGRH88_047930	calcium dependent protein kinase CDPK7	0.001	72	2	1.67625
TGRH88_019640	unspecified product	0.001	165	2	1.67558
TGRH88_061210	unspecified product	0.001	221	2	1.67544
TGRH88_019650	unspecified product	0.001	165	2	1.67372
TGRH88_047640	CCDC25 protein	0.001	46	2	1.6717
TGRH88_033010	HEAT repeat-containing protein	0.325	94	2	1.67144
TGRH88_038790	SAG-related sequence SRS47B	0.982	122	2	1.67114
TGRH88_027630	unspecified product	0.001	75	2	1.67081
TGRH88_035980	N-methyl-D-aspartate receptor-associated protein	0.999	101	2	1.67006
TGRH88_043940	unspecified product	0.001	90	2	1.66942
TGRH88_078080	unspecified product	1	76	2	1.66912
TGRH88_012060	unspecified product	0.001	94	2	1.66892
TGRH88_006940	SAG-related sequence SRS16E	0.997	103	2	1.66872
TGRH88_006830	unspecified product	0.072	135	2	1.66858
TGRH88_054390	unspecified product	0.478	87	2	1.66853
TGRH88_026180	unspecified product	0.996	116	2	1.66806
TGRH88_082580	mitochondrial large subunit ribosomal protein	0.001	91	2	1.66679
TGRH88_015000	unspecified product	0.001	56	2	1.66672
TGRH88_020900	SAG-related sequence SRS12B	0.999	104	2	1.66626
TGRH88_027610	MIZ/SP-RING zinc finger domain-containing protein	0.001	99	2	1.66425
TGRH88_045730	transmembrane amino acid transporter protein	0.999	73	2	1.66389
TGRH88_063800	unspecified product	0.999	91	2	1.66333
TGRH88_016750	putative cell-cycle-associated protein kinase CDK	0.001	156	2	1.66325
TGRH88_006650	p25-alpha family protein	0.001	59	2	1.66305
TGRH88_065530	Toxoplasma gondii family A protein	0.998	125	2	1.66267
TGRH88_045140	histidine triad domain-containing protein	0.376	34	2	1.66262
TGRH88_006880	SAG-related sequence SRS15C	1	95	2	1.66201
TGRH88_009240	OTU family cysteine protease	0.001	186	2	1.66192
TGRH88_019310	unspecified product	1	134	2	1.66185
TGRH88_054680	unspecified product	0.001	181	2	1.66178
TGRH88_062310	unspecified product	0.033	154	2	1.66167
TGRH88_008590	unspecified product	0.978	137	2	1.66111
TGRH88_074930	unspecified product	0.001	73	2	1.66051
TGRH88_013510	endonuclease IV APN	0.901	85	2	1.66015
TGRH88_029400	unspecified product	0.939	81	2	1.65998
TGRH88_006720	N-acyl-phosphatidylethanolamine-hydrolyzing phospholipase D family protein	0.997	93	2	1.65985
TGRH88_039220	RNA recognition motif-containing protein	0.001	118	2	1.65975
TGRH88_038550	unspecified product	0.001	40	2	1.6597
TGRH88_060150	unspecified product	0.001	75	2	1.65898
TGRH88_035160	RAB43, member RAS oncogene family protein	0.001	61	2	1.65893
TGRH88_065690	Toxoplasma gondii family A protein	1	109	2	1.65862
TGRH88_025860	unspecified product	0.962	134	2	1.65792
TGRH88_014480	unspecified product	0.998	40	2	1.65724
TGRH88_004560	zinc finger (CCCH type) motif-containing protein	0.001	140	2	1.65666
TGRH88_008440	unspecified product	0.496	148	2	1.65541
TGRH88_036300	unspecified product	0.001	74	2	1.65508
TGRH88_043280	unspecified product	0.003	78	2	1.65418
TGRH88_020080	unspecified product	0.001	190	2	1.65395
TGRH88_059050	zinc finger (CCCH type) motif-containing protein	0.001	87	2	1.65388
TGRH88_061130	calmodulin CAM1	0.001	63	2	1.65316
TGRH88_056300	unspecified product	0.001	58	2	1.65297
TGRH88_051250	WD domain, G-beta repeat-containing protein	0.001	78	2	1.65222
TGRH88_050600	ubiquitin carboxyl-terminal hydrolase	0.001	72	2	1.65206
TGRH88_019330	NEK kinase	0.001	105	2	1.65187
TGRH88_044910	unspecified product	0.896	129	2	1.65127
TGRH88_000580	unspecified product	0.001	75	2	1.65121
TGRH88_036460	NLI interacting factor family phosphatase	0.001	169	2	1.65039
TGRH88_026230	unspecified product	0.991	110	2	1.65005
TGRH88_042290	unspecified product	0.999	96	2	1.64848
TGRH88_013340	FAD Malate-dehydrogenase (MDH-FAD)	0.001	40	2	1.64801
TGRH88_028750	GMC oxidoreductase	0.317	83	2	1.64779
TGRH88_040230	phosphoadenosine phosphosulfate reductase family protein	0.176	123	2	1.64572
TGRH88_021490	small nuclear ribonucleoprotein	0.001	57	2	1.64435
TGRH88_040030	peptidase M16 inactive domain-containing protein	0.056	72	2	1.64368
TGRH88_035200	unspecified product	0.001	152	2	1.64138
TGRH88_026570	unspecified product	0.001	156	2	1.64116
TGRH88_052230	signal recognition particle SRP54 protein	0.001	58	2	1.64049
TGRH88_004150	RNA recognition motif-containing protein	0.001	86	2	1.63914
TGRH88_045370	unspecified product	0.999	125	2	1.63902
TGRH88_003550	Ser/Thr phosphatase family protein	0.435	54	2	1.63896
TGRH88_060500	SAG-related sequence SRS56	0.994	95	2	1.63669
TGRH88_059460	unspecified product	0.001	45	2	1.63569
TGRH88_035220	kelch repeat-containing protein	0.001	72	2	1.63278
TGRH88_008950	unspecified product	0.001	201	2	1.62824
TGRH88_037400	putative histone lysine methyltransferase, SET	0.001	211	2	1.62767
TGRH88_014120	unspecified product	0.001	60	2	1.62752
TGRH88_015380	myosin head (motor domain) domain-containing protein	0.001	176	2	1.62673
TGRH88_024450	unspecified product	1	114	2	1.62582
TGRH88_076600	brix domain-containing protein	0.001	80	2	1.62492
TGRH88_045390	unspecified product	0.422	218	2	1.62154
TGRH88_087844	Toxoplasma gondii family A protein	0.944	119	2	1.61981
TGRH88_078680	molybdopterin converting factor, subunit 2 protein	0.001	113	2	1.61971
TGRH88_063300	DNA-directed RNA polymerase alpha chain rpoA	0.849	177	2	1.61912
TGRH88_029210	Toxoplasma gondii family A protein	0.999	107	2	1.6182
TGRH88_026080	unspecified product	0.001	208	2	1.61757
TGRH88_058970	NEK kinase	0.288	434	2	1.6146
TGRH88_055330	unspecified product	0.683	411	2	1.61439
TGRH88_044480	3'5'-cyclic nucleotide phosphodiesterase domain-containing protein	0.999	176	2	1.61404
TGRH88_062850	unspecified product	0.001	148	2	1.61176
TGRH88_076910	heat shock protein	0.001	63	2	1.60818
TGRH88_065520	Toxoplasma gondii family A protein	1	114	2	1.60537
TGRH88_015770	microneme protein MIC1	1	128	2	1.60314
TGRH88_052280	DUF89/Fructose bisphosphatase	0.002	54	2	1.6008
TGRH88_069630	unspecified product	0.997	105	2	1.59578
TGRH88_007090	DnaJ domain-containing protein	0.128	125	2	1.59157
TGRH88_047420	dihydrouridine synthase (dus) protein	0.001	64	2	1.59105
TGRH88_020500	unspecified product	0.001	155	2	1.5842
TGRH88_041980	pantothenate kinase	0.881	149	2	1.57654
TGRH88_037730	unspecified product	0.001	135	2	1.54517
TGRH88_079730	B-box zinc finger domain-containing protein	0.001	207	2	1.54264
TGRH88_071210	unspecified product	1	14	1	0.983158
TGRH88_045400	Tyrosine kinase-like (TKL) protein	0.001	23	1	0.978385
TGRH88_054300	unspecified product	0.001	18	1	0.977463
TGRH88_068080	unspecified product	0.001	24	1	0.975035
TGRH88_067350	unspecified product	0.417	76	1	0.974147
TGRH88_059030	unspecified product	0.001	44	1	0.973329
TGRH88_009040	RIO1 family protein	0.001	14	1	0.970741
TGRH88_004160	anticodon binding domain-containing protein	0.992	21	1	0.970595
TGRH88_072340	WD domain, G-beta repeat-containing protein	0.001	17	1	0.968305
TGRH88_006330	unspecified product	0.007	94	1	0.966336
TGRH88_056170	unspecified product	0.001	70	1	0.961952
TGRH88_050900	unspecified product	0.999	36	1	0.959663
TGRH88_081990	leucine rich repeat-containing protein	0.001	24	1	0.959564
TGRH88_044920	unspecified product	0.139	63	1	0.957944
TGRH88_011510	unspecified product	0.001	16	1	0.957033
TGRH88_029510	unspecified product	0.001	79	1	0.956618
TGRH88_053760	unspecified product	0.001	75	1	0.956011
TGRH88_046390	unspecified product	0.001	113	1	0.955637
TGRH88_017580	CHY zinc finger protein	0.001	24	1	0.955431
TGRH88_024960	unspecified product	0.001	109	1	0.953682
TGRH88_033900	unspecified product	0.075	27	1	0.952615
TGRH88_076240	unspecified product	0.999	24	1	0.952571
TGRH88_004660	unspecified product	0.001	41	1	0.951762
TGRH88_011410	Kazal-type serine protease inhibitor domain-containing protein	1	42	1	0.950699
TGRH88_026930	unspecified product	0.001	46	1	0.949623
TGRH88_013630	unspecified product	0.007	72	1	0.948633
TGRH88_077720	unspecified product	0.001	80	1	0.947937
TGRH88_055320	WD domain, G-beta repeat-containing protein	0.001	35	1	0.945947
TGRH88_006030	unspecified product	0.139	47	1	0.945762
TGRH88_074300	unspecified product	0.791	59	1	0.945712
TGRH88_018580	unspecified product	0.01	98	1	0.944386
TGRH88_007530	unspecified product	0.005	18	1	0.944272
TGRH88_019420	EGF family domain-containing protein	1	80	1	0.94335
TGRH88_074330	unspecified product	0.337	65	1	0.942427
TGRH88_079170	SAG-related sequence SRS31B	0.162	70	1	0.941906
TGRH88_067890	unspecified product	0.001	61	1	0.94009
TGRH88_072160	unspecified product	0.005	105	1	0.94
TGRH88_030940	subtilisin SUB5	0.609	17	1	0.939778
TGRH88_054330	acyl-CoA dehydrogenase, middle domain-containing protein	0.001	16	1	0.93962
TGRH88_042770	unspecified product	0.003	100	1	0.939599
TGRH88_035540	unspecified product	0.003	87	1	0.939559
TGRH88_005040	unspecified product	0.003	52	1	0.937585
TGRH88_000660	unspecified product	0.001	79	1	0.937257
TGRH88_006600	unspecified product	0.005	47	1	0.93724
TGRH88_005890	unspecified product	0.062	92	1	0.937008
TGRH88_076090	unspecified product	0.023	63	1	0.936697
TGRH88_022830	unspecified product	0.062	47	1	0.936127
TGRH88_053820	putative pre-mRNA splicing factor subunit	0.001	51	1	0.935417
TGRH88_059860	unspecified product	0.133	85	1	0.934858
TGRH88_081830	unspecified product	0.165	87	1	0.934851
TGRH88_065260	unspecified product	0.001	54	1	0.934764
TGRH88_019040	unspecified product	0.001	62	1	0.934676
TGRH88_021510	unspecified product	0.001	150	1	0.934359
TGRH88_000840	unspecified product	0.001	96	1	0.93424
TGRH88_033140	unspecified product	0.001	15	1	0.933792
TGRH88_002270	putative beta-tubulin cofactor D	0.565	35	1	0.933627
TGRH88_001770	ribosomal protein RPS20	0.001	50	1	0.933111
TGRH88_078920	unspecified product	0.003	67	1	0.93302
TGRH88_055960	putative trigger factor protein	0.474	33	1	0.932074
TGRH88_081720	unspecified product	0.002	90	1	0.931991
TGRH88_013310	unspecified product	0.001	94	1	0.931815
TGRH88_010910	unspecified product	0.357	75	1	0.931386
TGRH88_038540	unspecified product	0.056	93	1	0.931345
TGRH88_079300	unspecified product	0.001	119	1	0.931054
TGRH88_021990	unspecified product	0.001	55	1	0.930839
TGRH88_034820	unspecified product	0.001	113	1	0.930638
TGRH88_078420	unspecified product	0.933	77	1	0.929288
TGRH88_039760	unspecified product	0.001	80	1	0.927789
TGRH88_051540	Sec7 domain-containing protein	0.93	15	1	0.927733
TGRH88_040160	unspecified product	0.001	74	1	0.927466
TGRH88_071310	unspecified product	0.173	43	1	0.927419
TGRH88_028810	endonuclease/exonuclease/phosphatase family protein	0.001	31	1	0.926812
TGRH88_011270	unspecified product	0.265	90	1	0.92652
TGRH88_051350	unspecified product	1	52	1	0.926482
TGRH88_068310	Ctr copper transporter family protein	1	106	1	0.926062
TGRH88_019250	unspecified product	0.001	128	1	0.925884
TGRH88_064190	unspecified product	0.001	49	1	0.925808
TGRH88_032020	unspecified product	0.614	88	1	0.925432
TGRH88_010960	ribosomal protein RPL14	0.001	22	1	0.925427
TGRH88_010530	unspecified product	0.997	64	1	0.925268
TGRH88_059340	general transcription factor IIH polypeptide 5 GTF2H5	0.151	61	1	0.92496
TGRH88_049090	unspecified product	0.001	62	1	0.924644
TGRH88_034530	unspecified product	0.237	36	1	0.924004
TGRH88_018500	unspecified product	0.98	62	1	0.923271
TGRH88_054190	SAG-related sequence SRS52D	0.534	47	1	0.923072
TGRH88_080240	unspecified product	0.001	125	1	0.922856
TGRH88_011990	unspecified product	0.539	90	1	0.922713
TGRH88_080370	SAG-related sequence SRS34A	1	63	1	0.922501
TGRH88_057690	unspecified product	0.405	69	1	0.922305
TGRH88_050460	unspecified product	0.001	115	1	0.922156
TGRH88_004670	unspecified product	0.001	94	1	0.921975
TGRH88_038970	unspecified product	0.001	112	1	0.921696
TGRH88_055290	unspecified product	0.005	78	1	0.920959
TGRH88_043900	unspecified product	0.005	103	1	0.920914
TGRH88_082600	unspecified product	0.999	47	1	0.920892
TGRH88_007400	unspecified product	0.333	49	1	0.920854
TGRH88_047240	unspecified product	0.002	89	1	0.920834
TGRH88_020310	unspecified product	0.313	78	1	0.920535
TGRH88_074390	unspecified product	0.001	67	1	0.919787
TGRH88_045610	unspecified product	0.008	60	1	0.919785
TGRH88_081890	unspecified product	0.362	49	1	0.919722
TGRH88_068630	lipase	0.967	47	1	0.919721
TGRH88_064320	unspecified product	0.302	91	1	0.919568
TGRH88_027220	FATC domain-containing protein	0.994	42	1	0.919266
TGRH88_011900	flagellar/basal body protein	0.001	161	1	0.919219
TGRH88_021480	unspecified product	0.509	51	1	0.919157
TGRH88_017720	unspecified product	1	45	1	0.919059
TGRH88_034440	unspecified product	0.001	56	1	0.919021
TGRH88_016570	unspecified product	0.211	91	1	0.918583
TGRH88_028740	unspecified product	0.001	116	1	0.918437
TGRH88_002050	unspecified product	0.001	85	1	0.91819
TGRH88_040530	unspecified product	0.732	71	1	0.918141
TGRH88_040080	unspecified product	0.001	93	1	0.917872
TGRH88_007600	unspecified product	0.001	51	1	0.916924
TGRH88_027050	unspecified product	0.001	52	1	0.91681
TGRH88_044080	unspecified product	0.008	85	1	0.916048
TGRH88_004110	unspecified product	0.144	68	1	0.915264
TGRH88_048460	unspecified product	0.001	69	1	0.914978
TGRH88_006230	unspecified product	0.079	27	1	0.914953
TGRH88_052700	ribosomal protein RPL22	0.981	51	1	0.914863
TGRH88_001830	cyclin-dependent kinase regulatory subunit protein	0.001	68	1	0.914704
TGRH88_051320	unspecified product	0.001	70	1	0.914547
TGRH88_072840	protein kinase domain-containing protein	0.001	154	1	0.914421
TGRH88_017140	unspecified product	0.366	92	1	0.913849
TGRH88_073920	unspecified product	0.001	73	1	0.913775
TGRH88_037180	unspecified product	0.062	70	1	0.913671
TGRH88_076350	SWIB/MDM2 domain-containing protein	0.001	16	1	0.913575
TGRH88_055570	unspecified product	0.001	106	1	0.913354
TGRH88_037080	unspecified product	1	80	1	0.913236
TGRH88_052840	Sel1 repeat-containing protein	0.997	12	1	0.913123
TGRH88_021850	unspecified product	0.957	17	1	0.91306
TGRH88_065210	ubiquitin-conjugating enzyme subfamily protein	0.963	72	1	0.912871
TGRH88_064960	putative O-acetylserine (thiol) lyase 2	0.001	56	1	0.912056
TGRH88_021040	cell division protein CDC48AP	1	40	1	0.912003
TGRH88_063660	putative mitochondria-associated granulocyte macrophage CSF signaling molecule	0.522	23	1	0.911091
TGRH88_035330	unspecified product	0.005	78	1	0.910338
TGRH88_052980	IgA-specific serine endopeptidase	0.177	62	1	0.909793
TGRH88_035000	unspecified product	0.001	108	1	0.909752
TGRH88_017650	unspecified product	0.001	48	1	0.909622
TGRH88_020320	KRUF family protein	0.913	23	1	0.909242
TGRH88_048440	unspecified product	0.062	92	1	0.90914
TGRH88_030660	unspecified product	0.001	89	1	0.909112
TGRH88_033060	unspecified product	0.062	79	1	0.90873
TGRH88_026150	SAG-related sequence SRS20C	1	78	1	0.90866
TGRH88_026720	unspecified product	0.001	101	1	0.908571
TGRH88_020280	unspecified product	0.999	24	1	0.908369
TGRH88_008940	unspecified product	0.997	49	1	0.907997
TGRH88_031340	unspecified product	0.991	67	1	0.907958
TGRH88_046440	SAG-related sequence SRS67	1	73	1	0.907824
TGRH88_031740	SAG-related sequence SRS23	1	92	1	0.907686
TGRH88_076930	unspecified product	0.995	87	1	0.907619
TGRH88_054040	unspecified product	0.001	53	1	0.90755
TGRH88_013700	DUF866 domain-containing protein	0.001	84	1	0.907158
TGRH88_075400	ribosomal protein RPL38	0.001	36	1	0.906861
TGRH88_051370	unspecified product	0.376	74	1	0.906551
TGRH88_057950	putative DNA replication licensing factor MCM4	0.001	14	1	0.906443
TGRH88_073130	unspecified product	0.739	96	1	0.906408
TGRH88_080380	unspecified product	1	65	1	0.906266
TGRH88_068120	unspecified product	0.984	28	1	0.906239
TGRH88_013780	unspecified product	0.003	49	1	0.906187
TGRH88_042000	unspecified product	0.001	38	1	0.906143
TGRH88_022860	unspecified product	0.999	28	1	0.906034
TGRH88_046660	ATPase/histidine kinase/DNA gyrase B/HSP90 domain-containing protein	0.001	25	1	0.906015
TGRH88_073470	EGF family domain-containing protein	0.995	76	1	0.906002
TGRH88_040700	unspecified product	0.897	46	1	0.905568
TGRH88_028480	activator of hsp90 atpase 1 family protein	0.001	59	1	0.905446
TGRH88_078840	unspecified product	0.999	37	1	0.905391
TGRH88_077500	unspecified product	0.001	114	1	0.905333
TGRH88_064720	unspecified product	0.001	97	1	0.905258
TGRH88_012930	unspecified product	0.001	102	1	0.905178
TGRH88_058420	unspecified product	0.001	126	1	0.904388
TGRH88_012580	unspecified product	0.001	70	1	0.904222
TGRH88_082170	unspecified product	0.714	53	1	0.90381
TGRH88_023900	unspecified product	0.001	77	1	0.903784
TGRH88_028090	unspecified product	0.001	50	1	0.903695
TGRH88_075280	unspecified product	0.003	44	1	0.903585
TGRH88_012810	unspecified product	0.001	54	1	0.903479
TGRH88_069080	gamma interferon inducible lysosomal thiol reductase (GILT) protein	1	20	1	0.903436
TGRH88_054260	SAG-related sequence SRS53F	0.997	96	1	0.903373
TGRH88_035080	Myb family DNA-binding domain-containing protein	0.001	111	1	0.903367
TGRH88_057200	unspecified product	0.942	85	1	0.902949
TGRH88_048010	unspecified product	0.001	84	1	0.902941
TGRH88_053610	unspecified product	0.999	87	1	0.902937
TGRH88_060450	unspecified product	0.001	70	1	0.902733
TGRH88_073830	unspecified product	0.006	59	1	0.90271
TGRH88_037280	putative eukaryotic initiation factor-3 subunit 10	0.005	27	1	0.902501
TGRH88_064600	MORN repeat-containing protein	0.005	48	1	0.90249
TGRH88_034650	cyclic nucleotide-binding domain-containing protein	0.003	41	1	0.902467
TGRH88_036260	unspecified product	0.305	58	1	0.902067
TGRH88_002950	unspecified product	0.062	37	1	0.901957
TGRH88_020520	SAG-related sequence SRS10	0.487	72	1	0.901796
TGRH88_032940	unspecified product	0.001	78	1	0.90168
TGRH88_080030	unspecified product	0.001	123	1	0.90167
TGRH88_055910	ankyrin repeat-containing protein	0.998	40	1	0.901658
TGRH88_024310	unspecified product	0.001	79	1	0.901565
TGRH88_038490	histone lysine acetyltransferase MYST-B	0.001	59	1	0.901457
TGRH88_026390	DNA-directed DNA polymerase	0.005	139	1	0.901289
TGRH88_048330	unspecified product	0.001	91	1	0.901266
TGRH88_018160	unspecified product	0.994	83	1	0.900657
TGRH88_014210	unspecified product	1	55	1	0.9005
TGRH88_041450	unspecified product	0.173	46	1	0.90012
TGRH88_032010	unspecified product	0.001	46	1	0.899841
TGRH88_073930	unspecified product	0.017	72	1	0.899799
TGRH88_080650	unspecified product	0.139	120	1	0.899763
TGRH88_074890	putative cyclophilin 1	0.071	42	1	0.899597
TGRH88_038770	SAG-related sequence SRS47D	0.944	107	1	0.899533
TGRH88_003600	dense granule protein GRA8	1	95	1	0.899363
TGRH88_019370	unspecified product	0.001	94	1	0.899246
TGRH88_081520	putative ADP-ribosylation factor	0.001	37	1	0.899052
TGRH88_066900	unspecified product	1	50	1	0.899022
TGRH88_063510	vitamin k epoxide reductase family protein	0.998	42	1	0.898616
TGRH88_063230	tetratricopeptide repeat-containing protein	0.001	56	1	0.898308
TGRH88_060650	unspecified product	0.003	63	1	0.898288
TGRH88_067500	putative vacuolar protein sorting-associated protein 26	0.064	70	1	0.89819
TGRH88_003500	unspecified product	0.001	115	1	0.897812
TGRH88_053910	unspecified product	0.324	60	1	0.897572
TGRH88_071120	putative axonemal dynein light chain p33	0.001	68	1	0.89757
TGRH88_049380	unspecified product	0.005	124	1	0.89741
TGRH88_034720	unspecified product	0.001	47	1	0.897342
TGRH88_060850	unspecified product	0.999	95	1	0.897295
TGRH88_011520	unspecified product	0.001	157	1	0.897141
TGRH88_066540	unspecified product	0.999	131	1	0.897029
TGRH88_002350	unspecified product	0.112	82	1	0.897009
TGRH88_049030	SAG-related sequence SRS55M	1	103	1	0.89696
TGRH88_018940	unspecified product	0.066	56	1	0.89675
TGRH88_073490	unspecified product	0.762	81	1	0.896595
TGRH88_064980	unspecified product	0.98	41	1	0.896513
TGRH88_059170	unspecified product	0.003	110	1	0.896394
TGRH88_024470	Sec1 family protein	0.317	110	1	0.896314
TGRH88_036370	RNA pseudouridine synthase superfamily protein	0.851	37	1	0.896217
TGRH88_026130	SAG-related sequence SRS20A	1	92	1	0.896153
TGRH88_081740	unspecified product	0.001	79	1	0.896101
TGRH88_018710	unspecified product	1	53	1	0.89586
TGRH88_068620	WD domain, G-beta repeat-containing protein	0.001	26	1	0.895842
TGRH88_040100	unspecified product	0.001	119	1	0.895659
TGRH88_031510	unspecified product	0.001	104	1	0.895574
TGRH88_050930	zinc finger, c2h2 type domain-containing protein	0.001	136	1	0.895268
TGRH88_027590	unspecified product	0.001	62	1	0.895033
TGRH88_028620	SAG-related sequence SRS33	0.999	48	1	0.894867
TGRH88_054180	SAG-related sequence SRS52A	1	80	1	0.894833
TGRH88_038940	SAG-related sequence SRS18	1	89	1	0.894367
TGRH88_069270	ARM repeats containing protein	0.001	55	1	0.894354
TGRH88_001000	brix domain-containing protein	0.001	116	1	0.894352
TGRH88_047200	unspecified product	0.068	80	1	0.894014
TGRH88_084520	unspecified product	0.069	84	1	0.893871
TGRH88_050040	unspecified product	0.001	91	1	0.893618
TGRH88_081240	thioredoxin-like protein TLP1	0.196	33	1	0.893408
TGRH88_044880	unspecified product	0.953	119	1	0.893338
TGRH88_014580	TBC domain-containing protein	0.001	42	1	0.893292
TGRH88_047870	unspecified product	0.001	163	1	0.893218
TGRH88_033730	unspecified product	0.001	43	1	0.893195
TGRH88_062870	endonuclease/exonuclease/phosphatase family protein	0.001	108	1	0.893039
TGRH88_042890	unspecified product	0.018	53	1	0.892781
TGRH88_068710	unspecified product	0.001	72	1	0.892621
TGRH88_084150	unspecified product	0.001	75	1	0.892428
TGRH88_023870	unspecified product	0.999	84	1	0.891919
TGRH88_070050	unspecified product	0.972	46	1	0.891793
TGRH88_070020	Noc2p family protein	0.255	30	1	0.891604
TGRH88_050520	unspecified product	0.001	96	1	0.891577
TGRH88_043700	unspecified product	0.001	67	1	0.891552
TGRH88_042980	unspecified product	0.134	51	1	0.891464
TGRH88_043040	unspecified product	0.002	106	1	0.891354
TGRH88_015140	unspecified product	0.056	72	1	0.891351
TGRH88_040260	unspecified product	0.776	25	1	0.891342
TGRH88_080200	unspecified product	0.944	81	1	0.891315
TGRH88_065560	WD domain, G-beta repeat-containing protein	0.001	52	1	0.891275
TGRH88_005020	unspecified product	0.999	45	1	0.891156
TGRH88_078790	SAG-related sequence SRS30A	0.007	115	1	0.890896
TGRH88_031820	unspecified product	0.162	37	1	0.890829
TGRH88_029760	unspecified product	0.001	111	1	0.890795
TGRH88_002380	unspecified product	0.001	111	1	0.890741
TGRH88_082470	unspecified product	0.001	53	1	0.890727
TGRH88_038380	unspecified product	0.001	43	1	0.890725
TGRH88_005600	unspecified product	0.001	155	1	0.890559
TGRH88_007970	unspecified product	0.056	79	1	0.890396
TGRH88_078800	SAG-related sequence SRS30C	0.859	106	1	0.890164
TGRH88_035700	zinc finger in N-recognin protein	0.53	147	1	0.889882
TGRH88_065720	Toxoplasma gondii family A protein	0.001	46	1	0.889822
TGRH88_027620	putative dynein light chain type 1	0.002	35	1	0.889604
TGRH88_027040	unspecified product	0.668	66	1	0.889575
TGRH88_084560	unspecified product	0.004	66	1	0.889463
TGRH88_015360	unspecified product	0.062	44	1	0.889217
TGRH88_044100	DHHC zinc finger domain-containing protein	0.999	58	1	0.88912
TGRH88_077790	unspecified product	0.006	94	1	0.889104
TGRH88_015420	unspecified product	0.001	105	1	0.888872
TGRH88_077750	unspecified product	0.831	137	1	0.888714
TGRH88_082920	AGC kinase	0.001	75	1	0.888558
TGRH88_056250	unspecified product	0.999	307	1	0.888326
TGRH88_031570	unspecified product	0.001	112	1	0.888053
TGRH88_063060	flavodoxin domain-containing protein	0.001	26	1	0.887921
TGRH88_076010	ThiF family protein	0.001	28	1	0.887755
TGRH88_050360	unspecified product	0.999	92	1	0.887662
TGRH88_008920	unspecified product	0.001	87	1	0.887465
TGRH88_026270	6,7-dihydropteridine reductase	0.432	50	1	0.887351
TGRH88_080610	small nuclear ribonucleoprotein	0.001	34	1	0.887041
TGRH88_048990	unspecified product	0.001	74	1	0.886938
TGRH88_021430	unspecified product	0.001	86	1	0.886938
TGRH88_027660	unspecified product	0.001	60	1	0.886893
TGRH88_023910	unspecified product	0.999	124	1	0.886625
TGRH88_014760	unspecified product	0.999	70	1	0.886268
TGRH88_057640	unspecified product	0.001	21	1	0.886267
TGRH88_021320	SRP40, C-terminal domain-containing protein	0.172	93	1	0.886195
TGRH88_070430	diacylglycerol kinase catalytic domain-containing protein	0.788	70	1	0.886025
TGRH88_007910	unspecified product	0.001	103	1	0.885976
TGRH88_035030	unspecified product	0.066	55	1	0.88568
TGRH88_034640	thioredoxin domain-containing protein	0.045	34	1	0.885541
TGRH88_046830	unspecified product	0.001	116	1	0.88529
TGRH88_050660	PWI domain-containing protein	0.001	76	1	0.885239
TGRH88_031430	putative dynein light chain 2B, cytoplasmic	0.001	40	1	0.885233
TGRH88_035710	dense granule protein GRA7	1	115	1	0.885152
TGRH88_076540	unspecified product	0.001	55	1	0.88509
TGRH88_068590	unspecified product	0.003	22	1	0.884913
TGRH88_033480	unspecified product	0.999	88	1	0.88483
TGRH88_033330	unspecified product	0.001	69	1	0.884721
TGRH88_047050	unspecified product	0.234	48	1	0.884502
TGRH88_023490	unspecified product	0.001	73	1	0.884266
TGRH88_049680	unspecified product	0.001	114	1	0.883976
TGRH88_051240	unspecified product	0.005	102	1	0.883965
TGRH88_044800	unspecified product	0.999	26	1	0.883607
TGRH88_058320	Peptidyl-tRNA hydrolase PTH2 domain-containing protein	0.001	76	1	0.883476
TGRH88_033420	sigma-70, region 3 protein	0.464	129	1	0.883432
TGRH88_057940	unspecified product	0.005	92	1	0.883094
TGRH88_030590	MAPEG family protein	1	37	1	0.882914
TGRH88_036040	unspecified product	0.93	126	1	0.882724
TGRH88_015500	putative dynein light polypeptide 4, axonemal	0.005	43	1	0.88264
TGRH88_009670	DnaJ domain-containing protein	0.001	98	1	0.882433
TGRH88_032150	unspecified product	0.993	38	1	0.882431
TGRH88_067370	unspecified product	0.515	54	1	0.882408
TGRH88_035010	unspecified product	1	104	1	0.882359
TGRH88_045850	putative ribosomal protein L28	0.001	45	1	0.8823
TGRH88_059920	DNA polymerase (pol2) superfamily protein	0.001	16	1	0.882059
TGRH88_014940	ubiquitin-activating enzyme E1 family protein	0.406	60	1	0.88197
TGRH88_031830	unspecified product	0.001	80	1	0.88188
TGRH88_039920	micro-fibrillar-associated protein 1	0.001	35	1	0.881841
TGRH88_009920	Toxoplasma gondii family C protein	0.999	71	1	0.881694
TGRH88_030810	Toxoplasma gondii family E protein	0.005	120	1	0.881564
TGRH88_016930	histone H2Ba	0.001	29	1	0.881231
TGRH88_073010	tetratricopeptide repeat-containing protein	0.056	111	1	0.881144
TGRH88_016640	CBS domain-containing protein	0.999	130	1	0.881115
TGRH88_060430	unspecified product	0.18	12	1	0.880958
TGRH88_064210	KRUF family protein	0.001	20	1	0.880874
TGRH88_051760	unspecified product	0.005	126	1	0.880864
TGRH88_018430	unspecified product	0.979	92	1	0.880864
TGRH88_009710	unspecified product	0.173	84	1	0.880845
TGRH88_040210	unspecified product	0.946	76	1	0.880416
TGRH88_052740	unspecified product	0.07	106	1	0.880187
TGRH88_052030	unspecified product	0.001	192	1	0.879979
TGRH88_018210	unspecified product	0.829	116	1	0.879904
TGRH88_059610	unspecified product	0.052	152	1	0.879712
TGRH88_060250	unspecified product	0.937	31	1	0.879648
TGRH88_027710	unspecified product	0.424	119	1	0.879198
TGRH88_013990	putative thioredoxin family redox-active protein	0.26	63	1	0.879161
TGRH88_011040	unspecified product	0.005	92	1	0.879038
TGRH88_049750	unspecified product	0.913	49	1	0.878949
TGRH88_047560	26S proteasome regulatory subunit	0.001	37	1	0.878904
TGRH88_004010	unspecified product	0.992	46	1	0.878793
TGRH88_054850	ribosomal protein RPS15	0.291	55	1	0.878361
TGRH88_055800	putative ATP-binding cassette sub-family E member 1	0.005	28	1	0.878338
TGRH88_052690	unspecified product	0.999	89	1	0.878211
TGRH88_061000	unspecified product	0.001	76	1	0.878205
TGRH88_083350	unspecified product	0.001	88	1	0.87811
TGRH88_053630	unspecified product	0.999	92	1	0.878076
TGRH88_063160	unspecified product	0.001	160	1	0.878065
TGRH88_059650	DnaJ domain-containing protein	0.996	55	1	0.878005
TGRH88_077910	unspecified product	0.001	112	1	0.877984
TGRH88_007170	SCY kinase (incomplete catalytic triad)	0.056	13	1	0.877875
TGRH88_051410	unspecified product	0.005	89	1	0.877843
TGRH88_035380	unspecified product	0.513	575	1	0.877799
TGRH88_048720	unspecified product	0.97	76	1	0.877712
TGRH88_011020	beta-COP	0.001	70	1	0.877694
TGRH88_037930	SAG-related sequence SRS39	1	98	1	0.877628
TGRH88_040330	SAG-related sequence SRS46	0.997	101	1	0.877603
TGRH88_036540	unspecified product	0.001	39	1	0.877395
TGRH88_033460	EF hand domain-containing protein	0.001	55	1	0.877394
TGRH88_053260	unspecified product	0.854	115	1	0.877376
TGRH88_076670	phospholipase, patatin family protein	0.998	139	1	0.877313
TGRH88_056190	unspecified product	0.001	75	1	0.877273
TGRH88_008560	putative GTP-binding protein engA	0.847	21	1	0.877272
TGRH88_029940	tRNA ligase class I (E and Q), catalytic domain-containing protein	1	105	1	0.877197
TGRH88_042910	unspecified product	0.498	69	1	0.877032
TGRH88_057820	unspecified product	0.001	64	1	0.876933
TGRH88_017450	unspecified product	0.001	61	1	0.87693
TGRH88_039960	unspecified product	0.993	103	1	0.876906
TGRH88_066950	unspecified product	0.914	43	1	0.876881
TGRH88_061690	putative small nuclear ribonucleoprotein E	0.001	36	1	0.876814
TGRH88_019440	DEAD/DEAH box helicase domain-containing protein	0.56	160	1	0.876544
TGRH88_018820	poly(ADP-ribose) polymerase and DNA-Ligase Zn-finger region domain-containing protein	0.056	105	1	0.876536
TGRH88_068320	tetratricopeptide repeat-containing protein	0.001	143	1	0.876436
TGRH88_024160	unspecified product	0.001	30	1	0.876424
TGRH88_078950	putative DNA repair protein RAD51	0.001	37	1	0.876412
TGRH88_007100	ribosomal protein RPL5	0.001	36	1	0.876406
TGRH88_029610	unspecified product	0.001	91	1	0.876301
TGRH88_029750	B-box zinc finger domain-containing protein	0.005	51	1	0.876293
TGRH88_036820	nucleoside diphosphate kinase	0.001	22	1	0.876261
TGRH88_019770	unspecified product	0.001	97	1	0.876243
TGRH88_013850	unspecified product	0.001	31	1	0.87613
TGRH88_083220	Myb family DNA-binding domain-containing protein	0.001	278	1	0.876063
TGRH88_067670	Adaptin ear-binding coat-associated protein 2 (NECAP-2) isoform 2 family protein	0.001	100	1	0.875963
TGRH88_033560	putative autophagy-related cysteine peptidase atg4	0.001	275	1	0.875961
TGRH88_023080	Rab5B protein	0.001	36	1	0.875939
TGRH88_024520	SAG-related sequence SRS25	1	59	1	0.875758
TGRH88_077640	unspecified product	1	48	1	0.875608
TGRH88_004320	zinc finger CDGSH-type domain-containing protein	0.712	22	1	0.875586
TGRH88_002100	unspecified product	1	60	1	0.875558
TGRH88_019480	putative myosin light chain MLC4	0.056	42	1	0.87536
TGRH88_026520	putative dynein light chain	0.912	59	1	0.874861
TGRH88_032680	unspecified product	0.001	143	1	0.874717
TGRH88_058340	unspecified product	0.001	47	1	0.874625
TGRH88_058840	acetyl-coA carboxylase ACC2	0.015	63	1	0.874597
TGRH88_015670	DEAD/DEAH box helicase domain-containing protein	0.965	87	1	0.874517
TGRH88_019860	putative type I fatty acid synthase	0.326	18	1	0.874305
TGRH88_002760	unspecified product	0.001	153	1	0.874149
TGRH88_041780	sedoheptulose-1,7-bisphosphatase	0.005	30	1	0.874115
TGRH88_078810	SAG-related sequence SRS30D	1	109	1	0.873904
TGRH88_026530	unspecified product	0.001	68	1	0.873885
TGRH88_073960	unspecified product	1	119	1	0.873872
TGRH88_042300	SAG-related sequence SRS43	0.761	88	1	0.873834
TGRH88_060690	DnaJ domain-containing protein	0.992	73	1	0.873802
TGRH88_052540	ribosomal protein RPL6	0.176	35	1	0.873774
TGRH88_046090	unspecified product	0.001	114	1	0.873701
TGRH88_031980	SAG-related sequence SRS22I	0.996	65	1	0.873693
TGRH88_048410	NOL1/NOP2/sun family protein	0.001	92	1	0.873693
TGRH88_045190	unspecified product	0.001	88	1	0.873617
TGRH88_025300	unspecified product	0.999	57	1	0.873609
TGRH88_005690	KRUF family protein	0.923	19	1	0.873587
TGRH88_021200	Spc97 / Spc98 family protein	0.231	24	1	0.873522
TGRH88_031860	putative GDP mannose 4,6-dehydratase	0.174	52	1	0.873422
TGRH88_023400	unspecified product	0.001	159	1	0.873298
TGRH88_041240	lysine decarboxylase family protein	0.008	61	1	0.873298
TGRH88_043640	RNA recognition motif-containing protein	0.989	131	1	0.873259
TGRH88_049050	adaptin n terminal region domain-containing protein	0.005	66	1	0.873151
TGRH88_006920	SAG-related sequence SRS16B	0.999	109	1	0.873135
TGRH88_079880	pyrroline-5-carboxylate reductase	0.531	54	1	0.873121
TGRH88_018470	NADP-specific glutamate dehydrogenase	0.296	48	1	0.873102
TGRH88_057960	unspecified product	0.001	121	1	0.87302
TGRH88_065300	elongation factor Tu GTP binding domain-containing protein	0.045	241	1	0.873018
TGRH88_039710	unspecified product	0.999	104	1	0.872901
TGRH88_010480	unspecified product	0.739	70	1	0.872899
TGRH88_047350	unspecified product	0.999	20	1	0.87289
TGRH88_056420	unspecified product	0.984	79	1	0.872848
TGRH88_007770	aurora kinase(incomplete catalytic triad)	0.001	108	1	0.872832
TGRH88_061890	unspecified product	0.943	77	1	0.872828
TGRH88_067060	PCI domain-containing protein	0.001	63	1	0.872626
TGRH88_065900	Ras family protein	0.001	46	1	0.872612
TGRH88_069110	creatinase domain-containing protein	0.001	23	1	0.872611
TGRH88_036190	putative Elicitor-responsive protein	0.966	31	1	0.872605
TGRH88_078620	unspecified product	0.179	52	1	0.872472
TGRH88_007690	putative kelch repeat protein	0.17	40	1	0.872387
TGRH88_009340	unspecified product	0.161	56	1	0.872344
TGRH88_055380	unspecified product	1	63	1	0.872315
TGRH88_020450	unspecified product	0.292	83	1	0.872307
TGRH88_024380	putative replication factor C, subunit 5	0.001	41	1	0.872293
TGRH88_067470	putative chaperonin	0.006	42	1	0.872272
TGRH88_071840	Rab1 protein	0.001	28	1	0.872225
TGRH88_021660	unspecified product	0.989	61	1	0.87204
TGRH88_082330	inositol polyphosphate kinase	0.001	98	1	0.871678
TGRH88_045270	phosphatidylserine decarboxylase	0.243	20	1	0.871651
TGRH88_080040	unspecified product	0.996	76	1	0.871628
TGRH88_008140	putative 30S ribosomal protein S16	0.001	47	1	0.871512
TGRH88_013450	putative 50S ribosomal protein L21	0.992	78	1	0.871452
TGRH88_054130	unspecified product	0.005	183	1	0.871425
TGRH88_074380	unspecified product	0.001	55	1	0.871423
TGRH88_025200	unspecified product	0.312	66	1	0.871282
TGRH88_035910	putative citrate synthase	0.001	28	1	0.871218
TGRH88_063150	glutamate/leucine/phenylalanine/valine dehydrogenase family protein	0.001	86	1	0.871116
TGRH88_031300	unspecified product	0.999	28	1	0.871075
TGRH88_025540	unspecified product	0.203	45	1	0.871065
TGRH88_068600	4-hydroxy-3-methylbut-2-en-1-yl diphosphate synthase	0.979	44	1	0.87106
TGRH88_022760	putative manganese resistance 1 protein	0.999	41	1	0.870948
TGRH88_064270	tetratricopeptide repeat-containing protein	0.178	56	1	0.870741
TGRH88_011960	unspecified product	0.001	69	1	0.870726
TGRH88_071410	adenylate kinase superfamily protein	0.817	61	1	0.870676
TGRH88_017090	acetyltransferase, GNAT family protein	0.996	81	1	0.870645
TGRH88_041910	unspecified product	0.999	64	1	0.870529
TGRH88_067960	unspecified product	0.001	41	1	0.870519
TGRH88_050400	unspecified product	0.003	119	1	0.870494
TGRH88_073450	thioredoxin domain-containing protein	0.995	98	1	0.870339
TGRH88_012610	ATP-dependent DNA helicase, RecQ family protein	0.005	124	1	0.870291
TGRH88_055870	MCM2/3/5 family protein	0.001	26	1	0.870212
TGRH88_056490	unspecified product	0.998	123	1	0.870201
TGRH88_056150	TBC domain-containing protein	0.001	114	1	0.870146
TGRH88_030470	unspecified product	1	36	1	0.870099
TGRH88_052420	MORN repeat-containing protein	0.001	125	1	0.870072
TGRH88_054600	SAG-related sequence SRS54	0.749	107	1	0.870017
TGRH88_013490	dense granule protein GRA12	0.992	63	1	0.869778
TGRH88_083060	DEAD/DEAH box helicase domain-containing protein	0.009	42	1	0.869676
TGRH88_029790	unspecified product	0.997	22	1	0.869381
TGRH88_042380	unspecified product	0.001	95	1	0.869191
TGRH88_069540	unspecified product	0.468	43	1	0.869103
TGRH88_018870	putative translocation protein sec62	0.999	53	1	0.868877
TGRH88_023630	ribosomal protein L15 protein	0.967	85	1	0.868732
TGRH88_007480	unspecified product	1	62	1	0.868726
TGRH88_067090	putative aminotransferase	0.001	74	1	0.868668
TGRH88_057550	unspecified product	0.001	65	1	0.868668
TGRH88_022610	putative ABC transporter	0.999	103	1	0.868557
TGRH88_086490	ORF D	0.985	30	1	0.868489
TGRH88_039850	erythronate-4-phosphate dehydrogenase domain-containing protein	0.238	45	1	0.868245
TGRH88_080290	endonuclease/exonuclease/phosphatase family protein	0.005	75	1	0.86824
TGRH88_027300	small rab-related GTPase	0.001	35	1	0.868187
TGRH88_035730	unspecified product	0.941	123	1	0.868109
TGRH88_066990	unspecified product	0.001	38	1	0.867881
TGRH88_074410	EF hand domain-containing protein	0.172	69	1	0.867839
TGRH88_002810	Toxoplasma gondii family C protein	0.999	76	1	0.867796
TGRH88_061190	unspecified product	0.999	30	1	0.867729
TGRH88_060490	DNA-dependent RNA polymerase	0.179	48	1	0.867723
TGRH88_016060	unspecified product	0.438	46	1	0.867651
TGRH88_044010	unspecified product	0.001	98	1	0.867523
TGRH88_044590	histone lysine demethylase JMJD4	0.049	258	1	0.867478
TGRH88_082610	unspecified product	0.001	83	1	0.867439
TGRH88_032110	unspecified product	0.001	72	1	0.867419
TGRH88_049080	RecF/RecN/SMC N terminal domain-containing protein	0.262	59	1	0.86731
TGRH88_021240	transporter/permease protein	0.999	45	1	0.86727
TGRH88_030020	unspecified product	0.993	63	1	0.867228
TGRH88_006860	SAG-related sequence SRS15A	0.994	119	1	0.867225
TGRH88_012520	unspecified product	0.001	69	1	0.867133
TGRH88_077190	ubiquitin related modifier protein	0.001	45	1	0.867108
TGRH88_063050	unspecified product	0.001	50	1	0.867085
TGRH88_081110	unspecified product	0.999	86	1	0.867066
TGRH88_034200	unspecified product	0.999	40	1	0.866952
TGRH88_025420	unspecified product	0.001	98	1	0.86694
TGRH88_041590	unspecified product	0.176	93	1	0.866923
TGRH88_011400	Kazal-type serine protease inhibitor domain-containing protein	1	113	1	0.866917
TGRH88_036420	unspecified product	0.005	130	1	0.86676
TGRH88_026120	AP2 domain transcription factor AP2V-2	0.001	321	1	0.866701
TGRH88_037740	putative ribonuclease H1 large subunit	0.001	48	1	0.866545
TGRH88_028800	acetyltransferase, GNAT family protein	0.001	101	1	0.866513
TGRH88_032790	putative histidyl-tRNA synthetase (HisRS)	0.001	39	1	0.866506
TGRH88_059690	unspecified product	0.001	52	1	0.866311
TGRH88_053040	non-specific serine/threonine protein kinase	0.001	160	1	0.866285
TGRH88_027170	unspecified product	0.756	61	1	0.866278
TGRH88_014920	thioredoxin family Trp26 protein	0.001	61	1	0.866198
TGRH88_022750	unspecified product	0.999	150	1	0.866081
TGRH88_031390	WD domain, G-beta repeat-containing protein	0.001	44	1	0.866072
TGRH88_041820	unspecified product	1	38	1	0.866036
TGRH88_070310	carbonate dehydratase, eukaryotic-type domain-containing protein	0.001	133	1	0.866029
TGRH88_060060	unspecified product	0.001	66	1	0.865988
TGRH88_009870	SAG-related sequence SRS19A	0.575	103	1	0.86598
TGRH88_014800	unspecified product	0.812	74	1	0.865944
TGRH88_062960	unspecified product	0.988	76	1	0.865925
TGRH88_019840	unspecified product	0.986	57	1	0.86584
TGRH88_082510	putative peptidyl-prolyl cis-trans isomerase E	0.001	48	1	0.865759
TGRH88_074770	unspecified product	0.001	69	1	0.865648
TGRH88_003330	unspecified product	0.006	195	1	0.865499
TGRH88_050820	dual specificity phosphatase, catalytic domain-containing protein	0.001	91	1	0.865319
TGRH88_073790	unspecified product	0.045	108	1	0.865222
TGRH88_055160	leucine rich repeat-containing protein	0.001	23	1	0.865149
TGRH88_049450	phospholipase D active site domain-containing protein	0.176	39	1	0.865016
TGRH88_034390	unspecified product	0.627	206	1	0.865012
TGRH88_042490	unspecified product	0.55	184	1	0.864977
TGRH88_009220	ribosomal protein RPS6	0.792	24	1	0.864939
TGRH88_035270	unspecified product	0.005	95	1	0.864902
TGRH88_068490	leucine rich repeat-containing protein	0.001	13	1	0.86432
TGRH88_011030	unspecified product	0.001	141	1	0.86428
TGRH88_015350	PHD-finger domain-containing protein	0.001	77	1	0.864253
TGRH88_040430	signal peptidase	0.001	255	1	0.86411
TGRH88_029970	unspecified product	0.005	114	1	0.864034
TGRH88_079040	unspecified product	0.998	108	1	0.863979
TGRH88_070890	4-hydroxybenzoate polyprenyl transferase	0.999	72	1	0.863977
TGRH88_079370	unspecified product	0.999	147	1	0.863945
TGRH88_045910	unspecified product	0.001	81	1	0.863778
TGRH88_073370	methyltransferase domain-containing protein	0.899	25	1	0.863748
TGRH88_055730	DEAD (Asp-Glu-Ala-Asp) box polypeptide DDX39	0.001	39	1	0.863697
TGRH88_007630	unspecified product	0.001	85	1	0.863593
TGRH88_053900	starch binding domain-containing protein	0.666	90	1	0.863585
TGRH88_027670	GMC oxidoreductase	0.582	68	1	0.863568
TGRH88_036630	calcium binding egf domain-containing protein	0.175	45	1	0.863547
TGRH88_067220	phosphatidate cytidylyltransferase	0.998	21	1	0.863468
TGRH88_049960	Hsp90 domain-containing protein	0.002	32	1	0.863461
TGRH88_067990	ribosomal protein RPL13	0.002	68	1	0.863354
TGRH88_028080	unspecified product	0.005	145	1	0.863322
TGRH88_032840	clathrin adaptor complex small chain subfamily protein	0.173	25	1	0.863227
TGRH88_057310	unspecified product	0.992	113	1	0.862971
TGRH88_007380	kinesin motor domain-containing protein	0.001	85	1	0.862949
TGRH88_011360	unspecified product	0.999	262	1	0.862941
TGRH88_072880	unspecified product	0.947	79	1	0.862931
TGRH88_022820	putative cell-cycle-associated protein kinase MAPK	0.001	30	1	0.862886
TGRH88_033770	unspecified product	0.001	55	1	0.86288
TGRH88_022240	unspecified product	0.944	61	1	0.862873
TGRH88_067860	unspecified product	0.975	84	1	0.862824
TGRH88_071170	unspecified product	0.988	146	1	0.862816
TGRH88_063980	microneme protein MIC10	0.996	83	1	0.86279
TGRH88_056320	RecF/RecN/SMC N terminal domain-containing protein	0.001	68	1	0.862757
TGRH88_008090	AP2 domain transcription factor AP2IV-4	0.12	122	1	0.862739
TGRH88_064430	CAAX amino terminal protease family protein	1	59	1	0.862679
TGRH88_065840	unspecified product	0.997	37	1	0.862602
TGRH88_020800	clustered-asparagine-rich protein	0.001	64	1	0.862359
TGRH88_070770	jmjC domain-containing protein C2orf60	0.001	109	1	0.862266
TGRH88_020890	SAG-related sequence SRS12D	1	111	1	0.862158
TGRH88_002030	putative 50S ribosomal protein L17	0.001	53	1	0.86203
TGRH88_037370	putative chorismate synthase	0.001	78	1	0.862019
TGRH88_049910	brix domain containing protein	0.001	27	1	0.8619
TGRH88_047360	PPIC-type PPIASE domain-containing protein	0.001	60	1	0.861636
TGRH88_036930	unspecified product	0.001	93	1	0.861522
TGRH88_015710	thioredoxin domain-containing protein	0.008	33	1	0.861464
TGRH88_030450	ubiquitin family protein	0.001	64	1	0.861372
TGRH88_071040	unspecified product	0.325	30	1	0.861159
TGRH88_082280	unspecified product	0.803	94	1	0.861074
TGRH88_009200	unspecified product	0.597	219	1	0.861017
TGRH88_016380	unspecified product	0.914	87	1	0.861011
TGRH88_000080	unspecified product	0.001	150	1	0.861005
TGRH88_072480	ribosome biogenesis GTP-binding protein YsxC protein	0.001	265	1	0.860981
TGRH88_032960	unspecified product	0.001	157	1	0.86093
TGRH88_079820	Filamin/ABP280 repeat-containing protein	0.001	134	1	0.860921
TGRH88_055680	cytokine induced apoptosis inhibitor 1 family protein	0.001	49	1	0.860872
TGRH88_015050	unspecified product	0.147	96	1	0.860862
TGRH88_041190	zinc finger, C3HC4 type (RING finger) domain-containing protein	0.999	118	1	0.860812
TGRH88_026540	unspecified product	0.992	83	1	0.860797
TGRH88_060940	AP2 domain transcription factor AP2XII-3	0.001	153	1	0.860744
TGRH88_011290	unspecified product	1	53	1	0.860645
TGRH88_035260	unspecified product	0.969	90	1	0.860489
TGRH88_005770	unspecified product	0.978	43	1	0.860432
TGRH88_065120	unspecified product	0.001	51	1	0.860413
TGRH88_059950	unspecified product	0.296	90	1	0.86031
TGRH88_038980	zinc finger, C3HC4 type (RING finger) domain-containing protein	0.001	53	1	0.860283
TGRH88_006070	unspecified product	0.001	63	1	0.860237
TGRH88_052710	putative 60S ribosomal protein L7a	0.001	38	1	0.860218
TGRH88_052390	unspecified product	0.062	61	1	0.860183
TGRH88_001660	SCY kinase-related protein (incomplete catalytic triad)	0.005	39	1	0.86015
TGRH88_021810	WD domain, G-beta repeat-containing protein	0.001	119	1	0.859944
TGRH88_052370	unspecified product	0.999	57	1	0.859911
TGRH88_076410	unspecified product	0.001	120	1	0.85987
TGRH88_078690	unspecified product	0.999	92	1	0.859715
TGRH88_008080	unspecified product	0.001	45	1	0.859581
TGRH88_019800	zinc finger (CCCH type) motif-containing protein	0.001	64	1	0.859502
TGRH88_054890	ULK kinase	0.005	77	1	0.859449
TGRH88_076190	unspecified product	0.001	49	1	0.859287
TGRH88_028760	unspecified product	0.005	288	1	0.859185
TGRH88_058690	histidyl-tRNA synthetase	0.001	41	1	0.859125
TGRH88_080090	unspecified product	0.001	53	1	0.859125
TGRH88_034270	cleft lip and palate transmembrane protein 1 (clptm1) protein	0.999	68	1	0.859099
TGRH88_011210	zinc finger (CCCH type) motif-containing protein	0.254	269	1	0.85895
TGRH88_040310	WD domain, G-beta repeat-containing protein	0.001	113	1	0.85895
TGRH88_050920	SAG-related sequence SRS50	1	71	1	0.858865
TGRH88_047760	protein kinase, cAMP-dependent, catalytic chain	0.001	17	1	0.85886
TGRH88_009880	unspecified product	0.987	52	1	0.858792
TGRH88_079030	unspecified product	0.965	129	1	0.858681
TGRH88_082880	unspecified product	0.172	136	1	0.858648
TGRH88_019510	programmed cell death protein 2, c-terminal domain-containing protein	0.001	56	1	0.858604
TGRH88_042230	unspecified product	0.999	74	1	0.85852
TGRH88_074990	putative transmembrane protein TMEM222	1	37	1	0.858455
TGRH88_062350	subtilisin SUB6	1	111	1	0.858306
TGRH88_039660	unspecified product	0.001	66	1	0.85828
TGRH88_010970	hydrolase, alpha/beta fold family protein	0.001	51	1	0.858216
TGRH88_020240	phosphatidylinositol 3- and 4-kinase	0.001	94	1	0.858141
TGRH88_007890	transhydrogenase	0.996	17	1	0.858098
TGRH88_030170	unspecified product	0.999	55	1	0.857962
TGRH88_036150	SAP domain-containing protein	0.001	104	1	0.857786
TGRH88_070900	ABC1 family protein	0.967	57	1	0.857765
TGRH88_046100	unspecified product	0.001	96	1	0.85769
TGRH88_030130	DEAD/DEAH box helicase domain-containing protein	0.933	113	1	0.857672
TGRH88_038460	Sad1/UNC family protein	0.878	297	1	0.857651
TGRH88_034620	unspecified product	0.639	111	1	0.857626
TGRH88_007700	unspecified product	0.001	133	1	0.85757
TGRH88_082850	unspecified product	0.94	50	1	0.857457
TGRH88_077320	radial spokehead family protein	0.001	93	1	0.85741
TGRH88_014650	unspecified product	0.174	115	1	0.857364
TGRH88_058760	putative membrane protein	0.999	32	1	0.857094
TGRH88_006060	ADP ribosylation factor ARF1	0.005	103	1	0.856941
TGRH88_025750	malic enzyme	0.001	69	1	0.856786
TGRH88_000940	unspecified product	0.998	80	1	0.85676
TGRH88_024840	ATP-binding domain 1 family protein	0.174	32	1	0.856729
TGRH88_000030	threonine synthase	0.001	83	1	0.856601
TGRH88_021300	putative glutamic acid-rcih protein	0.334	154	1	0.856594
TGRH88_047110	EF hand domain-containing protein	0.176	127	1	0.85655
TGRH88_046900	unspecified product	0.001	42	1	0.856501
TGRH88_081540	WD domain, G-beta repeat-containing protein	0.001	72	1	0.856495
TGRH88_024740	DHHC zinc finger domain-containing protein	0.999	199	1	0.856455
TGRH88_015110	RNA recognition motif-containing protein	0.059	53	1	0.8564
TGRH88_001130	PUB domain-containing protein	0.001	37	1	0.856396
TGRH88_016790	unspecified product	0.959	122	1	0.856326
TGRH88_015600	unspecified product	0.047	40	1	0.856249
TGRH88_058380	DEAD/DEAH box RNA helicase family protein	0.001	179	1	0.856088
TGRH88_064160	unspecified product	0.915	68	1	0.856042
TGRH88_079720	putative 3-ketoacyl-CoA reductase	0.989	28	1	0.85598
TGRH88_031730	ribosomal protein RPS7	0.001	32	1	0.855978
TGRH88_006550	peptidylprolyl isomerase domain-containing protein	0.001	71	1	0.855876
TGRH88_031070	SCP family extracellular subfamily protein	1	61	1	0.855729
TGRH88_070720	membrane protein FtsH1	0.174	107	1	0.855625
TGRH88_019870	methyltransferase domain-containing protein	0.056	118	1	0.855624
TGRH88_073710	unspecified product	0.42	166	1	0.855563
TGRH88_006960	elongation factor Tu GTP binding domain-containing protein	0.826	97	1	0.855369
TGRH88_033020	3'5'-cyclic nucleotide phosphodiesterase domain-containing protein	0.999	65	1	0.855314
TGRH88_003050	ferredoxin NADP+ oxidoreductase FNR	0.999	55	1	0.855311
TGRH88_057190	unspecified product	0.172	53	1	0.855245
TGRH88_000520	unspecified product	0.431	44	1	0.855225
TGRH88_003660	ankyrin repeat-containing protein	0.003	66	1	0.855081
TGRH88_075780	ATP:guanido phosphotransferase, C-terminal catalytic domain-containing protein	0.001	81	1	0.855011
TGRH88_070990	bradyzoite antigen BAG1	0.001	78	1	0.85497
TGRH88_070850	unspecified product	0.001	88	1	0.854856
TGRH88_014170	ubiquitin carboxyl-terminal hydrolase family 2 protein	0.001	72	1	0.854814
TGRH88_050860	unspecified product	0.001	23	1	0.854762
TGRH88_062230	unspecified product	0.001	80	1	0.854748
TGRH88_039670	MIC2-associated protein M2AP	0.944	108	1	0.854695
TGRH88_052260	unspecified product	0.524	80	1	0.85466
TGRH88_024990	putative Superkiller viralicidic activity 2 family 2	0.001	24	1	0.854577
TGRH88_071220	unspecified product	0.995	37	1	0.854545
TGRH88_049700	PIK3R4 kinase-related protein (incomplete catalytic triad)	0.344	23	1	0.85452
TGRH88_039420	tetratricopeptide repeat-containing protein	0.001	91	1	0.854471
TGRH88_052780	unspecified product	1	44	1	0.854374
TGRH88_000720	unspecified product	0.147	98	1	0.85436
TGRH88_047320	putative splicing factor 3A subunit 2	0.001	22	1	0.854305
TGRH88_009100	Erv1 / Alr family protein	0.001	28	1	0.854303
TGRH88_073940	putative small nuclear ribonucleoprotein polypeptide A'	0.001	46	1	0.854239
TGRH88_023010	isoleucyl-tRNA synthetase family protein	0.001	75	1	0.854103
TGRH88_059770	GTP-binding protein	0.001	57	1	0.854013
TGRH88_055820	unspecified product	0.005	16	1	0.853806
TGRH88_028490	unspecified product	0.001	126	1	0.853797
TGRH88_043320	unspecified product	1	113	1	0.853728
TGRH88_052080	unspecified product	0.001	20	1	0.853717
TGRH88_052170	unspecified product	0.001	91	1	0.853679
TGRH88_070780	unspecified product	0.708	108	1	0.853668
TGRH88_013460	Erv1 / Alr family protein	0.001	51	1	0.853613
TGRH88_009860	SAG-related sequence SRS19B	0.893	124	1	0.853589
TGRH88_041620	unspecified product	0.999	104	1	0.85348
TGRH88_056280	adenylate and guanylate cyclase catalytic domain-containing protein	1	66	1	0.853476
TGRH88_000490	unspecified product	0.001	72	1	0.853422
TGRH88_014320	strictosidine synthase subfamily protein	0.806	22	1	0.853353
TGRH88_001730	coproporphyrinogen III oxidase	0.001	27	1	0.853298
TGRH88_010430	microneme protein MIC12	0.937	94	1	0.853057
TGRH88_064750	unspecified product	0.001	45	1	0.853038
TGRH88_062110	leucine rich repeat-containing protein	0.001	155	1	0.853032
TGRH88_020710	Toxoplasma gondii family B protein	1	74	1	0.853022
TGRH88_021270	histone H2Bv	0.001	19	1	0.852833
TGRH88_016170	unspecified product	0.998	56	1	0.852778
TGRH88_073570	unspecified product	1	97	1	0.85267
TGRH88_067570	3-hydroxyisobutyrate dehydrogenase	0.038	37	1	0.852657
[truncated: 6,148 more rows]

## Sheet: Length_15
ID	Name	ExposureScore	AA_Count	Density	<ProteinScore>
TGRH88_038020	unspecified product	0.001	270	16	13.8703
TGRH88_082180	unspecified product	0.783	232	14	13.6751
TGRH88_042780	RAP domain-containing protein	0.319	232	14	13.2083
TGRH88_038470	unspecified product	0.001	251	13	12.1086
TGRH88_026090	unspecified product	1	187	12	11.0727
TGRH88_008540	unspecified product	0.002	221	12	11.0497
TGRH88_077680	Sel1 repeat-containing protein	0.935	213	12	10.7314
TGRH88_068420	unspecified product	0.214	171	11	10.3017
TGRH88_031080	unspecified product	0.998	192	11	10.2723
TGRH88_061360	unspecified product	0.986	225	11	10.2415
TGRH88_054060	CAM kinase, SNF1 family	0.056	181	11	10.2113
TGRH88_081750	Ser/Thr phosphatase family protein	0.005	180	11	9.99282
TGRH88_060030	unspecified product	0.001	189	11	9.93379
TGRH88_057500	fumble protein	0.335	198	11	9.91994
TGRH88_048300	histone lysine demethylase JMJC1/KDM5D/JARID1D	0.005	251	11	9.77581
TGRH88_057490	Tubulin-tyrosine ligase family protein	0.005	220	11	9.64721
TGRH88_066930	unspecified product	0.001	164	10	9.64704
TGRH88_023840	unspecified product	0.001	254	11	9.63422
TGRH88_003150	unspecified product	0.001	164	10	9.53891
TGRH88_027760	NAD(+)/NADH kinase domain-containing protein	0.001	155	10	9.32768
TGRH88_051600	unspecified product	0.001	187	10	9.30371
TGRH88_076320	Sec7 domain-containing protein	0.577	202	10	8.89846
TGRH88_014240	serine/threonine specific protein phosphatase	0.001	232	10	8.67843
TGRH88_038160	AP2 domain transcription factor AP2VIIa-9	0.001	217	10	8.55955
TGRH88_068430	unspecified product	0.001	189	9	8.39499
TGRH88_037000	unspecified product	0.001	186	9	8.36915
TGRH88_036910	unspecified product	1	181	9	8.36813
TGRH88_037290	unspecified product	0.001	190	9	8.3679
TGRH88_080430	unspecified product	0.001	178	9	8.33636
TGRH88_011740	unspecified product	1	185	9	8.29151
TGRH88_080870	UBA/TS-N domain-containing protein	0.54	174	9	8.20764
TGRH88_065110	unspecified product	0.001	164	9	8.17456
TGRH88_059220	unspecified product	0.576	248	9	7.93684
TGRH88_026490	unspecified product	0.001	128	8	7.76125
TGRH88_081640	unspecified product	0.001	127	8	7.74018
TGRH88_059820	unspecified product	0.001	167	8	7.67683
TGRH88_069070	unspecified product	0.001	141	8	7.65065
TGRH88_062440	unspecified product	0.001	186	8	7.5203
TGRH88_005730	protein kinase, other	0.003	130	8	7.51025
TGRH88_066870	unspecified product	0.001	162	8	7.47185
TGRH88_012940	FHA domain-containing protein	0.268	137	8	7.42644
TGRH88_010840	unspecified product	0.001	189	8	7.41387
TGRH88_005300	P-type ATPase PMA1	0.999	149	8	7.4084
TGRH88_059020	unspecified product	0.001	169	8	7.36354
TGRH88_072810	phosphatidylinositol-4-phosphate 5-Kinase	0.039	148	8	7.36228
TGRH88_042920	GIY-YIG catalytic domain-containing protein	0.001	160	8	7.34858
TGRH88_006080	phosphatidylinositol 3- and 4-kinase	0.001	185	8	7.29349
TGRH88_046040	unspecified product	0.312	179	8	7.28708
TGRH88_027700	unspecified product	0.001	148	8	7.27022
TGRH88_007320	ubiquitin-conjugating enzyme subfamily protein	0.001	141	8	7.2444
TGRH88_031400	unspecified product	0.001	175	8	7.1865
TGRH88_073770	ubiquitin carboxyl-terminal hydrolase	0.001	168	8	7.13814
TGRH88_038370	unspecified product	0.001	209	8	7.10784
TGRH88_058530	AP2 domain transcription factor AP2XII-1	0.001	230	8	7.01378
TGRH88_064020	tRNA (uracil-5-)-methyltransferase	0.005	116	7	6.74461
TGRH88_028890	unspecified product	0.461	118	7	6.71491
TGRH88_075200	unspecified product	0.001	148	7	6.70371
TGRH88_045520	unspecified product	0.005	111	7	6.62591
TGRH88_050440	unspecified product	0.001	155	7	6.60144
TGRH88_067360	unspecified product	0.001	119	7	6.60139
TGRH88_026200	unspecified product	0.001	137	7	6.59294
TGRH88_030240	unspecified product	0.001	158	7	6.58555
TGRH88_048510	unspecified product	0.001	163	7	6.56519
TGRH88_060330	phosphatidylinositol-4-phosphate 5-Kinase	0.001	135	7	6.55113
TGRH88_065810	lipase	0.269	119	7	6.47551
TGRH88_003320	unspecified product	0.001	113	7	6.42297
TGRH88_049410	unspecified product	0.056	117	7	6.41716
TGRH88_009600	unspecified product	0.001	117	7	6.39892
TGRH88_005180	unspecified product	0.001	190	7	6.37127
TGRH88_072500	unspecified product	0.001	116	7	6.30486
TGRH88_024860	zinc finger (CCCH type) motif-containing protein	0.002	181	7	6.21592
TGRH88_073650	unspecified product	0.005	203	7	6.2027
TGRH88_012420	unspecified product	0.001	156	7	6.18157
TGRH88_064030	pentatricopeptide repeat domain-containing protein	1	135	7	6.17367
TGRH88_000650	ribosomal RNA large subunit methyltransferase J protein	0.006	152	7	6.1681
TGRH88_017270	unspecified product	0.045	117	7	6.16205
TGRH88_041460	signal recognition particle (SRP9) domain-containing protein	0.001	131	7	6.14897
TGRH88_047780	unspecified product	0.001	134	7	6.09987
TGRH88_064620	unspecified product	1	242	7	6.09113
TGRH88_044610	unspecified product	0.999	163	7	6.07487
TGRH88_053060	transmembrane protein	0.999	187	7	6.05141
TGRH88_074360	unspecified product	0.005	192	7	6.03151
TGRH88_081170	kinesin motor domain-containing protein	0.001	213	7	5.9263
TGRH88_026050	Filamin/ABP280 repeat-containing protein	0.001	150	7	5.85583
TGRH88_006750	unspecified product	0.001	177	6	5.75727
TGRH88_078430	unspecified product	0.176	107	6	5.72021
TGRH88_058980	unspecified product	0.001	211	6	5.69653
TGRH88_013560	unspecified product	0.001	104	6	5.65448
TGRH88_065060	unspecified product	0.005	150	6	5.65156
TGRH88_062880	unspecified product	0.001	109	6	5.64444
TGRH88_037320	unspecified product	0.987	190	6	5.60457
TGRH88_015270	unspecified product	0.001	159	6	5.58643
TGRH88_029190	DUF862 domain-containing protein	0.001	93	6	5.58204
TGRH88_013080	unspecified product	1	124	6	5.58134
TGRH88_036050	unspecified product	0.001	174	6	5.55635
TGRH88_017940	unspecified product	0.001	114	6	5.55608
TGRH88_053320	unspecified product	0.001	176	6	5.54023
TGRH88_066150	unspecified product	0.998	154	6	5.53241
TGRH88_061570	zinc finger, C3HC4 type (RING finger) domain-containing protein	0.001	105	6	5.51237
TGRH88_006320	F-box domain-containing protein	0.001	101	6	5.50891
TGRH88_078610	tyrosine-tRNA ligase	0.954	158	6	5.49858
TGRH88_039260	unspecified product	0.001	136	6	5.44743
TGRH88_047380	unspecified product	0.253	118	6	5.44401
TGRH88_062050	unspecified product	0.052	204	6	5.42999
TGRH88_038530	unspecified product	0.029	133	6	5.4257
TGRH88_024510	unspecified product	0.005	142	6	5.40188
TGRH88_069260	unspecified product	0.172	110	6	5.34262
TGRH88_048730	unspecified product	0.992	91	6	5.33538
TGRH88_034460	unspecified product	0.001	187	6	5.31634
TGRH88_022490	putative myosin heavy chain	1	122	6	5.30106
TGRH88_046950	WD domain, G-beta repeat-containing protein	0.001	76	6	5.29203
TGRH88_024210	ubiquitin family protein	0.308	145	6	5.29119
TGRH88_062930	AP2 domain transcription factor AP2XII-6	0.001	157	6	5.25389
TGRH88_057430	unspecified product	0.005	103	6	5.25102
TGRH88_065410	Toxoplasma gondii family A protein	0.944	149	6	5.24363
TGRH88_060320	SWI2/SNF2-containing protein	0.001	116	6	5.24352
TGRH88_037960	unspecified product	0.001	123	6	5.23144
TGRH88_033040	HEAT repeat-containing protein	0.498	118	6	5.21026
TGRH88_063240	unspecified product	0.518	137	6	5.19759
TGRH88_030650	unspecified product	0.001	141	6	5.17855
TGRH88_053420	putative aquarius	0.001	224	6	5.17679
TGRH88_055980	ribosomal RNA large subunit methyltransferase J protein	0.436	268	6	5.15422
TGRH88_025140	regulator of chromosome condensation RCC1	0.001	144	6	5.14764
TGRH88_077830	unspecified product	0.396	151	6	5.08906
TGRH88_068720	IQ calmodulin-binding motif domain-containing protein	0.001	162	6	5.08548
TGRH88_021670	WD domain, G-beta repeat-containing protein	0.001	227	6	5.03192
TGRH88_013900	HEAT repeat-containing protein	0.439	163	6	4.96999
TGRH88_035480	unspecified product	0.377	79	5	4.81355
TGRH88_009330	unspecified product	0.133	83	5	4.80105
TGRH88_072540	unspecified product	0.001	84	5	4.78565
TGRH88_019220	unspecified product	0.001	93	5	4.77563
TGRH88_002480	unspecified product	0.001	161	5	4.75152
TGRH88_026480	unspecified product	0.453	100	5	4.75072
TGRH88_027270	unspecified product	0.172	118	5	4.74899
TGRH88_057860	unspecified product	0.001	100	5	4.74493
TGRH88_009780	unspecified product	0.422	107	5	4.73962
TGRH88_052620	unspecified product	0.056	137	5	4.73494
TGRH88_067460	unspecified product	0.001	93	5	4.72724
TGRH88_080470	unspecified product	0.001	126	5	4.72033
TGRH88_080640	unspecified product	0.001	101	5	4.71468
TGRH88_046410	DnaK family protein	0.159	84	5	4.70309
TGRH88_010250	unspecified product	0.001	106	5	4.69963
TGRH88_028710	unspecified product	0.004	97	5	4.69678
TGRH88_064500	unspecified product	0.291	120	5	4.6895
TGRH88_023640	unspecified product	0.633	115	5	4.68754
TGRH88_067200	unspecified product	0.709	118	5	4.68131
TGRH88_041140	zinc finger, C3HC4 type (RING finger) domain-containing protein	0.001	79	5	4.67741
TGRH88_053150	unspecified product	0.008	99	5	4.67374
TGRH88_021400	unspecified product	0.001	128	5	4.6713
TGRH88_048760	ubiquitin carboxyl-terminal hydrolase	0.001	114	5	4.66854
TGRH88_060000	unspecified product	0.001	107	5	4.65694
TGRH88_041700	unspecified product	0.001	131	5	4.64534
TGRH88_068970	unspecified product	0.997	79	5	4.62904
TGRH88_067240	unspecified product	0.009	120	5	4.62215
TGRH88_017290	metallo-beta-lactamase domain-containing protein	0.005	114	5	4.62212
TGRH88_082030	unspecified product	0.001	139	5	4.61348
TGRH88_011600	unspecified product	0.172	133	5	4.59996
TGRH88_082960	unspecified product	0.001	160	5	4.59139
TGRH88_002820	Toxoplasma gondii family B protein	1	94	5	4.58723
TGRH88_051490	unspecified product	0.395	129	5	4.58711
TGRH88_055150	unspecified product	0.001	136	5	4.57314
TGRH88_010820	putative myosin heavy chain	0.001	160	5	4.56152
TGRH88_014570	unspecified product	0.053	155	5	4.55598
TGRH88_082220	unspecified product	0.001	138	5	4.55116
TGRH88_063260	unspecified product	0.999	149	5	4.5366
TGRH88_066100	UvrD/REP helicase domain-containing protein	0.005	142	5	4.53485
TGRH88_034930	histidine acid phosphatase superfamily protein	1	152	5	4.53235
TGRH88_073420	ankyrin repeat-containing protein	0.001	127	5	4.52616
TGRH88_074030	unspecified product	0.999	169	5	4.51853
TGRH88_059870	unspecified product	0.321	89	5	4.5177
TGRH88_070410	unspecified product	0.319	90	5	4.5139
TGRH88_039620	unspecified product	0.001	105	5	4.50955
TGRH88_067980	Proteasome/cyclosome repeat-containing protein	0.086	135	5	4.50759
TGRH88_050140	starch binding domain-containing protein	0.001	139	5	4.4972
TGRH88_050750	unspecified product	0.005	177	5	4.49615
TGRH88_054140	unspecified product	0.001	79	5	4.49162
TGRH88_045880	zinc finger (CCCH type) motif-containing protein	0.001	102	5	4.48799
TGRH88_037040	unspecified product	0.001	145	5	4.48389
TGRH88_072150	unspecified product	0.756	146	5	4.48113
TGRH88_038030	unspecified product	0.001	117	5	4.47725
TGRH88_022410	protease inhibitor PI2	0.999	165	5	4.46376
TGRH88_021700	unspecified product	0.001	81	5	4.46148
TGRH88_033800	cyclophilin precursor	0.989	118	5	4.45884
TGRH88_062030	unspecified product	0.419	125	5	4.43802
TGRH88_064060	unspecified product	0.001	171	5	4.4344
TGRH88_069420	kringle domain-containing protein	0.999	121	5	4.42758
TGRH88_072400	unspecified product	0.957	185	5	4.41301
TGRH88_043220	ubiquitin carboxyl-terminal hydrolase	0.001	231	5	4.40828
TGRH88_082750	RNA recognition motif-containing protein	0.001	87	5	4.39792
TGRH88_064340	DEAD/DEAH box helicase domain-containing protein	0.001	94	5	4.38932
TGRH88_081710	unspecified product	0.001	113	5	4.3872
TGRH88_044820	AP2 domain transcription factor AP2X-2	0.001	132	5	4.37816
TGRH88_078710	unspecified product	1	127	5	4.36695
TGRH88_034890	PHD-finger domain-containing protein	0.002	122	5	4.36309
TGRH88_061480	unspecified product	0.999	100	5	4.35211
TGRH88_048430	unspecified product	0.197	283	5	4.35001
TGRH88_080280	unspecified product	0.001	188	5	4.34134
TGRH88_075870	putative helicase	0.005	191	5	4.31889
TGRH88_039510	PP-loop family protein	0.999	205	5	4.299
TGRH88_051610	RNA pseudouridine synthase superfamily protein	0.001	96	5	4.29796
TGRH88_044050	protein phosphatase 2C domain-containing protein	0.001	83	5	4.29478
TGRH88_056790	GYF domain-containing protein	0.001	154	5	4.29475
TGRH88_067820	unspecified product	0.001	79	5	4.29309
TGRH88_065460	Toxoplasma gondii family A protein	0.994	193	5	4.23254
TGRH88_013270	LETM1 family protein	0.481	87	5	4.2146
TGRH88_075860	unspecified product	0.001	149	5	4.18867
TGRH88_028030	unspecified product	0.613	191	5	4.08583
TGRH88_012260	WD domain, G-beta repeat-containing protein	0.001	71	4	3.89803
TGRH88_069280	unspecified product	0.996	72	4	3.86364
TGRH88_017830	unspecified product	0.001	112	4	3.86343
TGRH88_016030	RNA recognition motif-containing protein	0.001	69	4	3.83634
TGRH88_066300	unspecified product	0.301	82	4	3.82896
TGRH88_014820	unspecified product	0.056	116	4	3.82416
TGRH88_006530	unspecified product	0.007	93	4	3.81047
TGRH88_026980	unspecified product	0.139	90	4	3.79748
TGRH88_059250	unspecified product	0.001	83	4	3.77122
TGRH88_027400	Toxoplasma gondii family B protein	0.933	105	4	3.76951
TGRH88_023890	unspecified product	0.001	118	4	3.75966
TGRH88_084320	unspecified product	0.001	73	4	3.75791
TGRH88_016580	unspecified product	0.247	100	4	3.7482
TGRH88_037460	unspecified product	0.001	80	4	3.73775
TGRH88_076660	glutamate-cysteine ligase, catalytic subunit domain-containing protein	0.001	62	4	3.7368
TGRH88_055200	XRN 5'-3' exonuclease protein	0.005	113	4	3.72983
TGRH88_011910	unspecified product	0.001	85	4	3.72623
TGRH88_069310	unspecified product	0.001	189	4	3.72166
TGRH88_003740	unspecified product	0.008	116	4	3.72137
TGRH88_003200	unspecified product	0.001	98	4	3.71327
TGRH88_053470	unspecified product	0.001	188	4	3.71316
TGRH88_052150	unspecified product	0.001	104	4	3.71236
TGRH88_052000	unspecified product	0.001	112	4	3.71063
TGRH88_030350	unspecified product	0.001	123	4	3.70952
TGRH88_000690	ubiquitin carboxyl-terminal hydrolase	0.001	86	4	3.70923
TGRH88_036380	ATP-dependent metallopeptidase HflB subfamily protein	0.965	84	4	3.70689
TGRH88_046960	hydrolase, NUDIX family protein	0.001	63	4	3.70624
TGRH88_067270	HMG (high mobility group) box domain-containing protein	0.001	91	4	3.69902
TGRH88_043950	unspecified product	0.001	63	4	3.6951
TGRH88_050680	unspecified product	0.001	68	4	3.69227
TGRH88_042850	ThiF family protein	0.98	76	4	3.68253
TGRH88_047490	unspecified product	0.005	88	4	3.68123
TGRH88_060180	unspecified product	0.001	86	4	3.67341
TGRH88_079480	Dpy-30 motif protein	0.001	68	4	3.67277
TGRH88_005840	putative small nuclear ribonucleoprotein E	0.001	77	4	3.67253
TGRH88_078700	unspecified product	0.448	97	4	3.66876
TGRH88_034290	putative U5 snRNP-associated subunit	0.001	92	4	3.66602
TGRH88_004850	unspecified product	0.944	144	4	3.6646
TGRH88_065940	unspecified product	0.005	110	4	3.66306
TGRH88_007300	unspecified product	0.991	123	4	3.65932
TGRH88_062290	unspecified product	0.922	126	4	3.65744
TGRH88_027470	Toxoplasma gondii family B protein	0.971	129	4	3.65657
TGRH88_079000	unspecified product	0.001	68	4	3.6549
TGRH88_081900	unspecified product	0.001	66	4	3.64188
TGRH88_001120	unspecified product	0.216	116	4	3.62123
TGRH88_035470	putative RNA binding protein	0.001	65	4	3.6212
TGRH88_066490	unspecified product	0.999	100	4	3.61404
TGRH88_008720	unspecified product	0.001	145	4	3.61383
TGRH88_000800	unspecified product	0.756	103	4	3.59768
TGRH88_043170	unspecified product	0.944	89	4	3.58992
TGRH88_081760	unspecified product	0.721	115	4	3.58807
TGRH88_024730	unspecified product	0.001	89	4	3.58521
TGRH88_072830	DEAD/DEAH box helicase domain-containing protein	0.001	99	4	3.57917
TGRH88_054200	SAG-related sequence SRS52F	0.239	111	4	3.57912
TGRH88_044470	unspecified product	0.617	99	4	3.56986
TGRH88_073690	putative tRNA (cytosine(34)-C(5))-methyltransferase	0.001	66	4	3.56352
TGRH88_074160	unspecified product	0.056	89	4	3.56179
TGRH88_074150	zinc finger, C3HC4 type (RING finger) domain-containing protein	0.995	113	4	3.55955
TGRH88_048670	unspecified product	0.001	130	4	3.55593
TGRH88_012230	unspecified product	0.84	154	4	3.55322
TGRH88_077710	PET112 family, C terminal region domain-containing protein	0.981	67	4	3.54685
TGRH88_081380	unspecified product	0.987	89	4	3.54438
TGRH88_058480	zinc finger (CCCH type) motif-containing protein	0.001	84	4	3.5409
TGRH88_076490	WD domain, G-beta repeat-containing protein	0.005	122	4	3.53651
TGRH88_023550	leucine rich repeat-containing protein	0.172	138	4	3.53448
TGRH88_059590	unspecified product	0.005	103	4	3.5325
TGRH88_042670	unspecified product	0.001	156	4	3.53125
TGRH88_083150	unspecified product	0.969	95	4	3.53036
TGRH88_038710	dense granule protein GRA6	0.923	131	4	3.51633
TGRH88_069590	unspecified product	0.001	171	4	3.50831
TGRH88_029560	unspecified product	0.999	124	4	3.50759
TGRH88_046340	3'5'-cyclic nucleotide phosphodiesterase domain-containing protein	0.999	245	4	3.50453
TGRH88_046430	TBC domain-containing protein	0.001	91	4	3.50382
TGRH88_053330	unspecified product	0.986	183	4	3.49576
TGRH88_080750	arginyl-tRNA synthetase	0.001	126	4	3.48612
TGRH88_080510	unspecified product	0.193	85	4	3.48196
TGRH88_024370	unspecified product	0.999	98	4	3.48051
TGRH88_056070	putative tRNA synthetase	0.005	100	4	3.47541
TGRH88_052140	STAS domain-containing protein	1	130	4	3.46226
TGRH88_075100	unspecified product	0.999	163	4	3.45474
TGRH88_019880	zinc finger (CCCH type) motif-containing protein	0.001	140	4	3.4517
TGRH88_030750	calcium-dependent protein kinase	0.001	112	4	3.44117
TGRH88_077390	unspecified product	0.001	139	4	3.43983
TGRH88_066480	unspecified product	0.001	91	4	3.43498
TGRH88_064530	putative werner helicase interacting protein 1	0.001	77	4	3.43231
TGRH88_043930	unspecified product	0.001	85	4	3.43053
TGRH88_058880	microneme protein MIC6	1	119	4	3.42943
TGRH88_034900	perforin-like protein PLP1	0.005	114	4	3.42763
TGRH88_010860	putative divalent metal transporter	0.997	89	4	3.4185
TGRH88_027280	unspecified product	0.575	157	4	3.40822
TGRH88_072560	unspecified product	0.001	136	4	3.40655
TGRH88_029260	Toxoplasma gondii family A protein	0.944	175	4	3.3902
TGRH88_009050	unspecified product	0.999	62	4	3.38645
TGRH88_016560	CMGC kinase, CK2 family	0.001	126	4	3.38377
TGRH88_070340	unspecified product	0.973	267	4	3.31066
TGRH88_080520	unspecified product	0.313	95	4	3.24368
TGRH88_035580	unspecified product	0.999	59	3	2.91276
TGRH88_037510	unspecified product	0.172	51	3	2.88623
TGRH88_029120	ICE family protease (caspase) p20 domain-containing protein	0.001	59	3	2.87657
TGRH88_083100	unspecified product	0.001	89	3	2.86727
TGRH88_057080	unspecified product	0.001	82	3	2.86186
TGRH88_009740	unspecified product	0.001	92	3	2.84886
TGRH88_072800	unspecified product	0.375	88	3	2.84569
TGRH88_041440	unspecified product	1	88	3	2.83636
TGRH88_072220	unspecified product	0.018	48	3	2.83572
TGRH88_032370	unspecified product	0.001	98	3	2.83314
TGRH88_041280	unspecified product	0.134	78	3	2.83249
TGRH88_012950	unspecified product	0.001	148	3	2.818
TGRH88_012470	unspecified product	0.058	93	3	2.81403
TGRH88_081270	unspecified product	0.066	59	3	2.81399
TGRH88_066940	DEAD/DEAH box helicase domain-containing protein	0.001	67	3	2.81067
TGRH88_046480	unspecified product	0.598	62	3	2.8102
TGRH88_076070	unspecified product	0.994	111	3	2.80848
TGRH88_058550	unspecified product	0.852	80	3	2.80792
TGRH88_069980	GTP-binding protein	0.001	56	3	2.79937
TGRH88_009060	unspecified product	0.001	112	3	2.79819
TGRH88_047310	unspecified product	0.999	97	3	2.79748
TGRH88_041670	putative ribonuclease z	0.056	75	3	2.79414
TGRH88_047340	unspecified product	0.001	152	3	2.79244
TGRH88_043470	unspecified product	0.001	111	3	2.79234
TGRH88_032780	unspecified product	0.757	59	3	2.79064
TGRH88_024850	unspecified product	0.171	68	3	2.7901
TGRH88_000500	putative RPGR	0.001	55	3	2.79002
TGRH88_022380	unspecified product	0.001	59	3	2.78673
TGRH88_070130	folate/biopterin transporter subfamily protein	0.997	57	3	2.78545
TGRH88_073460	unspecified product	0.001	94	3	2.7814
TGRH88_067380	unspecified product	0.001	96	3	2.77969
TGRH88_033510	unspecified product	0.175	129	3	2.77703
TGRH88_066860	unspecified product	0.062	71	3	2.77528
TGRH88_067010	unspecified product	0.047	118	3	2.77399
TGRH88_039560	unspecified product	0.943	108	3	2.77215
TGRH88_029540	unspecified product	0.001	115	3	2.77082
TGRH88_075260	unspecified product	0.822	115	3	2.76982
TGRH88_037070	tetratricopeptide repeat-containing protein	0.001	56	3	2.76157
TGRH88_053780	unspecified product	0.001	160	3	2.75987
TGRH88_060580	unspecified product	0.188	99	3	2.75984
TGRH88_067930	unspecified product	0.999	47	3	2.75961
TGRH88_018600	unspecified product	0.001	198	3	2.7572
TGRH88_045490	unspecified product	0.168	57	3	2.75684
TGRH88_077140	unspecified product	0.001	162	3	2.75344
TGRH88_039100	MraW methylase family protein	0.908	60	3	2.75324
TGRH88_037590	unspecified product	1	66	3	2.75071
TGRH88_023430	unspecified product	0.079	162	3	2.75042
TGRH88_018000	unspecified product	0.952	128	3	2.74614
TGRH88_006700	unspecified product	0.001	99	3	2.74442
TGRH88_031750	unspecified product	0.001	101	3	2.74441
TGRH88_085620	ULK kinase	0.005	80	3	2.73928
TGRH88_025740	dense granule protein GRA5	1	64	3	2.73768
TGRH88_031580	unspecified product	0.613	64	3	2.7369
TGRH88_066920	unspecified product	0.259	106	3	2.73422
TGRH88_044200	unspecified product	0.904	73	3	2.73349
TGRH88_051160	unspecified product	0.001	73	3	2.73276
TGRH88_075180	unspecified product	0.001	51	3	2.73057
TGRH88_028640	unspecified product	0.001	102	3	2.73045
TGRH88_070700	unspecified product	0.003	124	3	2.72644
TGRH88_076620	FAD binding domain-containing protein	0.995	108	3	2.72592
TGRH88_025160	unspecified product	0.001	88	3	2.71887
TGRH88_043840	unspecified product	0.001	110	3	2.71641
TGRH88_041230	Prp31-15.5k-U4 Snrna Complex family protein	0.001	34	3	2.71537
TGRH88_041680	dual-specificity protein phosphatase	0.139	53	3	2.71504
TGRH88_011090	3'5'-cyclic nucleotide phosphodiesterase domain-containing protein	0.999	64	3	2.71454
TGRH88_034140	unspecified product	0.001	135	3	2.713
TGRH88_030840	zinc finger domain, LSD1 subclass domain-containing protein	0.001	59	3	2.71191
TGRH88_082810	unspecified product	0.001	57	3	2.70897
TGRH88_041770	unspecified product	0.001	53	3	2.7086
TGRH88_064330	unspecified product	0.058	128	3	2.70268
TGRH88_043510	unspecified product	0.001	74	3	2.70121
TGRH88_033130	unspecified product	0.999	93	3	2.69667
TGRH88_016720	unspecified product	0.944	142	3	2.6961
TGRH88_083270	unspecified product	0.001	129	3	2.69595
TGRH88_045770	DEAD/DEAH box helicase domain-containing protein	0.001	48	3	2.69174
TGRH88_029450	unspecified product	0.001	85	3	2.68875
TGRH88_012110	unspecified product	0.295	73	3	2.68724
TGRH88_072820	unspecified product	0.005	178	3	2.68598
TGRH88_029880	unspecified product	0.046	98	3	2.68556
TGRH88_028220	unspecified product	0.971	87	3	2.6855
TGRH88_018680	histone arginine methyltransferase PRMT2	0.005	130	3	2.68259
TGRH88_026330	notch (dsl) domain-containing protein	1	115	3	2.6801
TGRH88_070830	unspecified product	0.001	85	3	2.67248
TGRH88_062040	unspecified product	0.999	81	3	2.67204
TGRH88_010060	Toxoplasma gondii family B protein	1	80	3	2.67034
TGRH88_041900	SAG-related sequence SRS45	0.007	109	3	2.66521
TGRH88_015410	putative histone kinase SNF1	0.001	221	3	2.66448
TGRH88_038570	SAG-related sequence SRS48K	0.495	99	3	2.6639
TGRH88_036660	unspecified product	0.001	116	3	2.66349
TGRH88_004600	unspecified product	1	92	3	2.66042
TGRH88_005500	unspecified product	0.997	142	3	2.65698
TGRH88_074660	unspecified product	0.001	63	3	2.65061
TGRH88_062200	zinc finger, C3HC4 type (RING finger) domain-containing protein	0.754	96	3	2.64844
TGRH88_036670	putative T-complex protein 1, epsilon subunit (TCP-1-epsilon)	0.005	84	3	2.64549
TGRH88_017050	ERCC4 domain-containing protein	0.387	62	3	2.64526
TGRH88_000200	acetyltransferase, GNAT family protein	0.173	142	3	2.64503
TGRH88_009680	unspecified product	0.994	95	3	2.64398
TGRH88_013060	unspecified product	0.213	53	3	2.64297
TGRH88_027600	Toxoplasma gondii family B protein	0.991	84	3	2.64113
TGRH88_016210	unspecified product	0.996	58	3	2.63859
TGRH88_051220	unspecified product	0.001	77	3	2.63801
TGRH88_035300	unspecified product	0.001	84	3	2.6349
TGRH88_020340	ATP-dependent Clp protease adaptor protein ClpS protein	1	81	3	2.63468
TGRH88_020040	unspecified product	0.303	52	3	2.63344
TGRH88_015370	unspecified product	0.001	73	3	2.63204
TGRH88_045810	putative bud site selection protein	0.767	80	3	2.63185
TGRH88_064510	unspecified product	1	122	3	2.63053
TGRH88_026450	helix-hairpin-helix motif domain-containing protein	0.001	72	3	2.6302
TGRH88_072350	unspecified product	0.001	139	3	2.62789
TGRH88_067550	unspecified product	0.001	119	3	2.62481
TGRH88_081480	putative protein c21orf59	0.001	144	3	2.61758
TGRH88_008320	unspecified product	0.001	122	3	2.61721
TGRH88_057790	cyclin-dependent kinase regulatory subunit protein	0.909	128	3	2.61614
TGRH88_048920	putative peroxiredoxin 6	0.107	117	3	2.61411
TGRH88_038640	SAG-related sequence SRS48K	0.938	98	3	2.61383
TGRH88_053560	subtilisin SUB2	1	125	3	2.61206
TGRH88_017880	unspecified product	0.001	116	3	2.61037
TGRH88_022920	unspecified product	0.001	149	3	2.60833
TGRH88_045630	mediator complex subunit MED31	0.062	62	3	2.60822
TGRH88_072690	translation initiation factor sui1 protein	0.001	85	3	2.60774
TGRH88_052020	unspecified product	0.005	181	3	2.60682
TGRH88_051810	unspecified product	0.001	48	3	2.60435
TGRH88_051660	unspecified product	0.692	75	3	2.60263
TGRH88_063580	putative dynein heavy chain 2	0.006	104	3	2.5961
TGRH88_055220	unspecified product	0.001	97	3	2.59578
TGRH88_066290	putative isoleucyl-tRNA synthetase	0.942	200	3	2.59543
TGRH88_054080	rhoptry protein ROP14	0.999	59	3	2.59537
TGRH88_031900	unspecified product	0.307	127	3	2.59409
TGRH88_018770	ATP-dependent DNA ligase domain-containing protein	0.001	98	3	2.59385
TGRH88_017800	putative dynein gamma chain, flagellar outer arm	0.001	90	3	2.59282
TGRH88_022590	unspecified product	0.001	102	3	2.59206
TGRH88_052560	proteasome 26S regulatory subunit	0.001	83	3	2.59067
TGRH88_078370	AP2 domain transcription factor AP2VIII-3	0.001	78	3	2.58912
TGRH88_040560	unspecified product	0.001	54	3	2.58498
TGRH88_049930	glycosyl transferase family 8 protein	0.001	81	3	2.58448
TGRH88_072930	unspecified product	0.642	127	3	2.5805
TGRH88_012180	unspecified product	0.001	118	3	2.57965
TGRH88_031050	cyclin-dependent kinase	0.005	184	3	2.57719
TGRH88_043650	RNA recognition motif-containing protein	0.001	104	3	2.57523
TGRH88_066960	unspecified product	0.308	79	3	2.57446
TGRH88_006430	unspecified product	0.058	177	3	2.57432
TGRH88_048810	unspecified product	0.997	180	3	2.57369
TGRH88_038660	unspecified product	1	90	3	2.57213
TGRH88_050010	putative cytochrome C oxidase subunit IIb	0.001	73	3	2.56949
TGRH88_002160	unspecified product	0.999	127	3	2.56908
TGRH88_023240	cAMP-dependent protein kinase	0.001	77	3	2.56686
TGRH88_026070	putative 30S ribosomal protein S5	0.174	121	3	2.56674
TGRH88_053640	unspecified product	1	131	3	2.56481
TGRH88_003220	unspecified product	0.001	91	3	2.56399
TGRH88_016470	unspecified product	0.001	150	3	2.56337
TGRH88_058190	unspecified product	0.265	117	3	2.56318
TGRH88_004740	CMGC kinase, CDK family	0.001	153	3	2.56317
TGRH88_070380	unspecified product	0.419	100	3	2.56174
TGRH88_031710	unspecified product	0.001	119	3	2.56085
TGRH88_049810	Phosphoethanolamine-cytidyltransferase	0.001	101	3	2.55883
TGRH88_028460	HEAT repeat-containing protein	0.32	126	3	2.55799
TGRH88_018860	unspecified product	0.006	113	3	2.55763
TGRH88_015740	unspecified product	0.944	140	3	2.55502
TGRH88_013500	unspecified product	0.001	159	3	2.54999
TGRH88_026590	3-oxo-5-alpha-steroid 4-dehydrogenase	0.999	97	3	2.54682
TGRH88_049010	SAG-related sequence SRS55F	0.997	118	3	2.53878
TGRH88_059620	unspecified product	0.305	106	3	2.53686
TGRH88_013390	unspecified product	0.001	142	3	2.5368
TGRH88_078270	SWI2/SNF2-containing protein	0.005	160	3	2.52993
TGRH88_032030	SAG-related sequence SRS22F	0.307	108	3	2.52864
TGRH88_043780	serine/threonine specific protein phosphatase	0.168	54	3	2.52259
TGRH88_042160	ATPase, AAA family protein	0.001	135	3	2.52082
TGRH88_027310	unspecified product	0.199	158	3	2.52079
TGRH88_040590	BRCA1 C Terminus (BRCT) domain-containing protein	0.001	173	3	2.5174
TGRH88_046920	unspecified product	0.972	89	3	2.51144
TGRH88_014390	unspecified product	0.001	111	3	2.51021
TGRH88_057880	N-acetyltransferase family protein	0.001	72	3	2.50359
TGRH88_041080	haloacid dehalogenase family hydrolase domain-containing protein	0.969	255	3	2.46942
TGRH88_001610	unspecified product	0.996	146	3	2.45354
TGRH88_046540	ubiquitin carboxyl-terminal hydrolase	0.001	33	2	1.96577
TGRH88_013710	ATP-binding cassette G family transporter ABCG96	0.999	45	2	1.95294
TGRH88_081840	unspecified product	0.535	77	2	1.92877
TGRH88_010500	unspecified product	0.874	69	2	1.92382
TGRH88_061810	unspecified product	0.071	122	2	1.92108
TGRH88_007250	unspecified product	0.001	127	2	1.91697
TGRH88_048640	ATPase, AAA family protein	0.005	31	2	1.91588
TGRH88_070140	DnaJ domain-containing protein	0.001	36	2	1.90641
TGRH88_079140	unspecified product	0.001	94	2	1.90314
TGRH88_055720	DNA excision repair helicase	0.001	46	2	1.90189
TGRH88_020230	unspecified product	0.36	76	2	1.90116
TGRH88_056340	unspecified product	0.001	80	2	1.90103
TGRH88_040400	unspecified product	0.001	58	2	1.90041
TGRH88_067640	unspecified product	0.001	54	2	1.89532
TGRH88_053360	unspecified product	0.753	96	2	1.89405
TGRH88_078350	unspecified product	0.068	53	2	1.89008
TGRH88_023150	unspecified product	0.001	59	2	1.88949
TGRH88_078120	unspecified product	0.056	84	2	1.88806
TGRH88_003580	endoribonuclease L-PSP protein	0.001	75	2	1.88615
TGRH88_077670	unspecified product	0.062	94	2	1.88527
TGRH88_008870	unspecified product	0.001	99	2	1.88074
TGRH88_017570	unspecified product	0.001	93	2	1.88002
TGRH88_038620	SAG-related sequence SRS48E	0.938	80	2	1.87699
TGRH88_042650	unspecified product	0.001	34	2	1.87576
TGRH88_048290	unspecified product	0.001	81	2	1.87562
TGRH88_051830	unspecified product	0.181	44	2	1.87355
TGRH88_058360	unspecified product	0.001	75	2	1.86982
TGRH88_073980	ribosomal protein RPL28	0.001	85	2	1.86873
TGRH88_040320	unspecified product	0.347	59	2	1.86735
TGRH88_060790	unspecified product	0.001	75	2	1.86288
TGRH88_034740	unspecified product	0.001	65	2	1.86209
TGRH88_042660	unspecified product	0.001	81	2	1.86202
TGRH88_019960	unspecified product	0.005	61	2	1.85994
TGRH88_022160	SAG-related sequence SRS11	1	77	2	1.85841
TGRH88_070910	unspecified product	0.001	105	2	1.85766
TGRH88_029180	unspecified product	0.001	113	2	1.85686
TGRH88_009720	unspecified product	0.001	143	2	1.85678
TGRH88_046530	unspecified product	0.001	114	2	1.85656
TGRH88_000330	unspecified product	0.001	37	2	1.85584
TGRH88_048900	unspecified product	0.001	107	2	1.85431
TGRH88_018170	unspecified product	0.269	82	2	1.85262
TGRH88_032570	unspecified product	0.222	107	2	1.85242
TGRH88_034310	unspecified product	0.001	133	2	1.85203
TGRH88_018570	ATPase/histidine kinase/DNA gyrase B/HSP90 domain-containing protein	0.005	70	2	1.85088
TGRH88_068180	unspecified product	0.186	98	2	1.85017
TGRH88_024440	WD domain, G-beta repeat-containing protein	0.525	35	2	1.85004
TGRH88_012870	unspecified product	0.901	88	2	1.84925
TGRH88_049940	WD domain, G-beta repeat-containing protein	0.297	76	2	1.84771
TGRH88_040420	unspecified product	0.001	92	2	1.84536
TGRH88_001350	unspecified product	0.746	102	2	1.84478
TGRH88_047850	unspecified product	0.001	68	2	1.84336
TGRH88_031850	putative fatty acyl-CoA desaturase	0.998	42	2	1.84281
TGRH88_046520	unspecified product	0.001	99	2	1.8399
TGRH88_015590	unspecified product	0.172	153	2	1.83976
TGRH88_079970	unspecified product	0.005	102	2	1.83895
TGRH88_029390	XRN 5'-3' exonuclease protein	0.001	42	2	1.83872
TGRH88_064690	serine/threonine protein phosphatase	0.001	33	2	1.83863
TGRH88_079670	unspecified product	0.003	73	2	1.83848
TGRH88_033880	unspecified product	0.001	100	2	1.83659
TGRH88_026630	cleavage and polyadenylation specifity factor protein	0.005	67	2	1.83623
TGRH88_083010	unspecified product	0.001	36	2	1.83605
TGRH88_016160	unspecified product	0.998	54	2	1.83539
TGRH88_017540	unspecified product	0.172	112	2	1.83486
TGRH88_012540	kelch repeat-containing protein	0.005	46	2	1.8332
TGRH88_049950	unspecified product	0.001	99	2	1.83213
TGRH88_063010	unspecified product	0.392	80	2	1.83152
TGRH88_033980	DEAD/DEAH box helicase domain-containing protein	0.001	55	2	1.83063
TGRH88_079950	unspecified product	0.001	104	2	1.82998
TGRH88_023190	unspecified product	0.135	132	2	1.82886
TGRH88_070060	unspecified product	0.001	100	2	1.82723
TGRH88_081320	unspecified product	0.999	65	2	1.82673
TGRH88_014780	unspecified product	0.376	100	2	1.82628
TGRH88_019610	putative eukaryotic initiation factor-3, subunit 8	0.001	39	2	1.82475
TGRH88_015790	unspecified product	1	130	2	1.8244
TGRH88_014830	putative sortilin	0.997	32	2	1.8226
TGRH88_055860	riboflavin kinase	0.001	31	2	1.82143
TGRH88_074130	3'5'-cyclic nucleotide phosphodiesterase domain-containing protein	0.999	37	2	1.82088
TGRH88_032070	SAG-related sequence SRS22C	0.941	83	2	1.82019
TGRH88_035150	unspecified product	0.006	61	2	1.81966
TGRH88_045820	unspecified product	0.001	95	2	1.81965
TGRH88_077370	unspecified product	0.001	47	2	1.81934
TGRH88_066240	microneme protein MIC5	1	72	2	1.8191
TGRH88_055260	unspecified product	1	40	2	1.8177
TGRH88_035590	4'-phosphopantetheinyl transferase domain-containing protein	0.999	65	2	1.81756
TGRH88_022400	unspecified product	0.001	51	2	1.81725
TGRH88_024140	unspecified product	0.005	93	2	1.81706
TGRH88_029380	membrane protein	0.734	90	2	1.81601
TGRH88_010120	unspecified product	0.3	83	2	1.8152
TGRH88_076940	unspecified product	0.302	87	2	1.81371
TGRH88_025370	unspecified product	0.001	60	2	1.81177
TGRH88_080880	unspecified product	0.001	100	2	1.81009
TGRH88_038580	SAG-related sequence protein SRS48Q	1	110	2	1.80933
TGRH88_069010	unspecified product	0.954	119	2	1.80806
TGRH88_083680	Toxoplasma gondii family B protein	0.886	88	2	1.8078
TGRH88_052770	unspecified product	0.999	99	2	1.80723
TGRH88_022360	DEAD/DEAH box helicase domain-containing protein	0.001	42	2	1.80504
TGRH88_026380	unspecified product	0.001	141	2	1.80484
TGRH88_013930	unspecified product	0.387	111	2	1.8048
TGRH88_059530	unspecified product	1	104	2	1.80457
TGRH88_036430	ATPase, AAA family protein	0.359	37	2	1.80433
TGRH88_052660	unspecified product	0.063	85	2	1.80403
TGRH88_036960	unspecified product	0.133	93	2	1.80224
TGRH88_004640	unspecified product	0.999	37	2	1.79988
TGRH88_005850	unspecified product	0.737	106	2	1.79926
TGRH88_048860	unspecified product	0.841	73	2	1.79805
TGRH88_052250	DNA-directed RNA polymerase, alpha subunit	0.999	51	2	1.79691
TGRH88_080970	MCM2/3/5 family protein	0.001	94	2	1.79633
TGRH88_045060	unspecified product	0.001	41	2	1.79606
TGRH88_032560	unspecified product	0.248	87	2	1.79553
TGRH88_062750	GTPase RAB7	0.001	76	2	1.7941
TGRH88_028280	unspecified product	0.001	116	2	1.79409
TGRH88_009000	unspecified product	0.516	123	2	1.79382
TGRH88_038650	SAG-related sequence SRS48Q	0.998	113	2	1.79362
TGRH88_027830	unspecified product	0.001	41	2	1.79306
TGRH88_070980	unspecified product	0.967	122	2	1.79217
TGRH88_040350	unspecified product	0.005	63	2	1.79209
TGRH88_059910	unspecified product	0.174	115	2	1.78983
TGRH88_034790	unspecified product	0.001	119	2	1.7896
TGRH88_042640	AMP deaminase	0.001	102	2	1.78953
TGRH88_056260	unspecified product	0.293	111	2	1.78929
TGRH88_038590	SAG-related sequence SRS48Q	0.996	100	2	1.78924
TGRH88_011330	unspecified product	0.005	75	2	1.78837
TGRH88_037980	phosphatidate cytidylyltransferase	0.999	55	2	1.78651
TGRH88_077900	TBC domain-containing protein	0.001	75	2	1.78639
TGRH88_026790	haloacid dehalogenase family hydrolase domain-containing protein	0.999	49	2	1.78523
TGRH88_025630	unspecified product	0.001	79	2	1.78472
TGRH88_035020	rhoptry protein ROP12	1	122	2	1.78358
TGRH88_002150	unspecified product	0.972	48	2	1.78299
TGRH88_079810	unspecified product	0.062	63	2	1.78272
TGRH88_076060	unspecified product	1	66	2	1.78175
TGRH88_034860	putative cell-cycle-associated protein kinase DYRK	0.301	42	2	1.78089
TGRH88_062340	putative ubiquitin	0.001	91	2	1.7804
TGRH88_059000	zinc finger protein ZFP1	0.001	90	2	1.78031
TGRH88_028730	dihydrodipicolinate reductase	0.001	56	2	1.78004
TGRH88_025310	unspecified product	0.006	65	2	1.77901
TGRH88_003760	unspecified product	0.003	74	2	1.77895
TGRH88_006140	Toxoplasma gondii family B protein	0.999	72	2	1.77761
TGRH88_001100	unspecified product	0.762	125	2	1.7769
TGRH88_005460	unspecified product	0.999	108	2	1.77651
TGRH88_022560	unspecified product	0.337	60	2	1.7765
TGRH88_076370	unspecified product	0.001	62	2	1.77447
TGRH88_013220	unspecified product	0.001	47	2	1.77414
TGRH88_006590	cold-shock DNA-binding domain-containing protein	0.008	73	2	1.77363
TGRH88_029870	DEAD/DEAH box helicase domain-containing protein	0.61	162	2	1.77222
TGRH88_075310	unspecified product	0.201	43	2	1.77209
TGRH88_044650	nucleolar protein	0.004	79	2	1.77166
TGRH88_024150	unspecified product	0.001	105	2	1.77027
TGRH88_031960	SAG-related sequence protein SRS22I	0.773	76	2	1.7696
TGRH88_025950	putative translation initiation factor SUI1	0.001	45	2	1.76737
TGRH88_030720	glyoxalase family protein	0.147	87	2	1.76667
TGRH88_022710	unspecified product	0.944	97	2	1.76552
TGRH88_054770	putative rhoptry protein	0.999	52	2	1.76543
TGRH88_032590	unspecified product	0.948	110	2	1.76462
TGRH88_037630	unspecified product	0.001	134	2	1.76432
TGRH88_055300	unspecified product	0.996	76	2	1.76216
TGRH88_050480	putative vacuolar atp synthase subunit f	0.005	57	2	1.76151
TGRH88_033240	unspecified product	0.001	38	2	1.76123
TGRH88_042040	CorA family Mg2+ transporter protein	0.999	91	2	1.76113
TGRH88_055880	unspecified product	1	102	2	1.76083
TGRH88_018790	MoeA N-terminal region (domain I and II) domain-containing protein	0.001	65	2	1.76053
TGRH88_008990	unspecified product	0.177	166	2	1.76046
TGRH88_038750	unspecified product	0.005	34	2	1.76044
TGRH88_028520	unspecified product	0.001	50	2	1.76043
TGRH88_032100	SAG-related sequence SRS22A	0.849	90	2	1.76029
TGRH88_063030	unspecified product	0.999	73	2	1.76029
TGRH88_023680	tRNA ligases class II (D, K and N) domain-containing protein	0.919	37	2	1.76016
TGRH88_054650	unspecified product	0.001	166	2	1.75996
TGRH88_006000	unspecified product	0.176	58	2	1.75884
TGRH88_029930	3'5'-cyclic nucleotide phosphodiesterase domain-containing protein	0.999	90	2	1.75873
TGRH88_034400	unspecified product	0.881	235	2	1.75847
TGRH88_042020	unspecified product	0.066	54	2	1.75833
TGRH88_038780	SAG-related sequence SRS47C	0.163	93	2	1.75812
TGRH88_051420	unspecified product	0.447	83	2	1.75787
TGRH88_024700	unspecified product	0.001	74	2	1.75621
TGRH88_009590	unspecified product	0.001	33	2	1.75606
TGRH88_054290	unspecified product	0.995	98	2	1.755
TGRH88_050230	unspecified product	0.496	128	2	1.75398
TGRH88_015510	unspecified product	0.001	71	2	1.75361
TGRH88_043310	importin-beta N-terminal domain-containing protein	0.001	68	2	1.75256
TGRH88_017260	unspecified product	0.999	91	2	1.75205
TGRH88_065760	unspecified product	0.999	177	2	1.75164
TGRH88_011940	unspecified product	0.001	58	2	1.75081
TGRH88_057390	archease family protein	0.001	114	2	1.75027
TGRH88_013430	unspecified product	0.944	124	2	1.74976
TGRH88_081410	zinc finger motif, C2HC5-type protein	0.874	65	2	1.74683
TGRH88_061370	unspecified product	0.977	194	2	1.74605
TGRH88_028980	histone lysine acetyltransferase GCN5-B	0.001	32	2	1.74408
TGRH88_046060	unspecified product	0.677	126	2	1.74405
TGRH88_011770	regulator of chromosome condensation (RCC1) repeat-containing protein	0.004	61	2	1.74398
TGRH88_040900	exonuclease	0.256	142	2	1.74383
TGRH88_053170	putative splicing factor	0.001	90	2	1.74361
TGRH88_055830	unspecified product	1	62	2	1.74344
TGRH88_000190	putative transmembrane protein	1	92	2	1.74332
TGRH88_043610	fasciclin domain-containing protein	0.995	198	2	1.74301
TGRH88_042360	ImpB/MucB/SamB family protein	0.005	88	2	1.74291
TGRH88_049530	putative cyclase-associated protein	0.001	59	2	1.74247
TGRH88_014040	unspecified product	0.919	77	2	1.74243
TGRH88_035550	unspecified product	0.001	47	2	1.74123
TGRH88_076460	protein phosphatase 2C domain-containing protein	0.155	110	2	1.74095
TGRH88_079440	tetratricopeptide repeat-containing protein	0.001	139	2	1.7409
TGRH88_040630	AP2 domain transcription factor AP2X-6	0.005	183	2	1.74089
TGRH88_051770	Ku70/Ku80 beta-barrel domain-containing protein	0.003	80	2	1.74077
TGRH88_063440	unspecified product	0.172	63	2	1.74049
TGRH88_042030	unspecified product	0.001	88	2	1.7391
TGRH88_061440	unspecified product	0.001	94	2	1.73809
TGRH88_043150	unspecified product	0.001	65	2	1.73792
TGRH88_059580	Tctex-1 family protein	0.134	62	2	1.73613
TGRH88_035110	TBC domain-containing protein	0.08	82	2	1.73604
TGRH88_030370	MORN repeat-containing protein	0.001	71	2	1.73468
TGRH88_050430	WD domain, G-beta repeat-containing protein	0.333	95	2	1.73372
TGRH88_047920	unspecified product	0.999	59	2	1.7334
TGRH88_074580	unspecified product	0.182	150	2	1.73305
TGRH88_036980	unspecified product	0.001	45	2	1.73282
TGRH88_019810	unspecified product	0.803	92	2	1.73251
TGRH88_047900	unspecified product	0.001	146	2	1.7322
TGRH88_018650	putative ran binding family protein 1	0.001	77	2	1.73216
TGRH88_029910	DUF51 family protein	0.001	60	2	1.73105
TGRH88_013740	unspecified product	0.999	69	2	1.73074
TGRH88_059490	ribosomal protein RPS27	0.056	61	2	1.73017
TGRH88_036120	zinc finger (CCCH type) motif-containing protein	0.001	153	2	1.72987
TGRH88_019090	putative transmembrane protein 65	0.918	52	2	1.72984
TGRH88_038130	hydrolase, NUDIX family protein	0.001	105	2	1.72906
TGRH88_029330	unspecified product	0.508	78	2	1.72895
TGRH88_039860	unspecified product	0.176	72	2	1.72778
TGRH88_045870	2,4-dienoyl CoA reductase 2, peroxisomal family protein	0.002	66	2	1.72751
TGRH88_026620	unspecified product	0.001	73	2	1.72744
TGRH88_058850	PIK3R4 kinase-related protein	0.001	119	2	1.72681
TGRH88_010210	unspecified product	0.999	73	2	1.7268
TGRH88_066880	unspecified product	0.982	125	2	1.72659
TGRH88_015440	TATA-box binding protein TBP1	0.002	89	2	1.72558
TGRH88_048610	unspecified product	0.005	42	2	1.72554
TGRH88_067040	unspecified product	1	68	2	1.7251
TGRH88_003290	unspecified product	0.001	152	2	1.72505
TGRH88_080840	p25-alpha family protein	0.001	91	2	1.72422
TGRH88_079610	unspecified product	0.001	177	2	1.72418
TGRH88_015570	unspecified product	0.001	116	2	1.72337
TGRH88_065670	SCP family extracellular subfamily protein	0.71	136	2	1.72237
TGRH88_081910	unspecified product	0.001	247	2	1.722
TGRH88_057620	unspecified product	0.001	116	2	1.72188
TGRH88_021520	RNA-directed DNA polymerase	0.005	340	2	1.72179
TGRH88_044720	putative myosin heavy chain	0.001	66	2	1.72173
TGRH88_004360	unspecified product	0.001	128	2	1.72163
TGRH88_003940	phospholipase, patatin family protein	0.005	124	2	1.72085
TGRH88_001990	unspecified product	0.001	88	2	1.72065
TGRH88_011390	thioredoxin domain-containing protein	0.003	76	2	1.72018
TGRH88_065420	Toxoplasma gondii family A protein	0.994	170	2	1.71941
TGRH88_074230	eIF2 kinase IF2K-A (incomplete catalytic triad)	0.999	65	2	1.71938
TGRH88_086510	RNA polymerase B	0.012	50	2	1.71922
TGRH88_030730	protein kinase (incomplete catalytic triad)	0.005	50	2	1.71876
TGRH88_065350	ribosomal RNA large subunit methyltransferase J protein	0.602	97	2	1.71843
TGRH88_009800	putative NAD(P) transhydrogenase subunit beta	0.998	66	2	1.71698
TGRH88_087847	Toxoplasma gondii family A protein	0.941	145	2	1.71646
TGRH88_032930	AP2 domain transcription factor AP2VIIa-1	0.005	64	2	1.71423
TGRH88_017310	unspecified product	0.003	130	2	1.71422
TGRH88_087843	Toxoplasma gondii family A protein	0.999	148	2	1.71369
TGRH88_058790	ATPase (DUF699) protein	0.001	68	2	1.71265
TGRH88_068740	tetratricopeptide repeat-containing protein	0.001	144	2	1.71261
TGRH88_001950	unspecified product	1	113	2	1.71202
TGRH88_059260	unspecified product	1	84	2	1.71114
TGRH88_015150	unspecified product	0.941	126	2	1.7109
TGRH88_016190	zinc finger, C3HC4 type (RING finger) domain-containing protein	0.999	90	2	1.71084
TGRH88_052050	unspecified product	0.872	98	2	1.71081
TGRH88_032720	arginine decarboxylase	0.387	105	2	1.71041
TGRH88_073660	unspecified product	0.001	146	2	1.71034
TGRH88_023700	unspecified product	0.001	127	2	1.71008
TGRH88_054230	SAG-related sequence SRS53B	0.997	121	2	1.70999
TGRH88_031230	unspecified product	0.999	172	2	1.70822
TGRH88_035510	alanine dehydrogenase/pyridine nucleotide transhydrogenase domain-containing protein	0.121	62	2	1.70787
TGRH88_058660	mutS domain protein	0.357	64	2	1.70783
TGRH88_036970	unspecified product	1	90	2	1.70746
TGRH88_083000	transporter, major facilitator family protein	0.999	322	2	1.70739
TGRH88_049350	unspecified product	0.503	97	2	1.70655
TGRH88_079070	unspecified product	0.999	85	2	1.70578
TGRH88_040480	unspecified product	1	107	2	1.7055
TGRH88_035350	AP2 domain transcription factor AP2VIIa-5	0.001	212	2	1.70519
TGRH88_002260	unspecified product	1	139	2	1.70503
TGRH88_030860	unspecified product	0.001	143	2	1.70501
TGRH88_071470	unspecified product	0.989	110	2	1.70489
TGRH88_072790	FYVE zinc finger domain-containing protein	0.001	155	2	1.70477
TGRH88_013000	unspecified product	0.005	117	2	1.70471
TGRH88_040890	unspecified product	0.046	92	2	1.70428
TGRH88_064370	Ulp1 protease family, C-terminal catalytic domain-containing protein	0.229	218	2	1.7033
TGRH88_057580	unspecified product	0.999	49	2	1.7009
TGRH88_002750	unspecified product	0.828	63	2	1.70074
TGRH88_052350	unspecified product	0.005	146	2	1.70032
TGRH88_031870	unspecified product	0.006	290	2	1.70011
TGRH88_008170	unspecified product	0.001	158	2	1.69991
TGRH88_052070	unspecified product	0.001	66	2	1.69775
TGRH88_038560	unspecified product	0.993	95	2	1.69711
TGRH88_065450	Toxoplasma gondii family A protein	1	160	2	1.69698
TGRH88_033590	myosin K	0.001	237	2	1.69684
TGRH88_061170	3'-5' exonuclease domain-containing protein	0.001	164	2	1.69674
TGRH88_038740	Proteasome/cyclosome repeat-containing protein	0.938	109	2	1.69519
TGRH88_006940	SAG-related sequence SRS16E	0.997	103	2	1.69492
TGRH88_010600	putative anaphase promoting complex subunit 11	0.001	50	2	1.6938
TGRH88_079790	putative lanp	0.001	77	2	1.69374
TGRH88_064890	ICE family protease (caspase) p20 domain-containing protein	0.001	140	2	1.69278
TGRH88_010770	histone deacetylase SIR2-like protein	0.001	149	2	1.69261
TGRH88_012590	Sodium:neurotransmitter symporter family protein	0.998	37	2	1.6926
TGRH88_081160	unspecified product	1	87	2	1.69254
TGRH88_055540	unspecified product	0.001	104	2	1.69232
TGRH88_025080	MORN repeat-containing protein	0.999	108	2	1.69195
TGRH88_073060	signal recognition particle 14kd protein	0.001	90	2	1.69113
TGRH88_029230	Toxoplasma gondii family A protein	0.944	170	2	1.69058
TGRH88_079470	unspecified product	0.001	111	2	1.69044
TGRH88_057420	unspecified product	0.001	149	2	1.69043
TGRH88_021000	unspecified product	0.001	154	2	1.69021
TGRH88_082380	tetratricopeptide repeat-containing protein	0.001	31	2	1.68956
TGRH88_005610	ATPase, AAA family protein	0.005	101	2	1.68942
TGRH88_029650	unspecified product	0.601	111	2	1.68939
TGRH88_077310	unspecified product	0.006	32	2	1.68939
TGRH88_034830	unspecified product	1	108	2	1.68935
TGRH88_002470	unspecified product	0.001	95	2	1.68924
TGRH88_073850	putative cell-cycle-associated protein kinase CDK	0.001	154	2	1.6887
TGRH88_002690	unspecified product	0.988	121	2	1.68867
TGRH88_038440	SAG-related sequence SRS49B	0.495	94	2	1.68839
TGRH88_061260	unspecified product	0.002	81	2	1.68765
TGRH88_030960	unspecified product	0.001	219	2	1.68708
TGRH88_064810	leucine rich repeat-containing protein	0.001	62	2	1.68683
TGRH88_033670	unspecified product	0.999	99	2	1.68578
TGRH88_062860	kinesin motor domain-containing protein	0.001	287	2	1.68484
TGRH88_053840	unspecified product	0.999	118	2	1.68114
TGRH88_054390	unspecified product	0.478	87	2	1.67704
TGRH88_061210	unspecified product	0.001	221	2	1.67544
TGRH88_019650	unspecified product	0.001	165	2	1.67372
TGRH88_007930	AP2 domain transcription factor AP2IV-3	0.001	207	2	1.67232
TGRH88_038790	SAG-related sequence SRS47B	0.982	122	2	1.67114
TGRH88_062410	FATC domain-containing protein	0.324	131	2	1.67025
TGRH88_011560	Toxoplasma gondii family A protein	0.943	169	2	1.67012
TGRH88_066330	cytochrome b5 family heme/steroid binding domain-containing protein	0.242	98	2	1.66947
TGRH88_078080	unspecified product	1	76	2	1.66912
TGRH88_059060	WD domain, G-beta repeat-containing protein	0.002	117	2	1.66635
TGRH88_019330	NEK kinase	0.001	105	2	1.66502
TGRH88_066580	ubiquitin-conjugating enzyme subfamily protein	0.001	82	2	1.66478
TGRH88_082580	mitochondrial large subunit ribosomal protein	0.001	91	2	1.66403
TGRH88_063800	unspecified product	0.999	91	2	1.66333
TGRH88_006880	SAG-related sequence SRS15C	1	95	2	1.66201
TGRH88_065440	Toxoplasma gondii family A protein	1	109	2	1.66168
TGRH88_008590	unspecified product	0.978	137	2	1.66111
TGRH88_013510	endonuclease IV APN	0.901	85	2	1.66015
TGRH88_039220	RNA recognition motif-containing protein	0.001	118	2	1.65975
TGRH88_065690	Toxoplasma gondii family A protein	1	109	2	1.65862
TGRH88_047700	putative peptidyl-prolyl isomerase FKBP12	0.981	122	2	1.65637
TGRH88_059460	unspecified product	0.001	45	2	1.65457
TGRH88_029290	Toxoplasma gondii family A protein	1	173	2	1.65396
TGRH88_056450	putative ubiquitin conjugating enzyme E2	0.001	69	2	1.65367
TGRH88_039930	tetratricopeptide repeat-containing protein	0.001	121	2	1.65349
TGRH88_045390	unspecified product	0.422	218	2	1.64664
TGRH88_075210	hydrolase, alpha/beta fold family protein	0.001	49	2	1.64257
TGRH88_079460	radical SAM domain-containing protein	0.004	107	2	1.64028
TGRH88_069000	ankyrin repeat-containing protein	0.001	97	2	1.63824
TGRH88_017070	cyclin, N-terminal domain-containing protein	0.001	91	2	1.63391
TGRH88_014120	unspecified product	0.001	60	2	1.62752
TGRH88_040550	unspecified product	0.001	48	2	1.62013
TGRH88_055750	unspecified product	0.188	28	1	0.981801
TGRH88_045400	Tyrosine kinase-like (TKL) protein	0.001	23	1	0.978385
TGRH88_054300	unspecified product	0.001	18	1	0.977463
TGRH88_068080	unspecified product	0.001	24	1	0.975657
TGRH88_067350	unspecified product	0.417	76	1	0.974147
TGRH88_004160	anticodon binding domain-containing protein	0.992	21	1	0.970595
TGRH88_072340	WD domain, G-beta repeat-containing protein	0.001	17	1	0.968305
TGRH88_006330	unspecified product	0.007	94	1	0.966336
TGRH88_081330	unspecified product	0.003	120	1	0.960233
TGRH88_050900	unspecified product	0.999	36	1	0.959663
TGRH88_081990	leucine rich repeat-containing protein	0.001	24	1	0.957303
TGRH88_011510	unspecified product	0.001	16	1	0.957033
TGRH88_017580	CHY zinc finger protein	0.001	24	1	0.95677
TGRH88_049990	unspecified product	0.001	75	1	0.955992
TGRH88_046390	unspecified product	0.001	113	1	0.955637
TGRH88_060570	unspecified product	0.001	30	1	0.954362
TGRH88_033900	unspecified product	0.075	27	1	0.952615
TGRH88_009140	unspecified product	0.998	161	1	0.952348
TGRH88_004660	unspecified product	0.001	41	1	0.951762
TGRH88_078730	unspecified product	0.937	111	1	0.950483
TGRH88_003800	CDP-alcohol phosphatidyltransferase superfamily protein	0.865	28	1	0.948493
TGRH88_080220	AP2 domain transcription factor AP2VIII-5	0.001	28	1	0.948046
TGRH88_058500	unspecified product	0.983	59	1	0.945985
TGRH88_063840	unspecified product	0.06	130	1	0.945954
TGRH88_055320	WD domain, G-beta repeat-containing protein	0.001	35	1	0.945947
TGRH88_064870	SAG-related sequence SRS59J	0.003	88	1	0.945765
TGRH88_006030	unspecified product	0.139	47	1	0.945762
TGRH88_074300	unspecified product	0.791	59	1	0.945712
TGRH88_079130	unspecified product	0.001	67	1	0.945094
TGRH88_018580	unspecified product	0.01	98	1	0.944386
TGRH88_007530	unspecified product	0.005	18	1	0.944272
TGRH88_081810	unspecified product	0.001	67	1	0.944012
TGRH88_071450	unspecified product	0.001	109	1	0.943781
TGRH88_085900	DHHC zinc finger domain-containing protein	0.837	77	1	0.94284
TGRH88_009070	unspecified product	0.259	63	1	0.942378
TGRH88_079170	SAG-related sequence SRS31B	0.162	70	1	0.941906
TGRH88_002130	unspecified product	0.139	75	1	0.940796
TGRH88_072160	unspecified product	0.005	105	1	0.94
TGRH88_047190	unspecified product	0.001	102	1	0.93991
TGRH88_030940	subtilisin SUB5	0.609	17	1	0.939778
TGRH88_054330	acyl-CoA dehydrogenase, middle domain-containing protein	0.001	16	1	0.93962
TGRH88_042770	unspecified product	0.003	100	1	0.939599
TGRH88_035540	unspecified product	0.003	87	1	0.939559
TGRH88_024610	unspecified product	0.002	126	1	0.938753
TGRH88_005040	unspecified product	0.003	52	1	0.937585
TGRH88_046840	unspecified product	1	79	1	0.937566
TGRH88_000660	unspecified product	0.001	79	1	0.937257
TGRH88_076090	unspecified product	0.023	63	1	0.936697
TGRH88_010730	ribosomal protein RPL32	0.001	35	1	0.936324
TGRH88_066000	unspecified product	0.001	109	1	0.93625
TGRH88_065910	unspecified product	0.441	94	1	0.936054
TGRH88_022440	Sodium:neurotransmitter symporter family protein	0.997	30	1	0.935879
TGRH88_058560	unspecified product	0.125	64	1	0.935831
TGRH88_025120	unspecified product	0.001	153	1	0.935521
TGRH88_059860	unspecified product	0.133	85	1	0.934858
TGRH88_067750	transporter, major facilitator family protein	0.999	27	1	0.934813
TGRH88_019040	unspecified product	0.001	62	1	0.934676
TGRH88_000840	unspecified product	0.001	96	1	0.93424
TGRH88_041380	unspecified product	0.001	98	1	0.934238
TGRH88_068510	putative GTP-binding protein engB	0.858	25	1	0.933911
TGRH88_033140	unspecified product	0.001	15	1	0.933792
TGRH88_084350	unspecified product	0.001	126	1	0.933298
TGRH88_055960	putative trigger factor protein	0.474	33	1	0.932074
TGRH88_076080	unspecified product	0.064	81	1	0.931575
TGRH88_010910	unspecified product	0.357	75	1	0.931386
TGRH88_038540	unspecified product	0.056	93	1	0.931345
TGRH88_049690	unspecified product	0.772	40	1	0.930991
TGRH88_021990	unspecified product	0.001	55	1	0.930839
TGRH88_034820	unspecified product	0.001	113	1	0.930638
TGRH88_061700	unspecified product	0.056	136	1	0.929772
TGRH88_078420	unspecified product	0.933	77	1	0.929288
TGRH88_021710	unspecified product	0.001	69	1	0.929235
TGRH88_040470	unspecified product	0.162	83	1	0.928753
TGRH88_012400	unspecified product	0.001	71	1	0.928742
TGRH88_039760	unspecified product	0.001	80	1	0.927789
TGRH88_051540	Sec7 domain-containing protein	0.93	15	1	0.927733
TGRH88_040160	unspecified product	0.001	74	1	0.927466
TGRH88_044430	SAG-related sequence SRS40A	0.035	66	1	0.926893
TGRH88_028810	endonuclease/exonuclease/phosphatase family protein	0.001	31	1	0.926812
TGRH88_051350	unspecified product	1	52	1	0.926482
TGRH88_065860	ubiquitin carboxyl-terminal hydrolase	0.028	33	1	0.925734
TGRH88_000280	unspecified product	0.998	56	1	0.925473
TGRH88_032020	unspecified product	0.614	88	1	0.925432
TGRH88_010960	ribosomal protein RPL14	0.001	22	1	0.925427
TGRH88_010530	unspecified product	0.997	64	1	0.925268
TGRH88_059340	general transcription factor IIH polypeptide 5 GTF2H5	0.151	61	1	0.92496
TGRH88_022060	unspecified product	0.062	54	1	0.924902
TGRH88_073150	unspecified product	0.001	125	1	0.924684
TGRH88_000850	unspecified product	0.001	50	1	0.924365
TGRH88_034530	unspecified product	0.237	36	1	0.924004
TGRH88_054570	unspecified product	0.162	112	1	0.923373
TGRH88_054190	SAG-related sequence SRS52D	0.534	47	1	0.923072
TGRH88_080240	unspecified product	0.001	125	1	0.922856
TGRH88_011990	unspecified product	0.539	90	1	0.922713
TGRH88_080370	SAG-related sequence SRS34A	1	63	1	0.922501
TGRH88_030790	unspecified product	0.001	112	1	0.922391
TGRH88_057690	unspecified product	0.405	69	1	0.922305
TGRH88_078380	unspecified product	0.062	104	1	0.922282
TGRH88_045160	unspecified product	0.259	68	1	0.922234
TGRH88_041360	regulator of chromosome condensation (RCC1) repeat-containing protein	0.001	36	1	0.922074
TGRH88_004670	unspecified product	0.001	94	1	0.921975
TGRH88_031930	unspecified product	0.001	76	1	0.921948
TGRH88_043900	unspecified product	0.005	103	1	0.920914
TGRH88_047240	unspecified product	0.002	89	1	0.920834
TGRH88_075510	unspecified product	0.095	104	1	0.920772
TGRH88_050940	unspecified product	0.399	60	1	0.92068
TGRH88_020310	unspecified product	0.313	78	1	0.920535
TGRH88_035310	vitamin k epoxide reductase family protein	0.995	32	1	0.919865
TGRH88_045610	unspecified product	0.008	60	1	0.919785
TGRH88_081890	unspecified product	0.362	49	1	0.919722
TGRH88_027220	FATC domain-containing protein	0.994	42	1	0.919266
TGRH88_004590	unspecified product	0.001	103	1	0.918576
TGRH88_055510	unspecified product	0.001	121	1	0.918328
TGRH88_056370	unspecified product	0.001	123	1	0.918252
TGRH88_002050	unspecified product	0.001	85	1	0.91819
TGRH88_040080	unspecified product	0.001	93	1	0.917872
TGRH88_080580	putative adenylate cyclase	0.001	39	1	0.917343
TGRH88_007600	unspecified product	0.001	51	1	0.916924
TGRH88_027050	unspecified product	0.001	52	1	0.91681
TGRH88_044080	unspecified product	0.008	85	1	0.916048
TGRH88_004110	unspecified product	0.144	68	1	0.915264
TGRH88_035920	unspecified product	0.139	96	1	0.915102
TGRH88_006230	unspecified product	0.079	27	1	0.914953
TGRH88_043880	Kazal-type serine protease inhibitor domain-containing protein	0.056	30	1	0.914901
TGRH88_018990	profilin PRF	0.001	65	1	0.914736
TGRH88_051320	unspecified product	0.001	70	1	0.914547
TGRH88_003490	unspecified product	0.001	72	1	0.914383
TGRH88_009370	unspecified product	0.331	91	1	0.914111
TGRH88_017140	unspecified product	0.366	92	1	0.913849
TGRH88_038830	penicillin amidase	0.874	40	1	0.913814
TGRH88_037180	unspecified product	0.062	70	1	0.913671
TGRH88_017690	unspecified product	0.001	84	1	0.91309
TGRH88_021850	unspecified product	0.957	17	1	0.91306
TGRH88_005050	unspecified product	0.001	93	1	0.912943
TGRH88_065210	ubiquitin-conjugating enzyme subfamily protein	0.963	72	1	0.912871
TGRH88_071440	unspecified product	0.001	150	1	0.912844
TGRH88_001560	unspecified product	0.001	79	1	0.912617
TGRH88_038800	SAG-related sequence SRS47A	0.005	78	1	0.912373
TGRH88_057320	unspecified product	0.163	53	1	0.912306
TGRH88_021040	cell division protein CDC48AP	1	40	1	0.912003
TGRH88_049040	SAG-related sequence SRS55N	0.998	122	1	0.911307
TGRH88_065310	unspecified product	0.001	67	1	0.910601
TGRH88_042860	histone lysine demethylase JMJD5	0.049	34	1	0.910486
TGRH88_058700	unspecified product	0.005	82	1	0.910416
TGRH88_020280	unspecified product	0.999	24	1	0.910141
TGRH88_034700	endonuclease/exonuclease/phosphatase family protein	0.25	42	1	0.909896
TGRH88_056600	unspecified product	0.993	102	1	0.909893
TGRH88_052980	IgA-specific serine endopeptidase	0.177	62	1	0.909793
TGRH88_017650	unspecified product	0.001	48	1	0.909622
TGRH88_020320	KRUF family protein	0.913	23	1	0.909242
TGRH88_030660	unspecified product	0.001	89	1	0.909112
TGRH88_028380	unspecified product	0.031	149	1	0.909046
TGRH88_074610	unspecified product	0.667	68	1	0.908736
TGRH88_033060	unspecified product	0.062	79	1	0.90873
TGRH88_026150	SAG-related sequence SRS20C	1	78	1	0.90866
TGRH88_031740	SAG-related sequence SRS23	1	92	1	0.907686
TGRH88_076930	unspecified product	0.995	87	1	0.907619
TGRH88_084300	unspecified product	0.001	78	1	0.907446
TGRH88_024780	unspecified product	0.001	131	1	0.907257
TGRH88_019340	unspecified product	0.001	66	1	0.907251
TGRH88_020380	IgA-specific serine endopeptidase	0.479	227	1	0.907221
TGRH88_075400	ribosomal protein RPL38	0.001	36	1	0.906861
TGRH88_073130	unspecified product	0.739	96	1	0.906408
TGRH88_080380	unspecified product	1	65	1	0.906266
TGRH88_013780	unspecified product	0.003	49	1	0.906187
TGRH88_022860	unspecified product	0.999	28	1	0.906034
TGRH88_046660	ATPase/histidine kinase/DNA gyrase B/HSP90 domain-containing protein	0.001	25	1	0.906015
TGRH88_073470	EGF family domain-containing protein	0.995	76	1	0.906002
TGRH88_042720	unspecified product	0.001	116	1	0.90583
TGRH88_069100	unspecified product	0.001	118	1	0.905741
TGRH88_028480	activator of hsp90 atpase 1 family protein	0.001	59	1	0.905446
TGRH88_078840	unspecified product	0.999	37	1	0.905391
TGRH88_032940	unspecified product	0.001	78	1	0.905152
TGRH88_078670	ABC transporter transmembrane region domain-containing protein	0.999	31	1	0.904014
TGRH88_082170	unspecified product	0.714	53	1	0.90381
TGRH88_012810	unspecified product	0.001	54	1	0.903479
TGRH88_069080	gamma interferon inducible lysosomal thiol reductase (GILT) protein	1	20	1	0.903436
TGRH88_054260	SAG-related sequence SRS53F	0.997	96	1	0.903373
TGRH88_057200	unspecified product	0.942	85	1	0.902949
TGRH88_053610	unspecified product	0.999	87	1	0.902937
TGRH88_032090	unspecified product	0.002	65	1	0.902756
TGRH88_073830	unspecified product	0.006	59	1	0.90271
TGRH88_054240	SAG-related sequence SRS53C	0.999	105	1	0.902543
TGRH88_037280	putative eukaryotic initiation factor-3 subunit 10	0.005	27	1	0.902501
TGRH88_036260	unspecified product	0.305	58	1	0.902067
TGRH88_067340	putative pre-mRNA-processing protein 8	0.001	41	1	0.901847
TGRH88_020520	SAG-related sequence SRS10	0.487	72	1	0.901796
TGRH88_080030	unspecified product	0.001	123	1	0.90167
TGRH88_054930	unspecified product	0.297	70	1	0.901504
TGRH88_038490	histone lysine acetyltransferase MYST-B	0.001	59	1	0.901457
TGRH88_048330	unspecified product	0.001	91	1	0.901266
TGRH88_032050	SAG-related sequence SRS22D	0.944	76	1	0.901205
TGRH88_014210	unspecified product	1	55	1	0.9005
TGRH88_041450	unspecified product	0.173	46	1	0.90012
TGRH88_055450	unspecified product	0.992	129	1	0.899953
TGRH88_080650	unspecified product	0.139	120	1	0.899763
TGRH88_074890	putative cyclophilin 1	0.071	42	1	0.899597
TGRH88_038770	SAG-related sequence SRS47D	0.944	107	1	0.899533
TGRH88_037910	unspecified product	0.997	107	1	0.899422
TGRH88_058930	unspecified product	0.162	88	1	0.899388
TGRH88_003600	dense granule protein GRA8	1	95	1	0.899363
TGRH88_040170	DnaJ domain-containing protein	0.825	151	1	0.899197
TGRH88_081520	putative ADP-ribosylation factor	0.001	37	1	0.899052
TGRH88_066900	unspecified product	1	50	1	0.899022
TGRH88_063510	vitamin k epoxide reductase family protein	0.998	42	1	0.898616
TGRH88_021480	unspecified product	0.509	51	1	0.898481
TGRH88_028780	unspecified product	0.954	77	1	0.898376
TGRH88_063230	tetratricopeptide repeat-containing protein	0.001	56	1	0.898308
TGRH88_060650	unspecified product	0.003	63	1	0.898288
TGRH88_067500	putative vacuolar protein sorting-associated protein 26	0.064	70	1	0.89819
TGRH88_069600	unspecified product	0.578	37	1	0.897872
TGRH88_053910	unspecified product	0.324	60	1	0.897572
TGRH88_049380	unspecified product	0.005	124	1	0.89741
TGRH88_019110	calpain family cysteine protease domain-containing protein	0.172	76	1	0.897363
TGRH88_062490	unspecified product	0.001	149	1	0.8973
TGRH88_014770	putative proteasome subunit beta type 1	0.927	47	1	0.8972
TGRH88_019680	unspecified product	0.001	131	1	0.897031
TGRH88_066540	unspecified product	0.999	131	1	0.897029
TGRH88_049030	SAG-related sequence SRS55M	1	103	1	0.89696
TGRH88_027590	unspecified product	0.001	62	1	0.896943
TGRH88_073490	unspecified product	0.762	81	1	0.896595
TGRH88_059660	unspecified product	0.984	103	1	0.896524
TGRH88_064980	unspecified product	0.98	41	1	0.896513
TGRH88_036370	RNA pseudouridine synthase superfamily protein	0.851	37	1	0.896217
TGRH88_026130	SAG-related sequence SRS20A	1	92	1	0.896153
TGRH88_001200	unspecified product	0.001	99	1	0.896122
TGRH88_081740	unspecified product	0.001	79	1	0.896101
TGRH88_004950	unspecified product	0.003	64	1	0.895675
TGRH88_054250	SAG-related sequence SRS53D	1	103	1	0.895527
TGRH88_070020	Noc2p family protein	0.255	30	1	0.895281
TGRH88_028620	SAG-related sequence SRS33	0.999	48	1	0.894867
TGRH88_054180	SAG-related sequence SRS52A	1	80	1	0.894833
TGRH88_038940	SAG-related sequence SRS18	1	89	1	0.894367
TGRH88_048450	unspecified product	1	75	1	0.894266
TGRH88_047200	unspecified product	0.068	80	1	0.894014
TGRH88_084520	unspecified product	0.069	84	1	0.893871
TGRH88_004200	unspecified product	0.001	59	1	0.893857
TGRH88_081240	thioredoxin-like protein TLP1	0.196	33	1	0.893408
TGRH88_003500	unspecified product	0.001	115	1	0.893393
TGRH88_044880	unspecified product	0.953	119	1	0.893338
TGRH88_047870	unspecified product	0.001	163	1	0.893218
TGRH88_004280	unspecified product	0.994	81	1	0.893154
TGRH88_077200	unspecified product	0.984	114	1	0.89301
TGRH88_007870	3'5'-cyclic nucleotide phosphodiesterase domain-containing protein	0.999	88	1	0.892902
TGRH88_068710	unspecified product	0.001	72	1	0.892621
TGRH88_042520	transporter, small conductance mechanosensitive ion channel (MscS) family protein	0.999	96	1	0.892515
TGRH88_076240	unspecified product	0.999	24	1	0.892036
TGRH88_071490	Dpy-30 motif protein	0.001	47	1	0.891971
TGRH88_023870	unspecified product	0.999	84	1	0.891919
TGRH88_076580	unspecified product	0.001	64	1	0.891918
TGRH88_070050	unspecified product	0.972	46	1	0.891793
TGRH88_015140	unspecified product	0.056	72	1	0.891351
TGRH88_040260	unspecified product	0.776	25	1	0.891342
TGRH88_030820	Toxoplasma gondii family E protein	0.001	97	1	0.891336
TGRH88_065560	WD domain, G-beta repeat-containing protein	0.001	52	1	0.891275
TGRH88_012350	putative ribosome biogenesis protein	0.001	51	1	0.890964
TGRH88_078790	SAG-related sequence SRS30A	0.007	115	1	0.890896
TGRH88_038610	SAG-related sequence SRS48Q	0.994	115	1	0.890859
TGRH88_003170	unspecified product	0.004	109	1	0.890818
TGRH88_029760	unspecified product	0.001	111	1	0.890795
TGRH88_002380	unspecified product	0.001	111	1	0.890741
TGRH88_038380	unspecified product	0.001	43	1	0.890725
TGRH88_005600	unspecified product	0.001	155	1	0.890559
TGRH88_065280	unspecified product	0.99	26	1	0.890482
TGRH88_022720	unspecified product	0.998	66	1	0.890233
TGRH88_078800	SAG-related sequence SRS30C	0.859	106	1	0.890164
TGRH88_012500	unspecified product	0.001	157	1	0.890091
TGRH88_004690	unspecified product	0.001	84	1	0.889804
TGRH88_027040	unspecified product	0.668	66	1	0.889575
TGRH88_084560	unspecified product	0.004	66	1	0.889463
TGRH88_080190	unspecified product	0.001	74	1	0.889216
TGRH88_044100	DHHC zinc finger domain-containing protein	0.999	58	1	0.88912
TGRH88_001000	brix domain-containing protein	0.001	116	1	0.889107
TGRH88_077790	unspecified product	0.006	94	1	0.889104
TGRH88_015420	unspecified product	0.001	105	1	0.888872
TGRH88_049490	unspecified product	0.999	40	1	0.888782
TGRH88_077750	unspecified product	0.831	137	1	0.888714
TGRH88_036760	unspecified product	0.001	77	1	0.888449
TGRH88_012980	unspecified product	0.001	88	1	0.888408
TGRH88_029370	unspecified product	0.997	53	1	0.888369
TGRH88_056250	unspecified product	0.999	307	1	0.888326
TGRH88_031570	unspecified product	0.001	112	1	0.888053
TGRH88_063060	flavodoxin domain-containing protein	0.001	26	1	0.887921
TGRH88_076010	ThiF family protein	0.001	28	1	0.887755
TGRH88_050360	unspecified product	0.999	92	1	0.887662
TGRH88_028200	unspecified product	0.322	105	1	0.887475
TGRH88_056520	unspecified product	0.99	79	1	0.887421
TGRH88_026270	6,7-dihydropteridine reductase	0.432	50	1	0.887351
TGRH88_001680	unspecified product	0.001	130	1	0.887341
TGRH88_080610	small nuclear ribonucleoprotein	0.001	34	1	0.887041
TGRH88_048990	unspecified product	0.001	74	1	0.886938
TGRH88_021430	unspecified product	0.001	86	1	0.886938
TGRH88_074620	unspecified product	0.001	126	1	0.88686
TGRH88_048250	Toxoplasma gondii family B protein	0.643	135	1	0.886284
TGRH88_014760	unspecified product	0.999	70	1	0.886268
TGRH88_057640	unspecified product	0.001	21	1	0.886267
TGRH88_060680	CRAL/TRIO domain-containing protein	0.001	112	1	0.885936
TGRH88_068870	unspecified product	0.001	107	1	0.885888
TGRH88_002440	unspecified product	0.001	113	1	0.885824
TGRH88_050660	PWI domain-containing protein	0.001	76	1	0.885239
TGRH88_031430	putative dynein light chain 2B, cytoplasmic	0.001	40	1	0.885233
TGRH88_036570	unspecified product	0.753	66	1	0.88509
TGRH88_068590	unspecified product	0.003	22	1	0.884913
TGRH88_039630	putative DNA replication licensing factor	0.001	43	1	0.884855
TGRH88_033480	unspecified product	0.999	88	1	0.88483
TGRH88_033330	unspecified product	0.001	69	1	0.884721
TGRH88_013730	unspecified product	0.001	112	1	0.884565
TGRH88_043700	unspecified product	0.001	67	1	0.884535
TGRH88_058770	unspecified product	0.999	68	1	0.884422
TGRH88_023490	unspecified product	0.001	73	1	0.884266
TGRH88_069710	unspecified product	0.97	49	1	0.88406
TGRH88_084310	unspecified product	0.001	66	1	0.884022
TGRH88_009460	unspecified product	0.936	130	1	0.88388
TGRH88_015000	unspecified product	0.001	56	1	0.883816
TGRH88_044800	unspecified product	0.999	26	1	0.883607
TGRH88_005160	hydrolase, TatD family protein	0.001	59	1	0.883563
TGRH88_073310	unspecified product	0.003	82	1	0.883538
TGRH88_058320	Peptidyl-tRNA hydrolase PTH2 domain-containing protein	0.001	76	1	0.883476
TGRH88_033420	sigma-70, region 3 protein	0.464	129	1	0.883432
TGRH88_024190	unspecified product	0.995	90	1	0.883303
TGRH88_071800	unspecified product	0.001	132	1	0.883267
TGRH88_058390	nuclear movement protein domain containing protein	0.173	71	1	0.883114
TGRH88_057940	unspecified product	0.005	92	1	0.883094
TGRH88_022530	unspecified product	0.988	94	1	0.883035
TGRH88_030590	MAPEG family protein	1	37	1	0.882914
TGRH88_015500	putative dynein light polypeptide 4, axonemal	0.005	43	1	0.88264
TGRH88_009670	DnaJ domain-containing protein	0.001	98	1	0.882433
TGRH88_067370	unspecified product	0.515	54	1	0.882408
TGRH88_035010	unspecified product	1	104	1	0.882359
TGRH88_040100	unspecified product	0.001	119	1	0.882314
TGRH88_047040	dense granule protein GRA2	0.944	90	1	0.882195
TGRH88_059920	DNA polymerase (pol2) superfamily protein	0.001	16	1	0.882059
TGRH88_034770	unspecified product	1	68	1	0.881954
TGRH88_069610	IMC sub-compartment protein ISP1	0.003	74	1	0.881787
TGRH88_009920	Toxoplasma gondii family C protein	0.999	71	1	0.881694
TGRH88_017220	ankyrin repeat-containing protein	0.001	122	1	0.881647
TGRH88_030810	Toxoplasma gondii family E protein	0.005	120	1	0.881564
TGRH88_049550	RNA recognition motif-containing protein	0.001	77	1	0.881465
TGRH88_042470	ribosomal protein RPS15A	0.961	70	1	0.881428
TGRH88_027440	Toxoplasma gondii family B protein	0.995	147	1	0.881346
TGRH88_016930	histone H2Ba	0.001	29	1	0.881231
TGRH88_016640	CBS domain-containing protein	0.999	130	1	0.881115
TGRH88_036990	unspecified product	0.001	32	1	0.881076
TGRH88_012310	unspecified product	0.001	102	1	0.880987
TGRH88_012510	unspecified product	0.999	90	1	0.880902
TGRH88_064210	KRUF family protein	0.001	20	1	0.880874
TGRH88_051760	unspecified product	0.005	126	1	0.880864
TGRH88_018430	unspecified product	0.979	92	1	0.880864
TGRH88_009790	endonuclease/exonuclease/phosphatase family protein	0.001	98	1	0.880653
TGRH88_052260	unspecified product	0.524	80	1	0.880612
TGRH88_041710	unspecified product	0.001	76	1	0.88059
TGRH88_052740	unspecified product	0.07	106	1	0.880187
TGRH88_036780	unspecified product	0.999	35	1	0.880034
TGRH88_052030	unspecified product	0.001	192	1	0.879979
TGRH88_018210	unspecified product	0.829	116	1	0.879904
TGRH88_009360	IMC sub-compartment protein ISP2	0.001	52	1	0.879845
TGRH88_020710	Toxoplasma gondii family B protein	1	74	1	0.879658
TGRH88_060250	unspecified product	0.937	31	1	0.879648
TGRH88_027710	unspecified product	0.424	119	1	0.879198
TGRH88_050090	unspecified product	0.999	29	1	0.878838
TGRH88_054850	ribosomal protein RPS15	0.291	55	1	0.878361
TGRH88_035650	unspecified product	0.001	57	1	0.878239
TGRH88_061000	unspecified product	0.001	76	1	0.878205
TGRH88_037390	sugar transporter ST3	0.999	71	1	0.878027
TGRH88_074850	unspecified product	0.999	73	1	0.877936
TGRH88_014580	TBC domain-containing protein	0.001	42	1	0.877821
TGRH88_035380	unspecified product	0.513	575	1	0.877799
TGRH88_060040	unspecified product	0.001	212	1	0.877721
TGRH88_048720	unspecified product	0.97	76	1	0.877712
TGRH88_011020	beta-COP	0.001	70	1	0.877694
TGRH88_037930	SAG-related sequence SRS39	1	98	1	0.877628
TGRH88_040330	SAG-related sequence SRS46	0.997	101	1	0.877603
TGRH88_033460	EF hand domain-containing protein	0.001	55	1	0.877394
TGRH88_053260	unspecified product	0.854	115	1	0.877376
TGRH88_038070	unspecified product	0.154	168	1	0.877368
TGRH88_076670	phospholipase, patatin family protein	0.998	139	1	0.877313
TGRH88_056190	unspecified product	0.001	75	1	0.877273
TGRH88_008560	putative GTP-binding protein engA	0.847	21	1	0.877272
TGRH88_029940	tRNA ligase class I (E and Q), catalytic domain-containing protein	1	105	1	0.877197
TGRH88_020910	SAG-related sequence SRS12A	0.948	114	1	0.87717
TGRH88_039960	unspecified product	0.993	103	1	0.876906
TGRH88_044230	unspecified product	0.001	30	1	0.876886
TGRH88_061690	putative small nuclear ribonucleoprotein E	0.001	36	1	0.876814
TGRH88_082470	unspecified product	0.001	53	1	0.876782
TGRH88_019440	DEAD/DEAH box helicase domain-containing protein	0.56	160	1	0.876544
TGRH88_018820	poly(ADP-ribose) polymerase and DNA-Ligase Zn-finger region domain-containing protein	0.056	105	1	0.876536
TGRH88_078950	putative DNA repair protein RAD51	0.001	37	1	0.876412
TGRH88_007100	ribosomal protein RPL5	0.001	36	1	0.876406
TGRH88_029750	B-box zinc finger domain-containing protein	0.005	51	1	0.876293
TGRH88_067670	Adaptin ear-binding coat-associated protein 2 (NECAP-2) isoform 2 family protein	0.001	100	1	0.875963
TGRH88_033560	putative autophagy-related cysteine peptidase atg4	0.001	275	1	0.875961
TGRH88_023080	Rab5B protein	0.001	36	1	0.875939
TGRH88_024520	SAG-related sequence SRS25	1	59	1	0.875758
TGRH88_026520	putative dynein light chain	0.912	59	1	0.874861
TGRH88_058840	acetyl-coA carboxylase ACC2	0.015	63	1	0.874597
TGRH88_015670	DEAD/DEAH box helicase domain-containing protein	0.965	87	1	0.874517
TGRH88_006690	unspecified product	0.001	66	1	0.874379
TGRH88_019860	putative type I fatty acid synthase	0.326	18	1	0.874305
TGRH88_078810	SAG-related sequence SRS30D	1	109	1	0.873904
TGRH88_073960	unspecified product	1	119	1	0.873872
TGRH88_042300	SAG-related sequence SRS43	0.761	88	1	0.873834
TGRH88_060690	DnaJ domain-containing protein	0.992	73	1	0.873802
TGRH88_046090	unspecified product	0.001	114	1	0.873701
TGRH88_031980	SAG-related sequence SRS22I	0.996	65	1	0.873693
TGRH88_025300	unspecified product	0.999	57	1	0.873609
TGRH88_005690	KRUF family protein	0.923	19	1	0.873587
TGRH88_032060	SAG-related sequence protein SRS22E	0.001	90	1	0.873529
TGRH88_021200	Spc97 / Spc98 family protein	0.231	24	1	0.873522
TGRH88_020460	zinc finger in N-recognin protein	0.429	66	1	0.87352
TGRH88_049000	SAG-related sequence SRS55A	0.942	115	1	0.873437
TGRH88_031860	putative GDP mannose 4,6-dehydratase	0.174	52	1	0.873422
TGRH88_002110	unspecified product	0.944	102	1	0.873353
TGRH88_039150	ribosomal protein RPS24	0.001	91	1	0.873301
TGRH88_023400	unspecified product	0.001	159	1	0.873298
TGRH88_049050	adaptin n terminal region domain-containing protein	0.005	66	1	0.873151
TGRH88_079880	pyrroline-5-carboxylate reductase	0.531	54	1	0.873121
TGRH88_018470	NADP-specific glutamate dehydrogenase	0.296	48	1	0.873102
TGRH88_041890	ATPase, AAA family protein	0.173	97	1	0.87295
TGRH88_039710	unspecified product	0.999	104	1	0.872901
TGRH88_047350	unspecified product	0.999	20	1	0.87289
TGRH88_056420	unspecified product	0.984	79	1	0.872848
TGRH88_061890	unspecified product	0.943	77	1	0.872828
TGRH88_072250	myosin light chain MLC1	0.001	70	1	0.872709
TGRH88_036810	unspecified product	0.001	92	1	0.87263
TGRH88_007690	putative kelch repeat protein	0.17	40	1	0.872387
TGRH88_020450	unspecified product	0.292	83	1	0.872307
TGRH88_024380	putative replication factor C, subunit 5	0.001	41	1	0.872293
TGRH88_071980	unspecified product	0.005	85	1	0.872291
TGRH88_067470	putative chaperonin	0.006	42	1	0.872272
TGRH88_042280	protein kinase (incomplete catalytic triad)	0.001	99	1	0.872203
TGRH88_043440	LYAR-type C2HC zinc finger protein	0.337	87	1	0.872048
TGRH88_018180	Toxoplasma gondii family B protein	0.993	78	1	0.871904
TGRH88_082330	inositol polyphosphate kinase	0.001	98	1	0.871678
TGRH88_008140	putative 30S ribosomal protein S16	0.001	47	1	0.871512
TGRH88_054130	unspecified product	0.005	183	1	0.871425
TGRH88_074380	unspecified product	0.001	55	1	0.871423
TGRH88_002500	trehalose-phosphatase	0.001	155	1	0.871331
TGRH88_025200	unspecified product	0.312	66	1	0.871282
TGRH88_004290	SAG-related sequence SRS14A	1	92	1	0.871195
TGRH88_038430	SAG-related sequence SRS49D	1	84	1	0.870809
TGRH88_041910	unspecified product	0.999	64	1	0.870529
TGRH88_067960	unspecified product	0.001	41	1	0.870519
TGRH88_050400	unspecified product	0.003	119	1	0.870494
TGRH88_032080	SAG-related sequence SRS22B	0.944	74	1	0.870296
TGRH88_012610	ATP-dependent DNA helicase, RecQ family protein	0.005	124	1	0.870291
TGRH88_024270	unspecified product	0.001	99	1	0.870279
TGRH88_055870	MCM2/3/5 family protein	0.001	26	1	0.870212
TGRH88_056490	unspecified product	0.998	123	1	0.870201
TGRH88_056150	TBC domain-containing protein	0.001	114	1	0.870146
TGRH88_065700	Toxoplasma gondii family A protein	1	167	1	0.870081
TGRH88_052420	MORN repeat-containing protein	0.001	125	1	0.870072
TGRH88_054600	SAG-related sequence SRS54	0.749	107	1	0.870017
TGRH88_021050	unspecified product	0.001	101	1	0.870013
TGRH88_073720	AP2 domain transcription factor AP2VIIb-3	0.001	119	1	0.869889
TGRH88_042380	unspecified product	0.001	95	1	0.869191
TGRH88_018870	putative translocation protein sec62	0.999	53	1	0.868877
TGRH88_023630	ribosomal protein L15 protein	0.967	85	1	0.868732
TGRH88_007480	unspecified product	1	62	1	0.868726
TGRH88_057550	unspecified product	0.001	65	1	0.868668
TGRH88_022610	putative ABC transporter	0.999	103	1	0.868557
TGRH88_027300	small rab-related GTPase	0.001	35	1	0.868187
TGRH88_035730	unspecified product	0.941	123	1	0.868109
TGRH88_061130	calmodulin CAM1	0.001	63	1	0.86789
TGRH88_066990	unspecified product	0.001	38	1	0.867881
TGRH88_074410	EF hand domain-containing protein	0.172	69	1	0.867839
TGRH88_060490	DNA-dependent RNA polymerase	0.179	48	1	0.867723
TGRH88_041050	unspecified product	0.985	122	1	0.867671
TGRH88_016060	unspecified product	0.438	46	1	0.867651
TGRH88_044010	unspecified product	0.001	98	1	0.867523
TGRH88_082610	unspecified product	0.001	83	1	0.867439
TGRH88_032110	unspecified product	0.001	72	1	0.867419
TGRH88_049080	RecF/RecN/SMC N terminal domain-containing protein	0.262	59	1	0.86731
TGRH88_012520	unspecified product	0.001	69	1	0.867133
TGRH88_077190	ubiquitin related modifier protein	0.001	45	1	0.867108
TGRH88_081110	unspecified product	0.999	86	1	0.867066
TGRH88_034450	unspecified product	0.179	61	1	0.866991
TGRH88_025420	unspecified product	0.001	98	1	0.86694
TGRH88_011400	Kazal-type serine protease inhibitor domain-containing protein	1	113	1	0.866917
TGRH88_037740	putative ribonuclease H1 large subunit	0.001	48	1	0.866545
TGRH88_068600	4-hydroxy-3-methylbut-2-en-1-yl diphosphate synthase	0.979	44	1	0.866532
TGRH88_032790	putative histidyl-tRNA synthetase (HisRS)	0.001	39	1	0.866506
TGRH88_027170	unspecified product	0.756	61	1	0.866278
TGRH88_079420	unspecified product	0.275	112	1	0.86623
TGRH88_014920	thioredoxin family Trp26 protein	0.001	61	1	0.866198
TGRH88_023570	Nucleotide-sensitive chloride conductance regulator (ICln) protein	0.001	65	1	0.866181
TGRH88_022750	unspecified product	0.999	150	1	0.866081
TGRH88_031390	WD domain, G-beta repeat-containing protein	0.001	44	1	0.866072
TGRH88_009870	SAG-related sequence SRS19A	0.575	103	1	0.86598
TGRH88_014800	unspecified product	0.812	74	1	0.865944
TGRH88_062960	unspecified product	0.988	76	1	0.865925
TGRH88_012330	unspecified product	0.993	131	1	0.865882
TGRH88_044460	unspecified product	0.006	89	1	0.865852
TGRH88_019840	unspecified product	0.986	57	1	0.86584
TGRH88_060150	unspecified product	0.001	75	1	0.865812
TGRH88_043280	unspecified product	0.003	78	1	0.865786
TGRH88_082510	putative peptidyl-prolyl cis-trans isomerase E	0.001	48	1	0.865759
TGRH88_051990	unspecified product	0.314	43	1	0.865662
TGRH88_020950	unspecified product	0.001	62	1	0.8656
TGRH88_038420	SAG-related sequence SRS49D	1	83	1	0.86557
TGRH88_003330	unspecified product	0.006	195	1	0.865499
TGRH88_050820	dual specificity phosphatase, catalytic domain-containing protein	0.001	91	1	0.865319
TGRH88_073790	unspecified product	0.045	108	1	0.865222
TGRH88_035270	unspecified product	0.005	95	1	0.864902
TGRH88_073450	thioredoxin domain-containing protein	0.995	98	1	0.864901
TGRH88_065870	unspecified product	0.001	168	1	0.864785
TGRH88_033010	HEAT repeat-containing protein	0.325	94	1	0.864286
TGRH88_011030	unspecified product	0.001	141	1	0.86428
TGRH88_015350	PHD-finger domain-containing protein	0.001	77	1	0.864253
TGRH88_070890	4-hydroxybenzoate polyprenyl transferase	0.999	72	1	0.863977
TGRH88_045910	unspecified product	0.001	81	1	0.863778
TGRH88_073370	methyltransferase domain-containing protein	0.899	25	1	0.863748
TGRH88_033000	unspecified product	0.818	78	1	0.863711
TGRH88_055730	DEAD (Asp-Glu-Ala-Asp) box polypeptide DDX39	0.001	39	1	0.863697
TGRH88_020350	cyclic nucleotide-binding domain-containing protein	0.001	48	1	0.863652
TGRH88_052590	unspecified product	1	145	1	0.863641
TGRH88_007630	unspecified product	0.001	85	1	0.863593
TGRH88_053900	starch binding domain-containing protein	0.666	90	1	0.863585
TGRH88_067220	phosphatidate cytidylyltransferase	0.998	21	1	0.863468
TGRH88_028080	unspecified product	0.005	145	1	0.863322
TGRH88_065720	Toxoplasma gondii family A protein	0.001	46	1	0.863314
TGRH88_044070	unspecified product	0.511	129	1	0.863258
TGRH88_032840	clathrin adaptor complex small chain subfamily protein	0.173	25	1	0.863227
TGRH88_058090	dihydrolipoyllysine-residue succinyltransferase component of oxoglutarate dehydrogenase	0.173	77	1	0.86317
TGRH88_043040	unspecified product	0.002	106	1	0.863041
TGRH88_007380	kinesin motor domain-containing protein	0.001	85	1	0.862949
TGRH88_072880	unspecified product	0.947	79	1	0.862931
TGRH88_022240	unspecified product	0.944	61	1	0.862873
TGRH88_067860	unspecified product	0.975	84	1	0.862824
TGRH88_071170	unspecified product	0.988	146	1	0.862816
TGRH88_063980	microneme protein MIC10	0.996	83	1	0.86279
TGRH88_056320	RecF/RecN/SMC N terminal domain-containing protein	0.001	68	1	0.862757
TGRH88_064430	CAAX amino terminal protease family protein	1	59	1	0.862679
TGRH88_065840	unspecified product	0.997	37	1	0.862602
TGRH88_056080	unspecified product	0.062	65	1	0.86259
TGRH88_070770	jmjC domain-containing protein C2orf60	0.001	109	1	0.862266
TGRH88_009250	putative eukaryotic translation initiation factor 3 subunit 7	0.001	145	1	0.862209
TGRH88_020890	SAG-related sequence SRS12D	1	111	1	0.862158
TGRH88_037370	putative chorismate synthase	0.001	78	1	0.862019
TGRH88_082740	unspecified product	0.528	88	1	0.861845
TGRH88_036930	unspecified product	0.001	93	1	0.861522
TGRH88_015710	thioredoxin domain-containing protein	0.008	33	1	0.861464
TGRH88_036020	unspecified product	0.001	131	1	0.861081
TGRH88_009200	unspecified product	0.597	219	1	0.861017
TGRH88_016380	unspecified product	0.914	87	1	0.861011
TGRH88_072480	ribosome biogenesis GTP-binding protein YsxC protein	0.001	265	1	0.860981
TGRH88_055680	cytokine induced apoptosis inhibitor 1 family protein	0.001	49	1	0.860872
TGRH88_015050	unspecified product	0.147	96	1	0.860862
TGRH88_041190	zinc finger, C3HC4 type (RING finger) domain-containing protein	0.999	118	1	0.860812
TGRH88_026540	unspecified product	0.992	83	1	0.860797
TGRH88_016440	SAG-related sequence SRS37B	0.999	116	1	0.860524
TGRH88_005770	unspecified product	0.978	43	1	0.860432
TGRH88_043190	DnaJ domain-containing protein	0.588	160	1	0.860333
TGRH88_038980	zinc finger, C3HC4 type (RING finger) domain-containing protein	0.001	53	1	0.860283
TGRH88_006070	unspecified product	0.001	63	1	0.860237
TGRH88_052390	unspecified product	0.062	61	1	0.860183
TGRH88_020210	1-phosphatidylinositol 4-kinase	0.071	41	1	0.860104
TGRH88_037220	unspecified product	0.001	83	1	0.860067
TGRH88_043940	unspecified product	0.001	90	1	0.859919
TGRH88_052370	unspecified product	0.999	57	1	0.859911
TGRH88_008450	unspecified product	0.051	91	1	0.859858
TGRH88_012060	unspecified product	0.001	94	1	0.859834
TGRH88_054640	putative myosin regulatory light chain	0.001	80	1	0.859763
TGRH88_078690	unspecified product	0.999	92	1	0.859715
TGRH88_016880	unspecified product	1	78	1	0.859624
TGRH88_008080	unspecified product	0.001	45	1	0.859581
TGRH88_054890	ULK kinase	0.005	77	1	0.859449
TGRH88_020900	SAG-related sequence SRS12B	0.999	104	1	0.85936
TGRH88_081420	calcium binding egf domain-containing protein	0.999	73	1	0.859338
TGRH88_058690	histidyl-tRNA synthetase	0.001	41	1	0.859125
TGRH88_080090	unspecified product	0.001	53	1	0.859125
TGRH88_081060	unspecified product	0.001	42	1	0.859107
TGRH88_000820	subtilisin SUB12	0.893	99	1	0.859068
TGRH88_040310	WD domain, G-beta repeat-containing protein	0.001	113	1	0.85895
TGRH88_050920	SAG-related sequence SRS50	1	71	1	0.858865
TGRH88_060660	unspecified product	0.999	114	1	0.858816
TGRH88_009880	unspecified product	0.987	52	1	0.858792
TGRH88_048530	SAG-related sequence SRS51	0.784	92	1	0.858752
TGRH88_079030	unspecified product	0.965	129	1	0.858681
TGRH88_019510	programmed cell death protein 2, c-terminal domain-containing protein	0.001	56	1	0.858604
TGRH88_049420	unspecified product	0.997	84	1	0.858556
TGRH88_074990	putative transmembrane protein TMEM222	1	37	1	0.858455
TGRH88_064270	tetratricopeptide repeat-containing protein	0.178	56	1	0.858184
TGRH88_007890	transhydrogenase	0.996	17	1	0.858098
TGRH88_030170	unspecified product	0.999	55	1	0.857962
TGRH88_036150	SAP domain-containing protein	0.001	104	1	0.857786
TGRH88_070900	ABC1 family protein	0.967	57	1	0.857765
TGRH88_046100	unspecified product	0.001	96	1	0.85769
TGRH88_038460	Sad1/UNC family protein	0.878	297	1	0.857651
TGRH88_037170	microneme protein MIC2	1	94	1	0.857484
TGRH88_077320	radial spokehead family protein	0.001	93	1	0.85741
TGRH88_052100	DEAD/DEAH box ATP-dependent RNA helicase	0.001	61	1	0.857073
TGRH88_006060	ADP ribosylation factor ARF1	0.005	103	1	0.856941
TGRH88_025750	malic enzyme	0.001	69	1	0.856786
TGRH88_024840	ATP-binding domain 1 family protein	0.174	32	1	0.856729
TGRH88_000030	threonine synthase	0.001	83	1	0.856601
TGRH88_035790	unspecified product	0.833	51	1	0.85655
TGRH88_046900	unspecified product	0.001	42	1	0.856501
TGRH88_049730	unspecified product	0.001	66	1	0.85648
TGRH88_068670	unspecified product	0.001	73	1	0.856412
TGRH88_001130	PUB domain-containing protein	0.001	37	1	0.856396
TGRH88_016790	unspecified product	0.959	122	1	0.856326
TGRH88_015600	unspecified product	0.047	40	1	0.856249
TGRH88_064160	unspecified product	0.915	68	1	0.856042
TGRH88_006550	peptidylprolyl isomerase domain-containing protein	0.001	71	1	0.855876
TGRH88_015450	SWI2/SNF2-containing protein	0.005	44	1	0.855792
TGRH88_031070	SCP family extracellular subfamily protein	1	61	1	0.855729
TGRH88_070720	membrane protein FtsH1	0.174	107	1	0.855625
TGRH88_073710	unspecified product	0.42	166	1	0.855563
TGRH88_011070	DHHC zinc finger domain-containing protein	0.996	42	1	0.855502
TGRH88_082250	unspecified product	0.6	126	1	0.855316
TGRH88_003050	ferredoxin NADP+ oxidoreductase FNR	0.999	55	1	0.855311
TGRH88_000380	unspecified product	0.809	100	1	0.855272
TGRH88_057190	unspecified product	0.172	53	1	0.855245
TGRH88_056200	meiotic recombination protein DMC1 family protein	0.005	45	1	0.855037
TGRH88_080180	unspecified product	0.001	74	1	0.8549
TGRH88_070850	unspecified product	0.001	88	1	0.854856
TGRH88_037650	histone deacetylase HDAC1	0.006	121	1	0.854838
TGRH88_014170	ubiquitin carboxyl-terminal hydrolase family 2 protein	0.001	72	1	0.854814
TGRH88_050860	unspecified product	0.001	23	1	0.854762
TGRH88_062230	unspecified product	0.001	80	1	0.854748
TGRH88_024990	putative Superkiller viralicidic activity 2 family 2	0.001	24	1	0.854577
TGRH88_071220	unspecified product	0.995	37	1	0.854545
TGRH88_055250	IMC sub-compartment protein ISP3	0.001	73	1	0.854506
TGRH88_040030	peptidase M16 inactive domain-containing protein	0.056	72	1	0.854473
TGRH88_000720	unspecified product	0.147	98	1	0.85436
TGRH88_047320	putative splicing factor 3A subunit 2	0.001	22	1	0.854305
TGRH88_009100	Erv1 / Alr family protein	0.001	28	1	0.854303
TGRH88_023010	isoleucyl-tRNA synthetase family protein	0.001	75	1	0.854103
TGRH88_076900	putative vacuolar proton translocating ATPase subunit A	0.995	76	1	0.853824
TGRH88_055820	unspecified product	0.005	16	1	0.853806
TGRH88_028490	unspecified product	0.001	126	1	0.853797
TGRH88_043320	unspecified product	1	113	1	0.853728
TGRH88_052080	unspecified product	0.001	20	1	0.853717
TGRH88_045320	unspecified product	0.001	71	1	0.853688
TGRH88_052170	unspecified product	0.001	91	1	0.853679
TGRH88_013460	Erv1 / Alr family protein	0.001	51	1	0.853613
TGRH88_009860	SAG-related sequence SRS19B	0.893	124	1	0.853589
TGRH88_062870	endonuclease/exonuclease/phosphatase family protein	0.001	108	1	0.853572
TGRH88_041620	unspecified product	0.999	104	1	0.85348
TGRH88_056280	adenylate and guanylate cyclase catalytic domain-containing protein	1	66	1	0.853476
TGRH88_010430	microneme protein MIC12	0.937	94	1	0.853057
TGRH88_064750	unspecified product	0.001	45	1	0.853038
TGRH88_073570	unspecified product	1	97	1	0.85267
TGRH88_048690	unspecified product	0.173	178	1	0.852299
TGRH88_049240	unspecified product	0.995	38	1	0.852127
TGRH88_079240	protein kinase domain-containing protein	0.001	77	1	0.852124
TGRH88_037540	unspecified product	0.852	66	1	0.852056
TGRH88_069460	RNB family domain-containing protein	0.001	99	1	0.852045
TGRH88_075970	acyl-CoA dehydrogenase domain-containing protein	0.009	45	1	0.851954
TGRH88_032830	selenide, water dikinase	0.001	43	1	0.851862
TGRH88_068260	poly(ADP-ribose) glycohydrolase	0.001	61	1	0.851855
TGRH88_065480	Toxoplasma gondii family A protein	1	162	1	0.851465
TGRH88_033600	FAD binding domain of DNA photolyase domain-containing protein	0.003	58	1	0.851436
TGRH88_074100	AP2 domain transcription factor AP2VIII-1	0.001	64	1	0.851382
TGRH88_010360	unspecified product	1	115	1	0.851321
TGRH88_056550	unspecified product	1	62	1	0.851315
TGRH88_010620	unspecified product	0.001	46	1	0.851219
TGRH88_010560	folate-binding protein YgfZ protein	0.001	65	1	0.851195
TGRH88_056290	ACR, YggU family COG1872 domain-containing protein	0.177	36	1	0.851089
TGRH88_008180	unspecified product	0.999	86	1	0.85104
TGRH88_037970	adenylate kinase superfamily protein	0.001	103	1	0.851033
TGRH88_045600	unspecified product	0.001	148	1	0.850871
TGRH88_049580	putative methyltransferase	0.001	46	1	0.850853
TGRH88_001160	DEAD/DEAH box helicase domain-containing protein	0.01	124	1	0.850609
TGRH88_031640	ribulose 5-phosphate isomerase	0.001	25	1	0.850402
TGRH88_026970	unspecified product	0.178	242	1	0.850238
TGRH88_034920	eIF2 kinase IF2K-C	0.001	125	1	0.850094
TGRH88_002220	unspecified product	0.005	60	1	0.850094
TGRH88_055650	cholinephosphate cytidylyltransferase	0.001	25	1	0.849965
TGRH88_035450	acyltransferase domain-containing protein	0.006	69	1	0.849933
TGRH88_059830	PCI domain-containing protein	0.001	24	1	0.849871
TGRH88_020560	sjoegren syndrome nuclear autoantigen 1 family protein	0.001	71	1	0.84968
TGRH88_016690	unspecified product	0.999	55	1	0.849419
TGRH88_063530	unspecified product	0.002	69	1	0.84933
TGRH88_012270	Ulp1 protease family, C-terminal catalytic domain-containing protein	0.001	29	1	0.849264
TGRH88_028690	peroxisomal biogenesis factor PEX11	0.999	48	1	0.849233
TGRH88_054590	apical membrane antigen 1 protein	0.993	150	1	0.849222
TGRH88_012900	signal recognition particle receptor beta subunit protein	0.998	54	1	0.849215
TGRH88_058680	alba 2	0.001	54	1	0.849015
TGRH88_069440	apicoplast triosephosphate translocator APT1	1	44	1	0.848563
TGRH88_058370	ankyrin repeat-containing protein	0.001	59	1	0.848468
TGRH88_039440	putative serine/threonine-protein phosphatase 2A catalytic subunit beta isoform	0.001	113	1	0.848316
TGRH88_019320	WD domain, G-beta repeat-containing protein	0.986	57	1	0.848082
TGRH88_002700	unspecified product	0.999	157	1	0.84806
TGRH88_083040	unspecified product	0.944	115	1	0.847984
TGRH88_058710	elongation factor G C-terminus domain-containing protein	0.001	27	1	0.847877
TGRH88_065530	Toxoplasma gondii family A protein	0.998	125	1	0.847783
TGRH88_073540	HEAT repeat-containing protein	0.868	124	1	0.847782
TGRH88_024950	unspecified product	0.997	66	1	0.847689
TGRH88_033160	unspecified product	0.176	77	1	0.847406
TGRH88_069130	histone H2AX	0.069	29	1	0.847382
TGRH88_063620	unspecified product	0.001	46	1	0.847333
TGRH88_044450	unspecified product	0.554	197	1	0.847286
TGRH88_022130	unspecified product	1	103	1	0.847127
TGRH88_010760	kinesin motor domain-containing protein	0.001	133	1	0.847062
TGRH88_066060	unspecified product	0.001	93	1	0.847021
TGRH88_007920	RNA-directed RNA polymerase	0.001	63	1	0.846987
TGRH88_004410	CAM Kinase family, incomplete catalytic triad	0.005	101	1	0.846933
TGRH88_068240	unspecified product	0.001	111	1	0.846922
TGRH88_020400	tetratricopeptide repeat-containing protein	0.001	48	1	0.846702
TGRH88_057530	unspecified product	0.001	149	1	0.846636
TGRH88_058830	Nin one binding (NOB1) Zn-ribbon family protein	0.001	103	1	0.84657
TGRH88_065600	prenyltransferase and squalene oxidase repeat-containing protein	0.001	122	1	0.846538
TGRH88_040720	unspecified product	0.995	100	1	0.846499
TGRH88_076230	RAP domain-containing protein	0.174	170	1	0.846352
TGRH88_062790	carrier superfamily protein	0.321	34	1	0.846302
TGRH88_001140	unspecified product	0.172	131	1	0.846284
TGRH88_007260	unspecified product	0.002	112	1	0.84622
TGRH88_081030	BTB/POZ domain-containing protein	0.3	166	1	0.846191
TGRH88_072720	unspecified product	0.001	92	1	0.846183
TGRH88_001620	unspecified product	1	152	1	0.84618
TGRH88_011700	rhoptry kinase family protein ROP41	0.001	86	1	0.84615
TGRH88_016070	SAG-related sequence SRS36A	0.001	91	1	0.846001
TGRH88_073380	EF hand domain-containing protein	0.944	44	1	0.845927
TGRH88_035990	ribosome biogenesis GTPase Der protein	0.001	78	1	0.845875
TGRH88_059940	unspecified product	0.172	86	1	0.845776
TGRH88_025650	unspecified product	0.001	84	1	0.845749
TGRH88_069690	autophagy protein apg9 protein	0.999	171	1	0.845748
TGRH88_040770	unspecified product	0.062	104	1	0.845684
TGRH88_072650	unspecified product	0.056	50	1	0.845598
TGRH88_030630	unspecified product	0.996	77	1	0.845457
TGRH88_061830	unspecified product	0.001	19	1	0.845434
TGRH88_037810	unspecified product	0.953	48	1	0.84534
TGRH88_002080	Vps53 family protein	0.305	29	1	0.844814
TGRH88_064550	putative histamine-releasing factor	0.001	62	1	0.844673
TGRH88_079710	unspecified product	0.001	58	1	0.844613
TGRH88_027020	unspecified product	0.996	134	1	0.844463
TGRH88_004340	serine carboxypeptidase s28 protein	0.837	83	1	0.844086
TGRH88_083140	unspecified product	0.001	109	1	0.843582
TGRH88_036110	zinc carboxypeptidase superfamily protein	0.944	32	1	0.843565
TGRH88_059540	unspecified product	0.336	102	1	0.843498
TGRH88_026230	unspecified product	0.991	110	1	0.843451
TGRH88_046230	putative zinc binding protein	0.001	26	1	0.843357
TGRH88_085890	unspecified product	1	47	1	0.843292
TGRH88_064770	unspecified product	1	69	1	0.843215
TGRH88_051780	tRNA dimethylallyltransferase	0.908	73	1	0.842766
TGRH88_009850	SAG-related sequence SRS19C	0.837	118	1	0.842764
TGRH88_001170	unspecified product	0.001	132	1	0.84275
TGRH88_053040	non-specific serine/threonine protein kinase	0.001	160	1	0.842685
TGRH88_043140	WD domain, G-beta repeat-containing protein	0.005	62	1	0.842672
TGRH88_072570	RNA 2'-phosphotransferase, Tpt1/KptA family protein	0.001	86	1	0.842649
TGRH88_030770	Toxoplasma gondii family E protein	0.052	156	1	0.842629
TGRH88_068840	zinc finger, C3HC4 type (RING finger) domain-containing protein	0.968	121	1	0.842597
TGRH88_009840	SAG-related sequence SRS19D	0.994	95	1	0.842293
TGRH88_006450	putative homoserine O-acetyltransferase	0.903	27	1	0.842042
TGRH88_033250	Mob1/phocein family protein	0.001	100	1	0.841977
TGRH88_003190	AP2 domain transcription factor AP2III-3	0.001	197	1	0.841962
TGRH88_004380	oxidoreductase, short chain dehydrogenase/reductase family protein	0.86	75	1	0.841828
TGRH88_034470	PGAP1 family protein	0.999	34	1	0.841807
TGRH88_052480	unspecified product	0.001	101	1	0.841735
TGRH88_079760	unspecified product	1	96	1	0.841696
TGRH88_027190	endomembrane protein 70 subfamily protein	0.999	32	1	0.841648
TGRH88_075290	unspecified product	0.225	99	1	0.841533
TGRH88_014980	HEAT repeat-containing protein	0.001	68	1	0.841526
TGRH88_082620	putative chaperone clpB protein	0.001	20	1	0.841496
TGRH88_083230	unspecified product	0.001	85	1	0.841482
TGRH88_080720	unspecified product	0.918	200	1	0.84143
TGRH88_032040	SAG-related sequence SRS22E	0.944	76	1	0.841131
TGRH88_060700	unspecified product	1	59	1	0.841072
TGRH88_026560	DnaJ domain-containing protein	0.001	70	1	0.84095
TGRH88_009240	OTU family cysteine protease	0.001	186	1	0.840922
TGRH88_066840	Toxoplasma gondii family B protein	1	89	1	0.840882
TGRH88_054950	putative SAC1 phosphoinositide phosphatase	0.999	32	1	0.840857
TGRH88_019640	unspecified product	0.001	165	1	0.840551
TGRH88_046760	RIO1 family protein	0.001	94	1	0.840463
TGRH88_020440	putative periodic tryptophan protein PWP2	0.005	44	1	0.840397
TGRH88_004020	lipase	0.859	107	1	0.840223
TGRH88_058450	zinc finger, zz type domain-containing protein	0.001	88	1	0.8402
TGRH88_045840	unspecified product	0.962	35	1	0.839919
TGRH88_048910	zinc finger (CCCH type) motif-containing protein	0.001	41	1	0.839919
TGRH88_013110	unspecified product	0.369	104	1	0.839781
TGRH88_021220	putative thioredoxin	0.999	34	1	0.839768
TGRH88_040750	sphingolipid delta 4 desaturase/c-4 hydroxylase protein des2 family protein	0.999	82	1	0.839654
TGRH88_044410	SAG-related sequence SRS40E	0.972	100	1	0.83953
TGRH88_071820	putative proteasome subunit alpha type 7	0.001	27	1	0.83938
TGRH88_017500	peptidyl-prolyl cis-trans isomerase, cyclophilin-type domain-containing protein	0.001	29	1	0.839342
TGRH88_025070	unspecified product	0.999	86	1	0.839342
TGRH88_027260	DnaJ domain-containing protein	0.933	97	1	0.839323
TGRH88_064040	putative eukaryotic initiation factor-4A	0.001	43	1	0.839088
TGRH88_023470	putative 50S ribosomal protein L16	0.001	40	1	0.838781
TGRH88_040500	iron-sulfur cluster protein ISCU	0.088	31	1	0.838653
TGRH88_006920	SAG-related sequence SRS16B	0.999	109	1	0.838288
TGRH88_033340	unspecified product	0.002	57	1	0.83822
TGRH88_075540	unspecified product	0.51	295	1	0.838202
TGRH88_072140	histone lysine methyltransferase SET2	0.001	129	1	0.838107
TGRH88_010100	unspecified product	0.312	174	1	0.838029
TGRH88_036520	AP2 domain transcription factor AP2VIIa-7	0.068	86	1	0.837932
TGRH88_001150	unspecified product	0.005	105	1	0.83781
TGRH88_013350	ubiquitin carboxyl-terminal hydrolase	0.001	174	1	0.837679
TGRH88_073410	B9-C2 domain-containing protein	0.001	31	1	0.837557
TGRH88_007990	ATPase/histidine kinase/DNA gyrase B/HSP90 domain-containing protein	0.001	29	1	0.837413
TGRH88_066980	Myb family DNA-binding domain-containing protein	0.001	182	1	0.83728
TGRH88_031250	MORN repeat-containing protein	0.002	93	1	0.837076
TGRH88_068150	unspecified product	0.001	129	1	0.837016
TGRH88_062650	SRR1 protein	0.001	130	1	0.836906
TGRH88_019500	unspecified product	0.996	139	1	0.8369
TGRH88_013470	putative nucleosome assembly protein (NAP)	0.001	75	1	0.836822
TGRH88_059010	zinc knuckle domain-containing protein	0.001	128	1	0.836599
TGRH88_047930	calcium dependent protein kinase CDPK7	0.001	72	1	0.836489
TGRH88_055770	transporter, major facilitator family protein	0.999	84	1	0.836109
TGRH88_018690	histone lysine acetyltransferase HAT1	0.001	65	1	0.835947
TGRH88_007010	proliferating cell nuclear antigen PCNA2	0.001	33	1	0.835743
TGRH88_076140	unspecified product	0.998	62	1	0.835651
TGRH88_040020	ankyrin repeat-containing protein	0.001	75	1	0.835637
TGRH88_052230	signal recognition particle SRP54 protein	0.001	58	1	0.835528
TGRH88_071860	N-acetylglucosaminylphosphatidylinositol deacetylase	0.91	64	1	0.835034
TGRH88_022140	RNA recognition motif-containing protein	0.001	87	1	0.835007
TGRH88_034050	AN1 family Zinc finger domain-containing protein	0.165	51	1	0.834882
TGRH88_010890	SAG-related sequence SRS38B	0.977	85	1	0.834668
TGRH88_055530	ADA2-A transcriptional co-activator SAGA component	0.001	103	1	0.83466
TGRH88_035800	DEAD/DEAH box helicase domain-containing protein	0.001	71	1	0.834624
TGRH88_053750	myosin G	0.005	46	1	0.834516
TGRH88_006110	unspecified product	0.001	102	1	0.834456
TGRH88_067700	putative step ii splicing factor	0.001	73	1	0.8343
TGRH88_010940	putative 26S protease regulatory subunit 4	0.001	53	1	0.83414
TGRH88_002010	MORN repeat-containing protein	0.001	79	1	0.834008
TGRH88_064310	unspecified product	0.001	147	1	0.833891
TGRH88_047500	acid phosphatase	0.911	191	1	0.833822
TGRH88_016220	KRUF family protein	0.001	96	1	0.833808
TGRH88_070480	von Willebrand factor type A domain-containing protein	0.475	39	1	0.833801
TGRH88_044660	unspecified product	0.001	73	1	0.833758
TGRH88_050300	unspecified product	0.999	107	1	0.833525
TGRH88_006830	unspecified product	0.072	135	1	0.833512
TGRH88_034960	subtilisin SUB1	1	85	1	0.833452
TGRH88_064780	unspecified product	1	66	1	0.833433
TGRH88_018920	unspecified product	0.001	157	1	0.83339
TGRH88_063540	unspecified product	0.001	89	1	0.833323
TGRH88_072170	homocysteine s-methyltransferase domain-containing protein	0.001	69	1	0.833299
TGRH88_026180	unspecified product	0.996	116	1	0.833242
TGRH88_030710	unspecified product	0.998	68	1	0.833225
TGRH88_020830	microsomal signal peptidase (spc12) domain-containing protein	0.997	29	1	0.832998
TGRH88_044400	SAG-related sequence SRS40F	0.986	96	1	0.832996
TGRH88_074140	putative cytochrome c	0.004	38	1	0.832979
TGRH88_012840	unspecified product	0.998	57	1	0.832966
TGRH88_008950	unspecified product	0.001	201	1	0.832671
TGRH88_075010	unspecified product	0.001	74	1	0.832487
TGRH88_076840	putative 23S rRNA methyltransferase	0.001	137	1	0.832411
TGRH88_035160	RAB43, member RAS oncogene family protein	0.001	61	1	0.832362
TGRH88_056310	putative eukaryotic initiation factor-2B, gamma subunit	0.005	38	1	0.831822
TGRH88_020070	Sterol-sensing domain of SREBP cleavage-activation domain-containing protein	0.999	272	1	0.831805
TGRH88_024390	unspecified product	0.973	28	1	0.831649
TGRH88_001180	aldehyde dehydrogenase	0.994	51	1	0.831631
TGRH88_014480	unspecified product	0.998	40	1	0.831402
TGRH88_007670	SAG-related sequence SRS17B	1	98	1	0.831307
TGRH88_009290	calcium-dependent protein kinase CDPK4	0.001	67	1	0.831273
TGRH88_006870	SAG-related sequence SRS15B	0.989	118	1	0.831207
TGRH88_042880	unspecified product	0.001	90	1	0.830793
TGRH88_007130	transporter, major facilitator family protein	0.998	86	1	0.830625
TGRH88_018480	endonuclease/exonuclease/phosphatase family protein	0.001	124	1	0.830623
TGRH88_064490	ubiquitin-conjugating enzyme subfamily protein	0.972	41	1	0.83061
TGRH88_062630	subtilisin SUB7	0.999	80	1	0.830584
TGRH88_062130	unspecified product	0.776	39	1	0.830487
TGRH88_005530	unspecified product	0.166	86	1	0.830304
TGRH88_062360	ribosomal protein RPS9	0.001	44	1	0.83014
TGRH88_063690	unspecified product	0.001	41	1	0.830078
TGRH88_035200	unspecified product	0.001	152	1	0.829986
TGRH88_006720	N-acyl-phosphatidylethanolamine-hydrolyzing phospholipase D family protein	0.997	93	1	0.829832
TGRH88_053770	putative small nuclear ribonucleoprotein G	0.001	77	1	0.829785
TGRH88_069470	unspecified product	0.914	104	1	0.829763
TGRH88_039310	AP2 domain transcription factor AP2X-10	0.172	207	1	0.829493
TGRH88_071520	SAG-related sequence SRS28	0.942	83	1	0.829465
TGRH88_045010	unspecified product	0.001	77	1	0.829452
TGRH88_031780	unspecified product	0.001	76	1	0.829307
TGRH88_063310	unspecified product	1	137	1	0.8293
TGRH88_046190	putative cytochrome C oxidase subunit IIa	0.998	72	1	0.829291
TGRH88_005250	unspecified product	0.001	177	1	0.829282
TGRH88_046360	ABC transporter, ATP-binding domain-containing protein	0.597	87	1	0.828906
TGRH88_010700	DnaJ domain-containing protein	0.862	47	1	0.828703
TGRH88_001500	unspecified product	0.001	130	1	0.828481
TGRH88_080480	unspecified product	0.001	51	1	0.828154
TGRH88_021560	oocyst wall protein OWP2	1	154	1	0.828133
TGRH88_062850	unspecified product	0.001	148	1	0.828121
TGRH88_048420	unspecified product	0.999	43	1	0.828111
TGRH88_079650	unspecified product	0.001	153	1	0.828029
TGRH88_029640	mitochondrial carrier superfamily protein	0.967	82	1	0.827917
TGRH88_058720	putative phosphoserine aminotransferase	0.001	45	1	0.827836
TGRH88_071970	putative calcium signaling protein kinase RAD53	0.7	98	1	0.827767
TGRH88_063550	unspecified product	0.319	74	1	0.827735
TGRH88_030700	Maf family protein	0.001	46	1	0.827633
TGRH88_047940	unspecified product	0.114	61	1	0.82707
TGRH88_009830	SAG-related sequence SRS19F	1	96	1	0.826697
TGRH88_058000	unspecified product	0.974	46	1	0.826623
TGRH88_007140	unspecified product	0.001	61	1	0.826611
TGRH88_054820	EREBP-4 family protein	0.001	64	1	0.826523
TGRH88_058870	proteasome-interacting thioredoxin domain-containing protein	0.001	135	1	0.826267
TGRH88_033120	unspecified product	0.998	40	1	0.826225
TGRH88_020490	unspecified product	0.987	86	1	0.826133
TGRH88_010880	SAG-related sequence SRS38C	0.989	96	1	0.825996
TGRH88_004150	RNA recognition motif-containing protein	0.001	86	1	0.825818
TGRH88_000580	unspecified product	0.001	75	1	0.825762
TGRH88_021390	radical SAM domain-containing protein	0.973	90	1	0.825591
TGRH88_043860	putative thioredoxin	1	38	1	0.825002
TGRH88_040830	putative replication factor C subunit 2	0.001	33	1	0.824885
TGRH88_013340	FAD Malate-dehydrogenase (MDH-FAD)	0.001	40	1	0.824797
TGRH88_030520	ULK kinase	0.152	84	1	0.824728
TGRH88_059740	unspecified product	0.173	123	1	0.824693
TGRH88_004720	unspecified product	0.594	121	1	0.824684
TGRH88_040740	Tyrosine kinase-like (TKL) protein	0.001	100	1	0.824568
TGRH88_009730	Tyrosine kinase-like (TKL) protein	0.001	145	1	0.824449
TGRH88_024110	unspecified product	0.999	26	1	0.824365
TGRH88_005940	protein phosphatase 2C domain-containing protein	0.006	120	1	0.824034
TGRH88_023860	unspecified product	0.933	113	1	0.823854
TGRH88_082500	unspecified product	0.893	135	1	0.823774
TGRH88_076130	protein phosphatase 2C domain-containing protein	0.083	94	1	0.823729
TGRH88_001710	dynein light chain DLC	0.999	34	1	0.82371
TGRH88_005520	Sas10/Utp3/C1D family protein	0.059	82	1	0.823626
TGRH88_011250	RNA recognition motif-containing protein	0.001	118	1	0.82328
TGRH88_073750	unspecified product	0.001	101	1	0.822882
TGRH88_038550	unspecified product	0.001	40	1	0.822838
TGRH88_017400	Nicotinate-nucleotide adenylyltransferase	0.001	95	1	0.822723
TGRH88_028240	unspecified product	1	89	1	0.822608
TGRH88_008310	unspecified product	0.001	144	1	0.822227
TGRH88_080120	unspecified product	0.001	44	1	0.822049
TGRH88_051070	unspecified product	0.001	171	1	0.822036
TGRH88_079850	EF hand domain-containing protein	0.001	126	1	0.821756
TGRH88_039910	unspecified product	0.592	36	1	0.821651
TGRH88_078160	unspecified product	0.499	50	1	0.821531
TGRH88_026260	U-snRNP-associated cyclophilin family protein	0.001	37	1	0.821203
TGRH88_031260	putative 50S ribosomal protein l24	0.001	43	1	0.821086
TGRH88_060500	SAG-related sequence SRS56	0.994	95	1	0.821009
TGRH88_072200	putative proton ATPase	0.999	69	1	0.820979
TGRH88_070160	helicase associated domain (ha2) protein	0.001	58	1	0.820896
TGRH88_072490	unspecified product	0.931	66	1	0.820735
TGRH88_084880	uracil-DNA glycosylase	0.001	87	1	0.82073
TGRH88_056300	unspecified product	0.001	58	1	0.820694
TGRH88_008440	unspecified product	0.496	148	1	0.820597
TGRH88_074540	acetyltransferase, GNAT family protein	0.005	81	1	0.820579
TGRH88_025240	unspecified product	1	79	1	0.820191
TGRH88_047530	putative cytochrome C oxidase assembly factor COX15	1	42	1	0.82008
TGRH88_036940	unspecified product	0.001	63	1	0.820016
TGRH88_062720	methionine aminopeptidase	0.005	40	1	0.820004
TGRH88_071600	unspecified product	0.001	429	1	0.819294
TGRH88_014300	RNA recognition motif-containing protein	0.001	37	1	0.819061
TGRH88_010650	cold-shock DNA-binding domain-containing protein	0.835	80	1	0.818722
TGRH88_076950	oxidoreductase, 2OG-Fe(II) oxygenase family protein	0.001	40	1	0.818373
TGRH88_076910	heat shock protein	0.001	63	1	0.81837
TGRH88_001760	unspecified product	0.001	76	1	0.818271
TGRH88_047420	dihydrouridine synthase (dus) protein	0.001	64	1	0.817845
TGRH88_047630	phospholipase/carboxylesterase	0.057	46	1	0.817457
TGRH88_006930	SAG-related sequence SRS16C	0.937	79	1	0.817115
TGRH88_047430	unspecified product	0.72	71	1	0.816883
TGRH88_067940	14-3-3 protein	0.001	45	1	0.816835
TGRH88_016940	Na+/H+ exchanger NHE3	0.998	105	1	0.816744
TGRH88_072280	unspecified product	0.001	75	1	0.816541
TGRH88_065500	Toxoplasma gondii family A protein	0.999	189	1	0.816419
TGRH88_069380	ankyrin repeat-containing protein	0.001	86	1	0.816367
TGRH88_083300	Toxoplasma gondii family B protein	0.984	72	1	0.816284
TGRH88_013360	ATPase, AAA family protein	0.001	58	1	0.816263
TGRH88_024910	WD domain, G-beta repeat-containing protein	0.177	127	1	0.816159
TGRH88_033890	unspecified product	0.999	83	1	0.816153
TGRH88_061600	unspecified product	1	88	1	0.815939
TGRH88_081070	unspecified product	0.001	139	1	0.815796
TGRH88_053300	AAR2 protein	0.001	73	1	0.815663
TGRH88_061470	unspecified product	0.998	97	1	0.815563
TGRH88_016080	SAG-related sequence SRS36B	1	80	1	0.81547
TGRH88_030150	unspecified product	0.001	160	1	0.815415
TGRH88_022420	unspecified product	0.469	53	1	0.814953
TGRH88_065520	Toxoplasma gondii family A protein	1	114	1	0.814785
TGRH88_039130	Adenosine/AMP deaminase domain-containing protein	0.001	83	1	0.814776
TGRH88_015380	myosin head (motor domain) domain-containing protein	0.001	176	1	0.814759
TGRH88_065550	Toxoplasma gondii family A protein	0.614	138	1	0.814224
TGRH88_026580	unspecified product	0.001	95	1	0.814105
TGRH88_017780	phospholipase	0.005	114	1	0.813928
TGRH88_026410	RNA cap guanine-N2 methyltransferase	0.001	183	1	0.813839
TGRH88_074920	transporter, major facilitator family protein	0.999	22	1	0.813776
TGRH88_013070	PUL domain-containing protein	0.228	30	1	0.813274
TGRH88_076600	brix domain-containing protein	0.001	80	1	0.812917
TGRH88_028670	WD domain, G-beta repeat-containing protein	0.001	91	1	0.812753
TGRH88_020270	putative ubiquitin conjugating enzyme E2	0.911	100	1	0.812736
TGRH88_066320	putative transport protein Sec24	0.001	18	1	0.812602
TGRH88_020080	unspecified product	0.001	190	1	0.812498
TGRH88_003790	histone lysine acetyltransferase GCN5-A	0.001	134	1	0.812305
TGRH88_069630	unspecified product	0.997	105	1	0.812052
TGRH88_071730	chromodomain helicase DNA binding protein CHD1/SWI2/SNF2	0.005	151	1	0.811648
TGRH88_068700	unspecified product	0.001	130	1	0.811467
TGRH88_059070	putative eukaryotic porin	0.001	67	1	0.811105
TGRH88_076210	unspecified product	0.999	378	1	0.810972
TGRH88_050080	SNF2 family N-terminal domain-containing protein	0.001	162	1	0.810758
TGRH88_055330	unspecified product	0.683	411	1	0.810354
TGRH88_066130	cytoplasmic dynein intermediate chain	0.001	84	1	0.810102
TGRH88_008410	histone lysine methyltransferase SET8	0.006	189	1	0.810088
TGRH88_087844	Toxoplasma gondii family A protein	0.944	119	1	0.809608
TGRH88_016100	SAG-related sequence SRS36D	0.999	85	1	0.809482
TGRH88_010900	SAG-related sequence SRS38A	0.95	81	1	0.809464
TGRH88_054210	SNF7 family protein	0.056	71	1	0.80921
TGRH88_068200	unspecified product	0.001	137	1	0.809182
TGRH88_061460	PAP2 superfamily protein	0.999	25	1	0.809081
TGRH88_036460	NLI interacting factor family phosphatase	0.001	169	1	0.808549
TGRH88_051050	FUN14 family protein	0.314	52	1	0.808428
TGRH88_070240	unspecified product	0.979	74	1	0.80823
TGRH88_042290	unspecified product	0.999	96	1	0.80821
TGRH88_080980	unspecified product	0.001	23	1	0.808175
TGRH88_030760	unspecified product	0.339	486	1	0.80816
TGRH88_038170	sulfate adenylyltransferase/adenylylsulfate kinase	0.001	62	1	0.807621
TGRH88_067970	CMGC kinase, CK2 family	0.001	59	1	0.806913
TGRH88_040280	Dopey, N-terminal domain-containing protein	0.408	73	1	0.806822
TGRH88_031840	EF hand domain-containing protein	0.001	113	1	0.806152
TGRH88_040230	phosphoadenosine phosphosulfate reductase family protein	0.176	123	1	0.805865
TGRH88_081250	oxidoreductase, aldo/keto reductase family protein	0.987	134	1	0.805688
TGRH88_042970	unspecified product	0.001	126	1	0.805374
TGRH88_083130	rhomboid protease ROM1	0.999	39	1	0.804195
TGRH88_041980	pantothenate kinase	0.881	149	1	0.804024
TGRH88_023390	phosphoribosylpyrophosphate synthetase	0.002	53	1	0.804015
TGRH88_031880	unspecified product	0.998	38	1	0.803879
TGRH88_015030	unspecified product	0.193	94	1	0.803405
TGRH88_061540	unspecified product	0.006	208	1	0.803248
TGRH88_046560	phosphofructokinase PFKII	0.001	123	1	0.802611
TGRH88_051520	rhoptry protein ROP13	1	78	1	0.80123
TGRH88_034680	cyclic nucleotide-binding domain-containing protein	0.369	190	1	0.801166
TGRH88_068450	unspecified product	0.988	64	1	0.800637
TGRH88_044950	putative 50S ribosomal protein L13	0.001	52	1	0.80019
TGRH88_004050	unspecified product	0.005	437	1	0.798461
TGRH88_068810	ALG6, ALG8 glycosyltransferase family protein	0.999	158	1	0.79836
TGRH88_044480	3'5'-cyclic nucleotide phosphodiesterase domain-containing protein	0.999	176	1	0.798152
TGRH88_022810	MORN repeat-containing protein	0.001	113	1	0.797802
TGRH88_051000	WD domain, G-beta repeat-containing protein	0.005	199	1	0.796137
TGRH88_021330	RNA recognition motif-containing protein	0.001	143	1	0.792964
TGRH88_029110	unspecified product	0.001	96	1	0.792719
TGRH88_018370	unspecified product	0.995	98	1	0.790666
TGRH88_005260	unspecified product	0.182	180	1	0.787469
TGRH88_082010	Mov34/MPN/PAD-1 family protein	0.143	37	1	0.787303
TGRH88_006630	putative elongation factor Tu	0.001	79	1	0.786979
TGRH88_003070	AP2 domain transcription factor AP2III-4	0.001	216	1	0.786765
TGRH88_015770	microneme protein MIC1	1	128	1	0.78647
TGRH88_040660	unspecified product	0.001	176	1	0.786438
TGRH88_007720	unspecified product	0.005	238	1	0.786244
TGRH88_024350	protein kinase (incomplete catalytic triad)	0.001	249	1	0.783153
TGRH88_079830	unspecified product	0.788	132	1	0.782668
TGRH88_079730	B-box zinc finger domain-containing protein	0.001	207	1	0.781791
TGRH88_014340	heat shock protein HSP29	0.006	61	1	0.781607
TGRH88_079400	unspecified product	0.06	56	1	0.776574
TGRH88_065100	unspecified product	0.346	152	1	0.775042
TGRH88_020050	DEAD/DEAH box helicase domain-containing protein	0.001	99	1	0.773862
TGRH88_037730	unspecified product	0.001	135	1	0.751594
TGRH88_000020	Toxoplasma gondii family C protein	1	75	0	0
TGRH88_000040	DEAD/DEAH box helicase	0.398	51	0	0
TGRH88_000050	unspecified product	0.998	26	0	0
TGRH88_000060	unspecified product	0.001	66	0	0
TGRH88_000070	unspecified product	0.989	21	0	0
TGRH88_000080	unspecified product	0.001	150	0	0
TGRH88_000090	HEAT repeat-containing protein	0.169	97	0	0
TGRH88_000100	unspecified product	0.397	131	0	0
TGRH88_000110	unspecified product	0.999	18	0	0
TGRH88_000120	ribosomal RNA methyltransferase (FtsJ) family protein	0.001	36	0	0
TGRH88_000140	putative transmembrane protein	0.998	82	0	0
TGRH88_000150	putative transmembrane protein	1	72	0	0
TGRH88_000170	unspecified product	1	43	0	0
TGRH88_000210	CAAX metallo endopeptidase	1	44	0	0
TGRH88_000220	unspecified product	1	54	0	0
TGRH88_000230	putative mrna cleavage factor family protein	0.001	33	0	0
TGRH88_000240	CW-type Zinc Finger protein	0.001	177	0	0
TGRH88_000250	cyclophilin	0.944	23	0	0
TGRH88_000260	unspecified product	0.001	126	0	0
TGRH88_000270	unspecified product	0.991	77	0	0
TGRH88_000290	unspecified product	0.001	35	0	0
TGRH88_000300	Class-II DAHP synthetase family protein	0.001	43	0	0
TGRH88_000310	unspecified product	0.168	138	0	0
TGRH88_000320	oxidoreductase, 2OG-Fe(II) oxygenase family protein	0.001	85	0	0
TGRH88_000340	unspecified product	0.001	61	0	0
TGRH88_000350	aminopeptidase N protein	0.001	18	0	0
TGRH88_000360	acetyl-CoA carboxylase ACC1	0.945	144	0	0
TGRH88_000370	DNA gyrase/topoisomerase IV, A subunit domain-containing protein	1	170	0	0
TGRH88_000390	Ctr copper transporter family protein	0.995	65	0	0
TGRH88_000400	unspecified product	0.001	67	0	0
TGRH88_000410	unspecified product	0.001	208	0	0
TGRH88_000420	alba 1	0.001	56	0	0
TGRH88_000430	unspecified product	0.001	25	0	0
TGRH88_000440	unspecified product	0.001	65	0	0
TGRH88_000450	unspecified product	0.006	97	0	0
TGRH88_000460	actin-like protein ALP4	0.001	46	0	0
TGRH88_000470	unspecified product	0.297	46	0	0
TGRH88_000480	putative Chromosome-associated kinesin KLP1	0.001	36	0	0
TGRH88_000490	unspecified product	0.001	72	0	0
TGRH88_000510	SPRY domain-containing protein	0.001	84	0	0
TGRH88_000520	unspecified product	0.431	44	0	0
TGRH88_000530	phosphoglycerate mutase family protein	0.001	41	0	0
TGRH88_000540	unspecified product	0.001	89	0	0
TGRH88_000550	unspecified product	0.999	106	0	0
TGRH88_000560	cell cycle regulator protein	0.005	17	0	0
TGRH88_000570	dual specificity phosphatase, catalytic domain-containing protein	0.001	118	0	0
TGRH88_000590	adaptor complexes medium subunit family protein	0.935	43	0	0
TGRH88_000600	unspecified product	0.075	44	0	0
TGRH88_000610	unspecified product	0.001	42	0	0
TGRH88_000620	CMGC kinase, MAPK family, MEK kinase-related (incomplete catalytic triad)	0.001	131	0	0
TGRH88_000630	unspecified product	0.001	91	0	0
TGRH88_000640	putative pre-rRNA-processing protein	0.001	91	0	0
TGRH88_000670	dual specificity phosphatase, catalytic domain-containing protein	0.001	77	0	0
TGRH88_000680	unspecified product	0.001	80	0	0
TGRH88_000710	unspecified product	0.876	104	0	0
TGRH88_000730	DEAD/DEAH box helicase domain-containing protein	0.001	132	0	0
TGRH88_000740	unspecified product	0.171	148	0	0
TGRH88_000750	transcriptional elongation factor FACT140	0.001	105	0	0
TGRH88_000760	unspecified product	0.001	23	0	0
TGRH88_000770	unspecified product	0.001	96	0	0
TGRH88_000780	unspecified product	0.005	65	0	0
TGRH88_000790	unspecified product	0.999	51	0	0
TGRH88_000810	TBC domain-containing protein	0.001	194	0	0
TGRH88_000830	putative prohibitin family protein	0.169	26	0	0
TGRH88_000860	unspecified product	0.001	79	0	0
TGRH88_000870	unspecified product	0.231	72	0	0
TGRH88_000880	unspecified product	0.001	89	0	0
TGRH88_000890	unspecified product	0.001	58	0	0
TGRH88_000900	unspecified product	0.996	56	0	0
TGRH88_000910	AN1 family Zinc finger domain-containing protein	0.003	44	0	0
TGRH88_000920	unspecified product	0.001	29	0	0
TGRH88_000930	NifU family domain-containing protein	0.512	33	0	0
TGRH88_000940	unspecified product	0.998	80	0	0
TGRH88_000950	adaptin n terminal region domain-containing protein	0.368	77	0	0
TGRH88_000960	putative splicesome-associated protein	0.001	91	0	0
TGRH88_000970	unspecified product	0.001	71	0	0
TGRH88_000980	U1 zinc finger protein	0.001	54	0	0
TGRH88_000990	unspecified product	0.001	92	0	0
TGRH88_001010	HAD hydrolase, family IIID protein	0.001	116	0	0
TGRH88_001020	phosphoglycerate kinase PGKII	0.006	32	0	0
TGRH88_001030	unspecified product	0.001	88	0	0
TGRH88_001040	Ran-interacting Mog1 protein	0.112	24	0	0
TGRH88_001050	unspecified product	0.001	161	0	0
TGRH88_001060	unspecified product	0.999	56	0	0
TGRH88_001070	elongation factor Tu GTP binding domain-containing protein	0.001	64	0	0
TGRH88_001080	unspecified product	0.3	32	0	0
TGRH88_001090	unspecified product	0.842	65	0	0
TGRH88_001110	unspecified product	0.999	20	0	0
TGRH88_001190	dense-granule antigen DG32	0.999	70	0	0
TGRH88_001210	unspecified product	0.005	65	0	0
TGRH88_001220	unspecified product	0.001	64	0	0
TGRH88_001230	putative LMBR1 family region protein	0.991	60	0	0
TGRH88_001240	SPFH domain / Band 7 family protein	0.001	46	0	0
TGRH88_001250	alveolin domain containing intermediate filament IMC7	0.001	36	0	0
TGRH88_001260	unspecified product	0.069	122	0	0
TGRH88_001270	unspecified product	0.001	16	0	0
TGRH88_001280	unspecified product	0.001	82	0	0
TGRH88_001290	unspecified product	0.001	246	0	0
TGRH88_001300	unspecified product	0.998	17	0	0
TGRH88_001310	unspecified product	0.409	45	0	0
TGRH88_001320	unspecified product	0.001	40	0	0
TGRH88_001330	LSM domain-containing protein	0.001	49	0	0
TGRH88_001340	unspecified product	0.945	129	0	0
TGRH88_001360	unspecified product	1	66	0	0
TGRH88_001370	unspecified product	0.001	90	0	0
TGRH88_001380	NOL1/NOP2/sun family protein	0.173	68	0	0
TGRH88_001390	unspecified product	0.001	81	0	0
TGRH88_001400	unspecified product	0.001	48	0	0
TGRH88_001410	SAG-related sequence SRS13	0.999	144	0	0
TGRH88_001420	importin-beta N-terminal domain-containing protein	0.005	45	0	0
TGRH88_001430	unspecified product	0.001	100	0	0
TGRH88_001440	unspecified product	0.001	37	0	0
TGRH88_001450	unspecified product	0.999	31	0	0
TGRH88_001460	unspecified product	0.999	70	0	0
TGRH88_001470	unspecified product	0.999	70	0	0
TGRH88_001480	HECT-domain (ubiquitin-transferase) domain-containing protein	0.005	97	0	0
TGRH88_001490	leucine rich repeat-containing protein	0.561	178	0	0
TGRH88_001510	putative IMP-specific 5'-nucleotidase 1	0.001	39	0	0
TGRH88_001520	putative glycogen synthase	0.001	4	0	0
TGRH88_001530	Ser/Thr phosphatase family protein	0.273	45	0	0
TGRH88_001540	stress responsive a/b barrel domain-containing protein	0.001	27	0	0
TGRH88_001550	putative eukaryotic translation initiation factor	0.001	28	0	0
TGRH88_001570	unspecified product	0.949	95	0	0
TGRH88_001580	phosphoserine phosphatase	0.005	123	0	0
TGRH88_001590	phosphoglycerate mutase	0.406	74	0	0
TGRH88_001600	mbp-1 interacting protein-2a family protein	0.203	18	0	0
TGRH88_001630	unspecified product	0.281	65	0	0
TGRH88_001640	unspecified product	0.121	46	0	0
TGRH88_001650	phosphohistidine phosphatase	0.001	51	0	0
TGRH88_001660	SCY kinase-related protein (incomplete catalytic triad)	0.005	39	0	0
TGRH88_001670	putative inositol(myo)-1(or 4)-monophosphatase 2	0.001	35	0	0
TGRH88_001690	unspecified product	0.001	161	0	0
TGRH88_001700	putative ribosomal protein S18	0.001	103	0	0
TGRH88_001720	unspecified product	0.479	62	0	0
[truncated: 6,148 more rows]

## Sheet: Length_16
ID	Name	ExposureScore	AA_Count	Density	<ProteinScore>
TGRH88_082180	unspecified product	0.783	232	13	12.701
TGRH88_042780	RAP domain-containing protein	0.319	232	13	12.2651
TGRH88_038020	unspecified product	0.001	270	14	12.2055
TGRH88_061360	unspecified product	0.986	225	11	10.2363
TGRH88_038470	unspecified product	0.001	251	11	10.2186
TGRH88_008540	unspecified product	0.002	221	11	10.1664
TGRH88_026090	unspecified product	1	187	11	10.1664
TGRH88_057500	fumble protein	0.335	198	11	9.92534
TGRH88_077680	Sel1 repeat-containing protein	0.935	213	11	9.80298
TGRH88_023840	unspecified product	0.001	254	11	9.65649
TGRH88_066930	unspecified product	0.001	164	10	9.65032
TGRH88_068420	unspecified product	0.214	171	10	9.38084
TGRH88_031080	unspecified product	0.998	192	10	9.35381
TGRH88_054060	CAM kinase, SNF1 family	0.056	181	10	9.32042
TGRH88_081750	Ser/Thr phosphatase family protein	0.005	180	10	9.09551
TGRH88_060030	unspecified product	0.001	189	10	9.02745
TGRH88_076320	Sec7 domain-containing protein	0.577	202	10	8.9026
TGRH88_048300	histone lysine demethylase JMJC1/KDM5D/JARID1D	0.005	251	10	8.84038
TGRH88_057490	Tubulin-tyrosine ligase family protein	0.005	220	10	8.75256
TGRH88_014240	serine/threonine specific protein phosphatase	0.001	232	10	8.66781
TGRH88_003150	unspecified product	0.001	164	9	8.57942
TGRH88_038160	AP2 domain transcription factor AP2VIIa-9	0.001	217	10	8.57127
TGRH88_051600	unspecified product	0.001	187	9	8.42986
TGRH88_027760	NAD(+)/NADH kinase domain-containing protein	0.001	155	9	8.3829
TGRH88_037000	unspecified product	0.001	186	9	8.37784
TGRH88_037290	unspecified product	0.001	190	9	8.36583
TGRH88_036910	unspecified product	1	181	9	8.35651
TGRH88_065110	unspecified product	0.001	164	9	8.16129
TGRH88_059820	unspecified product	0.001	167	8	7.66016
TGRH88_069070	unspecified product	0.001	141	8	7.61611
TGRH88_005730	protein kinase, other	0.003	130	8	7.50314
TGRH88_068430	unspecified product	0.001	189	8	7.46881
TGRH88_066870	unspecified product	0.001	162	8	7.4547
TGRH88_010840	unspecified product	0.001	189	8	7.41748
TGRH88_080430	unspecified product	0.001	178	8	7.41005
TGRH88_005300	P-type ATPase PMA1	0.999	149	8	7.4006
TGRH88_011740	unspecified product	1	185	8	7.37448
TGRH88_072810	phosphatidylinositol-4-phosphate 5-Kinase	0.039	148	8	7.36973
TGRH88_042920	GIY-YIG catalytic domain-containing protein	0.001	160	8	7.35111
TGRH88_006080	phosphatidylinositol 3- and 4-kinase	0.001	185	8	7.30415
TGRH88_080870	UBA/TS-N domain-containing protein	0.54	174	8	7.26692
TGRH88_027700	unspecified product	0.001	148	8	7.26531
TGRH88_007320	ubiquitin-conjugating enzyme subfamily protein	0.001	141	8	7.23947
TGRH88_059220	unspecified product	0.576	248	8	7.07961
TGRH88_058530	AP2 domain transcription factor AP2XII-1	0.001	230	8	7.01458
TGRH88_026490	unspecified product	0.001	128	7	6.7831
TGRH88_081640	unspecified product	0.001	127	7	6.77377
TGRH88_064020	tRNA (uracil-5-)-methyltransferase	0.005	116	7	6.7337
TGRH88_075200	unspecified product	0.001	148	7	6.70177
TGRH88_026200	unspecified product	0.001	137	7	6.59137
TGRH88_030240	unspecified product	0.001	158	7	6.58887
TGRH88_062440	unspecified product	0.001	186	7	6.58257
TGRH88_048510	unspecified product	0.001	163	7	6.56698
TGRH88_060330	phosphatidylinositol-4-phosphate 5-Kinase	0.001	135	7	6.54556
TGRH88_065810	lipase	0.269	119	7	6.48854
TGRH88_012940	FHA domain-containing protein	0.268	137	7	6.47595
TGRH88_003320	unspecified product	0.001	113	7	6.42856
TGRH88_009600	unspecified product	0.001	117	7	6.42573
TGRH88_046040	unspecified product	0.312	179	7	6.40497
TGRH88_031400	unspecified product	0.001	175	7	6.30624
TGRH88_072500	unspecified product	0.001	116	7	6.27535
TGRH88_073770	ubiquitin carboxyl-terminal hydrolase	0.001	168	7	6.2557
TGRH88_024860	zinc finger (CCCH type) motif-containing protein	0.002	181	7	6.20922
TGRH88_064030	pentatricopeptide repeat domain-containing protein	1	135	7	6.16278
TGRH88_041460	signal recognition particle (SRP9) domain-containing protein	0.001	131	7	6.14854
TGRH88_044610	unspecified product	0.999	163	7	6.07652
TGRH88_053060	transmembrane protein	0.999	187	7	6.05672
TGRH88_028890	unspecified product	0.461	118	6	5.77044
TGRH88_006750	unspecified product	0.001	177	6	5.75216
TGRH88_058980	unspecified product	0.001	211	6	5.69565
TGRH88_045520	unspecified product	0.005	111	6	5.69032
TGRH88_050440	unspecified product	0.001	155	6	5.6849
TGRH88_067360	unspecified product	0.001	119	6	5.66231
TGRH88_013560	unspecified product	0.001	104	6	5.65582
TGRH88_062880	unspecified product	0.001	109	6	5.63517
TGRH88_013080	unspecified product	1	124	6	5.57674
TGRH88_017940	unspecified product	0.001	114	6	5.55805
TGRH88_059020	unspecified product	0.001	169	6	5.54414
TGRH88_053320	unspecified product	0.001	176	6	5.53899
TGRH88_049410	unspecified product	0.056	117	6	5.51391
TGRH88_006320	F-box domain-containing protein	0.001	101	6	5.50206
TGRH88_061570	zinc finger, C3HC4 type (RING finger) domain-containing protein	0.001	105	6	5.49839
TGRH88_047380	unspecified product	0.253	118	6	5.45294
TGRH88_005180	unspecified product	0.001	190	6	5.45083
TGRH88_062050	unspecified product	0.052	204	6	5.42994
TGRH88_038530	unspecified product	0.029	133	6	5.42942
TGRH88_024510	unspecified product	0.005	142	6	5.40489
TGRH88_069260	unspecified product	0.172	110	6	5.3394
TGRH88_038370	unspecified product	0.001	209	6	5.33136
TGRH88_073650	unspecified product	0.005	203	6	5.31053
TGRH88_034460	unspecified product	0.001	187	6	5.30915
TGRH88_022490	putative myosin heavy chain	1	122	6	5.30461
TGRH88_024210	ubiquitin family protein	0.308	145	6	5.28954
TGRH88_000650	ribosomal RNA large subunit methyltransferase J protein	0.006	152	6	5.28902
TGRH88_017270	unspecified product	0.045	117	6	5.27938
TGRH88_057430	unspecified product	0.005	103	6	5.25249
TGRH88_037960	unspecified product	0.001	123	6	5.22911
TGRH88_064620	unspecified product	1	242	6	5.2094
TGRH88_063240	unspecified product	0.518	137	6	5.20529
TGRH88_053420	putative aquarius	0.001	224	6	5.17892
TGRH88_030650	unspecified product	0.001	141	6	5.17806
TGRH88_025140	regulator of chromosome condensation RCC1	0.001	144	6	5.15311
TGRH88_074360	unspecified product	0.005	192	6	5.13357
TGRH88_081170	kinesin motor domain-containing protein	0.001	213	6	5.09114
TGRH88_077830	unspecified product	0.396	151	6	5.08906
TGRH88_068720	IQ calmodulin-binding motif domain-containing protein	0.001	162	6	5.06908
TGRH88_026050	Filamin/ABP280 repeat-containing protein	0.001	150	6	5.04761
TGRH88_021670	WD domain, G-beta repeat-containing protein	0.001	227	6	5.03493
TGRH88_013900	HEAT repeat-containing protein	0.439	163	6	4.97125
TGRH88_009330	unspecified product	0.133	83	5	4.79981
TGRH88_019220	unspecified product	0.001	93	5	4.77558
TGRH88_072540	unspecified product	0.001	84	5	4.76766
TGRH88_065060	unspecified product	0.005	150	5	4.75156
TGRH88_078430	unspecified product	0.176	107	5	4.75101
TGRH88_002480	unspecified product	0.001	161	5	4.74883
TGRH88_009780	unspecified product	0.422	107	5	4.74475
TGRH88_057860	unspecified product	0.001	100	5	4.73778
TGRH88_052620	unspecified product	0.056	137	5	4.73408
TGRH88_080470	unspecified product	0.001	126	5	4.72454
TGRH88_067460	unspecified product	0.001	93	5	4.72091
TGRH88_026480	unspecified product	0.453	100	5	4.71705
TGRH88_037320	unspecified product	0.987	190	5	4.71003
TGRH88_010250	unspecified product	0.001	106	5	4.69784
TGRH88_021400	unspecified product	0.001	128	5	4.68361
TGRH88_053150	unspecified product	0.008	99	5	4.67668
TGRH88_060000	unspecified product	0.001	107	5	4.66665
TGRH88_048760	ubiquitin carboxyl-terminal hydrolase	0.001	114	5	4.66398
TGRH88_041700	unspecified product	0.001	131	5	4.65369
TGRH88_036050	unspecified product	0.001	174	5	4.64642
TGRH88_029190	DUF862 domain-containing protein	0.001	93	5	4.63524
TGRH88_067240	unspecified product	0.009	120	5	4.61916
TGRH88_017290	metallo-beta-lactamase domain-containing protein	0.005	114	5	4.61177
TGRH88_066150	unspecified product	0.998	154	5	4.59511
TGRH88_082960	unspecified product	0.001	160	5	4.59017
TGRH88_078610	tyrosine-tRNA ligase	0.954	158	5	4.59008
TGRH88_051490	unspecified product	0.395	129	5	4.58669
TGRH88_002820	Toxoplasma gondii family B protein	1	94	5	4.57803
TGRH88_055150	unspecified product	0.001	136	5	4.57684
TGRH88_010820	putative myosin heavy chain	0.001	160	5	4.5622
TGRH88_082220	unspecified product	0.001	138	5	4.55116
TGRH88_063260	unspecified product	0.999	149	5	4.53965
TGRH88_034930	histidine acid phosphatase superfamily protein	1	152	5	4.53433
TGRH88_066100	UvrD/REP helicase domain-containing protein	0.005	142	5	4.53398
TGRH88_074030	unspecified product	0.999	169	5	4.51711
TGRH88_039260	unspecified product	0.001	136	5	4.51649
TGRH88_039620	unspecified product	0.001	105	5	4.51348
TGRH88_050750	unspecified product	0.005	177	5	4.51011
TGRH88_067980	Proteasome/cyclosome repeat-containing protein	0.086	135	5	4.50852
TGRH88_045880	zinc finger (CCCH type) motif-containing protein	0.001	102	5	4.49587
TGRH88_070410	unspecified product	0.319	90	5	4.48952
TGRH88_072150	unspecified product	0.756	146	5	4.48382
TGRH88_012420	unspecified product	0.001	156	5	4.47542
TGRH88_050140	starch binding domain-containing protein	0.001	139	5	4.46974
TGRH88_022410	protease inhibitor PI2	0.999	165	5	4.46376
TGRH88_021700	unspecified product	0.001	81	5	4.4502
TGRH88_062030	unspecified product	0.419	125	5	4.44588
TGRH88_048730	unspecified product	0.992	91	5	4.44058
TGRH88_082750	RNA recognition motif-containing protein	0.001	87	5	4.41774
TGRH88_043220	ubiquitin carboxyl-terminal hydrolase	0.001	231	5	4.40801
TGRH88_064340	DEAD/DEAH box helicase domain-containing protein	0.001	94	5	4.39216
TGRH88_060320	SWI2/SNF2-containing protein	0.001	116	5	4.38317
TGRH88_065410	Toxoplasma gondii family A protein	0.944	149	5	4.35909
TGRH88_080280	unspecified product	0.001	188	5	4.33812
TGRH88_061480	unspecified product	0.999	100	5	4.33702
TGRH88_047780	unspecified product	0.001	134	5	4.33585
TGRH88_075870	putative helicase	0.005	191	5	4.31979
TGRH88_055980	ribosomal RNA large subunit methyltransferase J protein	0.436	268	5	4.30785
TGRH88_056790	GYF domain-containing protein	0.001	154	5	4.29657
TGRH88_051610	RNA pseudouridine synthase superfamily protein	0.001	96	5	4.27618
TGRH88_028030	unspecified product	0.613	191	5	4.08316
TGRH88_012260	WD domain, G-beta repeat-containing protein	0.001	71	4	3.89933
TGRH88_069280	unspecified product	0.996	72	4	3.8596
TGRH88_035480	unspecified product	0.377	79	4	3.84047
TGRH88_066300	unspecified product	0.301	82	4	3.8302
TGRH88_014820	unspecified product	0.056	116	4	3.82552
TGRH88_016030	RNA recognition motif-containing protein	0.001	69	4	3.82277
TGRH88_026980	unspecified product	0.139	90	4	3.7979
TGRH88_027270	unspecified product	0.172	118	4	3.79301
TGRH88_080640	unspecified product	0.001	101	4	3.77732
TGRH88_027400	Toxoplasma gondii family B protein	0.933	105	4	3.76788
TGRH88_064500	unspecified product	0.291	120	4	3.76705
TGRH88_059250	unspecified product	0.001	83	4	3.76367
TGRH88_046410	DnaK family protein	0.159	84	4	3.76001
TGRH88_084320	unspecified product	0.001	73	4	3.75975
TGRH88_041140	zinc finger, C3HC4 type (RING finger) domain-containing protein	0.001	79	4	3.7453
TGRH88_028710	unspecified product	0.004	97	4	3.74311
TGRH88_067200	unspecified product	0.709	118	4	3.74146
TGRH88_023640	unspecified product	0.633	115	4	3.74123
TGRH88_015270	unspecified product	0.001	159	4	3.73236
TGRH88_069310	unspecified product	0.001	189	4	3.72203
TGRH88_003740	unspecified product	0.008	116	4	3.7212
TGRH88_052150	unspecified product	0.001	104	4	3.71518
TGRH88_030350	unspecified product	0.001	123	4	3.71424
TGRH88_052000	unspecified product	0.001	112	4	3.71324
TGRH88_036380	ATP-dependent metallopeptidase HflB subfamily protein	0.965	84	4	3.71324
TGRH88_000690	ubiquitin carboxyl-terminal hydrolase	0.001	86	4	3.71284
TGRH88_068970	unspecified product	0.997	79	4	3.69213
TGRH88_082030	unspecified product	0.001	139	4	3.68954
TGRH88_079480	Dpy-30 motif protein	0.001	68	4	3.67892
TGRH88_014570	unspecified product	0.053	155	4	3.67859
TGRH88_042850	ThiF family protein	0.98	76	4	3.67123
TGRH88_078700	unspecified product	0.448	97	4	3.66926
TGRH88_060180	unspecified product	0.001	86	4	3.66845
TGRH88_005840	putative small nuclear ribonucleoprotein E	0.001	77	4	3.66807
TGRH88_065940	unspecified product	0.005	110	4	3.66306
TGRH88_004850	unspecified product	0.944	144	4	3.66236
TGRH88_007300	unspecified product	0.991	123	4	3.66097
TGRH88_067270	HMG (high mobility group) box domain-containing protein	0.001	91	4	3.65954
TGRH88_027470	Toxoplasma gondii family B protein	0.971	129	4	3.65812
TGRH88_062290	unspecified product	0.922	126	4	3.65686
TGRH88_081900	unspecified product	0.001	66	4	3.65034
TGRH88_034290	putative U5 snRNP-associated subunit	0.001	92	4	3.64515
TGRH88_033800	cyclophilin precursor	0.989	118	4	3.63433
TGRH88_001120	unspecified product	0.216	116	4	3.62191
TGRH88_035470	putative RNA binding protein	0.001	65	4	3.62
TGRH88_073420	ankyrin repeat-containing protein	0.001	127	4	3.61119
TGRH88_059870	unspecified product	0.321	89	4	3.61097
TGRH88_008720	unspecified product	0.001	145	4	3.60647
TGRH88_000800	unspecified product	0.756	103	4	3.59978
TGRH88_043170	unspecified product	0.944	89	4	3.59139
TGRH88_064060	unspecified product	0.001	171	4	3.58099
TGRH88_072830	DEAD/DEAH box helicase domain-containing protein	0.001	99	4	3.57951
TGRH88_054200	SAG-related sequence SRS52F	0.239	111	4	3.57842
TGRH88_054140	unspecified product	0.001	79	4	3.57481
TGRH88_044470	unspecified product	0.617	99	4	3.57333
TGRH88_038030	unspecified product	0.001	117	4	3.57171
TGRH88_074150	zinc finger, C3HC4 type (RING finger) domain-containing protein	0.995	113	4	3.56291
TGRH88_073690	putative tRNA (cytosine(34)-C(5))-methyltransferase	0.001	66	4	3.56027
TGRH88_062930	AP2 domain transcription factor AP2XII-6	0.001	157	4	3.5582
TGRH88_048670	unspecified product	0.001	130	4	3.55809
TGRH88_037040	unspecified product	0.001	145	4	3.5552
TGRH88_012230	unspecified product	0.84	154	4	3.55467
TGRH88_077710	PET112 family, C terminal region domain-containing protein	0.981	67	4	3.54542
TGRH88_058480	zinc finger (CCCH type) motif-containing protein	0.001	84	4	3.54248
TGRH88_023550	leucine rich repeat-containing protein	0.172	138	4	3.53864
TGRH88_072400	unspecified product	0.957	185	4	3.53012
TGRH88_042670	unspecified product	0.001	156	4	3.52934
TGRH88_083150	unspecified product	0.969	95	4	3.52629
TGRH88_069420	kringle domain-containing protein	0.999	121	4	3.52192
TGRH88_044820	AP2 domain transcription factor AP2X-2	0.001	132	4	3.51556
TGRH88_069590	unspecified product	0.001	171	4	3.50997
TGRH88_038710	dense granule protein GRA6	0.923	131	4	3.50957
TGRH88_034890	PHD-finger domain-containing protein	0.002	122	4	3.50851
TGRH88_046430	TBC domain-containing protein	0.001	91	4	3.50658
TGRH88_029560	unspecified product	0.999	124	4	3.50628
TGRH88_081710	unspecified product	0.001	113	4	3.49424
TGRH88_053330	unspecified product	0.986	183	4	3.4912
TGRH88_080510	unspecified product	0.193	85	4	3.48584
TGRH88_024370	unspecified product	0.999	98	4	3.48098
TGRH88_078710	unspecified product	1	127	4	3.47744
TGRH88_056070	putative tRNA synthetase	0.005	100	4	3.47729
TGRH88_080750	arginyl-tRNA synthetase	0.001	126	4	3.4758
TGRH88_052140	STAS domain-containing protein	1	130	4	3.47088
TGRH88_033040	HEAT repeat-containing protein	0.498	118	4	3.4665
TGRH88_048430	unspecified product	0.197	283	4	3.46255
TGRH88_019880	zinc finger (CCCH type) motif-containing protein	0.001	140	4	3.45653
TGRH88_044050	protein phosphatase 2C domain-containing protein	0.001	83	4	3.45204
TGRH88_030750	calcium-dependent protein kinase	0.001	112	4	3.44958
TGRH88_039510	PP-loop family protein	0.999	205	4	3.43927
TGRH88_066480	unspecified product	0.001	91	4	3.43
TGRH88_067820	unspecified product	0.001	79	4	3.4294
TGRH88_058880	microneme protein MIC6	1	119	4	3.42491
TGRH88_065460	Toxoplasma gondii family A protein	0.994	193	4	3.39806
TGRH88_072560	unspecified product	0.001	136	4	3.38966
TGRH88_029260	Toxoplasma gondii family A protein	0.944	175	4	3.3872
TGRH88_013270	LETM1 family protein	0.481	87	4	3.36455
TGRH88_075860	unspecified product	0.001	149	4	3.35339
TGRH88_070340	unspecified product	0.973	267	4	3.31066
TGRH88_035580	unspecified product	0.999	59	3	2.91112
TGRH88_017830	unspecified product	0.001	112	3	2.90012
TGRH88_037510	unspecified product	0.172	51	3	2.88526
TGRH88_029120	ICE family protease (caspase) p20 domain-containing protein	0.001	59	3	2.88098
TGRH88_083100	unspecified product	0.001	89	3	2.86926
TGRH88_057080	unspecified product	0.001	82	3	2.86382
TGRH88_072800	unspecified product	0.375	88	3	2.8499
TGRH88_041440	unspecified product	1	88	3	2.83636
TGRH88_032370	unspecified product	0.001	98	3	2.83412
TGRH88_006530	unspecified product	0.007	93	3	2.83091
TGRH88_081270	unspecified product	0.066	59	3	2.81963
TGRH88_046480	unspecified product	0.598	62	3	2.81541
TGRH88_037460	unspecified product	0.001	80	3	2.81519
TGRH88_016580	unspecified product	0.247	100	3	2.81501
TGRH88_066940	DEAD/DEAH box helicase domain-containing protein	0.001	67	3	2.81185
TGRH88_076070	unspecified product	0.994	111	3	2.81053
TGRH88_058550	unspecified product	0.852	80	3	2.80855
TGRH88_050680	unspecified product	0.001	68	3	2.80378
TGRH88_069980	GTP-binding protein	0.001	56	3	2.80271
TGRH88_047310	unspecified product	0.999	97	3	2.80021
TGRH88_000500	putative RPGR	0.001	55	3	2.79854
TGRH88_039560	unspecified product	0.943	108	3	2.79795
TGRH88_024850	unspecified product	0.171	68	3	2.79572
TGRH88_009060	unspecified product	0.001	112	3	2.79561
TGRH88_032780	unspecified product	0.757	59	3	2.79345
TGRH88_041670	putative ribonuclease z	0.056	75	3	2.79206
TGRH88_076660	glutamate-cysteine ligase, catalytic subunit domain-containing protein	0.001	62	3	2.79049
TGRH88_070130	folate/biopterin transporter subfamily protein	0.997	57	3	2.78971
TGRH88_023890	unspecified product	0.001	118	3	2.78713
TGRH88_022380	unspecified product	0.001	59	3	2.78669
TGRH88_011910	unspecified product	0.001	85	3	2.78546
TGRH88_055200	XRN 5'-3' exonuclease protein	0.005	113	3	2.78533
TGRH88_046960	hydrolase, NUDIX family protein	0.001	63	3	2.78503
TGRH88_067380	unspecified product	0.001	96	3	2.77754
TGRH88_033510	unspecified product	0.175	129	3	2.77604
TGRH88_011600	unspecified product	0.172	133	3	2.7757
TGRH88_066860	unspecified product	0.062	71	3	2.77524
TGRH88_029540	unspecified product	0.001	115	3	2.77448
TGRH88_067010	unspecified product	0.047	118	3	2.77401
TGRH88_003200	unspecified product	0.001	98	3	2.77299
TGRH88_043950	unspecified product	0.001	63	3	2.76808
TGRH88_037070	tetratricopeptide repeat-containing protein	0.001	56	3	2.76428
TGRH88_018000	unspecified product	0.952	128	3	2.76415
TGRH88_075260	unspecified product	0.822	115	3	2.76119
TGRH88_079000	unspecified product	0.001	68	3	2.75995
TGRH88_053780	unspecified product	0.001	160	3	2.75987
TGRH88_060580	unspecified product	0.188	99	3	2.75857
TGRH88_077140	unspecified product	0.001	162	3	2.75839
TGRH88_018600	unspecified product	0.001	198	3	2.7572
TGRH88_045490	unspecified product	0.168	57	3	2.75619
TGRH88_037590	unspecified product	1	66	3	2.7552
TGRH88_047490	unspecified product	0.005	88	3	2.75303
TGRH88_039100	MraW methylase family protein	0.908	60	3	2.75053
TGRH88_023430	unspecified product	0.079	162	3	2.75042
TGRH88_031750	unspecified product	0.001	101	3	2.73967
TGRH88_066920	unspecified product	0.259	106	3	2.73474
TGRH88_028640	unspecified product	0.001	102	3	2.73433
TGRH88_031580	unspecified product	0.613	64	3	2.73365
TGRH88_066490	unspecified product	0.999	100	3	2.7317
TGRH88_076620	FAD binding domain-containing protein	0.995	108	3	2.7299
TGRH88_070700	unspecified product	0.003	124	3	2.72754
TGRH88_051160	unspecified product	0.001	73	3	2.72518
TGRH88_041770	unspecified product	0.001	53	3	2.72015
TGRH88_025160	unspecified product	0.001	88	3	2.71682
TGRH88_011090	3'5'-cyclic nucleotide phosphodiesterase domain-containing protein	0.999	64	3	2.7165
TGRH88_043840	unspecified product	0.001	110	3	2.7139
TGRH88_030840	zinc finger domain, LSD1 subclass domain-containing protein	0.001	59	3	2.7095
TGRH88_081760	unspecified product	0.721	115	3	2.70701
TGRH88_006700	unspecified product	0.001	99	3	2.70391
TGRH88_082810	unspecified product	0.001	57	3	2.7033
TGRH88_064330	unspecified product	0.058	128	3	2.70268
TGRH88_034140	unspecified product	0.001	135	3	2.70163
TGRH88_083270	unspecified product	0.001	129	3	2.69279
TGRH88_012110	unspecified product	0.295	73	3	2.69075
TGRH88_076490	WD domain, G-beta repeat-containing protein	0.005	122	3	2.68604
TGRH88_029450	unspecified product	0.001	85	3	2.68603
TGRH88_074160	unspecified product	0.056	89	3	2.68467
TGRH88_028220	unspecified product	0.971	87	3	2.68317
TGRH88_018680	histone arginine methyltransferase PRMT2	0.005	130	3	2.68259
TGRH88_029880	unspecified product	0.046	98	3	2.68179
TGRH88_024730	unspecified product	0.001	89	3	2.68107
TGRH88_026330	notch (dsl) domain-containing protein	1	115	3	2.67751
TGRH88_070830	unspecified product	0.001	85	3	2.6715
TGRH88_010060	Toxoplasma gondii family B protein	1	80	3	2.67068
TGRH88_004600	unspecified product	1	92	3	2.66641
TGRH88_038570	SAG-related sequence SRS48K	0.495	99	3	2.6639
TGRH88_015410	putative histone kinase SNF1	0.001	221	3	2.66128
TGRH88_026450	helix-hairpin-helix motif domain-containing protein	0.001	72	3	2.65866
TGRH88_005500	unspecified product	0.997	142	3	2.65688
TGRH88_062200	zinc finger, C3HC4 type (RING finger) domain-containing protein	0.754	96	3	2.65464
TGRH88_036670	putative T-complex protein 1, epsilon subunit (TCP-1-epsilon)	0.005	84	3	2.65024
TGRH88_059590	unspecified product	0.005	103	3	2.64708
TGRH88_000200	acetyltransferase, GNAT family protein	0.173	142	3	2.64503
TGRH88_064510	unspecified product	1	122	3	2.64229
TGRH88_009680	unspecified product	0.994	95	3	2.64175
TGRH88_017050	ERCC4 domain-containing protein	0.387	62	3	2.64099
TGRH88_035300	unspecified product	0.001	84	3	2.6395
TGRH88_015370	unspecified product	0.001	73	3	2.63714
TGRH88_020040	unspecified product	0.303	52	3	2.63456
TGRH88_072350	unspecified product	0.001	139	3	2.63078
TGRH88_020340	ATP-dependent Clp protease adaptor protein ClpS protein	1	81	3	2.63078
TGRH88_046340	3'5'-cyclic nucleotide phosphodiesterase domain-containing protein	0.999	245	3	2.63064
TGRH88_081380	unspecified product	0.987	89	3	2.63024
TGRH88_067550	unspecified product	0.001	119	3	2.62919
TGRH88_075100	unspecified product	0.999	163	3	2.62849
TGRH88_057790	cyclin-dependent kinase regulatory subunit protein	0.909	128	3	2.62178
TGRH88_008320	unspecified product	0.001	122	3	2.61721
TGRH88_081480	putative protein c21orf59	0.001	144	3	2.61353
TGRH88_053560	subtilisin SUB2	1	125	3	2.6134
TGRH88_034900	perforin-like protein PLP1	0.005	114	3	2.61249
TGRH88_017880	unspecified product	0.001	116	3	2.61037
TGRH88_048920	putative peroxiredoxin 6	0.107	117	3	2.6094
TGRH88_052020	unspecified product	0.005	181	3	2.60682
TGRH88_077390	unspecified product	0.001	139	3	2.60673
TGRH88_022920	unspecified product	0.001	149	3	2.60636
TGRH88_051660	unspecified product	0.692	75	3	2.60263
TGRH88_054080	rhoptry protein ROP14	0.999	59	3	2.60001
TGRH88_055220	unspecified product	0.001	97	3	2.59937
TGRH88_031900	unspecified product	0.307	127	3	2.59471
TGRH88_018770	ATP-dependent DNA ligase domain-containing protein	0.001	98	3	2.59231
TGRH88_022590	unspecified product	0.001	102	3	2.59206
TGRH88_052560	proteasome 26S regulatory subunit	0.001	83	3	2.59186
TGRH88_040560	unspecified product	0.001	54	3	2.58973
TGRH88_078370	AP2 domain transcription factor AP2VIII-3	0.001	78	3	2.58912
TGRH88_064530	putative werner helicase interacting protein 1	0.001	77	3	2.58349
TGRH88_072930	unspecified product	0.642	127	3	2.58307
TGRH88_010860	putative divalent metal transporter	0.997	89	3	2.58107
TGRH88_012180	unspecified product	0.001	118	3	2.57965
TGRH88_031050	cyclin-dependent kinase	0.005	184	3	2.57934
TGRH88_028460	HEAT repeat-containing protein	0.32	126	3	2.57783
TGRH88_027280	unspecified product	0.575	157	3	2.57772
TGRH88_043650	RNA recognition motif-containing protein	0.001	104	3	2.57472
TGRH88_066960	unspecified product	0.308	79	3	2.57446
TGRH88_006430	unspecified product	0.058	177	3	2.57432
TGRH88_043930	unspecified product	0.001	85	3	2.57297
TGRH88_038660	unspecified product	1	90	3	2.57213
TGRH88_048810	unspecified product	0.997	180	3	2.57183
TGRH88_002160	unspecified product	0.999	127	3	2.56908
TGRH88_016470	unspecified product	0.001	150	3	2.56539
TGRH88_003220	unspecified product	0.001	91	3	2.56399
TGRH88_053640	unspecified product	1	131	3	2.5632
TGRH88_058190	unspecified product	0.265	117	3	2.56318
TGRH88_004740	CMGC kinase, CDK family	0.001	153	3	2.56317
TGRH88_016560	CMGC kinase, CK2 family	0.001	126	3	2.5602
TGRH88_018860	unspecified product	0.006	113	3	2.55989
TGRH88_049810	Phosphoethanolamine-cytidyltransferase	0.001	101	3	2.55956
TGRH88_070380	unspecified product	0.419	100	3	2.55508
TGRH88_013500	unspecified product	0.001	159	3	2.5492
TGRH88_026590	3-oxo-5-alpha-steroid 4-dehydrogenase	0.999	97	3	2.54405
TGRH88_059620	unspecified product	0.305	106	3	2.53686
TGRH88_013390	unspecified product	0.001	142	3	2.5368
TGRH88_009050	unspecified product	0.999	62	3	2.53351
TGRH88_032030	SAG-related sequence SRS22F	0.307	108	3	2.52864
TGRH88_027310	unspecified product	0.199	158	3	2.51973
TGRH88_043780	serine/threonine specific protein phosphatase	0.168	54	3	2.51962
TGRH88_057880	N-acetyltransferase family protein	0.001	72	3	2.50645
TGRH88_041080	haloacid dehalogenase family hydrolase domain-containing protein	0.969	255	3	2.46942
TGRH88_080520	unspecified product	0.313	95	3	2.4647
TGRH88_046540	ubiquitin carboxyl-terminal hydrolase	0.001	33	2	1.96706
TGRH88_013710	ATP-binding cassette G family transporter ABCG96	0.999	45	2	1.94285
TGRH88_081840	unspecified product	0.535	77	2	1.92839
TGRH88_010500	unspecified product	0.874	69	2	1.92382
TGRH88_061810	unspecified product	0.071	122	2	1.92115
TGRH88_007250	unspecified product	0.001	127	2	1.91697
TGRH88_079140	unspecified product	0.001	94	2	1.90939
TGRH88_070140	DnaJ domain-containing protein	0.001	36	2	1.90768
TGRH88_056340	unspecified product	0.001	80	2	1.90103
TGRH88_040400	unspecified product	0.001	58	2	1.90089
TGRH88_020230	unspecified product	0.36	76	2	1.89848
TGRH88_067640	unspecified product	0.001	54	2	1.89598
TGRH88_053360	unspecified product	0.753	96	2	1.89405
TGRH88_023150	unspecified product	0.001	59	2	1.88888
TGRH88_003580	endoribonuclease L-PSP protein	0.001	75	2	1.88871
TGRH88_077670	unspecified product	0.062	94	2	1.88684
TGRH88_008870	unspecified product	0.001	99	2	1.88074
TGRH88_042650	unspecified product	0.001	34	2	1.87984
TGRH88_078120	unspecified product	0.056	84	2	1.87971
TGRH88_009740	unspecified product	0.001	92	2	1.87925
TGRH88_012950	unspecified product	0.001	148	2	1.87914
TGRH88_041280	unspecified product	0.134	78	2	1.87823
TGRH88_038620	SAG-related sequence SRS48E	0.938	80	2	1.87699
TGRH88_048290	unspecified product	0.001	81	2	1.87562
TGRH88_017570	unspecified product	0.001	93	2	1.87402
TGRH88_012470	unspecified product	0.058	93	2	1.87163
TGRH88_041230	Prp31-15.5k-U4 Snrna Complex family protein	0.001	34	2	1.87135
TGRH88_047340	unspecified product	0.001	152	2	1.87097
TGRH88_072220	unspecified product	0.018	48	2	1.86789
TGRH88_040320	unspecified product	0.347	59	2	1.86735
TGRH88_034740	unspecified product	0.001	65	2	1.86649
TGRH88_060790	unspecified product	0.001	75	2	1.86601
TGRH88_085620	ULK kinase	0.005	80	2	1.86505
TGRH88_042660	unspecified product	0.001	81	2	1.86214
TGRH88_022160	SAG-related sequence SRS11	1	77	2	1.85841
TGRH88_070910	unspecified product	0.001	105	2	1.85766
TGRH88_019960	unspecified product	0.005	61	2	1.85743
TGRH88_009720	unspecified product	0.001	143	2	1.85678
TGRH88_046530	unspecified product	0.001	114	2	1.85656
TGRH88_048900	unspecified product	0.001	107	2	1.85503
TGRH88_000330	unspecified product	0.001	37	2	1.85452
TGRH88_018570	ATPase/histidine kinase/DNA gyrase B/HSP90 domain-containing protein	0.005	70	2	1.85295
TGRH88_018170	unspecified product	0.269	82	2	1.85262
TGRH88_032570	unspecified product	0.222	107	2	1.85242
TGRH88_034310	unspecified product	0.001	133	2	1.85228
TGRH88_068180	unspecified product	0.186	98	2	1.8515
TGRH88_073460	unspecified product	0.001	94	2	1.85144
TGRH88_024440	WD domain, G-beta repeat-containing protein	0.525	35	2	1.85047
TGRH88_043470	unspecified product	0.001	111	2	1.84913
TGRH88_040420	unspecified product	0.001	92	2	1.84879
TGRH88_053470	unspecified product	0.001	188	2	1.84692
TGRH88_047850	unspecified product	0.001	68	2	1.84623
TGRH88_067930	unspecified product	0.999	47	2	1.8459
TGRH88_049940	WD domain, G-beta repeat-containing protein	0.297	76	2	1.84572
TGRH88_001350	unspecified product	0.746	102	2	1.84478
TGRH88_046520	unspecified product	0.001	99	2	1.8423
TGRH88_029390	XRN 5'-3' exonuclease protein	0.001	42	2	1.84204
TGRH88_031850	putative fatty acyl-CoA desaturase	0.998	42	2	1.84175
TGRH88_015590	unspecified product	0.172	153	2	1.83976
TGRH88_079970	unspecified product	0.005	102	2	1.8391
TGRH88_079670	unspecified product	0.003	73	2	1.83848
TGRH88_026630	cleavage and polyadenylation specifity factor protein	0.005	67	2	1.83721
TGRH88_033880	unspecified product	0.001	100	2	1.83659
TGRH88_012540	kelch repeat-containing protein	0.005	46	2	1.83598
TGRH88_016160	unspecified product	0.998	54	2	1.83539
TGRH88_064690	serine/threonine protein phosphatase	0.001	33	2	1.83416
TGRH88_017540	unspecified product	0.172	112	2	1.83404
TGRH88_033980	DEAD/DEAH box helicase domain-containing protein	0.001	55	2	1.83299
TGRH88_063010	unspecified product	0.392	80	2	1.8324
TGRH88_079950	unspecified product	0.001	104	2	1.82998
TGRH88_023190	unspecified product	0.135	132	2	1.82783
TGRH88_070060	unspecified product	0.001	100	2	1.82723
TGRH88_019610	putative eukaryotic initiation factor-3, subunit 8	0.001	39	2	1.82718
TGRH88_015790	unspecified product	1	130	2	1.82388
TGRH88_022400	unspecified product	0.001	51	2	1.82116
TGRH88_044200	unspecified product	0.904	73	2	1.82062
TGRH88_032070	SAG-related sequence SRS22C	0.941	83	2	1.82019
TGRH88_074130	3'5'-cyclic nucleotide phosphodiesterase domain-containing protein	0.999	37	2	1.8199
TGRH88_055260	unspecified product	1	40	2	1.81952
TGRH88_035590	4'-phosphopantetheinyl transferase domain-containing protein	0.999	65	2	1.81928
TGRH88_041900	SAG-related sequence SRS45	0.007	109	2	1.81923
TGRH88_025740	dense granule protein GRA5	1	64	2	1.8192
TGRH88_066240	microneme protein MIC5	1	72	2	1.81877
TGRH88_077370	unspecified product	0.001	47	2	1.8184
TGRH88_029380	membrane protein	0.734	90	2	1.81601
TGRH88_010120	unspecified product	0.3	83	2	1.8152
TGRH88_014780	unspecified product	0.376	100	2	1.81503
TGRH88_076940	unspecified product	0.302	87	2	1.81258
TGRH88_038580	SAG-related sequence protein SRS48Q	1	110	2	1.80933
TGRH88_075180	unspecified product	0.001	51	2	1.80909
TGRH88_080880	unspecified product	0.001	100	2	1.80898
TGRH88_025370	unspecified product	0.001	60	2	1.80893
TGRH88_069010	unspecified product	0.954	119	2	1.80806
TGRH88_036430	ATPase, AAA family protein	0.359	37	2	1.80767
TGRH88_043510	unspecified product	0.001	74	2	1.8072
TGRH88_072820	unspecified product	0.005	178	2	1.80676
TGRH88_022360	DEAD/DEAH box helicase domain-containing protein	0.001	42	2	1.80569
TGRH88_004640	unspecified product	0.999	37	2	1.80316
TGRH88_041680	dual-specificity protein phosphatase	0.139	53	2	1.80308
TGRH88_036960	unspecified product	0.133	93	2	1.80224
TGRH88_032560	unspecified product	0.248	87	2	1.79553
TGRH88_062750	GTPase RAB7	0.001	76	2	1.79539
TGRH88_048860	unspecified product	0.841	73	2	1.79534
TGRH88_045060	unspecified product	0.001	41	2	1.79453
TGRH88_009000	unspecified product	0.516	123	2	1.79382
TGRH88_038650	SAG-related sequence SRS48Q	0.998	113	2	1.79362
TGRH88_027830	unspecified product	0.001	41	2	1.79302
TGRH88_042640	AMP deaminase	0.001	102	2	1.7927
TGRH88_070980	unspecified product	0.967	122	2	1.79217
TGRH88_040350	unspecified product	0.005	63	2	1.79209
TGRH88_033130	unspecified product	0.999	93	2	1.79154
TGRH88_062040	unspecified product	0.999	81	2	1.79115
TGRH88_034790	unspecified product	0.001	119	2	1.7896
TGRH88_056260	unspecified product	0.293	111	2	1.78929
TGRH88_038590	SAG-related sequence SRS48Q	0.996	100	2	1.78924
TGRH88_045770	DEAD/DEAH box helicase domain-containing protein	0.001	48	2	1.78913
TGRH88_011330	unspecified product	0.005	75	2	1.78829
TGRH88_052770	unspecified product	0.999	99	2	1.78765
TGRH88_037980	phosphatidate cytidylyltransferase	0.999	55	2	1.78651
TGRH88_079810	unspecified product	0.062	63	2	1.78585
TGRH88_074660	unspecified product	0.001	63	2	1.7855
TGRH88_025630	unspecified product	0.001	79	2	1.78472
TGRH88_005460	unspecified product	0.999	108	2	1.78359
TGRH88_035020	rhoptry protein ROP12	1	122	2	1.78358
TGRH88_034860	putative cell-cycle-associated protein kinase DYRK	0.301	42	2	1.78196
TGRH88_002150	unspecified product	0.972	48	2	1.78173
TGRH88_076060	unspecified product	1	66	2	1.78148
TGRH88_016210	unspecified product	0.996	58	2	1.78128
TGRH88_016720	unspecified product	0.944	142	2	1.78078
TGRH88_052250	DNA-directed RNA polymerase, alpha subunit	0.999	51	2	1.78006
TGRH88_003760	unspecified product	0.003	74	2	1.77969
TGRH88_059910	unspecified product	0.174	115	2	1.77961
TGRH88_059000	zinc finger protein ZFP1	0.001	90	2	1.7794
TGRH88_025310	unspecified product	0.006	65	2	1.77901
TGRH88_028730	dihydrodipicolinate reductase	0.001	56	2	1.77831
TGRH88_062340	putative ubiquitin	0.001	91	2	1.77811
TGRH88_006140	Toxoplasma gondii family B protein	0.999	72	2	1.77753
TGRH88_001100	unspecified product	0.762	125	2	1.7769
TGRH88_076370	unspecified product	0.001	62	2	1.77631
TGRH88_080970	MCM2/3/5 family protein	0.001	94	2	1.77492
TGRH88_005850	unspecified product	0.737	106	2	1.77466
TGRH88_022560	unspecified product	0.337	60	2	1.77434
TGRH88_006590	cold-shock DNA-binding domain-containing protein	0.008	73	2	1.77298
TGRH88_029870	DEAD/DEAH box helicase domain-containing protein	0.61	162	2	1.77222
TGRH88_044650	nucleolar protein	0.004	79	2	1.77064
TGRH88_038640	SAG-related sequence SRS48K	0.938	98	2	1.7705
TGRH88_024150	unspecified product	0.001	105	2	1.77027
TGRH88_045810	putative bud site selection protein	0.767	80	2	1.76779
TGRH88_045630	mediator complex subunit MED31	0.062	62	2	1.76752
TGRH88_030720	glyoxalase family protein	0.147	87	2	1.76752
TGRH88_054770	putative rhoptry protein	0.999	52	2	1.76606
TGRH88_025950	putative translation initiation factor SUI1	0.001	45	2	1.76543
TGRH88_032590	unspecified product	0.948	110	2	1.76462
TGRH88_051220	unspecified product	0.001	77	2	1.76411
TGRH88_063030	unspecified product	0.999	73	2	1.76408
TGRH88_055300	unspecified product	0.996	76	2	1.76216
TGRH88_036660	unspecified product	0.001	116	2	1.76172
TGRH88_033240	unspecified product	0.001	38	2	1.76128
TGRH88_042040	CorA family Mg2+ transporter protein	0.999	91	2	1.76113
TGRH88_055880	unspecified product	1	102	2	1.76083
TGRH88_051420	unspecified product	0.447	83	2	1.7606
TGRH88_018790	MoeA N-terminal region (domain I and II) domain-containing protein	0.001	65	2	1.76053
TGRH88_008990	unspecified product	0.177	166	2	1.76046
TGRH88_032100	SAG-related sequence SRS22A	0.849	90	2	1.76029
TGRH88_023680	tRNA ligases class II (D, K and N) domain-containing protein	0.919	37	2	1.76019
TGRH88_038750	unspecified product	0.005	34	2	1.76005
TGRH88_054650	unspecified product	0.001	166	2	1.75996
TGRH88_006000	unspecified product	0.176	58	2	1.75884
TGRH88_034400	unspecified product	0.881	235	2	1.75847
TGRH88_009590	unspecified product	0.001	33	2	1.75828
TGRH88_038780	SAG-related sequence SRS47C	0.163	93	2	1.75812
TGRH88_029930	3'5'-cyclic nucleotide phosphodiesterase domain-containing protein	0.999	90	2	1.75724
TGRH88_013060	unspecified product	0.213	53	2	1.75545
TGRH88_054290	unspecified product	0.995	98	2	1.755
TGRH88_011940	unspecified product	0.001	58	2	1.75411
TGRH88_017260	unspecified product	0.999	91	2	1.75384
TGRH88_015510	unspecified product	0.001	71	2	1.75361
TGRH88_024700	unspecified product	0.001	74	2	1.7531
TGRH88_043310	importin-beta N-terminal domain-containing protein	0.001	68	2	1.75221
TGRH88_065760	unspecified product	0.999	177	2	1.75164
TGRH88_057390	archease family protein	0.001	114	2	1.75027
TGRH88_013430	unspecified product	0.944	124	2	1.74976
TGRH88_061370	unspecified product	0.977	194	2	1.74743
TGRH88_046060	unspecified product	0.677	126	2	1.74405
TGRH88_055830	unspecified product	1	62	2	1.74344
TGRH88_000190	putative transmembrane protein	1	92	2	1.74332
TGRH88_043610	fasciclin domain-containing protein	0.995	198	2	1.74301
TGRH88_027600	Toxoplasma gondii family B protein	0.991	84	2	1.74279
TGRH88_042030	unspecified product	0.001	88	2	1.74182
TGRH88_040900	exonuclease	0.256	142	2	1.7413
TGRH88_079440	tetratricopeptide repeat-containing protein	0.001	139	2	1.7409
TGRH88_040630	AP2 domain transcription factor AP2X-6	0.005	183	2	1.74089
TGRH88_035550	unspecified product	0.001	47	2	1.74085
TGRH88_035110	TBC domain-containing protein	0.08	82	2	1.74078
TGRH88_051770	Ku70/Ku80 beta-barrel domain-containing protein	0.003	80	2	1.73955
TGRH88_043150	unspecified product	0.001	65	2	1.73836
TGRH88_063580	putative dynein heavy chain 2	0.006	104	2	1.73535
TGRH88_030370	MORN repeat-containing protein	0.001	71	2	1.73468
TGRH88_059580	Tctex-1 family protein	0.134	62	2	1.73436
TGRH88_049930	glycosyl transferase family 8 protein	0.001	81	2	1.7338
TGRH88_047920	unspecified product	0.999	59	2	1.7334
TGRH88_074580	unspecified product	0.182	150	2	1.73305
TGRH88_036980	unspecified product	0.001	45	2	1.73282
TGRH88_019810	unspecified product	0.803	92	2	1.73251
TGRH88_018650	putative ran binding family protein 1	0.001	77	2	1.73216
TGRH88_029910	DUF51 family protein	0.001	60	2	1.73105
TGRH88_013740	unspecified product	0.999	69	2	1.73074
TGRH88_059490	ribosomal protein RPS27	0.056	61	2	1.73017
TGRH88_036120	zinc finger (CCCH type) motif-containing protein	0.001	153	2	1.72987
TGRH88_019090	putative transmembrane protein 65	0.918	52	2	1.72984
TGRH88_045870	2,4-dienoyl CoA reductase 2, peroxisomal family protein	0.002	66	2	1.72953
TGRH88_038130	hydrolase, NUDIX family protein	0.001	105	2	1.72906
TGRH88_048610	unspecified product	0.005	42	2	1.72828
TGRH88_014390	unspecified product	0.001	111	2	1.72785
TGRH88_072690	translation initiation factor sui1 protein	0.001	85	2	1.7278
TGRH88_039860	unspecified product	0.176	72	2	1.72778
TGRH88_026620	unspecified product	0.001	73	2	1.72744
TGRH88_061440	unspecified product	0.001	94	2	1.72726
TGRH88_058850	PIK3R4 kinase-related protein	0.001	119	2	1.72681
TGRH88_010210	unspecified product	0.999	73	2	1.7268
TGRH88_067040	unspecified product	1	68	2	1.7251
TGRH88_079610	unspecified product	0.001	177	2	1.72418
TGRH88_015440	TATA-box binding protein TBP1	0.002	89	2	1.72341
TGRH88_003290	unspecified product	0.001	152	2	1.7232
TGRH88_065670	SCP family extracellular subfamily protein	0.71	136	2	1.72273
TGRH88_081910	unspecified product	0.001	247	2	1.722
TGRH88_003940	phospholipase, patatin family protein	0.005	124	2	1.72085
TGRH88_001990	unspecified product	0.001	88	2	1.72065
TGRH88_065420	Toxoplasma gondii family A protein	0.994	170	2	1.71941
TGRH88_074230	eIF2 kinase IF2K-A (incomplete catalytic triad)	0.999	65	2	1.71938
TGRH88_086510	RNA polymerase B	0.012	50	2	1.71922
TGRH88_050010	putative cytochrome C oxidase subunit IIb	0.001	73	2	1.7186
TGRH88_023240	cAMP-dependent protein kinase	0.001	77	2	1.7182
TGRH88_009800	putative NAD(P) transhydrogenase subunit beta	0.998	66	2	1.71698
TGRH88_040590	BRCA1 C Terminus (BRCT) domain-containing protein	0.001	173	2	1.71695
TGRH88_016190	zinc finger, C3HC4 type (RING finger) domain-containing protein	0.999	90	2	1.71669
TGRH88_087847	Toxoplasma gondii family A protein	0.941	145	2	1.71646
TGRH88_087843	Toxoplasma gondii family A protein	0.999	148	2	1.71461
TGRH88_017310	unspecified product	0.003	130	2	1.71422
TGRH88_031710	unspecified product	0.001	119	2	1.71272
TGRH88_058790	ATPase (DUF699) protein	0.001	68	2	1.71265
TGRH88_015150	unspecified product	0.941	126	2	1.71192
TGRH88_059260	unspecified product	1	84	2	1.71114
TGRH88_052050	unspecified product	0.872	98	2	1.71081
TGRH88_032720	arginine decarboxylase	0.387	105	2	1.71041
TGRH88_023700	unspecified product	0.001	127	2	1.71008
TGRH88_054230	SAG-related sequence SRS53B	0.997	121	2	1.70999
TGRH88_031230	unspecified product	0.999	172	2	1.70822
TGRH88_058660	mutS domain protein	0.357	64	2	1.70783
TGRH88_083000	transporter, major facilitator family protein	0.999	322	2	1.70739
TGRH88_065440	Toxoplasma gondii family A protein	1	109	2	1.70714
TGRH88_049010	SAG-related sequence SRS55F	0.997	118	2	1.70575
TGRH88_040480	unspecified product	1	107	2	1.7055
TGRH88_040890	unspecified product	0.046	92	2	1.70546
TGRH88_035350	AP2 domain transcription factor AP2VIIa-5	0.001	212	2	1.70519
TGRH88_002260	unspecified product	1	139	2	1.70503
TGRH88_049350	unspecified product	0.503	97	2	1.70495
TGRH88_071470	unspecified product	0.989	110	2	1.70489
TGRH88_072790	FYVE zinc finger domain-containing protein	0.001	155	2	1.70477
TGRH88_013000	unspecified product	0.005	117	2	1.70471
TGRH88_015740	unspecified product	0.944	140	2	1.70349
TGRH88_064370	Ulp1 protease family, C-terminal catalytic domain-containing protein	0.229	218	2	1.70292
TGRH88_008170	unspecified product	0.001	158	2	1.70204
TGRH88_052350	unspecified product	0.005	146	2	1.70032
TGRH88_052070	unspecified product	0.001	66	2	1.69994
TGRH88_078270	SWI2/SNF2-containing protein	0.005	160	2	1.69863
TGRH88_066290	putative isoleucyl-tRNA synthetase	0.942	200	2	1.69729
TGRH88_038560	unspecified product	0.993	95	2	1.69711
TGRH88_033590	myosin K	0.001	237	2	1.69684
TGRH88_012590	Sodium:neurotransmitter symporter family protein	0.998	37	2	1.69659
TGRH88_006940	SAG-related sequence SRS16E	0.997	103	2	1.69492
TGRH88_079790	putative lanp	0.001	77	2	1.69374
TGRH88_064890	ICE family protease (caspase) p20 domain-containing protein	0.001	140	2	1.69278
TGRH88_051810	unspecified product	0.001	48	2	1.69115
TGRH88_073060	signal recognition particle 14kd protein	0.001	90	2	1.69113
TGRH88_029230	Toxoplasma gondii family A protein	0.944	170	2	1.69058
TGRH88_055540	unspecified product	0.001	104	2	1.69056
TGRH88_079470	unspecified product	0.001	111	2	1.69044
TGRH88_057420	unspecified product	0.001	149	2	1.69043
TGRH88_021000	unspecified product	0.001	154	2	1.69021
TGRH88_005610	ATPase, AAA family protein	0.005	101	2	1.68942
TGRH88_034830	unspecified product	1	108	2	1.68935
TGRH88_038440	SAG-related sequence SRS49B	0.495	94	2	1.68839
TGRH88_030960	unspecified product	0.001	219	2	1.68708
TGRH88_033670	unspecified product	0.999	99	2	1.68578
TGRH88_029650	unspecified product	0.601	111	2	1.68564
TGRH88_061260	unspecified product	0.002	81	2	1.68495
TGRH88_064810	leucine rich repeat-containing protein	0.001	62	2	1.68391
TGRH88_053840	unspecified product	0.999	118	2	1.68114
TGRH88_026070	putative 30S ribosomal protein S5	0.174	121	2	1.67936
TGRH88_054390	unspecified product	0.478	87	2	1.67603
TGRH88_061210	unspecified product	0.001	221	2	1.67544
TGRH88_019650	unspecified product	0.001	165	2	1.67372
TGRH88_062410	FATC domain-containing protein	0.324	131	2	1.67025
TGRH88_019330	NEK kinase	0.001	105	2	1.66789
TGRH88_001610	unspecified product	0.996	146	2	1.66783
TGRH88_011560	Toxoplasma gondii family A protein	0.943	169	2	1.66781
TGRH88_042160	ATPase, AAA family protein	0.001	135	2	1.66772
TGRH88_059060	WD domain, G-beta repeat-containing protein	0.002	117	2	1.66635
TGRH88_063800	unspecified product	0.999	91	2	1.66333
TGRH88_046920	unspecified product	0.972	89	2	1.66322
TGRH88_066580	ubiquitin-conjugating enzyme subfamily protein	0.001	82	2	1.66189
TGRH88_008590	unspecified product	0.978	137	2	1.66111
TGRH88_059460	unspecified product	0.001	45	2	1.66046
TGRH88_013510	endonuclease IV APN	0.901	85	2	1.66015
TGRH88_065690	Toxoplasma gondii family A protein	1	109	2	1.65862
TGRH88_047700	putative peptidyl-prolyl isomerase FKBP12	0.981	122	2	1.65637
TGRH88_029290	Toxoplasma gondii family A protein	1	173	2	1.65396
TGRH88_056450	putative ubiquitin conjugating enzyme E2	0.001	69	2	1.65324
TGRH88_045390	unspecified product	0.422	218	2	1.64664
TGRH88_075210	hydrolase, alpha/beta fold family protein	0.001	49	2	1.64195
TGRH88_069000	ankyrin repeat-containing protein	0.001	97	2	1.63817
TGRH88_017070	cyclin, N-terminal domain-containing protein	0.001	91	2	1.63391
TGRH88_014120	unspecified product	0.001	60	2	1.62752
TGRH88_040550	unspecified product	0.001	48	2	1.62013
TGRH88_055750	unspecified product	0.188	28	1	0.981801
TGRH88_045400	Tyrosine kinase-like (TKL) protein	0.001	23	1	0.978385
TGRH88_054300	unspecified product	0.001	18	1	0.977463
TGRH88_068080	unspecified product	0.001	24	1	0.975657
TGRH88_067350	unspecified product	0.417	76	1	0.974147
TGRH88_004160	anticodon binding domain-containing protein	0.992	21	1	0.970595
TGRH88_072340	WD domain, G-beta repeat-containing protein	0.001	17	1	0.968305
TGRH88_006330	unspecified product	0.007	94	1	0.966336
TGRH88_078350	unspecified product	0.068	53	1	0.961059
TGRH88_081330	unspecified product	0.003	120	1	0.960233
TGRH88_050900	unspecified product	0.999	36	1	0.959663
TGRH88_081990	leucine rich repeat-containing protein	0.001	24	1	0.957303
TGRH88_048640	ATPase, AAA family protein	0.005	31	1	0.957157
TGRH88_011510	unspecified product	0.001	16	1	0.957033
TGRH88_017580	CHY zinc finger protein	0.001	24	1	0.95677
TGRH88_046390	unspecified product	0.001	113	1	0.955637
TGRH88_033900	unspecified product	0.075	27	1	0.952615
TGRH88_009140	unspecified product	0.998	161	1	0.952348
TGRH88_051830	unspecified product	0.181	44	1	0.95156
TGRH88_055720	DNA excision repair helicase	0.001	46	1	0.95153
TGRH88_078730	unspecified product	0.937	111	1	0.950483
TGRH88_003800	CDP-alcohol phosphatidyltransferase superfamily protein	0.865	28	1	0.948493
TGRH88_080220	AP2 domain transcription factor AP2VIII-5	0.001	28	1	0.948046
TGRH88_029180	unspecified product	0.001	113	1	0.946513
TGRH88_058500	unspecified product	0.983	59	1	0.945985
TGRH88_063840	unspecified product	0.06	130	1	0.945954
TGRH88_055320	WD domain, G-beta repeat-containing protein	0.001	35	1	0.945947
TGRH88_006030	unspecified product	0.139	47	1	0.945762
TGRH88_074300	unspecified product	0.791	59	1	0.945712
TGRH88_079130	unspecified product	0.001	67	1	0.945094
TGRH88_018580	unspecified product	0.01	98	1	0.944386
TGRH88_007530	unspecified product	0.005	18	1	0.944272
TGRH88_081810	unspecified product	0.001	67	1	0.944012
TGRH88_071450	unspecified product	0.001	109	1	0.943781
TGRH88_073980	ribosomal protein RPL28	0.001	85	1	0.943149
TGRH88_085900	DHHC zinc finger domain-containing protein	0.837	77	1	0.94284
TGRH88_009070	unspecified product	0.259	63	1	0.942378
TGRH88_079170	SAG-related sequence SRS31B	0.162	70	1	0.941906
TGRH88_060570	unspecified product	0.001	30	1	0.94087
TGRH88_072160	unspecified product	0.005	105	1	0.94
TGRH88_047190	unspecified product	0.001	102	1	0.93991
TGRH88_054330	acyl-CoA dehydrogenase, middle domain-containing protein	0.001	16	1	0.93962
TGRH88_042770	unspecified product	0.003	100	1	0.939599
TGRH88_035540	unspecified product	0.003	87	1	0.939559
TGRH88_024610	unspecified product	0.002	126	1	0.938753
TGRH88_005040	unspecified product	0.003	52	1	0.937585
TGRH88_046840	unspecified product	1	79	1	0.937566
TGRH88_058360	unspecified product	0.001	75	1	0.937344
TGRH88_000660	unspecified product	0.001	79	1	0.937257
TGRH88_065910	unspecified product	0.441	94	1	0.936054
TGRH88_025120	unspecified product	0.001	153	1	0.935521
TGRH88_059860	unspecified product	0.133	85	1	0.934858
TGRH88_067750	transporter, major facilitator family protein	0.999	27	1	0.934813
TGRH88_019040	unspecified product	0.001	62	1	0.934676
TGRH88_000840	unspecified product	0.001	96	1	0.93424
TGRH88_068510	putative GTP-binding protein engB	0.858	25	1	0.933911
TGRH88_084350	unspecified product	0.001	126	1	0.933298
TGRH88_055960	putative trigger factor protein	0.474	33	1	0.932074
TGRH88_076080	unspecified product	0.064	81	1	0.931575
TGRH88_010910	unspecified product	0.357	75	1	0.931386
TGRH88_038540	unspecified product	0.056	93	1	0.931345
TGRH88_021990	unspecified product	0.001	55	1	0.930839
TGRH88_034820	unspecified product	0.001	113	1	0.930638
TGRH88_066000	unspecified product	0.001	109	1	0.93037
TGRH88_026380	unspecified product	0.001	141	1	0.930329
TGRH88_061700	unspecified product	0.056	136	1	0.929772
TGRH88_078420	unspecified product	0.933	77	1	0.929288
TGRH88_021710	unspecified product	0.001	69	1	0.929235
TGRH88_040470	unspecified product	0.162	83	1	0.928753
TGRH88_012400	unspecified product	0.001	71	1	0.928742
TGRH88_039760	unspecified product	0.001	80	1	0.927789
TGRH88_040160	unspecified product	0.001	74	1	0.927466
TGRH88_044430	SAG-related sequence SRS40A	0.035	66	1	0.926893
TGRH88_028810	endonuclease/exonuclease/phosphatase family protein	0.001	31	1	0.926812
TGRH88_051350	unspecified product	1	52	1	0.926482
TGRH88_065860	ubiquitin carboxyl-terminal hydrolase	0.028	33	1	0.925734
TGRH88_000280	unspecified product	0.998	56	1	0.925473
TGRH88_032020	unspecified product	0.614	88	1	0.925432
TGRH88_010960	ribosomal protein RPL14	0.001	22	1	0.925427
TGRH88_022440	Sodium:neurotransmitter symporter family protein	0.997	30	1	0.925329
TGRH88_010530	unspecified product	0.997	64	1	0.925268
TGRH88_059340	general transcription factor IIH polypeptide 5 GTF2H5	0.151	61	1	0.92496
TGRH88_022060	unspecified product	0.062	54	1	0.924902
TGRH88_073150	unspecified product	0.001	125	1	0.924684
TGRH88_000850	unspecified product	0.001	50	1	0.924365
TGRH88_077900	TBC domain-containing protein	0.001	75	1	0.924065
TGRH88_024140	unspecified product	0.005	93	1	0.923515
TGRH88_049950	unspecified product	0.001	99	1	0.923405
TGRH88_080240	unspecified product	0.001	125	1	0.922856
TGRH88_011990	unspecified product	0.539	90	1	0.922713
TGRH88_080370	SAG-related sequence SRS34A	1	63	1	0.922501
TGRH88_030790	unspecified product	0.001	112	1	0.922391
TGRH88_067340	putative pre-mRNA-processing protein 8	0.001	41	1	0.92231
TGRH88_057690	unspecified product	0.405	69	1	0.922305
TGRH88_078380	unspecified product	0.062	104	1	0.922282
TGRH88_045160	unspecified product	0.259	68	1	0.922234
TGRH88_041360	regulator of chromosome condensation (RCC1) repeat-containing protein	0.001	36	1	0.922074
TGRH88_004670	unspecified product	0.001	94	1	0.921975
TGRH88_031930	unspecified product	0.001	76	1	0.921948
TGRH88_043900	unspecified product	0.005	103	1	0.920914
TGRH88_047240	unspecified product	0.002	89	1	0.920834
TGRH88_075510	unspecified product	0.095	104	1	0.920772
TGRH88_050940	unspecified product	0.399	60	1	0.92068
TGRH88_035310	vitamin k epoxide reductase family protein	0.995	32	1	0.919865
TGRH88_027220	FATC domain-containing protein	0.994	42	1	0.919266
TGRH88_083010	unspecified product	0.001	36	1	0.918747
TGRH88_004590	unspecified product	0.001	103	1	0.918576
TGRH88_055510	unspecified product	0.001	121	1	0.918328
TGRH88_056370	unspecified product	0.001	123	1	0.918252
TGRH88_002050	unspecified product	0.001	85	1	0.91819
TGRH88_040080	unspecified product	0.001	93	1	0.917872
TGRH88_034700	endonuclease/exonuclease/phosphatase family protein	0.25	42	1	0.917858
TGRH88_080580	putative adenylate cyclase	0.001	39	1	0.917343
TGRH88_007600	unspecified product	0.001	51	1	0.916924
TGRH88_027050	unspecified product	0.001	52	1	0.91681
TGRH88_044080	unspecified product	0.008	85	1	0.916048
TGRH88_014830	putative sortilin	0.997	32	1	0.915541
TGRH88_081320	unspecified product	0.999	65	1	0.915339
TGRH88_004110	unspecified product	0.144	68	1	0.915264
TGRH88_010730	ribosomal protein RPL32	0.001	35	1	0.915117
TGRH88_035920	unspecified product	0.139	96	1	0.915102
TGRH88_006230	unspecified product	0.079	27	1	0.914953
TGRH88_018990	profilin PRF	0.001	65	1	0.914736
TGRH88_051320	unspecified product	0.001	70	1	0.914547
TGRH88_003490	unspecified product	0.001	72	1	0.914383
TGRH88_009370	unspecified product	0.331	91	1	0.914111
TGRH88_017140	unspecified product	0.366	92	1	0.913849
TGRH88_038830	penicillin amidase	0.874	40	1	0.913814
TGRH88_037180	unspecified product	0.062	70	1	0.913671
TGRH88_017690	unspecified product	0.001	84	1	0.91309
TGRH88_021850	unspecified product	0.957	17	1	0.91306
TGRH88_005050	unspecified product	0.001	93	1	0.912943
TGRH88_065210	ubiquitin-conjugating enzyme subfamily protein	0.963	72	1	0.912871
TGRH88_071440	unspecified product	0.001	150	1	0.912844
TGRH88_001560	unspecified product	0.001	79	1	0.912617
TGRH88_038800	SAG-related sequence SRS47A	0.005	78	1	0.912373
TGRH88_057320	unspecified product	0.163	53	1	0.912306
TGRH88_021040	cell division protein CDC48AP	1	40	1	0.912003
TGRH88_049040	SAG-related sequence SRS55N	0.998	122	1	0.911307
TGRH88_055860	riboflavin kinase	0.001	31	1	0.911119
TGRH88_065310	unspecified product	0.001	67	1	0.910601
TGRH88_042860	histone lysine demethylase JMJD5	0.049	34	1	0.910486
TGRH88_058700	unspecified product	0.005	82	1	0.910416
TGRH88_020280	unspecified product	0.999	24	1	0.910141
TGRH88_056600	unspecified product	0.993	102	1	0.909893
TGRH88_052980	IgA-specific serine endopeptidase	0.177	62	1	0.909793
TGRH88_017650	unspecified product	0.001	48	1	0.909622
TGRH88_020320	KRUF family protein	0.913	23	1	0.909242
TGRH88_028380	unspecified product	0.031	149	1	0.909046
TGRH88_074610	unspecified product	0.667	68	1	0.908736
TGRH88_033060	unspecified product	0.062	79	1	0.90873
TGRH88_026150	SAG-related sequence SRS20C	1	78	1	0.90866
TGRH88_031740	SAG-related sequence SRS23	1	92	1	0.907686
TGRH88_076930	unspecified product	0.995	87	1	0.907619
TGRH88_084300	unspecified product	0.001	78	1	0.907446
TGRH88_024780	unspecified product	0.001	131	1	0.907257
TGRH88_019340	unspecified product	0.001	66	1	0.907251
TGRH88_020380	IgA-specific serine endopeptidase	0.479	227	1	0.907221
TGRH88_073130	unspecified product	0.739	96	1	0.906408
TGRH88_080380	unspecified product	1	65	1	0.906266
TGRH88_013780	unspecified product	0.003	49	1	0.906187
TGRH88_022860	unspecified product	0.999	28	1	0.906034
TGRH88_046660	ATPase/histidine kinase/DNA gyrase B/HSP90 domain-containing protein	0.001	25	1	0.906015
TGRH88_042720	unspecified product	0.001	116	1	0.90583
TGRH88_028480	activator of hsp90 atpase 1 family protein	0.001	59	1	0.905446
TGRH88_018180	Toxoplasma gondii family B protein	0.993	78	1	0.905436
TGRH88_078840	unspecified product	0.999	37	1	0.905391
TGRH88_032940	unspecified product	0.001	78	1	0.905152
TGRH88_043880	Kazal-type serine protease inhibitor domain-containing protein	0.056	30	1	0.905102
TGRH88_078670	ABC transporter transmembrane region domain-containing protein	0.999	31	1	0.904014
TGRH88_082170	unspecified product	0.714	53	1	0.90381
TGRH88_045820	unspecified product	0.001	95	1	0.903636
TGRH88_012810	unspecified product	0.001	54	1	0.903479
TGRH88_054260	SAG-related sequence SRS53F	0.997	96	1	0.903373
TGRH88_053610	unspecified product	0.999	87	1	0.902937
TGRH88_032090	unspecified product	0.002	65	1	0.902756
TGRH88_073830	unspecified product	0.006	59	1	0.90271
TGRH88_054240	SAG-related sequence SRS53C	0.999	105	1	0.902543
TGRH88_037280	putative eukaryotic initiation factor-3 subunit 10	0.005	27	1	0.902501
TGRH88_047900	unspecified product	0.001	146	1	0.901995
TGRH88_013930	unspecified product	0.387	111	1	0.901892
TGRH88_020520	SAG-related sequence SRS10	0.487	72	1	0.901796
TGRH88_080030	unspecified product	0.001	123	1	0.90167
TGRH88_054930	unspecified product	0.297	70	1	0.901504
TGRH88_038490	histone lysine acetyltransferase MYST-B	0.001	59	1	0.901457
TGRH88_048330	unspecified product	0.001	91	1	0.901266
TGRH88_069710	unspecified product	0.97	49	1	0.900622
TGRH88_014210	unspecified product	1	55	1	0.9005
TGRH88_055450	unspecified product	0.992	129	1	0.899953
TGRH88_080650	unspecified product	0.139	120	1	0.899763
TGRH88_074890	putative cyclophilin 1	0.071	42	1	0.899597
TGRH88_038770	SAG-related sequence SRS47D	0.944	107	1	0.899533
TGRH88_037910	unspecified product	0.997	107	1	0.899422
TGRH88_058930	unspecified product	0.162	88	1	0.899388
TGRH88_003600	dense granule protein GRA8	1	95	1	0.899363
TGRH88_040170	DnaJ domain-containing protein	0.825	151	1	0.899197
TGRH88_066900	unspecified product	1	50	1	0.899022
TGRH88_050230	unspecified product	0.496	128	1	0.898737
TGRH88_063510	vitamin k epoxide reductase family protein	0.998	42	1	0.898616
TGRH88_021480	unspecified product	0.509	51	1	0.898481
TGRH88_011390	thioredoxin domain-containing protein	0.003	76	1	0.898423
TGRH88_028780	unspecified product	0.954	77	1	0.898376
TGRH88_063230	tetratricopeptide repeat-containing protein	0.001	56	1	0.898308
TGRH88_060650	unspecified product	0.003	63	1	0.898288
TGRH88_067500	putative vacuolar protein sorting-associated protein 26	0.064	70	1	0.89819
TGRH88_069600	unspecified product	0.578	37	1	0.897872
TGRH88_013220	unspecified product	0.001	47	1	0.897682
TGRH88_053910	unspecified product	0.324	60	1	0.897572
TGRH88_049380	unspecified product	0.005	124	1	0.89741
TGRH88_019110	calpain family cysteine protease domain-containing protein	0.172	76	1	0.897363
TGRH88_062490	unspecified product	0.001	149	1	0.8973
TGRH88_014770	putative proteasome subunit beta type 1	0.927	47	1	0.8972
TGRH88_028280	unspecified product	0.001	116	1	0.897051
TGRH88_019680	unspecified product	0.001	131	1	0.897031
[truncated: 7,192 more rows]

## Sheet: Combined_results
ID	Name	ExposureScore	AA_Count	Density_12	ProteinScore_12	Density_15	ProteinScore_15	Density_16	ProteinScore_16	Avg_ProteinScore	Avg_Density	<Linear B Rank>
[truncated: 8,147 more rows]
