# Supplementary material for: A state-of-the-art methodology for high-throughput in silico vaccine discovery against protozoan parasites and exemplified with discovered candidates for Toxoplasma gondii
Source: Sci Rep. 2023 May 22;13:8243. doi: 10.1038/s41598-023-34863-9 (PMC10201501; doi:10.1038/s41598-023-34863-9)
Supplement: Supplementary file 12 — Supplementary Table S12. [file 41598_2023_34863_MOESM12_ESM.xlsx]

## Sheet: Conformational predictions
RH88 ID	ME49 ID	Name	ExposureScore	No. of epitopes (ElliPro)	Epitole score (ElliPro)	No. of Binding Sites (DiscoTope)	<Conf B Rank>
TGRH88_083220	S8GIB3	Myb family DNA-binding domain-containing protein	0	55	37.76	2202	1
TGRH88_046670	S8G668	unspecified product	0.01	51	36.8	478	0.703546
TGRH88_012180	S8F2I7	unspecified product	0	50	33.83	655	0.697526
TGRH88_028200	S8F740	unspecified product	0.32	47	32.53	776	0.685622
TGRH88_048670	S8EVG1	unspecified product	0	46	31.6	814	0.676814
TGRH88_054140	S8EXC8	unspecified product	0	45	31.58	799	0.668138
TGRH88_023700	S8F8Q9	unspecified product	0	40	28.8	1012	0.644489
TGRH88_058550	S8FZJ5	unspecified product	0.85	45	31.61	633	0.643089
TGRH88_071590	A0A125YZJ6	unspecified product	0	42	29.19	866	0.638158
TGRH88_038370	S8EZ65	unspecified product	0	39	27.3	1091	0.636791
TGRH88_032780	A0A125YQB8	unspecified product	0.76	42	28.99	855	0.634675
TGRH88_063300	S8G9X3	DNA-directed RNA polymerase alpha chain rpoA	0.85	41	27.38	939	0.626746
TGRH88_065100	S8EW93	unspecified product	0.35	45	31.57	507	0.62351
TGRH88_025620	S8F5C0	unspecified product	0	43	30.48	631	0.620167
TGRH88_024250	S8GRG7	unspecified product	0	38	28.98	912	0.618445
TGRH88_017260	S8G6S9	unspecified product	1	44	30.76	560	0.618074
TGRH88_081410	S8G9G5	zinc finger motif, C2HC5-type protein	0.87	41	28.03	829	0.615835
TGRH88_047780	S8EVA0	unspecified product	0	43	30.6	588	0.614692
TGRH88_065040	S8ESI9	unspecified product	0	44	30.54	550	0.614562
TGRH88_044710	S8G5Q1	unspecified product	0	41	28.39	798	0.614356
TGRH88_068340	S8GCX6	unspecified product	0	43	29.39	646	0.612616
TGRH88_027000	S8GQV5	ATPase, AAA family protein	0	41	28.11	792	0.610914
TGRH88_012790	S8F2Q8	phosphoacetylglucosamine mutase	0.01	44	32.41	408	0.609784
TGRH88_059110	A0A125YRT6	unspecified product	0.93	39	27.05	891	0.604029
TGRH88_052690	S8G2U6	unspecified product	1	38	26.92	935	0.603358
TGRH88_041890	S8EZT9	ATPase, AAA family protein	0.17	42	29.61	609	0.60275
TGRH88_058700	S8G8R3	unspecified product	0.01	41	28.09	735	0.602039
TGRH88_052960	A0A125YYP7	AARP2CN (NUC121) domain-containing protein	0	41	28.47	710	0.601656
TGRH88_005460	S8GTI2	unspecified product	1	41	29.39	631	0.597911
TGRH88_067240	S8F205	unspecified product	0.01	38	26.24	935	0.59722
TGRH88_008640	A0A125YUM7	DEAD/DEAH box helicase domain-containing protein	0	42	29	603	0.596328
TGRH88_057430	S8G1N2	unspecified product	0.01	41	28.2	678	0.594338
TGRH88_074930	S8F017	unspecified product	0	42	29.37	566	0.594025
TGRH88_044720	S8EUA7	putative myosin heavy chain	0	39	28.41	739	0.593121
TGRH88_037420	S8F9P8	kinesin motor domain-containing protein	0	40	29.21	642	0.591756
TGRH88_083020	S8EXL4	unspecified product	0	41	30.39	527	0.591075
TGRH88_040890	S8GDW8	unspecified product	0.05	40	26.15	783	0.58564
TGRH88_055460	S8EQE2	Sas10 C-terminal domain-containing protein	0.01	40	29.51	583	0.585465
TGRH88_036810	S8F387	unspecified product	0	37	25.67	921	0.583731
TGRH88_034010	S8GN30	unspecified product	0	38	27.49	765	0.582574
TGRH88_027170	S8F555	unspecified product	0.76	38	27.44	745	0.579072
TGRH88_018790	A0A125YLI8	MoeA N-terminal region (domain I and II) domain-containing protein	0	40	28.76	584	0.578847
TGRH88_007920	A0A125YSP2	RNA-directed RNA polymerase	0	40	28.35	597	0.577129
TGRH88_033690	S8F8Q5	unspecified product	0	42	29.75	429	0.576559
TGRH88_068420	S8F1N7	unspecified product	0.21	37	26.62	813	0.575833
TGRH88_041450	S8ETE6	unspecified product	0.17	41	29.72	459	0.574656
TGRH88_013800	S8GHG2	unspecified product	0.01	38	29.32	599	0.573773
TGRH88_061360	S8G090	unspecified product	0.99	37	26.26	800	0.570601
TGRH88_018000	S8G6Y7	unspecified product	0.95	37	26.13	806	0.570343
TGRH88_068260	S8GM99	poly(ADP-ribose) glycohydrolase	0	41	28.62	492	0.56976
TGRH88_072400	S8F0R2	unspecified product	0.96	38	25.41	803	0.569594
TGRH88_057260	B6KV60	rhoptry neck protein RON2	1	37	29.17	618	0.569109
TGRH88_079340	S8G9X7	unspecified product	0.99	39	26.85	658	0.566685
TGRH88_043270	S8EU00	unspecified product	0.01	39	28.36	567	0.566435
TGRH88_004800	S8GIZ1	U3 small nucleolar RNA-associated protein 6 protein	0.05	40	29.04	485	0.566275
TGRH88_022400	A0A125YT36	unspecified product	0	39	26.67	659	0.565213
TGRH88_051600	S8GCB7	unspecified product	0	37	25.54	800	0.564102
TGRH88_006000	S8GTN7	unspecified product	0.18	34	23.32	1047	0.563111
TGRH88_055860	A0A125YH87	riboflavin kinase	0	39	27.09	608	0.561225
TGRH88_068080	S8F4S4	unspecified product	0	35	24.72	905	0.560298
TGRH88_012460	S8EZC6	glutamate 5-kinase domain-containing protein	0.06	39	28.08	535	0.559027
TGRH88_031570	A0A125YXW8	unspecified product	0	33	22.89	1086	0.55897
TGRH88_039620	S8G4C8	unspecified product	0	34	23.17	1023	0.558097
TGRH88_056690	A0A125YPL1	unspecified product	0	38	27.15	617	0.556931
TGRH88_062040	S8ERW2	unspecified product	1	39	28.39	502	0.556792
TGRH88_033420	S8F2G3	sigma-70, region 3 protein	0.46	35	24.08	899	0.553606
TGRH88_065970	S8ESY5	unspecified product	0	32	23.27	1062	0.552531
TGRH88_048730	S8ESG1	unspecified product	0.99	38	25.86	661	0.551998
TGRH88_076620	A0A125YYB3	FAD binding domain-containing protein	1	39	27.32	531	0.551557
TGRH88_018960	A0A125YJH0	unspecified product	0.24	38	25.99	621	0.54707
TGRH88_080320	S8F4R1	NUC153 domain-containing protein	0	36	25.02	756	0.546488
TGRH88_064110	S8EP93	unspecified product	0.01	37	27.44	566	0.545561
TGRH88_034460	S8GN69	unspecified product	0	31	21.4	1165	0.545153
TGRH88_063360	S8G0Q1	unspecified product	0.05	38	28.42	461	0.544601
TGRH88_067460	S8F898	unspecified product	0	34	23.38	919	0.54413
TGRH88_008690	A0A125YYZ1	unspecified product	0	37	26.15	632	0.543984
TGRH88_041350	S8ETD0	protein phosphatase 2C domain-containing protein	0	37	27.08	576	0.543837
TGRH88_055750	S8ETF4	unspecified product	0.19	37	26.33	611	0.542406
TGRH88_016730	S8GFZ8	unspecified product	1	38	27.79	481	0.541965
TGRH88_073690	S8F6J9	putative tRNA (cytosine(34)-C(5))-methyltransferase	0	38	27.48	493	0.540997
TGRH88_052260	A0A125YJC1	unspecified product	0.52	36	25.21	708	0.540882
TGRH88_028500	S8GPL4	DEAD/DEAH box helicase domain-containing protein	0	37	27.48	523	0.539364
TGRH88_069960	S8F7I0	unspecified product	0.01	36	25.12	701	0.539002
TGRH88_026620	S8GQS8	unspecified product	0	36	24.84	717	0.538915
TGRH88_057830	S8G8I6	unspecified product	1	39	26.17	515	0.538735
TGRH88_032870	A0A125YLB3	unspecified product	0.19	35	24.43	778	0.53831
TGRH88_064620	S8EPD3	unspecified product	1	35	24.47	770	0.537451
TGRH88_070020	S8F1C8	Noc2p family protein	0.26	37	27.76	493	0.537316
TGRH88_000720	S8GTV6	unspecified product	0.15	31	21.93	1076	0.536362
TGRH88_051420	S8G335	unspecified product	0.45	32	23.54	939	0.536208
TGRH88_078700	S8GJH6	unspecified product	0.45	35	24.12	777	0.535359
TGRH88_006790	A0A125YY09	putative cell-cycle-control protein (translation regulation)	0	35	25.31	706	0.535271
TGRH88_043820	S8EX37	unspecified product	0.01	33	22.42	945	0.533221
TGRH88_008540	S8F6F1	unspecified product	0	33	22.5	940	0.533181
TGRH88_007630	S8GSC3	unspecified product	0	34	24.11	796	0.531958
TGRH88_021760	S8GKH5	unspecified product	0	39	28.28	345	0.531852
TGRH88_044820	S8EXB1	AP2 domain transcription factor AP2X-2	0	30	21.54	1106	0.531209
TGRH88_015470	S8F0B9	unspecified product	0	36	24.52	678	0.530078
TGRH88_024800	S8F907	unspecified product	0.99	33	23.25	873	0.529732
TGRH88_051990	S8G2Z2	unspecified product	0.31	35	23.59	770	0.529507
TGRH88_070830	S8F434	unspecified product	0	32	22.58	950	0.52922
TGRH88_072350	S8F0R7	unspecified product	0	33	22.76	896	0.528817
TGRH88_062960	S8G0K9	unspecified product	0.99	38	26.68	456	0.528132
TGRH88_050890	A0A125YVF3	putative M phase phosphoprotein MPP10	0	35	24.52	703	0.527683
TGRH88_005500	S8FDU5	unspecified product	1	37	26	527	0.526615
TGRH88_012240	S8GH02	electron transfer flavoprotein-ubiquinone oxidoreductase	0.23	37	27.8	419	0.52639
TGRH88_031780	A0A125YQ98	unspecified product	0	33	23.93	801	0.524888
TGRH88_028080	S8FA85	unspecified product	0.01	36	25.41	585	0.523927
TGRH88_038750	S8EVN5	unspecified product	0.01	36	25.01	607	0.523672
TGRH88_034760	S8F8Y0	subtilisin SUB4	0.57	33	23.03	846	0.523627
TGRH88_013220	S8EWP5	unspecified product	0	32	22.73	889	0.52127
TGRH88_013730	S8EZU3	unspecified product	0	33	22.76	841	0.520428
TGRH88_057680	S8EUB4	unspecified product	0.17	31	21.14	1016	0.52008
TGRH88_057620	S8EQR6	unspecified product	0	30	21.53	1031	0.51968
TGRH88_015030	S8GHU0	unspecified product	0.19	37	26.44	453	0.519299
TGRH88_042690	S8F046	unspecified product	1	36	25.31	557	0.518754
TGRH88_011090	S8EZ01	3'5'-cyclic nucleotide phosphodiesterase domain-containing protein	1	36	26.67	475	0.518523
TGRH88_054450	S8GBL9	MCM2/3/5 family protein	0	36	27.49	417	0.517078
TGRH88_074580	S8F042	unspecified product	0.18	34	22.8	775	0.51693
TGRH88_014860	S8EX36	unspecified product	0	34	24.05	701	0.516927
TGRH88_050750	S8G391	unspecified product	0.01	34	23.59	725	0.516435
TGRH88_017940	S8GG78	unspecified product	0	31	21.55	963	0.515697
TGRH88_057050	S8G1K1	unspecified product	0.34	34	23.13	738	0.514266
TGRH88_046610	S8F125	unspecified product	0	33	22.99	786	0.514115
TGRH88_080330	S8F1J0	unspecified product	0	30	20.39	1052	0.512592
TGRH88_045110	S8EUE3	unspecified product	1	33	22.8	786	0.5124
TGRH88_013560	S8G824	unspecified product	0	32	22.66	832	0.511944
TGRH88_065850	S8GAM2	thrombospondin type 1 domain-containing protein	0.6	34	22.79	739	0.511349
TGRH88_040480	S8EZH6	unspecified product	1	36	24.95	520	0.50986
TGRH88_051770	S8EUF7	Ku70/Ku80 beta-barrel domain-containing protein	0	34	25.64	560	0.509773
TGRH88_006700	A0A125YJI7	unspecified product	0	30	20.46	1026	0.509258
TGRH88_071890	S8GBZ2	unspecified product	0	33	23.35	730	0.508823
TGRH88_019720	A0A125YVJ3	RNA recognition motif-containing protein	0	30	21.8	936	0.507627
TGRH88_046660	S8EXS9	ATPase/histidine kinase/DNA gyrase B/HSP90 domain-containing protein	0	35	24.05	599	0.507578
TGRH88_007370	A0A125YJJ3	unspecified product	0	35	24.87	549	0.507353
TGRH88_053330	S8GBX5	unspecified product	0.99	31	21.56	906	0.507093
TGRH88_049390	S8GCX2	unspecified product	0	31	20.68	955	0.506623
TGRH88_052840	A0A125YTJ5	Sel1 repeat-containing protein	1	35	26.03	474	0.506385
TGRH88_043600	S8EX21	unspecified product	1	31	21.93	877	0.50601
TGRH88_071510	S8F763	unspecified product	1	36	25.36	469	0.505783
TGRH88_007040	A0A125YP27	RNA recognition motif-containing protein	0	30	20.68	989	0.505601
TGRH88_061420	S8ENM0	unspecified product	0	36	25.42	455	0.504189
TGRH88_074370	A0A125YV41	GHMP kinase, N-terminal domain-containing protein	0.52	36	26.33	393	0.502947
TGRH88_076590	A0A125YXD9	unspecified product	0	31	21.77	856	0.501362
TGRH88_064090	A0A125YIE5	unspecified product	0	30	20.14	991	0.501031
TGRH88_003140	S8GSS4	VTC domain-containing protein	1	33	23.34	671	0.499734
TGRH88_023680	S8GGZ1	tRNA ligases class II (D, K and N) domain-containing protein	0.92	34	22.95	652	0.499524
TGRH88_046260	S8GFF1	unspecified product	0	33	22.2	734	0.499052
TGRH88_066420	S8EQ15	unspecified product	0.95	35	25.14	476	0.498656
TGRH88_042920	S8EWX3	GIY-YIG catalytic domain-containing protein	0	30	20.8	935	0.498448
TGRH88_014750	S8G8D8	unspecified product	0	34	24.84	533	0.498434
TGRH88_079460	S8F4Y2	radical SAM domain-containing protein	0	34	23.55	608	0.498229
TGRH88_081430	S8F4I9	phosphatidylserine decarboxylase	0.98	35	26.8	373	0.49793
TGRH88_077520	S8F2B2	unspecified product	0.73	33	22.46	710	0.497739
TGRH88_069170	S8F7Q0	eukaryotic aspartyl protease superfamily protein	0	36	24.26	480	0.497531
TGRH88_002770	S8GUE5	DEAD-family helicase	0	32	22.02	769	0.496558
TGRH88_039630	S8ESW0	putative DNA replication licensing factor	0	35	25.6	435	0.496555
TGRH88_031650	S8GG84	unspecified product	0	30	21.82	858	0.49591
TGRH88_023800	S8F8R9	unspecified product	0	35	25.05	460	0.495403
TGRH88_000490	S8GJE7	unspecified product	0	33	23.56	629	0.495314
TGRH88_013100	S8F2Y6	unspecified product	0	34	24.02	561	0.495302
TGRH88_080480	S8EYG2	unspecified product	0	33	22.29	698	0.494374
TGRH88_075180	A0A125YHB6	unspecified product	0	31	22.16	783	0.493748
TGRH88_082250	S8G972	unspecified product	0.6	34	24.15	543	0.49373
TGRH88_008280	S8FCN0	transcription initiation factor TFIID subunit TAF5	0	35	23.22	557	0.493679
TGRH88_072540	A0A125YRQ7	unspecified product	0	29	20.59	955	0.493394
TGRH88_046830	S8EUV1	unspecified product	0	28	19.31	1068	0.492867
TGRH88_059550	S8EN95	unspecified product	0	32	23.25	672	0.492866
TGRH88_018840	A0A125YQW3	unspecified product	0	34	23.49	569	0.491738
TGRH88_062580	S8ERZ5	unspecified product	0.01	34	23.28	581	0.491673
TGRH88_036870	S8F686	unspecified product	0.99	35	25.67	398	0.491543
TGRH88_045880	S8EUL3	zinc finger (CCCH type) motif-containing protein	0	29	19.74	993	0.491517
TGRH88_052310	S8GC60	putative cell-cycle-associated protein kinase PRP4	0	33	23.32	613	0.490707
TGRH88_015600	A0A125YZI4	unspecified product	0.05	34	24.41	505	0.490281
TGRH88_002180	S8F8B7	unspecified product	0	28	19.35	1048	0.490178
TGRH88_069590	S8F4D4	unspecified product	0	28	19.8	1020	0.489969
TGRH88_025160	S8GHC3	unspecified product	0	30	20.67	886	0.4898
TGRH88_048640	S8G405	ATPase, AAA family protein	0.01	35	23.61	504	0.489116
TGRH88_046270	S8G627	unspecified product	0.98	34	23.11	573	0.488918
TGRH88_024390	S8GRI2	unspecified product	0.97	35	23.89	486	0.488898
TGRH88_041590	S8GE29	unspecified product	0.18	32	23.04	655	0.488377
TGRH88_004970	S8F7L1	unspecified product	0	35	24.33	454	0.487989
TGRH88_041840	A0A125YR07	formyl transferase domain-containing protein	1	35	23.4	505	0.487373
TGRH88_016150	S8EXF2	unspecified product	0	35	24.09	463	0.487195
TGRH88_058790	S8EUM7	ATPase (DUF699) protein	0	34	25.43	421	0.486676
TGRH88_040190	S8GDQ1	unspecified product	0.45	35	25.06	399	0.486189
TGRH88_040000	S8G4F6	general transcription factor IIH polypeptide 4 GTF2H4	0	35	24.7	415	0.48538
TGRH88_005870	S8F7S1	unspecified product	0	32	22.39	673	0.485255
TGRH88_068870	S8F4J6	unspecified product	0	30	21.37	814	0.485137
TGRH88_069460	S8GLW0	RNB family domain-containing protein	0	34	26.34	357	0.485129
TGRH88_061190	S8EV72	unspecified product	1	35	25.17	385	0.485047
TGRH88_002040	S8FEB8	unspecified product	0	33	24.35	512	0.484599
TGRH88_080190	S8EYI7	unspecified product	0	34	24.04	488	0.484349
TGRH88_073500	A0A125YUV6	Rad9 protein	0	34	24.76	444	0.484137
TGRH88_049450	S8GCW7	phospholipase D active site domain-containing protein	0.18	33	21.83	658	0.484121
TGRH88_042860	S8G5D0	histone lysine demethylase JMJD5	0.05	32	22.43	661	0.483786
TGRH88_081500	S8EY82	RAP domain-containing protein	0	35	23.7	463	0.483675
TGRH88_054070	S8G2G8	putative rhoptry protein	1	33	26	408	0.48363
TGRH88_052140	S8ERH2	STAS domain-containing protein	1	34	23.51	513	0.483378
TGRH88_059630	S8FZU9	unspecified product	0	31	21.99	721	0.482757
TGRH88_000440	S8GJE3	unspecified product	0	32	21.74	693	0.482438
TGRH88_033140	A0A125YLK0	unspecified product	0	32	20.9	738	0.481719
TGRH88_024270	S8F5R7	unspecified product	0	29	20	911	0.481357
TGRH88_012350	S8EWC2	putative ribosome biogenesis protein	0	34	24.24	455	0.481121
TGRH88_013480	S8F319	radical SAM domain-containing protein	0	33	22.84	578	0.481035
TGRH88_076140	S8GAT4	unspecified product	1	29	19.49	938	0.480872
TGRH88_033160	A0A125YTH9	unspecified product	0.18	33	23.17	557	0.480811
TGRH88_001270	S8FB73	unspecified product	0	29	19.8	919	0.480772
TGRH88_046880	S8EUV5	hydrolase CocE/NonD family protein	0.93	32	24.18	537	0.480669
TGRH88_051070	A0A125YTF3	unspecified product	0	27	19.21	1033	0.480418
TGRH88_046540	S8G650	ubiquitin carboxyl-terminal hydrolase	0	32	23.18	593	0.480184
TGRH88_006300	S8FD50	RNA pseudouridine synthase superfamily protein	0	34	23.95	463	0.479723
TGRH88_018570	S8GLG5	ATPase/histidine kinase/DNA gyrase B/HSP90 domain-containing protein	0.01	32	22.26	644	0.479658
TGRH88_074360	A0A125YIT0	unspecified product	0.01	28	19.6	964	0.479622
TGRH88_049180	A0A125YR84	unspecified product	0.01	34	24	458	0.479412
TGRH88_055040	A0A125YWZ6	ATP-dependent DNA helicase, RecQ family protein	0	35	25.69	315	0.479064
TGRH88_021000	S8F8K7	unspecified product	0	27	19.06	1028	0.478301
TGRH88_045950	S8GFB8	unspecified product	0.01	33	22.43	579	0.477487
TGRH88_028410	S8GPM3	unspecified product	0	32	22.5	614	0.477249
TGRH88_074120	S8F6F8	unspecified product	0	33	24.06	477	0.476643
TGRH88_026580	A0A125YR93	unspecified product	0	27	18.56	1043	0.476076
TGRH88_083060	S8F411	DEAD/DEAH box helicase domain-containing protein	0.01	31	21.16	725	0.475875
TGRH88_009750	A0A125YZ98	unspecified product	0.72	31	21.64	690	0.47487
TGRH88_004160	S8FDH8	anticodon binding domain-containing protein	0.99	33	22.7	543	0.474433
TGRH88_015580	S8F3M0	unspecified product	0	34	24.08	419	0.474185
TGRH88_070850	S8GC63	unspecified product	0	27	18.62	1027	0.474177
TGRH88_076370	A0A125YPW0	unspecified product	0	30	20.19	809	0.473723
TGRH88_067820	S8GMF3	unspecified product	0	29	20.46	832	0.47346
TGRH88_025370	S8GR02	unspecified product	0	29	19.26	903	0.473457
TGRH88_034380	S8GDV0	unspecified product	0.17	33	22.18	567	0.4734
TGRH88_032010	A0A125YMD4	unspecified product	0	30	21.83	708	0.473122
TGRH88_022360	S8GUV1	DEAD/DEAH box helicase domain-containing protein	0	33	22.55	538	0.472317
TGRH88_035970	S8F959	unspecified product	0.01	33	23.47	478	0.47147
TGRH88_027970	S8GPR8	AP2 domain transcription factor AP2VI-3	0	26	17.47	1112	0.470552
TGRH88_016190	S8G8R2	zinc finger, C3HC4 type (RING finger) domain-containing protein	1	30	20.4	774	0.47028
TGRH88_039720	S8GDJ8	unspecified product	0	29	20.32	818	0.470061
TGRH88_009520	A0A125YG19	unspecified product	0	32	23.58	502	0.469915
TGRH88_070160	S8F7G6	helicase associated domain (ha2) protein	0	31	22.51	604	0.469606
TGRH88_068100	S8GD01	unspecified product	0	31	21.55	659	0.469329
TGRH88_031500	S8F4S1	RNB family domain-containing protein	0	33	25.05	370	0.469259
TGRH88_044470	S8G5N2	unspecified product	0.62	29	19.95	833	0.469009
TGRH88_077330	S8GAH3	unspecified product	0	34	23.66	404	0.468106
TGRH88_048540	S8G412	unspecified product	0	33	22.68	502	0.467999
TGRH88_035120	S8F5T4	unspecified product	0	30	22.64	624	0.467621
TGRH88_016870	S8GG09	unspecified product	0.28	31	21.54	643	0.466798
TGRH88_057790	S8FZB9	cyclin-dependent kinase regulatory subunit protein	0.91	27	19.05	953	0.466771
TGRH88_003490	S8GSW5	unspecified product	0	29	20.64	774	0.466238
TGRH88_065730	S8EPX6	Mre11 DNA-binding domain-containing protein	0	29	19.69	827	0.465747
TGRH88_020440	A0A125YFJ2	putative periodic tryptophan protein PWP2	0.01	32	24.57	416	0.465734
TGRH88_054670	S8EQL4	unspecified product	1	32	23.22	495	0.465598
TGRH88_017070	A0A125YZS3	cyclin, N-terminal domain-containing protein	0	27	19.05	945	0.465551
TGRH88_008320	S8GS68	unspecified product	0	25	18.22	1068	0.464403
TGRH88_034560	S8F8W6	unspecified product	0	32	22.04	553	0.463793
TGRH88_047350	S8G6F2	unspecified product	1	31	20.83	665	0.463745
TGRH88_068780	S8F4K5	unspecified product	0.92	33	22.36	493	0.463738
TGRH88_026390	S8GR85	DNA-directed DNA polymerase	0.01	29	20.05	792	0.463658
TGRH88_041140	S8G4R3	zinc finger, C3HC4 type (RING finger) domain-containing protein	0	31	20.49	682	0.463269
TGRH88_020500	A0A125YS07	unspecified product	0	25	17.88	1080	0.463164
TGRH88_072500	A0A125YUP8	unspecified product	0	27	19.76	886	0.462961
TGRH88_019880	A0A125YMR1	zinc finger (CCCH type) motif-containing protein	0	26	18	1026	0.462219
TGRH88_013930	S8EZW2	unspecified product	0.39	29	18.85	842	0.460452
TGRH88_070820	S8F7B2	unspecified product	0	32	23.4	449	0.460206
TGRH88_071400	S8GLF8	putative protoheme ferro-lyase	0.03	32	22.3	512	0.459886
TGRH88_001140	S8FE54	unspecified product	0.17	27	18.6	927	0.458744
TGRH88_051200	S8G355	unspecified product	0.29	33	23.24	407	0.458564
TGRH88_074870	S8F301	unspecified product	0	34	23.01	378	0.458273
TGRH88_012420	S8F2K3	unspecified product	0	24	16.32	1179	0.457974
TGRH88_061470	S8ENM3	unspecified product	1	32	24.13	389	0.457644
TGRH88_008380	A0A125YQG8	SART-1 family protein	0	29	20.83	706	0.457582
TGRH88_034860	S8F8Y6	putative cell-cycle-associated protein kinase DYRK	0.3	30	20.34	690	0.456927
TGRH88_042850	S8ETX6	ThiF family protein	0.98	30	20.96	653	0.45688
TGRH88_043580	S8G5H2	unspecified product	0.01	30	21.49	618	0.456325
TGRH88_072150	S8F3T2	unspecified product	0.76	25	17.53	1055	0.456192
TGRH88_003290	A0A125YUL4	unspecified product	0	26	17.85	995	0.456137
TGRH88_062010	S8EVD1	unspecified product	0.19	32	22.3	485	0.455768
TGRH88_017890	S8EYP0	unspecified product	0.38	33	23.07	398	0.455657
TGRH88_039100	S8ESQ6	MraW methylase family protein	0.91	29	20.34	722	0.455599
TGRH88_066970	S8F8H1	unspecified product	0	30	20.9	648	0.455575
TGRH88_055000	S8EX55	unspecified product	1	32	22.58	467	0.45555
TGRH88_079660	S8F4W2	unspecified product	0.1	29	19.2	789	0.455528
TGRH88_043680	S8GEP8	unspecified product	0	31	21.31	582	0.455418
TGRH88_078360	S8EYZ2	unspecified product	0	31	21.63	563	0.455409
TGRH88_061670	S8ENN8	methyltransferase domain-containing protein	0.31	31	21.45	573	0.455309
TGRH88_014610	S8EX05	unspecified product	0	30	19.92	702	0.454966
TGRH88_012660	S8F2M5	UTP-glucose-1-phosphate uridylyltransferase subfamily protein	0	32	23.62	393	0.453651
TGRH88_070800	S8GC67	unspecified product	0.71	30	21.21	616	0.453493
TGRH88_047920	S8EV89	unspecified product	1	27	19.52	838	0.453473
TGRH88_028030	S8GPR1	unspecified product	0.61	25	17.79	1021	0.453353
TGRH88_030080	S8FAG1	unspecified product	0.23	29	19.82	738	0.453346
TGRH88_004620	S8FAG7	unspecified product	0	31	20.72	603	0.453295
TGRH88_045720	S8EXJ1	unspecified product	0	31	21.58	550	0.452974
TGRH88_056400	A0A125YTW2	SufS subfamily cysteine desulfurase	0.19	34	24.18	274	0.452972
TGRH88_081400	S8EY87	unspecified product	0.89	32	23.65	386	0.452854
TGRH88_038160	S8GEY0	AP2 domain transcription factor AP2VIIa-9	0	25	17.58	1030	0.45283
TGRH88_066870	S8F8H8	unspecified product	0	24	16.87	1112	0.45272
TGRH88_017870	A0A125YMH1	unspecified product	0	31	23.73	419	0.452401
TGRH88_042160	S8GEA3	ATPase, AAA family protein	0	28	19.71	776	0.45194
TGRH88_008980	A0A125YRL4	putative alternative splicing type 3 and	0	32	23.17	408	0.451877
TGRH88_037280	S8GP08	putative eukaryotic initiation factor-3 subunit 10	0.01	30	22.33	537	0.451553
TGRH88_059050	S8G8U4	zinc finger (CCCH type) motif-containing protein	0	26	17.61	978	0.451378
TGRH88_018350	S8FCT1	unspecified product	0	28	21.71	653	0.451233
TGRH88_067180	S8F8D3	unspecified product	0.06	31	21.58	536	0.450839
TGRH88_022660	S8GUX4	ribosomal RNA large subunit methyltransferase J protein	0	30	21.2	597	0.450505
TGRH88_076490	A0A125YKQ0	WD domain, G-beta repeat-containing protein	0.01	32	23.56	375	0.450364
TGRH88_004370	S8GT65	unspecified product	0	32	21.33	506	0.450215
TGRH88_081700	S8G9E1	biotin-requiring enzyme domain-containing protein	0	30	20.22	648	0.449437
TGRH88_054730	S8G281	unspecified product	0.27	28	18.78	812	0.449036
TGRH88_058380	S8EN05	DEAD/DEAH box RNA helicase family protein	0	31	21.09	551	0.448704
TGRH88_053230	S8EXS5	unspecified product	0	27	18.63	858	0.44849
TGRH88_042040	S8G532	CorA family Mg2 transporter protein	1	28	19.04	793	0.448485
TGRH88_006130	S8F7T5	unspecified product	0.99	26	17.92	940	0.44838
TGRH88_037030	S8GNY5	unspecified product	0.26	30	20.72	611	0.448307
TGRH88_013970	S8EZW6	unspecified product	1	31	21.66	514	0.448206
TGRH88_067910	S8GD21	unspecified product	0.99	28	19.89	738	0.447769
TGRH88_044800	S8G5Q7	unspecified product	1	31	21.59	514	0.447574
TGRH88_066230	A0A125YMI5	carrier superfamily protein	0.03	30	21.33	570	0.44756
TGRH88_037320	S8F9J3	unspecified product	0.99	23	16.34	1150	0.447523
TGRH88_003320	A0A125YR94	unspecified product	0	26	17.17	977	0.447253
TGRH88_076280	S8EZT1	unspecified product	0	31	22.08	482	0.447116
TGRH88_035990	S8GE99	ribosome biogenesis GTPase Der protein	0	30	19.61	668	0.446981
TGRH88_047110	S8GFP6	EF hand domain-containing protein	0.18	25	17.94	966	0.446318
TGRH88_079150	S8GJD0	unspecified product	0.01	28	19.94	724	0.446085
TGRH88_005490	S8FAS1	unspecified product	0	29	20.47	651	0.445943
TGRH88_020320	A0A125YW49	KRUF family protein	0.91	30	21.01	575	0.445434
TGRH88_041960	S8G518	MORN repeat-containing protein	0	27	19.11	809	0.445349
TGRH88_047380	S8F1B1	unspecified product	0.25	27	18.92	819	0.445159
TGRH88_067340	S8F1Z3	putative pre-mRNA-processing protein 8	0	32	22.93	376	0.444829
TGRH88_063830	S8GA26	unspecified product	0	31	21.1	523	0.444523
TGRH88_043930	S8EX45	unspecified product	0	27	18.1	863	0.444469
TGRH88_062070	S8G0E4	unspecified product	0	26	18.16	898	0.44414
TGRH88_044620	S8EU98	unspecified product	0	30	20.21	613	0.444009
TGRH88_074920	S8F2Z7	transporter, major facilitator family protein	1	28	19.33	744	0.443629
TGRH88_057060	S8EQ26	dimethyladenosine transferase	0.47	30	21.3	546	0.443628
TGRH88_025140	A0A125YSM6	regulator of chromosome condensation RCC1	0	28	20.03	701	0.443389
TGRH88_037070	S8F9F5	tetratricopeptide repeat-containing protein	0	32	21.75	435	0.443177
TGRH88_042900	S8G5D3	unspecified product	0	31	22.01	460	0.443129
TGRH88_067580	A0A125YTC0	ubiquitin-specific protease USP4	0	31	21.24	505	0.443042
TGRH88_012340	B6KLP1	putative rhoptry neck protein	0.98	31	22.94	402	0.442677
TGRH88_041670	S8EWE3	putative ribonuclease z	0.06	31	22.76	410	0.442272
TGRH88_036010	S8F622	unspecified product	0	27	19.18	784	0.442168
TGRH88_053710	S8ER60	ALG6, ALG8 glycosyltransferase family protein	1	32	23.53	322	0.442009
TGRH88_064440	S8GA80	unspecified product	0.48	30	21.18	542	0.441935
TGRH88_042070	S8EZW4	unspecified product	0	30	20.82	563	0.441889
TGRH88_054770	S8EQK5	putative rhoptry protein	1	30	23.06	430	0.441822
TGRH88_020590	A0A125YIK6	unspecified product	0.01	31	23.3	375	0.441808
TGRH88_033980	S8GDR3	DEAD/DEAH box helicase domain-containing protein	0	30	21.53	520	0.441739
TGRH88_072900	S8GBL0	zinc finger (CCCH type) motif-containing protein	0	30	21.41	525	0.441418
TGRH88_004020	S8GIN1	lipase	0.86	29	20.74	604	0.441212
TGRH88_023550	S8FBS8	leucine rich repeat-containing protein	0.17	28	19.9	693	0.440996
TGRH88_054130	A0A125YNA3	unspecified product	0.01	29	20.91	592	0.440916
TGRH88_029620	S8F3Q7	iron only hydrogenase large subunit, c-terminal domain-containing protein	0	30	20.98	547	0.440892
TGRH88_057490	S8EQQ4	Tubulin-tyrosine ligase family protein	0.01	28	19.21	731	0.440563
TGRH88_026070	S8F5G8	putative 30S ribosomal protein S5	0.17	29	19.98	644	0.440452
TGRH88_075860	S8F2S6	unspecified product	0	24	16.41	1055	0.439873
TGRH88_052570	S8GC34	unspecified product	0	30	21.22	522	0.439246
TGRH88_071150	A0A125YTH2	unspecified product	0.98	30	21.85	482	0.438831
TGRH88_003800	S8F778	CDP-alcohol phosphatidyltransferase superfamily protein	0.87	29	19.63	654	0.438818
TGRH88_083120	S8EXK6	WD domain, G-beta repeat-containing protein	0.17	30	21.77	486	0.438719
TGRH88_061740	S8EVB5	unspecified product	0.94	32	23.14	323	0.438641
TGRH88_049200	A0A125YUV4	unspecified product	0.01	28	19.76	685	0.438512
TGRH88_007090	S8F9S3	DnaJ domain-containing protein	0.13	30	21.39	507	0.438492
TGRH88_035300	S8F2T8	unspecified product	0	29	20.98	568	0.437887
TGRH88_078610	S8F212	tyrosine-tRNA ligase	0.95	28	18.67	745	0.437824
TGRH88_060770	A0A125YGL3	unspecified product	0	30	20.92	527	0.4373
TGRH88_044660	S8G5P6	unspecified product	0	28	19.82	669	0.436613
TGRH88_005140	S8FAP9	DEAD/DEAH box helicase domain-containing protein	0	27	19.58	723	0.436474
TGRH88_008170	A0A125YN06	unspecified product	0	25	16.48	987	0.436342
TGRH88_074750	A0A125YWX8	unspecified product	1	28	20.38	633	0.436177
TGRH88_055560	S8EQD6	unspecified product	0	31	22.51	384	0.43605
TGRH88_032880	A0A125YWM3	unspecified product	0	31	21.49	444	0.435994
TGRH88_018930	A0A125YPX6	unspecified product	0	30	21.91	459	0.435865
TGRH88_039860	S8G4E7	unspecified product	0.18	29	20.5	583	0.435842
TGRH88_075310	S8F2W5	unspecified product	0.2	30	21.55	480	0.435818
TGRH88_035200	S8GE22	unspecified product	0	24	16.79	1005	0.435677
TGRH88_070930	S8F7A3	putative galactosyltransferase	0	27	18.37	789	0.435619
TGRH88_035590	S8F5Y4	4'-phosphopantetheinyl transferase domain-containing protein	1	28	18.67	730	0.435536
TGRH88_029110	A0A125YGP6	unspecified product	0	22	14.87	1199	0.435519
TGRH88_037710	S8F9R8	WD domain, G-beta repeat-containing protein	0	32	23.73	267	0.435425
TGRH88_031850	S8F4W5	putative fatty acyl-CoA desaturase	1	31	23.59	314	0.435122
TGRH88_060430	A0A125YJR2	unspecified product	0.18	28	19.6	671	0.434932
TGRH88_064340	S8EW15	DEAD/DEAH box helicase domain-containing protein	0	29	20.2	594	0.434812
TGRH88_018020	A0A125YT04	unspecified product	0	30	21.94	449	0.434611
TGRH88_081900	S8F180	unspecified product	0	26	17.52	873	0.43455
TGRH88_075160	A0A125YY16	unspecified product	0.01	30	19.73	574	0.433727
TGRH88_036780	S8F9C9	unspecified product	1	26	17.94	842	0.433613
TGRH88_070330	S8GCB5	Nitric-oxide synthase	1	27	19.22	724	0.433377
TGRH88_039050	S8ESP8	histone arginine methyltransferase PRMT5	0	30	23.25	362	0.433166
TGRH88_062650	S8EVI6	SRR1 protein	0	29	20.41	567	0.432589
TGRH88_058480	S8EN13	zinc finger (CCCH type) motif-containing protein	0	25	17.06	925	0.432121
TGRH88_030180	S8F7C7	unspecified product	0	27	17.94	791	0.432042
TGRH88_069070	S8F7Q9	unspecified product	0	27	18.68	746	0.431859
TGRH88_075210	S8GAZ9	hydrolase, alpha/beta fold family protein	0	27	18.71	743	0.431672
TGRH88_050250	A0A125YMR3	unspecified product	1	30	20.93	489	0.431595
TGRH88_002200	S8FEC7	unspecified product	0.01	30	21.01	483	0.431402
TGRH88_048760	S8EZ16	ubiquitin carboxyl-terminal hydrolase	0	25	18.53	831	0.431052
TGRH88_075350	A0A125YZM1	unspecified product	1	30	20.72	495	0.430614
TGRH88_051510	A0A125YNP4	unspecified product	0.31	31	21.47	408	0.430323
TGRH88_071780	S8F107	unspecified product	0	24	16.45	989	0.430168
TGRH88_017340	S8EYJ2	putative 5'-3' exoribonuclease	0	28	20.19	604	0.430039
TGRH88_032320	S8GGC7	unspecified product	0.99	30	21.11	468	0.430016
TGRH88_083260	S8G8U8	unspecified product	1	28	19.85	622	0.429715
TGRH88_063890	S8EP79	alpha/beta hydrolase fold domain-containing protein	0	31	22.65	333	0.429535
TGRH88_010580	S8GGG5	AGC kinase	0	27	19.77	666	0.429496
TGRH88_078740	S8GA35	Mpv17 / PMP22 family protein	0.94	28	19.84	621	0.429472
TGRH88_041650	A0A125YQ54	domain K- type RNA binding proteins family protein	0	31	22.98	313	0.429463
TGRH88_019240	A0A125YPH7	unspecified product	1	31	22.99	312	0.429401
TGRH88_061960	S8G9L0	unspecified product	1	30	22.69	370	0.429331
TGRH88_038680	S8GDA5	Myb family DNA-binding domain-containing protein	0	28	20.6	574	0.429164
TGRH88_054680	A0A125YGV8	unspecified product	0	27	18.63	729	0.428814
TGRH88_040350	S8G4J0	unspecified product	0.01	30	21.73	422	0.428597
TGRH88_024700	S8F8Z7	unspecified product	0	30	21.29	448	0.428591
TGRH88_069260	S8GLX9	unspecified product	0.17	24	16.05	1002	0.42854
TGRH88_046890	S8EXU7	unspecified product	1	31	22.33	343	0.428172
TGRH88_026990	S8FBA2	5'-3' exonuclease, N-terminal resolvase family domain-containing protein	0	26	18.06	797	0.427832
TGRH88_066430	A0A125YIQ5	unspecified product	0.06	30	21.67	418	0.427445
TGRH88_044540	S8F0J5	unspecified product	0.01	29	20.26	542	0.427422
TGRH88_052430	A0A125YMT3	YL1 nuclear protein C-terminal domain-containing protein	0	28	19.3	639	0.427343
TGRH88_017580	A0A125YPJ5	CHY zinc finger protein	0	28	19.84	607	0.427337
TGRH88_012700	S8GH62	unspecified product	1	30	22.04	394	0.427124
TGRH88_036380	S8F993	ATP-dependent metallopeptidase HflB subfamily protein	0.97	28	19.02	653	0.426951
TGRH88_055870	S8GB78	MCM2/3/5 family protein	0	30	21.49	425	0.426888
TGRH88_013750	S8GHF8	unspecified product	0	22	14.99	1135	0.426841
TGRH88_081610	S8GIR0	NLI interacting factor family phosphatase	0	25	17.7	852	0.426763
TGRH88_017880	S8F1W0	unspecified product	0	27	17.98	752	0.426455
TGRH88_064060	A0A125YXA1	unspecified product	0	24	16.14	983	0.426454
TGRH88_066880	S8F578	unspecified product	0.98	26	17.69	807	0.426018
TGRH88_053070	S8G2S1	GMC oxidoreductase	0	30	21.39	425	0.425985
TGRH88_073040	A0A125YUD7	CMGC kinase	0.06	30	20.63	467	0.425531
TGRH88_068720	S8F7T8	IQ calmodulin-binding motif domain-containing protein	0	24	16.29	968	0.42552
TGRH88_042730	S8EWV8	unspecified product	0.4	31	23.81	238	0.425516
TGRH88_034780	S8F2P8	unspecified product	1	28	20.44	558	0.425279
TGRH88_036330	S8F989	unspecified product	0	28	19.53	611	0.425149
TGRH88_072770	A0A125YR73	glycerol-3-phosphate-acyltransferase	1	30	20.39	477	0.42489
TGRH88_042700	S8GEH9	unspecified product	0	27	18.49	707	0.424195
TGRH88_028460	S8GPL9	HEAT repeat-containing protein	0.32	29	21.1	471	0.424175
TGRH88_001850	S8FBC0	unspecified product	0	30	20.16	485	0.424034
TGRH88_070370	S8F1A2	unspecified product	0	29	20.56	502	0.424029
TGRH88_026940	S8GQV1	DHHC zinc finger domain-containing protein	1	28	19.47	606	0.423844
TGRH88_068130	S8F4S0	trypsin domain-containing protein	1	30	20.2	481	0.423785
TGRH88_004910	S8F7K9	unspecified product	0.28	29	20.33	514	0.423783
TGRH88_037980	S8F6P0	phosphatidate cytidylyltransferase	1	27	18.71	691	0.42374
TGRH88_063550	S8ES76	unspecified product	0.32	32	21.5	321	0.423532
TGRH88_030640	S8GFU2	unspecified product	0	25	16.9	877	0.423355
TGRH88_077800	S8GAC3	CAF1 family ribonuclease	0	29	19.52	559	0.423335
TGRH88_013090	S8EZN1	unspecified product	0	28	19.15	620	0.423091
TGRH88_014120	S8F378	unspecified product	0	29	20.13	519	0.422741
TGRH88_066940	S8F288	DEAD/DEAH box helicase domain-containing protein	0	28	19.82	578	0.422733
TGRH88_007260	S8GI39	unspecified product	0	28	19.13	618	0.422606
TGRH88_074220	S8F6E9	unspecified product	0	29	19.57	551	0.422566
TGRH88_047750	S8G6M8	Tubulin-tyrosine ligase family protein	0	27	17.46	757	0.422524
TGRH88_023580	S8F5M1	unspecified product	0	30	21.73	381	0.422343
TGRH88_068730	S8F4L2	unspecified product	1	28	19.77	578	0.422282
TGRH88_003390	A0A125YH95	unspecified product	0.18	29	19.5	551	0.421935
TGRH88_053220	S8G2R1	unspecified product	0	30	22.22	349	0.421885
TGRH88_076400	S8GK43	histidine acid phosphatase superfamily protein	0.19	29	20.78	474	0.421744
TGRH88_071210	S8F409	unspecified product	1	30	21.13	408	0.421045
TGRH88_022920	S8GUZ3	unspecified product	0	25	17.53	824	0.420958
TGRH88_049710	S8EYK4	unspecified product	0	31	21.97	315	0.420651
TGRH88_038020	S8F3M8	unspecified product	0	21	15.11	1127	0.420495
TGRH88_035070	S8F5T2	unspecified product	0	30	20.76	424	0.420146
TGRH88_045780	S8GF96	haloacid dehalogenase family hydrolase domain-containing protein	1	29	20.02	508	0.42007
TGRH88_076690	A0A125YID8	unspecified product	0	30	19.46	500	0.420003
TGRH88_004250	S8F7C3	tryptophanyl-tRNA synthetase (TrpRS1)	1	30	20.32	447	0.419682
TGRH88_053850	A0A125YN08	zinc knuckle domain-containing protein	0.17	28	19.48	578	0.419664
TGRH88_071980	S8GBY4	unspecified product	0.01	27	19.14	638	0.419538
TGRH88_075820	A0A125YFV7	alveolin domain containing intermediate filament IMC1	0	29	19.66	524	0.419261
TGRH88_004210	S8FAC0	unspecified product	0.17	28	19.54	571	0.419138
TGRH88_007150	A0A125YMQ2	unspecified product	0	26	18.78	696	0.418927
TGRH88_016530	S8F0P0	unspecified product	1	29	20.34	481	0.41884
TGRH88_036850	S8GEJ0	unspecified product	0	29	19.21	547	0.418707
TGRH88_038820	S8GDB4	ribosomal protein RPL29	0.78	25	17.94	784	0.418558
TGRH88_038530	S8ESL3	unspecified product	0.03	24	16.78	890	0.418046
TGRH88_020280	A0A125YPN1	unspecified product	1	24	17.32	857	0.417887
TGRH88_046420	S8G642	unspecified product	0	30	21.37	371	0.417568
TGRH88_054410	S8EXA2	ATP-binding cassette G family transporter ABCG77	1	28	19.16	583	0.417538
TGRH88_050610	A0A125YUW3	zinc finger (CCCH type) motif-containing protein	0	25	17.66	792	0.417251
TGRH88_031220	S8FAQ9	unspecified product	0.98	29	21.81	383	0.417162
TGRH88_070200	S8GLN9	unspecified product	0	29	19.74	503	0.41678
TGRH88_014710	S8EX22	unspecified product	0	29	21.66	388	0.416571
TGRH88_048550	A0A125YYN9	unspecified product	0	28	19.65	547	0.41647
TGRH88_026450	S8GR91	helix-hairpin-helix motif domain-containing protein	0	25	17.69	785	0.416454
TGRH88_026210	S8GGU2	MYND finger domain-containing protein	0.05	26	18.87	674	0.416383
TGRH88_048610	S8EZ33	unspecified product	0.01	28	21.43	440	0.416217
TGRH88_019960	A0A125YMY7	unspecified product	0.01	26	17.59	747	0.415964
TGRH88_060570	S8G9A1	unspecified product	0	26	17.94	726	0.41592
TGRH88_018850	A0A125YSG0	unspecified product	0	26	17.68	740	0.415708
TGRH88_066020	S8ESZ0	unspecified product	0	28	19.96	523	0.415608
TGRH88_040460	S8EW41	Armadillo/beta-catenin family repeat-containing protein	0.55	30	22.34	299	0.415342
TGRH88_008840	A0A125YUR8	unspecified product	0	30	20.78	391	0.415293
TGRH88_007740	S8GHZ6	unspecified product	1	30	22.5	289	0.415261
TGRH88_074510	S8F6C7	WD domain, G-beta repeat-containing protein	0	30	21.05	374	0.415137
TGRH88_058610	S8FZK0	unspecified product	0	28	20.06	511	0.41468
TGRH88_042350	S8GEC7	unspecified product	0	30	20.88	381	0.41467
TGRH88_016330	S8EXG8	polynucleotide adenylyltransferase	0.26	29	20.7	431	0.414464
TGRH88_026050	S8GR55	Filamin/ABP280 repeat-containing protein	0	25	16.28	854	0.414251
TGRH88_037000	S8F3B5	unspecified product	0	22	15.66	1011	0.413975
TGRH88_016270	S8EXG4	unspecified product	0	27	17.72	685	0.413889
TGRH88_040010	A0A125YVZ3	unspecified product	0	26	17.93	713	0.413847
TGRH88_052190	S8G2Y0	putative eukaryotic translation initiation factor 2B	0	29	21.18	398	0.413763
TGRH88_029130	A0A125YMA5	unspecified product	1	29	20.53	436	0.413692
TGRH88_072590	S8F3M3	unspecified product	0.52	27	18.71	623	0.413369
TGRH88_036600	S8GNT8	unspecified product	0	28	19.72	521	0.413136
TGRH88_001700	S8F879	putative ribosomal protein S18	0	27	18.89	608	0.412706
TGRH88_072560	S8GBP5	unspecified product	0	23	16.31	921	0.412324
TGRH88_062770	S8ENX7	unspecified product	1	28	18.13	608	0.412054
TGRH88_000690	S8F7Z1	ubiquitin carboxyl-terminal hydrolase	0	29	19.59	477	0.41146
TGRH88_063060	A0A125YFL0	flavodoxin domain-containing protein	0	29	20.99	393	0.411285
TGRH88_039250	S8ESR9	unspecified product	0	26	17.53	719	0.411151
TGRH88_068370	S8F1P1	WD domain, G-beta repeat-containing protein	0	24	16.74	847	0.411127
TGRH88_023500	S8F5L4	unspecified product	0.01	29	20.11	443	0.410968
TGRH88_005780	A0A125YIK3	alveolin domain containing intermediate filament IMC15	0	25	19	671	0.410891
TGRH88_042870	S8EWW8	phospholipase, patatin family protein	1	29	20.78	402	0.410762
TGRH88_035800	S8F605	DEAD/DEAH box helicase domain-containing protein	0	27	18.69	607	0.410748
TGRH88_051830	S8ERJ4	unspecified product	0.18	27	18.42	622	0.410598
TGRH88_079980	S8EYK7	porphobilinogen deaminase	0.99	30	21.72	304	0.410508
TGRH88_055320	A0A125YU43	WD domain, G-beta repeat-containing protein	0	24	16.58	852	0.410445
TGRH88_074010	A0A125YR64	unspecified product	0	26	18.22	673	0.410363
TGRH88_063200	S8EVP2	unspecified product	0.05	25	17.48	757	0.410288
TGRH88_024570	S8FC02	GMC oxidoreductase	0	30	21.25	330	0.410232
TGRH88_037860	S8GEV9	unspecified product	1	31	21.44	278	0.410224
TGRH88_064210	S8EQN6	KRUF family protein	0	27	19.96	528	0.410162
TGRH88_060520	A0A125YZJ4	unspecified product	0	26	17.17	731	0.409732
TGRH88_058400	S8EUI5	acetyltransferase, GNAT family protein	0	30	20.59	365	0.409612
TGRH88_028040	S8FA90	protein phosphatase 2C domain-containing protein	1	24	17.56	787	0.409377
TGRH88_062670	S8ENW2	unspecified product	0	24	17.32	800	0.409194
TGRH88_053140	A0A125YV23	unspecified product	0.01	29	20.76	390	0.408752
TGRH88_014720	S8F036	unspecified product	0.94	29	21.03	373	0.408596
TGRH88_025680	S8F8E2	unspecified product	0	23	15.54	942	0.408576
TGRH88_007170	S8GSG4	SCY kinase (incomplete catalytic triad)	0.06	29	20.52	402	0.408416
TGRH88_029190	A0A125YI58	DUF862 domain-containing protein	0	23	15.98	914	0.408277
TGRH88_071090	S8F415	unspecified product	0.99	24	17.21	799	0.408048
TGRH88_017710	S8GG63	unspecified product	0.01	27	18.81	578	0.407408
TGRH88_077480	S8EZ72	unspecified product	0.01	25	17.23	752	0.407268
TGRH88_056330	S8G1T0	unspecified product	0	29	20.45	398	0.407174
TGRH88_044050	S8GES2	protein phosphatase 2C domain-containing protein	0	24	16.69	823	0.407015
TGRH88_039810	S8EZE3	unspecified product	0	28	18.54	550	0.406908
TGRH88_041740	S8G4Z1	unspecified product	0.94	26	18.11	656	0.406778
TGRH88_011570	S8EZ51	unspecified product	1	27	18.46	591	0.406231
TGRH88_042140	S8G544	unspecified product	0	26	18.3	641	0.406205
TGRH88_059000	S8G8T9	zinc finger protein ZFP1	0	23	15.61	922	0.406158
TGRH88_008970	A0A125YT81	unspecified product	0.01	29	20.95	358	0.405586
TGRH88_010350	S8EVR2	unspecified product	0	23	16.15	886	0.405541
TGRH88_044340	S8EX77	unspecified product	0	27	19.14	544	0.405201
TGRH88_015160	S8F3H5	putative vacuolar proton translocating ATPase subunit	1	28	21.88	341	0.405179
TGRH88_042990	A0A125YVV8	unspecified product	0	25	17.83	701	0.404905
TGRH88_012480	S8GH29	phosphotransferase enzyme family protein	0.05	29	20.14	401	0.404833
TGRH88_026500	A0A125YND8	putative calmodulin-binding carboxy-terminal kinesin-like family protein	0	28	21.52	358	0.404523
TGRH88_040140	S8GDP5	unspecified product	0.01	27	19	546	0.404242
TGRH88_075890	A0A125YG78	unspecified product	0	25	16.87	753	0.404171
TGRH88_076870	S8F2L4	unspecified product	0	26	17.87	653	0.404154
TGRH88_065110	S8GAF6	unspecified product	0	24	16.22	831	0.403992
TGRH88_069980	S8GCE9	GTP-binding protein	0	25	16.62	764	0.403592
TGRH88_032790	A0A125YMK6	putative histidyl-tRNA synthetase (HisRS)	0	28	19.76	456	0.403583
TGRH88_037350	S8F3I3	Sin3-associated polypeptide SAP18	0	25	16.57	766	0.403446
TGRH88_010510	S8EYV9	FHA domain-containing protein	0	28	20.18	429	0.403256
TGRH88_045280	S8G5U2	unspecified product	0	23	15.53	903	0.402538
TGRH88_077390	A0A125YL21	unspecified product	0	24	16.34	813	0.40233
TGRH88_051140	S8ERQ5	unspecified product	0	23	15.84	883	0.402285
TGRH88_059600	S8ER55	ribosomal protein RPS6	1	24	16.56	798	0.402028
TGRH88_022280	S8GKM2	putative microneme protein	1	26	18.53	600	0.402027
TGRH88_057500	S8EU95	fumble protein	0.34	24	15.99	831	0.401916
TGRH88_061570	S8ENN0	zinc finger, C3HC4 type (RING finger) domain-containing protein	0	22	15.51	940	0.401792
TGRH88_053990	S8GBR7	unspecified product	0.01	21	14.7	1026	0.401389
TGRH88_037310	S8F6D9	unspecified product	0	22	14.64	988	0.40126
TGRH88_082440	S8EXS0	unspecified product	1	27	18.75	541	0.401223
TGRH88_065810	S8G1E7	lipase	0.27	25	17.07	721	0.401096
TGRH88_019410	A0A125YW89	Oxysterol-binding protein	0	27	18.16	574	0.40093
TGRH88_045900	S8F0X0	unspecified product	0.99	25	17.84	673	0.400725
TGRH88_054300	S8G2D3	unspecified product	0	28	19.07	478	0.40071
TGRH88_009760	S8F693	unspecified product	0.7	27	19.09	517	0.400631
TGRH88_047600	S8GFW2	elongation factor Tu GTP binding domain-containing protein	0	26	18.71	580	0.400602
TGRH88_030440	S8FAJ1	RNA recognition motif-containing protein	0	27	18.73	538	0.400584
TGRH88_045490	S8GF67	unspecified product	0.17	22	15.32	943	0.400535
TGRH88_082860	S8F0U0	unspecified product	0	29	21.5	292	0.400484
TGRH88_052410	A0A125YRQ0	WD domain, G-beta repeat-containing protein	0	28	19.82	430	0.400159
TGRH88_024470	S8FBZ4	Sec1 family protein	0.32	27	19.02	518	0.400152
TGRH88_079230	S8G9Y6	protoporphyrinogen oxidase	0	27	19.02	518	0.400152
TGRH88_009160	A0A125YNX0	Ferredoxin-fold anticodon binding domain-containing protein	0	28	18.95	480	0.399932
TGRH88_065170	S8EPK4	unspecified product	0	28	18.74	492	0.399867
TGRH88_048960	S8G3V4	oxidoreductase, short chain dehydrogenase/reductase family protein	0.99	30	21.52	246	0.399857
TGRH88_073460	S8GBG1	unspecified product	0	25	17.19	704	0.399586
TGRH88_007440	A0A125YKU3	putative histone lysine methyltransferase, SET	1	28	19.44	447	0.399322
TGRH88_022090	S8GKK4	unspecified product	0.99	26	18.76	568	0.399223
TGRH88_012640	S8EWF6	unspecified product	0	29	20.86	321	0.39913
TGRH88_004440	S8GIT6	unspecified product	0	26	17.87	619	0.398968
TGRH88_068700	S8GCT8	unspecified product	0	25	16.82	720	0.398686
TGRH88_038080	S8F6P8	cwf21 protein	0	25	19.24	576	0.398567
TGRH88_019730	S8FFF9	unspecified product	0	22	15.44	922	0.398415
TGRH88_053390	S8ETZ7	unspecified product	0	24	16.7	766	0.398411
TGRH88_027890	S8F764	L1P family of ribosomal protein	1	26	17.53	634	0.398187
TGRH88_040570	S8ET53	protein phosphatase 2C domain-containing protein	0.81	27	18.81	516	0.397951
TGRH88_080510	S8GIY2	unspecified product	0.19	22	15.18	934	0.397898
TGRH88_022750	S8FF48	unspecified product	1	27	18.97	503	0.397412
TGRH88_031880	S8GQL9	unspecified product	1	28	19.96	403	0.397305
TGRH88_072520	A0A125YZL1	putative eukaryotic translation initiation factor	0.01	26	17.93	604	0.397221
TGRH88_007120	A0A125YRH1	unspecified product	0	24	17.27	720	0.39654
TGRH88_054660	S8ETM8	tRNA nucleotidyltransferase/poly(A) polymerase family protein	0	26	17.73	608	0.396026
TGRH88_064790	S8GAC0	unspecified product	0	25	17.41	667	0.395928
TGRH88_001980	S8FBD0	unspecified product	0	27	18.53	519	0.395881
TGRH88_083240	S8F0Q1	unspecified product	0	23	16.08	825	0.395605
TGRH88_013710	S8EWS9	ATP-binding cassette G family transporter ABCG96	1	27	19.42	463	0.395373
TGRH88_086540	S8EMJ5	putative RNA polymerase C2	0.65	29	20.81	298	0.395171
TGRH88_006580	A0A125YU25	unspecified product	0.01	28	19.57	412	0.395157
TGRH88_082160	S8G9A4	unspecified product	0.83	28	19.01	444	0.394983
TGRH88_055220	A0A125YIG9	unspecified product	0	21	14.77	976	0.394395
TGRH88_081560	S8G9F3	CrcB family protein	1	28	20.24	366	0.394189
TGRH88_044870	S8EXB9	unspecified product	1	29	21.27	264	0.394137
TGRH88_020600	S8GV22	transcription initiation factor TFIID complex subunit TAF6	0.04	28	20.47	352	0.39413
TGRH88_041360	S8EWB5	regulator of chromosome condensation (RCC1) repeat-containing protein	0	25	17.73	635	0.393936
TGRH88_061830	S8ERV1	unspecified product	0	27	18.53	506	0.393898
TGRH88_044260	S8F0G5	DNA-directed RNA polymerase III POLR3C	0	28	20.46	349	0.393582
TGRH88_069790	A0A125YGR4	alveolin domain containing intermediate filament IMC14	0	25	17.42	651	0.393578
TGRH88_058600	S8G8Q5	unspecified product	0	23	16.14	807	0.393401
TGRH88_067300	S8GD98	unspecified product	1	28	20.84	324	0.393199
TGRH88_053670	S8G2N0	unspecified product	0.01	21	14.18	1003	0.393187
TGRH88_037960	S8GEW5	unspecified product	0	23	15.4	849	0.393128
TGRH88_009710	A0A125YGX2	unspecified product	0.17	29	20.69	291	0.39302
TGRH88_033300	S8F8M9	unspecified product	0	26	18.65	533	0.392891
TGRH88_026650	A0A125YR52	unspecified product	1	30	20.63	252	0.392738
TGRH88_046900	S8F153	unspecified product	0	28	20.06	364	0.392259
TGRH88_049150	A0A125YHN4	DEAD/DEAH box helicase domain-containing protein	0	27	20.68	368	0.392257
TGRH88_001470	S8FB89	unspecified product	1	29	21.82	218	0.392085
TGRH88_072470	A0A125YRA1	unspecified product	0	27	19.39	443	0.392052
TGRH88_082900	S8F425	unspecified product	0	25	17.04	663	0.391978
TGRH88_070340	S8GLM5	unspecified product	0.97	25	17.92	610	0.391838
TGRH88_047300	S8G6E6	unspecified product	0.17	27	18.51	493	0.391735
TGRH88_017200	A0A125YZF6	Vps51/Vps67 protein	0	27	19.29	445	0.391455
TGRH88_078060	A0A125YYM0	CobW/P47K family protein	0	28	20.23	348	0.391353
TGRH88_054170	S8G2F3	unspecified product	0.99	27	18.91	465	0.391075
TGRH88_015810	S8F3P7	unspecified product	1	27	20.45	373	0.390944
TGRH88_011510	S8GGS2	unspecified product	0	23	16.16	789	0.390836
TGRH88_080270	S8F4R4	dolichol kinase	1	29	21.36	237	0.390831
TGRH88_011820	S8EZ77	pantoate-beta-alanine ligase	0	28	19.44	391	0.390781
TGRH88_047080	S8EUW9	putative DNA methyltransferase 2	0.5	28	18.34	456	0.390765
TGRH88_000680	S8GJG7	unspecified product	0	24	16.86	706	0.390704
TGRH88_054080	A0A125YXB1	rhoptry protein ROP14	1	26	20.16	426	0.390201
TGRH88_079690	S8G9U9	unspecified product	0	28	21.76	248	0.389911
TGRH88_029410	S8F3S1	unspecified product	0	25	17.38	629	0.389862
TGRH88_016640	S8F1Z4	CBS domain-containing protein	1	23	15.88	799	0.389834
TGRH88_006570	A0A125YTJ8	queuine tRNA ribosyl transferase	0.93	26	17.97	551	0.389499
TGRH88_030200	S8GQ19	unspecified product	0.39	24	16.86	698	0.389484
TGRH88_055720	A0A125YY42	DNA excision repair helicase	0	27	20.08	384	0.389282
TGRH88_032250	S8FB39	alpha/beta hydrolase fold domain-containing protein	0.91	27	19.15	438	0.389123
TGRH88_078890	S8GA19	unspecified product	0	26	18.01	546	0.389097
TGRH88_059530	S8FZT8	unspecified product	1	25	17.61	610	0.38904
TGRH88_049100	A0A125YX18	AP2 domain transcription factor AP2XI-1	0	22	15.28	868	0.388734
TGRH88_067980	S8F830	Proteasome/cyclosome repeat-containing protein	0.09	28	20.62	306	0.388467
TGRH88_048970	S8GD06	zinc finger, C3HC4 type (RING finger) domain-containing protein	0	24	16.31	723	0.388332
TGRH88_072340	S8F3Q5	WD domain, G-beta repeat-containing protein	0	25	17.97	584	0.388324
TGRH88_030490	S8FAJ5	unspecified product	0	27	19.36	418	0.387968
TGRH88_005400	S8FDT9	histone arginine methyltransferase PRMT3	0.51	28	21.02	279	0.38796
TGRH88_076570	S8EZR2	unspecified product	0	28	19.41	374	0.387917
TGRH88_030840	S8F4J8	zinc finger domain, LSD1 subclass domain-containing protein	0	21	14.84	928	0.387705
TGRH88_080460	S8F4P9	unspecified product	0	25	17.41	613	0.387692
TGRH88_004340	S8F7D5	serine carboxypeptidase s28 protein	0.84	28	20.19	326	0.387636
TGRH88_080830	S8EYD0	DEAD/DEAH box helicase domain-containing protein	0	27	19.12	430	0.387632
TGRH88_006080	S8F7T2	phosphatidylinositol 3- and 4-kinase	0	24	16.26	720	0.387423
TGRH88_028290	S8FA68	RNA polymerase-associated protein RTF1	0	26	18.14	527	0.387373
TGRH88_059270	A0A125YNV7	unspecified product	0	25	17.55	602	0.387278
TGRH88_013670	S8EWS5	unspecified product	0.17	29	20.29	277	0.387274
TGRH88_009610	A0A125YLE8	putative ribosome biogenesis protein BOP1	0.01	25	17.04	631	0.387098
TGRH88_006010	S8GJ97	unspecified product	0.06	28	19.67	353	0.387061
TGRH88_068110	S8GMC0	unspecified product	0	26	17.64	554	0.386977
TGRH88_027670	S8FAC2	GMC oxidoreductase	0.58	27	20.72	330	0.386822
TGRH88_045210	S8EUF3	unspecified product	0	24	16.48	703	0.386816
TGRH88_033860	S8F8R5	AP2 domain transcription factor AP2VIIa-3	0	23	16.06	767	0.386578
TGRH88_015220	S8EX72	DnaJ domain-containing protein	0	22	15.53	839	0.386567
TGRH88_022500	A0A125YIZ2	unspecified product	1	24	16.62	693	0.386555
TGRH88_057350	S8EQ41	unspecified product	0.17	28	21.04	267	0.38631
TGRH88_038490	S8ESL0	histone lysine acetyltransferase MYST-B	0	22	15.78	822	0.386231
TGRH88_004510	S8F7F5	unspecified product	0	26	18.2	514	0.385931
TGRH88_024130	S8GH25	unspecified product	0	23	15.6	789	0.385781
TGRH88_007860	S8GSA5	RNA recognition motif-containing protein	0	24	17.23	651	0.385655
TGRH88_002150	S8GU80	unspecified product	0.97	22	15.09	858	0.385494
TGRH88_051390	S8GCD2	unspecified product	0	26	17.67	542	0.385418
TGRH88_037760	S8GP55	eukaryotic initiation factor 3, gamma subunit protein	0	25	16.96	622	0.385003
TGRH88_020150	A0A125YXC4	unspecified product	1	27	19.5	390	0.384961
TGRH88_013500	S8G821	unspecified product	0	20	14.31	982	0.384949
TGRH88_056090	S8EWU8	NMD3 family protein	0	27	18.95	422	0.384877
TGRH88_079200	S8GJC5	unspecified product	0.32	26	18.66	478	0.384593
TGRH88_037440	S8F3J0	unspecified product	0.25	28	19.42	350	0.384346
TGRH88_080450	S8GIY4	phosphoglycerate mutase family protein	0	27	19.21	400	0.383869
TGRH88_082490	S8EXR4	dual specificity phosphatase, catalytic domain-containing protein	0.18	25	17.57	578	0.383798
TGRH88_079160	S8F510	dihydrouridine synthase (dus) protein	0.07	26	17.27	555	0.38379
TGRH88_049470	S8EV31	unspecified product	0	23	15.95	752	0.383297
TGRH88_043990	S8F0D8	tRNA pseudouridine synthase	0	26	18.07	504	0.383233
TGRH88_047820	S8EV95	unspecified product	1	27	19.59	373	0.383181
TGRH88_027200	S8GQX3	phosphotyrosyl phosphate activator (ptpa) protein	0.48	28	19.5	336	0.382933
TGRH88_005190	S8F7M5	actin-related protein ARP4A	0	29	19.6	289	0.382876
TGRH88_009590	A0A125YS91	unspecified product	0	23	15.74	761	0.382774
TGRH88_027860	S8GFG3	zinc finger, C3HC4 type (RING finger) domain-containing protein	0	24	16.59	667	0.382318
TGRH88_018530	A0A125YUY3	triacylglycerol lipase	0.26	25	17.43	576	0.382229
TGRH88_056560	A0A125YI57	peptidase family c78 protein	0.27	29	20.62	223	0.382016
TGRH88_075050	S8F011	unspecified product	0	25	17.04	596	0.381759
TGRH88_070720	S8F7C1	membrane protein FtsH1	0.17	22	15.88	785	0.38149
TGRH88_002430	S8GJY7	Ser/Thr phosphatase family protein	1	27	20.56	304	0.381412
TGRH88_022550	A0A125YSE8	unspecified product	0	27	19.47	368	0.381335
TGRH88_060040	A0A125YX20	unspecified product	0	26	18.61	456	0.380786
TGRH88_039260	S8EVS5	unspecified product	0	21	14.1	924	0.380416
TGRH88_058850	S8G8S5	PIK3R4 kinase-related protein	0	21	14.69	888	0.38025
TGRH88_003360	S8F737	unspecified product	1	22	15.97	771	0.380167
TGRH88_024500	S8F5T8	unspecified product	1	25	17.2	576	0.380153
TGRH88_002550	S8FBH3	unspecified product	0	25	17.99	528	0.379963
TGRH88_077170	A0A125YXY1	unspecified product	0	28	19.74	302	0.379914
TGRH88_067750	S8F4V8	transporter, major facilitator family protein	1	24	17.36	603	0.379507
TGRH88_042640	S8F041	AMP deaminase	0	25	16.84	592	0.379344
TGRH88_040390	S8G4J4	unspecified product	0.01	21	14.28	906	0.379295
TGRH88_024860	S8F5X5	zinc finger (CCCH type) motif-containing protein	0	19	12.5	1092	0.379181
TGRH88_024910	S8F5Y1	WD domain, G-beta repeat-containing protein	0.18	27	19.58	347	0.379125
TGRH88_008310	A0A125YJD6	unspecified product	0	26	17.66	500	0.378922
TGRH88_074940	S8GB19	chitobiosyldiphosphodolichol beta-mannosyltransferase	0.81	27	18.51	407	0.378618
TGRH88_080160	S8F4S3	unspecified product	0.17	25	17.37	551	0.377874
TGRH88_047460	S8G6G5	unspecified product	0.19	27	17.92	437	0.377868
TGRH88_049810	A0A125YYZ7	Phosphoethanolamine-cytidyltransferase	0	22	15.49	784	0.377817
TGRH88_082720	S8F0V2	unspecified product	0	22	14.96	815	0.377762
TGRH88_018480	A0A125YFF2	endonuclease/exonuclease/phosphatase family protein	0	26	19.92	358	0.377663
TGRH88_021770	S8F8W3	TLD protein	0.33	26	17.42	505	0.377518
TGRH88_037630	S8GEU3	unspecified product	0	21	14.82	862	0.377458
TGRH88_077460	S8F5J5	unspecified product	1	26	18.81	422	0.377405
TGRH88_051380	S8ERN3	unspecified product	0	25	17.63	532	0.377323
TGRH88_029630	S8GPB1	unspecified product	0.01	26	17.55	494	0.377013
TGRH88_052630	S8EXW5	helix-hairpin-helix motif domain-containing protein	0	25	18.3	490	0.376965
TGRH88_039310	S8EVT0	AP2 domain transcription factor AP2X-10	0.17	22	15.38	784	0.376825
TGRH88_049660	A0A125YTK4	unspecified product	0.01	21	15.29	829	0.376667
TGRH88_074380	S8F059	unspecified product	0	20	13.93	950	0.376638
TGRH88_076660	A0A125YWW8	glutamate-cysteine ligase, catalytic subunit domain-containing protein	0	26	18.97	407	0.376562
TGRH88_004150	S8FAB3	RNA recognition motif-containing protein	0	21	14.53	873	0.376518
TGRH88_071850	A0A125YS82	Pex2 / Pex12 amino terminal region protein	0.75	27	20.37	283	0.376494
TGRH88_064020	A0A125YR98	tRNA (uracil-5-)-methyltransferase	0.01	25	16.86	570	0.376169
TGRH88_031460	S8F7R6	unspecified product	0	26	18.3	444	0.376157
TGRH88_060780	S8G043	phospholipase D active site domain-containing protein	0	26	18.06	458	0.376126
TGRH88_012880	S8EZL8	DNA-directed RNA polymerase III RPC5	0	26	18.53	430	0.376098
TGRH88_062900	S8G9T9	UAA transporter family protein	1	27	18.29	403	0.376022
TGRH88_011680	S8F2D8	DEAD/DEAH box helicase domain-containing protein	0.17	26	17.64	481	0.375843
TGRH88_070760	S8GLJ5	DEAD/DEAH box helicase domain-containing protein	0	26	18.16	450	0.375809
TGRH88_041720	S8EWE8	subtilisin SUB11	0.78	23	15.98	701	0.375789
TGRH88_002680	S8GK08	unspecified product	0.7	27	19.26	343	0.375626
TGRH88_035640	S8F2W4	unspecified product	0	27	19.22	345	0.37557
TGRH88_060350	S8ERJ9	unspecified product	0	25	17.88	504	0.375309
TGRH88_062170	S8G0F1	unspecified product	0.9	23	16.06	693	0.375291
TGRH88_079060	S8GJE2	peptidase family M3 protein	0	26	18.78	409	0.375152
TGRH88_018920	A0A125YJ97	unspecified product	0	23	16.01	695	0.375145
TGRH88_063740	A0A125YQ73	unspecified product	0.58	27	18.97	357	0.375144
TGRH88_070730	S8F444	ATP-dependent DNA helicase, RecQ family protein	0.99	25	17.31	535	0.374892
TGRH88_041430	S8GE16	unspecified product	0.86	26	18.44	427	0.374828
TGRH88_035770	S8GNJ9	unspecified product	0	21	14.71	850	0.374635
TGRH88_081880	S8F4F8	unspecified product	1	20	13.35	971	0.374606
TGRH88_052560	S8ERE3	proteasome 26S regulatory subunit	0	27	19.94	296	0.374596
TGRH88_032930	A0A125YT56	AP2 domain transcription factor AP2VIIa-1	0.01	21	14.25	876	0.374448
TGRH88_022770	S8GKS0	transcription initiation factor TFIIIB	0	25	18.24	477	0.374441
TGRH88_033390	S8F8N5	unspecified product	0	23	15.86	699	0.374401
TGRH88_015690	S8GI13	unspecified product	0.9	24	16.31	629	0.373995
TGRH88_007210	A0A125YIH0	subtilisin SUB10	0.99	27	19.26	332	0.373948
TGRH88_070140	S8GCD5	DnaJ domain-containing protein	0	24	16.24	632	0.37382
TGRH88_024900	S8GH95	unspecified product	0	24	18.25	511	0.373508
TGRH88_000290	S8GJC7	unspecified product	0	23	17.27	604	0.372639
TGRH88_034510	S8GN75	phosphoglycerate mutase family protein	0	26	18.5	409	0.372624
TGRH88_057950	S8EMY3	putative DNA replication licensing factor MCM4	0	27	18.62	361	0.372594
TGRH88_063610	A0A125YXH5	unspecified product	0	24	17.97	521	0.372506
TGRH88_007490	A0A125YV75	unspecified product	1	25	16.95	540	0.372405
TGRH88_056240	A0A125YY23	unspecified product	0	25	17.94	481	0.372343
TGRH88_022700	S8FF43	unspecified product	0.01	26	18.72	394	0.372322
TGRH88_059230	A0A125YID3	unspecified product	1	26	18.52	405	0.372195
TGRH88_030720	S8FAL5	glyoxalase family protein	0.15	23	15.51	705	0.372157
TGRH88_017300	S8GG35	putative nucleolar gtp-binding protein 2	0	26	19.22	362	0.371955
TGRH88_032160	A0A125YKM9	unspecified product	0	22	15.83	724	0.371735
TGRH88_026250	S8GGU6	unspecified product	0.15	24	17.23	559	0.371622
TGRH88_045540	S8G5V9	unspecified product	0	18	11.96	1115	0.371606
TGRH88_067520	A0A125YZP6	sodium/hydrogen exchanger 3 protein	1	27	18.56	358	0.371595
TGRH88_031170	A0A125YHE3	BRCA1 C Terminus (BRCT) domain-containing protein	0.04	25	18.6	437	0.371589
TGRH88_040760	S8GDV3	unspecified product	0	22	16.23	699	0.371533
TGRH88_003790	S8GIK3	histone lysine acetyltransferase GCN5-A	0	22	15.75	727	0.37147
TGRH88_053270	S8G2Q6	unspecified product	0	22	15.96	714	0.371383
TGRH88_003500	S8GIH2	unspecified product	0	26	18.21	418	0.371379
TGRH88_073760	A0A125YKI1	myosin C	0.01	25	19.38	389	0.371309
TGRH88_043790	S8GEQ4	unspecified product	0	24	16.77	583	0.371131
TGRH88_051530	A0A125YKC6	putative pre-mRNA-splicing factor ATP-dependent RNA helicase	0	25	18	469	0.371054
TGRH88_009670	A0A125YX36	DnaJ domain-containing protein	0	25	17.91	474	0.371004
TGRH88_043370	S8EU05	unspecified product	1	27	20.03	266	0.370832
TGRH88_046600	S8EXS4	unspecified product	0	24	16.93	571	0.370745
TGRH88_020770	S8F8I0	16S rRNA processing protein RimM domain-containing protein	0.92	26	17.46	458	0.37071
TGRH88_006540	S8GSM8	ankyrin repeat-containing protein	0.01	26	17.76	440	0.370673
TGRH88_076980	S8GAM4	KOW motif domain-containing protein	1	23	16.96	609	0.370603
TGRH88_001810	S8FEA6	unspecified product	0	26	17.21	472	0.370589
TGRH88_070750	S8GC73	site-specific recombinase, phage integrase family protein	1	23	15.43	699	0.37052
TGRH88_070880	A0A125YHD1	unspecified product	0	24	16.37	600	0.370113
TGRH88_039600	S8EZD4	unspecified product	1	26	18.23	408	0.370034
TGRH88_068200	S8GCZ1	unspecified product	0	26	17.33	461	0.369994
TGRH88_036400	S8GEE0	protein phosphatase 2C domain-containing protein	0.62	25	17.25	506	0.369927
TGRH88_016630	S8GGA4	unspecified product	0	25	16.89	526	0.369728
TGRH88_060720	S8G9B2	unspecified product	1	24	16.56	586	0.369693
TGRH88_076440	A0A125YHJ1	endonuclease/exonuclease/phosphatase family protein	0.75	23	15.53	684	0.369134
TGRH88_060460	A0A125YGX7	mediator complex subunit MED17	0	25	16.63	537	0.369059
TGRH88_029140	S8FA10	Met-10 like-protein	0.89	25	16.97	515	0.368773
TGRH88_067740	S8F860	glycerophosphodiester phosphodiesterase family protein	1	26	18.34	391	0.368434
TGRH88_046910	S8GFM1	unspecified product	0.93	24	16.62	573	0.368251
TGRH88_026630	S8GGE9	cleavage and polyadenylation specifity factor protein	0.01	24	18.46	464	0.368235
TGRH88_080530	S8EYF7	rhoptry kinase family protein ROP32	0.58	27	19.64	272	0.368227
TGRH88_055960	S8EQA6	putative trigger factor protein	0.47	23	16.27	634	0.368188
TGRH88_063760	S8ES94	Sad1/UNC family protein	0.38	25	17.45	482	0.368072
TGRH88_060590	A0A125YZB2	unspecified product	1	23	16.71	607	0.368041
TGRH88_024730	S8GH81	unspecified product	0	22	14.45	781	0.367972
TGRH88_008510	A0A125YXE6	unspecified product	0.01	23	15.9	654	0.367898
TGRH88_016210	S8F0K6	unspecified product	1	23	15.3	689	0.367821
TGRH88_027920	S8GPS4	unspecified product	0.97	27	20.27	230	0.367508
TGRH88_051790	A0A125YMG0	splicing factor, CC1 family protein	0	25	19.21	374	0.367486
TGRH88_039690	S8ESW8	putative GPI-anchored wall transfer protein GWT1	1	27	19.35	284	0.367439
TGRH88_014790	S8GHR7	cyclin dependent kinase binding protein	0	24	16.08	599	0.367343
TGRH88_040730	A0A125YTJ3	putative DNA replication licensing factor Mcm7	0	27	19.91	249	0.367156
TGRH88_054250	A0A125YXW6	SAG-related sequence SRS53D	1	28	19.83	213	0.367151
TGRH88_051980	S8ERI3	unspecified product	0	21	14.67	802	0.366953
TGRH88_013270	S8EWP8	LETM1 family protein	0.48	22	15.07	735	0.366553
TGRH88_011120	S8G7A8	unspecified product	0	24	16.99	538	0.366253
TGRH88_017290	S8F1R0	metallo-beta-lactamase domain-containing protein	0.01	24	16.19	585	0.3662
TGRH88_057850	S8EQT4	pre-mRNA processing factor PRP3	0.01	25	17.63	459	0.366189
TGRH88_047740	S8EVA1	WD domain, G-beta repeat-containing protein	0	27	19.9	243	0.366151
TGRH88_034520	S8GDW1	unspecified product	0.17	21	13.74	851	0.366032
TGRH88_038050	S8GP80	unspecified product	0	19	12.53	1004	0.366029
TGRH88_075190	S8F2X3	PHD-finger domain-containing protein	0	24	16.73	549	0.365584
TGRH88_067550	S8F886	unspecified product	0	21	14.55	799	0.365412
TGRH88_059190	S8EUR8	unspecified product	0	22	15.81	683	0.365301
TGRH88_066210	S8EQ05	unspecified product	0	26	18.7	349	0.365278
TGRH88_077660	S8F5H7	putative serine/threonine protein kinase AktR	0	25	17.95	433	0.365112
TGRH88_021850	A0A125YX26	unspecified product	0.96	21	14.81	781	0.365013
TGRH88_007760	S8EMW1	unspecified product	0.33	25	16.91	493	0.364875
TGRH88_023830	S8GH04	unspecified product	0	24	16.87	534	0.36456
TGRH88_080230	S8F1J8	bicoid-interacting protein BIN3	0	25	17.12	478	0.364483
TGRH88_057240	S8G1L7	aminotransferase, class V superfamily protein	0.19	26	17.84	394	0.364379
TGRH88_042110	S8EWI7	unspecified product	0	25	16.6	508	0.364365
TGRH88_006720	A0A125YX08	N-acyl-phosphatidylethanolamine-hydrolyzing phospholipase D family protein	1	24	16.38	561	0.364255
TGRH88_020870	S8GK42	SWI2/SNF2 ISWI-like SANT	0	23	15.39	660	0.36421
TGRH88_047580	S8EY42	unspecified product	0	19	13.65	924	0.363937
TGRH88_081450	S8EY86	WD domain, G-beta repeat-containing protein	0	25	17.21	469	0.363923
TGRH88_032900	A0A125YT01	inorganic anion transporter, sulfate permease (SulP) family protein	1	21	14.57	786	0.36361
TGRH88_015210	A0A125YWU9	patched family protein	1	25	18.3	402	0.363543
TGRH88_078510	A0A125YYB0	unspecified product	1	25	17.31	459	0.3633
TGRH88_011070	S8G7A3	DHHC zinc finger domain-containing protein	1	24	16.73	534	0.363296
TGRH88_052470	S8G2W1	rhoptry kinase family protein ROP27	0.8	24	16.29	560	0.36329
TGRH88_062760	S8G0J3	actin-like protein ALP3b	0	27	20.2	206	0.363215
TGRH88_018450	A0A125YSA5	SPRY domain-containing protein	0	26	19.8	270	0.363158
TGRH88_019560	A0A125YLX4	rhodanese family domain-containing protein	0.01	21	15.63	720	0.363111
TGRH88_002650	S8FBI0	unspecified product	0	24	16.08	570	0.362919
TGRH88_019520	S8GVA6	unspecified product	0.01	24	18.51	426	0.362891
TGRH88_048910	A0A125YJS0	zinc finger (CCCH type) motif-containing protein	0	19	12.75	969	0.362677
TGRH88_044220	S8EX64	alveolin domain containing intermediate filament IMC5	0	24	16.54	541	0.362648
TGRH88_047360	S8EUZ2	PPIC-type PPIASE domain-containing protein	0	23	15.92	618	0.362588
TGRH88_015860	S8F3Q2	unspecified product	0.13	23	15.26	656	0.362426
TGRH88_045910	S8GFB2	unspecified product	0	22	15.46	684	0.362294
TGRH88_068280	S8F4Q5	unspecified product	0	23	16.12	604	0.362258
TGRH88_055480	A0A125YVQ7	zinc finger, C3HC4 type (RING finger) domain-containing protein	0	23	16.1	604	0.362077
TGRH88_019870	A0A125YGN6	methyltransferase domain-containing protein	0.06	26	18.47	340	0.361829
TGRH88_022490	S8FC47	putative myosin heavy chain	1	24	17.68	468	0.361805
TGRH88_028110	S8F428	unspecified product	0	26	18.96	310	0.361676
TGRH88_049960	S8EUY3	Hsp90 domain-containing protein	0	23	16.05	604	0.361626
TGRH88_054540	A0A125YLC1	unspecified product	0.01	21	15.24	732	0.361421
TGRH88_063350	S8G9X9	unspecified product	0	22	15.65	667	0.361416
TGRH88_022450	S8FF24	unspecified product	1	26	18.49	334	0.361094
TGRH88_070310	S8F479	carbonate dehydratase, eukaryotic-type domain-containing protein	0	24	16.79	516	0.361092
TGRH88_014070	S8EZX5	DnaJ domain-containing protein	0.3	25	17.96	405	0.360931
TGRH88_003870	S8FDE5	WD domain, G-beta repeat-containing protein	0.01	26	18.26	346	0.360849
TGRH88_035470	S8GNG2	putative RNA binding protein	0	20	13.85	851	0.360816
TGRH88_006680	S8F6W9	unspecified product	0.92	23	16.56	566	0.360434
TGRH88_034910	S8GNB2	unspecified product	0	24	17.32	480	0.360385
TGRH88_037870	S8F3L8	unspecified product	0	23	16.13	590	0.360213
TGRH88_027940	S8FAA0	unspecified product	0.18	26	17.74	372	0.36012
TGRH88_056350	A0A125YFX0	AP2 domain transcription factor AP2XI-5	0	21	14.55	764	0.360074
TGRH88_074720	S8F315	unspecified product	0	25	17.77	410	0.359979
TGRH88_053720	S8G2M6	PSP protein	0	23	15.88	602	0.359787
TGRH88_056100	A0A125YTD1	unspecified product	0	24	17.57	461	0.359744
TGRH88_023880	S8F5P1	unspecified product	0.97	25	18.11	388	0.359692
TGRH88_016140	S8G8R0	DNA-directed RNA polymerase III RPC8	0.19	21	14.39	770	0.359544
TGRH88_009050	A0A125YKS3	unspecified product	1	23	15.91	598	0.359447
TGRH88_071720	S8F3X6	unspecified product	0	23	15.51	621	0.359345
TGRH88_034290	S8F2L2	putative U5 snRNP-associated subunit	0	24	17.42	466	0.359153
TGRH88_038830	S8ESN0	penicillin amidase	0.87	25	18.78	344	0.359029
TGRH88_058800	S8G8S2	RNA recognition motif-containing protein	0	24	16.49	518	0.358689
TGRH88_055530	A0A125YNL9	ADA2-A transcriptional co-activator SAGA component	0	19	12.83	938	0.35867
TGRH88_056700	A0A125YW92	AP2 domain-containing protein	0	21	14.46	759	0.358498
TGRH88_058490	S8EUJ6	cyclin-dependent kinase regulatory subunit protein	0	25	16.46	473	0.357763
TGRH88_051870	S8EUE6	DUF803 domain-containing protein	1	25	17.55	406	0.357383
TGRH88_073890	S8F0B0	DHHC zinc finger domain-containing protein	1	24	16.46	510	0.357198
TGRH88_079870	S8F1N4	serine--tRNA ligase	0.91	23	16.81	529	0.357047
TGRH88_028570	S8F712	unspecified product	0.81	24	16.54	504	0.357005
TGRH88_052860	S8EXV1	unspecified product	0	26	18.19	322	0.356556
TGRH88_048790	S8GD37	unspecified product	0	22	15.74	629	0.356433
TGRH88_046720	S8G672	unspecified product	0.95	21	15.3	695	0.356319
TGRH88_010860	S8EVW0	putative divalent metal transporter	1	22	14.93	676	0.35629
TGRH88_019290	A0A125YJ78	unspecified product	0	24	17.86	421	0.356261
TGRH88_075850	A0A125YNL8	unspecified product	0.99	25	18.31	353	0.356159
TGRH88_057360	S8ET60	ATP-dependent metallopeptidase HflB subfamily protein	0.97	25	17.44	404	0.356085
TGRH88_054490	S8G2B0	lipoyl(octanoyl) transferase	0.76	23	15.44	603	0.355967
TGRH88_079530	S8EYQ2	unspecified product	0	24	16.72	486	0.355884
TGRH88_043430	S8EX11	putative 50S ribosomal protein L4	0	23	15.2	616	0.355784
TGRH88_072070	S8F727	unspecified product	0.99	23	16.51	538	0.355712
TGRH88_026660	S8FB74	putative ribosomal RNA large subunit methyltransferase I	0	24	17.02	467	0.355694
TGRH88_028940	S8GF65	unspecified product	1	24	15.82	538	0.355692
TGRH88_070300	S8F7F2	Nucleoside-diphosphatase	0.95	26	18.67	287	0.355551
TGRH88_047660	S8G6K3	unspecified product	0.01	24	16.53	495	0.355542
TGRH88_077820	A0A125YTP1	unspecified product	0	24	16.13	518	0.355439
TGRH88_078210	S8GA78	brix domain-containing protein	0	24	17.87	411	0.354826
TGRH88_073620	A0A125YJ03	zinc finger (CCCH type) motif-containing protein	0	20	14.33	783	0.354777
TGRH88_080290	S8EYH8	endonuclease/exonuclease/phosphatase family protein	0.01	20	13.22	848	0.354672
TGRH88_022250	S8FC27	unspecified product	0	25	16.67	440	0.354625
TGRH88_070440	S8GLL7	unspecified product	0	24	16.91	466	0.354549
TGRH88_065590	S8EPV7	Zn-finger in Ran binding protein and others domain-containing protein	0	18	12.25	986	0.354548
TGRH88_002020	S8F8A4	unspecified product	0.3	25	16.81	431	0.354516
TGRH88_017020	S8GG18	unspecified product	1	25	17.32	400	0.354392
TGRH88_081960	S8EY53	unspecified product	0	22	14.65	680	0.354372
TGRH88_040790	S8EW66	unspecified product	0.66	26	18.88	266	0.354243
TGRH88_016220	S8F3T9	KRUF family protein	0	24	16.06	514	0.354197
TGRH88_019530	A0A125YK25	NOL1/NOP2/sun family protein	0	24	17.81	410	0.354132
TGRH88_034450	S8F8V8	unspecified product	0.18	26	18.57	283	0.354038
TGRH88_007870	A0A125YK27	3'5'-cyclic nucleotide phosphodiesterase domain-containing protein	1	23	16.78	511	0.354031
TGRH88_062480	S8ENU7	unspecified product	1	24	16.09	511	0.354011
TGRH88_061280	A0A125YYV7	unspecified product	0	20	13.34	836	0.353925
TGRH88_072750	S8F0M6	unspecified product	1	25	17.68	374	0.353675
TGRH88_028630	S8GF89	unspecified product	0.01	24	16.66	474	0.353512
TGRH88_062050	S8EVD4	unspecified product	0.05	20	13.69	812	0.353423
TGRH88_074310	S8GKK2	OTU family cysteine protease	0.99	21	14.27	736	0.353275
TGRH88_000080	S8GTQ4	unspecified product	0	22	14.86	659	0.353065
TGRH88_037410	A0A125YVH9	unspecified product	0	22	15.86	599	0.35294
TGRH88_070320	S8F1A4	unspecified product	1	26	18.91	255	0.352836
TGRH88_035780	S8GE76	unspecified product	1	25	18.72	306	0.352691
TGRH88_064200	S8G0Y9	unspecified product	0.32	23	15.46	580	0.35264
TGRH88_033890	S8F2I6	unspecified product	1	23	16.5	518	0.352571
TGRH88_017660	A0A125YTY4	RNA polymerase II accessory factor CDC73	0.01	25	17.7	364	0.352331
TGRH88_029080	S8GF54	gamma-glutamyl hydrolase	0.04	24	17.12	439	0.352326
TGRH88_058220	S8EMZ9	tRNA ligase class II core domain (G, H, P, S and T) domain-containing protein	0.2	20	13.47	816	0.352048
TGRH88_023490	S8F8P2	unspecified product	0	24	17.52	413	0.351971
TGRH88_082060	A0A125YM60	glyceraldehyde-3-phosphate dehydrogenase GAPDH2	0.7	25	18.25	329	0.351957
TGRH88_036300	S8GNQ5	unspecified product	0	22	14.53	671	0.351916
TGRH88_073270	A0A125YWZ7	WD domain, G-beta repeat-containing protein	0	24	16.1	496	0.351813
TGRH88_055630	S8GBA3	helicase	0	25	18.15	333	0.351664
TGRH88_029500	S8F6T7	aspartyl protease ASP5	1	23	15.55	568	0.351622
TGRH88_054330	S8ETQ3	acyl-CoA dehydrogenase, middle domain-containing protein	0	24	18.63	345	0.351619
TGRH88_022300	S8FF13	DNA/RNA non-specific endonuclease	0.17	21	14.74	696	0.351417
TGRH88_006060	S8GTP2	ADP ribosylation factor ARF1	0.01	26	17.55	326	0.351389
TGRH88_032950	A0A125YS32	AP2 domain transcription factor AP2VIIa-2	0	20	13.58	805	0.351363
TGRH88_052080	S8ERH6	unspecified product	0	19	12.88	887	0.351343
TGRH88_021080	S8GUJ4	unspecified product	1	24	17.18	429	0.351343
TGRH88_010850	S8EYY3	unspecified product	0	21	14.71	697	0.351299
TGRH88_039340	S8G4A5	unspecified product	0	23	15.73	555	0.351264
TGRH88_063420	A0A125YK22	RNA polymerase II associated Paf1 complex component PAF1	0	24	17.06	434	0.351022
TGRH88_014700	S8G8D4	uroporphyrinogen decarboxylase	0	25	18.52	306	0.350886
TGRH88_020050	A0A125YSZ7	DEAD/DEAH box helicase domain-containing protein	0	25	18.57	303	0.35088
TGRH88_047420	S8EUZ6	dihydrouridine synthase (dus) protein	0	22	14.68	655	0.35083
TGRH88_006050	A0A125YLA1	cathepsin CPC2	0.87	26	18.73	252	0.350754
TGRH88_041830	S8EZT2	carrier superfamily protein	0.79	26	18.64	257	0.350704
TGRH88_049860	S8EUZ1	unspecified product	0	23	16.38	512	0.350573
TGRH88_049430	S8ES55	unspecified product	0	21	14.44	708	0.350539
TGRH88_080220	S8F4R8	AP2 domain transcription factor AP2VIII-5	0	19	13.11	868	0.350521
TGRH88_019550	A0A125YK14	rhoptry kinase family protein ROP37 (incomplete catalytic triad)	1	24	17.91	378	0.350153
TGRH88_004410	S8F7E1	CAM Kinase family, incomplete catalytic triad	0.01	25	19.17	262	0.350042
TGRH88_038880	S8GDB6	cytidine and deoxycytidylate deaminase zinc-binding region domain-containing protein	0	25	17.54	358	0.349971
TGRH88_033680	S8F5H4	prenyltransferase, UbiA family protein	1	23	15.43	564	0.349929
TGRH88_062780	A0A125YP15	unspecified product	0	23	17.05	468	0.349909
TGRH88_070040	S8GLQ2	metal cation transporter, ZIP family protein	1	20	13.74	786	0.349909
TGRH88_072620	A0A125YUE7	zinc finger (CCCH type) motif-containing protein	0	21	14.4	706	0.349873
TGRH88_080700	S8GIW8	unspecified product	0	22	14.96	632	0.349849
TGRH88_000610	S8FE16	unspecified product	0	20	13.64	791	0.349769
TGRH88_039320	S8EZB8	unspecified product	0.97	25	17.19	376	0.349557
TGRH88_052250	S8GC66	DNA-directed RNA polymerase, alpha subunit	1	21	13.8	739	0.34949
TGRH88_014240	S8GHK7	serine/threonine specific protein phosphatase	0	22	13.57	711	0.349352
TGRH88_070120	S8F495	unspecified product	0.01	24	17.16	417	0.349332
TGRH88_002230	S8FBE9	unspecified product	0	26	18.57	252	0.349309
TGRH88_081180	S8GIT8	unspecified product	1	26	19.01	225	0.349163
TGRH88_003700	S8GII9	CMGC kinase	0	25	16.91	385	0.348403
TGRH88_022340	S8FC35	carrier superfamily protein	0.99	26	17.72	294	0.348043
TGRH88_081680	S8F194	unspecified product	0	22	15.82	569	0.348003
TGRH88_074710	A0A125YHT9	alveolin domain containing intermediate filament IMC10	0	23	16.43	492	0.347973
TGRH88_010540	S8G760	cyclin2 related protein	0	20	14.07	753	0.347855
TGRH88_045790	S8EUK4	alveolin domain containing intermediate filament IMC9	0	22	14.84	626	0.347851
TGRH88_073420	A0A125YQA4	ankyrin repeat-containing protein	0	20	13.45	789	0.347749
TGRH88_005590	S8FAS7	unspecified product	0	24	17.87	364	0.347657
TGRH88_029200	A0A125YT41	unspecified product	0	18	12.61	919	0.347578
TGRH88_077540	S8GAF2	polyketide cyclase/dehydrase	0.01	20	13.82	765	0.347428
TGRH88_057640	S8EUB0	unspecified product	0	23	15.48	542	0.347024
TGRH88_073490	A0A125YUW8	unspecified product	0.76	25	19.03	250	0.346948
TGRH88_061930	S8ENQ6	unspecified product	1	24	17.12	403	0.346835
TGRH88_042590	S8GEG1	unspecified product	0.81	23	16.19	498	0.346722
TGRH88_031000	S8FAN9	unspecified product	0.99	21	14.13	701	0.346673
TGRH88_015650	S8G8L9	unspecified product	0	25	18.26	293	0.346556
TGRH88_062460	A0A125YUQ3	unspecified product	0.34	24	16.74	423	0.346456
TGRH88_050450	A0A125YLS3	unspecified product	0.01	24	15.77	480	0.346394
TGRH88_018800	A0A125YJL8	unspecified product	1	24	16.89	412	0.346132
TGRH88_034220	S8GDT7	unspecified product	1	25	17.75	318	0.345766
TGRH88_032730	A0A125YG40	DNA polymerase epsilon subunit B protein	0	24	17.93	347	0.345606
TGRH88_019930	A0A125YML6	8-oxoguanine DNA glycosylase, N-terminal domain-containing protein	0.98	24	16.55	428	0.345503
TGRH88_015100	S8F073	unspecified product	0	25	17.85	310	0.345448
TGRH88_058810	S8FZM1	protein phosphatase 2C domain-containing protein	0	23	15.64	521	0.345266
TGRH88_067210	S8GMM7	unspecified product	0	25	17.49	330	0.345249
TGRH88_072220	S8GBU0	unspecified product	0.02	20	13.24	785	0.345243
TGRH88_028470	S8FA55	inner membrane complex protein IMC3	1	23	16.41	475	0.3452
TGRH88_033990	S8F2J1	unspecified product	1	24	16.65	417	0.344728
TGRH88_010660	S8EYX0	AP2 domain transcription factor AP2IX-1	0	18	13.15	868	0.344674
TGRH88_029700	A0A125YQG2	unspecified product	0	23	16.36	474	0.344596
TGRH88_023510	S8GRA9	unspecified product	0.86	25	18.09	290	0.344564
TGRH88_010520	S8F244	unspecified product	1	25	17.25	338	0.344303
TGRH88_034850	S8F5R1	unspecified product	0.99	24	17.11	386	0.344152
TGRH88_080120	S8F1K8	unspecified product	0	20	13.49	763	0.344144
TGRH88_026090	S8FBM4	unspecified product	1	21	14.47	664	0.344099
TGRH88_043800	S8G5I6	unspecified product	1	20	14.56	699	0.344041
TGRH88_011250	S8GGP6	RNA recognition motif-containing protein	0	24	16.8	403	0.343947
TGRH88_022380	S8F915	unspecified product	0	19	13.86	779	0.343716
TGRH88_056580	A0A125YIN2	alveolin domain containing intermediate filament IMC3	0	22	16.56	496	0.343549
TGRH88_031080	A0A125YXI5	unspecified product	1	16	11.61	1030	0.343065
TGRH88_023050	S8F962	tubulin/FtsZ family, GTPase domain-containing protein	0	25	17.41	320	0.343002
TGRH88_075520	A0A125YRI1	unspecified product	0.99	25	17.47	316	0.342933
TGRH88_007050	A0A125YRY5	unspecified product	0	24	16.69	402	0.342801
TGRH88_068900	S8GM19	hydrolase, alpha/beta fold family protein	0	23	16.36	461	0.342613
TGRH88_011720	S8EZ69	unspecified product	0	23	15.34	521	0.342558
TGRH88_029750	A0A125YZK2	B-box zinc finger domain-containing protein	0.01	23	16.93	425	0.342268
TGRH88_007580	S8FCU4	splicing factor SF2	0	24	17.72	335	0.34188
TGRH88_054280	S8ETQ7	unspecified product	1	21	14.09	671	0.341736
TGRH88_070840	S8F161	unspecified product	0.74	22	16.18	506	0.341644
TGRH88_060660	S8EV43	unspecified product	1	23	15.1	529	0.341611
TGRH88_026550	S8F814	unspecified product	0	23	15.78	488	0.341496
TGRH88_034110	S8GN37	RNA pseudouridine synthase superfamily protein	0.94	23	15.79	486	0.341281
TGRH88_017510	S8F1S7	tetratricopeptide repeat-containing protein	0	24	17.21	361	0.341242
TGRH88_031910	A0A125YPR8	unspecified product	0	24	17.85	323	0.341223
TGRH88_061480	S8ERS6	unspecified product	1	19	13.09	807	0.341036
TGRH88_020410	A0A125YP64	putative sulfite oxidase	0.19	23	16	471	0.340889
TGRH88_073840	S8F0B5	rhoptry neck protein RON4	0.78	21	14.55	637	0.340703
TGRH88_005300	S8FAQ7	P-type ATPase PMA1	1	23	17.6	374	0.340537
TGRH88_034370	S8GN60	ACR, YagE family COG1723 domain-containing protein	0.96	22	15.03	566	0.340415
TGRH88_012940	S8G7X5	FHA domain-containing protein	0.27	19	12.88	815	0.340361
TGRH88_077960	S8GAA7	unspecified product	0	24	17.36	345	0.340155
TGRH88_052930	S8G2T0	unspecified product	0.17	20	13.74	720	0.339842
TGRH88_007470	S8GSD7	unspecified product	1	23	16.76	419	0.339818
TGRH88_015490	S8GHZ4	unspecified product	0	20	14.08	699	0.339708
TGRH88_001250	S8GJM7	alveolin domain containing intermediate filament IMC7	0	24	16.82	374	0.339704
TGRH88_065280	S8EPT3	unspecified product	0.99	19	13.29	786	0.339639
TGRH88_004640	S8GT92	unspecified product	1	24	16.5	392	0.339561
TGRH88_021610	S8F8U8	RNA methylase family UPF0020 protein	0.67	24	16.93	366	0.339477
TGRH88_079890	S8G9T3	unspecified product	0	24	17.08	357	0.339458
TGRH88_024920	S8F913	unspecified product	0	23	16.97	404	0.339426
TGRH88_018030	S8F1X3	unspecified product	0.13	24	17	361	0.339346
TGRH88_003130	A0A125YUJ7	pyruvate kinase PyKII	0.37	23	15.76	475	0.339333
TGRH88_009330	A0A125YT47	unspecified product	0.13	20	13.39	737	0.339276
TGRH88_017960	A0A125YML0	unspecified product	0	19	13.57	767	0.339268
TGRH88_054860	S8ETL4	unspecified product	0	20	14.47	673	0.339263
TGRH88_034590	S8F2N5	unspecified product	1	24	17.42	335	0.339172
TGRH88_064980	A0A125YWA6	unspecified product	0.98	21	13.75	674	0.339125
TGRH88_079250	S8F501	unspecified product	1	24	17.56	326	0.339063
TGRH88_020040	A0A125YMM9	unspecified product	0.3	23	16.42	433	0.338884
TGRH88_065160	S8G199	unspecified product	0.35	24	18.18	288	0.338863
TGRH88_048740	A0A125YYI2	unspecified product	0	22	15.29	540	0.338796
TGRH88_007880	S8F9J5	putative PP2C	0	25	18.16	248	0.33879
TGRH88_020480	A0A125YLE1	peptidase family M13 protein	0.81	23	17.37	376	0.338766
TGRH88_058060	S8EQU4	unspecified product	0	19	12.97	799	0.338733
TGRH88_027010	S8GGI0	histone lysine demethylase JMJD6b	0.02	24	17.91	303	0.338714
TGRH88_003480	S8FDA0	unspecified product	0	23	16.71	414	0.338604
TGRH88_026320	S8F8L1	ubiquitin fusion degradation protein UFD1AP	0.54	23	15.4	491	0.338523
TGRH88_060400	S8ERK2	unspecified product	0.01	22	14.97	557	0.3385
TGRH88_031090	S8F4M7	CBS domain-containing protein	0	22	14.62	577	0.338391
TGRH88_079360	S8F4Z2	unspecified product	0.96	24	16.92	357	0.338014
TGRH88_004130	S8GIP4	unspecified product	0	24	16.83	361	0.337812
TGRH88_045080	S8F0P5	unspecified product	0	25	17.92	255	0.337691
TGRH88_058940	S8EUP3	unspecified product	0.98	22	15.56	515	0.33742
TGRH88_058030	S8G8K4	flavodoxin domain-containing protein	1	24	18.51	259	0.337419
TGRH88_008560	A0A125YXC6	putative GTP-binding protein engA	0.85	19	13.38	766	0.337401
TGRH88_074740	S8GB40	unspecified product	0	21	14.18	637	0.337363
TGRH88_040550	S8GDT4	unspecified product	0	16	11.39	1005	0.337266
TGRH88_026570	S8GQS2	unspecified product	0	23	16.05	443	0.33707
TGRH88_003420	S8FD94	Alpha-galactosidase	1	24	17.21	333	0.336971
TGRH88_054830	A0A125YRS6	RNAse P Rpr2/Rpp21 subunit domain-containing protein	0.17	23	15.9	451	0.336936
TGRH88_022540	S8FC50	polynucleotide kinase 3 phosphatase	0	25	17.75	259	0.336767
TGRH88_058730	S8EQX7	carrier superfamily protein	1	23	16.63	406	0.336662
TGRH88_045830	A0A125YSI7	DEAD (Asp-Glu-Ala-Asp) box polypeptide DDX3X	0	23	17.54	351	0.336487
TGRH88_011880	S8F2G1	unspecified product	0.01	24	17	342	0.336448
TGRH88_019700	A0A125YM10	polynucleotide 5'-hydroxyl-kinase	0.01	25	18.24	227	0.336309
TGRH88_070500	A0A125YX91	unspecified product	0	24	16.9	347	0.336308
TGRH88_013900	S8GHH0	HEAT repeat-containing protein	0.44	21	15.47	553	0.336195
TGRH88_023770	S8GRD1	ribonuclease HI protein	0	23	15.76	454	0.33613
TGRH88_082590	S8G919	unspecified product	0	18	12.92	825	0.336039
TGRH88_062840	A0A125YSR5	regulator of chromosome condensation (RCC1) repeat-containing protein	0.18	24	17.52	307	0.335804
TGRH88_060190	S8ENF1	origin recognition complex subunit 2 protein	0	23	15.13	489	0.335781
TGRH88_045040	S8GF26	unspecified product	0.94	25	17.84	247	0.335749
TGRH88_024230	S8F8U6	HIT zinc finger protein	0	24	17.91	283	0.335663
TGRH88_015260	S8G8I7	oxidoreductase, 2OG-Fe(II) oxygenase family protein	0	19	13.14	768	0.335539
TGRH88_071360	S8F773	5-aminolevulinic acid synthase domain-containing protein	0.18	25	18.4	212	0.335466
TGRH88_013590	S8GHE5	endonuclease/exonuclease/phosphatase family protein	0	23	15.61	458	0.335386
TGRH88_069490	S8F4E0	pyridine nucleotide-disulfide oxidoreductase domain-containing protein	0	23	15.78	445	0.334937
TGRH88_082460	S8GII3	unspecified product	1	24	17.18	321	0.33487
TGRH88_046090	S8EXM7	unspecified product	0	23	16.24	417	0.334819
TGRH88_061220	A0A125YYD1	tetratricopeptide repeat-containing protein	0.92	20	13.66	691	0.334697
TGRH88_009640	A0A125YTV8	unspecified product	1	24	16.84	339	0.334546
TGRH88_081970	S8G9C2	lipase	1	22	15.32	509	0.334338
TGRH88_033820	S8GN16	unspecified product	1	21	14.5	598	0.334303
TGRH88_083190	S8F3Z4	subtilisin SUB3	0.91	22	14.9	533	0.334208
TGRH88_033070	S8GMW2	unspecified product	0	23	16.36	404	0.333919
TGRH88_028310	S8F414	unspecified product	0	21	15.08	561	0.333895
TGRH88_042840	S8GEJ3	unspecified product	0	22	15.3	507	0.333853
TGRH88_035060	S8F2R5	dolichyl-diphosphooligosaccharide--protein glycosyltransferase	1	24	18.18	255	0.33383
TGRH88_018690	A0A125YLW9	histone lysine acetyltransferase HAT1	0	23	16.73	381	0.333751
TGRH88_047290	S8GFR5	unspecified product	0.01	20	13.72	681	0.333713
TGRH88_048560	A0A125YG75	unspecified product	0	21	15.37	542	0.333615
TGRH88_076290	S8GAS3	zinc finger, C3HC4 type (RING finger) domain-containing protein	1	24	16.76	337	0.333519
TGRH88_078470	S8EYY4	unspecified product	0.76	23	16.46	395	0.333449
TGRH88_048850	A0A125YX34	transducin beta-like protein TBL1	0	24	16.83	332	0.333388
TGRH88_003880	S8GT06	unspecified product	0.87	21	14.97	564	0.33336
TGRH88_013760	S8G842	AP2 domain transcription factor AP2IX-4	0	20	12.89	727	0.333237
TGRH88_054800	S8EX70	unspecified product	0.65	22	14.86	529	0.333237
TGRH88_044700	S8GEY9	unspecified product	1	23	14.88	487	0.333219
TGRH88_056060	S8EQ99	putative thioredoxin	0.78	23	17.43	336	0.333206
TGRH88_058450	S8EQV9	zinc finger, zz type domain-containing protein	0	19	13.84	711	0.333164
TGRH88_037270	S8F9H7	BT1 family protein	1	24	17.53	287	0.332843
TGRH88_035600	S8F2W0	unspecified product	1	24	16.87	326	0.332834
TGRH88_021010	S8FBL2	unspecified product	0	21	15.06	555	0.332799
TGRH88_048870	A0A125YQR4	TAF7-like RNA polymerase II TAF7L	0	21	15.19	547	0.332752
TGRH88_023710	S8FBU1	unspecified product	0.94	18	12.11	850	0.33254
TGRH88_034840	S8F2Q0	unspecified product	0.97	23	16.95	358	0.332229
TGRH88_046920	S8G696	unspecified product	0.97	18	12.39	830	0.332017
TGRH88_029990	A0A125YVH7	peptidyl-prolyl cis-trans isomerase	0	23	16.84	363	0.331999
TGRH88_079800	S8GJ47	serine esterase (DUF676) protein	0.01	23	14.79	484	0.331949
TGRH88_028210	S8F423	adapter-related protein	0	22	16.81	405	0.331925
TGRH88_015180	S8F082	serine protease	1	22	15.83	462	0.331773
TGRH88_049820	S8ES19	regulator of chromosome condensation (RCC1) repeat-containing protein	0	24	16.63	331	0.33143
TGRH88_044810	S8EUB6	SNF7 family protein	0	23	16.32	390	0.331423
TGRH88_042100	S8ETJ3	cwfj family protein	0	21	15.31	531	0.331395
TGRH88_056480	A0A125YQK8	apical complex lysine methyltransferase	0	23	17.31	331	0.33136
TGRH88_057970	S8EUE1	putative pyruvate dehydrogenase kinase	0	23	15.93	411	0.331105
TGRH88_018010	A0A125YIF1	unspecified product	0.02	21	15.04	545	0.331093
TGRH88_074080	S8F361	HEAT repeat-containing protein	0	26	17.66	186	0.331028
TGRH88_007430	A0A125YWY0	unspecified product	0	23	16.49	376	0.330822
TGRH88_074400	S8GKJ3	unspecified product	0	23	15.83	415	0.330813
TGRH88_050330	S8EYD5	apyrase	0.99	23	17.31	325	0.330445
TGRH88_000740	S8F7Z6	unspecified product	0.17	19	13.42	716	0.330135
TGRH88_071430	S8F128	peptidyl-prolyl cis-trans isomerase, FKBP-type domain-containing protein	0.01	23	15.49	429	0.329879
TGRH88_039300	S8ESS3	unspecified product	0	18	12.32	820	0.32986
TGRH88_035680	S8GE66	metallo-beta-lactamase domain-containing protein	0	23	18.16	269	0.329576
TGRH88_070770	A0A125YR74	jmjC domain-containing protein C2orf60	0	21	14.78	550	0.329509
TGRH88_023740	A0A125YGB5	3'5'-cyclic nucleotide phosphodiesterase domain-containing protein	1	22	15.61	460	0.329482
TGRH88_075830	S8GAV7	unspecified product	0	24	16.63	318	0.329448
TGRH88_068410	S8F4P1	unspecified product	1	24	16.57	321	0.329364
TGRH88_024110	S8EML2	unspecified product	1	19	14.04	674	0.329326
TGRH88_023040	A0A125YXB6	rhoptry kinase family protein ROP36 (incomplete catalytic triad)	0.99	24	17.28	277	0.329061
TGRH88_000310	S8FAX9	unspecified product	0.17	24	16.43	327	0.329015
TGRH88_023590	S8F8Q1	alveolin domain containing intermediate filament IMC6	0	23	15.63	415	0.329008
TGRH88_075140	A0A125YXW9	unspecified product	1	23	15.78	405	0.328836
TGRH88_077910	S8GJQ7	unspecified product	0	23	17.21	318	0.328475
TGRH88_075480	A0A125YRU0	unspecified product	0	23	16.6	353	0.328307
TGRH88_032360	S8GQQ4	unspecified product	0	23	16.83	339	0.328248
TGRH88_014580	S8F3B9	TBC domain-containing protein	0	21	13.52	616	0.328202
TGRH88_011490	S8EZ45	unspecified product	0	23	16.45	361	0.328173
TGRH88_066250	S8G1H7	SWI2/SNF2-containing protein	0	20	14	628	0.328157
TGRH88_061620	A0A125YNB0	ATP-binding cassette G family transporter ABCG107	1	22	16.17	417	0.327979
TGRH88_055210	A0A125YY30	unspecified product	0	23	15.76	400	0.327893
TGRH88_077310	S8F2D1	unspecified product	0.01	22	15.83	436	0.327808
TGRH88_077180	A0A125YK64	SKIP/SNW domain-containing protein	0	22	15.98	427	0.327789
TGRH88_005420	S8GJ41	HIT zinc finger protein	0	20	14.45	598	0.327643
TGRH88_077060	S8F2K0	XPG N-terminal domain-containing protein	0	21	13.89	590	0.327576
TGRH88_059300	S8G8X0	unspecified product	1	22	15.91	429	0.327462
TGRH88_060690	S8ENI0	DnaJ domain-containing protein	0.99	22	15.33	463	0.327412
TGRH88_041920	S8ETH6	unspecified product	0	24	17.75	238	0.327355
TGRH88_019270	A0A125YR83	enoyl-CoA hydratase/isomerase family protein	0	24	16.97	284	0.327331
TGRH88_028540	S8GF98	nuclear transport factor 2 (ntf2) domain-containing protein	0	20	14.04	620	0.327298
TGRH88_060990	A0A125YIW9	unspecified product	0	24	17.54	250	0.32729
TGRH88_016310	S8G8S0	unspecified product	0	23	16.03	380	0.32728
TGRH88_079400	S8GJA0	unspecified product	0.06	22	15.18	471	0.327279
TGRH88_063110	A0A125YLV9	RED family protein	0	22	15.83	432	0.327197
TGRH88_078780	A0A125YJP1	radical SAM methylthiotransferase, MiaB/RimO family protein	0.99	23	15.33	420	0.327062
TGRH88_038700	S8EVN2	unspecified product	0	19	12.35	759	0.327035
TGRH88_034270	S8GDU1	cleft lip and palate transmembrane protein 1 (clptm1) protein	1	23	16.83	331	0.327027
TGRH88_076350	A0A125YYT8	SWIB/MDM2 domain-containing protein	0	18	12.79	773	0.326934
TGRH88_029840	S8FAD7	zinc finger (CCCH type) motif-containing protein	0	19	13.37	697	0.326786
TGRH88_060710	A0A125YFX5	unspecified product	1	22	14.99	479	0.326784
TGRH88_028870	S8F6Y9	WD domain, G-beta repeat-containing protein	0	24	17.35	257	0.326643
TGRH88_052600	S8ERE1	unspecified product	0	18	12.03	816	0.326632
TGRH88_004730	S8FDP2	unspecified product	0	18	11.59	842	0.326626
TGRH88_017910	S8EVL0	bromodomain-containing protein	0	18	12.23	804	0.326607
TGRH88_075320	A0A125YIF3	START domain-containing protein	0.98	22	14.99	477	0.326479
TGRH88_078670	A0A125YNQ1	ABC transporter transmembrane region domain-containing protein	1	22	16.05	413	0.326285
TGRH88_034980	S8GNC2	unspecified product	1	22	15.88	423	0.326276
TGRH88_028360	S8GFB5	unspecified product	0.77	22	15.75	430	0.32617
TGRH88_082950	S8F420	unspecified product	1	23	15.6	398	0.326144
TGRH88_037800	S8GP58	putative PP2C	0	24	16.53	302	0.326105
TGRH88_025990	S8FBL1	unspecified product	1	23	16.38	351	0.326016
TGRH88_001500	S8F863	unspecified product	0	22	15.38	450	0.325881
TGRH88_003710	S8F770	unspecified product	0	24	16.58	297	0.325793
TGRH88_020610	S8FF90	unspecified product	0	23	15.54	399	0.325755
TGRH88_079520	S8F1R4	AGC kinase	0	22	14.77	485	0.325713
TGRH88_041930	S8EWG8	unspecified product	0.18	24	16.4	307	0.325694
TGRH88_043660	S8EX25	unspecified product	0	21	14.34	551	0.32569
TGRH88_061340	A0A125YMQ5	RbAp46	0	24	16.42	304	0.325417
TGRH88_073250	S8F0H7	pyridine nucleotide-disulfide oxidoreductase domain-containing protein	0	23	17.04	307	0.325262
TGRH88_034700	S8F5P9	endonuclease/exonuclease/phosphatase family protein	0.25	19	12.97	708	0.324853
TGRH88_036040	S8GEA4	unspecified product	0.93	23	16.2	353	0.324696
TGRH88_080080	S8EYJ7	unspecified product	0	22	15.72	422	0.324679
TGRH88_055280	S8G224	unspecified product	0	19	12.95	708	0.324673
TGRH88_081630	S8F198	putative acyl-CoA carboxyltransferase beta chain	0.01	23	17.2	293	0.324571
TGRH88_049060	S8EV69	Nuf2	0	22	16.67	364	0.324408
TGRH88_022390	A0A125YN39	protein phosphatase 2C domain-containing protein	0	22	16.16	394	0.32438
TGRH88_071420	S8F3Z5	unspecified product	0	23	16.28	346	0.324351
TGRH88_065670	S8G1E0	SCP family extracellular subfamily protein	0.71	22	15.02	461	0.324309
TGRH88_075590	S8F657	WD domain, G-beta repeat-containing protein	0	23	15.27	405	0.324233
TGRH88_002490	S8F8E6	unspecified product	0.9	25	17.8	173	0.324101
TGRH88_068580	S8F1M6	unspecified product	0	22	15.23	447	0.324069
TGRH88_068390	S8GM81	unspecified product	0	22	15.23	446	0.323917
TGRH88_002780	S8GK18	putative Ubiquinol-cytochrome c chaperone	0	22	15.97	401	0.323733
TGRH88_027900	S8F446	unspecified product	0.07	23	15.82	369	0.323706
TGRH88_030910	A0A125YII6	macro domain-containing protein	0	20	13.69	617	0.323681
TGRH88_033270	S8GMX7	zinc finger, C3HC4 type (RING finger) domain-containing protein	1	21	12.88	624	0.323645
TGRH88_067190	S8F210	DEAD/DEAH box helicase domain-containing protein	0	20	13.32	636	0.323239
TGRH88_081870	S8GIP5	CRAL/TRIO domain-containing protein	0	20	14.13	588	0.323229
TGRH88_019300	A0A125YZN7	unspecified product	0.97	22	15.01	454	0.323151
TGRH88_015310	S8EX81	pyruvate phosphate dikinase, pep/pyruvate binding domain-containing protein	0	23	16.76	308	0.322887
TGRH88_043140	S8F072	WD domain, G-beta repeat-containing protein	0.01	24	17.42	227	0.322699
TGRH88_029090	A0A125YLX7	atypical MEK-related kinase (incomplete catalytic triad)	0.03	22	15.05	446	0.322292
TGRH88_001450	S8GJP5	unspecified product	1	23	16.54	317	0.322274
TGRH88_044650	S8GEY4	nucleolar protein	0	18	12.75	744	0.32215
TGRH88_052240	A0A125YSY9	unspecified product	0	20	14.06	585	0.32214
TGRH88_049840	A0A125YZ81	WD domain, G-beta repeat-containing protein	0.19	24	16.4	283	0.322033
TGRH88_037300	S8F3H4	unspecified product	0.99	21	14	546	0.321858
TGRH88_058310	S8FZH0	acetyltransferase, GNAT family protein	0.97	22	15.17	436	0.32185
TGRH88_007240	A0A125YMR7	unspecified product	0.5	23	16.74	302	0.321792
TGRH88_068760	S8GM39	unspecified product	1	20	14.69	545	0.321726
TGRH88_028490	S8GFA2	unspecified product	0	23	16.86	294	0.321655
TGRH88_035850	S8F610	unspecified product	0	23	17.13	277	0.321499
TGRH88_079940	S8G9T0	putative protein c14orf29	0	20	14.07	580	0.321468
TGRH88_060480	S8G022	unspecified product	0	22	14.28	485	0.32129
TGRH88_029880	S8FAE0	unspecified product	0.05	22	15.95	386	0.321264
TGRH88_037150	S8F3D9	FHA domain-containing protein	0	22	15.59	407	0.321218
TGRH88_000750	A0A125YHC4	transcriptional elongation factor FACT140	0	21	14.55	509	0.321179
TGRH88_078230	S8F5B6	unspecified product	0	23	16.57	308	0.321172
TGRH88_027030	S8F857	RNA recognition motif-containing protein	0	21	14.94	485	0.321039
TGRH88_076560	S8F2N2	SWI2/SNF2-containing protein RAD54	0	23	16.59	305	0.320895
TGRH88_076580	S8GAQ1	unspecified product	0	16	11.29	903	0.320806
TGRH88_057510	S8G8F8	unspecified product	0.01	22	15.15	430	0.320754
TGRH88_057520	S8EMW2	GDA1/CD39 (nucleoside phosphatase) family protein	1	22	15.64	401	0.320754
TGRH88_054650	S8EX82	unspecified product	0	21	15.16	470	0.320737
TGRH88_005390	S8FAR3	unspecified product	0	22	14.79	450	0.320555
TGRH88_081290	S8F1C7	unspecified product	0	20	14.22	564	0.320381
TGRH88_042050	S8ETI9	unspecified product	0	22	16.63	339	0.320234
TGRH88_077760	S8GJS5	unspecified product	0.18	22	15.02	434	0.320191
TGRH88_035520	S8GNG8	GNL3L/Grn1 GTPase	0	22	16.48	346	0.319948
TGRH88_042260	S8EZZ0	unspecified product	0.63	20	13.51	603	0.319921
TGRH88_009250	A0A125YUR1	putative eukaryotic translation initiation factor 3 subunit 7	0	22	17.13	307	0.319866
TGRH88_080020	S8F1L6	PUB domain-containing protein	0	20	13.35	611	0.319697
TGRH88_039380	S8G4A8	thiamine pyrophosphokinase, catalytic domain-containing protein	0.97	21	14.4	506	0.319368
TGRH88_015460	S8EX91	trafficking protein mon1 subfamily protein	0.01	19	13.46	643	0.319362
TGRH88_072290	S8F6Z6	tetrahydrofolate dehydrogenase/cyclohydrolase, NAD(P)-binding domain-containing protein	0.01	21	14.22	516	0.319268
TGRH88_049440	S8G3P6	melibiase subfamily protein	0.85	19	14.31	592	0.319256
TGRH88_018410	A0A125YI47	unspecified product	0	20	13.94	573	0.319226
TGRH88_074110	S8GKM3	unspecified product	0.75	18	13.07	704	0.318937
TGRH88_073300	A0A125YGS4	unspecified product	0.01	23	16.77	281	0.31886
TGRH88_014010	S8EWV1	RAP domain-containing protein	0.01	20	14.86	516	0.318837
TGRH88_050320	S8GCN0	CRAL/TRIO domain-containing protein	0	24	16.8	238	0.31878
TGRH88_019690	A0A125YG69	rhomboid protease ROM5	1	21	14.97	467	0.318565
TGRH88_081650	S8G9E4	TFIIH basal transcription factor complex helicase XPB subunit	0	21	15.33	445	0.318459
TGRH88_076760	S8F5W1	unspecified product	0	20	14.29	546	0.318268
TGRH88_067950	S8F1T3	unspecified product	0.57	22	15.7	381	0.318245
TGRH88_078390	S8F596	unspecified product	0	22	15.24	408	0.318211
TGRH88_002570	S8GUC5	unspecified product	0	22	15.6	386	0.318105
TGRH88_050980	S8EUP0	ThiF family protein	0.02	22	16.17	351	0.317912
TGRH88_082970	S8EXL7	unspecified product	0.05	20	14.09	555	0.317835
TGRH88_043400	S8F092	unspecified product	0	23	15.18	368	0.317777
TGRH88_082350	S8G957	dense granular protein GRA10	0	21	13.51	548	0.31774
TGRH88_078340	S8F236	Wee kinase	0.01	21	14.31	500	0.31764
TGRH88_005000	S8GTE2	unspecified product	0.17	22	16.38	336	0.31752
TGRH88_025520	S8GGN7	unspecified product	0	21	14.41	493	0.317475
TGRH88_008180	S8FCN9	unspecified product	1	23	16.61	281	0.317415
TGRH88_040620	S8ET58	unspecified product	0.06	22	15.67	377	0.317364
TGRH88_051190	S8ERQ1	endonuclease/exonuclease/phosphatase family protein	0	23	16.26	300	0.317154
TGRH88_037840	S8F9S9	aldo/keto reductase family oxidoreductase	0.93	24	17.04	212	0.316981
TGRH88_006850	A0A125YGR8	unspecified product	1	20	12.98	615	0.316967
TGRH88_061240	S8EV77	unspecified product	0	20	13.13	606	0.316948
TGRH88_013160	S8EWP1	unspecified product	0	23	17.09	249	0.316867
TGRH88_009240	S8F957	OTU family cysteine protease	0	23	16.21	301	0.316855
TGRH88_039730	S8G4D4	ribosomal protein L9, N-terminal domain-containing protein	0	22	16.25	339	0.316804
TGRH88_022950	A0A125YX67	rhoptry kinase family protein ROP22 (incomplete catalytic triad)	0.99	23	17.16	244	0.316736
TGRH88_057920	S8EUD6	unspecified product	0.14	23	15.89	319	0.316712
TGRH88_007620	A0A125YUS0	unspecified product	1	23	16.4	288	0.316587
TGRH88_055890	S8EWX2	transporter, major facilitator family protein	1	23	16.04	309	0.316541
TGRH88_033660	S8GDP1	PHD-finger domain-containing protein	0	17	11.68	810	0.31635
TGRH88_055690	S8GB98	unspecified product	1	21	13.96	512	0.316311
TGRH88_005620	S8GJ57	unspecified product	0	20	14.46	521	0.315989
TGRH88_048590	A0A125YHH5	splicing factor U2AF protein	0	21	14.45	480	0.315853
TGRH88_001160	S8GJM0	DEAD/DEAH box helicase domain-containing protein	0.01	20	13.92	552	0.315843
TGRH88_076650	A0A125YTI4	propionate-CoA ligase	0	22	17.54	256	0.315789
TGRH88_075960	S8F632	putative beta-ketoacyl-acyl carrier protein synthase III	0.54	23	16.88	254	0.315734
TGRH88_069220	S8F7P5	phosphatidyl serine synthase	1	22	15.37	384	0.315724
TGRH88_006830	A0A125YQQ4	unspecified product	0.07	23	15.81	315	0.31538
TGRH88_057000	S8G1J8	putative endoplasmic reticulum oxidoreductin	1	24	17.21	191	0.315312
TGRH88_068680	S8F4L7	kelch repeat and K channel tetramerization domain containing protein	0	21	14.72	460	0.31524
TGRH88_017190	S8F1Q2	unspecified product	0.79	20	14.29	525	0.315065
TGRH88_083280	S8F3X7	unspecified product	0	23	16.92	246	0.314875
TGRH88_003620	S8FA58	unspecified product	0	22	16.12	331	0.31441
TGRH88_036840	S8GNW3	unspecified product	0	22	16.08	333	0.314354
TGRH88_056270	A0A125YJ21	unspecified product	0	21	14.33	477	0.314313
TGRH88_057870	S8EUD1	putative 30S ribosomal protein S12	0.97	22	15.01	396	0.314305
TGRH88_043610	A0A125YJQ4	fasciclin domain-containing protein	1	20	14.73	492	0.314003
TGRH88_071700	A0A125YKG3	rhoptry kinase family protein ROP28	0.43	22	16.59	300	0.313924
TGRH88_080050	S8GJ19	unspecified product	0	21	15.26	419	0.313861
TGRH88_078970	S8F1X4	unspecified product	0	20	14.24	520	0.313851
TGRH88_052790	S8ERC6	unspecified product	1	22	15.5	364	0.313847
TGRH88_049510	A0A125YHF5	rhoptry neck protein RON1	1	18	11.28	776	0.313761
TGRH88_036980	S8GNY1	unspecified product	0	20	12.52	621	0.31373
TGRH88_020970	S8FEM9	zinc knuckle domain-containing protein	0	20	13.89	537	0.313284
TGRH88_003470	S8FA41	tetratricopeptide repeat-containing protein	0	21	15.66	390	0.313048
TGRH88_080340	S8EYH5	unspecified product	0	22	15.72	344	0.312782
TGRH88_039700	S8EVW8	unspecified product	0.88	21	14.64	448	0.312688
TGRH88_015020	S8F3G1	unspecified product	0	22	16.21	314	0.31263
TGRH88_035840	S8F2Y7	OB-fold nucleic acid binding domain-containing protein	0.58	22	15.55	353	0.31262
TGRH88_079290	S8GJB1	putative phosphatidylcholine-sterol O-acyltransferase	0.92	22	15.98	327	0.312536
TGRH88_007350	S8F6R5	transporter, major facilitator family protein	1	23	16.54	253	0.312513
TGRH88_019980	A0A125YW80	leucine rich repeat-containing protein	0	20	14.31	507	0.3125
TGRH88_032720	A0A125YK43	arginine decarboxylase	0.39	21	15.69	384	0.312404
TGRH88_053170	S8G2R4	putative splicing factor	0	21	15.25	410	0.312398
TGRH88_055120	S8EQH0	unspecified product	0	23	16.3	266	0.312329
TGRH88_060210	S8EV13	rhomboid protease ROM6	0.96	23	16.01	282	0.312152
TGRH88_024210	S8GH27	ubiquitin family protein	0.31	16	11.27	847	0.312084
TGRH88_023850	S8FBV1	AP2 domain transcription factor AP2V-1	0	22	15.58	347	0.311976
TGRH88_013010	S8EWN1	unspecified product	0.98	22	15.3	363	0.311889
TGRH88_075800	S8F646	unspecified product	1	23	16.35	259	0.311713
TGRH88_077780	S8F280	zinc finger, C3HC4 type (RING finger) domain-containing protein	0	18	12.47	692	0.311691
TGRH88_017470	A0A125YFR0	unspecified product	0.18	23	16.77	234	0.311691
TGRH88_021360	S8F8N8	syntaxin protein	0.78	23	16.65	241	0.311675
TGRH88_035430	S8GE42	unspecified product	0	21	15.1	414	0.311654
TGRH88_001940	S8FEB3	pyridoxal kinase	0	23	16.77	233	0.311538
TGRH88_083290	S8F0P6	unspecified product	0	23	16.69	236	0.311274
TGRH88_039740	S8ESX0	putative 1-deoxy-D-xylulose 5-phosphate reductoisomerase	0.91	23	16.87	225	0.311221
TGRH88_036880	S8F9D6	ABC1 family protein	0.76	22	15.56	343	0.311185
TGRH88_050640	A0A125YJA1	unspecified product	1	21	15.75	372	0.311115
TGRH88_056110	A0A125YQW4	unspecified product	1	21	14.85	423	0.31077
TGRH88_019570	A0A125YFD4	unspecified product	0	20	13.76	527	0.310585
TGRH88_036550	S8GNT1	rRNA metabolism protein, SBDS family protein	0	21	14.36	450	0.310465
TGRH88_067790	S8F854	unspecified product	1	21	14.33	451	0.310347
TGRH88_077970	A0A125YKD9	ThiF family protein	0.01	22	16.43	286	0.310345
TGRH88_011960	S8EW85	unspecified product	0	23	16.8	223	0.310284
TGRH88_028980	S8F3V2	histone lysine acetyltransferase GCN5-B	0	19	13.01	610	0.310267
TGRH88_053050	S8EXT8	RNA recognition motif 2 protein	0	17	11.8	762	0.310112
TGRH88_062830	S8ES16	unspecified product	1	22	16.03	308	0.31009
TGRH88_060880	S8G050	unspecified product	0.95	22	15.69	328	0.310071
TGRH88_079480	S8EYQ6	Dpy-30 motif protein	0	17	12.06	746	0.310018
TGRH88_006120	S8GJA5	phosphoglycerate mutase family protein	0.19	20	13.73	524	0.309857
TGRH88_019120	A0A125YLP0	methyltransferase domain-containing protein	0	23	16.02	265	0.309649
TGRH88_023940	S8F5Q0	unspecified product	0.2	18	12	706	0.309584
TGRH88_020470	A0A125YFC5	unspecified product	0.01	21	14.62	427	0.309304
TGRH88_016620	S8G708	RCC1 domain containing protein	0	22	14.77	377	0.30924
TGRH88_079110	S8F516	unspecified product	0	20	14.47	475	0.309063
TGRH88_073200	A0A125YFH1	unspecified product	0	22	15.59	326	0.308863
TGRH88_059310	S8FZS1	unspecified product	0.94	22	16.04	299	0.308807
TGRH88_041810	S8ETH0	unspecified product	0.06	22	15.63	323	0.308767
TGRH88_012000	S8G7J3	unspecified product	0	22	16.5	271	0.308689
TGRH88_014900	S8G8F1	unspecified product	0.05	22	15.85	309	0.308617
TGRH88_054110	S8EQR9	putative GAMM1 protein	0	22	16.28	283	0.308533
TGRH88_060410	S8G994	unspecified product	0	20	14.07	495	0.308503
TGRH88_055900	S8ETE4	unspecified product	0.95	23	16.5	229	0.308491
TGRH88_015010	A0A125YIX1	ATP-binding cassette G family transporter ABCG89	1	23	16.69	217	0.308376
TGRH88_073000	S8EU35	unspecified product	0	18	12.65	659	0.308282
TGRH88_043540	S8EU13	unspecified product	0	21	14.89	404	0.308233
TGRH88_013600	S8G829	unspecified product	1	21	14.81	408	0.308121
TGRH88_004450	S8F7E9	parasite porphobilinogen synthase PBGS	1	21	15.57	363	0.308118
TGRH88_015800	A0A125YWS3	RNA recognition motif-containing protein	0	19	13.38	574	0.308116
TGRH88_078500	A0A125YQR2	PCI domain-containing protein	0.01	22	17.16	228	0.308088
TGRH88_011060	S8F283	putative protein kinase	0.26	20	14.25	480	0.30784
TGRH88_016020	S8F3R9	unspecified product	0.96	23	16.03	252	0.307757
TGRH88_028810	S8FA35	endonuclease/exonuclease/phosphatase family protein	0	19	13.17	584	0.307745
TGRH88_065240	S8EWB4	tetratricopeptide repeat-containing protein	0.98	19	12.95	597	0.307742
TGRH88_051280	S8G345	unspecified product	0	22	15.21	341	0.307721
TGRH88_066350	S8G1I4	unspecified product	0.91	20	13.82	504	0.307619
TGRH88_074130	S8F358	3'5'-cyclic nucleotide phosphodiesterase domain-containing protein	1	23	15.71	270	0.307613
TGRH88_081990	S8F171	leucine rich repeat-containing protein	0	18	12.25	678	0.30757
TGRH88_071790	S8GBZ8	unspecified product	0.93	23	16.31	234	0.307539
TGRH88_031320	S8F7P6	unspecified product	0	17	11.58	758	0.307516
TGRH88_076180	A0A125YZM0	DnaJ domain-containing protein	1	21	14.82	403	0.307449
TGRH88_045020	S8EXD0	putative ARF1-directed GTPase-activating protein	0	22	15.6	316	0.307428
TGRH88_067800	S8F4V1	rhoptry kinase family protein ROP21	0.95	21	14.48	421	0.307125
TGRH88_055620	A0A125YUJ5	elongation factor Tu GTP binding domain-containing protein	0.37	22	16.24	276	0.307104
TGRH88_030680	A0A125YFH4	unspecified product	0.01	23	15.92	254	0.307069
TGRH88_060280	A0A125YHP6	unspecified product	0	19	12.57	615	0.307058
TGRH88_032460	S8F807	unspecified product	0.17	18	12.1	683	0.306978
TGRH88_014450	S8GHN0	unspecified product	0	21	15.19	377	0.306823
TGRH88_051660	S8EY22	unspecified product	0.69	20	14.25	473	0.306772
TGRH88_053380	S8EXR3	unspecified product	0	18	12.14	678	0.306577
TGRH88_053300	A0A125YH74	AAR2 protein	0	22	16.58	252	0.306513
TGRH88_030970	A0A125YKS7	putative phosphate transporter family protein	0.99	22	15.16	335	0.306355
TGRH88_008580	A0A125YMI0	unspecified product	0.19	17	11.46	757	0.30628
TGRH88_058670	S8EN26	unspecified product	0.05	20	13.68	503	0.306203
TGRH88_038910	S8EVP9	unspecified product	0	22	15.31	325	0.306183
TGRH88_082830	S8G8Z4	DEAD/DEAH box helicase domain-containing protein	0	21	15.42	358	0.306001
TGRH88_080540	S8G9N0	acyltransferase domain-containing protein	0.48	21	14.28	425	0.30593
TGRH88_004780	S8FDP9	unspecified product	0.01	22	14.31	382	0.305851
TGRH88_074200	S8GB91	tetratricopeptide repeat-containing protein	1	19	12.58	604	0.30547
TGRH88_061520	S8ENM7	unspecified product	1	20	14.22	466	0.305434
TGRH88_047160	S8GFQ1	peptidyl-prolyl cis-trans isomerase, cyclophilin-type domain-containing protein	0	22	15.56	305	0.305389
TGRH88_069410	S8GLW6	TBC domain-containing protein	0	19	12.6	602	0.305346
TGRH88_078960	S8F534	RNA recognition motif-containing protein	0	23	16.91	184	0.305328
TGRH88_025390	S8F595	unspecified product	0.96	23	15.86	246	0.305307
TGRH88_064290	A0A125YK07	unspecified product	0	20	13.66	498	0.305259
TGRH88_046620	S8GFI5	rhoptry kinase family protein ROP30	0	22	15.3	318	0.305025
TGRH88_082780	S8EXN3	unspecified product	0	24	16.44	169	0.305006
TGRH88_033260	A0A125YSR3	rhoptry kinase family protein ROP35	0.88	21	15.44	350	0.304962
TGRH88_019190	A0A125YUK2	yrdC domain-containing protein	0.19	21	14.9	381	0.304815
TGRH88_036630	S8F666	calcium binding egf domain-containing protein	0.18	19	13.47	546	0.304657
TGRH88_042240	S8ETK7	phosphorylase family protein	0	20	13.93	478	0.304646
TGRH88_082670	S8F0V4	DNA polymerase epsilon subunit B protein	0.01	22	16.61	237	0.304496
TGRH88_057780	S8G8I1	prolyl-tRNA synthetase (ProRS)	0	21	16.88	260	0.304233
TGRH88_010930	S8GGK0	unspecified product	0.01	23	15.99	231	0.304192
TGRH88_066220	S8ET06	XPG N-terminal domain-containing protein	0	21	14.28	412	0.303947
TGRH88_044370	S8G5M4	SPOC domain-containing protein	0	19	13.94	513	0.303866
TGRH88_017920	S8EYP5	isoprenylcysteine carboxyl methyltransferase (icmt) family protein	0.98	22	14.95	331	0.303849
TGRH88_005480	S8F7P3	rhoptry kinase family protein ROP24 (incomplete catalytic triad)	1	22	16.8	221	0.30377
TGRH88_047520	S8EV05	unspecified product	0	19	12.79	579	0.303552
TGRH88_026080	S8F8I2	unspecified product	0	20	13.25	511	0.303541
TGRH88_031770	S8FB06	unspecified product	0	21	15.58	332	0.30348
TGRH88_037900	S8GP68	SET domain containing lysine methyltransferase KMTox	0	18	11.91	671	0.303433
TGRH88_003280	S8GSU3	unspecified product	0	21	13.74	440	0.303343
TGRH88_062640	S8G9R7	unspecified product	0.95	20	13.67	483	0.303062
TGRH88_071350	A0A125YTA1	transporter, major facilitator family protein	1	22	15.13	315	0.303033
TGRH88_069280	S8F4F9	unspecified product	1	18	13.01	602	0.302838
TGRH88_034420	S8GN62	unspecified product	1	22	14.9	326	0.302635
TGRH88_052920	A0A125YIG0	unspecified product	0	21	15.18	350	0.302615
TGRH88_036690	S8F9B8	putative 50S ribosomal protein L21	0	19	13.64	521	0.302379
TGRH88_036430	S8F997	ATPase, AAA family protein	0.36	21	15.47	331	0.302334
TGRH88_011010	S8EYZ5	unspecified product	0.92	21	14.5	388	0.302272
TGRH88_056040	S8EWV3	dolichyl-phosphate beta-glucosyltransferase	0.91	22	15.75	273	0.302224
TGRH88_044310	S8F0G9	mRNA capping enzyme, beta chain protein	0	19	12.89	564	0.302167
TGRH88_079510	S8F4X6	unspecified product	1	18	12.69	615	0.301932
TGRH88_063330	A0A125YXL1	unspecified product	1	22	16.5	226	0.301825
TGRH88_014250	S8G895	unspecified product	0.01	16	10.87	803	0.301762
TGRH88_025040	S8GRR2	unspecified product	0	15	10.78	848	0.301605
TGRH88_013790	S8F351	unspecified product	0	20	14.03	452	0.301583
TGRH88_064430	S8ESE2	CAAX amino terminal protease family protein	1	15	10.63	855	0.301318
TGRH88_002500	S8FBG9	trehalose-phosphatase	0	20	14.28	435	0.301247
TGRH88_080680	S8EYE3	PWI domain-containing protein	0	19	13.24	537	0.301208
TGRH88_000270	S8FDZ3	unspecified product	0.99	22	15.33	289	0.300873
TGRH88_068960	S8F7R7	rhoptry neck protein RON10	0.48	18	11.57	673	0.300669
TGRH88_019620	A0A125YIN7	unspecified product	0	19	12.74	563	0.300661
TGRH88_027830	S8FAA9	unspecified product	0	16	11.13	780	0.300601
TGRH88_052700	S8ERD4	ribosomal protein RPL22	0.98	20	13.59	470	0.300357
TGRH88_056130	A0A125YKY0	OTU family cysteine protease	1	21	14.15	396	0.300333
TGRH88_053590	A0A125YH10	unspecified product	0	21	15.18	335	0.300327
TGRH88_002840	S8GJI4	unspecified product	0	22	15.57	271	0.300294
TGRH88_046740	S8EXT5	unspecified product	0	18	12.41	619	0.300015
TGRH88_008900	A0A125YKL6	ATPase, AAA family protein	0	22	15.69	262	0.300004
TGRH88_068550	S8GM62	putative C protein immunoglobulin-A-binding beta antigen	1	22	15.84	253	0.299986
TGRH88_056500	A0A125YJI6	unspecified product	1	16	11.67	743	0.299832
TGRH88_054840	S8GBH5	queuine trna-ribosyltransferase domain-containing protein	0.01	21	15.19	330	0.299654
TGRH88_004120	S8GT35	PRELI family protein	0	22	15.54	266	0.29926
TGRH88_082650	S8GIG6	putative blood stage antigen 41-3 precursor	1	22	15.59	263	0.299254
TGRH88_051860	S8EY10	unspecified product	0	21	14.72	355	0.299225
TGRH88_007940	A0A125YRS5	DNA /pantothenate metabolism flavoprotein	0	22	15.36	276	0.299161
TGRH88_006840	A0A125YQK6	unspecified product	0.98	21	14.65	358	0.299051
TGRH88_045410	S8EUG9	unspecified product	0.98	23	16.22	183	0.298947
TGRH88_073930	S8F375	unspecified product	0.02	21	13.91	401	0.29893
TGRH88_080750	S8GIW4	arginyl-tRNA synthetase	0	20	14.68	396	0.298909
TGRH88_016280	A0A125YN44	unspecified product	0.06	20	14.32	416	0.29871
TGRH88_020080	A0A125YUS5	unspecified product	0	18	12.59	599	0.298589
TGRH88_065150	S8GAG1	putative guanine nucleotide-binding protein	0	21	14.46	366	0.298556
TGRH88_005750	S8FDV7	unspecified product	0.99	21	14.28	375	0.298304
TGRH88_005820	S8GJ78	unspecified product	0.18	19	13.43	506	0.298195
TGRH88_071170	S8GC37	unspecified product	0.99	19	14.22	459	0.298158
TGRH88_050220	S8GCN9	small ribosomal subunit Rsm22 protein	0.17	21	15	330	0.297939
TGRH88_019500	S8F9G5	unspecified product	1	21	14.35	368	0.297868
TGRH88_004550	S8GIU7	putative ribosomal protein L15	0	19	13.61	493	0.297837
TGRH88_007750	S8GSB3	IgA-specific serine endopeptidase	0	18	11.94	632	0.297755
TGRH88_005940	S8FDW9	protein phosphatase 2C domain-containing protein	0.01	21	14.31	368	0.297507
TGRH88_063050	S8EVM9	unspecified product	0	19	12.91	532	0.297467
TGRH88_012730	S8EZE7	bucentaur or craniofacial development domain-containing protein	0	21	14.83	336	0.29732
TGRH88_012860	S8G7W7	unspecified product	0.39	19	13.95	469	0.297246
TGRH88_039390	S8EST1	RNA recognition motif-containing protein	0	20	13.57	450	0.297126
TGRH88_053310	S8ER88	ribosomal l25 family protein	0	20	13.73	440	0.297045
TGRH88_014850	S8G8E7	AP2 domain transcription factor AP2IX-6	0.17	21	15.17	314	0.297033
TGRH88_025800	S8F8F6	tetratricopeptide repeat-containing protein	0	21	14.22	370	0.297
TGRH88_054950	S8EX57	putative SAC1 phosphoinositide phosphatase	1	21	14.54	351	0.29699
TGRH88_068050	S8GMC5	unspecified product	0	18	12.21	611	0.296989
TGRH88_080630	S8EYE7	unspecified product	0	20	14.38	401	0.296964
TGRH88_070270	A0A125YQJ8	SAC3/GANP family protein	0	18	12.32	604	0.296915
TGRH88_018660	A0A125YWM7	mitochondrial carrier superfamily protein	0	21	15.32	304	0.296862
TGRH88_058920	S8EN54	putative protein disulfide-isomerase	1	20	14.03	421	0.296855
TGRH88_086550	S8EQE6	unspecified product	0.63	22	15.84	232	0.296783
TGRH88_081820	S8GIP9	unspecified product	0.24	18	12.66	583	0.296781
TGRH88_033430	S8F5F3	calcium-dependent protein kinase CDPK2A	0	21	14.22	368	0.296694
TGRH88_073850	S8GBC4	putative cell-cycle-associated protein kinase CDK	0	15	10.01	861	0.296637
TGRH88_028060	S8F433	putative pseudouridylate synthase	0	19	13.05	516	0.29629
TGRH88_014380	S8F3A0	microneme protein MIC16	0.94	22	16.14	211	0.296288
TGRH88_072320	S8GBS6	unspecified product	0	17	12.69	618	0.296182
TGRH88_062330	S8ENT3	zinc finger, C3HC4 type (RING finger) domain-containing protein	1	21	13.84	387	0.296162
TGRH88_057440	S8EQ47	cysteine-tRNA synthetase (CysRS)	0.99	20	14.56	384	0.295996
TGRH88_036420	S8F343	unspecified product	0.01	20	13.63	439	0.29599
TGRH88_041850	S8G503	unspecified product	0.88	20	14.88	364	0.295834
TGRH88_054370	A0A125YVR2	unspecified product	0	20	14.15	407	0.295803
TGRH88_025590	S8FBH9	unspecified product	0	21	14.5	345	0.295714
TGRH88_005730	S8F7R1	protein kinase, other	0	14	10.23	882	0.295618
TGRH88_066460	A0A125YWT2	unspecified product	1	21	16.45	227	0.295318
TGRH88_050240	A0A125YQ26	unspecified product	0	21	15.83	263	0.295212
TGRH88_034160	S8GN41	unspecified product	0.99	18	12.6	576	0.295171
TGRH88_019610	S8GL66	putative eukaryotic initiation factor-3, subunit 8	0	19	14.07	448	0.295126
TGRH88_057040	S8GAU2	CAF1 family ribonuclease	0	22	15.38	247	0.294918
TGRH88_075420	A0A125YNP8	unspecified product	0.91	22	16.56	177	0.294893
TGRH88_067560	S8F4Y5	unspecified product	0	20	14.15	401	0.294888
TGRH88_007280	A0A125YL41	WD domain, G-beta repeat-containing protein	0	22	15.88	217	0.294856
TGRH88_030940	S8F7K5	subtilisin SUB5	0.61	18	11.99	610	0.294851
TGRH88_048770	S8EVF5	unspecified product	0	18	12.19	598	0.294826
TGRH88_018080	S8F1X8	tRNA methyltransferase complex GCD14 subunit protein	0	21	14.89	316	0.294811
TGRH88_068790	S8F1L0	rhoptry kinase family protein ROP39	0.12	22	15.49	239	0.294691
TGRH88_013040	S8F2Y3	unspecified product	0	20	13.46	440	0.294608
TGRH88_035490	S8F2V3	zinc finger, C3HC4 type (RING finger) domain-containing protein	0.97	20	13.57	433	0.294533
TGRH88_059980	S8EQQ1	unspecified product	0	18	12.51	577	0.294512
TGRH88_028790	S8GF75	C-5 cytosine-specific DNA methylase superfamily protein	0.21	17	11.44	681	0.294507
TGRH88_057290	S8G1L9	unspecified product	0.27	20	14.36	386	0.294495
TGRH88_081690	S8EY69	unspecified product	0	19	13.4	483	0.294416
TGRH88_032220	A0A125YUC1	Ser/Thr phosphatase family protein	0	23	15.89	172	0.294291
TGRH88_045090	S8GF31	unspecified product	0	16	11.14	738	0.294285
TGRH88_058140	S8FZF3	unspecified product	0.23	22	15.79	216	0.293891
TGRH88_067250	S8GDA4	ABC transporter transmembrane region domain-containing protein	1	20	14.18	392	0.293786
TGRH88_004260	S8FAC4	unspecified product	0	18	12.73	559	0.293752
TGRH88_053510	S8ER74	unspecified product	0	20	15.01	342	0.293652
TGRH88_061390	S8EV90	unspecified product	0.01	20	15.37	320	0.293546
TGRH88_009690	S8GRY6	unspecified product	0	19	13.34	480	0.293417
TGRH88_021500	S8GKF2	unspecified product	0.01	20	13.75	415	0.293412
TGRH88_026600	A0A125YPV9	PRP38 family protein	0	20	14.12	392	0.293244
TGRH88_082940	S8GIE0	unspecified product	0	21	14.73	315	0.293214
TGRH88_023560	S8GRB2	unspecified product	0.99	19	13.53	467	0.293149
TGRH88_011380	A0A125YLZ6	unspecified product	0	21	15.5	269	0.293149
TGRH88_044040	S8F0E3	translation initiation factor IF-3 protein	0.02	20	13.06	454	0.293132
TGRH88_012050	S8G7J8	unspecified product	1	20	14.41	373	0.292964
TGRH88_036360	S8F339	unspecified product	1	22	15.66	217	0.29287
TGRH88_076170	A0A125YN56	unspecified product	1	20	14.19	385	0.292808
TGRH88_073120	S8GKY7	putative EFHC1	0	20	14.47	368	0.292743
TGRH88_075730	S8GAW4	unspecified product	0	19	13.38	473	0.292711
TGRH88_082790	S8G8Z9	glycosyltransferase family 28 C-terminal domain-containing protein	0.01	21	14.45	328	0.29267
TGRH88_039940	S8GDM4	unspecified product	0.94	20	13.65	416	0.292662
TGRH88_009290	A0A125YGJ8	calcium-dependent protein kinase CDPK4	0	16	11.23	722	0.292657
TGRH88_072210	S8F0T1	actin-like protein ALP 5	0	21	16.26	220	0.292535
TGRH88_038150	S8GP85	AP2 domain transcription factor AP2VIIa-8	0	16	11.08	730	0.292523
TGRH88_024750	S8F901	unspecified product	0	17	12.1	627	0.292229
TGRH88_077880	S8F270	unspecified product	0.99	19	13.93	436	0.292032
TGRH88_060960	S8EV62	alpha amylase, catalytic domain-containing protein	0	19	14.38	409	0.291976
TGRH88_004700	S8GIX3	DnaJ C terminal region domain-containing protein	0.76	20	14.31	372	0.291909
TGRH88_014050	S8G869	unspecified product	0	21	15.37	268	0.291823
TGRH88_015750	S8F0F3	HORMA domain-containing protein	0.25	21	15.4	265	0.291636
TGRH88_036230	S8GNQ0	dihydrouridine synthase (dus) protein	0	21	16.33	209	0.291489
TGRH88_070230	S8F1B3	atypical MEK-related kinase (incomplete catalytic triad)	0.33	18	12.36	565	0.291327
TGRH88_056210	A0A125YFK7	RNA methyltransferase, TrmH family protein	0	18	11.39	622	0.291265
TGRH88_078580	A0A125YVE4	eukaryotic translation initiation factor 3 subunit 6 interacting protein	0.98	21	15.34	266	0.291247
TGRH88_008730	A0A125YJJ1	methionine aminopeptidase	0.63	20	14.15	377	0.291227
TGRH88_072230	S8GL95	unspecified product	1	22	15.99	186	0.29112
TGRH88_049720	A0A125YJ13	unspecified product	1	21	14.93	289	0.291054
TGRH88_079840	S8G9T8	seryl-tRNA synthetase (SerRS2)	0.85	20	14.35	364	0.291049
TGRH88_022820	A0A125YQE4	putative cell-cycle-associated protein kinase MAPK	0	21	15.35	263	0.290879
TGRH88_031490	S8GG59	dehydrogenase E1 component family protein	0	21	15.26	268	0.29083
TGRH88_065370	S8EPT9	unspecified product	0	21	15.27	267	0.290767
TGRH88_011610	S8G7F9	HEAT repeat-containing protein	0.01	21	15.7	241	0.290683
TGRH88_055840	S8EWX7	RNA pseudouridine synthase superfamily protein	0	19	14.18	412	0.290628
TGRH88_025360	S8FBF5	SWIRM domain-containing protein	0	19	13.5	452	0.290591
TGRH88_052380	S8EUA0	putative ethylene-responsive RNA helicase	0	20	13.4	416	0.290405
TGRH88_072880	S8F3I2	unspecified product	0.95	21	14.7	298	0.29035
TGRH88_003940	S8GT11	phospholipase, patatin family protein	0.01	16	11.24	706	0.290307
TGRH88_049630	S8ES37	unspecified product	0.97	21	14.58	304	0.290182
TGRH88_062000	S8G9L3	unspecified product	0	17	12.36	598	0.290152
TGRH88_067900	A0A125YJE0	putative citrate synthase	0	20	14.98	320	0.290025
TGRH88_082230	S8F0Y8	AP2 domain transcription factor AP2VIII-7	0	16	11.31	700	0.290023
TGRH88_032690	S8F592	unspecified product	0.94	18	12.79	528	0.289565
TGRH88_025190	S8GRT2	unspecified product	1	20	14.41	350	0.289456
TGRH88_074090	S8F088	transaldolase	0	22	15.79	184	0.28901
TGRH88_032770	A0A125YKT3	signal recognition particle receptor alpha subunit	0.31	21	17.1	147	0.288983
TGRH88_028930	S8F3V5	putative 50S ribosomal protein L3	1	20	13.84	380	0.288886
TGRH88_012630	S8G7S1	RbAp48	0	18	12.47	542	0.288812
TGRH88_022030	S8GUS6	unspecified product	0	20	14.57	336	0.288765
TGRH88_056780	A0A125YP43	leucine zipper-like transcriptional regulator	0	19	13.99	411	0.28876
TGRH88_069180	S8F4G9	putative nucleolar GTP-binding protein 1	0.01	19	14.69	369	0.288673
TGRH88_072870	S8F6T2	unspecified product	0	19	13.88	416	0.28853
TGRH88_013240	S8GHC2	unspecified product	0.18	18	13.14	500	0.288454
TGRH88_001120	S8F831	unspecified product	0.22	19	14.14	400	0.288436
TGRH88_047170	S8G6C8	unspecified product	0	21	15.58	233	0.28838
TGRH88_045070	A0A125YUU5	unspecified product	1	21	15.95	211	0.288364
TGRH88_075810	A0A125YPZ0	alveolin domain containing intermediate filament IMC4	0	19	13.74	423	0.288334
TGRH88_047610	S8G6K0	unspecified product	0.81	19	13.45	440	0.288309
TGRH88_049160	S8ES78	transporter, major facilitator family protein	1	21	15.54	233	0.288019
TGRH88_008260	A0A125YUZ4	unspecified product	0.01	20	14.12	357	0.287906
TGRH88_033020	A0A125YZR8	3'5'-cyclic nucleotide phosphodiesterase domain-containing protein	1	18	12.01	563	0.287863
TGRH88_032700	A0A125YXK5	unspecified product	1	21	14.59	288	0.287832
TGRH88_063400	S8G9Y2	unspecified product	1	21	14.03	321	0.287811
TGRH88_083230	S8F3Y5	unspecified product	0	16	10.98	705	0.287807
TGRH88_030630	A0A125YRY1	unspecified product	1	21	15.38	241	0.287795
TGRH88_059290	S8EUT0	unspecified product	1	20	14.49	334	0.287737
TGRH88_037380	S8GP32	unspecified product	0.46	15	11.16	734	0.287647
TGRH88_031240	A0A125YK96	dense granule protein GRA14	1	21	16.25	187	0.287411
TGRH88_040540	S8EZH8	unspecified product	0	18	13.31	483	0.287396
TGRH88_031370	A0A125YFL5	unspecified product	1	20	14.35	340	0.287389
TGRH88_072820	S8F3I9	unspecified product	0.01	18	12.89	506	0.287112
TGRH88_003240	A0A125YX97	B-box zinc finger domain-containing protein	0	19	13.58	424	0.287042
TGRH88_005880	S8FDW6	EGF family domain-containing protein	1	20	14.85	308	0.287021
TGRH88_006550	S8FD30	peptidylprolyl isomerase domain-containing protein	0	20	15.15	290	0.286984
TGRH88_015670	A0A125YM03	DEAD/DEAH box helicase domain-containing protein	0.97	20	15.95	242	0.286884
TGRH88_012620	S8GH49	unspecified product	0.33	21	15.6	221	0.28673
TGRH88_077710	S8GJT1	PET112 family, C terminal region domain-containing protein	0.98	17	11.41	631	0.28661
TGRH88_000990	S8GTY5	unspecified product	0	19	13.36	434	0.286581
TGRH88_072450	S8F0Q8	SCO1/SenC protein	0.91	19	13.93	400	0.286541
TGRH88_059140	S8EUR3	unspecified product	0	20	13.94	358	0.286433
TGRH88_054790	S8GBI2	radical SAM domain-containing protein	0.92	18	12.27	538	0.286397
TGRH88_087846	S8EZ49	unspecified product	0.98	18	13.38	472	0.28635
TGRH88_042790	S8F054	putative kinesin-related protein 3A	0	20	14.62	317	0.286318
TGRH88_076120	A0A125YJJ8	unspecified product	1	21	14.64	274	0.286148
TGRH88_031310	A0A125YL23	unspecified product	0.89	20	13.64	373	0.286013
TGRH88_072920	A0A125YS12	unspecified product	1	20	14.6	316	0.285985
TGRH88_041970	S8EWH2	unspecified product	0.99	20	14.38	328	0.285829
TGRH88_079410	S8F4Y7	DHHC zinc finger domain-containing protein	1	19	13.24	436	0.285803
TGRH88_015390	S8GHY4	zinc finger, C3HC4 type (RING finger) domain-containing protein	0	17	11.69	608	0.28563
TGRH88_012200	A0A125YPY3	unspecified product	0	20	13.53	375	0.285325
TGRH88_065390	S8EWC4	unspecified product	0	20	14.59	312	0.285285
TGRH88_082000	S8EY50	unspecified product	1	20	13.63	368	0.28516
TGRH88_047370	S8EXY2	unspecified product	0.97	20	14.12	338	0.285008
TGRH88_061160	A0A125YFQ3	unspecified product	0	19	13.33	425	0.284938
TGRH88_025700	S8GR25	unspecified product	1	19	12	502	0.284677
TGRH88_012590	S8GH43	Sodium:neurotransmitter symporter family protein	1	20	13.52	371	0.284625
TGRH88_012070	A0A125YIT1	G-protein beta WD-40 repeat containing protein	0	20	15.41	256	0.284145
TGRH88_069770	S8GCH2	acetyltransferase, GNAT family protein	0	18	12.78	493	0.284137
TGRH88_001360	S8F851	unspecified product	1	21	14.29	281	0.284057
TGRH88_062280	A0A125YIN6	unspecified product	1	20	15.75	235	0.284011
TGRH88_005330	S8F7N5	polo kinase	0.34	20	13.32	378	0.283887
TGRH88_079450	S8GJ93	putative PP2C	0	19	12.8	448	0.283662
TGRH88_054740	S8GBI7	unspecified product	0.36	20	13.43	370	0.28366
TGRH88_040240	S8GDQ5	putative translation initiation factor IF-2	0	16	11.98	618	0.283564
TGRH88_065140	S8EW98	diaminopimelate decarboxylase	0.95	20	15.75	232	0.283553
TGRH88_002800	S8FBI9	unspecified product	0	20	14.1	328	0.283302
TGRH88_080560	S8F4P2	unspecified product	0.38	19	13.25	419	0.283301
TGRH88_049780	S8G3J5	unspecified product	0	20	13.32	374	0.283277
TGRH88_071050	S8F149	lectin family protein	0.97	20	14.84	284	0.28327
TGRH88_017670	A0A125YQ80	unspecified product	0	18	12.78	487	0.283221
TGRH88_017130	A0A125YMC0	elongator complex protein ELP3	0.99	19	14.16	364	0.283126
TGRH88_006890	A0A125YZC1	putative ubiquinol cytochrome c oxidoreductase	0.01	20	14.49	303	0.283009
TGRH88_022330	S8F908	putative ubiquitin conjugating enzyme E2	0	17	11.97	574	0.282971
TGRH88_060930	S8G054	DHHC zinc finger domain-containing protein	1	19	13.97	374	0.282936
TGRH88_007900	S8GHY3	unspecified product	0.44	20	14.8	283	0.282757
TGRH88_026510	S8FB60	unspecified product	0	18	13.33	451	0.282695
TGRH88_068770	A0A125YI24	putative ribosomal rna assembly protein mis3	0	20	15.5	241	0.282669
TGRH88_069340	S8GCL6	histone lysine demethylase JMJD6a	0.17	20	13.65	350	0.282595
TGRH88_070090	S8GLP8	cyclin domain protein, cyclin H family protein	0.32	20	14.52	298	0.282517
TGRH88_011860	S8EW74	phosphodiesterase/alkaline phosphatase D family protein	0.96	20	14.52	298	0.282517
TGRH88_010330	S8F225	unspecified product	0	19	13.53	397	0.282473
TGRH88_022180	A0A125YUV5	unspecified product	0.19	19	13.52	397	0.282382
TGRH88_013880	S8EZV6	unspecified product	0.89	20	13.76	342	0.282368
TGRH88_072100	S8F0V0	polynucleotide adenylyltransferase	0	16	11.17	657	0.282201
TGRH88_026170	S8F8J4	RAP domain-containing protein	0	18	12.8	479	0.282182
TGRH88_019400	A0A125YKA8	unspecified product	0	19	13.46	399	0.282146
TGRH88_079540	S8G9W2	3-oxo-5-alpha-steroid 4-dehydrogenase	0.96	22	15.34	165	0.28205
TGRH88_078260	S8EZ00	unspecified product	0.07	18	12.48	497	0.282039
TGRH88_052060	A0A125YSM2	unspecified product	1	21	15.57	192	0.282036
TGRH88_062470	S8G0H2	aspartate aminotransferase	0	20	15.81	217	0.281807
TGRH88_055550	A0A125YK82	ATPase, AFG1 family protein	0	20	15.08	260	0.281776
TGRH88_022270	A0A125YV89	putative microneme protein	0.32	21	15.28	207	0.281706
TGRH88_008630	S8FCJ4	translation initiation factor sui1 protein	0.17	20	14.85	273	0.281683
TGRH88_005010	S8GJ07	unspecified product	0	16	11.13	652	0.281077
TGRH88_022440	A0A125YRX4	Sodium:neurotransmitter symporter family protein	1	19	14.52	329	0.281037
TGRH88_044250	S8EX69	RNA recognition motif-containing protein	0	19	13.46	391	0.280926
TGRH88_072360	A0A125YR79	unspecified product	0	19	13.81	370	0.280882
TGRH88_051970	S8EUD8	unspecified product	0	19	12.71	435	0.280867
TGRH88_067690	A0A125YZ15	unspecified product	0	19	13.95	361	0.280773
TGRH88_057770	S8EUC0	putative replication licensing factor	0	19	13.82	368	0.280667
TGRH88_005130	S8GJ16	unspecified product	1	20	13.63	337	0.280432
TGRH88_052950	S8EXU6	putative dynactin p25	0	17	12.21	543	0.280409
TGRH88_039990	S8GDN0	DnaJ domain-containing protein	0	16	11.43	629	0.280277
TGRH88_011620	S8EZ57	short-chain-acyl-CoA dehydrogenase	0	21	15.93	159	0.280252
TGRH88_021250	S8F8M7	unspecified product	0.02	21	15.32	195	0.280237
TGRH88_066400	A0A125YPP0	protein phosphatase 2C domain-containing protein	0.99	20	14.65	275	0.280183
TGRH88_072700	S8F0N1	3-methyl-2-oxobutanoate hydroxymethyltransferase	0	18	13.3	436	0.280137
TGRH88_078760	S8F556	unspecified product	1	20	13.81	324	0.280074
TGRH88_067610	S8F4X8	unspecified product	0	20	14.55	280	0.280043
TGRH88_055110	A0A125YL68	unspecified product	0.01	17	11.27	596	0.280008
TGRH88_014130	S8GHJ5	unspecified product	0	19	13.22	399	0.279979
TGRH88_077130	S8GAK4	unspecified product	0	18	12.36	490	0.279888
TGRH88_069190	S8F1I2	unspecified product	0.17	19	13.58	377	0.279873
TGRH88_027770	S8GPU2	unspecified product	0	20	13.72	328	0.279872
TGRH88_043200	S8GEL7	unspecified product	1	20	14.04	309	0.279862
TGRH88_074810	S8F6A7	CHY zinc finger domain-containing protein	0	20	13.97	313	0.27984
TGRH88_073290	S8F0H2	unspecified product	0.8	20	14.39	288	0.279819
TGRH88_019360	S8GVB8	putative E3 ubiquitin-protein ligase	0.01	19	13.05	407	0.279665
TGRH88_011790	S8GGV4	putative pre-mRNA splicing factor	0	19	14.24	336	0.279577
TGRH88_059940	S8G940	unspecified product	0.17	21	15.1	203	0.279471
TGRH88_072110	S8GBW3	histone deacetylase HDAC4	1	16	11.07	645	0.279468
TGRH88_022650	S8FF39	unspecified product	0.97	20	14.67	269	0.279448
TGRH88_021320	S8FER8	SRP40, C-terminal domain-containing protein	0.17	20	14.36	287	0.279395
TGRH88_081920	S8G9C5	unspecified product	0.98	19	13.51	378	0.279394
TGRH88_017980	S8F1W9	unspecified product	0.66	20	13.84	317	0.279277
TGRH88_065600	A0A125YG60	prenyltransferase and squalene oxidase repeat-containing protein	0	21	14.96	210	0.279275
TGRH88_059010	A0A125YVH5	zinc knuckle domain-containing protein	0	20	13.9	313	0.279209
TGRH88_038060	S8GEX3	unspecified product	0.61	21	14.85	216	0.279197
TGRH88_024370	S8F8V6	unspecified product	1	18	12.79	460	0.279194
TGRH88_062700	A0A125YZD6	phosphoinositide phospholipase PIPLC	0	18	13.1	439	0.278789
TGRH88_025710	S8GGQ1	putative G protein-coupled receptor 89 isoform 5	0.99	20	14.02	302	0.278614
TGRH88_013810	S8G847	RNA recognition motif-containing protein	0	19	14.33	323	0.278407
TGRH88_028670	S8F704	WD domain, G-beta repeat-containing protein	0	19	13.67	362	0.278398
TGRH88_012300	S8GH08	unspecified product	1	19	13.8	353	0.278199
TGRH88_061990	A0A125YXM7	unspecified product	0	20	14.35	279	0.278085
TGRH88_017030	A0A125YVG7	unspecified product	0.96	19	13.12	392	0.278009
TGRH88_018610	A0A125YH22	Yip1 domain-containing protein	1	19	13.98	341	0.277993
TGRH88_038960	S8EVQ4	unspecified product	1	18	13.41	415	0.277926
TGRH88_075000	S8GB13	unspecified product	0	18	13.24	425	0.277917
TGRH88_045470	S8EXH1	unspecified product	0.96	17	11.7	556	0.277789
TGRH88_064260	S8G0Z3	unspecified product	1	19	12.68	416	0.277698
TGRH88_020620	S8FC92	unspecified product	0.91	20	13.98	297	0.27749
TGRH88_016240	S8GI69	KRUF family protein	0.9	18	12.1	489	0.277388
TGRH88_042390	S8GED0	unspecified product	1	20	14.17	285	0.277375
TGRH88_024530	S8GRK0	unspecified product	0	18	12.94	438	0.277192
TGRH88_042750	S8GEI6	unspecified product	0.94	19	13.08	389	0.27719
TGRH88_053090	S8EXT4	Phytanoyl-CoA dioxygenase (PhyH) superfamily protein	0.98	19	13.63	355	0.276969
TGRH88_050260	A0A125YIQ0	emp24/gp25L/p24 family protein	0.99	18	12.59	457	0.276931
TGRH88_007540	A0A125YRU9	WD domain, G-beta repeat-containing protein	0	20	14.4	268	0.276858
TGRH88_060510	S8G999	NAD dependent epimerase/dehydratase family protein	0	20	14.1	285	0.276743
TGRH88_060900	A0A125YW68	DNA-directed RNA polymerase I RPA43	0	20	14.39	267	0.276616
TGRH88_038810	S8EZ90	TBC domain-containing protein	0.01	17	11.57	556	0.276615
TGRH88_046770	S8G679	unspecified product	0	18	12.13	481	0.276439
TGRH88_072720	S8GL28	unspecified product	0	20	15.77	184	0.276413
TGRH88_052090	S8G2Y5	unspecified product	0.01	17	13.1	464	0.276394
TGRH88_045240	S8GF44	RAP domain-containing protein	0	17	11.37	566	0.276335
TGRH88_019940	A0A125YHC1	unspecified product	0.74	19	12.61	411	0.276303
TGRH88_030450	S8GFS1	ubiquitin family protein	0	18	12.79	441	0.276296
TGRH88_007570	S8GSC8	unspecified product	0	17	11.34	567	0.276217
TGRH88_013200	S8GHC0	putative histone lysine methyltransferase, SET	0.01	19	13.36	363	0.275752
TGRH88_056310	A0A125YNU3	putative eukaryotic initiation factor-2B, gamma subunit	0.01	21	15.68	143	0.275555
TGRH88_071260	A0A125YLU0	OTU family cysteine protease	0	21	14.97	185	0.275552
TGRH88_005160	S8FDS3	hydrolase, TatD family protein	0	20	14.35	262	0.275492
TGRH88_034490	S8F5N5	unspecified product	0	20	13.52	311	0.275473
TGRH88_070400	S8F7E5	unspecified product	0	18	12.39	459	0.27543
TGRH88_025130	S8F930	Myb family DNA-binding domain-containing protein	0.12	13	9.39	839	0.275268
TGRH88_034230	S8F2K7	serine/threonine specific protein phosphatase	0.08	21	15.68	141	0.27525
TGRH88_052330	S8EUA4	leucine rich repeat-containing protein	0	18	12.58	446	0.275163
TGRH88_062140	S8ERX0	zinc finger (CCCH type) motif-containing protein	0	16	11.2	609	0.275151
TGRH88_036440	S8GNS1	ribophorin i protein	1	19	13.81	332	0.275086
TGRH88_040610	S8G4L3	unspecified product	0.5	19	12.81	391	0.275058
TGRH88_008500	A0A125YY71	unspecified product	0.29	20	14.18	269	0.275025
TGRH88_053080	S8GBY9	ribosomal protein L19 protein	0	16	10.65	639	0.274762
TGRH88_049830	S8G3J1	unspecified product	0.2	19	13.45	351	0.274734
TGRH88_014470	S8F3B1	Pep3/Vps18/deep orange family protein	0.31	19	14.05	315	0.274659
TGRH88_000630	S8GJG3	unspecified product	0	18	12.13	469	0.274609
TGRH88_035100	S8GE12	unspecified product	1	19	13.35	356	0.274594
TGRH88_070480	S8GLL2	von Willebrand factor type A domain-containing protein	0.48	15	10.2	705	0.274558
TGRH88_050170	S8G3E6	Dullard family phosphatase domain-containing protein	0	19	12.9	381	0.274345
TGRH88_067420	S8F505	bromodomain-containing protein	0	19	13.03	373	0.274299
TGRH88_046970	S8G6A2	putative IWS1 transcription factor	0	19	13.46	347	0.274214
TGRH88_070550	S8F457	unspecified product	0	16	10.35	652	0.274037
TGRH88_057900	S8EMY0	unspecified product	1	19	13.57	339	0.273987
TGRH88_054090	A0A125YFE5	unspecified product	0	20	14.82	224	0.273938
TGRH88_019200	S8FCJ9	zinc finger, C3HC4 type (RING finger) domain-containing protein	1	15	10.94	657	0.273917
TGRH88_026870	S8GQU8	unspecified product	1	16	10.72	629	0.273868
TGRH88_028750	S8GPJ3	GMC oxidoreductase	0.32	19	14.28	296	0.273837
TGRH88_076460	S8F5Y7	protein phosphatase 2C domain-containing protein	0.16	20	15.06	209	0.273817
TGRH88_000300	S8F7V5	Class-II DAHP synthetase family protein	0	20	14.76	226	0.273702
TGRH88_009450	S8GRW6	dense granule protein GRA11	1	16	10.6	635	0.2737
TGRH88_010380	S8GGE5	unspecified product	0	20	13.64	292	0.273659
TGRH88_067400	S8GMK3	RNA-binding protein	0	19	13.46	343	0.273604
TGRH88_041620	S8EWD7	unspecified product	1	19	13.4	346	0.27352
TGRH88_005210	S8FDS8	unspecified product	0	20	15.37	188	0.273412
TGRH88_020760	S8GK31	putative autophagy-related 12 variant 1	0	16	11.21	596	0.273258
TGRH88_075940	S8GAU8	tetratricopeptide repeat-containing protein	0	18	12.6	432	0.273208
TGRH88_082050	S8EY47	putative crooked neck family 1 protein isoform 2	0	20	14.58	233	0.273145
TGRH88_039090	S8GDC8	unspecified product	0.81	19	13.21	354	0.273025
TGRH88_001000	S8GJK5	brix domain-containing protein	0	19	13.66	327	0.272969
TGRH88_059330	A0A125YFS5	HCNGP family protein	0	18	12.72	422	0.272766
TGRH88_020860	S8GUG4	unspecified product	0.01	21	14.52	193	0.27271
TGRH88_012080	S8F2H7	unspecified product	0	16	11.69	564	0.27271
TGRH88_026040	S8FBL9	unspecified product	0.74	19	14.6	269	0.272608
TGRH88_025220	A0A125YH90	unspecified product	1	19	12.77	377	0.272562
TGRH88_054590	S8G298	apical membrane antigen 1 protein	0.99	20	13.95	265	0.272339
TGRH88_029980	A0A125YYC1	unspecified product	0	20	14.47	233	0.272152
TGRH88_051750	S8GCA5	unspecified product	0	19	13.65	322	0.272116
TGRH88_079030	S8EYU2	unspecified product	0.97	19	14.02	300	0.272101
TGRH88_011160	S8G7B2	unspecified product	0	19	13.89	307	0.271995
TGRH88_004570	S8FAG2	putative GTP cyclohydrolase I	0	19	12.78	372	0.271889
TGRH88_051580	A0A125YXW2	unspecified product	0	19	13.26	343	0.271799
TGRH88_074180	A0A125YWR7	unspecified product	0	18	12.94	402	0.271701
TGRH88_019050	A0A125YHB0	EF hand domain-containing protein	0.74	20	14.57	224	0.271682
TGRH88_068860	S8F7S6	unspecified product	0.93	17	11.64	519	0.271603
TGRH88_069930	S8F1D4	unspecified product	0	17	11.79	510	0.271585
TGRH88_022050	A0A125YN48	Tyrosine kinase-like (TKL) protein	0	16	10.19	645	0.271525
TGRH88_073820	A0A125YP46	kelch repeat-containing protein	0	20	13.82	267	0.27147
TGRH88_071860	S8F741	N-acetylglucosaminylphosphatidylinositol deacetylase	0.91	21	15.34	135	0.271266
TGRH88_006470	A0A125YZQ7	unspecified product	0	18	12.3	437	0.271262
TGRH88_007140	A0A125YTB1	unspecified product	0	20	14.15	246	0.271246
TGRH88_069820	S8F4B9	unspecified product	0.89	17	12.02	494	0.27122
TGRH88_021390	S8GUM4	radical SAM domain-containing protein	0.97	19	14.14	287	0.271201
TGRH88_049770	S8ES23	unspecified product	1	19	13.9	301	0.27117
TGRH88_025000	S8GHA7	radical SAM domain-containing protein	0.06	19	13.59	319	0.271117
TGRH88_055990	S8EWW1	exonuclease III APE	0.17	19	13.44	327	0.270983
TGRH88_042580	S8F040	putative DNA topoisomerase I	0	17	12.18	482	0.270834
TGRH88_077420	S8F2C1	Sof1 family domain-containing protein	0	19	14.82	244	0.270781
TGRH88_079280	S8G9Y1	MAC/Perforin domain-containing protein	0.15	19	13.92	294	0.270283
TGRH88_010590	S8G762	unspecified product	0	20	14.26	233	0.270256
TGRH88_004840	A0A125YG72	alveolin domain containing intermediate filament IMC13	0	18	13.01	385	0.26974
TGRH88_059510	A0A125YV74	putative 50S ribosomal protein L17	0.89	19	12.49	375	0.269729
TGRH88_025550	S8FBH4	GTPase	0	19	13.38	322	0.269679
TGRH88_014830	S8F3E1	putative sortilin	1	17	13.39	402	0.269555
TGRH88_000620	S8GTU8	CMGC kinase, MAPK family, MEK kinase-related (incomplete catalytic triad)	0	20	12.98	304	0.269531
TGRH88_026610	S8FB68	CAP-Gly domain-containing protein	0	20	14.15	234	0.269416
TGRH88_030620	S8FAK8	unspecified product	0.01	20	14.31	224	0.269335
TGRH88_082330	S8F0Y2	inositol polyphosphate kinase	0	20	14.61	206	0.269297
TGRH88_012040	S8GGY0	unspecified product	0	17	11.39	517	0.269042
TGRH88_030740	A0A125YGN7	unspecified product	0	18	13.23	367	0.26898
TGRH88_037620	S8GP45	polynucleotide adenylyltransferase	0.61	16	9.76	653	0.268863
TGRH88_061200	S8G9E8	unspecified product	0	17	12.26	461	0.268354
TGRH88_071410	S8F768	adenylate kinase superfamily protein	0.82	19	13.3	317	0.268194
TGRH88_034570	S8GN79	DUF367 domain-containing protein	0	18	12.33	415	0.268178
TGRH88_071390	A0A125YZP9	rhoptry protein ROP6	1	18	12.61	398	0.268112
TGRH88_044170	S8EX60	unspecified product	0	19	13.83	284	0.267945
TGRH88_079350	S8GJA6	unspecified product	0.06	21	14.39	168	0.267724
TGRH88_027140	S8F865	putative protein kinase	0	20	13.67	251	0.267676
TGRH88_035950	S8F618	unspecified product	0	20	14.53	199	0.267507
TGRH88_077940	S8F267	unspecified product	0.47	19	13.98	272	0.267469
TGRH88_025440	S8F599	unspecified product	0.17	19	13.67	290	0.267416
TGRH88_005790	A0A125YID4	unspecified product	0	16	11.37	548	0.267381
TGRH88_078050	S8EZ17	unspecified product	0	19	13.6	293	0.267242
TGRH88_021350	S8GKA1	putative myosin heavy chain	0	19	13.39	305	0.267176
TGRH88_052450	A0A125YIE3	DnaJ domain-containing protein	0	19	12.93	332	0.267142
TGRH88_076540	S8GK34	unspecified product	0	19	13.75	283	0.26707
TGRH88_061140	A0A125YH80	unspecified product	0	19	13.05	324	0.267005
TGRH88_020010	A0A125YSB8	unspecified product	0	15	10.76	622	0.266953
TGRH88_079750	S8GJ59	tRNA (Uracil-5-)-methyltransferase	1	19	14.06	263	0.266818
TGRH88_026780	S8GGG3	unspecified product	0	19	12.96	328	0.266803
TGRH88_053450	S8EXR1	rhodanese family domain-containing protein	0.4	17	12.06	462	0.266701
TGRH88_033230	A0A125YSN1	putative eukaryotic peptide chain release factor	0	17	11.96	467	0.266561
TGRH88_033090	A0A125YZI9	zinc finger, C3HC4 type (RING finger) domain-containing protein	0.99	19	12.8	334	0.266274
TGRH88_024980	S8FC44	unspecified product	0	18	12.77	376	0.266201
TGRH88_016540	S8F3X2	unspecified product	0	19	12.84	331	0.266177
TGRH88_065560	S8EPV3	WD domain, G-beta repeat-containing protein	0	19	13.43	296	0.266165
TGRH88_034940	S8GNB9	YT521-B family protein	0.01	18	13.52	331	0.266107
TGRH88_036710	S8F373	O-sialoglycoprotein endopeptidase	0	19	14.23	248	0.266065
TGRH88_071270	A0A125YYQ7	putative polypeptide n-acetylgalactosaminyltransferase 12	1	19	14.72	218	0.265912
TGRH88_076020	A0A125YYQ9	unspecified product	0	19	13.46	291	0.265673
TGRH88_061150	A0A125YMK0	unspecified product	0	19	12.85	327	0.265658
TGRH88_060540	A0A125YPF7	unspecified product	0	20	14.71	176	0.265624
TGRH88_005650	A0A125YM35	cell cycle regulator with zn-finger domain-containing protein	1	19	13.49	287	0.265334
TGRH88_060950	A0A125YTC2	unspecified product	0	19	13.9	261	0.265069
TGRH88_028580	A0A125YSK8	putative DNA replication licensing factor MCM5	0	19	14.4	231	0.265006
TGRH88_079090	S8G9Z9	putative eukaryotic initiation factor-2B, epsilon subunit	0.01	20	14.24	197	0.264585
TGRH88_026030	S8F8H6	unspecified product	1	18	12.96	354	0.26456
TGRH88_058470	S8G8P1	NADPH-glutathione reductase	0	19	15.17	182	0.264483
TGRH88_002010	S8GJU5	MORN repeat-containing protein	0	18	13.49	322	0.264464
TGRH88_039170	S8EZB0	WWE domain-containing protein	0	17	13.06	388	0.264441
TGRH88_008270	A0A125YIR1	peptidyl-prolyl cis-trans isomerase, FKBP-type domain-containing protein	0.91	18	12.84	360	0.264392
TGRH88_025910	S8GGS1	unspecified product	0.09	19	13.74	266	0.264387
TGRH88_011360	S8GGQ8	unspecified product	1	18	12.18	398	0.264231
TGRH88_037020	S8F9F0	unspecified product	0	13	8.58	814	0.264143
TGRH88_042290	S8ETL2	unspecified product	1	19	14.15	240	0.264123
TGRH88_024790	S8F5X0	unspecified product	0	18	12.36	386	0.264025
TGRH88_064960	S8GAD6	putative O-acetylserine (thiol) lyase 2	0	19	13.58	273	0.264011
TGRH88_022760	S8GUY2	putative manganese resistance 1 protein	1	20	14.76	162	0.26394
TGRH88_006320	A0A125YLC5	F-box domain-containing protein	0	19	13.86	255	0.263793
TGRH88_079770	S8F1P2	unspecified product	0.4	19	14.1	240	0.263671
TGRH88_061010	A0A125YG39	unspecified product	0	18	12.85	354	0.263567
TGRH88_049350	S8EYP1	unspecified product	0.5	20	14.13	195	0.263287
TGRH88_043850	S8GEQ8	AP2 domain transcription factor AP2X-4	0	15	10.3	625	0.263259
TGRH88_015050	S8EX51	unspecified product	0.15	20	13.78	215	0.263178
TGRH88_076260	A0A125YLA3	unspecified product	0	19	13.51	271	0.263074
TGRH88_037100	S8F3D0	aspartyl protease ASP1	0.99	19	13.96	244	0.263018
TGRH88_051590	A0A125YM15	putative IMPACT	0	19	13.74	256	0.262862
TGRH88_031230	S8GG22	unspecified product	1	19	14.21	228	0.262834
TGRH88_051670	S8EUG5	unspecified product	1	18	12.21	387	0.262824
TGRH88_078020	S8GJP6	kinesin motor domain-containing protein	0	20	14.39	176	0.262736
TGRH88_058750	S8G8R7	unspecified product	0	20	13.83	209	0.262714
TGRH88_001380	S8FE72	NOL1/NOP2/sun family protein	0.17	19	12.5	328	0.262651
TGRH88_057150	S8EQ31	putative nuclease	0.99	19	13.04	296	0.262644
TGRH88_036560	S8GEF4	diacylglycerol kinase accessory domain (presumed) domain-containing protein	0	19	12.7	316	0.262626
TGRH88_043760	S8F0C1	putative translation elongation and release factors (gtpases)	0.05	17	12.88	386	0.262511
TGRH88_082770	S8F0U8	unspecified product	0	19	12.82	308	0.262489
TGRH88_007950	A0A125YN15	MRP family domain-containing protein	0	19	13.98	239	0.262435
TGRH88_071460	A0A125YKU9	unspecified product	0.01	17	12.06	434	0.26243
TGRH88_060980	A0A125YMD8	unspecified product	1	19	13.4	273	0.262386
TGRH88_000980	S8FE42	U1 zinc finger protein	0	17	11.46	469	0.262352
TGRH88_061050	S8EV68	unspecified product	1	17	11.81	448	0.262309
TGRH88_031450	S8F4R6	alanine-glyoxylate aminotransferase	0	20	14.71	154	0.262269
TGRH88_068510	S8F7V9	putative GTP-binding protein engB	0.86	13	8.91	782	0.262241
TGRH88_010810	S8EYY0	putative myosin heavy chain	0	18	12.84	345	0.262104
TGRH88_067160	S8GDB5	unspecified product	0	17	12.71	393	0.262044
TGRH88_001750	S8F883	tetratricopeptide repeat-containing protein	0	18	12.42	369	0.261974
TGRH88_052720	S8EXV8	regulator of chromosome condensation (RCC1) repeat-containing protein	0	19	13.3	276	0.261941
TGRH88_022200	A0A125YYM3	unspecified product	0	17	11.1	487	0.261848
TGRH88_021020	A0A125YT62	dynamin-related protein DRPB	0.01	17	12.71	391	0.261739
TGRH88_059100	S8G8U9	TAP42 family protein	0	19	13.39	269	0.261685
TGRH88_038140	S8F9V4	ATPase, AAA family protein	0.71	18	13.99	274	0.261656
TGRH88_078820	S8F1Z0	3'-5' exonuclease domain-containing protein	0	18	12.65	353	0.26161
TGRH88_024670	S8FC14	RAP domain-containing protein	0.01	18	13.05	329	0.26156
TGRH88_052270	S8EUA8	isocitrate dehydrogenase	0.01	19	13.44	265	0.261527
TGRH88_033790	S8F2I2	lysine-tRNA ligase	0.17	18	14.07	268	0.261463
TGRH88_075120	A0A125YX93	unspecified product	1	19	13.86	239	0.261352
TGRH88_040050	S8G4G1	Ulp1 protease family, C-terminal catalytic domain-containing protein	0	16	10.92	535	0.261336
TGRH88_066130	S8GAP9	cytoplasmic dynein intermediate chain	0	18	13.36	309	0.261307
TGRH88_023520	S8GGX8	unspecified product	0	16	11.15	521	0.261277
TGRH88_049900	S8EYI6	unspecified product	1	20	14.58	155	0.261248
TGRH88_064150	A0A125YW63	3'-5' exonuclease domain-containing protein	0	18	12.66	350	0.261242
TGRH88_068360	S8F7X9	unspecified product	1	18	11.78	402	0.26123
TGRH88_072910	S8GL07	DnaJ domain-containing protein	0.01	16	11.26	514	0.261202
TGRH88_025530	S8F5B0	putative kinesin	0.68	19	12.91	294	0.261166
TGRH88_005540	S8FAS4	unspecified product	0	18	13.15	320	0.26109
TGRH88_040020	S8EW00	ankyrin repeat-containing protein	0	19	13.05	285	0.261057
TGRH88_023660	S8FBT7	unspecified product	1	19	13.38	265	0.260985
TGRH88_040920	S8EW79	unspecified product	0	18	15	209	0.260859
TGRH88_016350	S8GI79	unspecified product	0.99	19	13.29	269	0.260783
TGRH88_020270	A0A125YI13	putative ubiquitin conjugating enzyme E2	0.91	16	11.36	505	0.260732
TGRH88_031100	S8F7M4	Ras-associated protein Rap1 isoform 1 family protein	0	17	11.75	441	0.260699
TGRH88_074700	S8GB43	unspecified product	0	19	14.32	207	0.260624
TGRH88_022120	A0A125YNM4	unspecified product	0	18	12.49	356	0.260623
TGRH88_046690	S8EXT3	unspecified product	0.01	19	13.88	233	0.260618
TGRH88_074020	S8F6G5	kelch repeat-containing protein	0	15	10.83	575	0.260417
TGRH88_007830	S8F9J8	pyridoxal phosphate enzyme, YggS family protein	0	19	13.66	244	0.26031
TGRH88_063170	A0A125YNP0	unspecified product	0	17	11.77	436	0.260117
TGRH88_009900	A0A125YRR5	putative serine/threonine protein phosphatase	0	15	10.17	612	0.260102
TGRH88_036130	S8GNN9	unspecified product	0	18	12.54	349	0.260006
TGRH88_023910	A0A125YKT5	unspecified product	1	18	13.06	318	0.259972
TGRH88_060230	S8G007	unspecified product	0.99	17	11.74	435	0.259694
TGRH88_034260	A0A125YQL1	rhoptry protein ROP18	0.91	19	13.88	226	0.25955
TGRH88_047880	S8G6L8	mitochondrial carrier superfamily protein	1	17	12.6	383	0.259526
TGRH88_081620	S8F4H5	unspecified product	1	17	13	359	0.259476
TGRH88_027910	A0A125YHZ8	putative heat shock protein 90	0.99	17	13.15	350	0.259457
TGRH88_011150	S8GGN6	3-demethylubiquinone-9 3-O-methyltransferase	0	19	13.76	232	0.259382
TGRH88_054000	A0A125YJ76	L-isoaspartyl protein carboxyl methyltransferase family protein	0.23	19	12.96	279	0.259329
TGRH88_030930	S8F4K9	unspecified product	1	19	14.36	196	0.259307
TGRH88_054920	A0A125YTG3	phosphoglycerate mutase family protein	0.93	20	14.48	148	0.259277
TGRH88_064900	S8EW72	unspecified product	1	19	14.17	207	0.25927
TGRH88_027360	S8GGK8	putative cell-cycle-associated protein kinase DYRK2	0	13	9.2	745	0.259216
TGRH88_044630	A0A125YQH0	calcium-dependent protein kinase CDPK5	0	19	13.27	258	0.258925
TGRH88_033750	S8F5H9	histone deacetylase complex subunit Sin3	0.01	18	13.6	279	0.258898
TGRH88_082690	S8G906	unspecified product	0	19	13.82	225	0.258856
TGRH88_070890	S8F431	4-hydroxybenzoate polyprenyl transferase	1	18	12.73	330	0.258824
TGRH88_005660	S8GTK4	KRUF family protein	0.88	17	11.61	436	0.258673
TGRH88_063700	A0A125YS51	Mak16 protein	0	19	13.66	233	0.258632
TGRH88_074680	A0A125YG37	unspecified product	0	16	11.05	508	0.258392
TGRH88_012440	S8G7P3	unspecified product	0.54	18	12.59	335	0.258322
TGRH88_002280	A0A125YLE7	unspecified product	0	19	13.49	241	0.258317
TGRH88_071920	S8F3W3	unspecified product	0	19	14.01	209	0.258131
TGRH88_082630	A0A125YTZ0	BING4CT (NUC141) domain-containing protein	0	18	13.9	256	0.258098
TGRH88_006670	A0A125YWQ7	unspecified product	0.94	17	12.4	384	0.257873
TGRH88_071690	S8GC03	elongation factor p (ef-p) kow family domain-containing protein	1	18	12.62	330	0.257831
TGRH88_000600	S8FB08	unspecified product	0.08	19	13.24	252	0.257739
TGRH88_054850	S8EX65	ribosomal protein RPS15	0.29	16	11.01	506	0.257725
TGRH88_002410	S8FEE8	acyltransferase domain-containing protein	0.8	16	11.53	475	0.257691
TGRH88_048710	A0A125YJD2	PP-loop family protein	0.17	18	12.16	356	0.257644
TGRH88_066010	A0A125YGF2	GDA1/CD39 (nucleoside phosphatase) family protein	0.68	18	13.63	269	0.257644
TGRH88_057610	S8EMX2	Gpi16 subunit, GPI transamidase component protein	1	19	14.34	186	0.257601
TGRH88_082730	S8EXN8	unspecified product	0	16	12.01	445	0.257448
TGRH88_048750	A0A125YUF0	unspecified product	0	15	10.02	603	0.257376
TGRH88_013380	S8F309	nucleoside transporter protein	1	18	13.11	298	0.257373
TGRH88_012920	S8EZM1	unspecified product	1	18	13.63	267	0.257338
TGRH88_058630	S8EQW8	TBC domain-containing protein	0	19	14.51	174	0.257305
TGRH88_071100	S8F145	unspecified product	0	19	12.32	303	0.257213
TGRH88_063990	A0A125YK12	unspecified product	0	17	12.49	374	0.25716
TGRH88_016480	A0A125YY40	PEK kinase	0	19	13.14	254	0.257141
TGRH88_002140	S8FEC4	unspecified product	1	19	13.55	228	0.256876
TGRH88_077000	A0A125YXV6	Not1 N-terminal domain, CCR4-Not complex component protein	0	15	10.21	588	0.256803
TGRH88_046280	S8EUQ1	putative nuclease	0	19	13.32	241	0.256783
TGRH88_073350	S8F0G8	2-C-methyl-D-erythritol 2,4-cyclodiphosphate synthase domain-containing protein	0.96	18	12.72	317	0.25675
TGRH88_037220	S8F9H3	unspecified product	0	19	13.73	216	0.256671
TGRH88_049570	A0A125YIE6	small nuclease	0	19	14.01	199	0.256605
TGRH88_024360	S8F5S4	unspecified product	0.95	16	11.39	475	0.256427
TGRH88_006960	S8FCZ3	elongation factor Tu GTP binding domain-containing protein	0.83	16	10.71	515	0.25639
TGRH88_023970	S8F8T0	unspecified product	0	17	11.93	402	0.256376
TGRH88_021060	S8FBL6	putative mannosyltransferase	1	19	13.89	204	0.256285
TGRH88_029830	S8EMV3	rhoptry kinase family protein ROP38	0.33	18	14.33	218	0.256183
TGRH88_061680	S8ERU0	unspecified product	0	17	12.19	385	0.25613
TGRH88_021960	S8F8Y1	regulator of chromosome condensation (RCC1) repeat-containing protein	0	16	11.1	490	0.256097
TGRH88_082020	S8GIN5	actin-like family protein	0	20	14.06	152	0.256096
TGRH88_040230	S8EZG3	phosphoadenosine phosphosulfate reductase family protein	0.18	17	11.6	419	0.25599
TGRH88_035170	S8F5T7	unspecified product	0	18	12.27	337	0.255739
TGRH88_072650	S8F0N8	unspecified product	0.06	20	14.05	150	0.255701
TGRH88_049130	S8GCZ3	unspecified product	0	18	13.29	276	0.255642
TGRH88_063090	S8ES38	unspecified product	0.9	14	9.39	669	0.255547
TGRH88_043360	S8GEM6	proteasome subunit	0.92	20	14.42	126	0.25538
TGRH88_043340	S8EX03	unspecified product	0	14	9.67	651	0.255329
TGRH88_033030	A0A125YSP7	unspecified product	1	19	13.96	193	0.255239
TGRH88_065870	S8ESX6	unspecified product	0	18	13.98	232	0.255159
TGRH88_058830	S8EQY7	Nin one binding (NOB1) Zn-ribbon family protein	0	18	12.7	307	0.255045
TGRH88_005800	S8FDW1	putative ClpB	0.87	17	12.74	345	0.254993
TGRH88_071240	A0A125YXR7	rhoptry kinase family protein ROP31	1	19	14.23	175	0.25493
TGRH88_072680	A0A125YX80	unspecified product	0	17	11.55	415	0.254928
TGRH88_045650	S8EUJ1	acyl transferase domain-containing protein	0	19	13.9	193	0.254697
TGRH88_042210	S8EZY3	transmembrane protein	0.61	19	13.95	190	0.254691
TGRH88_013120	S8EWN9	unspecified product	0	18	12.71	304	0.254677
TGRH88_022910	A0A125YG54	unspecified product	0.89	16	10.33	526	0.254638
TGRH88_004180	S8GIQ2	radial spoke protein 3 protein	0	18	13.22	273	0.254553
TGRH88_014670	S8F033	unspecified product	0	17	11.64	407	0.254521
TGRH88_021920	A0A125YYQ0	unspecified product	0.96	19	13.98	187	0.254504
TGRH88_055420	S8G210	unspecified product	0.01	16	11.29	468	0.254457
TGRH88_024990	S8GRQ6	putative Superkiller viralicidic activity 2 family 2	0	17	12.19	374	0.254452
TGRH88_054810	A0A125YQL0	unspecified product	0	14	9.85	634	0.254361
TGRH88_014090	S8GHJ0	unspecified product	0	18	12.25	329	0.254338
TGRH88_021630	S8FEW2	unspecified product	0.2	17	11.87	392	0.254309
TGRH88_000030	S8FDY1	threonine synthase	0	19	13.45	217	0.254296
TGRH88_082240	S8EXU2	ABC transporter family protein	1	15	10.07	578	0.254014
TGRH88_028160	S8F426	DnaJ domain-containing protein	0.76	19	13.82	193	0.253975
TGRH88_023060	S8FC78	protein phosphatase 2C domain-containing protein	0	19	13.75	197	0.253953
TGRH88_001070	S8FB55	elongation factor Tu GTP binding domain-containing protein	0	19	13.19	228	0.253627
TGRH88_054970	A0A125YKJ2	unspecified product	0	18	13.22	266	0.253485
TGRH88_041820	S8EWF9	unspecified product	1	18	13.46	251	0.253364
TGRH88_069040	S8GCQ2	ribonuclease H1/H2 small subunit protein	0	18	12.41	313	0.253342
TGRH88_071480	A0A125YN45	rhoptry protein ROP17	0.81	18	13.69	237	0.253304
TGRH88_081070	S8EYB2	unspecified product	0	18	12.64	299	0.253283
TGRH88_063150	S8EVN8	glutamate/leucine/phenylalanine/valine dehydrogenase family protein	0	17	12.22	364	0.253197
TGRH88_049070	A0A125YRP8	unspecified product	0.42	17	12.35	356	0.253151
TGRH88_083210	S8EXJ7	prenyltransferase and squalene oxidase repeat-containing protein	0.01	18	13.92	222	0.253093
TGRH88_001610	S8FBA0	unspecified product	1	19	14.26	160	0.252913
TGRH88_045890	A0A125YPV2	unspecified product	0	16	10.89	481	0.252829
TGRH88_051690	S8G317	unspecified product	0	18	13.22	261	0.252722
TGRH88_034540	A0A125YIJ4	unspecified product	0.18	19	13.56	200	0.252696
TGRH88_080850	S8G9K7	unspecified product	0	18	12.16	323	0.252611
TGRH88_001170	S8FB66	unspecified product	0	18	12.73	289	0.25257
TGRH88_045580	S8G5W2	unspecified product	0.01	16	11.08	468	0.252561
[truncated: 4,048 more rows]

## Sheet: Proteins under PS
ID	Name	ExposureScore	noOfStrains	<noOfPss>	P>95%	P>99%	Similarity Threshold	Warning
TGRH88_079370	unspecified product	0.999	15	331	11	0	>70 and <99	2
TGRH88_039710	unspecified product	0.999	15	319	8	0	>70 and <99	1
TGRH88_076620	FAD binding domain-containing protein	0.995	15	297	17	0	>70 and <99	2
TGRH88_068600	4-hydroxy-3-methylbut-2-en-1-yl diphosphate synthase	0.979	15	294	1	0	>70 and <99	1
TGRH88_059530	unspecified product	1	15	286	12	0	>70 and <99	2
TGRH88_049420	unspecified product	0.997	15	282	8	0	>70 and <99	1
TGRH88_008700	CBS domain-containing protein	0.999	15	279	0	0	>70 and <95	0
TGRH88_034470	PGAP1 family protein	0.999	15	246	14	0	>70 and <99	1
TGRH88_056550	unspecified product	1	1	227	0	0	>70 and <95	0
TGRH88_077750	unspecified product	0.831	15	221	16	3	>70 and <99	2
TGRH88_072150	unspecified product	0.756	15	218	10	0	>70 and <99	1
TGRH88_013740	unspecified product	0.999	15	212	13	7	>70 and <99	1
TGRH88_044610	unspecified product	0.999	15	205	2	0	>70 and <99	1
TGRH88_016210	unspecified product	0.996	15	200	9	2	>70 and <99	1
TGRH88_069420	kringle domain-containing protein	0.999	15	189	0	0	>70 and <99	2
TGRH88_061370	unspecified product	0.977	15	188	17	11	>70 and <99	1
TGRH88_081160	unspecified product	1	15	175	2	0	>70 and <99	1
TGRH88_032780	unspecified product	0.757	15	172	4	0	>70 and <99	1
TGRH88_055340	unspecified product	0.001	15	165	0	0	>70 and <95	0
TGRH88_044800	unspecified product	0.999	15	164	6	0	>70 and <99	1
TGRH88_044480	3'5'-cyclic nucleotide phosphodiesterase domain-containing protein	0.999	15	157	2	2	>70 and <99	1
TGRH88_040280	Dopey, N-terminal domain-containing protein	0.408	13	157	4	0	>70 and <95	0
TGRH88_062450	unspecified product	0.173	5	155	14	8	>70 and <95	0
TGRH88_039100	MraW methylase family protein	0.908	15	153	7	0	>70 and <99	1
TGRH88_074400	unspecified product	0.001	15	148	41	1	>70 and <95	0
TGRH88_038980	zinc finger, C3HC4 type (RING finger) domain-containing protein	0.001	12	146	16	1	>70 and <95	0
TGRH88_011070	DHHC zinc finger domain-containing protein	0.996	15	145	3	0	>70 and <99	1
TGRH88_058550	unspecified product	0.852	15	145	6	0	>70 and <99	1
TGRH88_010860	putative divalent metal transporter	0.997	15	143	6	0	>70 and <99	1
TGRH88_005940	protein phosphatase 2C domain-containing protein	0.006	5	134	0	0	>70 and <95	0
TGRH88_062180	SNF7 family protein	0.001	15	130	1	0	>70 and <95	0
TGRH88_039930	tetratricopeptide repeat-containing protein	0.001	1	130	4	0	>70 and <95	0
TGRH88_004340	serine carboxypeptidase s28 protein	0.837	15	127	1	0	>70 and <99	1
TGRH88_083270	unspecified product	0.001	15	127	28	8	>70 and <95	0
TGRH88_012690	HEAT repeat-containing protein	0.999	15	124	124	0	>70 and <99	1
TGRH88_061190	unspecified product	0.999	15	121	3	0	>70 and <99	1
TGRH88_050080	SNF2 family N-terminal domain-containing protein	0.001	13	120	14	10	>70 and <95	0
TGRH88_078610	tyrosine-tRNA ligase	0.954	15	118	14	9	>70 and <99	1
TGRH88_048730	unspecified product	0.992	15	117	2	0	>70 and <99	1
TGRH88_042040	CorA family Mg2+ transporter protein	0.999	15	116	6	0	>70 and <99	1
TGRH88_023870	unspecified product	0.999	15	113	7	2	>70 and <99	1
TGRH88_077680	Sel1 repeat-containing protein	0.935	15	112	16	3	>70 and <99	1
TGRH88_016950	CorA family Mg2+ transporter protein	0.999	1	110	9	0	>70 and <95	0
TGRH88_063300	DNA-directed RNA polymerase alpha chain rpoA	0.849	15	108	3	0	>70 and <99	2
TGRH88_051780	tRNA dimethylallyltransferase	0.908	15	102	4	0	>70 and <99	2
TGRH88_081250	oxidoreductase, aldo/keto reductase family protein	0.987	15	100	4	0	>70 and <99	1
TGRH88_052700	ribosomal protein RPL22	0.981	15	100	3	1	>70 and <99	1
TGRH88_070430	diacylglycerol kinase catalytic domain-containing protein	0.788	15	100	0	0	>70 and <99	1
TGRH88_054770	putative rhoptry protein	0.999	15	99	4	0	>70 and <99	1
TGRH88_054590	apical membrane antigen 1 protein	0.993	15	99	1	0	>70 and <99	1
TGRH88_065700	Toxoplasma gondii family A protein	1	9	97	2	0	>70 and <95	0
TGRH88_000800	unspecified product	0.756	15	96	6	2	>70 and <99	1
TGRH88_009050	unspecified product	0.999	15	95	3	0	>70 and <99	2
TGRH88_020270	putative ubiquitin conjugating enzyme E2	0.911	15	95	4	0	>70 and <99	1
TGRH88_033020	3'5'-cyclic nucleotide phosphodiesterase domain-containing protein	0.999	15	94	3	0	>70 and <99	1
TGRH88_065500	Toxoplasma gondii family A protein	0.999	15	93	2	0	>70 and <95	0
TGRH88_082440	unspecified product	0.999	15	93	2	0	>70 and <99	1
TGRH88_072400	unspecified product	0.957	15	93	9	4	>70 and <99	1
TGRH88_065550	Toxoplasma gondii family A protein	0.614	10	93	3	0	>70 and <95	0
TGRH88_077000	Not1 N-terminal domain, CCR4-Not complex component protein	0.001	15	93	3	0	>70 and <95	0
TGRH88_066850	unspecified product	0.001	2	93	0	0	>70 and <95	0
TGRH88_057580	unspecified product	0.999	15	90	14	0	>70 and <99	1
TGRH88_017820	variable surface lipoprotein	0.001	14	89	2	0	>70 and <95	0
TGRH88_054950	putative SAC1 phosphoinositide phosphatase	0.999	15	88	29	3	>70 and <95	0
TGRH88_035590	4'-phosphopantetheinyl transferase domain-containing protein	0.999	15	87	11	8	>70 and <99	1
TGRH88_007490	unspecified product	0.999	15	87	1	0	>70 and <95	0
TGRH88_019420	EGF family domain-containing protein	1	15	86	0	0	>70 and <99	1
TGRH88_044880	unspecified product	0.953	15	86	2	0	>70 and <99	1
TGRH88_052740	unspecified product	0.07	14	84	2	0	>70 and <95	0
TGRH88_003800	CDP-alcohol phosphatidyltransferase superfamily protein	0.865	15	81	3	3	>70 and <99	1
TGRH88_006780	unspecified product	0.967	15	80	14	7	>70 and <95	0
TGRH88_029240	Toxoplasma gondii family A protein	0.999	10	79	5	4	>70 and <95	0
TGRH88_008120	helicase associated domain (ha2) protein	0.369	15	79	0	0	>70 and <95	0
TGRH88_006920	SAG-related sequence SRS16B	0.999	6	78	9	26	>70 and <95	0
TGRH88_040910	unspecified product	0.999	15	78	0	78	>70 and <99	1
TGRH88_025860	unspecified product	0.962	15	78	9	7	>70 and <99	1
TGRH88_038460	Sad1/UNC family protein	0.878	15	78	11	15	>70 and <99	1
TGRH88_002810	Toxoplasma gondii family C protein	0.999	15	77	14	11	>70 and <99	1
TGRH88_072610	NOT2 / NOT3 / NOT5 family protein	0.001	15	77	9	0	>70 and <95	0
TGRH88_034930	histidine acid phosphatase superfamily protein	1	15	75	6	5	>70 and <99	1
TGRH88_018370	unspecified product	0.995	15	75	0	0	>70 and <99	1
TGRH88_065480	Toxoplasma gondii family A protein	1	15	74	8	0	>70 and <95	0
TGRH88_023670	unspecified product	0.999	15	74	3	6	>70 and <99	1
TGRH88_036040	unspecified product	0.93	15	74	7	0	>70 and <99	1
TGRH88_044060	PHD-finger domain-containing protein	0.005	15	73	1	0	>70 and <95	0
TGRH88_017270	unspecified product	0.045	9	72	4	0	>70 and <95	0
TGRH88_010770	histone deacetylase SIR2-like protein	0.001	1	72	4	0	>70 and <95	0
TGRH88_081420	calcium binding egf domain-containing protein	0.999	15	71	3	1	>70 and <99	1
TGRH88_013450	putative 50S ribosomal protein L21	0.992	15	71	5	0	>70 and <99	1
TGRH88_013260	B3GNTL1 protein	0.001	11	71	7	8	>70 and <95	0
TGRH88_048810	unspecified product	0.997	15	70	5	3	>70 and <99	1
TGRH88_040270	bromodomain-containing protein	0.424	15	70	0	0	>70 and <95	0
TGRH88_028540	nuclear transport factor 2 (ntf2) domain-containing protein	0.001	15	70	56	8	>70 and <95	0
TGRH88_046340	3'5'-cyclic nucleotide phosphodiesterase domain-containing protein	0.999	15	69	1	0	>70 and <99	1
TGRH88_070790	Na+/H+ exchanger NHE1	0.997	15	69	3	0	>70 and <99	1
TGRH88_040720	unspecified product	0.995	15	69	17	8	>70 and <99	1
TGRH88_049240	unspecified product	0.995	15	68	2	1	>70 and <99	1
TGRH88_008180	unspecified product	0.999	15	67	6	0	>70 and <99	2
TGRH88_010870	SAG-related sequence SRS38D	0.836	15	66	2	0	>70 and <95	0
TGRH88_049170	rhoptry protein ROP1	0.521	1	66	0	66	>70 and <95	0
TGRH88_026330	notch (dsl) domain-containing protein	1	15	65	3	0	>70 and <99	2
TGRH88_049010	SAG-related sequence SRS55F	0.997	7	64	10	4	>70 and <95	0
TGRH88_038770	SAG-related sequence SRS47D	0.944	15	64	1	0	>70 and <99	1
TGRH88_009830	SAG-related sequence SRS19F	1	12	62	12	1	>70 and <95	0
TGRH88_071860	N-acetylglucosaminylphosphatidylinositol deacetylase	0.91	15	62	0	0	>70 and <99	1
TGRH88_032010	unspecified product	0.001	15	62	0	6	>70 and <95	0
TGRH88_047350	unspecified product	0.999	15	61	9	6	>70 and <99	1
TGRH88_031980	SAG-related sequence SRS22I	0.996	4	61	17	5	>70 and <95	0
TGRH88_071410	adenylate kinase superfamily protein	0.817	15	61	5	0	>70 and <99	1
TGRH88_059060	WD domain, G-beta repeat-containing protein	0.002	1	60	2	2	>70 and <95	0
TGRH88_038080	cwf21 protein	0.001	7	60	6	0	>70 and <95	0
TGRH88_049030	SAG-related sequence SRS55M	1	7	59	9	0	>70 and <95	0
TGRH88_054450	MCM2/3/5 family protein	0.001	15	59	0	0	>70 and <95	0
TGRH88_016440	SAG-related sequence SRS37B	0.999	15	58	1	0	>70 and <95	0
TGRH88_059660	unspecified product	0.984	15	58	13	1	>70 and <99	1
TGRH88_037170	microneme protein MIC2	1	15	57	0	0	>70 and <99	1
TGRH88_038580	SAG-related sequence protein SRS48Q	1	4	57	12	7	>70 and <95	0
TGRH88_054230	SAG-related sequence SRS53B	0.997	15	57	10	0	>70 and <95	0
TGRH88_020090	unspecified product	0.978	15	57	1	0	>70 and <99	1
TGRH88_029230	Toxoplasma gondii family A protein	0.944	15	57	3	0	>70 and <99	1
TGRH88_044420	SAG-related sequence SRS40D	0.843	8	57	7	4	>70 and <95	0
TGRH88_036400	protein phosphatase 2C domain-containing protein	0.622	10	57	0	0	>70 and <95	0
TGRH88_000150	putative transmembrane protein	1	3	55	12	0	>70 and <95	0
TGRH88_033890	unspecified product	0.999	15	53	8	1	>70 and <99	1
TGRH88_081650	TFIIH basal transcription factor complex helicase XPB subunit	0.001	15	53	0	0	>70 and <95	0
TGRH88_065760	unspecified product	0.999	15	52	3	2	>70 and <99	1
TGRH88_067220	phosphatidate cytidylyltransferase	0.998	15	52	7	2	>70 and <99	1
TGRH88_016290	unspecified product	0.388	1	52	52	0	>70 and <95	0
TGRH88_013530	RecF/RecN/SMC N terminal domain-containing protein	0.193	15	52	1	0	>70 and <95	0
TGRH88_010360	unspecified product	1	15	51	0	0	>70 and <99	2
TGRH88_036390	unspecified product	1	15	51	0	0	>70 and <99	1
TGRH88_052140	STAS domain-containing protein	1	15	50	9	0	>70 and <99	2
TGRH88_065510	Toxoplasma gondii family A protein	1	12	50	8	2	>70 and <95	0
TGRH88_075100	unspecified product	0.999	15	50	0	0	>70 and <99	1
TGRH88_005460	unspecified product	0.999	15	50	4	3	>70 and <99	1
TGRH88_050290	dense granule protein GRA4	0.998	8	50	7	3	>70 and <95	0
TGRH88_027020	unspecified product	0.996	15	50	3	0	>70 and <99	1
TGRH88_023910	unspecified product	0.999	15	49	1	6	>70 and <99	1
TGRH88_073680	apical membrane antigen AMA1	0.959	15	49	0	0	>70 and <99	2
TGRH88_018000	unspecified product	0.952	15	49	1	1	>70 and <99	1
TGRH88_041800	peptidase M16 inactive domain-containing protein	0.946	15	48	5	1	>70 and <95	0
TGRH88_087790	Inhibitor of STAT1-dependent transcription TgIST	0.075	3	48	0	48	>70 and <95	0
TGRH88_029210	Toxoplasma gondii family A protein	0.999	13	47	1	3	>70 and <95	0
TGRH88_070190	putative elongation factor EF-G	0.195	15	47	35	5	>70 and <95	0
TGRH88_056240	unspecified product	0.001	13	47	4	1	>70 and <95	0
TGRH88_072000	ribosome recycling factor protein	0.969	15	46	0	0	>70 and <99	1
TGRH88_027780	unspecified product	1	15	45	2	2	>70 and <99	1
TGRH88_009840	SAG-related sequence SRS19D	0.994	12	45	45	0	>70 and <95	0
TGRH88_006670	unspecified product	0.944	15	45	2	0	>70 and <99	1
TGRH88_051540	Sec7 domain-containing protein	0.93	15	45	7	3	>70 and <99	1
TGRH88_065490	Toxoplasma gondii family A protein	1	13	44	4	2	>70 and <95	0
TGRH88_020900	SAG-related sequence SRS12B	0.999	15	44	3	0	>70 and <95	0
TGRH88_077200	unspecified product	0.984	15	44	44	0	>70 and <99	1
TGRH88_019540	dynein heavy chain	0.826	15	44	0	1	>70 and <99	1
TGRH88_076560	SWI2/SNF2-containing protein RAD54	0.001	15	44	0	0	>70 and <95	0
TGRH88_068240	unspecified product	0.001	1	44	9	10	>70 and <95	0
TGRH88_064620	unspecified product	1	15	43	4	1	>70 and <99	2
TGRH88_023560	unspecified product	0.993	15	43	0	43	>70 and <95	0
TGRH88_018430	unspecified product	0.979	15	43	0	0	>70 and <99	2
TGRH88_074720	unspecified product	0.001	15	43	0	0	>70 and <95	0
TGRH88_065460	Toxoplasma gondii family A protein	0.994	15	42	7	0	>70 and <95	0
TGRH88_065410	Toxoplasma gondii family A protein	0.944	15	42	8	10	>70 and <95	0
TGRH88_046510	unspecified product	0.869	7	42	42	0	>70 and <95	0
TGRH88_006880	SAG-related sequence SRS15C	1	15	41	6	2	>70 and <95	0
TGRH88_055830	unspecified product	1	15	41	0	41	>70 and <99	1
TGRH88_013710	ATP-binding cassette G family transporter ABCG96	0.999	15	41	5	0	>70 and <99	1
TGRH88_006910	SAG-related sequence SRS16A	0.992	14	41	9	4	>70 and <95	0
TGRH88_036190	putative Elicitor-responsive protein	0.966	15	41	1	0	>70 and <99	1
TGRH88_034260	rhoptry protein ROP18	0.908	12	41	3	4	>70 and <95	0
TGRH88_054270	unspecified product	0.75	15	41	9	4	>70 and <99	1
TGRH88_057330	unspecified product	1	15	40	3	5	>70 and <99	1
TGRH88_068810	ALG6, ALG8 glycosyltransferase family protein	0.999	15	40	40	0	>70 and <99	1
TGRH88_042290	unspecified product	0.999	15	40	1	0	>70 and <99	1
TGRH88_068290	rhoptry protein ROP16	0.923	15	40	2	2	>70 and <95	0
TGRH88_009810	unspecified product	0.001	14	40	31	0	>70 and <95	0
TGRH88_055540	unspecified product	0.001	15	40	0	0	>70 and <95	0
TGRH88_060500	SAG-related sequence SRS56	0.994	15	39	1	0	>70 and <99	1
TGRH88_006960	elongation factor Tu GTP binding domain-containing protein	0.826	15	39	39	0	>70 and <99	1
TGRH88_070170	microneme protein MIC13	1	15	37	0	0	>70 and <99	1
TGRH88_007670	SAG-related sequence SRS17B	1	15	37	2	2	>70 and <99	1
TGRH88_042870	phospholipase, patatin family protein	0.999	15	37	2	0	>70 and <95	0
TGRH88_004160	anticodon binding domain-containing protein	0.992	15	37	2	1	>70 and <99	1
TGRH88_038690	unspecified product	0.976	15	37	3	0	>70 and <99	2
TGRH88_015150	unspecified product	0.941	15	37	5	1	>70 and <95	0
TGRH88_031740	SAG-related sequence SRS23	1	15	36	2	1	>70 and <95	0
TGRH88_029560	unspecified product	0.999	15	36	0	0	>70 and <99	1
TGRH88_052840	Sel1 repeat-containing protein	0.997	15	36	13	0	>70 and <99	2
TGRH88_034850	unspecified product	0.989	15	36	4	1	>70 and <99	1
TGRH88_054030	unspecified product	0.174	9	36	0	0	>70 and <95	0
TGRH88_051520	rhoptry protein ROP13	1	15	35	2	6	>70 and <99	1
TGRH88_080370	SAG-related sequence SRS34A	1	15	35	4	0	>70 and <99	1
TGRH88_035750	ATP-dependent Clp endopeptidase, proteolytic subunit ClpP domain-containing protein	0.987	15	35	10	0	>70 and <95	0
TGRH88_046440	SAG-related sequence SRS67	1	15	34	0	0	>70 and <99	1
TGRH88_040440	toxofilin	1	8	34	3	7	>70 and <95	0
TGRH88_052250	DNA-directed RNA polymerase, alpha subunit	0.999	15	34	2	1	>70 and <99	1
TGRH88_006720	N-acyl-phosphatidylethanolamine-hydrolyzing phospholipase D family protein	0.997	15	34	2	2	>70 and <99	1
TGRH88_016020	unspecified product	0.956	9	34	0	0	>70 and <95	0
TGRH88_036110	zinc carboxypeptidase superfamily protein	0.944	15	34	1	0	>70 and <99	1
TGRH88_019500	unspecified product	0.996	15	33	1	1	>70 and <99	2
TGRH88_042850	ThiF family protein	0.98	15	33	3	2	>70 and <99	1
TGRH88_060740	unspecified product	0.928	1	33	0	0	>70 and <95	0
TGRH88_015520	unspecified product	0.34	14	33	0	0	>70 and <95	0
TGRH88_041600	ARIADNE family protein	0.001	5	33	3	0	>70 and <95	0
TGRH88_001620	unspecified product	1	15	32	23	0	>70 and <99	1
TGRH88_076240	unspecified product	0.999	15	32	32	0	>70 and <99	1
TGRH88_024500	unspecified product	0.999	15	32	2	1	>70 and <95	0
TGRH88_014830	putative sortilin	0.997	15	32	0	0	>70 and <99	2
TGRH88_054260	SAG-related sequence SRS53F	0.997	15	32	5	0	>70 and <99	1
TGRH88_026540	unspecified product	0.992	15	32	0	0	>70 and <99	1
TGRH88_029260	Toxoplasma gondii family A protein	0.944	11	32	2	3	>70 and <95	0
TGRH88_032070	SAG-related sequence SRS22C	0.941	11	32	5	0	>70 and <95	0
TGRH88_041190	zinc finger, C3HC4 type (RING finger) domain-containing protein	0.999	3	31	0	0	>70 and <95	0
TGRH88_049040	SAG-related sequence SRS55N	0.998	14	30	6	1	>70 and <95	0
TGRH88_032100	SAG-related sequence SRS22A	0.849	8	30	8	4	>70 and <95	0
TGRH88_021840	unspecified product	0.005	15	30	5	7	>70 and <95	0
TGRH88_030300	putative beta adaptin protein	0.001	15	30	0	0	>70 and <95	0
TGRH88_043600	unspecified product	1	15	29	6	0	>70 and <99	1
TGRH88_024450	unspecified product	1	15	29	1	0	>70 and <99	2
TGRH88_031940	SAG-related sequence protein SRS22I	0.998	6	29	5	6	>70 and <95	0
TGRH88_056520	unspecified product	0.99	15	29	0	0	>70 and <99	1
TGRH88_077710	PET112 family, C terminal region domain-containing protein	0.981	15	29	29	0	>70 and <99	1
TGRH88_078280	unspecified product	0.92	15	29	0	0	>70 and <99	1
TGRH88_064430	CAAX amino terminal protease family protein	1	15	28	3	5	>70 and <99	1
TGRH88_062350	subtilisin SUB6	1	1	28	1	0	>70 and <95	0
TGRH88_002940	Toxoplasma gondii family C protein	1	11	28	28	0	>70 and <95	0
TGRH88_016880	unspecified product	1	15	28	2	0	>70 and <99	1
TGRH88_046840	unspecified product	1	15	28	4	2	>70 and <99	1
TGRH88_022750	unspecified product	0.999	15	28	0	1	>70 and <99	1
TGRH88_029370	unspecified product	0.997	15	28	2	0	>70 and <99	1
TGRH88_015630	unspecified product	0.837	15	28	3	0	>70 and <99	2
TGRH88_047610	unspecified product	0.807	15	28	4	0	>70 and <99	1
TGRH88_083050	unspecified product	0.792	8	28	4	0	>70 and <95	0
TGRH88_065880	unspecified product	0.001	13	28	0	0	>70 and <95	0
TGRH88_054250	SAG-related sequence SRS53D	1	15	27	27	0	>70 and <99	1
TGRH88_022130	unspecified product	1	15	27	2	0	>70 and <99	1
TGRH88_007480	unspecified product	1	15	27	3	0	>70 and <99	1
TGRH88_007300	unspecified product	0.991	15	27	0	0	>70 and <99	1
TGRH88_038710	dense granule protein GRA6	0.923	15	27	2	7	>70 and <99	1
TGRH88_018870	putative translocation protein sec62	0.999	15	26	1	1	>70 and <99	1
TGRH88_076140	unspecified product	0.998	15	26	1	0	>70 and <99	1
TGRH88_070340	unspecified product	0.973	15	26	26	0	>70 and <99	1
TGRH88_046920	unspecified product	0.972	15	26	4	0	>70 and <99	1
TGRH88_043170	unspecified product	0.944	15	25	2	0	>70 and <99	1
TGRH88_026370	DEAD/DEAH box helicase domain-containing protein	0.879	15	25	2	2	>70 and <95	0
TGRH88_081410	zinc finger motif, C2HC5-type protein	0.874	15	25	0	0	>70 and <99	1
TGRH88_054600	SAG-related sequence SRS54	0.749	15	25	3	0	>70 and <95	0
TGRH88_071850	Pex2 / Pex12 amino terminal region protein	0.748	15	25	1	5	>70 and <99	1
TGRH88_081450	WD domain, G-beta repeat-containing protein	0.001	15	25	0	0	>70 and <95	0
TGRH88_068310	Ctr copper transporter family protein	1	15	24	2	0	>70 and <99	1
TGRH88_063260	unspecified product	0.999	15	24	0	0	>70 and <99	1
TGRH88_002150	unspecified product	0.972	15	24	2	0	>70 and <99	1
TGRH88_003220	unspecified product	0.001	10	24	1	0	>70 and <95	0
TGRH88_068550	putative C protein immunoglobulin-A-binding beta antigen	1	15	23	0	0	>70 and <95	0
TGRH88_017720	unspecified product	1	15	23	0	0	>70 and <99	1
TGRH88_034590	unspecified product	1	15	23	8	0	>70 and <99	1
TGRH88_010900	SAG-related sequence SRS38A	0.95	15	23	1	2	>70 and <99	1
TGRH88_042900	unspecified product	0.001	15	23	0	0	>70 and <95	0
TGRH88_078810	SAG-related sequence SRS30D	1	11	22	3	2	>70 and <95	0
TGRH88_032820	SAG-related sequence SRS35A	1	15	22	0	5	>70 and <95	0
TGRH88_055770	transporter, major facilitator family protein	0.999	15	22	1	2	>70 and <99	1
TGRH88_022720	unspecified product	0.998	15	22	0	3	>70 and <99	1
TGRH88_044090	CPSF A subunit region protein	0.994	15	22	0	0	>70 and <95	0
TGRH88_020910	SAG-related sequence SRS12A	0.948	15	22	22	0	>70 and <99	1
TGRH88_004600	unspecified product	1	15	21	0	0	>70 and <99	1
TGRH88_082090	unspecified product	1	15	21	1	0	>70 and <99	1
TGRH88_022760	putative manganese resistance 1 protein	0.999	15	21	2	2	>70 and <99	1
TGRH88_009860	SAG-related sequence SRS19B	0.893	13	21	0	0	>70 and <95	0
TGRH88_063130	putative translation initiation factor SUI1	0.172	4	21	0	14	>70 and <95	0
TGRH88_011500	DNA mismatch repair protein, C-terminal domain-containing protein	0.001	13	21	4	0	>70 and <95	0
TGRH88_082080	unspecified product	0.001	2	21	1	0	>70 and <95	0
TGRH88_000920	unspecified product	0.001	11	21	0	0	>70 and <95	0
TGRH88_035710	dense granule protein GRA7	1	15	20	20	0	>70 and <95	0
TGRH88_065440	Toxoplasma gondii family A protein	1	9	20	1	4	>70 and <95	0
TGRH88_078710	unspecified product	1	15	20	0	0	>70 and <99	2
TGRH88_038560	unspecified product	0.993	3	20	3	4	>70 and <95	0
TGRH88_026230	unspecified product	0.991	15	20	0	0	>70 and <99	1
TGRH88_021660	unspecified product	0.989	15	20	5	0	>70 and <99	1
TGRH88_079430	pyruvate dehydrogenase complex subunit PD-HE1Beta	0.957	15	20	4	0	>70 and <95	0
TGRH88_032080	SAG-related sequence SRS22B	0.944	15	20	11	0	>70 and <95	0
TGRH88_023680	tRNA ligases class II (D, K and N) domain-containing protein	0.919	15	20	0	1	>70 and <99	1
TGRH88_078800	SAG-related sequence SRS30C	0.859	15	20	4	0	>70 and <99	1
TGRH88_030990	putative rhoptry kinase family protein ROP34	0.821	15	20	0	0	>70 and <99	1
TGRH88_009790	endonuclease/exonuclease/phosphatase family protein	0.001	2	20	9	8	>70 and <95	0
TGRH88_066240	microneme protein MIC5	1	15	19	7	0	>70 and <99	1
TGRH88_064510	unspecified product	1	14	19	10	0	>70 and <95	0
TGRH88_061600	unspecified product	1	15	19	0	19	>70 and <99	1
TGRH88_039960	unspecified product	0.993	15	19	6	0	>70 and <99	1
TGRH88_044400	SAG-related sequence SRS40F	0.986	15	19	4	1	>70 and <95	0
TGRH88_013070	PUL domain-containing protein	0.228	1	19	0	0	>70 and <95	0
TGRH88_064870	SAG-related sequence SRS59J	0.003	11	19	2	1	>70 and <95	0
TGRH88_012890	putative DNA topoisomerase III beta-1	0.001	15	19	1	0	>70 and <95	0
TGRH88_072280	unspecified product	0.001	8	19	19	0	>70 and <95	0
TGRH88_003600	dense granule protein GRA8	1	15	18	1	1	>70 and <95	0
TGRH88_069690	autophagy protein apg9 protein	0.999	15	18	0	0	>70 and <99	1
TGRH88_069220	phosphatidyl serine synthase	0.999	15	18	0	0	>70 and <95	0
TGRH88_014310	phosphatidylinositol transfer protein	0.999	7	18	0	0	>70 and <95	0
TGRH88_065420	Toxoplasma gondii family A protein	0.994	15	18	0	0	>70 and <99	1
TGRH88_042300	SAG-related sequence SRS43	0.761	15	18	0	0	>70 and <99	1
TGRH88_038440	SAG-related sequence SRS49B	0.495	8	18	0	5	>70 and <95	0
TGRH88_072470	unspecified product	0.001	11	18	3	6	>70 and <95	0
TGRH88_016100	SAG-related sequence SRS36D	0.999	14	17	4	4	>70 and <95	0
TGRH88_063980	microneme protein MIC10	0.996	15	17	6	2	>70 and <99	2
TGRH88_068630	lipase	0.967	15	17	2	2	>70 and <99	1
TGRH88_082500	unspecified product	0.893	15	17	0	0	>70 and <99	1
TGRH88_002600	putative sperm associated antigen 6	0.007	1	17	9	3	>70 and <95	0
TGRH88_078790	SAG-related sequence SRS30A	0.007	11	17	2	0	>70 and <95	0
TGRH88_041940	PHD-finger domain-containing protein	0.001	14	17	4	1	>70 and <95	0
TGRH88_079000	unspecified product	0.001	2	17	2	3	>70 and <95	0
TGRH88_021800	unspecified product	0.001	15	17	5	4	>70 and <95	0
TGRH88_054240	SAG-related sequence SRS53C	0.999	15	16	1	0	>70 and <99	1
TGRH88_041620	unspecified product	0.999	15	16	1	1	>70 and <99	1
TGRH88_064490	ubiquitin-conjugating enzyme subfamily protein	0.972	15	16	0	0	>70 and <99	2
TGRH88_028560	unspecified product	0.944	15	16	0	16	>70 and <95	0
TGRH88_039740	putative 1-deoxy-D-xylulose 5-phosphate reductoisomerase	0.908	15	16	0	0	>70 and <99	1
TGRH88_025930	unspecified product	0.777	15	16	16	0	>70 and <99	1
TGRH88_051300	putative small GTPase Rab2	0.001	11	16	5	6	>70 and <95	0
TGRH88_040960	unspecified product	0.001	1	16	2	0	>70 and <95	0
TGRH88_025740	dense granule protein GRA5	1	15	15	3	1	>70 and <99	1
TGRH88_022160	SAG-related sequence SRS11	1	15	15	1	0	>70 and <99	1
TGRH88_065520	Toxoplasma gondii family A protein	1	15	15	4	0	>70 and <99	1
TGRH88_068970	unspecified product	0.997	15	15	0	15	>70 and <95	0
TGRH88_006860	SAG-related sequence SRS15A	0.994	15	15	6	0	>70 and <95	0
TGRH88_053330	unspecified product	0.986	15	15	0	0	>70 and <95	0
TGRH88_070050	unspecified product	0.972	15	15	15	0	>70 and <99	1
TGRH88_016120	unspecified product	0.948	14	15	15	0	>70 and <95	0
TGRH88_032040	SAG-related sequence SRS22E	0.944	15	15	2	0	>70 and <99	2
TGRH88_053250	bradyzoite rhoptry protein BRP1	0.768	15	15	3	0	>70 and <95	0
TGRH88_074560	DEAD/DEAH box helicase domain-containing protein	0.457	4	15	3	0	>70 and <95	0
TGRH88_033540	pyruvate dehydrogenase complex subunit PDH-E3II	0.001	7	15	0	4	>70 and <95	0
TGRH88_043740	unspecified product	0.001	2	15	0	0	>70 and <95	0
TGRH88_037930	SAG-related sequence SRS39	1	15	14	2	1	>70 and <99	1
TGRH88_041050	unspecified product	0.985	15	14	2	1	>70 and <99	1
TGRH88_069010	unspecified product	0.954	15	14	0	0	>70 and <99	2
TGRH88_079570	kelch repeat-containing protein	0.001	11	14	0	0	>70 and <95	0
TGRH88_020340	ATP-dependent Clp protease adaptor protein ClpS protein	1	15	13	0	0	>70 and <99	1
TGRH88_041440	unspecified product	1	15	13	0	13	>70 and <99	1
TGRH88_063790	unspecified product	0.995	15	13	0	0	>70 and <99	1
TGRH88_015180	serine protease	0.999	15	12	2	0	>70 and <95	0
TGRH88_060660	unspecified product	0.999	15	12	2	0	>70 and <99	1
TGRH88_081400	unspecified product	0.894	15	12	1	0	>70 and <99	2
TGRH88_069990	DNL zinc finger protein	0.139	13	12	0	0	>70 and <95	0
TGRH88_073920	unspecified product	0.001	13	12	7	0	>70 and <95	0
TGRH88_016080	SAG-related sequence SRS36B	1	15	11	0	0	>70 and <99	1
TGRH88_069700	DnaJ family Sec63 protein	0.999	15	11	0	2	>70 and <99	2
TGRH88_056600	unspecified product	0.993	15	11	0	11	>70 and <99	1
TGRH88_006870	SAG-related sequence SRS15B	0.989	15	11	0	1	>70 and <95	0
TGRH88_012870	unspecified product	0.901	15	11	0	11	>70 and <99	1
TGRH88_051880	putative anonymous antigen-1	0.522	15	11	4	4	>70 and <95	0
TGRH88_058430	unspecified product	0.005	9	11	1	2	>70 and <95	0
TGRH88_065400	putative SWI2/SNF2 Brahma-like	0.001	15	11	0	0	>70 and <95	0
TGRH88_000860	unspecified product	0.001	14	11	3	4	>70 and <95	0
TGRH88_072770	glycerol-3-phosphate-acyltransferase	1	15	10	0	1	>70 and <95	0
TGRH88_020890	SAG-related sequence SRS12D	1	15	10	1	0	>70 and <95	0
TGRH88_076060	unspecified product	1	15	10	1	0	>70 and <99	1
TGRH88_078080	unspecified product	1	15	10	0	10	>70 and <99	1
TGRH88_008940	unspecified product	0.997	15	10	1	0	>70 and <99	1
TGRH88_021390	radical SAM domain-containing protein	0.973	15	10	3	0	>70 and <99	1
TGRH88_047280	histone family DNA-binding protein	0.944	15	10	0	0	>70 and <99	1
TGRH88_078730	unspecified product	0.937	15	10	1	0	>70 and <99	1
TGRH88_036220	putative cytochrome c oxidase assembly protein COX11 protein	0.863	14	10	0	0	>70 and <95	0
TGRH88_048930	GTPase activating protein for Arf protein	0.001	13	10	0	0	>70 and <95	0
TGRH88_059770	GTP-binding protein	0.001	15	10	1	0	>70 and <95	0
TGRH88_031930	unspecified product	0.001	13	10	1	0	>70 and <95	0
TGRH88_034270	cleft lip and palate transmembrane protein 1 (clptm1) protein	0.999	15	9	0	0	>70 and <99	1
TGRH88_037910	unspecified product	0.997	15	9	1	1	>70 and <99	1
TGRH88_009650	unspecified product	0.993	15	9	3	0	>70 and <99	1
TGRH88_062530	V-type H(+)-translocating pyrophosphatase VP1	0.986	15	9	0	3	>70 and <99	2
TGRH88_049000	SAG-related sequence SRS55A	0.942	15	9	0	0	>70 and <95	0
TGRH88_005720	diacylglycerol acyltransferase	0.941	15	9	0	0	>70 and <95	0
TGRH88_067200	unspecified product	0.709	15	9	3	1	>70 and <99	1
TGRH88_065910	unspecified product	0.441	15	9	0	0	>70 and <95	0
TGRH88_013700	DUF866 domain-containing protein	0.001	15	9	0	2	>70 and <95	0
TGRH88_025400	nuclear factor NF2	0.001	15	9	0	0	>70 and <95	0
TGRH88_055880	unspecified product	1	15	8	0	0	>70 and <99	1
TGRH88_030340	hydrolase, alpha/beta fold family protein	0.999	15	8	0	0	>70 and <99	1
TGRH88_009920	Toxoplasma gondii family C protein	0.999	15	8	0	0	>70 and <99	1
TGRH88_024370	unspecified product	0.999	15	8	0	0	>70 and <99	1
TGRH88_047040	dense granule protein GRA2	0.944	15	8	1	0	>70 and <99	1
TGRH88_020840	unspecified product	0.943	15	8	0	0	>70 and <99	1
TGRH88_016450	SAG-related sequence SRS37A	0.845	15	8	0	0	>70 and <99	1
TGRH88_005380	peptidase c13 family protein	0.731	5	8	0	0	>70 and <95	0
TGRH88_028400	snoRNA binding domain-containing protein	0.005	15	8	0	0	>70 and <95	0
TGRH88_074860	phosphatidylinositol-4-phosphate 5-kinase	0.001	15	8	0	0	>70 and <95	0
TGRH88_071880	TPR repeat region protein	0.001	14	8	1	0	>70 and <95	0
TGRH88_024520	SAG-related sequence SRS25	1	15	7	0	0	>70 and <99	1
TGRH88_065540	Toxoplasma gondii family A protein	1	12	7	0	0	>70 and <95	0
TGRH88_002700	unspecified product	0.999	15	7	0	7	>70 and <99	2
TGRH88_053540	unspecified product	0.987	15	7	0	7	>70 and <95	0
TGRH88_030760	unspecified product	0.339	15	7	0	0	>70 and <95	0
TGRH88_019530	NOL1/NOP2/sun family protein	0.001	15	7	0	0	>70 and <95	0
TGRH88_074090	transaldolase	0.001	14	7	0	0	>70 and <95	0
TGRH88_030380	unspecified product	0.001	1	7	0	0	>70 and <95	0
TGRH88_055910	ankyrin repeat-containing protein	0.998	15	6	0	0	>70 and <99	1
TGRH88_065530	Toxoplasma gondii family A protein	0.998	14	6	1	0	>70 and <95	0
TGRH88_000280	unspecified product	0.998	15	6	0	0	>70 and <99	1
TGRH88_027600	Toxoplasma gondii family B protein	0.991	15	6	0	0	>70 and <99	1
TGRH88_070240	unspecified product	0.979	15	6	0	0	>70 and <99	1
TGRH88_082850	unspecified product	0.94	15	6	0	0	>70 and <99	1
TGRH88_006930	SAG-related sequence SRS16C	0.937	15	6	1	0	>70 and <95	0
TGRH88_085440	cytochrome b	0.916	1	6	2	1	>70 and <95	0
TGRH88_053260	unspecified product	0.854	15	6	1	0	>70 and <99	2
TGRH88_036340	DNA-directed RNA polymerase II RPB9	0.255	1	6	1	0	>70 and <95	0
TGRH88_081270	unspecified product	0.066	13	6	0	6	>70 and <95	0
TGRH88_076410	unspecified product	0.001	15	6	2	0	>70 and <95	0
TGRH88_002110	unspecified product	0.944	15	5	3	0	>70 and <99	2
TGRH88_068780	unspecified product	0.918	15	5	0	0	>70 and <95	0
TGRH88_010500	unspecified product	0.874	15	5	0	5	>70 and <99	1
TGRH88_045810	putative bud site selection protein	0.767	15	5	0	0	>70 and <99	1
TGRH88_043720	RNA recognition motif-containing protein	0.003	2	5	0	0	>70 and <95	0
TGRH88_041760	unspecified product	0.003	7	5	0	0	>70 and <95	0
TGRH88_045690	unspecified product	0.001	1	5	1	1	>70 and <95	0
TGRH88_069440	apicoplast triosephosphate translocator APT1	1	15	4	0	1	>70 and <99	2
TGRH88_020710	Toxoplasma gondii family B protein	1	15	4	0	0	>70 and <99	1
TGRH88_028690	peroxisomal biogenesis factor PEX11	0.999	15	4	0	0	>70 and <99	2
TGRH88_074850	unspecified product	0.999	15	4	0	0	>70 and <99	1
TGRH88_066490	unspecified product	0.999	15	4	0	4	>70 and <99	1
TGRH88_055300	unspecified product	0.996	15	4	0	0	>70 and <99	1
TGRH88_001610	unspecified product	0.996	15	4	1	0	>70 and <99	1
TGRH88_018160	unspecified product	0.994	15	4	0	4	>70 and <99	2
TGRH88_032750	unspecified product	0.982	1	4	0	0	>70 and <95	0
TGRH88_048720	unspecified product	0.97	15	4	0	0	>70 and <99	1
TGRH88_073380	EF hand domain-containing protein	0.944	15	4	0	0	>70 and <99	1
TGRH88_081760	unspecified product	0.721	15	4	0	0	>70 and <99	1
TGRH88_013270	LETM1 family protein	0.481	15	4	0	0	>70 and <95	0
TGRH88_022770	transcription initiation factor TFIIIB	0.001	15	4	0	0	>70 and <95	0
TGRH88_041770	unspecified product	0.001	15	4	0	0	>70 and <95	0
TGRH88_007430	unspecified product	0.001	10	4	0	0	>70 and <95	0
TGRH88_051350	unspecified product	1	15	3	0	0	>70 and <99	1
TGRH88_055260	unspecified product	1	15	3	0	0	>70 and <99	1
TGRH88_010530	unspecified product	0.997	15	3	3	0	>70 and <99	1
TGRH88_010030	Toxoplasma gondii family B protein	0.989	15	3	0	0	>70 and <99	1
TGRH88_033910	zinc finger, C3HC4 type (RING finger) domain-containing protein	0.925	9	3	0	0	>70 and <95	0
TGRH88_047260	peptidase M16 inactive domain-containing protein	0.178	15	3	0	0	>70 and <95	0
TGRH88_072520	putative eukaryotic translation initiation factor	0.006	15	3	0	0	>70 and <95	0
TGRH88_043430	putative 50S ribosomal protein L4	0.001	15	3	0	0	>70 and <95	0
TGRH88_000120	ribosomal RNA methyltransferase (FtsJ) family protein	0.001	15	3	0	0	>70 and <95	0
TGRH88_003160	cleft lip and palate transmembrane protein 1 (clptm1) protein	1	14	2	0	0	>70 and <95	0
TGRH88_081380	unspecified product	0.987	15	2	0	0	>70 and <99	1
TGRH88_071940	actin like protein ALP2a	0.056	15	2	0	0	>70 and <95	0
TGRH88_005280	initiation factor, subunit 2 family protein	0.005	15	2	0	0	>70 and <95	0
TGRH88_062720	methionine aminopeptidase	0.005	15	2	0	0	>70 and <95	0
TGRH88_037740	putative ribonuclease H1 large subunit	0.001	13	2	0	0	>70 and <95	0
TGRH88_079760	unspecified product	1	15	1	0	0	>70 and <99	1
TGRH88_074760	protein translocation complex, SEC61 gamma subunit	0.999	15	1	0	0	>70 and <95	0
TGRH88_005080	unspecified product	0.922	15	1	0	0	>70 and <99	2
TGRH88_058100	cytosolic tRNA-Ala synthetase	0.821	15	1	0	0	>70 and <95	0
TGRH88_061750	thioredoxin domain-containing protein	0.772	12	1	0	0	>70 and <95	0
TGRH88_008860	aminotransferase, class V superfamily protein	0.174	15	1	0	0	>70 and <95	0
TGRH88_065890	trypsin domain-containing protein	0.001	15	1	0	0	>70 and <95	0
TGRH88_070400	unspecified product	0.001	15	1	0	0	>70 and <95	0
TGRH88_056280	adenylate and guanylate cyclase catalytic domain-containing protein	1	15	0	0	0	>70 and <99	2
TGRH88_021040	cell division protein CDC48AP	1	15	0	0	0	>70 and <99	1
TGRH88_002100	unspecified product	1	13	0	0	0	>70 and <95	0
TGRH88_029930	3'5'-cyclic nucleotide phosphodiesterase domain-containing protein	0.999	15	0	0	0	>70 and <99	2
TGRH88_061780	phospholipid-translocating P-type ATPase, flippase subfamily protein	0.999	15	0	0	0	>70 and <95	0
TGRH88_053060	transmembrane protein	0.999	15	0	0	0	>70 and <99	2
TGRH88_071080	unspecified product	0.999	15	0	0	0	>70 and <95	0
TGRH88_016170	unspecified product	0.998	15	0	0	0	>70 and <99	1
TGRH88_033800	cyclophilin precursor	0.989	15	0	0	0	>70 and <99	1
TGRH88_068380	Cg8 family protein	0.97	15	0	0	0	>70 and <99	2
TGRH88_060250	unspecified product	0.937	15	0	0	0	>70 and <95	0
TGRH88_010700	DnaJ domain-containing protein	0.862	15	0	0	0	>70 and <99	1
TGRH88_067150	glutamate-tRNA ligase	0.805	15	0	0	0	>70 and <95	0
TGRH88_049690	unspecified product	0.772	15	0	0	0	>70 and <99	1
TGRH88_044150	putative aminopeptidase N	0.172	15	0	0	0	>70 and <95	0
TGRH88_023730	actin depolymerizing factor ADF	0.139	15	0	0	0	>70 and <95	0
TGRH88_077800	CAF1 family ribonuclease	0.001	15	0	0	0	>70 and <95	0
TGRH88_028500	DEAD/DEAH box helicase domain-containing protein	0.001	14	0	0	0	>70 and <95	0
TGRH88_028980	histone lysine acetyltransferase GCN5-B	0.001	14	0	0	0	>70 and <95	0
TGRH88_017300	putative nucleolar gtp-binding protein 2	0.001	13	0	0	0	>70 and <95	0
TGRH88_069650	putative small subunit DNA primase	0.001	11	0	0	0	>70 and <95	0
TGRH88_022310	putative vacuolar ATP synthase subunit 54kD	0.001	15	0	0	0	>70 and <95	0
TGRH88_070820	unspecified product	0.001	15	0	0	0	>70 and <95	0
TGRH88_010790	unspecified product	0.001	15	0	0	0	>70 and <95	0
TGRH88_071250	zinc finger, C3HC4 type (RING finger) domain-containing protein	0.001	15	0	0	0	>70 and <95	0
