# Supplementary material for: A state-of-the-art methodology for high-throughput in silico vaccine discovery against protozoan parasites and exemplified with discovered candidates for Toxoplasma gondii
Source: Sci Rep. 2023 May 22;13:8243. doi: 10.1038/s41598-023-34863-9 (PMC10201501; doi:10.1038/s41598-023-34863-9)
Supplement: Supplementary file 13 — Supplementary Table S13. [file 41598_2023_34863_MOESM13_ESM.xlsx]

## Sheet: Vaccine #1 CMI
RH88 ID	Name	Length	Toxicity	Autoimmunity	Tz_RNA	Bz_RNA	Sp_RNA	T-cell Rank	noOfStrains	Tz_score	Tz_rank	Bz_score	Bz_rank	Sp_score	Sp_rank	<Overall_rank>
TGRH88_081130	dense granule protein GRA1	190	Non-Toxin	Safe	1	0.151196	1	0.0242456	15	0.387097	8	0.103543	24	1	1	1
TGRH88_020190	rhoptry protein ROP7	575	Non-Toxin	Safe	0.104953	0.266657	0.0415611	0.102197	14	0.172742	39	0.778114	2	0.1785	12	2
TGRH88_046790	dense granule protein GRA3	222	Non-Toxin	Safe	0.372246	0.0289905	0.109131	0.0715298	15	0.432	5	0.0596571	59	0.327	2	3
TGRH88_050950	rhoptry neck protein RON5	1702	Non-Toxin	Safe	0.0506171	0.00924539	0.012246	0.313719	15	0.25829	20	0.0807429	35	0.157	17	4
TGRH88_051090	chaperonin protein BiP	668	Non-Toxin	Potential	0.263917	0.079426	0.0540614	0.0548458	15	0.234194	23	0.124143	17	0.12375	33	5
TGRH88_062360	ribosomal protein RPS9	188	Non-Toxin	Potential	0.224951	0.0977714	0.069953	0.0464573	15	0.166935	43	0.1288	15	0.134167	25	6
TGRH88_077370	unspecified product	1049	Non-Toxin	Safe	0.10933	0.0298482	0.0422582	0.0975645	15	0.17229	41	0.084	34	0.1715	14	7
TGRH88_043710	rhoptry neck protein RON3	1958	Non-Toxin	Safe	0.0435155	0.00681462	0.00697081	0.386516	15	0.274645	18	0.0774	41	0.112875	43	8
TGRH88_033050	poly(ADP-ribose) glycohydrolase	553	Non-Toxin	Safe	0.109854	0.0305205	0.0791846	0.0777993	15	0.138387	74	0.0690857	49	0.25675	4	9
TGRH88_001930	unspecified product	519	Non-Toxin	Safe	0.0824354	0.0234613	0.0225703	0.114521	15	0.152097	60	0.0755714	43	0.110208	44	10
TGRH88_011720	unspecified product	728	Non-Toxin	Safe	0.119149	0.0325966	0.0325179	0.0786569	15	0.151629	61	0.0744857	45	0.108625	45	11
TGRH88_038710	dense granule protein GRA6	201	Non-Toxin	Safe	0.342144	0.0563756	0.18109	0.0276382	15	0.154452	57	0.0448	92	0.211167	7	12
TGRH88_056680	unspecified product	2978	Non-Toxin	Safe	0.0746724	0.0044879	0.00489841	0.417074	15	0.504435	3	0.0476571	81	0.086875	75	13
TGRH88_031240	dense granule protein GRA14	408	Non-Toxin	Safe	0.173726	0.039617	0.0595439	0.0498437	15	0.140323	71	0.0571429	63	0.125	31	14
TGRH88_060070	ribosomal protein RPS8	205	Non-Toxin	Potential	0.19966	0.035237	0.0533455	0.0486614	15	0.158065	50	0.049	80	0.108208	48	15
TGRH88_067990	ribosomal protein RPL13	355	Non-Toxin	Safe	0.127824	0.0195918	0.0523847	0.0697209	15	0.144516	67	0.04	114	0.151667	18	16
TGRH88_076800	ribosomal protein RPS3A	259	Non-Toxin	Potential	0.155271	0.0319482	0.0666277	0.0504299	15	0.125	92	0.0457143	90	0.139583	22	17
TGRH88_035710	dense granule protein GRA7	236	Non-Toxin	Safe	0.536277	0.0867564	0.137824	0.0176619	15	0.155613	55	0.0447429	93	0.1035	57	18
TGRH88_054980	unspecified product	394	Non-Toxin	Safe	0.0565435	0.0219819	0.0319338	0.101635	15	0.0937742	130	0.0641143	53	0.136	24	19
TGRH88_020920	RNA recognition motif-containing protein	616	Non-Toxin	Safe	0.107079	0.0404519	0.0164191	0.0833617	15	0.143242	69	0.0948571	30	0.0553333	130	20
TGRH88_058290	multi-pass transmembrane protein	389	Non-Toxin	Safe	0.171623	0.0320731	0.00888307	0.116691	15	0.324581	12	0.106971	21	0.043875	203	21
TGRH88_044160	putative aminopeptidase n	970	Non-Toxin	Safe	0.0945779	0.00538966	0.0235594	0.182873	15	0.280403	17	0.0261429	209	0.183	11	22
TGRH88_071480	rhoptry protein ROP17	608	Non-Toxin	Safe	0.0855264	0.0214513	0.0162118	0.0968407	15	0.134548	81	0.0582	61	0.0646667	100	23
TGRH88_027910	putative heat shock protein 90	853	Non-Toxin	Safe	0.115551	0.0125596	0.0494833	0.0771698	15	0.144065	68	0.0286	182	0.157208	16	24
TGRH88_041990	myosin A	831	Non-Toxin	Safe	0.0873414	0.0122701	0.00872293	0.135663	15	0.190839	33	0.0466286	87	0.051	149	25
TGRH88_053050	RNA recognition motif 2 protein	903	Non-Toxin	Safe	0.124477	0.0104421	0.0247087	0.0989731	15	0.198	30	0.0282857	185	0.103125	58	26
TGRH88_047790	ribosomal protein RPL15	205	Non-Toxin	Potential	0.170124	0.03446	0.0711682	0.0385443	15	0.106935	108	0.0378857	128	0.115375	40	27
TGRH88_028570	unspecified product	943	Non-Toxin	Safe	0.0364338	0.0147349	0.015138	0.146311	15	0.0847742	156	0.0625714	55	0.09125	70	28
TGRH88_076430	ribosomal protein RPS3	235	Non-Toxin	Potential	0.149634	0.04372	0.0340816	0.0431471	15	0.104032	113	0.0540571	67	0.0609167	108	29
TGRH88_064040	putative eukaryotic initiation factor-4A	412	Non-Toxin	Potential	0.116889	0.0111555	0.0408828	0.0823811	15	0.154742	56	0.0257714	213	0.140083	21	30
TGRH88_045680	transporter, major facilitator family protein	589	Non-Toxin	Safe	0.0595393	0.026352	0.012717	0.101784	15	0.0987097	119	0.0757714	42	0.05525	131	31
TGRH88_072370	transporter, major facilitator family protein	504	Non-Toxin	Safe	0.0958358	0.0422289	0.0270637	0.0554085	15	0.0851613	155	0.066	51	0.061875	106	32
TGRH88_081370	putative preprotein translocase Sec61	473	Non-Toxin	Potential	0.0729931	0.0139204	0.00760195	0.132612	15	0.156597	52	0.0532	70	0.0443333	200	33
TGRH88_078290	heat shock protein HSP70	667	Non-Toxin	Potential	0.212711	0.0803211	0.0459225	0.0268948	15	0.0927581	136	0.0617143	56	0.05175	144	34
TGRH88_018670	unspecified product	301	Non-Toxin	Safe	0.185217	0.0777362	0.0234181	0.0428845	15	0.128306	89	0.0958286	28	0.0412083	221	35
TGRH88_010730	ribosomal protein RPL32	171	Non-Toxin	Safe	0.109397	0.0319708	0.0438972	0.0457306	15	0.080871	166	0.0420571	105	0.0843333	77	36
TGRH88_034260	rhoptry protein ROP18	554	Non-Toxin	Safe	0.0631432	0.0174739	0.0298803	0.07776	12	0.0792581	173	0.0378857	127	0.0975	64	37
TGRH88_046890	unspecified product	716	Non-Toxin	Safe	0.102731	0.0043474	0.02079	0.161803	15	0.269129	19	0.0185143	329	0.14175	20	38
TGRH88_040290	unspecified product	212	Non-Toxin	Safe	0.115091	0.0568609	0.046158	0.0349086	14	0.0649194	230	0.057	64	0.0670833	97	39
TGRH88_075400	ribosomal protein RPL38	84	Non-Toxin	Safe	0.0958783	0.0331826	0.0367098	0.0457176	15	0.0712258	201	0.0433714	101	0.0709167	90	40
TGRH88_033500	toxolysin TLN4	2432	Non-Toxin	Safe	0.0481754	0.00163834	0.00987217	0.314404	15	0.243097	21	0.0179429	346	0.130833	28	41
TGRH88_011090	3'5'-cyclic nucleotide phosphodiesterase domain-containing protein	1065	Non-Toxin	Safe	0.0903276	0.00983441	0.00982507	0.10881	15	0.158226	48	0.0311429	165	0.0454167	187	42
TGRH88_034040	putative translation elongation factor 2 family protein	832	Non-Toxin	Potential	0.140847	0.0122251	0.0495964	0.0594711	15	0.134177	83	0.0202286	293	0.122917	34	43
TGRH88_068130	trypsin domain-containing protein	972	Non-Toxin	Safe	0.0278465	0.00896149	0.00490783	0.205953	15	0.0930323	132	0.0529714	72	0.0429167	208	44
TGRH88_039150	ribosomal protein RPS24	267	Non-Toxin	Safe	0.113644	0.0124028	0.0389612	0.0643027	15	0.117677	103	0.0219429	258	0.104	55	45
TGRH88_015880	GCC2 and GCC3 domain-containing protein	7603	Non-Toxin	Safe	0.0368914	0.000512152	0.0026847	0.646096	15	0.385516	9	0.0184571	331	0.08075	81	46
TGRH88_028960	unspecified product	2011	Non-Toxin	Safe	0.0880037	0.00606987	0.0202907	0.11189	15	0.158968	47	0.0192	312	0.0933333	67	47
TGRH88_053800	ribosomal protein RPL7	258	Non-Toxin	Safe	0.133748	0.0112768	0.026734	0.0667954	15	0.144806	66	0.0210571	280	0.075375	87	48
TGRH88_029740	ribosomal protein RPS5	192	Non-Toxin	Potential	0.258786	0.0455107	0.0456117	0.0250056	15	0.104435	112	0.0328571	155	0.0479167	170	49
TGRH88_014370	cathepsin CPC1	733	Non-Toxin	Safe	0.0381418	0.0153524	0.00857221	0.122069	15	0.0747742	186	0.0522857	73	0.04575	183	50
TGRH88_063650	putative adenine nucleotide translocator	318	Non-Toxin	Potential	0.074162	0.0161559	0.0168901	0.0726243	15	0.087129	149	0.0333714	149	0.0517083	145	51
TGRH88_016680	unspecified product	1657	Non-Toxin	Safe	0.0319219	0.00718645	0.00795991	0.163783	15	0.0846452	158	0.0328	158	0.0546667	132	52
TGRH88_047510	inner membrane complex protein IMC2A	1596	Non-Toxin	Safe	0.0411433	0.00323843	0.0277137	0.200669	15	0.132919	86	0.0172286	361	0.2345	6	53
TGRH88_076900	putative vacuolar proton translocating ATPase subunit A	909	Non-Toxin	Safe	0.0311879	0.0189087	0.00969319	0.119909	15	0.06	273	0.0651429	52	0.05	157	54
TGRH88_015970	ribosomal protein RPL13A	286	Non-Toxin	Safe	0.100331	0.00575913	0.0239739	0.0977367	15	0.158065	49	0.0168	372	0.098	63	55
TGRH88_054070	putative rhoptry protein	1010	Non-Toxin	Safe	0.0347073	0.0101542	0.0104185	0.121145	15	0.0683065	217	0.0345714	142	0.0504167	154	56
TGRH88_029840	zinc finger (CCCH type) motif-containing protein	852	Non-Toxin	Safe	0.0747793	0.0227454	0.0119823	0.0700002	15	0.0846774	157	0.046	89	0.035	277	57
TGRH88_051660	unspecified product	1086	Non-Toxin	Safe	0.0459282	0.00262784	0.0171538	0.181374	15	0.13429	82	0.0155143	420	0.128208	29	58
TGRH88_051880	putative anonymous antigen-1	2639	Non-Toxin	Safe	0.0427959	0.00231312	0.00457812	0.282866	15	0.196274	31	0.0161714	397	0.0589583	113	59
TGRH88_023100	ribosomal protein RPS4	312	Non-Toxin	Potential	0.133699	0.00751114	0.0361446	0.0679445	15	0.146968	65	0.0155429	418	0.102	60	60
TGRH88_009220	ribosomal protein RPS6	314	Non-Toxin	Safe	0.14293	0.028972	0.0425408	0.0311767	15	0.0715	200	0.0256857	217	0.0555417	127	61
TGRH88_063740	unspecified product	838	Non-Toxin	Safe	0.0714361	0.00775516	0.0322259	0.0778208	15	0.0893226	143	0.0178286	352	0.104	56	62
TGRH88_041180	DEAD (Asp-Glu-Ala-Asp) box polypeptide 17	550	Non-Toxin	Safe	0.0485473	0.00956664	0.0128301	0.0929994	15	0.0735	193	0.0265714	203	0.050375	155	63
TGRH88_083200	unspecified product	186	Non-Toxin	Safe	0.0853296	0.0226248	0.0720348	0.0402808	15	0.0548387	311	0.0262857	208	0.12	38	64
TGRH88_080370	SAG-related sequence SRS34A	186	Non-Toxin	Safe	0.883344	0.0360921	0.0979587	0.0148233	15	0.213629	28	0.0154286	422	0.06125	107	65
TGRH88_055730	DEAD (Asp-Glu-Ala-Asp) box polypeptide DDX39	434	Non-Toxin	Potential	0.0656334	0.0291436	0.0217225	0.0532051	15	0.0564194	296	0.0439143	100	0.0485833	165	66
TGRH88_006720	N-acyl-phosphatidylethanolamine-hydrolyzing phospholipase D family protein	1134	Non-Toxin	Safe	0.0425512	0.00956338	0.0133199	0.0938163	15	0.0651935	226	0.0268571	199	0.0509167	150	67
TGRH88_064080	ribosomal protein RPL35	178	Non-Toxin	Safe	0.0681232	0.00712227	0.0185951	0.0869081	15	0.0954194	126	0.0174	358	0.068875	93	68
TGRH88_062980	ribosomal protein RPL35A	112	Non-Toxin	Safe	0.109741	0.0251486	0.0434922	0.0351594	15	0.0620968	255	0.025	222	0.0627083	105	69
TGRH88_073680	apical membrane antigen AMA1	569	Non-Toxin	Safe	0.128365	0.0395198	0.0722326	0.0262652	15	0.0536774	326	0.0297143	173	0.078	85	70
TGRH88_057830	unspecified product	966	Non-Toxin	Safe	0.0898036	0.00915221	0.01072	0.0862335	15	0.124839	93	0.0221143	255	0.0394167	236	71
TGRH88_063150	glutamate/leucine/phenylalanine/valine dehydrogenase family protein	1206	Non-Toxin	Safe	0.0446188	0.00307618	0.0183219	0.167387	15	0.12121	98	0.0143143	462	0.12525	30	72
TGRH88_079370	unspecified product	2368	Non-Toxin	Safe	0.0421419	0.00472195	0.00698965	0.149766	15	0.101613	116	0.0214286	272	0.04375	205	73
TGRH88_044770	ribosomal protein RPS18	156	Non-Toxin	Potential	0.16634	0.0314935	0.0426255	0.0274331	15	0.0722903	196	0.0239143	232	0.048375	166	74
TGRH88_024580	ribosomal protein RPS15	150	Non-Toxin	Potential	0.117829	0.0112585	0.030794	0.0520529	15	0.0989677	118	0.0163429	390	0.0671667	96	75
TGRH88_014400	PEP-carboxykinase I	677	Non-Toxin	Safe	0.0345762	0.00833657	0.0127735	0.107534	15	0.0609677	266	0.0246857	223	0.0585	117	76
TGRH88_031220	unspecified product	905	Non-Toxin	Safe	0.0216669	0.0170299	0.0106352	0.124331	15	0.044	434	0.0602286	58	0.0568333	123	77
TGRH88_007130	transporter, major facilitator family protein	588	Non-Toxin	Safe	0.0351661	0.0108275	0.0125569	0.0968588	15	0.0547581	312	0.0304857	170	0.0525417	138	78
TGRH88_017180	ribosomal protein RPS2	269	Non-Toxin	Potential	0.124127	0.0205073	0.0837627	0.0308754	15	0.062	257	0.0186	323	0.1085	46	79
TGRH88_019920	universal stress family protein	432	Non-Toxin	Safe	0.0801689	0.0346159	0.0225798	0.0428247	15	0.0554839	306	0.043	102	0.0412083	222	80
TGRH88_045220	calcium-dependent protein kinase CDPK2	711	Non-Toxin	Safe	0.0298517	0.00977948	0.00795049	0.120203	15	0.0580645	287	0.0342857	143	0.04	229	81
TGRH88_034020	putative integral membrane protein	617	Non-Toxin	Safe	0.0377488	0.00760524	0.00644329	0.12911	15	0.0790645	175	0.0294857	176	0.03225	313	82
TGRH88_078580	eukaryotic translation initiation factor 3 subunit 6 interacting protein	639	Non-Toxin	Safe	0.0394148	0.0078924	0.0151662	0.0935149	15	0.059129	279	0.0214857	271	0.05875	116	83
TGRH88_003100	ribosomal protein RPL17	195	Non-Toxin	Potential	0.114572	0.0258166	0.0472414	0.0298072	15	0.0556452	303	0.0222857	249	0.05875	115	84
TGRH88_080990	ribosomal protein RPS13	151	Non-Toxin	Potential	0.0796587	0.014996	0.0563976	0.0444708	15	0.0567742	294	0.0188571	319	0.102667	59	85
TGRH88_007680	unspecified product	481	Non-Toxin	Safe	0.109524	0.0413069	0.00930697	0.0577956	15	0.102903	114	0.0679429	50	0.02175	511	86
TGRH88_073230	putative Bax inhibitor-1	248	Non-Toxin	Safe	0.0341855	0.0401972	0.0199139	0.0694291	15	0.0378387	518	0.0788571	37	0.0575	122	87
TGRH88_066240	microneme protein MIC5	181	Non-Toxin	Safe	0.28389	0.0511679	0.0701602	0.0153048	15	0.0687097	213	0.0218571	260	0.04375	204	88
TGRH88_081580	myosin-light-chain kinase	2700	Non-Toxin	Safe	0.0285248	0.0062004	0.00325932	0.203634	15	0.0954194	127	0.0349714	138	0.0255	420	89
TGRH88_039140	ribosomal protein RPL10A	217	Non-Toxin	Potential	0.0963198	0.0185386	0.0718464	0.0352264	15	0.0541935	320	0.019	314	0.105	54	90
TGRH88_013250	heat shock protein HSP90	708	Non-Toxin	Potential	0.111885	0.0144083	0.0420132	0.0402234	15	0.0722581	197	0.016	400	0.07	91	91
TGRH88_047940	unspecified product	449	Non-Toxin	Safe	0.0575398	0.0230189	0.0116243	0.063867	15	0.059871	274	0.0420571	106	0.032	318	92
TGRH88_005640	pentatricopeptide repeat domain-containing protein	1904	Non-Toxin	Safe	0.10427	0.00807061	0.0154959	0.0692086	15	0.115742	104	0.0157714	406	0.043125	207	93
TGRH88_037170	microneme protein MIC2	769	Toxin	Safe	0.140543	0.0378701	0.142346	0.019997	15	0.0454839	416	0.0217143	265	0.118333	39	94
TGRH88_061310	nudix -type motif 9 isoform a family protein	546	Non-Toxin	Safe	0.0695057	0.0293127	0.0216849	0.0437627	15	0.0496774	363	0.0364571	133	0.0403333	227	95
TGRH88_068970	unspecified product	131	Non-Toxin	Safe	0.199259	0.0179478	0.116281	0.0254656	15	0.0802419	168	0.0128571	524	0.120833	36	96
TGRH88_043060	unspecified product	683	Non-Toxin	Safe	0.0675863	0.0169995	0.0112381	0.0637336	15	0.0701935	205	0.0310857	166	0.0293333	358	97
TGRH88_080960	asparaginyl-tRNA synthetase (NOB+tRNA synthase)	676	Non-Toxin	Safe	0.0414471	0.00649518	0.0179263	0.0946392	15	0.0628226	252	0.0162857	393	0.07125	89	98
TGRH88_004880	putative asparagine synthetase	588	Non-Toxin	Safe	0.0796132	0.00457928	0.0138192	0.0929462	15	0.12	101	0.0132857	501	0.05425	134	99
TGRH88_031730	ribosomal protein RPS7	196	Non-Toxin	Safe	0.122821	0.0114786	0.0516311	0.0421559	15	0.0833226	161	0.0132	508	0.091	71	100
TGRH88_049180	unspecified product	960	Non-Toxin	Safe	0.0489897	0.0125926	0.0101171	0.0778277	15	0.0616452	262	0.0289714	177	0.0325	310	101
TGRH88_055770	transporter, major facilitator family protein	560	Non-Toxin	Safe	0.03968	0.030517	0.00695197	0.0882204	15	0.0567742	293	0.0779429	40	0.0256667	417	102
TGRH88_068630	lipase	1409	Non-Toxin	Safe	0.0700338	0.00376201	0.0250478	0.101124	15	0.114032	105	0.0115429	593	0.105208	53	103
TGRH88_040910	unspecified product	264	Non-Toxin	Safe	0.051767	0.0548739	0.0938516	0.0350733	15	0.0293548	684	0.055	66	0.137083	23	104
TGRH88_073760	myosin C	1171	Non-Toxin	Safe	0.0271408	0.00480517	0.00413538	0.169531	15	0.0740323	191	0.0242857	227	0.0283333	368	105
TGRH88_060810	aspartyl protease ASP3	643	Non-Toxin	Safe	0.0584358	0.0234515	0.018727	0.0497086	15	0.0467742	396	0.0328571	157	0.0395833	235	106
TGRH88_002180	unspecified product	1191	Non-Toxin	Safe	0.0467576	0.0125286	0.00534115	0.105151	15	0.0795968	170	0.039	120	0.021875	507	107
TGRH88_012960	unspecified product	2983	Non-Toxin	Safe	0.0236986	0.00121448	0.00974029	0.351589	15	0.136258	78	0.0100571	702	0.146667	19	108
TGRH88_058250	DnaK family protein	818	Non-Toxin	Safe	0.0432786	0.0107514	0.00514333	0.111035	15	0.0769839	182	0.0348857	140	0.023125	478	109
TGRH88_081140	putative MAG1	452	Non-Toxin	Safe	0.251415	0.0859083	0.0238138	0.0204248	15	0.0809677	165	0.0491429	79	0.02	561	110
TGRH88_072250	myosin light chain MLC1	213	Non-Toxin	Safe	0.0549321	0.021284	0.0162118	0.0525524	15	0.0470161	391	0.0318	161	0.0353333	275	111
TGRH88_014270	ribosomal protein RPL19	187	Non-Toxin	Potential	0.154891	0.0461954	0.042569	0.0198114	15	0.05	358	0.0262857	206	0.0358333	267	112
TGRH88_031550	protein kinase	1766	Non-Toxin	Safe	0.0652676	0.00255931	0.0112192	0.126533	15	0.133145	84	0.0108857	634	0.0582083	119	113
TGRH88_015480	CCR4-Not complex component, Not1 protein	2562	Non-Toxin	Safe	0.0423326	0.000848813	0.00877003	0.321409	15	0.217452	25	0.00917143	777	0.120375	37	114
TGRH88_003920	ribosomal protein RPL12	165	Non-Toxin	Potential	0.113111	0.025501	0.0607214	0.0246604	15	0.0455645	413	0.0185714	325	0.0635417	104	115
TGRH88_025720	AGC kinase	514	Non-Toxin	Safe	0.0341369	0.0161142	0.0137438	0.0730507	15	0.0400323	486	0.0333714	148	0.0425833	210	116
TGRH88_076040	pre-mRNA processing splicing factor PRP8	2538	Non-Toxin	Potential	0.0259993	0.00087365	0.00827077	0.339415	15	0.142161	70	0.00968571	733	0.113	42	117
TGRH88_063590	GAP40 protein	385	Non-Toxin	Safe	0.198211	0.0234368	0.00730051	0.0584614	15	0.185226	35	0.0381143	125	0.0169167	685	118
TGRH88_045830	DEAD (Asp-Glu-Ala-Asp) box polypeptide DDX3X	734	Non-Toxin	Safe	0.0440833	0.00300348	0.0209124	0.123302	15	0.0872903	148	0.0105429	654	0.107625	49	119
TGRH88_060560	serpin (serine proteinase inhibitor) superfamily protein	432	Non-Toxin	Safe	0.0367158	0.0231533	0.0474863	0.051578	15	0.0310323	645	0.0341714	145	0.101833	61	120
TGRH88_023720	unspecified product	274	Non-Toxin	Safe	0.0180659	0.0135515	0.00864757	0.119238	15	0.0345484	575	0.0476	82	0.044625	194	121
TGRH88_034390	unspecified product	4815	Non-Toxin	Safe	0.0213704	0.000920605	0.00292962	0.393191	14	0.133113	85	0.0112286	605	0.049125	162	122
TGRH88_007100	ribosomal protein RPL5	310	Non-Toxin	Safe	0.21087	0.00647197	0.0165321	0.06312	15	0.214403	27	0.0108	639	0.044625	193	123
TGRH88_046560	phosphofructokinase PFKII	1335	Non-Toxin	Safe	0.0608396	0.00298626	0.0134329	0.12201	15	0.120032	100	0.0104571	665	0.0660833	98	124
TGRH88_050290	dense granule protein GRA4	345	Non-Toxin	Safe	0.223373	0.0425349	0.178632	0.013085	8	0.0467581	398	0.0159714	401	0.0969583	65	125
TGRH88_049640	AMP-binding enzyme domain-containing protein	866	Non-Toxin	Safe	0.0369702	0.00713369	0.00847801	0.101044	15	0.0602742	271	0.0202	295	0.0336667	298	126
TGRH88_082060	glyceraldehyde-3-phosphate dehydrogenase GAPDH2	995	Non-Toxin	Safe	0.0657213	0.0125888	0.0117185	0.0593356	15	0.0628065	253	0.0219143	259	0.0295	355	127
TGRH88_029160	myosin H	1513	Non-Toxin	Safe	0.0132615	0.00173388	0.00159198	0.343526	15	0.072129	198	0.0196571	304	0.0286667	365	128
TGRH88_070110	ccr4-associated factor family protein	617	Non-Toxin	Safe	0.030929	0.0107695	0.0128489	0.0824468	15	0.041	469	0.0257714	214	0.0444167	198	129
TGRH88_018340	putative heat shock protein 75	861	Non-Toxin	Safe	0.0329341	0.0129526	0.01137	0.0799486	15	0.0425806	453	0.0297143	172	0.0366667	258	130
TGRH88_041650	domain K- type RNA binding proteins family protein	570	Non-Toxin	Safe	0.0669358	0.0222193	0.0127076	0.0492049	15	0.0529516	331	0.0308	169	0.0265417	401	131
TGRH88_063270	putative exportin 1	1292	Non-Toxin	Safe	0.0163567	0.00493896	0.00693313	0.157815	15	0.0407742	477	0.0225714	248	0.0460833	180	132
TGRH88_001550	putative eukaryotic translation initiation factor	756	Non-Toxin	Safe	0.0604863	0.0103953	0.0136025	0.060879	15	0.0590323	281	0.0174286	357	0.0355833	272	133
TGRH88_039120	transporter, major facilitator family protein	534	Non-Toxin	Safe	0.0385889	0.00979126	0.0101171	0.0787094	15	0.0496935	361	0.0225714	247	0.0329167	304	134
TGRH88_056390	unspecified product	147	Non-Toxin	Safe	0.0648557	0.0260181	0.00962725	0.0532643	15	0.0555645	304	0.0393714	117	0.0220833	500	135
TGRH88_008800	rhoptry kinase family protein ROP26 (incomplete catalytic triad)	435	Non-Toxin	Safe	0.0937814	0.0534807	0.00863815	0.0455108	15	0.0697419	207	0.0696571	48	0.01725	666	136
TGRH88_046870	ribosomal protein RPL3	389	Non-Toxin	Potential	0.155649	0.00956066	0.0434357	0.0355459	15	0.0905806	140	0.0102857	684	0.0645	101	137
TGRH88_002590	unspecified product	266	Non-Toxin	Safe	0.0622013	0.0255801	0.00695197	0.0644963	15	0.064	242	0.0475429	84	0.0186667	603	138
TGRH88_034580	microneme protein MIC11	204	Non-Toxin	Safe	0.165803	0.0430502	0.0555121	0.0168678	15	0.0455161	414	0.0208857	285	0.0396667	234	139
TGRH88_055000	unspecified product	873	Non-Toxin	Safe	0.0300265	0.00938263	0.00710269	0.100834	15	0.048871	369	0.0259714	212	0.0294583	356	140
TGRH88_012590	Sodium:neurotransmitter symporter family protein	1037	Non-Toxin	Safe	0.0230949	0.00283161	0.00473827	0.173369	15	0.0641774	240	0.0148286	441	0.0360417	263	141
TGRH88_022800	ribosomal protein RPS17	132	Non-Toxin	Potential	0.145358	0.0147971	0.0285144	0.0306013	15	0.0725	194	0.0132857	502	0.0374583	250	142
TGRH88_030540	putative chaperonin cpn60	667	Non-Toxin	Safe	0.0209773	0.0123892	0.0128112	0.0918712	15	0.0311613	640	0.0315429	162	0.0498333	161	143
TGRH88_061600	unspecified product	256	Non-Toxin	Safe	0.149259	0.0289954	0.0642539	0.0191134	15	0.0456613	411	0.0157429	407	0.0506667	152	144
TGRH88_028990	OTU family cysteine protease	1395	Non-Toxin	Safe	0.021962	0.00306675	0.00666937	0.157137	15	0.0557097	302	0.0134571	492	0.0457917	182	145
TGRH88_014830	putative sortilin	1033	Non-Toxin	Safe	0.0183066	0.00461463	0.00696139	0.142128	15	0.0412258	466	0.0202857	292	0.0414167	218	146
TGRH88_006590	cold-shock DNA-binding domain-containing protein	209	Non-Toxin	Safe	0.109053	0.0547078	0.0198103	0.026903	15	0.0474677	382	0.0424286	104	0.0225	491	147
TGRH88_030990	putative rhoptry kinase family protein ROP34	553	Non-Toxin	Safe	0.042107	0.00935634	0.0882278	0.0555966	15	0.0379355	514	0.0144	457	0.205333	9	148
TGRH88_064630	heat shock protein	728	Non-Toxin	Potential	0.0458941	0.00901678	0.0165133	0.0627423	15	0.0467419	400	0.0162	396	0.044625	195	149
TGRH88_043030	unspecified product	370	Non-Toxin	Safe	0.0870049	0.019973	0.0227022	0.0342046	15	0.0477097	381	0.0194286	310	0.0325833	307	150
TGRH88_023560	unspecified product	526	Non-Toxin	Safe	0.0663635	0.00876116	0.0462051	0.0462723	15	0.0489677	368	0.0118286	570	0.0881667	73	151
TGRH88_065010	myosin F	1953	Non-Toxin	Safe	0.0213921	0.00156238	0.00283542	0.236349	15	0.0799355	169	0.0134857	491	0.0295	353	152
TGRH88_061590	fructose-bisphospatase II	381	Non-Toxin	Safe	0.0451245	0.0115328	0.00561433	0.081747	15	0.0595161	278	0.0281143	190	0.0205	546	153
TGRH88_018570	ATPase/histidine kinase/DNA gyrase B/HSP90 domain-containing protein	1152	Non-Toxin	Safe	0.0449548	0.00368858	0.0110403	0.0968558	15	0.0704032	204	0.0110857	617	0.0444583	197	154
TGRH88_076360	ribosomal protein RPL30	108	Toxin	Potential	0.0844437	0.0226884	0.0519702	0.0270666	15	0.0365806	548	0.0177429	353	0.0585	118	155
TGRH88_057170	histone H2AZ	155	Non-Toxin	Potential	0.134821	0.0110241	0.00714979	0.061612	15	0.135	80	0.0194857	308	0.0180833	631	156
TGRH88_021020	dynamin-related protein DRPB	860	Non-Toxin	Safe	0.032088	0.0116044	0.0114736	0.0741734	15	0.0381935	510	0.0253714	219	0.0339167	292	157
TGRH88_010700	DnaJ domain-containing protein	425	Non-Toxin	Safe	0.0295298	0.00713115	0.00924103	0.0930726	15	0.045	419	0.0186	322	0.034875	283	158
TGRH88_078860	putative GTPase activating protein for adp ribosylation factor	501	Non-Toxin	Safe	0.0324395	0.00972799	0.00899611	0.0819745	15	0.0423226	459	0.0234286	239	0.03075	337	159
TGRH88_036510	GAPM1a	305	Non-Toxin	Safe	0.114107	0.0256011	0.00502087	0.0673525	15	0.123194	96	0.0497714	78	0.0139583	863	160
TGRH88_041050	unspecified product	218	Non-Toxin	Safe	0.0481107	0.0348126	0.0211291	0.0400737	15	0.0309677	647	0.04	113	0.035	279	161
TGRH88_033260	rhoptry kinase family protein ROP35	640	Non-Toxin	Safe	0.0345626	0.0079031	0.0115489	0.0772818	15	0.0434677	444	0.0176	354	0.0385	242	162
TGRH88_022490	putative myosin heavy chain	1124	Non-Toxin	Safe	0.0499303	0.0126049	0.00597229	0.0755178	15	0.0612903	264	0.0282286	187	0.019	591	163
TGRH88_021270	histone H2Bv	123	Non-Toxin	Potential	0.127241	0.057375	0.0155053	0.0265669	15	0.0553065	309	0.0439714	99	0.018	635	164
TGRH88_046980	transmembrane amino acid transporter protein	531	Non-Toxin	Safe	0.0148974	0.00750371	0.0103432	0.119925	15	0.0290323	693	0.0274286	195	0.05	156	165
TGRH88_081430	phosphatidylserine decarboxylase	999	Non-Toxin	Safe	0.0204084	0.00455045	0.0112663	0.115781	15	0.0374194	530	0.0165714	383	0.0531667	136	166
TGRH88_071610	unspecified product	284	Non-Toxin	Safe	0.190594	0.0875971	0.00630199	0.0501967	15	0.154032	58	0.125714	16	0.0125	979	167
TGRH88_031670	unspecified product	1563	Non-Toxin	Safe	0.0155701	0.00437913	0.0025905	0.193871	12	0.0500645	356	0.0221714	254	0.02425	447	168
TGRH88_026830	ribosomal protein RPL9	190	Non-Toxin	Potential	0.118305	0.0286207	0.0578389	0.0202428	15	0.0380645	513	0.0165714	382	0.0483333	167	169
TGRH88_059900	putative alkyl hydroperoxide reductase/ Thiol specific antioxidant/ Mal allergen	196	Non-Toxin	Potential	0.14834	0.024284	0.00958015	0.038854	15	0.0930968	131	0.0267429	202	0.01625	732	170
TGRH88_012700	unspecified product	878	Non-Toxin	Safe	0.0297747	0.0104135	0.00313686	0.132736	15	0.0643548	238	0.038	126	0.016625	704	171
TGRH88_000540	unspecified product	604	Non-Toxin	Safe	0.034832	0.0209462	0.00265644	0.118744	15	0.0671774	219	0.0714	47	0.014875	804	172
TGRH88_039670	MIC2-associated protein M2AP	330	Non-Toxin	Safe	0.167166	0.0200693	0.0605047	0.0197961	15	0.053871	325	0.0114286	596	0.0508333	151	173
TGRH88_054080	rhoptry protein ROP14	1061	Non-Toxin	Safe	0.0202246	0.00835325	0.00520927	0.125488	15	0.0403226	483	0.0285714	184	0.0260417	409	174
TGRH88_047260	peptidase M16 inactive domain-containing protein	1742	Non-Toxin	Safe	0.0145461	0.00433181	0.00571795	0.159186	15	0.0384677	508	0.0181714	341	0.03975	233	175
TGRH88_026710	unspecified product	1600	Non-Toxin	Safe	0.0146647	0.00434178	0.00256224	0.195349	15	0.0471774	389	0.0222857	250	0.024375	444	176
TGRH88_037280	putative eukaryotic initiation factor-3 subunit 10	1033	Non-Toxin	Safe	0.0346143	0.00504212	0.0108613	0.0903219	15	0.0508065	348	0.0128571	522	0.04125	220	177
TGRH88_031130	D-3-phosphoglycerate dehydrogenase	604	Non-Toxin	Safe	0.0705003	0.0150669	0.0109461	0.0481971	15	0.0549677	310	0.0205714	289	0.022	505	178
TGRH88_074790	sarco/endoplasmic reticulum Ca2+-ATPase	1179	Non-Toxin	Safe	0.0165299	0.00541576	0.00639619	0.138029	15	0.0378387	519	0.0197143	302	0.0345	287	179
TGRH88_015120	leucyl aminopeptidase LAP	781	Non-Toxin	Safe	0.049197	0.00985961	0.00600055	0.0761118	15	0.0600645	272	0.0217143	262	0.019	589	180
TGRH88_076380	catalase	502	Non-Toxin	Potential	0.0654283	0.0429568	0.0181712	0.0332332	15	0.0345968	574	0.0405429	112	0.02475	438	181
TGRH88_063000	putative protein disulfide isomerase-related protein (provisional)	547	Non-Toxin	Safe	0.0681551	0.0202448	0.0109555	0.0448597	15	0.0493548	366	0.0257143	216	0.020625	542	182
TGRH88_067840	myosin D	822	Non-Toxin	Safe	0.0137088	0.00915547	0.00351366	0.152164	15	0.0343226	579	0.0390857	119	0.0253333	427	183
TGRH88_068290	rhoptry protein ROP16	707	Non-Toxin	Safe	0.0473098	0.00336697	0.0138192	0.101259	15	0.0765645	184	0.00865714	830	0.0589167	114	184
TGRH88_070320	unspecified product	623	Non-Toxin	Safe	0.0263375	0.0028492	0.00614185	0.140227	15	0.0587097	284	0.012	562	0.035	282	185
TGRH88_009600	unspecified product	2119	Non-Toxin	Safe	0.0643954	0.00526891	0.00611359	0.0914576	15	0.0939355	128	0.013	515	0.02275	486	186
TGRH88_048920	putative peroxiredoxin 6	402	Non-Toxin	Safe	0.104202	0.0225476	0.00709327	0.0499434	15	0.083871	160	0.0328571	156	0.0145833	823	187
TGRH88_062530	V-type H(+)-translocating pyrophosphatase VP1	816	Non-Toxin	Safe	0.0350271	0.0103123	0.00257166	0.122215	15	0.068871	212	0.0348571	141	0.01525	788	188
TGRH88_058840	acetyl-coA carboxylase ACC2	3400	Non-Toxin	Safe	0.0209038	0.00061005	0.00187458	0.357441	15	0.120919	99	0.0102	694	0.02975	352	189
TGRH88_075250	unspecified product	1642	Non-Toxin	Safe	0.0637964	0.00515144	0.0302759	0.0614095	15	0.0629677	251	0.00871429	827	0.07625	86	190
TGRH88_072970	pyruvate kinase PyK1	531	Non-Toxin	Safe	0.102386	0.105344	0.00683893	0.0442194	15	0.0723871	195	0.132	14	0.0128333	957	191
TGRH88_060300	ribosomal protein RPL21	157	Non-Toxin	Safe	0.0835751	0.00880775	0.0621155	0.0370293	15	0.050129	353	0.00951429	751	0.0955833	66	192
TGRH88_079640	glideosome-associated protein with multiple-membrane spans GAPM3	310	Non-Toxin	Safe	0.171778	0.042222	0.00958015	0.0320035	15	0.0887742	144	0.0384	123	0.0133333	911	193
TGRH88_067940	14-3-3 protein	323	Non-Toxin	Safe	0.168747	0.0378681	0.0335729	0.0165524	15	0.0463387	405	0.0184571	332	0.0240833	454	194
TGRH88_040180	facilitative glucose transporter GT1	568	Non-Toxin	Safe	0.062006	0.0194038	0.00771499	0.0523855	15	0.052	338	0.0282286	188	0.0173333	665	195
TGRH88_059610	unspecified product	2213	Non-Toxin	Safe	0.0570391	0.00228284	0.0158256	0.123788	15	0.114	106	0.00708571	1010	0.0826667	79	196
TGRH88_034500	putative U2 small nuclear ribonucleoprotein family protein	1386	Non-Toxin	Potential	0.0174508	0.00161151	0.0040977	0.201777	15	0.0553871	307	0.0115429	592	0.0336667	297	197
TGRH88_007470	unspecified product	915	Non-Toxin	Safe	0.0456698	0.0188699	0.00999463	0.0524056	15	0.0385806	506	0.0282286	186	0.0216667	512	198
TGRH88_017600	rhoptry neck protein RON8	2980	Non-Toxin	Safe	0.0416865	0.00143965	0.0110214	0.230906	15	0.156484	53	0.0066	1102	0.105875	52	199
TGRH88_042470	ribosomal protein RPS15A	231	Non-Toxin	Safe	0.112274	0.0103221	0.0337707	0.0334465	15	0.0596129	277	0.00942857	756	0.04675	175	200
TGRH88_043160	putative activating signal cointegrator 1 complex subunit 3 family 1 ASCC3L1	2207	Non-Toxin	Potential	0.0192662	0.000801677	0.00844033	0.259417	15	0.079371	172	0.0074	967	0.0863333	76	201
TGRH88_078830	cell division protein CDC48CY	815	Non-Toxin	Potential	0.0383051	0.00669442	0.0106258	0.0712069	14	0.0435161	443	0.0142	468	0.0325417	309	202
TGRH88_004860	putative cell-cycle-associated protein kinase SRPK	1763	Non-Toxin	Safe	0.0327268	0.00266011	0.0109272	0.10671	15	0.0569516	292	0.00917143	776	0.0490417	163	203
TGRH88_065050	glucose-6-phosphate 1-dehydrogenase	878	Non-Toxin	Safe	0.0375237	0.00328394	0.0182183	0.0964398	15	0.0588387	282	0.00822857	864	0.072	88	204
TGRH88_009250	putative eukaryotic translation initiation factor 3 subunit 7	2203	Non-Toxin	Safe	0.0225139	0.00259122	0.0118033	0.119331	15	0.0441452	432	0.0102	691	0.0595	112	205
TGRH88_043010	XPG N-terminal domain-containing protein	767	Non-Toxin	Safe	0.0239882	0.00577962	0.00468174	0.110852	15	0.0429677	449	0.0190286	313	0.023125	476	206
TGRH88_081610	NLI interacting factor family phosphatase	1248	Non-Toxin	Safe	0.0327164	0.00420527	0.00851569	0.0963453	15	0.0510968	345	0.0109714	632	0.036	265	207
TGRH88_026920	unspecified product	1879	Non-Toxin	Safe	0.060935	0.00367608	0.0106917	0.0780869	15	0.0767419	183	0.00891429	801	0.03575	268	208
TGRH88_073140	endoplasmic reticulum retention receptor	223	Non-Toxin	Safe	0.0571086	0.0309882	0.00697081	0.0519705	15	0.0478065	376	0.0460571	88	0.0151667	794	209
TGRH88_056600	unspecified product	210	Non-Toxin	Safe	0.0260442	0.0134525	0.0109649	0.0684235	15	0.0285161	707	0.0252571	220	0.0311667	332	210
TGRH88_034780	unspecified product	877	Non-Toxin	Safe	0.0567741	0.00725842	0.00746065	0.0695673	15	0.0643548	239	0.014	474	0.0204167	548	211
TGRH88_087846	unspecified product	994	Non-Toxin	Safe	0.0263609	0.0020187	0.0236065	0.133504	15	0.0561935	298	0.00765714	940	0.134	26	212
TGRH88_063410	cathepsin B	714	Non-Toxin	Safe	0.0432172	0.0465609	0.00651865	0.055768	15	0.0388387	500	0.0752	44	0.0163333	720	213
TGRH88_029550	putative vacuolar sorting protein 35	966	Non-Toxin	Safe	0.0235602	0.00790165	0.0045687	0.100736	15	0.0390968	496	0.0230857	243	0.0210417	532	214
TGRH88_014280	unspecified product	937	Non-Toxin	Safe	0.0314027	0.00333941	0.00959899	0.107625	15	0.054	322	0.00925714	766	0.045	189	215
TGRH88_047580	unspecified product	1256	Non-Toxin	Safe	0.0481935	0.00420182	0.0174647	0.0736804	15	0.0572903	290	0.00845714	849	0.0524167	139	216
TGRH88_037010	DnAK-TPR	763	Non-Toxin	Safe	0.0726397	0.196669	0.0024963	0.12518	15	0.147177	64	0.703571	3	0.0104167	1212	217
TGRH88_074750	unspecified product	1254	Non-Toxin	Safe	0.0183958	0.00446561	0.00615127	0.129294	15	0.0374516	527	0.0147429	445	0.03225	315	218
TGRH88_072960	putative eukaryotic translation initiation factor 4A, isoform 3	395	Non-Toxin	Potential	0.0219226	0.0125132	0.00745123	0.0832581	15	0.0294516	678	0.0308286	168	0.0242083	449	219
TGRH88_027280	unspecified product	4211	Non-Toxin	Safe	0.0208257	0.000517591	0.00453102	0.249447	15	0.0843387	159	0.00711429	1005	0.051875	142	220
TGRH88_057470	unspecified product	545	Non-Toxin	Safe	0.0518805	0.00377144	0.0194523	0.0697616	15	0.0587097	283	0.008	895	0.0554167	129	221
TGRH88_062470	aspartate aminotransferase	597	Non-Toxin	Safe	0.0248558	0.00743373	0.00558607	0.092816	15	0.0375	525	0.0186	324	0.02325	474	222
TGRH88_071390	rhoptry protein ROP6	480	Non-Toxin	Safe	0.0661407	0.0205863	0.0148083	0.03495	15	0.0372581	534	0.021	281	0.021875	509	223
TGRH88_021220	putative thioredoxin	555	Non-Toxin	Safe	0.0188487	0.00524952	0.0220522	0.0906286	15	0.0278871	734	0.013	516	0.0834167	78	224
TGRH88_003720	ribosomal protein RPL39	51	Non-Toxin	Potential	0.068645	0.00586337	0.0419096	0.046073	15	0.0511935	344	0.00788571	901	0.0805	83	225
TGRH88_015380	myosin head (motor domain) domain-containing protein	2484	Non-Toxin	Safe	0.00768296	0.00064504	0.00163908	0.378417	15	0.0487742	370	0.0108	640	0.0315	325	226
TGRH88_059040	microneme protein MIC14	1934	Non-Toxin	Safe	0.0466052	0.00866399	0.00293904	0.102717	15	0.0780806	179	0.0264857	204	0.012875	954	227
TGRH88_052190	putative eukaryotic translation initiation factor 2B	724	Non-Toxin	Safe	0.0145543	0.00560358	0.00397524	0.135977	15	0.0329032	608	0.0233143	241	0.0226667	489	228
TGRH88_023730	actin depolymerizing factor ADF	118	Non-Toxin	Safe	0.0673248	0.0186897	0.0315947	0.0280972	15	0.0302581	660	0.0152	426	0.0373333	253	229
TGRH88_078180	SWI2/SNF2 ISWI-like (AT hook)	1556	Non-Toxin	Safe	0.0160499	0.00180658	0.00525637	0.179618	15	0.0464516	404	0.0102857	690	0.0375	249	230
TGRH88_030360	unspecified product	566	Non-Toxin	Safe	0.0136912	0.00713931	0.00609475	0.119025	15	0.026871	763	0.0238	234	0.02975	351	231
TGRH88_017000	unspecified product	297	Non-Toxin	Safe	0.0553175	0.0188722	0.0102867	0.0436541	15	0.0390323	497	0.0238857	233	0.0183333	620	232
TGRH88_053460	serine/threonine specific protein phosphatase	479	Non-Toxin	Safe	0.0704392	0.0172647	0.00893959	0.0441052	15	0.0496774	362	0.0213714	274	0.0165	716	233
TGRH88_057580	unspecified product	4107	Non-Toxin	Safe	0.0342794	0.00113072	0.00501145	0.232394	15	0.127226	91	0.00662857	1096	0.0483333	168	234
TGRH88_061610	unspecified product	213	Non-Toxin	Safe	0.0535801	0.0197116	0.0135931	0.0382377	15	0.0330968	601	0.0217143	266	0.0221667	498	235
TGRH88_070370	unspecified product	776	Non-Toxin	Safe	0.0167088	0.00285065	0.00686719	0.134678	15	0.0370161	541	0.0115714	589	0.039375	237	236
TGRH88_075910	serine-threonine phosophatase 2C (PP2C)	331	Non-Toxin	Safe	0.124065	0.0443007	0.00774325	0.0347899	15	0.07	206	0.044	98	0.0116667	1065	237
TGRH88_015160	putative vacuolar proton translocating ATPase subunit	1066	Non-Toxin	Safe	0.014518	0.00192896	0.00570853	0.173132	15	0.0418548	462	0.00988571	716	0.04325	206	238
TGRH88_074230	eIF2 kinase IF2K-A (incomplete catalytic triad)	5072	Non-Toxin	Safe	0.046607	0.000673684	0.00584983	0.21252	15	0.161468	46	0.00608571	1206	0.05325	135	239
TGRH88_032720	arginine decarboxylase	1256	Non-Toxin	Safe	0.0164781	0.00259285	0.00480421	0.147211	15	0.0379355	515	0.0126	534	0.030625	340	240
TGRH88_050780	protein phosphatase 2B catalytic subunit, calcineurin family phosphatse superfamily protein	501	Non-Toxin	Safe	0.0207282	0.00376418	0.00280716	0.144461	15	0.0487742	371	0.0164571	388	0.018	637	241
TGRH88_081050	protein phosphatase 2C domain-containing protein	538	Non-Toxin	Safe	0.0377073	0.0212519	0.0108236	0.0465098	15	0.0288065	696	0.0282	189	0.0215417	518	242
TGRH88_046800	histone deacetylase HDAC3	451	Non-Toxin	Potential	0.024334	0.00627835	0.00520927	0.099988	15	0.0387097	502	0.0171429	364	0.0208333	537	243
TGRH88_003880	unspecified product	798	Non-Toxin	Safe	0.0471475	0.00448917	0.0215907	0.0658431	15	0.0500323	357	0.00754286	949	0.0605	109	244
TGRH88_039750	AP2 domain transcription factor AP2X-7	1869	Non-Toxin	Safe	0.0865562	0.0043813	0.00849685	0.0726451	15	0.102435	115	0.00834286	855	0.0243333	445	245
TGRH88_040300	rRNA pseudouridine synthase	505	Non-Toxin	Safe	0.0340669	0.0135308	0.010899	0.0531495	15	0.0290645	692	0.0212	278	0.0242917	446	246
TGRH88_063960	zinc finger (CCCH type) motif-containing protein	3460	Non-Toxin	Safe	0.0420244	0.000618209	0.00171444	0.274557	15	0.18629	34	0.00785714	910	0.0229167	484	247
TGRH88_069840	putative COPI associated protein	270	Non-Toxin	Safe	0.0665681	0.014637	0.00297672	0.0857149	15	0.0929355	134	0.0368571	130	0.01075	1168	248
TGRH88_059830	PCI domain-containing protein	463	Non-Toxin	Safe	0.0224191	0.00660504	0.0115489	0.0762935	15	0.0269677	761	0.0152	427	0.038	247	249
TGRH88_024360	unspecified product	715	Non-Toxin	Safe	0.0565416	0.00725552	0.00373032	0.0834671	15	0.0763065	185	0.0166	381	0.0138333	871	250
TGRH88_077680	Sel1 repeat-containing protein	2252	Non-Toxin	Safe	0.0736906	0.000965928	0.00654691	0.199096	15	0.237516	22	0.00568571	1299	0.0580417	120	251
TGRH88_014230	unspecified product	921	Non-Toxin	Safe	0.0326365	0.00264597	0.0042861	0.121795	15	0.0649355	229	0.0104571	663	0.0203333	549	252
TGRH88_040810	putative minor histocompatibility antigen h13	417	Non-Toxin	Safe	0.0594164	0.0105139	0.0177096	0.0392168	15	0.0371129	535	0.0122571	549	0.02925	360	253
TGRH88_016740	serine/threonine specific protein phosphatase	2446	Non-Toxin	Safe	0.0947422	0.00723921	0.00431436	0.0782575	15	0.119516	102	0.0156	414	0.013	937	254
TGRH88_064880	putative phosphate carrier	479	Non-Toxin	Safe	0.0452744	0.00897019	0.00687661	0.0616186	15	0.045	420	0.0159429	402	0.0180833	632	255
TGRH88_013580	ubiquinol-cytochrome c reductase	234	Non-Toxin	Safe	0.0242734	0.00823595	0.0100135	0.0720719	15	0.027871	736	0.0164571	387	0.03	345	256
TGRH88_036030	unspecified product	1915	Non-Toxin	Safe	0.0108637	0.000860597	0.00446508	0.272826	15	0.0484355	373	0.0078	915	0.0455	186	257
TGRH88_068890	ATP synthase beta subunit ATP-B	560	Non-Toxin	Potential	0.0371824	0.00385139	0.00624547	0.0914657	15	0.0543065	319	0.0104	674	0.02275	487	258
TGRH88_055050	superoxide dismutase	201	Non-Toxin	Safe	0.184518	0.033491	0.0119634	0.0237488	15	0.0716129	199	0.0226286	246	0.012	1035	259
TGRH88_036840	unspecified product	793	Non-Toxin	Safe	0.0245317	0.0108632	0.00967435	0.0642736	15	0.0258065	796	0.0201143	296	0.0266667	398	260
TGRH88_069180	putative nucleolar GTP-binding protein 1	719	Non-Toxin	Safe	0.013574	0.00403576	0.00722515	0.121047	15	0.0273226	750	0.0138286	479	0.0352917	276	261
TGRH88_069870	putative heat shock protein DNAJ pfj4	1426	Non-Toxin	Safe	0.0147121	0.00329989	0.00404118	0.150479	15	0.0362903	553	0.0128571	525	0.025	434	262
TGRH88_036180	FHA domain-containing protein	1207	Non-Toxin	Safe	0.0318417	0.00577545	0.0130656	0.0643924	1	0.0330323	603	0.0109714	626	0.0346667	285	263
TGRH88_041610	putative eukaryotic initiation factor-2 gamma	465	Non-Toxin	Potential	0.0304452	0.0058253	0.0106635	0.0676228	15	0.0329032	607	0.0116571	577	0.0311667	331	264
TGRH88_040430	signal peptidase	1859	Non-Toxin	Safe	0.0147514	0.00234122	0.00699907	0.154654	15	0.0375	524	0.00885714	808	0.0452083	188	265
TGRH88_032200	ribosomal protein RPL36	101	Non-Toxin	Safe	0.0718782	0.00533418	0.0241435	0.0480035	15	0.0557419	301	0.00685714	1051	0.048	169	266
TGRH88_073840	rhoptry neck protein RON4	943	Non-Toxin	Safe	0.0414505	0.00883114	0.0156184	0.0467443	15	0.0310806	643	0.0120857	559	0.0313333	329	267
TGRH88_062570	alveolin domain containing intermediate filament IMC12	330	Non-Toxin	Safe	0.0871369	0.0103796	0.02014	0.0330369	1	0.0463065	406	0.00942857	757	0.0275	385	268
TGRH88_005030	valyl-tRNA synthetase	1106	Non-Toxin	Safe	0.014691	0.00189705	0.00698965	0.152621	15	0.0370161	539	0.00874286	821	0.044625	192	269
TGRH88_012140	putative cell-cycle-associated protein kinase GSK	393	Non-Toxin	Safe	0.0374446	0.0109028	0.00699907	0.0589542	15	0.0352097	564	0.0185429	326	0.0172083	670	270
TGRH88_061530	unspecified product	378	Non-Toxin	Safe	0.0812411	0.021208	0.00852511	0.0360848	15	0.0470323	390	0.0216	270	0.0135	903	271
TGRH88_054180	SAG-related sequence SRS52A	358	Non-Toxin	Safe	0.0626472	0.00699519	0.0139793	0.0460975	15	0.0467419	399	0.0092	775	0.0268333	394	272
TGRH88_001910	phosphoglycerate mutase PGMII	339	Non-Toxin	Safe	0.069458	0.029771	0.00567085	0.0448133	15	0.0500806	354	0.0385714	121	0.01125	1098	273
TGRH88_076180	DnaJ domain-containing protein	869	Non-Toxin	Safe	0.0196157	0.00273988	0.00896785	0.106917	15	0.0345161	577	0.00917143	779	0.040125	228	274
TGRH88_052540	ribosomal protein RPL6	193	Non-Toxin	Safe	0.0846969	0.00759726	0.0346562	0.0315125	13	0.043871	436	0.00731429	975	0.0466667	178	275
TGRH88_015300	putative clathrin heavy chain	1731	Non-Toxin	Safe	0.0205949	0.001944	0.00325932	0.165107	15	0.0558871	300	0.00942857	755	0.020625	539	276
TGRH88_010170	unspecified product	543	Non-Toxin	Safe	0.0424064	0.0140859	0.00474769	0.0633815	15	0.0426774	452	0.0252	221	0.013125	926	277
TGRH88_061300	microneme protein MIC15	2909	Non-Toxin	Safe	0.0275874	0.000988771	0.00387162	0.213499	15	0.0961935	124	0.00608571	1205	0.0355	273	278
TGRH88_051570	unspecified product	1893	Non-Toxin	Safe	0.0992819	0.00617991	0.000932581	0.210153	15	0.335323	11	0.036	135	0.00875	1462	279
TGRH88_005800	putative ClpB	1022	Non-Toxin	Safe	0.0236505	0.00493733	0.00808237	0.0806663	15	0.0313548	635	0.0115714	588	0.027	392	280
TGRH88_062210	GTP-binding nuclear protein ran/tc4	229	Non-Toxin	Potential	0.0668296	0.0284759	0.0253963	0.0230021	15	0.0248548	828	0.0184	334	0.0239583	458	281
TGRH88_051260	unspecified product	728	Non-Toxin	Safe	0.0157781	0.00253012	0.00333468	0.150455	15	0.0387097	503	0.0128571	523	0.01875	601	282
TGRH88_069380	ankyrin repeat-containing protein	1382	Non-Toxin	Safe	0.0206636	0.00154298	0.0176343	0.117826	15	0.0399677	487	0.00674286	1072	0.0885	72	283
TGRH88_051520	rhoptry protein ROP13	400	Non-Toxin	Safe	0.0293838	0.00546254	0.00856279	0.0725579	15	0.0341452	582	0.0104286	669	0.027375	389	284
TGRH88_043620	putative ATP-citrate lyase	1281	Non-Toxin	Safe	0.0170124	0.00170053	0.00887365	0.132666	15	0.0364677	550	0.0076	944	0.049875	159	285
TGRH88_006080	phosphatidylinositol 3- and 4-kinase	1228	Non-Toxin	Safe	0.0284171	0.00182326	0.0100794	0.111901	11	0.0505806	349	0.0064	1128	0.0466667	176	286
TGRH88_023010	isoleucyl-tRNA synthetase family protein	1242	Non-Toxin	Safe	0.0110461	0.00199332	0.00503971	0.171046	15	0.0303387	659	0.00977143	725	0.035625	271	287
TGRH88_022630	microneme protein MIC4	580	Non-Toxin	Safe	0.113363	0.012699	0.0133387	0.0300688	15	0.0546774	314	0.0111429	613	0.01625	728	288
TGRH88_001490	leucine rich repeat-containing protein	1873	Non-Toxin	Safe	0.0100229	0.000548773	0.0025905	0.270252	15	0.0435484	441	0.00771429	924	0.03375	295	289
TGRH88_072660	NAC domain-containing protein	190	Non-Toxin	Safe	0.0858421	0.0289041	0.0289665	0.0191475	14	0.0263548	777	0.0157429	408	0.0229583	481	290
TGRH88_015110	RNA recognition motif-containing protein	446	Non-Toxin	Safe	0.0370472	0.00543534	0.0178886	0.0565791	15	0.0340161	583	0.00814286	876	0.04275	209	291
TGRH88_045700	AGC kinase	343	Non-Toxin	Safe	0.0473583	0.00869444	0.00389988	0.0723605	15	0.0545806	316	0.0185143	328	0.012	1034	292
TGRH88_074760	protein translocation complex, SEC61 gamma subunit	161	Non-Toxin	Safe	0.0714183	0.0200695	0.00787513	0.0379426	15	0.0435161	442	0.0217143	267	0.0126667	970	293
TGRH88_015930	leucyl-tRNA synthetase	1261	Non-Toxin	Safe	0.0257415	0.00309104	0.00791281	0.094552	15	0.0398387	488	0.00814286	877	0.0316667	320	294
TGRH88_053840	unspecified product	2174	Non-Toxin	Safe	0.00928933	0.00050907	0.00266586	0.273995	15	0.0397742	489	0.00782857	913	0.03425	289	295
TGRH88_057120	threonyl-tRNA synthetase family protein	844	Non-Toxin	Safe	0.0258675	0.00153356	0.00673531	0.12047	15	0.0503226	352	0.00685714	1060	0.035	281	296
TGRH88_067980	Proteasome/cyclosome repeat-containing protein	1156	Non-Toxin	Safe	0.0150749	0.0020283	0.00399408	0.158117	15	0.0382258	509	0.00902857	789	0.0263333	405	297
TGRH88_028140	putative TDC1	584	Non-Toxin	Safe	0.0223035	0.00252813	0.00302382	0.132279	15	0.0468387	394	0.0113143	600	0.0165	712	298
TGRH88_015680	Sec23/Sec24 trunk domain-containing protein	791	Non-Toxin	Safe	0.0168763	0.00392735	0.00424842	0.116284	15	0.0318065	628	0.0132571	503	0.0193333	577	299
TGRH88_075490	unspecified product	178	Non-Toxin	Safe	0.0690257	0.0461644	0.00562375	0.0406331	15	0.045629	412	0.0538857	68	0.01025	1230	300
TGRH88_053560	subtilisin SUB2	1300	Non-Toxin	Safe	0.0176515	0.00265141	0.00487957	0.117641	15	0.0342581	580	0.0101143	697	0.0245833	439	301
TGRH88_028300	putative mitochondrial 2-oxoglutarate dehydrogenase e1 component	1116	Non-Toxin	Safe	0.0245587	0.00480916	0.00458754	0.0882267	15	0.0354839	560	0.0125714	537	0.0183333	621	302
TGRH88_051330	ribosomal protein RPL23	139	Non-Toxin	Potential	0.0567045	0.00742104	0.0558701	0.0351682	15	0.0321774	622	0.007	1025	0.0816667	80	303
TGRH88_076120	unspecified product	637	Non-Toxin	Safe	0.0406945	0.0165404	0.00679183	0.0476673	15	0.0317419	631	0.0233143	242	0.014	861	304
TGRH88_040500	iron-sulfur cluster protein ISCU	219	Non-Toxin	Safe	0.0441749	0.0164534	0.0114076	0.0390381	15	0.0276774	742	0.0178286	350	0.017875	643	305
TGRH88_081650	TFIIH basal transcription factor complex helicase XPB subunit	997	Non-Toxin	Safe	0.00971966	0.00353013	0.00484189	0.136152	15	0.0219355	949	0.0155429	419	0.0283333	369	306
TGRH88_020160	unspecified product	1868	Non-Toxin	Safe	0.0301994	0.00595257	0.0030615	0.0994886	15	0.0479032	375	0.0169714	367	0.012375	995	307
TGRH88_045480	peptidase, M28 family protein	1555	Non-Toxin	Safe	0.0110414	0.00262838	0.00185574	0.188682	15	0.0335323	594	0.0162	394	0.01575	751	308
TGRH88_058850	PIK3R4 kinase-related protein	1269	Non-Toxin	Safe	0.0433438	0.00644696	0.00229848	0.117889	15	0.0818387	163	0.0202286	294	0.00983333	1287	309
TGRH88_070590	dihydropteroate synthase	748	Non-Toxin	Safe	0.0258796	0.00525133	0.00871351	0.0718906	15	0.0301935	663	0.0102857	689	0.027	393	310
TGRH88_032210	bystin protein	555	Non-Toxin	Safe	0.0228777	0.00892178	0.00847801	0.0651895	15	0.0241129	858	0.0167143	375	0.0216667	513	311
TGRH88_020940	cathepsin CPL	422	Non-Toxin	Safe	0.0227949	0.00546689	0.0262536	0.0642017	15	0.0237419	877	0.00914286	780	0.0693333	92	312
TGRH88_052360	eukaryotic initiation factor-2, alpha subunit	347	Non-Toxin	Safe	0.0215	0.00463983	0.0179263	0.0687834	15	0.023371	889	0.00985714	718	0.05175	143	313
TGRH88_003350	MIF4G domain-containing protein	3822	Non-Toxin	Safe	0.0377566	0.000802765	0.0133105	0.160599	15	0.0986774	120	0.0046	1557	0.0872083	74	314
TGRH88_034470	PGAP1 family protein	2110	Non-Toxin	Safe	0.0195363	0.00132017	0.00380568	0.207146	15	0.0667742	222	0.00591429	1248	0.0345	288	315
TGRH88_005100	transporter, major facilitator family protein	760	Non-Toxin	Safe	0.0210479	0.00636918	0.00264702	0.108025	15	0.0365806	547	0.0185143	327	0.0135	890	316
TGRH88_023910	unspecified product	755	Non-Toxin	Safe	0.0185848	0.00304064	0.00388104	0.121358	15	0.0370806	537	0.0103714	675	0.0201667	553	317
TGRH88_058530	AP2 domain transcription factor AP2XII-1	2283	Non-Toxin	Safe	0.0226506	0.000674228	0.0114924	0.176383	15	0.0652903	225	0.00502857	1464	0.0806667	82	318
TGRH88_068350	ribosomal protein RPL18A	183	Non-Toxin	Safe	0.102142	0.0129701	0.0326027	0.021854	15	0.0361935	554	0.00817143	874	0.03025	344	319
TGRH88_081400	unspecified product	944	Non-Toxin	Safe	0.0668843	0.00150618	0.0192828	0.0827058	15	0.0896935	142	0.00474286	1535	0.0657083	99	320
TGRH88_077210	unspecified product	1476	Non-Toxin	Safe	0.0180826	0.00102104	0.0129902	0.187688	15	0.0545806	318	0.00537143	1398	0.101833	62	321
TGRH88_020080	unspecified product	762	Non-Toxin	Safe	0.0242005	0.00873832	0.00738529	0.0652254	15	0.0251613	820	0.0167143	374	0.0189583	594	322
TGRH88_068000	ribosomal protein RPS16	211	Non-Toxin	Safe	0.0921008	0.00810361	0.0305679	0.0291572	15	0.0430323	448	0.00662857	1098	0.0374583	251	323
TGRH88_034900	perforin-like protein PLP1	1161	Non-Toxin	Safe	0.0508084	0.00483653	0.0209972	0.047113	15	0.0386613	504	0.00671429	1074	0.041125	224	324
TGRH88_064360	putative eukaryotic initiation factor-3, subunit 3	600	Non-Toxin	Safe	0.0184696	0.00433181	0.0118786	0.0841795	15	0.0243871	847	0.0096	743	0.042	213	325
TGRH88_074470	putative T-complex protein 1 subunit alpha	548	Non-Toxin	Potential	0.0268575	0.00989587	0.00424842	0.0772677	15	0.0335323	595	0.022	257	0.0128333	958	326
TGRH88_032950	AP2 domain transcription factor AP2VIIa-2	918	Non-Toxin	Safe	0.0412845	0.015893	0.0101736	0.0398665	15	0.0264516	774	0.0182857	337	0.0166667	700	327
TGRH88_017630	unspecified product	469	Non-Toxin	Safe	0.0494782	0.00449479	0.0155901	0.0555173	15	0.0442581	430	0.0064	1131	0.0373333	252	328
TGRH88_037080	unspecified product	157	Non-Toxin	Safe	0.0780344	0.020671	0.0249065	0.0213593	15	0.0264194	776	0.0126	532	0.021875	508	329
TGRH88_046410	DnaK family protein	1090	Non-Toxin	Safe	0.0289088	0.00154298	0.00668821	0.109928	15	0.0514516	343	0.00628571	1157	0.0320833	317	330
TGRH88_033090	zinc finger, C3HC4 type (RING finger) domain-containing protein	710	Non-Toxin	Safe	0.027363	0.00283488	0.00562375	0.0944955	15	0.0409355	471	0.00805714	889	0.0235	468	331
TGRH88_042170	unspecified product	1545	Non-Toxin	Safe	0.0150447	0.00119617	0.00265644	0.223996	15	0.0541935	321	0.0064	1135	0.028	375	332
TGRH88_012840	unspecified product	217	Non-Toxin	Safe	0.0238671	0.0120007	0.0016485	0.11637	15	0.0449032	421	0.0397714	115	0.00966667	1303	333
TGRH88_046300	unspecified product	297	Non-Toxin	Safe	0.0491189	0.00254898	0.0110214	0.0697311	15	0.0553226	308	0.006	1216	0.0320833	316	334
TGRH88_063090	unspecified product	937	Non-Toxin	Safe	0.0175613	0.00362713	0.0043803	0.106953	15	0.0310645	644	0.0122286	551	0.0178333	646	335
TGRH88_069420	kringle domain-containing protein	3133	Non-Toxin	Safe	0.0184222	0.000959583	0.00217602	0.237695	15	0.0690968	210	0.0068	1068	0.0198333	566	336
TGRH88_052310	putative cell-cycle-associated protein kinase PRP4	928	Non-Toxin	Safe	0.0243097	0.00466158	0.0150249	0.0643968	15	0.0247742	833	0.00914286	782	0.04	230	337
TGRH88_037370	putative chorismate synthase	536	Non-Toxin	Safe	0.0415639	0.00518389	0.00592519	0.0668454	15	0.0453871	417	0.00957143	746	0.01675	694	338
TGRH88_008430	TB2/DP1, HVA22 family protein	168	Non-Toxin	Safe	0.0435173	0.059643	0.0113605	0.0311142	15	0.022	946	0.0531429	71	0.0142083	840	339
TGRH88_038870	rhoptry protein ROP8	575	Non-Toxin	Safe	0.0124241	0.014636	0.0692465	0.0637514	12	0.0123871	1654	0.0274286	194	0.184	10	340
TGRH88_006060	ADP ribosylation factor ARF1	554	Non-Toxin	Safe	0.0835064	0.0181534	0.00327816	0.0649756	15	0.0880645	146	0.0334286	147	0.008125	1571	341
TGRH88_057380	ribosomal protein RPL18	187	Non-Toxin	Potential	0.14744	0.00221703	0.0148554	0.0745381	14	0.177823	36	0.00428571	1667	0.046875	174	342
TGRH88_061140	unspecified product	393	Non-Toxin	Safe	0.0618813	0.0267063	0.0142713	0.0263837	15	0.026	791	0.0200571	298	0.0151667	793	343
TGRH88_004240	putative autophagy-related protein 8 atg8	124	Non-Toxin	Safe	0.0357049	0.0238117	0.00952363	0.0384839	15	0.0220645	940	0.0260571	210	0.0158333	744	344
TGRH88_001800	unspecified product	2909	Non-Toxin	Safe	0.0355819	0.00141844	0.0147141	0.147952	15	0.0859355	151	0.00422857	1679	0.0925	69	345
TGRH88_046570	ribosomal protein RPS11	161	Non-Toxin	Potential	0.0972603	0.00552853	0.0234652	0.033891	15	0.0531935	328	0.00582857	1266	0.0325833	308	346
TGRH88_034240	unspecified product	479	Non-Toxin	Safe	0.025477	0.00722126	0.0133199	0.0547313	15	0.0221774	936	0.011	620	0.0297917	349	347
TGRH88_074190	putative calcium binding protein precursor	335	Non-Toxin	Safe	0.0576517	0.017463	0.0255753	0.0240672	15	0.0224516	925	0.0116571	579	0.026	412	348
TGRH88_003600	dense granule protein GRA8	267	Non-Toxin	Safe	0.0610597	0.0122364	0.223848	0.0224778	15	0.0216452	963	0.00754286	948	0.205333	8	349
TGRH88_045240	RAP domain-containing protein	1011	Non-Toxin	Safe	0.0285188	0.00312422	0.0034854	0.112226	15	0.0523871	335	0.0096	741	0.014	857	350
TGRH88_077520	unspecified product	982	Non-Toxin	Safe	0.0174506	0.00592864	0.00543535	0.0869228	15	0.0238548	871	0.0149143	435	0.018125	630	351
TGRH88_028390	nucleosome assembly protein (nap) protein	433	Non-Toxin	Safe	0.0368677	0.00866362	0.0122366	0.0428913	10	0.0256613	800	0.0110571	619	0.0215	521	352
TGRH88_018120	unspecified product	220	Non-Toxin	Safe	0.0538286	0.024228	0.00754543	0.0346564	15	0.0304839	652	0.024	229	0.0116667	1060	353
TGRH88_032830	selenide, water dikinase	1298	Non-Toxin	Safe	0.0139043	0.00152649	0.00527521	0.1346	14	0.0304839	654	0.00771429	929	0.028125	372	354
TGRH88_028700	t-complex protein beta subunit	568	Non-Toxin	Potential	0.0173675	0.00453413	0.00403176	0.0975119	15	0.026871	762	0.014	476	0.0163333	719	355
TGRH88_078500	PCI domain-containing protein	595	Non-Toxin	Safe	0.0278879	0.00894499	0.0175495	0.0443407	15	0.019871	1060	0.0113143	604	0.033	303	356
TGRH88_008120	helicase associated domain (ha2) protein	2234	Non-Toxin	Safe	0.0175815	0.000605881	0.00595345	0.178835	15	0.0519677	339	0.00511429	1439	0.04475	191	357
TGRH88_034830	unspecified product	2209	Non-Toxin	Safe	0.0232536	0.000623104	0.00492667	0.175173	15	0.0649194	232	0.005	1476	0.0364583	261	358
TGRH88_064930	HECT-domain (ubiquitin-transferase) domain-containing protein	1288	Non-Toxin	Safe	0.0123759	0.0017163	0.00600997	0.136779	15	0.0265161	772	0.00782857	914	0.03425	290	359
TGRH88_078990	DNA-directed RNA polymerase III RPC2	1338	Non-Toxin	Safe	0.0139517	0.00226815	0.00473827	0.134169	15	0.0302581	661	0.00765714	939	0.0279167	379	360
TGRH88_054630	cytochrome p450 superfamily protein	586	Non-Toxin	Safe	0.0235503	0.0134769	0.00264702	0.084443	15	0.0325161	616	0.0312	163	0.0105	1203	361
TGRH88_047010	ribosomal protein RPL34	134	Non-Toxin	Safe	0.0787068	0.00694007	0.0246616	0.0305954	15	0.0395	492	0.0062	1184	0.0322917	312	362
TGRH88_040060	4'-phosphopantetheinyl transferase superfamily protein	437	Non-Toxin	Safe	0.0528182	0.00972963	0.0174082	0.0315252	15	0.0273548	748	0.00914286	781	0.0226667	488	363
TGRH88_044150	putative aminopeptidase N	1419	Non-Toxin	Safe	0.0238503	0.00238998	0.0035325	0.120254	15	0.0464516	403	0.00685714	1055	0.02	559	364
TGRH88_080150	unspecified product	847	Non-Toxin	Safe	0.0158369	0.00633582	0.00496435	0.0862664	15	0.0221935	935	0.0147429	446	0.0179167	642	365
TGRH88_009750	unspecified product	851	Non-Toxin	Safe	0.0334295	0.0165546	0.00837439	0.042692	15	0.0228871	906	0.0208857	284	0.0143333	833	366
TGRH88_031200	ribosomal protein RPL22	133	Non-Toxin	Safe	0.0987332	0.0552588	0.0841678	0.00991596	15	0.0159677	1337	0.0157143	410	0.035	278	367
TGRH88_049310	ribosomal protein RPL11	175	Non-Toxin	Potential	0.0673202	0.0126673	0.0249348	0.0239984	15	0.0259355	794	0.00891429	805	0.025	432	368
TGRH88_047450	unspecified product	3946	Non-Toxin	Safe	0.0184505	0.000713387	0.00350424	0.187978	15	0.0545806	317	0.00537143	1396	0.0313333	328	369
TGRH88_035470	putative RNA binding protein	1066	Non-Toxin	Safe	0.0309489	0.00180133	0.00974029	0.092732	15	0.0465	401	0.00531429	1403	0.03875	240	370
TGRH88_057130	MtN3/saliva family protein	666	Non-Toxin	Safe	0.0203934	0.00878817	0.00692371	0.0626564	15	0.0203226	1030	0.0162	395	0.018375	619	371
TGRH88_081620	unspecified product	865	Non-Toxin	Safe	0.0472807	0.0256051	0.00751717	0.0351012	15	0.0265323	770	0.026	211	0.0116667	1066	372
TGRH88_007880	putative PP2C	537	Non-Toxin	Safe	0.0563386	0.0664368	0.00293904	0.0594915	15	0.0532903	327	0.111257	19	0.007375	1721	373
TGRH88_059350	glutaminyl-tRNA synthetase (GlnRS)	860	Non-Toxin	Safe	0.0196544	0.00547341	0.00761137	0.0714688	15	0.0229032	905	0.0101429	696	0.0236667	467	374
TGRH88_011670	thioredoxin-dependent peroxidase TPX1/2	333	Non-Toxin	Safe	0.0156128	0.0103486	0.00351366	0.0826713	15	0.0214194	969	0.0237143	235	0.0138333	869	375
TGRH88_076400	histidine acid phosphatase superfamily protein	872	Non-Toxin	Safe	0.0126465	0.00621617	0.0133011	0.0761501	15	0.0159355	1344	0.0130286	514	0.0411667	223	376
TGRH88_011240	putative transporter/permease protein	355	Non-Toxin	Safe	0.0240673	0.00718029	0.00805411	0.0580375	15	0.0224516	922	0.0116	584	0.0193333	576	377
TGRH88_043360	proteasome subunit	369	Non-Toxin	Safe	0.0460778	0.00183088	0.00656575	0.0894939	15	0.0660323	224	0.00508571	1446	0.0259583	413	378
TGRH88_053420	putative aquarius	2259	Non-Toxin	Safe	0.00859925	0.000657005	0.00274122	0.226861	11	0.0329516	605	0.00648571	1118	0.028375	366	379
TGRH88_021820	ribosomal protein RPS28	118	Non-Toxin	Safe	0.059385	0.00629485	0.0301158	0.0340666	15	0.0323548	620	0.00582857	1258	0.0425	212	380
TGRH88_036520	AP2 domain transcription factor AP2VIIa-7	3116	Non-Toxin	Safe	0.0498068	0.000589202	0.00269412	0.170538	14	0.137903	75	0.00488571	1494	0.021375	522	381
TGRH88_045270	phosphatidylserine decarboxylase	427	Non-Toxin	Safe	0.0122583	0.0053117	0.00309918	0.11755	15	0.0228387	908	0.0168571	370	0.01475	815	382
TGRH88_074090	transaldolase	543	Non-Toxin	Safe	0.0244961	0.0112661	0.00940117	0.0500025	14	0.0193548	1082	0.0157143	412	0.01875	602	383
TGRH88_071050	lectin family protein	646	Non-Toxin	Safe	0.0183045	0.00569296	0.00789397	0.0688055	15	0.0200323	1049	0.0118286	571	0.023	479	384
TGRH88_069730	Pumilio-family RNA binding repeat-containing protein	1676	Non-Toxin	Safe	0.0372097	0.00138326	0.00700849	0.143003	15	0.0853387	153	0.00408571	1739	0.0417083	215	385
TGRH88_046190	putative cytochrome C oxidase subunit IIa	299	Non-Toxin	Safe	0.038878	0.00421905	0.00365496	0.0784478	15	0.0490645	367	0.00891429	803	0.013	943	386
TGRH88_026580	unspecified product	1151	Non-Toxin	Safe	0.021573	0.00816996	0.0168147	0.0487207	15	0.0173871	1226	0.0112	608	0.0347083	284	387
TGRH88_000070	unspecified product	454	Non-Toxin	Safe	0.0160619	0.00622632	0.0198103	0.0620315	15	0.016	1333	0.0106286	648	0.0516667	146	388
TGRH88_016170	unspecified product	1300	Non-Toxin	Safe	0.0119399	0.00138345	0.00504913	0.191351	15	0.0369677	542	0.00545714	1360	0.0397917	231	389
TGRH88_024800	unspecified product	1015	Non-Toxin	Safe	0.0266262	0.010856	0.00346656	0.0770969	15	0.0335323	593	0.0242	228	0.009625	1313	390
TGRH88_075270	putative splicing factor 3b, subunit 3	1233	Non-Toxin	Safe	0.0111565	0.000788261	0.00453102	0.193592	15	0.0344194	578	0.00554286	1337	0.0404167	226	391
TGRH88_027310	unspecified product	2182	Non-Toxin	Safe	0.0108246	0.00105966	0.00270354	0.210701	15	0.0374355	528	0.00602857	1210	0.026375	403	392
TGRH88_011960	unspecified product	655	Non-Toxin	Safe	0.0143694	0.00510793	0.00508681	0.0901274	15	0.0203226	1023	0.0128571	519	0.01875	599	393
TGRH88_062510	regulator of chromosome condensation (RCC1) repeat-containing protein	1761	Non-Toxin	Safe	0.0107252	0.000961759	0.00212892	0.23152	15	0.0411613	467	0.00662857	1097	0.0193333	578	394
TGRH88_025920	prolyl endopeptidase	733	Non-Toxin	Safe	0.0258763	0.00891417	0.00402234	0.0681586	15	0.0285161	706	0.0174857	355	0.0113333	1091	395
TGRH88_021890	unspecified product	753	Non-Toxin	Safe	0.0156732	0.00656135	0.00253398	0.0972079	15	0.0250323	826	0.0194	311	0.012125	1016	396
TGRH88_075680	putative oligosaccharyl transferase stt3 protein	753	Non-Toxin	Safe	0.0110982	0.0102305	0.00106446	0.202418	15	0.0358387	558	0.0577143	62	0.00841667	1534	397
TGRH88_058680	alba 2	148	Non-Toxin	Safe	0.0751429	0.0254441	0.0169183	0.0198439	15	0.0241935	853	0.0142857	465	0.0141667	846	398
TGRH88_083150	unspecified product	169	Non-Toxin	Safe	0.0299466	0.0435148	0.00262818	0.0675535	15	0.0329032	609	0.0854857	33	0.0085	1525	399
TGRH88_063510	vitamin k epoxide reductase family protein	212	Non-Toxin	Safe	0.0100386	0.0214816	0.00153546	0.130569	15	0.021129	988	0.0786	38	0.0109167	1144	400
TGRH88_076760	unspecified product	720	Non-Toxin	Safe	0.0358931	0.00588622	0.0252739	0.0399182	15	0.0232258	894	0.00685714	1063	0.0416667	216	401
TGRH88_046990	transmembrane amino acid transporter protein	572	Non-Toxin	Safe	0.017556	0.0085311	0.00316512	0.0881366	15	0.0255484	804	0.0226286	245	0.011	1138	402
TGRH88_035050	unspecified product	1730	Non-Toxin	Safe	0.020192	0.000638695	0.00902437	0.147508	15	0.0477419	377	0.00422857	1685	0.0555	128	403
TGRH88_038700	unspecified product	976	Non-Toxin	Safe	0.0147512	0.00256566	0.00553897	0.0968913	15	0.0234677	886	0.00831429	856	0.02425	448	404
TGRH88_035100	unspecified product	566	Non-Toxin	Safe	0.0223858	0.0182738	0.00453102	0.0578375	15	0.0205806	1009	0.0298286	171	0.0120833	1019	405
TGRH88_032710	putative 20S proteasome subunit beta 7	266	Non-Toxin	Safe	0.0184673	0.00643916	0.00604765	0.0710916	15	0.0206129	1006	0.0121714	554	0.01775	647	406
TGRH88_050180	putative glycogen phosphorylase 1	894	Non-Toxin	Safe	0.0275444	0.021006	0.00133764	0.15239	15	0.0686452	215	0.0912	32	0.00633333	1962	407
TGRH88_014940	ubiquitin-activating enzyme E1 family protein	1092	Non-Toxin	Safe	0.0185947	0.00239125	0.00314628	0.126848	14	0.0389194	498	0.00725714	986	0.015875	743	408
TGRH88_040200	unspecified product	2379	Non-Toxin	Safe	0.00985332	0.000669515	0.00146952	0.296151	15	0.0477419	379	0.00845714	848	0.0123333	1000	409
TGRH88_033820	unspecified product	805	Non-Toxin	Safe	0.0202326	0.021458	0.00368322	0.0659964	12	0.0212903	982	0.0396	116	0.011	1130	410
TGRH88_056800	vacuolar transporter chaperone VTC2	1308	Non-Toxin	Safe	0.0147244	0.00177866	0.00270354	0.134866	15	0.0326613	611	0.00771429	931	0.016875	689	411
TGRH88_004940	unspecified product	1981	Non-Toxin	Safe	0.009936	0.00188998	0.00154488	0.176272	15	0.0283871	713	0.0100571	701	0.0146667	818	412
TGRH88_053480	unspecified product	331	Non-Toxin	Safe	0.045233	0.0134285	0.0184726	0.0280768	15	0.0203226	1029	0.0104	672	0.021	534	413
TGRH88_075300	myosin I	1821	Non-Toxin	Safe	0.0159911	0.00284032	0.00634909	0.093364	15	0.024	862	0.00797143	899	0.02325	475	414
TGRH88_082300	unspecified product	543	Non-Toxin	Safe	0.0200767	0.00589963	0.00960841	0.0591551	15	0.0190323	1103	0.0101143	699	0.0245833	440	415
TGRH88_005920	ribosomal protein RPS10	152	Non-Toxin	Safe	0.101134	0.0370097	0.0503594	0.0112491	15	0.0179194	1179	0.0116286	581	0.0229167	482	416
TGRH88_052120	DEAD (Asp-Glu-Ala-Asp) box polypeptide DDX6	475	Non-Toxin	Potential	0.0261882	0.00865909	0.00664111	0.0522854	15	0.0218065	954	0.0133714	500	0.0151667	792	417
TGRH88_018960	unspecified product	1183	Non-Toxin	Safe	0.00952582	0.00205894	0.00172386	0.174702	15	0.0282258	719	0.01	708	0.0145833	821	418
TGRH88_071770	DNA-directed RNA polymerase II RPB2	1259	Non-Toxin	Potential	0.0148109	0.00334739	0.00600055	0.0947047	15	0.0229839	903	0.00814286	882	0.02375	466	419
TGRH88_037060	unspecified product	128	Non-Toxin	Safe	0.0446895	0.0148435	0.00868525	0.033871	15	0.0246774	838	0.0145714	450	0.01275	963	420
TGRH88_034710	putative ATPase synthase subunit alpha	565	Non-Toxin	Potential	0.0480446	0.00581297	0.0121895	0.0403303	15	0.0309677	646	0.00685714	1052	0.02	557	421
TGRH88_055940	S15 sporozoite-expressed protein	448	Non-Toxin	Safe	0.0278576	0.00745277	0.0046629	0.0610089	15	0.0275484	744	0.0122	553	0.0127083	968	422
TGRH88_008160	unspecified product	1434	Non-Toxin	Safe	0.0121545	0.000992397	0.00243036	0.217503	15	0.0421935	460	0.00622857	1177	0.0181667	629	423
TGRH88_044970	DNA-directed RNA polymerase II RPB1	1892	Non-Toxin	Safe	0.0114103	0.000957226	0.00467232	0.183566	13	0.0326452	614	0.00525714	1416	0.0383333	245	424
TGRH88_059440	unspecified product	577	Non-Toxin	Safe	0.00574189	0.0157672	0.0458001	0.0931684	15	0.009	2161	0.0425143	103	0.17825	13	425
TGRH88_020660	putative nucleoside diphosphate kinase	155	Non-Toxin	Potential	0.0803114	0.00853382	0.0168807	0.02603	15	0.0335484	590	0.00668571	1079	0.0184167	613	426
TGRH88_075660	unspecified product	571	Non-Toxin	Safe	0.0349666	0.00995896	0.00488899	0.0518065	15	0.0293548	685	0.0148571	439	0.0108333	1160	427
TGRH88_057770	putative replication licensing factor	972	Non-Toxin	Safe	0.0231383	0.00223226	0.00341004	0.119578	15	0.0445161	426	0.00685714	1061	0.015	798	428
TGRH88_020320	KRUF family protein	1023	Non-Toxin	Safe	0.0402834	0.00401419	0.00184632	0.102773	10	0.0664516	223	0.0117714	573	0.00858333	1491	429
TGRH88_036470	3'5'-cyclic nucleotide phosphodiesterase domain-containing protein	1669	Non-Toxin	Safe	0.0169801	0.00102358	0.0032499	0.179834	15	0.0493548	365	0.00514286	1433	0.0225	492	430
TGRH88_012370	unspecified product	1834	Non-Toxin	Safe	0.0257079	0.000883803	0.00389988	0.153453	15	0.0641613	241	0.00437143	1637	0.0255	419	431
TGRH88_068310	Ctr copper transporter family protein	375	Non-Toxin	Safe	0.0623157	0.0144066	0.00519043	0.0420295	15	0.042	461	0.0168	373	0.00875	1467	432
TGRH88_082930	RNA recognition motif-containing protein	801	Non-Toxin	Safe	0.0174377	0.00260717	0.0115866	0.0776055	15	0.0213871	975	0.00668571	1092	0.039	238	433
TGRH88_068330	ribosomal protein RPL27	146	Non-Toxin	Safe	0.167832	0.00710741	0.0198197	0.0238594	15	0.0650323	228	0.0048	1525	0.02	560	434
TGRH88_046320	aconitate hydratase ACN/IRP	1055	Non-Toxin	Safe	0.032357	0.00412097	0.00617011	0.0643888	15	0.0330323	604	0.00731429	973	0.016	739	435
TGRH88_051240	unspecified product	3209	Non-Toxin	Safe	0.0170166	0.000505807	0.00542593	0.15913	15	0.0435968	439	0.00454286	1583	0.033125	302	436
TGRH88_022440	Sodium:neurotransmitter symporter family protein	1030	Non-Toxin	Safe	0.0100671	0.00238636	0.00313686	0.147698	15	0.023871	869	0.00845714	846	0.0185	609	437
TGRH88_026060	glucosephosphate-mutase GPM1	637	Non-Toxin	Safe	0.0538499	0.066217	0.00225138	0.0713628	15	0.0618387	258	0.133886	13	0.00591667	2054	438
TGRH88_082070	MIF4G domain-containing protein	2668	Non-Toxin	Safe	0.0476532	0.000621291	0.00866641	0.118985	15	0.092129	138	0.0034	1994	0.044625	196	439
TGRH88_062500	actin-related protein ARP1	383	Non-Toxin	Potential	0.00981005	0.00902857	0.0022137	0.12808	15	0.0206452	1004	0.0329143	154	0.0106667	1178	440
TGRH88_040670	TLD protein	2190	Non-Toxin	Safe	0.0195744	0.00111785	0.00370206	0.15809	14	0.0509677	346	0.00451429	1587	0.0263333	404	441
TGRH88_024720	peptidase M20D, amidohydrolase	514	Non-Toxin	Safe	0.00945772	0.0137344	0.00227022	0.129548	15	0.018871	1119	0.052	74	0.0108333	1154	442
TGRH88_020300	KRUF family protein	1010	Non-Toxin	Safe	0.0103839	0.0119178	0.00259992	0.103816	15	0.0167742	1276	0.0356571	136	0.013	938	443
TGRH88_077980	2-oxoglutarate/malate translocase OMT	323	Non-Toxin	Safe	0.0475703	0.0284336	0.00357018	0.0462759	15	0.0356129	559	0.0368	131	0.00766667	1661	444
TGRH88_044870	unspecified product	691	Non-Toxin	Safe	0.0364404	0.011211	0.00647155	0.0452147	15	0.026129	787	0.0141429	470	0.01125	1105	445
TGRH88_022820	putative cell-cycle-associated protein kinase MAPK	548	Non-Toxin	Safe	0.0252407	0.0098772	0.00286368	0.0734729	15	0.0294355	679	0.0208571	286	0.009125	1400	446
TGRH88_058240	acid phosphatase GAP50	431	Non-Toxin	Safe	0.100867	0.0100157	0.0124062	0.0255261	15	0.0423548	458	0.00742857	963	0.013	946	447
TGRH88_072520	putative eukaryotic translation initiation factor	824	Non-Toxin	Safe	0.0262751	0.00512479	0.0205545	0.0468256	15	0.0197097	1067	0.00671429	1076	0.041125	225	448
TGRH88_068720	IQ calmodulin-binding motif domain-containing protein	1179	Non-Toxin	Safe	0.0145119	0.00374678	0.00365496	0.0917585	15	0.0222581	932	0.0105143	659	0.0153333	777	449
TGRH88_056640	unspecified product	1717	Non-Toxin	Safe	0.0413572	0.000797145	0.00551071	0.129051	15	0.0853065	154	0.00368571	1901	0.03225	314	450
TGRH88_080400	AP2 domain transcription factor AP2VIII-6	1763	Non-Toxin	Safe	0.0125291	0.00265376	0.00622663	0.0961341	15	0.020129	1043	0.00822857	870	0.024	457	451
TGRH88_020930	unspecified product	232	Non-Toxin	Safe	0.0695097	0.0389919	0.0176908	0.0173172	14	0.0191935	1093	0.0189429	316	0.01275	961	452
TGRH88_033580	formin FRM1	5011	Non-Toxin	Safe	0.0201381	0.00104479	0.00129996	0.250725	4	0.0809677	164	0.00717143	1001	0.0104583	1207	453
TGRH88_063470	putative ATP synthase F0 subunit 9	166	Non-Toxin	Safe	0.0548167	0.00792522	0.0219675	0.0276508	15	0.0248387	831	0.0064	1137	0.0256667	418	454
TGRH88_017530	AP2 domain transcription factor AP2IX-8	1751	Non-Toxin	Safe	0.0391765	0.000881446	0.00925045	0.117979	15	0.0742258	190	0.00337143	1996	0.04425	201	455
TGRH88_020270	putative ubiquitin conjugating enzyme E2	641	Non-Toxin	Safe	0.0133099	0.00258723	0.00798817	0.0897357	15	0.018871	1118	0.00771429	926	0.03	346	456
TGRH88_041270	RNA recognition motif-containing protein	508	Non-Toxin	Safe	0.0311488	0.00780194	0.0100135	0.0418662	13	0.021	995	0.0096	740	0.0175	657	457
TGRH88_057220	putative elongation factor 1-gamma	394	Non-Toxin	Safe	0.0588272	0.00375439	0.0138568	0.0429617	15	0.0409194	473	0.00491429	1491	0.0250833	430	458
TGRH88_049960	Hsp90 domain-containing protein	1100	Non-Toxin	Safe	0.0153579	0.00693663	0.00454044	0.074261	15	0.0179032	1182	0.0148	442	0.0154167	773	459
TGRH88_010620	unspecified product	230	Non-Toxin	Safe	0.0466705	0.0219277	0.00371148	0.0458967	15	0.034871	568	0.0289143	178	0.00766667	1651	460
TGRH88_044880	unspecified product	401	Non-Toxin	Safe	0.0183756	0.0124419	0.0195748	0.0424052	15	0.0121935	1670	0.0144	458	0.035	280	461
TGRH88_056460	unspecified product	834	Non-Toxin	Safe	0.0100737	0.00259376	0.00519985	0.111485	15	0.0179032	1184	0.00951429	750	0.023125	477	462
TGRH88_049140	nmda receptor glutamate-binding chain	265	Non-Toxin	Safe	0.0471811	0.0135924	0.00677299	0.0359302	15	0.0272903	751	0.0144	459	0.0105	1201	463
TGRH88_031490	dehydrogenase E1 component family protein	463	Non-Toxin	Safe	0.0280625	0.00416575	0.00513391	0.0683592	15	0.0307097	650	0.00777143	918	0.0141667	844	464
TGRH88_082010	Mov34/MPN/PAD-1 family protein	343	Non-Toxin	Safe	0.012753	0.00772616	0.00434262	0.0829267	15	0.0174032	1225	0.0189714	315	0.0138333	873	465
TGRH88_033130	unspecified product	387	Non-Toxin	Safe	0.0281743	0.0268228	0.00411654	0.0529848	15	0.0239355	868	0.0408857	110	0.00883333	1439	466
TGRH88_041400	putative peptidase M16 family protein	509	Non-Toxin	Safe	0.0349951	0.00800517	0.00678241	0.0452326	15	0.0254032	811	0.0102857	682	0.013125	927	467
TGRH88_002430	Ser/Thr phosphatase family protein	651	Non-Toxin	Safe	0.0351563	0.00352615	0.0110403	0.0513585	15	0.0287903	697	0.00582857	1254	0.023375	471	468
TGRH88_001510	putative IMP-specific 5'-nucleotidase 1	683	Non-Toxin	Safe	0.0156157	0.00415995	0.0033441	0.0978925	15	0.0252903	815	0.0112	606	0.01225	1004	469
TGRH88_082670	DNA polymerase epsilon subunit B protein	703	Non-Toxin	Safe	0.00789926	0.00181456	0.00187458	0.177043	15	0.0228387	909	0.0101143	700	0.01475	817	470
TGRH88_072490	unspecified product	218	Non-Toxin	Safe	0.0695938	0.0101441	0.0215624	0.0225046	15	0.0259677	793	0.00657143	1109	0.0210833	531	471
TGRH88_024860	zinc finger (CCCH type) motif-containing protein	1220	Non-Toxin	Safe	0.0479077	0.00424026	0.00535057	0.0598144	15	0.0464516	402	0.00685714	1050	0.0125	982	472
TGRH88_061460	PAP2 superfamily protein	320	Non-Toxin	Safe	0.0262375	0.0154797	0.00862873	0.0395561	15	0.0167742	1279	0.0171429	365	0.015	799	473
TGRH88_039630	putative DNA replication licensing factor	1049	Non-Toxin	Safe	0.0244327	0.00136423	0.00325932	0.15562	15	0.0603871	270	0.00445714	1605	0.0195	572	474
TGRH88_010960	ribosomal protein RPL14	157	Non-Toxin	Safe	0.107091	0.0102719	0.0504159	0.0170005	15	0.0293387	686	0.00485714	1500	0.0354167	274	475
TGRH88_028050	nucleoside transporter protein	462	Non-Toxin	Safe	0.0270796	0.00161532	0.00358902	0.0991134	15	0.0431129	447	0.00565714	1304	0.0165	711	476
TGRH88_000420	alba 1	247	Non-Toxin	Safe	0.0617576	0.0193871	0.0141771	0.0217906	15	0.022	945	0.0119429	564	0.0128333	955	477
TGRH88_026590	3-oxo-5-alpha-steroid 4-dehydrogenase	347	Non-Toxin	Safe	0.0298438	0.00911776	0.00406944	0.0582058	15	0.0280645	727	0.0149143	432	0.00966667	1306	478
TGRH88_046040	unspecified product	3207	Non-Toxin	Safe	0.0163713	0.00143149	0.00275064	0.168584	15	0.0436129	438	0.00482857	1510	0.021125	528	479
TGRH88_073820	kelch repeat-containing protein	620	Non-Toxin	Safe	0.0219355	0.00871547	0.00622663	0.054182	15	0.0191613	1098	0.0138857	478	0.0135	901	480
TGRH88_074660	unspecified product	142	Non-Toxin	Safe	0.102897	0.00974649	0.0233145	0.0196734	15	0.0332258	599	0.00571429	1298	0.0191667	584	481
TGRH88_011890	unspecified product	383	Non-Toxin	Safe	0.0625896	0.015502	0.0123967	0.0236078	15	0.0243871	844	0.0109714	623	0.012	1028	482
TGRH88_047240	unspecified product	182	Non-Toxin	Safe	0.0151768	0.0123658	0.00471	0.064519	15	0.0157258	1359	0.0222857	251	0.0135417	889	483
TGRH88_048670	unspecified product	1197	Non-Toxin	Safe	0.00790929	0.001539	0.00898669	0.125087	15	0.016129	1326	0.00714286	1004	0.046875	173	484
TGRH88_054000	L-isoaspartyl protein carboxyl methyltransferase family protein	539	Non-Toxin	Safe	0.0211654	0.0150362	0.00203472	0.0894996	15	0.0301452	667	0.0381429	124	0.00741667	1718	485
TGRH88_002280	unspecified product	248	Non-Toxin	Safe	0.0595721	0.0106725	0.0152133	0.0249709	15	0.0241935	852	0.00785714	906	0.015625	755	486
TGRH88_019670	translation initiation factor 3 subunit	277	Non-Toxin	Safe	0.03999	0.0118801	0.0137532	0.0292078	15	0.0187097	1127	0.00994286	709	0.0169167	683	487
TGRH88_055350	cullin family protein	808	Non-Toxin	Safe	0.00988024	0.00301164	0.00264702	0.122143	14	0.0196774	1069	0.0104571	667	0.01525	786	488
TGRH88_017080	corepressor complex CRC230	1916	Non-Toxin	Safe	0.0202233	0.0011978	0.00458754	0.140526	15	0.0454839	415	0.00402857	1751	0.029375	357	489
TGRH88_033800	cyclophilin precursor	348	Non-Toxin	Safe	0.112521	0.0071453	0.0102301	0.0295641	15	0.0546774	315	0.006	1225	0.0125	983	490
TGRH88_018390	3'5'-cyclic nucleotide phosphodiesterase domain-containing protein	2238	Non-Toxin	Safe	0.017198	0.000766144	0.0027789	0.162101	15	0.0444194	428	0.00462857	1551	0.02025	551	491
TGRH88_052810	adaptin n terminal region domain-containing protein	1010	Non-Toxin	Safe	0.0115862	0.00214959	0.00354192	0.118612	15	0.0230323	900	0.0068	1066	0.0198333	564	492
TGRH88_030000	putative membrane protein	291	Non-Toxin	Safe	0.0680722	0.0147942	0.00505855	0.0368187	15	0.0405806	480	0.0158571	404	0.00770833	1648	493
TGRH88_077510	ATP-dependent RNA helicase	801	Non-Toxin	Potential	0.00712209	0.00190067	0.00504913	0.144071	15	0.0162581	1320	0.00822857	868	0.03	348	494
TGRH88_036190	putative Elicitor-responsive protein	306	Non-Toxin	Safe	0.091056	0.00879379	0.0115584	0.0261242	15	0.0381613	512	0.00668571	1083	0.013	941	495
TGRH88_076480	exonuclease	2587	Non-Toxin	Safe	0.0133557	0.000807116	0.00234558	0.195253	14	0.0408871	474	0.00557143	1333	0.01625	733	496
TGRH88_005200	glycosyl hydrolase, family 31 protein	1613	Non-Toxin	Safe	0.00553336	0.00108468	0.0329135	0.187511	15	0.0181935	1155	0.00537143	1386	0.2585	3	497
TGRH88_000110	unspecified product	687	Non-Toxin	Safe	0.014137	0.00202178	0.00153546	0.142067	15	0.0320645	625	0.00811429	883	0.0118333	1044	498
TGRH88_067690	unspecified product	483	Non-Toxin	Safe	0.0295118	0.0136974	0.0112381	0.0336917	15	0.0164516	1310	0.0136	488	0.0155833	760	499
TGRH88_069110	creatinase domain-containing protein	887	Non-Toxin	Safe	0.0145376	0.00449679	0.00308976	0.0963738	15	0.0232258	893	0.0109714	631	0.012	1036	500
TGRH88_060600	ARID/BRIGHT DNA binding domain-containing protein	2721	Non-Toxin	Safe	0.0207083	0.000661538	0.0027318	0.15348	15	0.0518226	340	0.00437143	1641	0.019125	587	501
TGRH88_058310	acetyltransferase, GNAT family protein	823	Non-Toxin	Safe	0.0119123	0.00214578	0.00833671	0.103886	15	0.020129	1041	0.00594286	1242	0.0346667	286	502
TGRH88_017740	DNA-directed RNA polymerase III RPC1	1747	Non-Toxin	Safe	0.00836827	0.000781191	0.00252456	0.196338	15	0.0252903	816	0.0056	1314	0.0245	441	503
TGRH88_070460	unspecified product	226	Non-Toxin	Safe	0.0152141	0.0155863	0.00359844	0.068253	15	0.0164516	1311	0.0310857	167	0.0113333	1094	504
TGRH88_062070	unspecified product	962	Non-Toxin	Safe	0.0151966	0.00639674	0.00269412	0.0870345	15	0.0210484	993	0.0149143	433	0.010875	1148	505
TGRH88_070450	protein kinase	252	Non-Toxin	Safe	0.0216929	0.00997038	0.00573679	0.0512656	14	0.0180968	1161	0.0145714	453	0.01275	965	506
TGRH88_005480	rhoptry kinase family protein ROP24 (incomplete catalytic triad)	535	Non-Toxin	Safe	0.0307399	0.00731136	0.00427668	0.0575878	15	0.029	694	0.0116	583	0.00966667	1302	507
TGRH88_044910	unspecified product	1422	Non-Toxin	Safe	0.0152712	0.00354047	0.00328758	0.0954742	8	0.0229839	902	0.0108571	638	0.011875	1043	508
TGRH88_027080	peptidyl-prolyl cis-trans isomerase	503	Non-Toxin	Safe	0.0270562	0.00858005	0.0142431	0.036968	15	0.0161129	1328	0.00951429	747	0.0215833	516	509
TGRH88_075420	unspecified product	492	Non-Toxin	Safe	0.0161729	0.0138091	0.00454044	0.0598331	15	0.0154839	1375	0.024	231	0.0125	989	510
TGRH88_047150	Memo family protein	302	Non-Toxin	Safe	0.0126603	0.00991273	0.00753601	0.0589736	15	0.012371	1659	0.0168571	371	0.0196667	569	511
TGRH88_070080	ribosomal protein RPP1	179	Non-Toxin	Safe	0.0494737	0.0147643	0.0607779	0.0181046	1	0.0142258	1489	0.00771429	932	0.04575	184	512
TGRH88_008910	Sec61beta family protein	99	Non-Toxin	Safe	0.0572389	0.0196173	0.00553897	0.032058	15	0.0294194	680	0.0182857	336	0.008	1591	513
TGRH88_032160	unspecified product	880	Non-Toxin	Safe	0.0207293	0.0048552	0.00349482	0.0796405	15	0.0270968	757	0.0114286	595	0.01	1257	514
TGRH88_064400	dense granule protein GRA9	318	Non-Toxin	Safe	0.105768	0.0602889	0.00839323	0.0203608	15	0.0341935	581	0.0342857	144	0.00666667	1884	515
TGRH88_079220	sugar transporter ST2	689	Non-Toxin	Safe	0.0120999	0.00287422	0.00357018	0.10009	15	0.0193548	1085	0.00857143	839	0.0166667	703	516
TGRH88_055870	MCM2/3/5 family protein	1028	Non-Toxin	Safe	0.0178864	0.00121847	0.00932581	0.126894	13	0.036871	546	0.00362857	1920	0.047625	171	517
TGRH88_080950	unspecified product	167	Non-Toxin	Safe	0.0448799	0.00668227	0.0140076	0.0324591	13	0.0232258	895	0.0064	1139	0.0186667	605	518
TGRH88_047270	PCI domain-containing protein	506	Non-Toxin	Safe	0.0270771	0.0048019	0.00629257	0.0547627	15	0.0239516	866	0.00785714	908	0.01375	877	519
TGRH88_074430	unspecified product	307	Non-Toxin	Safe	0.0411221	0.0137132	0.0041448	0.045545	15	0.0304194	657	0.0184	335	0.00766667	1660	520
TGRH88_004000	phosphatidate cytidylyltransferase	255	Non-Toxin	Safe	0.0224095	0.00577635	0.00786571	0.0512555	15	0.0180968	1159	0.00874286	820	0.017	675	521
TGRH88_047740	WD domain, G-beta repeat-containing protein	632	Non-Toxin	Safe	0.00986973	0.00469549	0.0031557	0.104219	15	0.0167742	1277	0.0148571	437	0.013	944	522
TGRH88_065390	unspecified product	465	Non-Toxin	Safe	0.0254748	0.0115705	0.00172386	0.0810088	15	0.0326613	613	0.0277714	192	0.00675	1861	523
TGRH88_006890	putative ubiquinol cytochrome c oxidoreductase	487	Non-Toxin	Safe	0.0421505	0.0162469	0.00678241	0.033106	15	0.0223548	928	0.0150857	428	0.009625	1311	524
TGRH88_024370	unspecified product	1117	Non-Toxin	Safe	0.0114088	0.00197337	0.0025905	0.126088	15	0.0223548	930	0.0072	990	0.01575	749	525
TGRH88_015330	putative glycine C-acetyltransferase	571	Non-Toxin	Safe	0.0239652	0.00450096	0.00178038	0.093773	15	0.0363871	552	0.0134286	495	0.00783333	1622	526
TGRH88_067790	unspecified product	891	Non-Toxin	Safe	0.013711	0.00111151	0.00908089	0.133177	15	0.0300323	669	0.0038	1841	0.049875	160	527
TGRH88_028680	rhoptry protein ROP9	353	Non-Toxin	Safe	0.100539	0.0105242	0.0377554	0.0157555	15	0.0260645	789	0.00502857	1456	0.0253333	425	528
TGRH88_019070	unspecified product	306	Non-Toxin	Safe	0.0814014	0.093197	0.000687661	0.10064	15	0.131952	87	0.268371	8	0.00420833	2578	529
TGRH88_041030	putative U2 snRNP auxiliary factor	254	Non-Toxin	Safe	0.0332464	0.0150651	0.00552955	0.0387953	15	0.0207581	1003	0.0167143	376	0.00975	1295	530
TGRH88_062330	zinc finger, C3HC4 type (RING finger) domain-containing protein	794	Non-Toxin	Safe	0.00827075	0.00283433	0.00327816	0.127611	15	0.0165161	1306	0.0109714	630	0.016	741	531
TGRH88_048930	GTPase activating protein for Arf protein	636	Non-Toxin	Safe	0.0185988	0.00488457	0.00556723	0.0615822	13	0.019	1107	0.00885714	809	0.0155	764	532
TGRH88_070720	membrane protein FtsH1	748	Non-Toxin	Safe	0.0394507	0.0100411	0.00569911	0.0395604	15	0.0251613	824	0.0114286	597	0.01	1267	533
TGRH88_049590	AMP-binding enzyme domain-containing protein	789	Non-Toxin	Safe	0.01443	0.00209575	0.00617011	0.0975812	15	0.022129	937	0.0056	1316	0.0245	443	534
TGRH88_018890	putative 3-oxoacyl-acyl-carrier protein synthase I/II	551	Non-Toxin	Safe	0.0142136	0.00695494	0.00189342	0.101573	15	0.0230323	898	0.0204	291	0.0085	1513	535
TGRH88_052560	proteasome 26S regulatory subunit	1091	Non-Toxin	Safe	0.0140417	0.00211387	0.00371148	0.106535	15	0.0241613	854	0.00611429	1204	0.0178333	645	536
TGRH88_081110	unspecified product	377	Non-Toxin	Safe	0.0133064	0.00787065	0.00181806	0.103067	15	0.0215968	965	0.0235429	237	0.00858333	1501	537
TGRH88_011020	beta-COP	1103	Non-Toxin	Safe	0.0129088	0.0012453	0.00308034	0.15953	15	0.0335484	589	0.00457143	1561	0.02	555	538
TGRH88_070130	folate/biopterin transporter subfamily protein	1057	Non-Toxin	Safe	0.0147808	0.00122119	0.0026847	0.155657	15	0.0377419	520	0.00445714	1614	0.0195	573	539
TGRH88_004270	metal cation transporter, ZIP family protein	490	Non-Toxin	Safe	0.0149726	0.016601	0.00209124	0.0914681	15	0.0220161	943	0.0442	95	0.00758333	1673	540
TGRH88_082660	unspecified product	265	Non-Toxin	Safe	0.0179149	0.0226999	0.00349482	0.0673359	15	0.0194516	1079	0.0440286	97	0.008375	1538	541
TGRH88_057540	unspecified product	505	Non-Toxin	Safe	0.0101401	0.00960544	0.00253398	0.0922835	15	0.0148387	1431	0.0262857	207	0.0115	1082	542
TGRH88_032790	putative histidyl-tRNA synthetase (HisRS)	1252	Non-Toxin	Safe	0.0163636	0.00114541	0.00680125	0.129887	15	0.0335484	587	0.00371429	1886	0.0379167	248	543
TGRH88_047040	dense granule protein GRA2	185	Non-Toxin	Safe	0.765548	0.0189377	0.187458	0.00452367	15	0.0617742	259	0.00271429	2230	0.0389583	239	544
TGRH88_059410	unspecified product	380	Non-Toxin	Safe	0.0401585	0.0420609	0.00870409	0.0255274	15	0.0167742	1278	0.0312	164	0.00975	1300	545
TGRH88_008470	protein disulfide isomerase	471	Non-Toxin	Safe	0.190523	0.0730782	0.02014	0.00914319	15	0.0277258	740	0.0187714	320	0.0075	1683	546
TGRH88_013380	nucleoside transporter protein	696	Non-Toxin	Safe	0.0183075	0.00359594	0.0026376	0.085158	15	0.0246774	836	0.00971429	729	0.010625	1179	547
TGRH88_023120	unspecified product	171	Non-Toxin	Safe	0.016297	0.00949884	0.00359844	0.0658305	15	0.0170323	1252	0.0169714	368	0.011	1128	548
TGRH88_027210	longevity-assurance protein (LAG1) domain-containing protein	342	Non-Toxin	Safe	0.0147176	0.00692013	0.00422016	0.0706195	15	0.0171774	1239	0.0142	467	0.0118333	1047	549
TGRH88_016890	transporter, solute:sodium symporter (SSS) family protein	541	Non-Toxin	Safe	0.00988254	0.00372285	0.0016956	0.123452	15	0.0198387	1061	0.0140571	471	0.01025	1223	550
TGRH88_054770	putative rhoptry protein	1063	Non-Toxin	Safe	0.00581337	0.00116825	0.00257166	0.203025	15	0.0196452	1070	0.0058	1274	0.025375	422	551
TGRH88_021290	unspecified product	193	Non-Toxin	Safe	0.0435351	0.00965094	0.00471	0.0411038	15	0.0290968	691	0.0117143	574	0.00854167	1503	552
TGRH88_020990	unspecified product	386	Non-Toxin	Safe	0.038449	0.0116798	0.000838381	0.111747	15	0.0686452	214	0.0384	122	0.00466667	2435	553
TGRH88_057950	putative DNA replication licensing factor MCM4	1014	Non-Toxin	Safe	0.0228907	0.00185227	0.00209124	0.119155	15	0.0441452	433	0.0068	1067	0.00991667	1273	554
TGRH88_063850	unspecified product	386	Non-Toxin	Safe	0.0222286	0.0130348	0.0144974	0.0343781	12	0.0120645	1683	0.0126286	531	0.0198333	565	555
TGRH88_082430	unspecified product	617	Non-Toxin	Safe	0.0214895	0.00364199	0.00559549	0.0624188	15	0.021	997	0.00708571	1014	0.0155	768	556
TGRH88_037100	aspartyl protease ASP1	619	Non-Toxin	Safe	0.0388964	0.0345082	0.00198762	0.0639404	15	0.0402581	484	0.064	54	0.00533333	2241	557
TGRH88_040730	putative DNA replication licensing factor Mcm7	865	Non-Toxin	Safe	0.00958318	0.00103681	0.00264702	0.169258	15	0.0272581	754	0.00482857	1509	0.021125	527	558
TGRH88_057440	cysteine-tRNA synthetase (CysRS)	898	Non-Toxin	Safe	0.0126073	0.00373427	0.00327816	0.093479	14	0.0195	1076	0.0106286	649	0.011625	1070	559
TGRH88_032870	unspecified product	984	Non-Toxin	Safe	0.0218399	0.00299097	0.00646213	0.0681067	15	0.024129	855	0.00582857	1263	0.017	678	560
TGRH88_010100	unspecified product	1329	Non-Toxin	Safe	0.0198715	0.0088906	0.00534115	0.0535416	15	0.0174194	1218	0.0138857	477	0.01125	1101	561
TGRH88_068380	Cg8 family protein	204	Non-Toxin	Safe	0.0277523	0.0127362	0.00576505	0.0414125	15	0.0185161	1142	0.0152286	425	0.01025	1229	562
TGRH88_002370	T-complex protein 1 eta subunit	546	Non-Toxin	Potential	0.0316061	0.0100897	0.00415422	0.0499631	15	0.0258065	795	0.0142857	463	0.00833333	1540	563
TGRH88_041530	fructose-1,6-bisphosphate aldolase	433	Non-Toxin	Safe	0.0395369	0.00710197	0.0119069	0.0330233	15	0.0212903	983	0.0066	1103	0.0165	713	564
TGRH88_073160	unspecified product	670	Non-Toxin	Safe	0.00722842	0.00423826	0.00214776	0.141048	15	0.0159194	1347	0.0161143	399	0.01175	1058	565
TGRH88_045980	peptidase family M3 protein	656	Non-Toxin	Safe	0.0500544	0.0852367	0.000565201	0.0981019	15	0.0790323	176	0.238	9	0.00408333	2624	566
TGRH88_079650	unspecified product	650	Non-Toxin	Safe	0.0196116	0.00493824	0.00523753	0.0618459	15	0.02	1053	0.00885714	810	0.0129167	952	567
TGRH88_071000	putative vacuolar ATP synthase subunit d	396	Non-Toxin	Safe	0.0131538	0.008815	0.0040977	0.0705882	15	0.0148871	1429	0.0182571	339	0.0118333	1049	568
TGRH88_072780	putative vacuolar ATP synthase subunit A	616	Non-Toxin	Potential	0.0256678	0.0116288	0.00330642	0.0600918	15	0.0251613	825	0.0205714	290	0.0075	1704	569
TGRH88_038110	unspecified product	575	Non-Toxin	Safe	0.0167927	0.00219799	0.00622663	0.0875979	15	0.024129	856	0.00502857	1459	0.022	506	570
TGRH88_076470	lactate dehydrogenase LDH1	329	Non-Toxin	Safe	0.106032	0.00895768	0.0214305	0.0188805	15	0.0324839	617	0.00488571	1497	0.016625	707	571
TGRH88_025360	SWIRM domain-containing protein	780	Non-Toxin	Safe	0.0116014	0.00197247	0.00604765	0.0990249	15	0.0191613	1096	0.00565714	1303	0.02475	437	572
TGRH88_083230	unspecified product	1167	Non-Toxin	Safe	0.0100828	0.00168911	0.0029673	0.124445	15	0.02	1054	0.00708571	1015	0.0155	769	573
TGRH88_064620	unspecified product	1265	Non-Toxin	Safe	0.0149061	0.000540797	0.0033441	0.148822	15	0.0360484	556	0.00425714	1677	0.018625	607	574
TGRH88_010390	transporter, cation channel family protein	1356	Non-Toxin	Safe	0.0213698	0.00096756	0.00546361	0.121888	15	0.0413226	465	0.00348571	1959	0.0254167	421	575
TGRH88_007740	unspecified product	1011	Non-Toxin	Safe	0.0150522	0.00258342	0.00308976	0.0936764	15	0.0227419	911	0.00805714	887	0.01175	1050	576
TGRH88_033430	calcium-dependent protein kinase CDPK2A	786	Non-Toxin	Safe	0.0166858	0.00334268	0.00568969	0.0727679	15	0.0200161	1051	0.00625714	1173	0.01825	626	577
TGRH88_049720	unspecified product	788	Non-Toxin	Safe	0.0103321	0.00301816	0.00351366	0.099659	15	0.016129	1327	0.00857143	836	0.0166667	701	578
TGRH88_052960	AARP2CN (NUC121) domain-containing protein	1273	Non-Toxin	Safe	0.0125498	0.00112438	0.00625489	0.132796	14	0.0278871	735	0.0038	1837	0.03325	300	579
TGRH88_016540	unspecified product	640	Non-Toxin	Safe	0.00735023	0.00797217	0.00365496	0.0946159	15	0.0107258	1864	0.0217143	263	0.0158333	745	580
TGRH88_022310	putative vacuolar ATP synthase subunit 54kD	475	Non-Toxin	Safe	0.0155935	0.0067818	0.00512449	0.0608032	15	0.0157419	1356	0.0122	552	0.0127083	966	581
TGRH88_034640	thioredoxin domain-containing protein	659	Non-Toxin	Safe	0.0256981	0.00225003	0.0044274	0.0857538	14	0.0360645	555	0.00491429	1486	0.0143333	835	582
TGRH88_006630	putative elongation factor Tu	586	Non-Toxin	Safe	0.0222473	0.00561627	0.00556723	0.0523325	15	0.0184516	1143	0.00891429	799	0.013	935	583
TGRH88_071800	unspecified product	408	Non-Toxin	Safe	0.0173243	0.008158	0.00634909	0.0543936	15	0.0148065	1434	0.0123429	547	0.0135	899	584
TGRH88_000590	adaptor complexes medium subunit family protein	723	Non-Toxin	Safe	0.0138107	0.00293006	0.00290136	0.094833	15	0.0214516	968	0.00814286	875	0.011875	1042	585
TGRH88_001650	phosphohistidine phosphatase	386	Non-Toxin	Safe	0.0078111	0.00552889	0.00790339	0.0777229	15	0.0100645	1981	0.0133714	497	0.026	410	586
TGRH88_038050	unspecified product	1172	Non-Toxin	Safe	0.0286792	0.00593807	0.00247746	0.0799178	15	0.0374194	529	0.0137143	484	0.00666667	1877	587
TGRH88_040790	unspecified product	715	Non-Toxin	Safe	0.0180991	0.00254028	0.00292962	0.0883012	15	0.0255484	803	0.00754286	954	0.011	1137	588
TGRH88_010950	aquaporin 2	426	Non-Toxin	Safe	0.0168087	0.00713387	0.0029673	0.0728235	15	0.0200161	1050	0.0146	448	0.009125	1398	589
TGRH88_034200	unspecified product	331	Non-Toxin	Safe	0.0558892	0.0622794	0.00302382	0.0408818	15	0.0370323	538	0.0726286	46	0.005125	2315	590
TGRH88_010310	dynamin-related protein DRPA	771	Non-Toxin	Safe	0.0130155	0.00435538	0.00206298	0.107065	15	0.0224355	926	0.0122286	550	0.00891667	1429	591
TGRH88_051530	putative pre-mRNA-splicing factor ATP-dependent RNA helicase	1206	Non-Toxin	Safe	0.0117134	0.00162674	0.00411654	0.104679	15	0.0203226	1028	0.006	1228	0.0175	658	592
TGRH88_024810	ABC1 family protein	1917	Non-Toxin	Safe	0.0154349	0.000592646	0.000546361	0.217694	15	0.0527419	332	0.00622857	1178	0.00908333	1409	593
TGRH88_052270	isocitrate dehydrogenase	621	Non-Toxin	Safe	0.0184257	0.00351726	0.00224196	0.0973505	15	0.0281613	724	0.0110857	618	0.00808333	1583	594
TGRH88_080270	dolichol kinase	818	Non-Toxin	Safe	0.00759012	0.00211533	0.0021195	0.148615	15	0.0192258	1091	0.00851429	842	0.0124167	993	595
TGRH88_029930	3'5'-cyclic nucleotide phosphodiesterase domain-containing protein	1281	Non-Toxin	Safe	0.0139434	0.00158722	0.00161082	0.125295	15	0.0282258	720	0.00714286	1003	0.0104167	1210	596
TGRH88_020590	unspecified product	735	Non-Toxin	Safe	0.0180263	0.00284412	0.0044745	0.0775788	15	0.0226452	918	0.00668571	1078	0.013	939	597
TGRH88_015210	patched family protein	1178	Non-Toxin	Safe	0.00900041	0.00205749	0.00176154	0.142024	15	0.0206129	1005	0.00811429	884	0.0118333	1046	598
TGRH88_078370	AP2 domain transcription factor AP2VIII-3	2084	Non-Toxin	Safe	0.0103396	0.000768319	0.00388104	0.151256	15	0.0243548	848	0.00431429	1660	0.0251667	428	599
TGRH88_030210	AIG2 family protein	424	Non-Toxin	Safe	0.0137413	0.00367245	0.0199893	0.056479	15	0.0126452	1628	0.0064	1133	0.0466667	177	600
TGRH88_009300	unspecified product	164	Non-Toxin	Safe	0.144675	0.00900953	0.0448298	0.0137856	15	0.0327419	610	0.0036	1923	0.02625	406	601
TGRH88_011260	leucyl-tRNA synthetase (LeuRS2)	1591	Non-Toxin	Safe	0.0057365	0.00128972	0.00200646	0.207958	15	0.020129	1039	0.00594286	1238	0.0173333	664	602
TGRH88_075080	LNS2 (Lipin/Ned1/Smp2) protein	1590	Non-Toxin	Safe	0.0163375	0.00514255	0.0021195	0.0946333	15	0.0245161	842	0.0135714	490	0.00791667	1610	603
TGRH88_033070	unspecified product	665	Non-Toxin	Safe	0.0213488	0.0153339	0.0191038	0.0299776	2	0.0101613	1961	0.0128571	521	0.02375	461	604
TGRH88_049050	adaptin n terminal region domain-containing protein	1355	Non-Toxin	Safe	0.00770002	0.000598629	0.00189342	0.190375	15	0.0245161	841	0.00542857	1364	0.0158333	746	605
TGRH88_052900	unspecified product	1588	Non-Toxin	Safe	0.0325373	0.0015263	0.00281658	0.0889344	15	0.047371	386	0.00508571	1448	0.011125	1122	606
TGRH88_035980	N-methyl-D-aspartate receptor-associated protein	342	Non-Toxin	Safe	0.0235411	0.0218434	0.0043803	0.0473448	15	0.0181935	1156	0.0295429	175	0.00783333	1626	607
TGRH88_022520	unspecified product	1285	Non-Toxin	Safe	0.016037	0.00805339	0.00198762	0.0870549	15	0.0224516	923	0.0198857	300	0.00725	1752	608
TGRH88_058960	ribosomal protein RPP0	314	Non-Toxin	Potential	0.0514968	0.00335029	0.0483623	0.0527923	15	0.0435968	440	0.00227143	2486	0.106	51	609
TGRH88_023710	unspecified product	1004	Non-Toxin	Safe	0.0113179	0.00322774	0.0031557	0.100576	15	0.0179194	1180	0.00865714	829	0.012625	972	610
TGRH88_035930	RNA recognition motif-containing protein	302	Non-Toxin	Safe	0.0132018	0.00584488	0.00209124	0.0973911	15	0.0203387	1020	0.0166286	379	0.00808333	1582	611
TGRH88_007070	unspecified product	1673	Non-Toxin	Safe	0.0403151	0.000655192	0.00488899	0.0976416	15	0.0632258	248	0.0028	2192	0.0204167	547	612
TGRH88_058030	flavodoxin domain-containing protein	949	Non-Toxin	Safe	0.0129256	0.0012424	0.00748891	0.124831	15	0.0262097	784	0.00357143	1944	0.0364583	262	613
TGRH88_041800	peptidase M16 inactive domain-containing protein	1632	Non-Toxin	Safe	0.0166982	0.00272592	0.00133764	0.148556	15	0.0408548	476	0.0127714	530	0.00620833	1985	614
TGRH88_013600	unspecified product	751	Non-Toxin	Safe	0.0124174	0.00426093	0.00278832	0.0902913	15	0.0174194	1219	0.0102857	680	0.01125	1102	615
TGRH88_059130	putative cell-cycle-associated protein kinase CDK	300	Non-Toxin	Potential	0.0107823	0.00709508	0.00594403	0.0653665	15	0.0115323	1757	0.013	518	0.01625	731	616
TGRH88_002670	unspecified product	1547	Non-Toxin	Safe	0.0112162	0.00142714	0.00158256	0.170421	15	0.0301613	665	0.00485714	1499	0.0141667	842	617
TGRH88_026740	putative mitochondrial ribosomal protein s6-2	163	Non-Toxin	Safe	0.0151123	0.0279844	0.00256224	0.0653218	15	0.0157258	1358	0.052	75	0.008125	1573	618
TGRH88_025950	putative translation initiation factor SUI1	162	Non-Toxin	Safe	0.213889	0.038336	0.0115584	0.0115014	15	0.0414194	464	0.0130286	510	0.006	2033	619
TGRH88_061850	AMP-binding enzyme domain-containing protein	812	Non-Toxin	Safe	0.01226	0.00845985	0.0031086	0.0786984	15	0.0152903	1391	0.0180571	343	0.009875	1276	620
TGRH88_002680	unspecified product	763	Non-Toxin	Safe	0.0259106	0.0110589	0.00222312	0.0698091	15	0.0293548	683	0.022	256	0.00583333	2073	621
TGRH88_019810	unspecified product	351	Non-Toxin	Safe	0.0437207	0.0214225	0.00589693	0.0301622	15	0.0212903	979	0.018	344	0.0075	1690	622
TGRH88_035960	AP2 domain transcription factor AP2VIIa-6	2438	Non-Toxin	Safe	0.0118062	0.00104044	0.0024492	0.166728	15	0.0323226	621	0.00477143	1530	0.0139167	865	623
TGRH88_076660	glutamate-cysteine ligase, catalytic subunit domain-containing protein	1062	Non-Toxin	Safe	0.0108474	0.00321414	0.00272238	0.0998875	15	0.0177419	1198	0.00857143	838	0.0125	980	624
TGRH88_076740	Hsp70 interacting protein HIP	425	Non-Toxin	Safe	0.027465	0.0182375	0.00864757	0.0308404	15	0.0135	1547	0.0159429	403	0.011625	1072	625
TGRH88_009540	calcium-dependent protein kinase CDPK1	582	Non-Toxin	Safe	0.0454641	0.00521163	0.00441798	0.0512457	15	0.0370161	540	0.00728571	980	0.0085	1511	626
TGRH88_055070	superoxide dismutase SOD2	287	Non-Toxin	Safe	0.0188347	0.00583908	0.00402234	0.0613322	15	0.0186935	1130	0.0104571	666	0.0101667	1238	627
TGRH88_038370	unspecified product	1248	Non-Toxin	Safe	0.0103779	0.00708148	0.000678241	0.147528	15	0.023871	870	0.0296	174	0.00616667	1993	628
TGRH88_039480	AP2 domain transcription factor AP2X-9	1876	Non-Toxin	Safe	0.0479629	0.00136078	0.0115207	0.0770947	15	0.0596129	276	0.0022	2522	0.0385	244	629
TGRH88_047500	acid phosphatase	1632	Non-Toxin	Safe	0.0129198	0.00117877	0.00199704	0.160691	15	0.0337581	584	0.0046	1559	0.0134167	905	630
TGRH88_033750	histone deacetylase complex subunit Sin3	769	Non-Toxin	Safe	0.0114596	0.0125233	0.00217602	0.0943279	15	0.0166774	1290	0.0349143	139	0.00783333	1625	631
TGRH88_015150	unspecified product	312	Non-Toxin	Safe	0.0789274	0.0260255	0.0374916	0.0111699	15	0.0140161	1505	0.00817143	872	0.0169583	682	632
TGRH88_069520	putative tat-binding family protein	409	Non-Toxin	Potential	0.0149346	0.003828	0.00682009	0.0622686	15	0.015	1415	0.00708571	1012	0.0180833	633	633
TGRH88_069820	unspecified product	742	Non-Toxin	Safe	0.0186191	0.0114809	0.00318396	0.062053	15	0.019	1108	0.0194857	309	0.00775	1645	634
TGRH88_079880	pyrroline-5-carboxylate reductase	375	Non-Toxin	Safe	0.0172336	0.0168668	0.00203472	0.0774726	15	0.0211129	991	0.0374	129	0.00641667	1944	635
TGRH88_033960	NAC domain-containing protein	189	Non-Toxin	Safe	0.0390643	0.00443642	0.0195654	0.0350803	15	0.0220161	944	0.004	1760	0.0291667	361	636
TGRH88_022410	protease inhibitor PI2	318	Toxin	Safe	0.0479937	0.0271597	0.0825004	0.0122394	15	0.00929032	2102	0.00925714	767	0.0415	217	637
TGRH88_076780	putative DP-fucose transporter	394	Non-Toxin	Safe	0.0119683	0.00926298	0.00286368	0.0762933	15	0.0147097	1444	0.0195429	307	0.0095	1336	638
TGRH88_013710	ATP-binding cassette G family transporter ABCG96	1045	Non-Toxin	Safe	0.0139566	0.000603524	0.00515275	0.123672	15	0.028	731	0.00354286	1949	0.0258333	414	639
TGRH88_061780	phospholipid-translocating P-type ATPase, flippase subfamily protein	1860	Non-Toxin	Safe	0.0114881	0.000733511	0.00231732	0.16515	15	0.0292742	687	0.00471429	1538	0.01375	879	640
TGRH88_020670	UV excision repair protein Rad23 protein	380	Non-Toxin	Safe	0.0256442	0.00910598	0.00699907	0.0394561	15	0.0163548	1315	0.0100286	705	0.011375	1088	641
TGRH88_052060	unspecified product	470	Non-Toxin	Safe	0.00761946	0.00598738	0.00373974	0.0846174	15	0.0109677	1819	0.0145714	451	0.0141667	845	642
TGRH88_054780	zinc finger, C3HC4 type (RING finger) domain-containing protein	1822	Non-Toxin	Safe	0.0396471	0.00413257	0.000866641	0.11411	15	0.0735484	192	0.0130286	512	0.00475	2417	643
TGRH88_008530	unspecified product	213	Non-Toxin	Safe	0.0229371	0.0164295	0.0166169	0.0265481	15	0.0100161	1994	0.0123429	543	0.019125	586	644
TGRH88_029530	ribosomal protein RPL24e	196	Non-Toxin	Safe	0.013289	0.0100286	0.00735703	0.050898	15	0.0106935	1871	0.0145714	449	0.014875	805	645
TGRH88_068570	unspecified product	1635	Non-Toxin	Safe	0.0112612	0.000766688	0.00401292	0.137102	15	0.0243065	850	0.00391429	1791	0.0228333	485	646
TGRH88_039570	HEAT repeat-containing protein	1681	Non-Toxin	Safe	0.00942928	0.0012569	0.00166734	0.174285	15	0.0252581	818	0.00497143	1479	0.0145	829	647
TGRH88_019100	carboxyvinyl-carboxyphosphonate phosphorylmutase	369	Non-Toxin	Safe	0.00799487	0.00820785	0.00313686	0.0898819	15	0.0116129	1741	0.0205714	288	0.01125	1103	648
TGRH88_038120	unspecified product	310	Non-Toxin	Safe	0.030198	0.0136503	0.00401292	0.0426942	15	0.0208065	1000	0.0172	362	0.00716667	1771	649
TGRH88_069970	AtPH1 family protein	130	Non-Toxin	Safe	0.0139807	0.0165403	0.00195936	0.0814476	15	0.0182903	1153	0.0393429	118	0.00675	1862	650
TGRH88_042490	unspecified product	2964	Non-Toxin	Safe	0.00979715	0.00117405	0.00147894	0.219451	15	0.0353226	561	0.00625714	1174	0.009125	1402	651
TGRH88_021700	unspecified product	3082	Non-Toxin	Safe	0.0144417	0.000642321	0.00324048	0.134994	14	0.0304839	653	0.00385714	1813	0.016875	688	652
TGRH88_061870	unspecified product	267	Toxin	Safe	0.0364917	0.0257808	0.00290136	0.0437591	15	0.0255484	806	0.0326857	159	0.0055	2194	653
TGRH88_061560	putative nucleolar protein	536	Non-Toxin	Safe	0.0192463	0.00431586	0.0109649	0.0495982	15	0.0153226	1384	0.00571429	1295	0.0229167	483	654
TGRH88_074710	alveolin domain containing intermediate filament IMC10	623	Non-Toxin	Safe	0.0735321	0.0126751	0.00266586	0.040494	15	0.0477419	380	0.0148571	438	0.005	2354	655
TGRH88_040490	leucine carboxyl methyltransferase	449	Non-Toxin	Safe	0.0168355	0.0115235	0.00281658	0.0617072	15	0.017	1260	0.0212571	276	0.00775	1637	656
TGRH88_074780	peroxiredoxin PRX3	283	Non-Toxin	Safe	0.024526	0.0062479	0.0121895	0.0374313	15	0.0149194	1421	0.00634286	1147	0.0185	611	657
TGRH88_025210	putative ribosomal RNA small subunit methyltransferase B	396	Non-Toxin	Safe	0.0123688	0.004487	0.00264702	0.085536	15	0.0166452	1294	0.00982857	720	0.01075	1166	658
TGRH88_001480	HECT-domain (ubiquitin-transferase) domain-containing protein	1790	Non-Toxin	Safe	0.00674706	0.00079932	0.00198762	0.184077	14	0.0207742	1001	0.00525714	1413	0.0153333	775	659
TGRH88_032470	ribosomal protein RPL23A	167	Non-Toxin	Safe	0.115083	0.00727818	0.0234841	0.0181944	15	0.0333871	597	0.0036	1924	0.01725	669	660
TGRH88_010140	putative proliferation-associated protein 2G4	462	Non-Toxin	Safe	0.0443692	0.00688605	0.0107294	0.0293393	15	0.0205806	1008	0.0058	1272	0.0132917	912	661
TGRH88_074270	ribosomal protein RPS23	143	Non-Toxin	Potential	0.0651944	0.0114865	0.0540238	0.0151281	15	0.0157258	1361	0.00471429	1539	0.03375	296	662
TGRH88_001420	importin-beta N-terminal domain-containing protein	1147	Non-Toxin	Safe	0.0151203	0.00149567	0.00107388	0.200365	15	0.0483871	374	0.00571429	1283	0.00833333	1539	663
TGRH88_023940	unspecified product	939	Non-Toxin	Safe	0.0302137	0.00148769	0.00489841	0.0945967	14	0.0459677	409	0.00271429	2226	0.0197917	567	664
TGRH88_071920	unspecified product	678	Non-Toxin	Safe	0.0130363	0.00272447	0.00377742	0.0808191	10	0.0169839	1262	0.00694286	1040	0.0135	900	665
TGRH88_053220	unspecified product	850	Non-Toxin	Safe	0.00777767	0.00224169	0.00206298	0.136764	15	0.0176774	1204	0.00782857	912	0.0114167	1086	666
TGRH88_005960	unspecified product	383	Non-Toxin	Safe	0.0417459	0.00306258	0.0241623	0.0523964	15	0.0352258	563	0.00222857	2499	0.052	141	667
TGRH88_073590	tetratricopeptide repeat-containing protein	1696	Non-Toxin	Safe	0.00818013	0.000756535	0.00374916	0.149266	15	0.0192258	1090	0.00425714	1678	0.0248333	436	668
TGRH88_030270	6-phosphofructokinase	1399	Non-Toxin	Safe	0.00936093	0.00246286	0.00219486	0.130762	15	0.0190161	1105	0.00748571	956	0.0109167	1143	669
TGRH88_058380	DEAD/DEAH box RNA helicase family protein	962	Non-Toxin	Safe	0.00555395	0.00219455	0.00430494	0.126493	15	0.0121935	1673	0.0072	997	0.021	535	670
TGRH88_032910	U-box domain-containing protein	1089	Non-Toxin	Safe	0.0163579	0.0013383	0.00266586	0.129605	14	0.0335484	588	0.00371429	1887	0.01625	730	671
TGRH88_001580	phosphoserine phosphatase	1910	Non-Toxin	Safe	0.00981207	0.0011048	0.00146952	0.21416	15	0.0345161	576	0.00611429	1202	0.00891667	1427	672
TGRH88_052830	unspecified product	498	Non-Toxin	Safe	0.0136477	0.00387459	0.002826	0.0797451	15	0.0180645	1164	0.00914286	783	0.01	1264	673
TGRH88_050880	WD domain, G-beta repeat-containing protein	1585	Non-Toxin	Safe	0.0153812	0.00183269	0.00222312	0.113403	15	0.0273387	749	0.00645714	1121	0.00941667	1342	674
TGRH88_072670	3'5'-cyclic nucleotide phosphodiesterase domain-containing protein	1656	Non-Toxin	Safe	0.0105894	0.00131528	0.00349482	0.141727	15	0.0251935	819	0.00405714	1749	0.01775	649	675
TGRH88_058120	histone arginine methyltransferase PRMT1	392	Non-Toxin	Safe	0.0257998	0.00960907	0.00791281	0.0347574	15	0.0146774	1449	0.01	707	0.0116667	1064	676
TGRH88_057630	SAG-related sequence SRS57	385	Non-Toxin	Safe	0.064422	0.00585413	0.036446	0.020639	15	0.0216774	961	0.0036	1934	0.0315	327	677
TGRH88_010940	putative 26S protease regulatory subunit 4	441	Non-Toxin	Potential	0.0164719	0.00546779	0.00842149	0.0510565	15	0.0131613	1572	0.00728571	981	0.017	677	678
TGRH88_041260	unspecified product	165	Non-Toxin	Safe	0.0414187	0.00952096	0.00866641	0.0282316	15	0.0185161	1141	0.008	893	0.0105	1199	679
TGRH88_028020	unspecified product	2595	Non-Toxin	Safe	0.0118417	0.00127521	0.00167676	0.154937	15	0.03	670	0.00442857	1619	0.0129167	950	680
TGRH88_019160	putative thioredoxin	106	Non-Toxin	Safe	0.0840925	0.0359181	0.00599113	0.0212591	15	0.0284516	710	0.0216	269	0.00525	2264	681
TGRH88_006810	putative SWI2/SNF2 Brahma-like	1628	Non-Toxin	Safe	0.0115399	0.000908459	0.00377742	0.128857	15	0.0249677	827	0.00368571	1898	0.0215	520	682
TGRH88_034150	fructose-bisphospatase I	388	Non-Toxin	Safe	0.0196249	0.00769153	0.00508681	0.0476913	15	0.0154839	1373	0.0109714	625	0.01	1258	683
TGRH88_006600	unspecified product	2072	Non-Toxin	Safe	0.00616609	0.00089323	0.001413	0.235538	15	0.0228387	907	0.00674286	1069	0.00983333	1281	684
TGRH88_012160	putative heat shock protein 40	336	Non-Toxin	Safe	0.0212728	0.0067673	0.00679183	0.0433248	15	0.0145645	1455	0.0086	831	0.0125417	975	685
TGRH88_015720	RNA helicase (UPF2 interacting domain) protein	1539	Non-Toxin	Safe	0.00605212	0.000579231	0.00199704	0.189011	15	0.0182903	1150	0.0054	1371	0.01575	748	686
TGRH88_008770	rhoptry protein ROP15	333	Non-Toxin	Safe	0.0540629	0.0108353	0.016014	0.0197422	15	0.0174194	1216	0.00628571	1152	0.0133333	908	687
TGRH88_030120	unspecified product	592	Non-Toxin	Safe	0.00851805	0.00388547	0.000932581	0.150969	15	0.0219194	950	0.0172571	360	0.00629167	1966	688
TGRH88_000040	DEAD/DEAH box helicase	602	Non-Toxin	Safe	0.00919548	0.00230151	0.002826	0.113003	15	0.0164032	1312	0.00645714	1119	0.014125	847	689
TGRH88_063970	unspecified product	1509	Non-Toxin	Safe	0.0262143	0.00131709	0.00276006	0.112925	15	0.0473871	385	0.00322857	2045	0.014125	850	690
TGRH88_024700	unspecified product	1087	Non-Toxin	Safe	0.00238675	0.00513512	0.0033441	0.193226	15	0.00622581	2648	0.0275714	193	0.024125	451	691
TGRH88_024030	unspecified product	763	Non-Toxin	Safe	0.00334039	0.00658655	0.0113982	0.108821	2	0.00527419	2880	0.0218	261	0.0499583	158	692
TGRH88_009050	unspecified product	1062	Non-Toxin	Safe	0.00993294	0.00167188	0.0026847	0.108214	15	0.0174194	1217	0.00617143	1189	0.0135	893	693
TGRH88_002500	trehalose-phosphatase	1222	Non-Toxin	Safe	0.011951	0.000557838	0.00810121	0.11042	14	0.0212903	977	0.00314286	2068	0.0366667	256	694
TGRH88_058190	unspecified product	1283	Non-Toxin	Safe	0.014807	0.00104697	0.00225138	0.145057	15	0.0350806	566	0.00414286	1713	0.0120833	1022	695
TGRH88_055020	transporter, major facilitator family protein	534	Non-Toxin	Safe	0.017835	0.00748431	0.0025905	0.0631013	15	0.0182903	1152	0.0126	535	0.007875	1618	696
TGRH88_073720	AP2 domain transcription factor AP2VIIb-3	2287	Non-Toxin	Safe	0.0149842	0.000747108	0.00234558	0.145462	15	0.0350806	567	0.00414286	1714	0.0120833	1025	697
TGRH88_023820	UBX domain-containing protein	303	Non-Toxin	Safe	0.0181193	0.0081812	0.00970261	0.0389693	15	0.0113226	1778	0.00891429	800	0.01625	729	698
TGRH88_027930	mitochondrial carrier superfamily protein	439	Non-Toxin	Safe	0.0151255	0.00227794	0.00162024	0.110158	15	0.0266129	768	0.00628571	1156	0.00916667	1383	699
TGRH88_010450	unspecified product	1563	Non-Toxin	Safe	0.00711876	0.00104824	0.00426726	0.151683	15	0.0171613	1242	0.00434286	1644	0.0253333	424	700
TGRH88_069140	ribosomal protein RPL7A	276	Non-Toxin	Safe	0.0982947	0.0113118	0.0608627	0.0115084	15	0.0189677	1112	0.00377143	1863	0.0305	342	701
TGRH88_063360	unspecified product	1208	Non-Toxin	Safe	0.0101718	0.000899031	0.00309918	0.141297	15	0.0227419	914	0.00402857	1752	0.017625	653	702
TGRH88_034270	cleft lip and palate transmembrane protein 1 (clptm1) protein	794	Non-Toxin	Safe	0.00655208	0.00130658	0.00259992	0.158697	15	0.0179516	1176	0.00454286	1581	0.019875	563	703
TGRH88_018590	cyclin protein	2572	Non-Toxin	Safe	0.00741482	0.000741488	0.00503971	0.147473	15	0.0165968	1298	0.0042	1694	0.030625	339	704
TGRH88_038830	penicillin amidase	1043	Non-Toxin	Safe	0.0283762	0.00701476	0.000536941	0.0989101	15	0.0447097	423	0.0198	301	0.004125	2608	705
TGRH88_023970	unspecified product	460	Non-Toxin	Safe	0.0260654	0.00142369	0.00584041	0.0889791	5	0.0373226	531	0.00254286	2307	0.02225	497	706
TGRH88_045940	unspecified product	378	Non-Toxin	Safe	0.0395349	0.00976171	0.0408263	0.0189411	15	0.0122581	1662	0.00542857	1363	0.0324583	311	707
TGRH88_019380	Der1ER1	293	Non-Toxin	Safe	0.0206765	0.00848233	0.00585925	0.0426526	15	0.0145645	1456	0.00982857	719	0.01075	1165	708
TGRH88_019060	chitinase-like protein CLP1	714	Non-Toxin	Safe	0.0210225	0.0139826	0.00297672	0.0525128	15	0.0179516	1175	0.0212	277	0.006625	1893	709
TGRH88_058780	calcium-dependent protein kinase CDPK6	1477	Non-Toxin	Safe	0.0103007	0.000928038	0.00285426	0.139631	15	0.0225806	921	0.004	1767	0.0175	659	710
TGRH88_036650	putative rab GDI alpha	456	Non-Toxin	Potential	0.0183967	0.00657386	0.00272238	0.0624569	15	0.018	1170	0.0124	542	0.00775	1636	711
TGRH88_014680	unspecified product	271	Non-Toxin	Safe	0.0621655	0.0296093	0.0204885	0.0125123	15	0.013	1587	0.0111429	612	0.0108333	1152	712
TGRH88_065760	unspecified product	2220	Non-Toxin	Safe	0.017779	0.00127014	0.00344772	0.119808	15	0.0348387	570	0.00342857	1982	0.015	800	713
TGRH88_003970	CRAL/TRIO domain-containing protein	683	Non-Toxin	Safe	0.0202761	0.00277668	0.00432378	0.0672697	14	0.0216129	964	0.00574286	1278	0.0111667	1113	714
TGRH88_014310	phosphatidylinositol transfer protein	1912	Non-Toxin	Safe	0.0114935	0.000510883	0.00275064	0.135386	7	0.0239516	863	0.00385714	1811	0.016875	687	715
TGRH88_056560	peptidase family c78 protein	853	Non-Toxin	Safe	0.00670302	0.000954144	0.00373032	0.150001	15	0.0169355	1264	0.00428571	1666	0.025	433	716
TGRH88_066010	GDA1/CD39 (nucleoside phosphatase) family protein	857	Non-Toxin	Safe	0.0141925	0.00351491	0.0025905	0.0768866	15	0.0173871	1230	0.0088	818	0.009625	1317	717
TGRH88_064610	putative subunit of proteaseome activator complex	269	Non-Toxin	Safe	0.0160455	0.00759454	0.00710269	0.0446607	15	0.0116129	1751	0.0102857	686	0.013125	929	718
TGRH88_004640	unspecified product	1037	Non-Toxin	Safe	0.019728	0.00239089	0.00157314	0.102212	15	0.0329032	606	0.00582857	1255	0.0085	1509	719
TGRH88_022900	unspecified product	851	Non-Toxin	Safe	0.0148129	0.00636791	0.00176154	0.081518	15	0.0198387	1062	0.0140571	472	0.00683333	1836	720
TGRH88_033230	putative eukaryotic peptide chain release factor	814	Non-Toxin	Safe	0.0156803	0.0010408	0.004239	0.110569	15	0.0286452	702	0.00317143	2064	0.0185	610	721
TGRH88_043860	putative thioredoxin	622	Non-Toxin	Safe	0.0266161	0.00467083	0.00731935	0.04225	15	0.0182903	1151	0.006	1227	0.01225	1003	722
TGRH88_042430	putative phenylalanyl-tRNA synthetase alpha chain A	598	Non-Toxin	Safe	0.00862861	0.00350711	0.00364554	0.0810311	15	0.0117581	1718	0.00925714	769	0.0135	897	723
TGRH88_067090	putative aminotransferase	636	Non-Toxin	Safe	0.0138257	0.00479411	0.00568027	0.0555896	15	0.0126452	1632	0.008	896	0.014	860	724
TGRH88_016410	unspecified product	479	Non-Toxin	Safe	0.0216412	0.00165937	0.00568969	0.0674694	15	0.0237742	876	0.00382857	1822	0.01675	692	725
TGRH88_079800	serine esterase (DUF676) protein	820	Non-Toxin	Safe	0.00714385	0.00306766	0.00280716	0.106432	15	0.0119677	1690	0.00908571	785	0.01325	921	726
TGRH88_069790	alveolin domain containing intermediate filament IMC14	733	Non-Toxin	Safe	0.0188482	0.00237621	0.0029673	0.0870153	15	0.0266613	766	0.00497143	1481	0.010875	1149	727
TGRH88_008130	malate dehydrogenase MDH	512	Non-Toxin	Safe	0.044413	0.00360682	0.00480421	0.0450009	15	0.0319355	627	0.00514286	1425	0.009375	1344	728
TGRH88_039460	unspecified product	269	Non-Toxin	Safe	0.0650524	0.00147246	0.00391872	0.0837235	15	0.0880645	147	0.0024	2396	0.014	856	729
TGRH88_043690	acyltransferase domain-containing protein	388	Non-Toxin	Safe	0.0114056	0.00392499	0.00168618	0.0983119	15	0.0173871	1228	0.0112	609	0.00816667	1566	730
TGRH88_055370	RNA pseudouridine synthase superfamily protein	2780	Non-Toxin	Safe	0.0235324	0.000602799	0.00341004	0.109541	15	0.0425806	454	0.00314286	2075	0.01375	878	731
TGRH88_070180	unspecified product	157	Non-Toxin	Safe	0.026549	0.00782714	0.0103243	0.032164	15	0.0139355	1519	0.00731429	978	0.0133333	910	732
TGRH88_049510	rhoptry neck protein RON1	1158	Non-Toxin	Safe	0.0126779	0.00600986	0.00493609	0.058303	14	0.0121613	1676	0.00994286	711	0.0120833	1021	733
TGRH88_029420	putative ribosome biogenesis protein NSA2	260	Non-Toxin	Potential	0.0214421	0.00924032	0.00484189	0.0444738	15	0.0149032	1423	0.0113143	601	0.00916667	1384	734
TGRH88_067080	unspecified product	220	Non-Toxin	Safe	0.0422271	0.016874	0.0041448	0.0336401	15	0.0230323	901	0.0165143	384	0.00566667	2136	735
TGRH88_070160	helicase associated domain (ha2) protein	1280	Non-Toxin	Safe	0.00911629	0.0034326	0.00271296	0.096029	15	0.0139355	1518	0.00822857	867	0.012	1037	736
TGRH88_003130	pyruvate kinase PyKII	988	Non-Toxin	Safe	0.012968	0.00369457	0.00611359	0.0612541	15	0.0127903	1614	0.00697143	1030	0.01525	781	737
TGRH88_053670	unspecified product	1237	Non-Toxin	Safe	0.018168	0.0029054	0.00437088	0.068137	15	0.0197419	1065	0.00582857	1268	0.0113333	1092	738
TGRH88_019360	putative E3 ubiquitin-protein ligase	1021	Non-Toxin	Safe	0.00806017	0.00175147	0.0019311	0.129431	15	0.0166452	1293	0.00737143	969	0.01075	1164	739
TGRH88_019270	enoyl-CoA hydratase/isomerase family protein	716	Non-Toxin	Safe	0.00527968	0.00312766	0.00159198	0.13887	15	0.0112097	1789	0.0119143	565	0.0115833	1074	740
TGRH88_044500	putative polyadenylate binding protein	769	Non-Toxin	Safe	0.0599024	0.00152975	0.0515463	0.0494179	15	0.0474194	383	0.0014	3002	0.106167	50	741
TGRH88_081010	unspecified product	252	Non-Toxin	Safe	0.0150768	0.00694877	0.00581215	0.048503	15	0.0118548	1706	0.0098	724	0.01225	1010	742
TGRH88_018360	unspecified product	1979	Non-Toxin	Safe	0.0131285	0.00138544	0.00229848	0.142888	15	0.0299839	672	0.00408571	1734	0.0119167	1039	743
TGRH88_003630	phospholipase/carboxylesterase	497	Non-Toxin	Safe	0.033208	0.00834926	0.00321222	0.0476184	15	0.0255484	802	0.0109714	622	0.006	2025	744
TGRH88_073980	ribosomal protein RPL28	129	Non-Toxin	Safe	0.0452846	0.00717195	0.0332997	0.0206409	15	0.0152419	1395	0.0042	1699	0.028875	364	745
TGRH88_055700	guanine nucleotide-binding protein	321	Non-Toxin	Potential	0.112088	0.0169454	0.0363801	0.0102607	15	0.0180645	1165	0.00485714	1506	0.015	797	746
TGRH88_028230	ATP-binding cassette G family transporter ABCG87	794	Non-Toxin	Safe	0.00929059	0.00182526	0.00222312	0.121843	14	0.0177097	1202	0.00697143	1032	0.0101667	1234	747
TGRH88_000250	cyclophilin	179	Non-Toxin	Safe	0.0711118	0.00616233	0.028976	0.0186705	15	0.0217581	958	0.00325714	2032	0.0229583	480	748
TGRH88_028210	adapter-related protein	1116	Non-Toxin	Safe	0.00568566	0.000739856	0.00179922	0.179475	15	0.0173226	1231	0.00511429	1440	0.0149167	802	749
TGRH88_066140	putative 26S proteasome regulatory subunit 7	476	Non-Toxin	Potential	0.0158686	0.00694986	0.00345714	0.0628811	15	0.0162581	1319	0.0126	536	0.007875	1620	750
TGRH88_021850	unspecified product	1018	Non-Toxin	Safe	0.0337851	0.00384504	0.0032028	0.0583775	15	0.0318065	629	0.00662857	1095	0.00725	1751	751
TGRH88_069270	ARM repeats containing protein	274	Non-Toxin	Safe	0.0310974	0.0108999	0.0041448	0.0401396	15	0.02	1052	0.0125714	538	0.00666667	1885	752
TGRH88_022760	putative manganese resistance 1 protein	501	Non-Toxin	Safe	0.00864709	0.00302179	0.00308034	0.0942395	15	0.0136452	1540	0.00805714	888	0.01175	1053	753
TGRH88_001530	Ser/Thr phosphatase family protein	433	Non-Toxin	Safe	0.0284676	0.0102217	0.00454044	0.0375992	15	0.0171613	1241	0.0108571	635	0.00791667	1605	754
TGRH88_035720	unspecified product	1395	Non-Toxin	Safe	0.0217673	0.000808929	0.00816715	0.0828463	9	0.0294516	677	0.00237143	2422	0.0276667	384	755
TGRH88_063420	RNA polymerase II associated Paf1 complex component PAF1	577	Non-Toxin	Safe	0.00709474	0.00286261	0.00255282	0.104369	15	0.0117419	1728	0.00891429	807	0.013	948	756
TGRH88_007960	glucosephosphate-mutase GPM2	597	Non-Toxin	Safe	0.0119836	0.00581968	0.00133764	0.12249	15	0.0236129	879	0.0209143	283	0.00508333	2322	757
TGRH88_003110	sodium/hydrogen exchanger NHE2	823	Non-Toxin	Safe	0.00859129	0.00576928	0.0024492	0.0962888	15	0.0139355	1510	0.0164571	386	0.008	1590	758
TGRH88_063980	microneme protein MIC10	198	Non-Toxin	Safe	0.0723118	0.0109017	0.120699	0.0124884	15	0.0139355	1517	0.00377143	1862	0.0605	111	759
TGRH88_056790	GYF domain-containing protein	2331	Non-Toxin	Safe	0.0199873	0.000817812	0.00900553	0.0835201	15	0.0270968	759	0.0024	2406	0.0315	326	760
TGRH88_036480	aspartate-tRNA ligase	773	Non-Toxin	Safe	0.0122309	0.00198226	0.00350424	0.0887299	15	0.0172258	1237	0.00508571	1445	0.0148333	810	761
TGRH88_029730	ribosomal protein RPS29	154	Non-Toxin	Safe	0.159861	0.0121802	0.0178132	0.0128071	14	0.0335484	591	0.00445714	1603	0.00975	1299	762
TGRH88_001990	unspecified product	201	Non-Toxin	Safe	0.013304	0.00556333	0.00370206	0.0605287	15	0.0127903	1613	0.0104571	660	0.0101667	1232	763
TGRH88_013510	endonuclease IV APN	667	Non-Toxin	Safe	0.0137444	0.00887918	0.0022608	0.0756928	15	0.0171613	1243	0.0195429	306	0.00633333	1956	764
TGRH88_056480	apical complex lysine methyltransferase	709	Non-Toxin	Safe	0.0176863	0.0199669	0.000998521	0.0942932	1	0.0272903	752	0.0537143	69	0.00391667	2685	765
TGRH88_013550	ribosomal protein RPL10	221	Non-Toxin	Potential	0.059498	0.00327125	0.0204979	0.042784	15	0.0409194	472	0.00184286	2769	0.0358333	266	766
TGRH88_020870	SWI2/SNF2 ISWI-like SANT	1249	Non-Toxin	Safe	0.0111591	0.00120397	0.00422958	0.119707	15	0.0212903	980	0.00342857	1973	0.02	556	767
TGRH88_073910	HEAT repeat-containing protein	1238	Non-Toxin	Safe	0.00859671	0.00084138	0.00590635	0.121741	15	0.0177097	1203	0.00348571	1965	0.0305	343	768
TGRH88_075760	HEAT repeat-containing protein	1169	Non-Toxin	Safe	0.00556118	0.000513784	0.00246804	0.176578	15	0.017129	1249	0.00505714	1449	0.01475	816	769
TGRH88_031850	putative fatty acyl-CoA desaturase	1042	Non-Toxin	Safe	0.0271677	0.00118729	0.00304266	0.103412	15	0.0448548	422	0.00294286	2143	0.012875	953	770
TGRH88_074460	putative 26S proteasome regulatory subunit 6b	409	Non-Toxin	Potential	0.0281468	0.00671636	0.00604765	0.037547	15	0.0171613	1246	0.0076	945	0.0095	1335	771
TGRH88_010670	alpha-tubulin suppressor protein	989	Non-Toxin	Safe	0.00854442	0.00254009	0.00267528	0.0916571	15	0.0133548	1555	0.00788571	902	0.0115	1077	772
TGRH88_013000	unspecified product	1287	Non-Toxin	Safe	0.0127262	0.00358634	0.0032028	0.075125	15	0.0157258	1357	0.00857143	833	0.009375	1346	773
TGRH88_028720	unspecified product	410	Non-Toxin	Safe	0.0388947	0.0160538	0.00328758	0.0391728	15	0.0245323	839	0.0178286	348	0.004875	2372	774
TGRH88_068410	unspecified product	637	Non-Toxin	Safe	0.0106657	0.00338438	0.00384336	0.0781054	15	0.0138387	1527	0.00668571	1088	0.013	949	775
TGRH88_065220	putative P-type ATPase4	1338	Non-Toxin	Safe	0.0196858	0.000648847	0.00255282	0.108494	15	0.0348387	569	0.00308571	2099	0.0135	898	776
TGRH88_082540	Hrf1 family protein	474	Non-Toxin	Safe	0.0132591	0.0100114	0.003768	0.0546343	15	0.0115323	1759	0.0157143	413	0.00916667	1396	777
TGRH88_021900	ABC transporter transmembrane region domain-containing protein	798	Non-Toxin	Safe	0.00887212	0.00412586	0.00181806	0.100971	15	0.0146613	1450	0.0115429	591	0.00841667	1527	778
TGRH88_046960	hydrolase, NUDIX family protein	2063	Non-Toxin	Safe	0.0107576	0.00138091	0.00317454	0.127638	15	0.0227097	916	0.00365714	1915	0.016	740	779
TGRH88_074490	unspecified product	1295	Non-Toxin	Safe	0.00690793	0.000556569	0.00200646	0.163397	15	0.0184032	1146	0.00465714	1548	0.0135833	888	780
TGRH88_060120	microneme protein MIC8	684	Toxin	Safe	0.059313	0.0165566	0.0145633	0.0160634	15	0.0152258	1398	0.00777143	922	0.01	1265	781
TGRH88_010800	fumarate hydratase	775	Non-Toxin	Safe	0.0104867	0.00383525	0.0025434	0.0809882	15	0.0130645	1580	0.00925714	765	0.010125	1242	782
TGRH88_046500	Amylo-alpha-1,6-glucosidase	1882	Non-Toxin	Safe	0.0072438	0.000602617	0.000772441	0.209291	15	0.0235968	881	0.00597143	1235	0.00870833	1472	783
TGRH88_081490	proteasome regulatory subunit	314	Non-Toxin	Potential	0.015845	0.00483417	0.0024492	0.077523	15	0.020129	1044	0.0111429	616	0.0065	1928	784
TGRH88_076240	unspecified product	2024	Non-Toxin	Safe	0.0110572	0.00141789	0.00199704	0.142591	15	0.025371	814	0.00408571	1741	0.0119167	1041	785
TGRH88_031380	rhoptry kinase family protein ROP23 (incomplete catalytic triad)	548	Non-Toxin	Safe	0.00975492	0.00755393	0.0015543	0.0859227	15	0.013871	1522	0.0196571	305	0.00716667	1770	786
TGRH88_039410	unspecified product	683	Non-Toxin	Safe	0.00773417	0.00233378	0.001884	0.123073	15	0.015871	1350	0.00702857	1022	0.01025	1226	787
TGRH88_046070	unspecified product	84	Non-Toxin	Safe	0.0268828	0.0173138	0.0100888	0.0254054	15	0.0108871	1830	0.0121429	556	0.0104167	1213	788
TGRH88_063110	RED family protein	586	Non-Toxin	Safe	0.0115641	0.00403286	0.00543535	0.062672	15	0.0121935	1674	0.0072	999	0.013125	928	789
TGRH88_041210	protein kinase (incomplete catalytic triad)	556	Non-Toxin	Safe	0.00704605	0.00915456	0.00398466	0.0728239	15	0.00824194	2271	0.0187714	321	0.0121667	1013	790
TGRH88_030250	unspecified product	1910	Non-Toxin	Safe	0.00695668	0.000699428	0.00261876	0.146734	9	0.0165968	1299	0.0042	1695	0.018375	617	791
TGRH88_069330	unspecified product	1661	Non-Toxin	Safe	0.0163839	0.00106691	0.00449334	0.10179	15	0.0263226	778	0.00291429	2154	0.017	679	792
TGRH88_078930	T-complex protein 1 delta subunit	542	Non-Toxin	Potential	0.014201	0.00343677	0.00451218	0.0659456	15	0.0149032	1426	0.00565714	1312	0.01375	881	793
TGRH88_026440	unspecified product	1906	Non-Toxin	Safe	0.00859719	0.000551674	0.0034854	0.132678	15	0.0193065	1086	0.0038	1834	0.016625	705	794
TGRH88_042440	kelch repeat-containing protein	1503	Non-Toxin	Safe	0.0122035	0.00112202	0.0021666	0.137626	15	0.0267097	765	0.00394286	1782	0.0115	1080	795
TGRH88_051230	unspecified product	233	Non-Toxin	Safe	0.0254347	0.0114421	0.00345714	0.0465923	15	0.0189516	1114	0.0147714	443	0.005875	2070	796
TGRH88_017190	unspecified product	824	Non-Toxin	Safe	0.00916475	0.00358017	0.00153546	0.0990904	15	0.014371	1477	0.0113143	599	0.00825	1554	797
TGRH88_035730	unspecified product	330	Non-Toxin	Safe	0.144435	0.0904349	0.0020253	0.040408	15	0.0929032	135	0.102857	25	0.00166667	3471	798
TGRH88_063760	Sad1/UNC family protein	825	Non-Toxin	Safe	0.0119137	0.00251725	0.00243036	0.0947472	13	0.0183871	1147	0.00814286	881	0.00791667	1608	799
TGRH88_079360	unspecified product	581	Non-Toxin	Safe	0.0140729	0.0091591	0.0154959	0.0348848	13	0.00790323	2330	0.009	797	0.021875	510	800
TGRH88_082750	RNA recognition motif-containing protein	2089	Non-Toxin	Safe	0.00906263	0.000530825	0.00373974	0.124646	15	0.0181452	1158	0.00357143	1946	0.0208333	538	801
TGRH88_039170	WWE domain-containing protein	756	Non-Toxin	Safe	0.0139084	0.00727764	0.00464406	0.0505339	15	0.0115161	1762	0.0102	693	0.010625	1191	802
TGRH88_040720	unspecified product	213	Non-Toxin	Safe	0.0887551	0.00429066	0.0216001	0.0214836	15	0.0301452	666	0.0024	2398	0.01925	583	803
TGRH88_000670	dual specificity phosphatase, catalytic domain-containing protein	356	Non-Toxin	Safe	0.0427236	0.010548	0.0153169	0.0202076	15	0.013871	1521	0.00628571	1148	0.0125	981	804
TGRH88_033020	3'5'-cyclic nucleotide phosphodiesterase domain-containing protein	1085	Non-Toxin	Safe	0.010781	0.00109918	0.00245862	0.139955	15	0.0248387	830	0.004	1758	0.0116667	1062	805
TGRH88_063170	unspecified product	617	Non-Toxin	Safe	0.00992846	0.00353177	0.00494551	0.0665832	15	0.0108065	1851	0.00765714	938	0.0139583	864	806
TGRH88_065740	putative proteasome subunit alpha type 1	247	Non-Toxin	Safe	0.0344755	0.0183369	0.0025905	0.0392692	15	0.0213871	974	0.0200571	299	0.004875	2381	807
TGRH88_030510	casein kinase I	324	Non-Toxin	Potential	0.0280304	0.012986	0.00779035	0.0284308	15	0.0126452	1629	0.0104	671	0.00933333	1355	808
TGRH88_064030	pentatricopeptide repeat domain-containing protein	2140	Non-Toxin	Safe	0.0329922	0.00191953	0.0011304	0.120139	15	0.063871	243	0.00685714	1062	0.005	2350	809
TGRH88_033980	DEAD/DEAH box helicase domain-containing protein	1064	Non-Toxin	Safe	0.00790806	0.00159918	0.0024021	0.121159	15	0.0156129	1364	0.00691429	1044	0.0100833	1249	810
TGRH88_017070	cyclin, N-terminal domain-containing protein	1174	Non-Toxin	Safe	0.0449909	0.00097463	0.00316512	0.0894283	15	0.0645968	235	0.00254286	2305	0.011125	1120	811
TGRH88_014590	putative eukaryotic initiation factor-3, delta subunit	335	Toxin	Safe	0.0333264	0.00620112	0.0186705	0.0257139	15	0.0138387	1524	0.00445714	1599	0.0205833	543	812
TGRH88_038460	Sad1/UNC family protein	3397	Non-Toxin	Safe	0.00741761	0.000698884	0.00171444	0.158967	15	0.0179516	1177	0.00454286	1582	0.01325	917	813
TGRH88_036400	protein phosphatase 2C domain-containing protein	841	Non-Toxin	Safe	0.0161962	0.00158178	0.00702733	0.066298	10	0.0170323	1253	0.00377143	1850	0.01925	581	814
TGRH88_011650	peptidase, M50 family protein	378	Non-Toxin	Safe	0.0148034	0.00862882	0.00467232	0.0460584	15	0.011129	1799	0.0118286	569	0.00958333	1323	815
TGRH88_014140	methionyl-tRNA synthetase	976	Non-Toxin	Safe	0.0148921	0.00265449	0.00309918	0.0736511	15	0.0179032	1181	0.00634286	1141	0.00925	1369	816
TGRH88_075570	unspecified product	451	Non-Toxin	Safe	0.00461772	0.00306711	0.00384336	0.104565	15	0.00846774	2237	0.009	795	0.0175	660	817
TGRH88_026820	unspecified product	277	Non-Toxin	Safe	0.00643942	0.00724718	0.00166734	0.105129	15	0.0101613	1960	0.021	282	0.00875	1452	818
TGRH88_074800	putative vesicle-associated membrane protein	221	Non-Toxin	Safe	0.00458274	0.00366538	0.00297672	0.106284	15	0.00854839	2220	0.0121143	558	0.01325	920	819
TGRH88_045740	DnaJ domain-containing protein	443	Non-Toxin	Safe	0.0149754	0.00650497	0.00397524	0.0528305	15	0.0128226	1612	0.0106	650	0.00883333	1441	820
TGRH88_039860	unspecified product	1108	Non-Toxin	Safe	0.0134075	0.00131238	0.00311802	0.115123	15	0.0241129	859	0.00328571	2021	0.014375	831	821
TGRH88_062940	Ctr copper transporter family protein	235	Non-Toxin	Safe	0.0430686	0.0137841	0.00373032	0.0323077	15	0.0221935	934	0.0128	527	0.00533333	2251	822
TGRH88_055680	cytokine induced apoptosis inhibitor 1 family protein	443	Non-Toxin	Safe	0.00874871	0.00304826	0.00410712	0.0795219	15	0.0116129	1748	0.00685714	1059	0.0133333	909	823
TGRH88_039350	saccharopine dehydrogenase domain-containing protein	497	Non-Toxin	Safe	0.01072	0.00773287	0.00314628	0.066245	15	0.0117097	1730	0.0150857	430	0.00825	1556	824
TGRH88_025710	putative G protein-coupled receptor 89 isoform 5	751	Non-Toxin	Safe	0.0119194	0.00249205	0.00283542	0.0912529	15	0.0176129	1207	0.0052	1424	0.011375	1089	825
TGRH88_005910	SRP72 RNA-binding domain-containing protein	731	Non-Toxin	Safe	0.0117811	0.00212747	0.0045216	0.0780809	15	0.0150968	1404	0.00445714	1595	0.01625	725	826
TGRH88_023680	tRNA ligases class II (D, K and N) domain-containing protein	1170	Non-Toxin	Safe	0.00689236	0.000563458	0.00152604	0.157076	15	0.0177258	1201	0.00448571	1591	0.0130833	932	827
TGRH88_039080	unspecified product	156	Non-Toxin	Safe	0.161422	0.00412151	0.0100323	0.0241912	15	0.0623226	254	0.00274286	2217	0.01	1259	828
TGRH88_042380	unspecified product	1285	Non-Toxin	Safe	0.00539655	0.000683655	0.00261876	0.160417	15	0.0129032	1602	0.00457143	1572	0.02	558	829
TGRH88_043250	unspecified product	131	Non-Toxin	Safe	0.0165262	0.00346396	0.00361728	0.0637329	2	0.0175484	1213	0.00548571	1348	0.0106667	1175	830
TGRH88_002740	aspartyl aminopeptidase	508	Non-Toxin	Safe	0.00800716	0.00479085	0.00113982	0.132121	15	0.0170323	1251	0.0188571	317	0.0055	2169	831
TGRH88_050000	Rab6	209	Non-Toxin	Potential	0.0098501	0.00248915	0.00351366	0.0887967	15	0.0143548	1480	0.00508571	1447	0.0148333	811	832
TGRH88_040980	transporter, major facilitator family protein	482	Non-Toxin	Safe	0.0166382	0.00385048	0.00175212	0.0771323	15	0.0211129	990	0.0088	814	0.00641667	1936	833
TGRH88_011120	unspecified product	1006	Non-Toxin	Safe	0.0150905	0.0106287	0.0030144	0.0550748	15	0.0133065	1562	0.0172857	359	0.006875	1822	834
TGRH88_067580	ubiquitin-specific protease USP4	1171	Non-Toxin	Safe	0.00580863	0.00159864	0.00123402	0.173933	15	0.0168387	1271	0.00994286	714	0.00725	1759	835
TGRH88_004650	transporter, major facilitator family protein	1302	Non-Toxin	Safe	0.0293127	0.00147917	0.00539767	0.0786913	15	0.0369516	543	0.00225714	2489	0.0164583	717	836
TGRH88_054340	rhoptry protein ROP10	586	Non-Toxin	Safe	0.0345023	0.0218224	0.00633025	0.0255186	15	0.0146774	1447	0.0163429	391	0.0065	1919	837
TGRH88_038510	ribonucleoside-diphosphate reductase small subunit	326	Non-Toxin	Potential	0.0417916	0.00314851	0.01348	0.0461518	15	0.0311613	641	0.00197143	2682	0.0249167	435	838
TGRH88_074860	phosphatidylinositol-4-phosphate 5-kinase	1300	Non-Toxin	Safe	0.00615434	0.000644859	0.00162966	0.164989	15	0.0159677	1340	0.00471429	1540	0.01375	880	839
TGRH88_067750	transporter, major facilitator family protein	1027	Non-Toxin	Safe	0.014624	0.00149005	0.00816715	0.0853796	15	0.0205645	1012	0.00242857	2382	0.0283333	367	840
TGRH88_062870	endonuclease/exonuclease/phosphatase family protein	541	Toxin	Safe	0.0282033	0.00707405	0.00960841	0.0301068	15	0.0135484	1544	0.006	1233	0.0125	987	841
TGRH88_030300	putative beta adaptin protein	924	Non-Toxin	Potential	0.00876581	0.00186278	0.0017427	0.113086	15	0.0164032	1313	0.00645714	1120	0.00941667	1340	842
TGRH88_034180	putative integral membrane protein, GNS1/SUR4 family protein	318	Non-Toxin	Safe	0.0399219	0.00331693	0.00516217	0.0600978	15	0.0387097	501	0.00257143	2289	0.0125	984	843
TGRH88_010160	SNARE associated Golgi protein	422	Non-Toxin	Safe	0.00860423	0.00354754	0.000555781	0.129119	15	0.0187258	1123	0.0147429	444	0.005375	2218	844
TGRH88_064690	serine/threonine protein phosphatase	1034	Non-Toxin	Safe	0.0090939	0.00169763	0.00272238	0.0992843	14	0.014371	1478	0.00565714	1310	0.012375	999	845
TGRH88_051400	unspecified product	567	Non-Toxin	Safe	0.0193506	0.00587443	0.00311802	0.055906	15	0.0171613	1245	0.0096	742	0.007	1807	846
TGRH88_020010	unspecified product	659	Non-Toxin	Safe	0.027533	0.00275058	0.00909031	0.0547787	11	0.0248387	829	0.00235714	2427	0.020625	540	847
TGRH88_031070	SCP family extracellular subfamily protein	246	Non-Toxin	Safe	0.0359913	0.0078837	0.0128301	0.0240226	15	0.0139355	1515	0.00548571	1345	0.013	940	848
TGRH88_000960	putative splicesome-associated protein	559	Non-Toxin	Safe	0.0118105	0.0047535	0.00645271	0.0525461	13	0.0102581	1942	0.00757143	946	0.01325	914	849
TGRH88_037920	V-type ATPase, D subunit protein	245	Non-Toxin	Safe	0.0101103	0.00562951	0.00387162	0.0632056	15	0.0101613	1965	0.0108	643	0.0105	1198	850
TGRH88_004700	DnaJ C terminal region domain-containing protein	712	Non-Toxin	Safe	0.0181312	0.00435864	0.0029202	0.0615604	15	0.018	1169	0.00708571	1008	0.00775	1633	851
TGRH88_021770	TLD protein	882	Non-Toxin	Safe	0.0142402	0.00137692	0.00196878	0.127002	15	0.0286774	701	0.00362857	1919	0.0105833	1193	852
TGRH88_054280	unspecified product	981	Non-Toxin	Safe	0.0169118	0.00282908	0.00429552	0.0631346	15	0.0172742	1235	0.0054	1379	0.0105	1202	853
TGRH88_022270	putative microneme protein	609	Toxin	Safe	0.177081	0.0521215	0.00203472	0.0321778	15	0.0913548	139	0.0475429	85	0.00133333	3596	854
TGRH88_011750	ribosomal protein RPSA	287	Non-Toxin	Safe	0.121673	0.0210278	0.0637829	0.00699563	15	0.0137742	1530	0.0042	1693	0.0186667	604	855
TGRH88_050700	unspecified product	1632	Non-Toxin	Safe	0.0105696	0.000977531	0.00165792	0.132778	15	0.0235968	882	0.0038	1836	0.0110833	1125	856
TGRH88_001600	mbp-1 interacting protein-2a family protein	140	Non-Toxin	Safe	0.01336	0.0119693	0.00194052	0.0675848	15	0.0142581	1486	0.0233143	240	0.00566667	2120	857
TGRH88_081940	unspecified product	1593	Non-Toxin	Safe	0.00413373	0.00123787	0.000904321	0.230779	15	0.0149032	1427	0.0066	1107	0.009625	1321	858
TGRH88_027190	endomembrane protein 70 subfamily protein	674	Non-Toxin	Safe	0.00780949	0.0021311	0.000781861	0.152075	15	0.0196129	1072	0.00868571	828	0.00633333	1958	859
TGRH88_020100	HEAT repeat-containing protein	971	Non-Toxin	Safe	0.0166802	0.00167768	0.00575563	0.0636218	15	0.0175484	1212	0.00365714	1909	0.016	738	860
TGRH88_046670	unspecified product	1273	Non-Toxin	Safe	0.00770273	0.00145469	0.00158256	0.145498	15	0.0187097	1129	0.00414286	1712	0.0120833	1020	861
TGRH88_041500	pyrroline-5-carboxylate reductase	337	Non-Toxin	Safe	0.0195246	0.0222997	0.00513391	0.0344809	15	0.0109677	1817	0.0213714	273	0.00708333	1787	862
TGRH88_046450	tubulin gamma chain	461	Non-Toxin	Potential	0.00664556	0.00444458	0.00250572	0.0868458	15	0.00982258	2027	0.00994286	710	0.010875	1147	863
TGRH88_021050	unspecified product	1136	Non-Toxin	Safe	0.00779583	0.00101379	0.00233616	0.1441	15	0.0185806	1135	0.00411429	1721	0.012	1032	864
TGRH88_053210	tetratricopeptide repeat-containing protein	580	Non-Toxin	Safe	0.0141874	0.0041652	0.00480421	0.0545321	15	0.0124194	1648	0.00628571	1158	0.0114583	1085	865
TGRH88_050250	unspecified product	806	Non-Toxin	Safe	0.00623125	0.00363057	0.000518101	0.146259	15	0.014129	1498	0.0166857	377	0.00608333	2017	866
TGRH88_035220	kelch repeat-containing protein	531	Non-Toxin	Safe	0.0123658	0.0141162	0.00490783	0.045053	15	0.00870968	2199	0.018	345	0.009375	1349	867
TGRH88_014470	Pep3/Vps18/deep orange family protein	1157	Non-Toxin	Safe	0.00724188	0.00206837	0.00134706	0.157417	15	0.0177258	1200	0.00897143	798	0.00654167	1903	868
TGRH88_019110	calpain family cysteine protease domain-containing protein	2269	Non-Toxin	Safe	0.0151411	0.00112528	0.00427668	0.0943643	15	0.0227419	912	0.00268571	2238	0.0156667	754	869
TGRH88_073390	DHHC zinc finger domain-containing protein	471	Non-Toxin	Safe	0.0140759	0.00760759	0.003297	0.0571159	15	0.012871	1610	0.0130286	513	0.007125	1781	870
TGRH88_027150	glucose-6-phosphate isomerase GPI	661	Non-Toxin	Safe	0.0500412	0.0211297	0.0024021	0.0534714	15	0.0427419	451	0.0318	160	0.00220833	3295	871
TGRH88_062550	unspecified product	1519	Non-Toxin	Safe	0.00568053	0.000934746	0.0020724	0.157648	15	0.0152903	1393	0.00451429	1590	0.0131667	925	872
TGRH88_014640	unspecified product	1326	Non-Toxin	Safe	0.0110723	0.00277777	0.00116808	0.122946	15	0.0218226	952	0.0105429	653	0.005125	2311	873
TGRH88_055690	unspecified product	680	Non-Toxin	Safe	0.00702969	0.00150763	0.00195936	0.118041	14	0.0133226	1560	0.00674286	1071	0.00983333	1286	874
TGRH88_053750	myosin G	2059	Non-Toxin	Safe	0.00986529	0.000662807	0.00132822	0.176025	15	0.0283871	716	0.00502857	1462	0.00733333	1739	875
TGRH88_045280	unspecified product	808	Non-Toxin	Safe	0.0444052	0.00648847	0.00401292	0.0373204	15	0.0262581	780	0.00634286	1146	0.00616667	1995	876
TGRH88_013790	unspecified product	597	Non-Toxin	Safe	0.00488703	0.00541594	0.00253398	0.0935981	15	0.00758065	2377	0.0134286	494	0.01175	1051	877
TGRH88_048890	unspecified product	822	Non-Toxin	Safe	0.0102828	0.00258342	0.00337236	0.0799108	15	0.0129032	1603	0.00685714	1057	0.01	1263	878
TGRH88_018780	unspecified product	400	Non-Toxin	Safe	0.0202301	0.00506623	0.00278832	0.0548712	15	0.0177419	1195	0.00785714	907	0.006875	1825	879
TGRH88_002040	unspecified product	883	Non-Toxin	Safe	0.0184129	0.00188472	0.00112098	0.121279	15	0.035129	565	0.00691429	1042	0.00504167	2326	880
TGRH88_043600	unspecified product	1277	Non-Toxin	Safe	0.0248679	0.0172565	0.000857221	0.0694539	15	0.0278226	739	0.0335143	146	0.002875	3050	881
TGRH88_015390	zinc finger, C3HC4 type (RING finger) domain-containing protein	991	Non-Toxin	Safe	0.00603123	0.00435774	0.00205356	0.105864	15	0.0102581	1944	0.0121143	557	0.00883333	1435	882
TGRH88_057240	aminotransferase, class V superfamily protein	847	Non-Toxin	Safe	0.0192233	0.00665526	0.00300498	0.0524324	15	0.0159355	1343	0.0104	673	0.0065	1920	883
TGRH88_082500	unspecified product	292	Non-Toxin	Safe	0.0386518	0.0167721	0.0105975	0.0191613	15	0.0119516	1693	0.00922857	774	0.00870833	1473	884
TGRH88_005500	unspecified product	1292	Non-Toxin	Safe	0.0084854	0.000700334	0.00299556	0.127752	15	0.0165161	1305	0.00365714	1903	0.016	736	885
TGRH88_034990	ribosomal protein RPL8	260	Non-Toxin	Potential	0.194909	0.0216875	0.0502369	0.00604114	15	0.018871	1120	0.00377143	1849	0.0125	976	886
TGRH88_017020	unspecified product	738	Non-Toxin	Safe	0.0246105	0.00392354	0.00212892	0.0645883	15	0.0262097	782	0.00742857	960	0.00541667	2206	887
TGRH88_062280	unspecified product	728	Non-Toxin	Safe	0.0245011	0.00239814	0.00331584	0.0703147	15	0.0282258	721	0.004	1768	0.00875	1466	888
TGRH88_032270	putative 26s proteasome regulatory complex subunit	417	Non-Toxin	Safe	0.0126496	0.00341737	0.00321222	0.0729873	15	0.0153065	1386	0.00625714	1172	0.009125	1401	889
TGRH88_016040	PCI domain-containing protein	561	Non-Toxin	Safe	0.0214323	0.00343931	0.00684835	0.0601987	15	0.0203226	1024	0.00257143	2280	0.0175	656	890
TGRH88_031520	protein kinase (incomplete catalytic triad)	1305	Non-Toxin	Safe	0.0129042	0.00138834	0.00297672	0.106098	15	0.0222258	933	0.00302857	2111	0.01325	916	891
TGRH88_033640	putative ER-retrevial receptor Ter1p	216	Non-Toxin	Safe	0.0147063	0.00575351	0.00552955	0.0437588	15	0.0106452	1875	0.00754286	953	0.011	1136	892
TGRH88_051190	endonuclease/exonuclease/phosphatase family protein	653	Non-Toxin	Safe	0.0135419	0.010275	0.000508681	0.0901668	15	0.0203226	1026	0.0257143	215	0.00375	2731	893
TGRH88_016010	putative histone lysine methyltransferase, SET	1599	Non-Toxin	Safe	0.00559065	0.000768138	0.000800701	0.197196	15	0.0190645	1100	0.00562857	1313	0.00820833	1562	894
TGRH88_043430	putative 50S ribosomal protein L4	625	Non-Toxin	Safe	0.0369239	0.00179117	0.00151662	0.0767213	15	0.0459516	410	0.0044	1628	0.00641667	1939	895
TGRH88_005630	tetratricopeptide repeat domain containing protein	565	Non-Toxin	Safe	0.00724145	0.00253302	0.00349482	0.0903727	15	0.0101613	1955	0.00771429	925	0.01125	1099	896
TGRH88_077180	SKIP/SNW domain-containing protein	557	Non-Toxin	Safe	0.0116676	0.0040838	0.00378684	0.0607768	15	0.0118065	1709	0.00697143	1035	0.0101667	1241	897
TGRH88_011870	Las1 family protein	1718	Non-Toxin	Safe	0.00583171	0.000588658	0.00291078	0.1385	14	0.0134516	1550	0.00397143	1775	0.017375	662	898
TGRH88_043910	putative adhesion regulating molecule region protein	396	Non-Toxin	Safe	0.0134024	0.00571544	0.00179922	0.0720096	15	0.0150968	1406	0.0123429	545	0.006	2038	899
TGRH88_062970	putative calmodulin	149	Non-Toxin	Potential	0.0591121	0.0145197	0.00397524	0.0261406	15	0.0247419	834	0.0111429	614	0.00433333	2541	900
TGRH88_035390	ribosomal protein RPL44	105	Non-Toxin	Potential	0.0332731	0.010883	0.0491065	0.0160376	15	0.00851613	2227	0.00502857	1458	0.0326667	306	901
TGRH88_072760	glycyl-tRNA synthetase	771	Non-Toxin	Safe	0.0110842	0.00201652	0.00576505	0.0722228	15	0.0127742	1623	0.00411429	1731	0.018	639	902
TGRH88_067710	eukaryotic porin protein	290	Non-Toxin	Safe	0.0604251	0.00956102	0.00508681	0.0262208	15	0.0251613	823	0.00742857	964	0.00541667	2215	903
TGRH88_069530	MutS domain V domain-containing protein	936	Non-Toxin	Safe	0.0102579	0.00175564	0.0016014	0.103672	15	0.0167742	1281	0.00594286	1243	0.00866667	1482	904
TGRH88_041200	unspecified product	360	Non-Toxin	Safe	0.0236927	0.00758167	0.00592519	0.0341175	15	0.0131613	1574	0.00777143	919	0.0085	1514	905
TGRH88_017860	unspecified product	1403	Non-Toxin	Safe	0.0232192	0.000707405	0.00384336	0.0809773	15	0.0300484	668	0.00231429	2446	0.0135	894	906
TGRH88_031000	unspecified product	903	Non-Toxin	Safe	0.00884467	0.00362549	0.00324048	0.0749426	9	0.0108871	1828	0.00857143	834	0.009375	1348	907
TGRH88_055800	putative ATP-binding cassette sub-family E member 1	613	Non-Toxin	Potential	0.00565412	0.00113743	0.00480421	0.12568	15	0.0121935	1672	0.0036	1931	0.02625	408	908
TGRH88_011730	ribosomal protein RPL31	120	Non-Toxin	Potential	0.133217	0.00299713	0.0130373	0.0304754	15	0.0643548	237	0.00128571	3053	0.01625	726	909
TGRH88_067280	acyl-CoA:cholesterol acyltransferase alpha ACAT1-alpha	650	Non-Toxin	Safe	0.00845739	0.00371288	0.00252456	0.0788899	15	0.0101935	1952	0.00902857	788	0.009875	1278	910
TGRH88_016190	zinc finger, C3HC4 type (RING finger) domain-containing protein	1167	Non-Toxin	Safe	0.00810682	0.00112528	0.00265644	0.124807	15	0.016129	1324	0.00357143	1941	0.015625	757	911
TGRH88_021940	non-proton pumping type-II NADH dehydrogenase I	618	Non-Toxin	Safe	0.013254	0.00166137	0.00186516	0.094793	15	0.0199194	1055	0.00542857	1361	0.00791667	1607	912
TGRH88_081450	WD domain, G-beta repeat-containing protein	979	Non-Toxin	Safe	0.00929654	0.00420382	0.00327816	0.075383	15	0.0108871	1834	0.00857143	840	0.009375	1352	913
TGRH88_039180	unspecified product	244	Non-Toxin	Safe	0.0138551	0.0218695	0.0141677	0.0250107	15	0.00564516	2797	0.0157143	411	0.0145833	822	914
TGRH88_025740	dense granule protein GRA5	120	Non-Toxin	Safe	0.661703	0.0664727	0.125051	0.00165258	15	0.0213548	976	0.00377143	1848	0.0104167	1209	915
TGRH88_040440	toxofilin	245	Non-Toxin	Safe	0.0228198	0.0198097	0.00685777	0.027208	8	0.0100161	1997	0.0154286	421	0.007875	1616	916
TGRH88_044000	putative ER lumen protein retaining receptor	411	Non-Toxin	Safe	0.0252209	0.00933132	0.00498319	0.0351305	15	0.0141129	1500	0.009	792	0.00729167	1744	917
TGRH88_024990	putative Superkiller viralicidic activity 2 family 2	1206	Non-Toxin	Safe	0.00538622	0.000964841	0.00255282	0.146279	15	0.0117742	1715	0.00417143	1703	0.01825	625	918
TGRH88_034880	GYF domain-containing protein	1821	Non-Toxin	Safe	0.0154983	0.000512878	0.0033441	0.0988251	15	0.0239516	865	0.00282857	2186	0.012375	996	919
TGRH88_064120	putative CMGC kinase	2639	Non-Toxin	Safe	0.0154875	0.000519767	0.0034383	0.0993698	14	0.0239516	867	0.00282857	2190	0.012375	998	920
TGRH88_065980	putative adenylosuccinate lyase	662	Non-Toxin	Safe	0.0125954	0.00208559	0.00420132	0.0735768	15	0.0155161	1370	0.00422857	1689	0.0123333	1002	921
TGRH88_032920	EF hand domain-containing protein	305	Non-Toxin	Safe	0.012265	0.00724283	0.00288252	0.0586431	15	0.0114194	1771	0.0118	572	0.007375	1723	922
TGRH88_042220	putative COPI protein	1256	Non-Toxin	Safe	0.0102123	0.000506351	0.00480421	0.0993699	15	0.0159677	1339	0.00282857	2188	0.020625	541	923
TGRH88_001280	unspecified product	211	Non-Toxin	Safe	0.00853801	0.00280786	0.0040035	0.0730591	12	0.0105968	1891	0.00625714	1169	0.0121667	1011	924
TGRH88_035310	vitamin k epoxide reductase family protein	184	Non-Toxin	Safe	0.0197933	0.0135174	0.0296636	0.0190551	15	0.00612903	2668	0.0076	942	0.02375	462	925
TGRH88_007620	unspecified product	1008	Non-Toxin	Safe	0.0134581	0.00193711	0.0020253	0.0935911	13	0.0197097	1066	0.00537143	1388	0.00783333	1621	926
TGRH88_052480	unspecified product	1444	Non-Toxin	Safe	0.0113678	0.00201743	0.00413538	0.0777566	15	0.0138387	1526	0.00445714	1608	0.013	945	927
TGRH88_014440	glyceraldehyde-3-phosphate dehydrogenase GAPDH1	489	Non-Toxin	Safe	0.162607	0.00442318	0.0182277	0.0169488	15	0.0446935	425	0.00194286	2696	0.01275	960	928
TGRH88_035420	unspecified product	439	Non-Toxin	Safe	0.0223991	0.00600859	0.0029673	0.0489038	15	0.0173871	1227	0.0084	852	0.006125	2008	929
TGRH88_037980	phosphatidate cytidylyltransferase	1068	Non-Toxin	Safe	0.0141186	0.0026117	0.00204414	0.0795208	15	0.0180645	1162	0.00685714	1054	0.00666667	1876	930
TGRH88_019280	glucose-6-phosphate 1-dehydrogenase	560	Non-Toxin	Safe	0.0950287	0.00140665	0.0793824	0.0400316	15	0.0612903	263	0.000571429	3809	0.131667	27	931
TGRH88_048380	putative proteasome subunit beta type 7 precursor	368	Non-Toxin	Safe	0.0244241	0.013785	0.0043803	0.0346419	15	0.0135484	1543	0.014	475	0.00583333	2084	932
TGRH88_040310	WD domain, G-beta repeat-containing protein	1396	Non-Toxin	Safe	0.00609546	0.000550405	0.00243036	0.150021	15	0.0145161	1464	0.00428571	1664	0.0125	986	933
TGRH88_015260	oxidoreductase, 2OG-Fe(II) oxygenase family protein	967	Non-Toxin	Safe	0.0170408	0.00137257	0.00697081	0.0742675	15	0.0202903	1031	0.00211429	2571	0.0215833	515	934
TGRH88_050830	protein kinase G AGC kinase family member PKG	994	Non-Toxin	Safe	0.0102054	0.00104896	0.00337236	0.111284	15	0.0179032	1183	0.00317143	2066	0.013875	868	935
TGRH88_076020	unspecified product	381	Non-Toxin	Safe	0.0230764	0.0128078	0.00553897	0.0302717	15	0.011129	1801	0.0111429	615	0.0075	1706	936
TGRH88_043310	importin-beta N-terminal domain-containing protein	1095	Non-Toxin	Safe	0.0108819	0.0013064	0.0011775	0.160696	15	0.0285645	703	0.0046	1558	0.00670833	1867	937
TGRH88_061860	unspecified product	167	Non-Toxin	Safe	0.0221867	0.00933042	0.00596287	0.0328862	15	0.0117097	1732	0.00848571	845	0.00825	1559	938
TGRH88_057180	ribosomal protein RPL37A	96	Non-Toxin	Potential	0.0702105	0.00503287	0.0330266	0.0158573	15	0.0180645	1166	0.00228571	2473	0.022	504	939
TGRH88_003140	VTC domain-containing protein	1230	Non-Toxin	Safe	0.00864623	0.00105168	0.00241152	0.129763	15	0.018871	1115	0.00371429	1879	0.0108333	1150	940
TGRH88_032670	putative cytosolic fe-s cluster assembling factor nbp35	415	Non-Toxin	Safe	0.00713295	0.00394747	0.00332526	0.08104	15	0.00914516	2134	0.00925714	768	0.010125	1243	941
TGRH88_049500	putative membrane protein	816	Non-Toxin	Safe	0.00681944	0.00402053	0.00280716	0.0814984	15	0.00914516	2138	0.00925714	770	0.010125	1245	942
TGRH88_076980	KOW motif domain-containing protein	1179	Non-Toxin	Safe	0.00836261	0.00117315	0.00543535	0.106322	15	0.0136774	1537	0.00302857	2116	0.0220833	501	943
TGRH88_016270	unspecified product	924	Non-Toxin	Safe	0.00709957	0.00442083	0.00151662	0.0936752	15	0.0106129	1885	0.0107429	646	0.00783333	1623	944
TGRH88_055920	FUSE-binding protein 2 / KH-type splicing regulatory protein	941	Non-Toxin	Safe	0.0275669	0.00205731	0.00951421	0.0570417	15	0.0257419	797	0.00162857	2894	0.02375	464	945
TGRH88_049210	thioredoxin reductase	662	Non-Toxin	Safe	0.0358226	0.007154	0.00981565	0.0253005	15	0.0145161	1466	0.005	1475	0.0104167	1214	946
TGRH88_060320	SWI2/SNF2-containing protein	3129	Non-Toxin	Safe	0.0104267	0.000605699	0.00113982	0.163789	15	0.0264516	775	0.00468571	1546	0.00683333	1842	947
TGRH88_026860	ATP synthase F1, delta subunit protein	252	Non-Toxin	Safe	0.0136908	0.00389272	0.00730051	0.0467788	15	0.0106129	1886	0.00537143	1395	0.0137083	883	948
TGRH88_052770	unspecified product	201	Non-Toxin	Safe	0.068256	0.0217651	0.00836497	0.0157194	15	0.0175484	1215	0.0100571	703	0.00533333	2248	949
TGRH88_025670	unspecified product	218	Non-Toxin	Safe	0.0652472	0.0359558	0.00864757	0.0141837	15	0.0146774	1445	0.0144	456	0.00525	2266	950
TGRH88_027940	unspecified product	600	Non-Toxin	Safe	0.0371596	0.00134773	0.0238515	0.05582	15	0.0334194	596	0.0008	3451	0.056	125	951
TGRH88_083210	prenyltransferase and squalene oxidase repeat-containing protein	638	Non-Toxin	Safe	0.00603424	0.00474987	0.00316512	0.0809393	15	0.00783871	2341	0.0115714	590	0.010125	1246	952
TGRH88_015980	NIMA-related protein kinase NIMA1	1599	Non-Toxin	Safe	0.0205414	0.000856427	0.0035325	0.0785772	15	0.0267581	764	0.00225714	2491	0.0131667	924	953
TGRH88_067970	CMGC kinase, CK2 family	494	Non-Toxin	Safe	0.0186261	0.00649772	0.00642445	0.0377442	15	0.0116452	1736	0.00651429	1115	0.0095	1333	954
TGRH88_036460	NLI interacting factor family phosphatase	2253	Non-Toxin	Safe	0.00661003	0.000525205	0.000913741	0.178756	15	0.0202097	1035	0.00511429	1441	0.00745833	1710	955
TGRH88_035140	unspecified product	1559	Non-Toxin	Safe	0.00935703	0.000829234	0.00245862	0.129234	15	0.0187258	1124	0.00368571	1900	0.01075	1167	956
TGRH88_081590	unspecified product	1580	Non-Toxin	Safe	0.0124877	0.000720458	0.00356076	0.0927131	15	0.018	1173	0.00265714	2253	0.0155	767	957
TGRH88_038690	unspecified product	285	Non-Toxin	Safe	0.0207922	0.0191621	0.00727225	0.0271374	15	0.00914516	2135	0.0146571	447	0.007875	1615	958
TGRH88_066320	putative transport protein Sec24	1019	Non-Toxin	Safe	0.0121698	0.00104207	0.000970261	0.156348	15	0.0301935	662	0.00445714	1612	0.0065	1923	959
TGRH88_058470	NADPH-glutathione reductase	741	Non-Toxin	Safe	0.00846857	0.00725407	0.000904321	0.111222	15	0.0143226	1484	0.0222	253	0.004625	2462	960
TGRH88_074720	unspecified product	1241	Non-Toxin	Safe	0.00586055	0.000536808	0.00224196	0.147019	15	0.0142258	1491	0.0042	1700	0.01225	1009	961
TGRH88_049290	RNA recognition motif-containing protein	385	Non-Toxin	Safe	0.0051742	0.00370508	0.00383394	0.0823016	15	0.0066129	2555	0.00937143	761	0.0136667	885	962
TGRH88_058090	dihydrolipoyllysine-residue succinyltransferase component of oxoglutarate dehydrogenase	470	Non-Toxin	Safe	0.0154134	0.00212965	0.00446508	0.0675621	15	0.0164516	1308	0.00388571	1802	0.0113333	1093	963
TGRH88_015290	EMP/nonaspanin domain family protein	654	Non-Toxin	Safe	0.0120155	0.00286896	0.00328758	0.0698842	15	0.0135484	1542	0.006	1212	0.00875	1450	964
TGRH88_081920	unspecified product	577	Non-Toxin	Safe	0.0298226	0.0148058	0.00872293	0.0218395	15	0.0106452	1884	0.00942857	759	0.00825	1561	965
TGRH88_022880	DnaJ C terminal region domain-containing protein	1519	Non-Toxin	Safe	0.0100953	0.000857334	0.0029673	0.107611	15	0.0174194	1220	0.00308571	2089	0.0135	896	966
TGRH88_002080	Vps53 family protein	1029	Non-Toxin	Safe	0.00794721	0.00204317	0.0016014	0.105166	15	0.0135484	1541	0.006	1219	0.00875	1447	967
TGRH88_031570	unspecified product	1265	Non-Toxin	Safe	0.0113907	0.000671871	0.00152604	0.119825	15	0.0212903	981	0.00342857	1975	0.01	1256	968
TGRH88_011760	unspecified product	255	Non-Toxin	Safe	0.00597275	0.00304228	0.00397524	0.0817793	15	0.00793548	2320	0.00702857	1017	0.0136667	884	969
TGRH88_081820	unspecified product	740	Non-Toxin	Safe	0.0207509	0.0147262	0.00468174	0.032293	15	0.0108387	1845	0.0137143	487	0.00666667	1890	970
TGRH88_003420	Alpha-galactosidase	747	Non-Toxin	Safe	0.0139223	0.00900482	0.00368322	0.0447583	15	0.0101613	1954	0.0115714	587	0.0075	1682	971
TGRH88_042870	phospholipase, patatin family protein	982	Non-Toxin	Safe	0.00906575	0.000969373	0.00195936	0.128074	15	0.0185806	1136	0.00365714	1914	0.0106667	1174	972
TGRH88_067150	glutamate-tRNA ligase	774	Non-Toxin	Safe	0.00937089	0.00166227	0.00272238	0.0878078	15	0.0127742	1622	0.00502857	1466	0.011	1139	973
TGRH88_002400	DNA-directed RNA polymerase I RPA2	1385	Non-Toxin	Safe	0.00847467	0.0010999	0.00149778	0.170402	15	0.0219355	947	0.00485714	1498	0.00708333	1783	974
TGRH88_079290	putative phosphatidylcholine-sterol O-acyltransferase	763	Non-Toxin	Safe	0.00512526	0.001787	0.003768	0.102424	15	0.00822581	2277	0.00582857	1271	0.017	681	975
TGRH88_050690	unspecified product	1817	Non-Toxin	Safe	0.00886789	0.000885616	0.00285426	0.111853	15	0.0162581	1317	0.0032	2054	0.014	858	976
TGRH88_081020	unspecified product	410	Non-Toxin	Safe	0.0169594	0.0124138	0.00317454	0.0447453	15	0.0123387	1661	0.0154286	423	0.005625	2146	977
TGRH88_041560	prenylcysteine oxidase	611	Non-Toxin	Safe	0.0500912	0.0224943	0.000970261	0.0583256	15	0.0467742	395	0.0364571	132	0.00120833	3708	978
TGRH88_008170	unspecified product	1278	Non-Toxin	Safe	0.0226381	0.00156619	0.00293904	0.0661167	15	0.0244839	843	0.00377143	1845	0.00825	1552	979
TGRH88_008040	putative N-ethylmaleimide-sensitive fusion protein	751	Non-Toxin	Safe	0.0067434	0.00186224	0.00364554	0.0893555	15	0.0100484	1991	0.00508571	1443	0.0148333	808	980
TGRH88_028610	putative long-chain fatty acid CoA ligase	758	Non-Toxin	Safe	0.0138539	0.00136078	0.00513391	0.0821671	15	0.0185161	1140	0.00234286	2434	0.0170833	671	981
TGRH88_082840	chromo domain-containing protein	1405	Non-Toxin	Safe	0.0111984	0.00226145	0.00156372	0.0945942	15	0.0168548	1268	0.00542857	1370	0.00791667	1611	982
TGRH88_045960	lipoic acid synthase LIPA	543	Non-Toxin	Safe	0.00839091	0.00300076	0.00261876	0.0804399	15	0.0103226	1935	0.00685714	1056	0.01	1261	983
TGRH88_030460	S-adenosyl methionine synthetase	415	Non-Toxin	Potential	0.0230118	0.00381603	0.00530347	0.0427934	15	0.0159516	1341	0.00491429	1485	0.00895833	1426	984
TGRH88_048590	splicing factor U2AF protein	770	Non-Toxin	Safe	0.0130413	0.00166227	0.00289194	0.07663	15	0.0161452	1323	0.0044	1630	0.009625	1315	985
TGRH88_068850	gorasp2-prov protein	475	Non-Toxin	Safe	0.0124452	0.00547414	0.00603823	0.0468523	15	0.00909677	2143	0.00671429	1075	0.01175	1055	986
TGRH88_015810	unspecified product	907	Non-Toxin	Safe	0.00890781	0.00382292	0.000715921	0.112169	15	0.0162581	1316	0.0128	526	0.00466667	2433	987
TGRH88_012350	putative ribosome biogenesis protein	1060	Non-Toxin	Safe	0.00673279	0.00161949	0.0019782	0.108431	15	0.0121935	1668	0.00617143	1192	0.009	1416	988
TGRH88_035110	TBC domain-containing protein	2113	Non-Toxin	Safe	0.0121117	0.00108576	0.00318396	0.0994376	15	0.0191613	1097	0.00282857	2187	0.012375	997	989
TGRH88_076280	unspecified product	976	Non-Toxin	Safe	0.0185161	0.00372992	0.00438972	0.0494077	15	0.0150161	1411	0.0056	1321	0.00816667	1568	990
TGRH88_051440	serine/threonine protein phosphatase	548	Non-Toxin	Safe	0.0204619	0.00355715	0.00196878	0.063225	15	0.0203226	1027	0.0072	996	0.00525	2279	991
TGRH88_073050	nucleosome assembly protein (nap) protein	812	Non-Toxin	Safe	0.00485367	0.0064446	0.0015072	0.0965208	13	0.00782258	2344	0.0166286	380	0.00808333	1587	992
TGRH88_047600	elongation factor Tu GTP binding domain-containing protein	1072	Non-Toxin	Safe	0.00863654	0.00211569	0.00521869	0.0743689	15	0.0107419	1859	0.00422857	1686	0.0154167	772	993
TGRH88_008810	unspecified product	275	Non-Toxin	Safe	0.022178	0.00495763	0.00548245	0.0404384	15	0.0141935	1493	0.00571429	1284	0.00833333	1542	994
TGRH88_081160	unspecified product	1296	Non-Toxin	Safe	0.00842482	0.00141227	0.000894901	0.166258	15	0.0214194	971	0.00474286	1534	0.00691667	1819	995
TGRH88_037380	unspecified product	964	Non-Toxin	Safe	0.011615	0.00206891	0.00422958	0.0712353	15	0.0137419	1534	0.00405714	1743	0.0118333	1048	996
TGRH88_069700	DnaJ family Sec63 protein	675	Non-Toxin	Safe	0.00998369	0.00168657	0.00528463	0.0705459	15	0.0114516	1768	0.00405714	1747	0.0147917	813	997
TGRH88_040850	AP2 domain transcription factor AP2X-5	1972	Non-Toxin	Safe	0.0167454	0.00121376	0.012538	0.0629212	15	0.0172742	1234	0.0018	2805	0.034125	291	998
TGRH88_051360	apicoplast-associated thioredoxin family protein Atrx1	790	Non-Toxin	Safe	0.00841445	0.00146666	0.00567085	0.096214	15	0.0123871	1655	0.00274286	2220	0.024	456	999
TGRH88_048820	tRNA methyl transferase	1579	Non-Toxin	Safe	0.011522	0.000801677	0.00229848	0.113413	5	0.021871	951	0.00322857	2044	0.00941667	1341	1000
TGRH88_023880	unspecified product	700	Non-Toxin	Safe	0.00999255	0.0067954	0.00231732	0.0699976	15	0.0112903	1783	0.014	473	0.00583333	2080	1001
TGRH88_036800	histone deacetylase HDAC5	1452	Non-Toxin	Safe	0.00772145	0.000785542	0.00311802	0.112919	15	0.0145806	1452	0.00322857	2042	0.014125	848	1002
TGRH88_022280	putative microneme protein	998	Non-Toxin	Safe	0.0953233	0.0306896	0.0016485	0.0286133	13	0.0444355	427	0.0256857	218	0.00120833	3700	1003
TGRH88_078670	ABC transporter transmembrane region domain-containing protein	1163	Non-Toxin	Safe	0.00666022	0.00235826	0.000989101	0.140346	15	0.0158065	1353	0.008	898	0.00583333	2098	1004
TGRH88_056580	alveolin domain containing intermediate filament IMC3	538	Non-Toxin	Safe	0.0862487	0.0139907	0.001884	0.0357199	15	0.0499355	359	0.0144	461	0.0015	3543	1005
TGRH88_016210	unspecified product	1062	Non-Toxin	Safe	0.00608871	0.00214198	0.0015072	0.111392	15	0.0107419	1856	0.00634286	1142	0.00925	1371	1006
TGRH88_071460	unspecified product	578	Non-Toxin	Safe	0.00760645	0.00250456	0.0012717	0.121057	15	0.0156129	1365	0.0103714	678	0.00504167	2331	1007
TGRH88_026600	PRP38 family protein	614	Non-Toxin	Safe	0.00957074	0.0038193	0.00325932	0.0663971	15	0.0106452	1873	0.00754286	952	0.00825	1555	1008
TGRH88_023750	unspecified product	1618	Non-Toxin	Safe	0.00664476	0.000507801	0.00109272	0.169893	15	0.0191935	1094	0.00485714	1502	0.00708333	1785	1009
TGRH88_063140	DHHC zinc finger domain-containing protein	465	Non-Toxin	Safe	0.0133307	0.00155876	0.00275064	0.0748781	15	0.0157258	1360	0.00428571	1671	0.009375	1351	1010
TGRH88_064560	putative seryl-tRNA synthetase, cytoplasmic	482	Non-Toxin	Safe	0.0157436	0.00926352	0.00958957	0.02879	15	0.00748387	2403	0.00745714	958	0.0120833	1023	1011
TGRH88_003430	unspecified product	428	Non-Toxin	Safe	0.0115025	0.0203936	0.000715921	0.0776861	15	0.0150968	1403	0.0445714	94	0.00325	2887	1012
TGRH88_037500	heavy metal translocating P-type ATPase subfamily protein	1965	Non-Toxin	Safe	0.00934569	0.000732242	0.00149778	0.15829	15	0.0229355	904	0.00451429	1586	0.00658333	1898	1013
TGRH88_035950	unspecified product	496	Non-Toxin	Safe	0.0245634	0.00511337	0.0044745	0.0405967	15	0.0165323	1304	0.00585714	1249	0.00683333	1839	1014
TGRH88_067740	glycerophosphodiester phosphodiesterase family protein	866	Non-Toxin	Safe	0.0415809	0.0201661	0.00179922	0.0417534	15	0.0284516	712	0.024	230	0.00175	3451	1015
TGRH88_069440	apicoplast triosephosphate translocator APT1	352	Non-Toxin	Safe	0.00965063	0.00684453	0.00163908	0.0690015	15	0.011129	1800	0.0138	481	0.00575	2117	1016
TGRH88_058100	cytosolic tRNA-Ala synthetase	1280	Non-Toxin	Safe	0.0419753	0.00135643	0.0104562	0.0569772	15	0.0386129	505	0.000814286	3430	0.02375	465	1017
TGRH88_009030	arginyl-tRNA synthetase family protein	595	Non-Toxin	Safe	0.0123127	0.00361734	0.00389046	0.0553805	15	0.0106452	1872	0.00628571	1153	0.00916667	1381	1018
TGRH88_028500	DEAD/DEAH box helicase domain-containing protein	1009	Non-Toxin	Safe	0.00467711	0.000726984	0.00347598	0.133306	14	0.0107258	1867	0.0038	1835	0.016625	706	1019
TGRH88_004830	unspecified product	1939	Non-Toxin	Safe	0.0100236	0.000669515	0.00233616	0.117437	15	0.018871	1116	0.00334286	2002	0.00975	1291	1020
TGRH88_062830	unspecified product	694	Non-Toxin	Safe	0.0921897	0.000610594	0.0144032	0.0434061	15	0.0638065	244	0.000614286	3747	0.0250833	431	1021
TGRH88_016810	HEAT repeat-containing protein	1173	Non-Toxin	Safe	0.00777538	0.000845187	0.00215718	0.126667	15	0.0163871	1314	0.00362857	1918	0.0105833	1192	1022
TGRH88_071300	putative eukaryotic initiation factor-2A	594	Non-Toxin	Safe	0.0064723	0.00127286	0.00568027	0.107492	15	0.0103548	1931	0.00305714	2108	0.02675	395	1023
TGRH88_003360	unspecified product	1201	Non-Toxin	Safe	0.0104419	0.00144853	0.0020724	0.11606	15	0.0187097	1125	0.00331429	2008	0.00966667	1301	1024
TGRH88_074080	HEAT repeat-containing protein	871	Non-Toxin	Safe	0.00656033	0.00140629	0.0016485	0.131365	15	0.0147903	1437	0.00374286	1878	0.0109167	1145	1025
TGRH88_047430	unspecified product	1314	Non-Toxin	Safe	0.0109688	0.000947074	0.00305208	0.0967223	15	0.0172097	1238	0.00277143	2207	0.012125	1017	1026
TGRH88_061630	heat shock protein HSP60	575	Non-Toxin	Safe	0.0318617	0.00596562	0.0128489	0.0227038	15	0.011871	1700	0.00394286	1786	0.0124583	991	1027
TGRH88_010150	unspecified product	320	Non-Toxin	Safe	0.0269936	0.00692067	0.00570853	0.0297274	15	0.0130645	1579	0.006	1222	0.0075	1685	1028
TGRH88_060850	unspecified product	383	Non-Toxin	Safe	0.0162657	0.00360972	0.00297672	0.0553985	15	0.0141935	1497	0.00628571	1161	0.006875	1829	1029
TGRH88_005330	polo kinase	697	Non-Toxin	Safe	0.0219237	0.00694914	0.001413	0.0660819	15	0.0234194	887	0.0132	506	0.00275	3096	1030
TGRH88_024080	putative T complex chaperonin	556	Non-Toxin	Safe	0.0193553	0.00648648	0.00429552	0.0409994	15	0.0125645	1639	0.00702857	1020	0.00683333	1837	1031
TGRH88_006660	unspecified product	2517	Non-Toxin	Safe	0.00751703	0.000710124	0.00114924	0.157699	15	0.0203871	1017	0.00451429	1584	0.00658333	1896	1032
TGRH88_051150	unspecified product	1481	Non-Toxin	Safe	0.00492147	0.000566359	0.00274122	0.130991	15	0.0105645	1904	0.00374286	1876	0.016375	718	1033
TGRH88_071680	putative DnaJ protein	397	Non-Toxin	Safe	0.00681785	0.00602726	0.0120294	0.0591804	15	0.00333065	3455	0.0101143	698	0.0295	354	1034
TGRH88_036350	putative peptidase M16, alpha subunit	563	Non-Toxin	Safe	0.0336646	0.00252414	0.00544477	0.0495447	15	0.0274194	747	0.00214286	2558	0.0104167	1211	1035
TGRH88_037360	unspecified product	108	Non-Toxin	Safe	0.317953	0.00357582	0.0456776	0.00843875	13	0.0410323	468	0.000914286	3274	0.0153333	776	1036
TGRH88_042340	WD-40 repeat protein	702	Non-Toxin	Safe	0.0105695	0.00234466	0.00288252	0.0763259	15	0.0134839	1548	0.00434286	1650	0.0095	1329	1037
TGRH88_017850	unspecified product	307	Non-Toxin	Safe	0.0329788	0.0156731	0.00668821	0.0213276	7	0.0111774	1791	0.0096	736	0.006125	2003	1038
TGRH88_054010	WD domain, G-beta repeat-containing protein	1462	Non-Toxin	Safe	0.00780678	0.000838479	0.00646213	0.0900095	15	0.0116129	1747	0.00257143	2292	0.0225	493	1039
TGRH88_035300	unspecified product	1246	Non-Toxin	Safe	0.00538281	0.000666976	0.00157314	0.143129	15	0.0115323	1755	0.00408571	1737	0.0119167	1040	1040
TGRH88_036850	unspecified product	1024	Non-Toxin	Safe	0.00793258	0.00139795	0.00187458	0.122774	15	0.015871	1349	0.00351429	1958	0.01025	1225	1041
TGRH88_070020	Noc2p family protein	1036	Non-Toxin	Safe	0.00630154	0.00149331	0.00502087	0.107117	15	0.0103548	1930	0.00305714	2107	0.0222917	496	1042
TGRH88_009090	putative dihydroorotate dehydrogenase reveal	592	Non-Toxin	Safe	0.00540023	0.00229698	0.00317454	0.10065	15	0.00814516	2286	0.00577143	1276	0.012625	971	1043
TGRH88_062920	bifunctional dihydrofolate reductase-thymidylate synthase	610	Non-Toxin	Safe	0.0600405	0.00122917	0.00246804	0.0796926	15	0.0774194	180	0.00228571	2477	0.00666667	1883	1044
TGRH88_037520	rhoptry kinase family protein ROP33	746	Non-Toxin	Safe	0.0145443	0.000954144	0.00327816	0.0852583	15	0.0205645	1010	0.00242857	2370	0.010625	1180	1045
TGRH88_057070	26S proteasome regulatory subunit, S6a family AAA ATpase	427	Non-Toxin	Potential	0.0259402	0.00734689	0.00430494	0.0350304	14	0.0146774	1448	0.007	1026	0.00583333	2089	1046
TGRH88_001770	ribosomal protein RPS20	233	Non-Toxin	Safe	0.0504722	0.00541957	0.0328193	0.0159995	15	0.0129032	1596	0.00228571	2465	0.022	503	1047
TGRH88_020500	unspecified product	1237	Non-Toxin	Safe	0.0271522	0.00278067	0.00475711	0.0522184	15	0.0226452	917	0.00222857	2502	0.0108333	1153	1048
TGRH88_071990	putative heat shock protein 101	927	Non-Toxin	Safe	0.0137687	0.00499534	0.00173328	0.0632582	15	0.0142258	1490	0.009	794	0.00525	2289	1049
TGRH88_061390	unspecified product	903	Non-Toxin	Safe	0.0150732	0.000614039	0.00302382	0.0850833	15	0.0205645	1011	0.00242857	2378	0.010625	1186	1050
TGRH88_051790	splicing factor, CC1 family protein	633	Non-Toxin	Safe	0.0125139	0.00722289	0.00411654	0.0448236	15	0.00943548	2083	0.009	793	0.0075	1699	1051
TGRH88_045970	EF-1 guanine nucleotide exchange domain-containing protein	328	Non-Toxin	Safe	0.0526613	0.00594622	0.0179263	0.0167275	15	0.0145323	1461	0.00291429	2151	0.01275	964	1052
TGRH88_036070	unspecified product	1414	Non-Toxin	Safe	0.00954913	0.000824701	0.000998521	0.147101	15	0.0237097	878	0.0042	1697	0.006125	2009	1053
TGRH88_008350	unspecified product	411	Non-Toxin	Safe	0.00852771	0.00590942	0.00217602	0.0702705	15	0.0101613	1956	0.012	560	0.00583333	2074	1054
TGRH88_051050	FUN14 family protein	184	Non-Toxin	Safe	0.014838	0.00354536	0.00227964	0.0635184	15	0.0154839	1374	0.00731429	974	0.00533333	2247	1055
TGRH88_081510	putative glutamine-dependent NAD(+) synthetase protein	874	Non-Toxin	Safe	0.00503391	0.00137257	0.00457812	0.115077	15	0.00927419	2115	0.00328571	2030	0.0239583	459	1056
TGRH88_057350	unspecified product	960	Non-Toxin	Safe	0.00988072	0.000978075	0.00410712	0.0889156	15	0.0143548	1481	0.00254286	2313	0.0148333	812	1057
TGRH88_036670	putative T-complex protein 1, epsilon subunit (TCP-1-epsilon)	662	Non-Toxin	Safe	0.015525	0.00470473	0.00568027	0.0393093	15	0.0100645	1985	0.00557143	1328	0.00975	1293	1058
TGRH88_056130	OTU family cysteine protease	613	Non-Toxin	Safe	0.00833291	0.00228193	0.00181806	0.0956398	15	0.0123871	1656	0.00548571	1352	0.008	1600	1059
TGRH88_075690	LsmAD domain-containing protein	1532	Non-Toxin	Safe	0.0195363	0.00150292	0.00656575	0.0595072	15	0.0193548	1083	0.00171429	2865	0.0175	661	1060
TGRH88_034750	WD-40 repeat protein	135	Non-Toxin	Safe	0.021594	0.0188746	0.00436146	0.0300943	15	0.0106452	1876	0.0162857	392	0.005	2343	1061
TGRH88_013470	putative nucleosome assembly protein (NAP)	281	Non-Toxin	Safe	0.0499498	0.0102806	0.00340062	0.0278964	15	0.0225806	920	0.008	892	0.0035	2802	1062
TGRH88_065950	unspecified product	1442	Non-Toxin	Safe	0.0091755	0.000510521	0.00251514	0.0996853	15	0.0145161	1467	0.00285714	2178	0.0125	977	1063
TGRH88_050610	zinc finger (CCCH type) motif-containing protein	919	Non-Toxin	Safe	0.0974644	0.044901	0.00105504	0.0353688	15	0.0547581	313	0.045	91	0.000729167	4230	1064
TGRH88_019620	unspecified product	880	Non-Toxin	Safe	0.0130394	0.000937103	0.0026847	0.0865599	14	0.0182419	1154	0.00248571	2344	0.010875	1146	1065
TGRH88_022870	PCI domain-containing protein	511	Non-Toxin	Safe	0.017155	0.00591323	0.00307092	0.0463937	15	0.0126129	1634	0.00788571	903	0.00575	2108	1066
TGRH88_063480	unspecified product	891	Non-Toxin	Safe	0.00810364	0.00118765	0.00200646	0.119041	15	0.0153548	1382	0.0034	1992	0.00991667	1274	1067
TGRH88_054370	unspecified product	460	Non-Toxin	Safe	0.0202957	0.00825571	0.0025434	0.0410165	15	0.0132258	1569	0.00937143	762	0.005125	2318	1068
TGRH88_075980	ATP synthase F1 gamma subunit	314	Non-Toxin	Safe	0.0201108	0.00337168	0.0041448	0.0600262	15	0.0193548	1084	0.00257143	2299	0.01	1269	1069
TGRH88_058790	ATPase (DUF699) protein	1247	Non-Toxin	Safe	0.00537508	0.00131455	0.00281658	0.126044	15	0.0101613	1968	0.0036	1935	0.01575	753	1070
TGRH88_079720	putative 3-ketoacyl-CoA reductase	342	Non-Toxin	Safe	0.00993801	0.00564546	0.000847801	0.088801	15	0.0143548	1482	0.0152571	424	0.00370833	2752	1071
TGRH88_020150	unspecified product	735	Non-Toxin	Safe	0.011224	0.00275112	0.00181806	0.0745056	15	0.0133065	1563	0.00642857	1124	0.00625	1974	1072
TGRH88_022370	nicotinate phosphoribosyltransferase	589	Non-Toxin	Safe	0.00869191	0.00263346	0.0016014	0.0803919	15	0.0116129	1742	0.00685714	1049	0.00666667	1873	1073
TGRH88_029880	unspecified product	1220	Non-Toxin	Safe	0.00427682	0.000642502	0.00163908	0.151014	15	0.00974194	2042	0.00431429	1659	0.0125833	973	1074
TGRH88_051850	heat shock protein HSP21	195	Non-Toxin	Safe	0.052351	0.119695	0.0016485	0.0275735	15	0.0234839	884	0.096	27	0.00116667	3768	1075
TGRH88_021080	unspecified product	943	Non-Toxin	Safe	0.00703184	0.000760886	0.0039093	0.0985517	15	0.0111774	1792	0.00282857	2185	0.0165	710	1076
TGRH88_003850	Sel1 repeat-containing protein	1524	Non-Toxin	Safe	0.00599683	0.000521761	0.000979681	0.16526	9	0.0159677	1334	0.00471429	1536	0.006875	1820	1077
TGRH88_028180	ribosomal protein RPL24	155	Non-Toxin	Safe	0.0556014	0.00421597	0.0257072	0.0173497	8	0.0153548	1380	0.00194286	2699	0.0184167	614	1078
TGRH88_039020	flavoprotein subunit of succinate dehydrogenase	669	Non-Toxin	Potential	0.0259709	0.00258886	0.00541651	0.0508601	14	0.0213871	973	0.00218571	2531	0.010625	1190	1079
TGRH88_021380	formate/nitrite transporter protein	412	Non-Toxin	Safe	0.0324379	0.00266591	0.0029202	0.0591322	15	0.0304516	656	0.00252857	2317	0.007375	1722	1080
TGRH88_057360	ATP-dependent metallopeptidase HflB subfamily protein	1005	Non-Toxin	Safe	0.00858456	0.00134338	0.0136779	0.0731031	15	0.0105968	1897	0.00208571	2593	0.0425833	211	1081
TGRH88_020970	zinc knuckle domain-containing protein	770	Non-Toxin	Safe	0.00885609	0.00226018	0.00212892	0.0903063	15	0.0130645	1582	0.00514286	1429	0.0075	1691	1082
TGRH88_072070	unspecified product	933	Non-Toxin	Safe	0.00821649	0.00279481	0.000518101	0.111263	15	0.0143226	1485	0.00951429	752	0.004625	2466	1083
TGRH88_008950	unspecified product	1805	Non-Toxin	Safe	0.00842047	0.00178338	0.00716863	0.064548	6	0.0083871	2246	0.00371429	1880	0.0189583	593	1084
TGRH88_006120	phosphoglycerate mutase family protein	825	Non-Toxin	Safe	0.0119278	0.00259321	0.00206298	0.0717272	15	0.0139355	1512	0.00617143	1187	0.006	2026	1085
TGRH88_057840	putative vacuolar ATP synthase subunit b	505	Non-Toxin	Potential	0.0318138	0.0109204	0.00393756	0.028334	15	0.0144516	1472	0.0088	816	0.00466667	2443	1086
TGRH88_008540	unspecified product	1245	Non-Toxin	Safe	0.00516103	0.000988771	0.0017427	0.135324	15	0.0108871	1827	0.00385714	1807	0.01125	1100	1087
TGRH88_060240	ribosomal-ubiquitin protein RPS27A	154	Non-Toxin	Potential	0.180792	0.00492808	0.0232109	0.0113291	15	0.0321129	623	0.00157143	2917	0.0105417	1195	1088
TGRH88_052380	putative ethylene-responsive RNA helicase	784	Non-Toxin	Safe	0.00727232	0.00172555	0.00223254	0.0973663	15	0.0109516	1821	0.00554286	1334	0.00808333	1584	1089
TGRH88_054390	unspecified product	1145	Non-Toxin	Safe	0.00703084	0.00180821	0.00187458	0.096585	14	0.0109516	1822	0.00554286	1335	0.00808333	1585	1090
TGRH88_077070	SPFH domain / Band 7 family protein	290	Non-Toxin	Safe	0.0183853	0.0103493	0.0137721	0.0224147	14	0.0063871	2624	0.00628571	1165	0.0128333	959	1091
TGRH88_002070	AMP-binding enzyme domain-containing protein	921	Non-Toxin	Safe	0.00926195	0.00181946	0.0016485	0.0887108	15	0.0129194	1594	0.00508571	1442	0.00741667	1713	1092
TGRH88_015090	putative DNA mismatch repair protein MSH6-1	1561	Non-Toxin	Safe	0.0177246	0.00128029	0.00237384	0.0895485	14	0.026129	786	0.00257143	2278	0.0075	1687	1093
TGRH88_032350	transmembrane protein	240	Non-Toxin	Safe	0.0238083	0.00940547	0.00432378	0.0324621	13	0.0123871	1653	0.00822857	860	0.00533333	2239	1094
TGRH88_014740	HAD hydrolase, family IIA protein	599	Non-Toxin	Safe	0.00856809	0.00239216	0.0016485	0.0892746	15	0.0129194	1595	0.00508571	1444	0.00741667	1716	1095
TGRH88_063280	unspecified product	1652	Non-Toxin	Safe	0.0132933	0.000647941	0.00299556	0.0854195	15	0.0178226	1190	0.00242857	2379	0.010625	1187	1096
TGRH88_071970	putative calcium signaling protein kinase RAD53	1543	Non-Toxin	Safe	0.00726026	0.000808929	0.00338178	0.105186	14	0.0118548	1705	0.003	2124	0.013125	930	1097
TGRH88_029520	unspecified product	2288	Non-Toxin	Safe	0.00982164	0.000721002	0.00252456	0.0916837	15	0.0148387	1430	0.00262857	2256	0.0115	1079	1098
TGRH88_018370	unspecified product	625	Non-Toxin	Safe	0.0189778	0.00194491	0.00110214	0.0939051	15	0.0288065	695	0.00537143	1393	0.00391667	2680	1099
TGRH88_050030	ribosomal protein RPL27A	191	Non-Toxin	Safe	0.143595	0.00615326	0.0180487	0.0115857	15	0.027871	737	0.00205714	2614	0.009	1420	1100
TGRH88_054510	HEAT repeat-containing protein	766	Non-Toxin	Safe	0.00495396	0.00058757	0.00276006	0.121679	15	0.00983871	2024	0.00348571	1964	0.01525	785	1101
TGRH88_045410	unspecified product	474	Non-Toxin	Safe	0.00522239	0.000735505	0.00391872	0.112543	15	0.0091129	2140	0.00322857	2043	0.0188333	597	1102
TGRH88_016960	tetratricopeptide repeat-containing protein	1452	Non-Toxin	Safe	0.00571692	0.000584488	0.00274122	0.110755	15	0.0107419	1857	0.00317143	2061	0.013875	867	1103
TGRH88_070520	unspecified product	160	Non-Toxin	Safe	0.063077	0.161453	0.00666937	0.0105978	15	0.0111774	1796	0.0506	77	0.00320833	2916	1104
TGRH88_007850	putative eukaryotic initiation factor-6	264	Non-Toxin	Potential	0.0147939	0.00569713	0.00560491	0.0358449	14	0.00870968	2193	0.00617143	1188	0.009	1415	1105
TGRH88_003500	unspecified product	568	Non-Toxin	Safe	0.0124595	0.00146267	0.0040977	0.0789523	15	0.0152903	1389	0.00225714	2488	0.0131667	922	1106
TGRH88_027290	unspecified product	376	Non-Toxin	Safe	0.0582656	0.00684344	0.000734761	0.0543719	15	0.0505161	350	0.0108	642	0.001125	3807	1107
TGRH88_066430	unspecified product	1174	Non-Toxin	Safe	0.00946631	0.00195198	0.000819541	0.115488	15	0.0166935	1288	0.00657143	1108	0.00479167	2408	1108
TGRH88_040780	unspecified product	255	Non-Toxin	Safe	0.018182	0.0150524	0.00458754	0.0294919	15	0.00841935	2243	0.0124286	541	0.00604167	2022	1109
TGRH88_026870	unspecified product	923	Non-Toxin	Safe	0.00548221	0.00244292	0.0020253	0.10791	15	0.00870968	2197	0.00617143	1196	0.009	1419	1110
TGRH88_021930	myristoyl CoA:protein N-myristoyltransferase	463	Non-Toxin	Safe	0.0100033	0.00201561	0.0032499	0.072536	14	0.0117742	1714	0.00417143	1702	0.009125	1399	1111
TGRH88_032260	DNA-directed RNA polymerase II RPB3	484	Non-Toxin	Safe	0.00753651	0.00318459	0.00326874	0.0704125	12	0.00903226	2147	0.006	1214	0.00875	1456	1112
TGRH88_011610	HEAT repeat-containing protein	910	Non-Toxin	Safe	0.00508639	0.000890329	0.00172386	0.132523	15	0.0107258	1862	0.0038	1833	0.0110833	1124	1113
TGRH88_004710	unspecified product	230	Non-Toxin	Safe	0.0112386	0.0259454	0.00384336	0.0486965	15	0.00434677	3124	0.0364	134	0.00816667	1564	1114
TGRH88_029190	DUF862 domain-containing protein	1093	Non-Toxin	Safe	0.0121385	0.00229716	0.00308976	0.0693434	15	0.0133548	1557	0.00394286	1781	0.008625	1486	1115
TGRH88_021570	unspecified product	451	Non-Toxin	Safe	0.0335514	0.0200427	0.00215718	0.0367368	15	0.0202903	1032	0.0211429	279	0.00154167	3518	1116
TGRH88_073260	unspecified product	787	Non-Toxin	Safe	0.00780407	0.0046333	0.000876061	0.0952716	15	0.0122581	1664	0.0135714	489	0.00395833	2677	1117
TGRH88_041240	lysine decarboxylase family protein	397	Non-Toxin	Safe	0.0253297	0.00659616	0.00345714	0.0369962	15	0.0149194	1420	0.0074	966	0.004625	2458	1118
TGRH88_059770	GTP-binding protein	428	Non-Toxin	Safe	0.00841435	0.00395418	0.00267528	0.0637887	15	0.00825806	2269	0.00731429	977	0.008	1601	1119
TGRH88_062580	unspecified product	1004	Non-Toxin	Safe	0.00947494	0.00153664	0.00325932	0.0750465	15	0.0108871	1832	0.00428571	1670	0.009375	1350	1120
TGRH88_007980	SFT2 family protein	317	Non-Toxin	Safe	0.0104074	0.00792612	0.00552013	0.0492642	15	0.00395161	3246	0.0112	607	0.01225	1005	1121
TGRH88_033760	unspecified product	1306	Non-Toxin	Safe	0.00832781	0.000582494	0.000744181	0.14475	15	0.0187097	1128	0.00414286	1710	0.00604167	2021	1122
TGRH88_024840	ATP-binding domain 1 family protein	345	Non-Toxin	Safe	0.0121567	0.00397829	0.00239268	0.0636195	15	0.0123871	1652	0.00731429	972	0.00533333	2235	1123
TGRH88_029620	iron only hydrogenase large subunit, c-terminal domain-containing protein	981	Non-Toxin	Safe	0.00497847	0.00187692	0.00196878	0.106001	15	0.00854839	2217	0.00605714	1208	0.00883333	1438	1124
TGRH88_070550	unspecified product	1004	Non-Toxin	Safe	0.00515447	0.00152939	0.00152604	0.106212	15	0.00854839	2219	0.00605714	1209	0.00883333	1443	1125
TGRH88_076700	unspecified product	158	Non-Toxin	Safe	0.0576751	0.0599325	0.00942001	0.0105567	15	0.0102903	1940	0.0188571	318	0.004125	2617	1126
TGRH88_001980	unspecified product	760	Non-Toxin	Safe	0.0209561	0.00347575	0.000593461	0.0746438	15	0.0254032	810	0.00642857	1122	0.003125	2946	1127
TGRH88_049620	Spc97 / Spc98 family protein	1427	Non-Toxin	Safe	0.0062218	0.000613132	0.00100794	0.158221	15	0.0152903	1390	0.00451429	1589	0.00658333	1900	1128
TGRH88_010090	cwf18 pre-mRNA splicing factor protein	152	Non-Toxin	Safe	0.0194767	0.022662	0.00756427	0.0205984	15	0.00643548	2608	0.0138	480	0.007	1795	1129
TGRH88_051870	DUF803 domain-containing protein	814	Non-Toxin	Safe	0.0112858	0.00190811	0.000885481	0.105415	14	0.018629	1133	0.006	1229	0.004375	2524	1130
TGRH88_006520	putative vacuolar protein sorting 16	920	Non-Toxin	Safe	0.00793694	0.00220978	0.00126228	0.116454	15	0.0149677	1416	0.00662857	1093	0.00483333	2385	1131
TGRH88_042710	putative serine hydroxymethyltransferase 2	595	Non-Toxin	Safe	0.0167076	0.00213309	0.00599113	0.0610807	15	0.0167258	1283	0.00174286	2832	0.01525	784	1132
TGRH88_004530	unspecified product	226	Non-Toxin	Safe	0.0241067	0.016388	0.0295223	0.0130342	15	0.00503226	2942	0.00594286	1236	0.01625	724	1133
TGRH88_049160	transporter, major facilitator family protein	636	Non-Toxin	Safe	0.00665272	0.00469422	0.00212892	0.0735095	15	0.00835484	2254	0.0105714	652	0.00616667	1996	1134
TGRH88_027770	unspecified product	623	Non-Toxin	Safe	0.0304308	0.0022919	0.00957073	0.0402196	15	0.0193548	1080	0.00114286	3130	0.0166667	699	1135
TGRH88_001250	alveolin domain containing intermediate filament IMC7	429	Non-Toxin	Safe	0.112101	0.00774211	0.0121895	0.0126685	15	0.0234839	883	0.00297143	2126	0.0065	1906	1136
TGRH88_029860	cAMP-dependent protein kinase regulatory subunit	385	Non-Toxin	Safe	0.0482279	0.0055394	0.00429552	0.0283376	14	0.0216774	960	0.0048	1519	0.00466667	2436	1137
TGRH88_080020	PUB domain-containing protein	1011	Non-Toxin	Safe	0.00737088	0.00196014	0.00220428	0.0938739	15	0.0106129	1890	0.00537143	1399	0.00783333	1629	1138
TGRH88_039710	unspecified product	2286	Non-Toxin	Safe	0.00939689	0.000538259	0.00190284	0.106033	15	0.0153871	1378	0.00302857	2112	0.00883333	1440	1139
TGRH88_011190	unspecified product	316	Non-Toxin	Safe	0.0187701	0.0116622	0.0032499	0.0351201	15	0.0107258	1861	0.012	561	0.004375	2509	1140
TGRH88_061510	unspecified product	126	Non-Toxin	Safe	0.0268036	0.0297355	0.00346656	0.0263564	14	0.0113226	1780	0.0222857	252	0.00325	2901	1141
TGRH88_065340	protein phosphatase 2C domain-containing protein	428	Non-Toxin	Safe	0.0178136	0.00942723	0.0022137	0.058016	15	0.0168387	1270	0.0149143	434	0.00241667	3229	1142
TGRH88_004610	PLU-1 family protein	8088	Non-Toxin	Safe	0.0411653	0.000181293	0.0040035	0.326754	15	0.216242	26	0	4775	0.0545	133	1143
TGRH88_076310	UBA/TS-N domain-containing protein	1865	Non-Toxin	Safe	0.00946105	0.000718101	0.00184632	0.105994	15	0.0153871	1379	0.00302857	2115	0.00883333	1446	1144
TGRH88_043020	Sjogren's syndrome/scleroderma autoantigen 1 (Autoantigen p27) protein	351	Non-Toxin	Safe	0.00972958	0.00433725	0.00246804	0.066769	15	0.0108065	1849	0.00765714	936	0.00558333	2159	1145
TGRH88_062680	nuclear factor NF7	497	Non-Toxin	Safe	0.0053339	0.00151506	0.017606	0.0647456	15	0.00524194	2887	0.00371429	1894	0.04875	164	1146
TGRH88_042330	unspecified product	1769	Non-Toxin	Safe	0.0185637	0.00136894	0.00213834	0.0850521	14	0.0260484	790	0.00242857	2371	0.00708333	1788	1147
TGRH88_040920	unspecified product	645	Non-Toxin	Safe	0.00953451	0.00199622	0.00153546	0.0820499	15	0.0132258	1568	0.00468571	1543	0.00683333	1840	1148
TGRH88_036690	putative 50S ribosomal protein L21	681	Non-Toxin	Safe	0.00626554	0.00296849	0.00162024	0.0869106	15	0.00841935	2241	0.00745714	957	0.00725	1754	1149
TGRH88_051470	putative DNA topoisomerase 2	1658	Non-Toxin	Safe	0.00771313	0.00102267	0.00227964	0.110412	15	0.0141935	1496	0.00314286	2074	0.00916667	1388	1150
TGRH88_068260	poly(ADP-ribose) glycohydrolase	1073	Non-Toxin	Safe	0.00660458	0.00267606	0.000508681	0.106729	15	0.0120806	1679	0.00917143	778	0.00445833	2501	1151
TGRH88_067440	unspecified product	544	Non-Toxin	Safe	0.0181945	0.00649953	0.00325932	0.0421	15	0.0121935	1675	0.0072	1000	0.00525	2287	1152
TGRH88_019460	unspecified product	151	Non-Toxin	Safe	0.0134919	0.00401491	0.00107388	0.0794192	15	0.0165645	1300	0.00902857	786	0.00329167	2877	1153
TGRH88_007670	SAG-related sequence SRS17B	379	Non-Toxin	Safe	0.0313016	0.00721129	0.00371148	0.0297649	15	0.015	1412	0.006	1221	0.005	2334	1154
TGRH88_058070	RuvB family 1 protein	492	Non-Toxin	Potential	0.011308	0.00144309	0.00250572	0.0848409	15	0.0150806	1408	0.00242857	2377	0.010625	1184	1155
TGRH88_009610	putative ribosome biogenesis protein BOP1	1052	Non-Toxin	Safe	0.0052809	0.00056092	0.00846859	0.0930752	15	0.0075	2394	0.00265714	2244	0.031	334	1156
TGRH88_034070	CCT chaperonin gamma subunit	556	Non-Toxin	Potential	0.0186712	0.00556895	0.00314628	0.041478	15	0.0125645	1640	0.00702857	1021	0.005125	2314	1157
TGRH88_013760	AP2 domain transcription factor AP2IX-4	951	Non-Toxin	Safe	0.0106157	0.0105991	0.000687661	0.0685454	15	0.0122419	1665	0.0216857	268	0.002875	3042	1158
TGRH88_063330	unspecified product	684	Non-Toxin	Safe	0.010997	0.00108431	0.00297672	0.0854325	15	0.0150806	1410	0.00242857	2380	0.010625	1188	1159
TGRH88_069690	autophagy protein apg9 protein	1660	Non-Toxin	Safe	0.00677916	0.000656643	0.00223254	0.114309	15	0.012871	1609	0.00325714	2037	0.0095	1334	1160
TGRH88_005690	KRUF family protein	1020	Non-Toxin	Safe	0.00516383	0.00293948	0.00637735	0.0642505	12	0.00516129	2908	0.00548571	1338	0.016	737	1161
TGRH88_080610	small nuclear ribonucleoprotein	155	Non-Toxin	Safe	0.0188867	0.0129925	0.0129808	0.01894	15	0.00582258	2745	0.00705714	1016	0.0102917	1222	1162
TGRH88_061450	thioredoxin domain-containing protein	312	Non-Toxin	Safe	0.0661969	0.00709598	0.00170502	0.0366059	15	0.0393871	493	0.0074	968	0.00154167	3525	1163
TGRH88_062750	GTPase RAB7	432	Non-Toxin	Safe	0.0355752	0.00867849	0.00152604	0.0407109	14	0.0238065	873	0.0105429	655	0.00170833	3459	1164
TGRH88_045250	metal cation transporter, ZIP family protein	717	Non-Toxin	Safe	0.0134377	0.000989496	0.00389046	0.0733133	15	0.0153065	1387	0.00208571	2589	0.0121667	1014	1165
TGRH88_043460	ubiquitin family protein	399	Non-Toxin	Safe	0.0180483	0.00440705	0.0038151	0.0420819	15	0.0121935	1669	0.0048	1521	0.007	1804	1166
TGRH88_050990	eIF2 kinase IF2K-B	2594	Non-Toxin	Safe	0.028705	0.0008722	0.00546361	0.0614296	15	0.0285323	705	0.000871429	3325	0.0127083	967	1167
TGRH88_002790	unspecified product	521	Non-Toxin	Safe	0.00444941	0.00241428	0.00159198	0.109793	15	0.00709677	2469	0.00628571	1151	0.00916667	1379	1168
TGRH88_014430	Ras-related protein Rab11	213	Non-Toxin	Potential	0.0112531	0.0074495	0.00511507	0.0498793	15	0.00443548	3090	0.01	706	0.0104167	1208	1169
TGRH88_075090	unspecified product	1962	Non-Toxin	Safe	0.00568999	0.000906464	0.00181806	0.120486	15	0.0116129	1753	0.00342857	1985	0.01	1268	1170
TGRH88_036380	ATP-dependent metallopeptidase HflB subfamily protein	1091	Non-Toxin	Safe	0.0118777	0.000857697	0.0041919	0.0753977	15	0.0145161	1463	0.00214286	2559	0.0125	985	1171
TGRH88_074290	putative autophagy-related protein 7 atg7	1332	Non-Toxin	Safe	0.0075929	0.000572885	0.0027318	0.0932862	14	0.012	1686	0.00265714	2252	0.011625	1071	1172
TGRH88_048600	putative 50S ribosomal protein L33	126	Non-Toxin	Safe	0.00756759	0.00572505	0.0016956	0.0659704	11	0.00851613	2229	0.0113143	603	0.0055	2177	1173
TGRH88_068990	metal cation transporter, ZIP family protein	448	Non-Toxin	Safe	0.0179117	0.00276254	0.00596287	0.0495354	15	0.0145161	1468	0.00214286	2564	0.0125	978	1174
TGRH88_042520	transporter, small conductance mechanosensitive ion channel (MscS) family protein	1327	Non-Toxin	Safe	0.0094969	0.000742757	0.0015543	0.104351	1	0.0150968	1405	0.00297143	2132	0.00866667	1476	1175
TGRH88_009180	putative ATP-dependent hsl protease ATP-binding subunit hslU	672	Non-Toxin	Safe	0.00398289	0.00185861	0.00258108	0.096014	15	0.00619355	2656	0.00548571	1340	0.012	1027	1176
TGRH88_030600	unspecified product	553	Non-Toxin	Safe	0.00951457	0.00617882	0.00132822	0.0777077	15	0.0125806	1636	0.0133714	498	0.00325	2894	1177
TGRH88_055530	ADA2-A transcriptional co-activator SAGA component	1212	Non-Toxin	Safe	0.0143524	0.00267552	0.0035325	0.0607407	15	0.0137742	1532	0.00261429	2266	0.0101667	1239	1178
TGRH88_041420	unspecified product	307	Non-Toxin	Safe	0.0117968	0.00597849	0.00486073	0.038661	15	0.00754839	2385	0.00668571	1084	0.008125	1575	1179
TGRH88_055040	ATP-dependent DNA helicase, RecQ family protein	932	Non-Toxin	Safe	0.0046473	0.00315993	0.000951421	0.120819	15	0.00975806	2038	0.0103714	677	0.00504167	2329	1180
TGRH88_040710	unspecified product	214	Non-Toxin	Safe	0.01113	0.00555753	0.00626431	0.0477075	15	0.00425806	3153	0.00822857	861	0.012	1033	1181
TGRH88_052210	unspecified product	455	Non-Toxin	Safe	0.0229906	0.0128676	0.00280716	0.0311204	15	0.0115	1764	0.0115143	594	0.003875	2693	1182
TGRH88_001460	unspecified product	709	Non-Toxin	Safe	0.00810767	0.00390124	0.000828961	0.09222	15	0.011871	1697	0.0105143	656	0.00383333	2699	1183
TGRH88_007230	putative rRNA-processing protein FCF1	201	Non-Toxin	Potential	0.0060048	0.0040267	0.00257166	0.0665645	15	0.00648387	2589	0.00765714	935	0.008375	1535	1184
TGRH88_012620	unspecified product	1252	Non-Toxin	Safe	0.00765053	0.00115012	0.002355	0.107308	15	0.0138065	1529	0.00305714	2103	0.00891667	1430	1185
TGRH88_044610	unspecified product	1502	Non-Toxin	Safe	0.00956457	0.00148243	0.000753601	0.131337	15	0.021129	987	0.00374286	1875	0.00545833	2201	1186
TGRH88_011110	cyclin, N-terminal domain-containing protein	257	Non-Toxin	Safe	0.0158895	0.0364196	0.00602881	0.0232317	15	0.00593548	2722	0.0236571	236	0.00575	2106	1187
TGRH88_048400	unspecified product	520	Non-Toxin	Safe	0.00687086	0.00320054	0.000847801	0.103544	15	0.0117419	1725	0.00891429	804	0.00433333	2537	1188
TGRH88_023790	unspecified product	1344	Non-Toxin	Safe	0.0167356	0.00281258	0.00506797	0.0527967	15	0.0145323	1460	0.00227143	2481	0.0110417	1126	1189
TGRH88_042900	unspecified product	1178	Non-Toxin	Safe	0.00399968	0.000899756	0.00112098	0.171787	15	0.0110968	1807	0.00491429	1487	0.00716667	1773	1190
TGRH88_000090	HEAT repeat-containing protein	1769	Non-Toxin	Safe	0.00696993	0.000522667	0.00178038	0.111244	14	0.0125323	1641	0.00317143	2059	0.00925	1368	1191
TGRH88_016510	unspecified product	109	Non-Toxin	Safe	0.0174309	0.00742739	0.00483247	0.0334317	15	0.00904839	2144	0.0066	1101	0.006875	1824	1192
TGRH88_025570	S1 RNA binding domain-containing protein	1523	Non-Toxin	Safe	0.00896963	0.00194563	0.00143184	0.107006	15	0.0155323	1369	0.00611429	1203	0.00445833	2498	1193
TGRH88_019630	ribonucleoside-diphosphate reductase large chain	877	Non-Toxin	Potential	0.0207649	0.0012317	0.00110214	0.110266	15	0.0372581	532	0.00314286	2070	0.00458333	2470	1194
TGRH88_015180	serine protease	960	Non-Toxin	Safe	0.0055893	0.00128265	0.00512449	0.0899797	15	0.00870968	2194	0.00257143	2279	0.01875	600	1195
TGRH88_047140	putative mitochondrial inner membrane translocase TIM44	598	Non-Toxin	Safe	0.0159987	0.00146321	0.00407886	0.0670759	15	0.0172903	1233	0.00191429	2729	0.0111667	1117	1196
TGRH88_017410	RNA recognition motif-containing protein	372	Non-Toxin	Safe	0.0225373	0.00569241	0.00580273	0.029188	15	0.0107581	1853	0.00497143	1478	0.00725	1750	1197
TGRH88_028690	peroxisomal biogenesis factor PEX11	341	Non-Toxin	Safe	0.00431045	0.00437297	0.002355	0.0909927	15	0.00587097	2736	0.0104	670	0.00758333	1677	1198
TGRH88_076990	putative cell-cycle-assocaited protein kinase ERK7	692	Non-Toxin	Safe	0.00810168	0.00401546	0.00212892	0.070738	11	0.00916129	2131	0.00811429	886	0.00591667	2067	1199
TGRH88_055780	5'-nucleotidase, C-terminal domain-containing protein	710	Non-Toxin	Safe	0.0193645	0.00302233	0.00403176	0.0552362	15	0.0168548	1267	0.00235714	2430	0.00916667	1391	1200
TGRH88_044250	RNA recognition motif-containing protein	539	Non-Toxin	Safe	0.0110091	0.00458997	0.00445566	0.0584814	14	0.00514516	2924	0.00828571	857	0.00966667	1310	1201
TGRH88_049200	unspecified product	1033	Non-Toxin	Safe	0.00804103	0.000979707	0.00192168	0.106226	15	0.0136774	1536	0.00302857	2113	0.00883333	1442	1202
TGRH88_019010	Zn-finger in Ran binding protein and others domain-containing protein	687	Non-Toxin	Safe	0.016647	0.0116374	0.00190284	0.0529762	15	0.0145323	1459	0.0181714	340	0.00220833	3294	1203
TGRH88_008620	RNA recognition motif-containing protein	171	Non-Toxin	Safe	0.048813	0.0164657	0.0151568	0.0116484	14	0.00948387	2072	0.00548571	1339	0.0075	1684	1204
TGRH88_019780	Armadillo/beta-catenin family repeat-containing protein	710	Non-Toxin	Safe	0.0110178	0.0018936	0.00151662	0.0770858	15	0.0136613	1538	0.0044	1624	0.00641667	1935	1205
TGRH88_034310	unspecified product	1281	Non-Toxin	Safe	0.00715593	0.00268966	0.0012246	0.10287	15	0.011629	1738	0.00882857	811	0.00429167	2548	1206
TGRH88_065100	unspecified product	980	Non-Toxin	Safe	0.0114433	0.00164269	0.00179922	0.0772311	15	0.0136613	1539	0.0044	1632	0.00641667	1942	1207
TGRH88_009200	unspecified product	8642	Non-Toxin	Safe	0.0182155	0.000188726	0.00266586	0.54343	15	0.157645	51	0	4972	0.067875	94	1208
TGRH88_011570	unspecified product	1097	Non-Toxin	Safe	0.00956657	0.00094798	0.00146952	0.128521	15	0.0208065	999	0.00368571	1899	0.005375	2219	1209
TGRH88_016760	guanylate-binding protein, N-terminal domain-containing protein	1281	Non-Toxin	Safe	0.00943724	0.00202468	0.00209124	0.0812273	15	0.0117581	1717	0.00462857	1550	0.00675	1851	1210
TGRH88_021640	unspecified product	1306	Non-Toxin	Safe	0.00261591	0.000532638	0.000772441	0.18859	15	0.00914516	2133	0.0054	1373	0.007875	1614	1211
TGRH88_066230	carrier superfamily protein	885	Non-Toxin	Safe	0.0163021	0.00123714	0.00257166	0.0725103	15	0.0188387	1121	0.00208571	2595	0.009125	1405	1212
TGRH88_032610	phosphatidylinositol n-acetylglucosaminyltransferase	1493	Non-Toxin	Safe	0.00477269	0.000827783	0.000659401	0.157026	15	0.0126613	1626	0.00448571	1592	0.00654167	1905	1213
TGRH88_048680	transporter, solute:sodium symporter (SSS) family protein	616	Non-Toxin	Safe	0.00404388	0.00111495	0.0017898	0.134612	15	0.00870968	2200	0.00385714	1817	0.01125	1107	1214
TGRH88_055250	IMC sub-compartment protein ISP3	164	Non-Toxin	Safe	0.0333562	0.0130159	0.00116808	0.0478182	15	0.0255484	805	0.0178286	351	0.001	3970	1215
TGRH88_030870	S1/P1nuclease	439	Non-Toxin	Safe	0.0136737	0.00252523	0.00187458	0.0626057	15	0.0142258	1488	0.0054	1376	0.00525	2268	1216
TGRH88_042760	putative LSU ribosomal protein L18P	516	Non-Toxin	Safe	0.00410226	0.00330642	0.00112098	0.12763	15	0.00825806	2268	0.0109714	628	0.00533333	2244	1217
TGRH88_076840	putative 23S rRNA methyltransferase	587	Non-Toxin	Safe	0.00920533	0.00249223	0.00440856	0.0654406	15	0.00943548	2085	0.00371429	1896	0.0108333	1161	1218
TGRH88_015200	putative amino acid transporter	664	Non-Toxin	Safe	0.0124035	0.00117369	0.00350424	0.0716638	15	0.0139355	1513	0.00205714	2602	0.012	1029	1219
TGRH88_035240	unspecified product	302	Non-Toxin	Safe	0.0408825	0.021301	0.00805411	0.0154627	15	0.00991935	2010	0.009	791	0.005	2344	1220
TGRH88_046330	zinc finger, C3HC4 type (RING finger) domain-containing protein	452	Toxin	Safe	0.0189984	0.00888516	0.00236442	0.0515431	15	0.0159355	1342	0.0133714	499	0.00216667	3309	1221
TGRH88_019180	sporozoite protein with an altered thrombospondin repeat SPATR	534	Non-Toxin	Safe	0.0253168	0.0114425	0.00737587	0.0224783	15	0.00887097	2174	0.00691429	1043	0.00641667	1934	1222
TGRH88_014800	unspecified product	229	Non-Toxin	Safe	0.0253111	0.00518915	0.0111156	0.0237351	15	0.00967742	2049	0.00342857	1970	0.011	1134	1223
TGRH88_083160	hypoxanthine-xanthine-guanine phosphoribosyl transferase HXGPRT	279	Non-Toxin	Safe	0.0176472	0.00259049	0.00661285	0.0461359	15	0.0133548	1558	0.00197143	2694	0.0134167	907	1224
TGRH88_079090	putative eukaryotic initiation factor-2B, epsilon subunit	858	Non-Toxin	Safe	0.00828593	0.00154842	0.000602881	0.108875	15	0.0140645	1504	0.00622857	1180	0.00454167	2476	1225
TGRH88_045660	putative ATP synthase	183	Non-Toxin	Safe	0.0138706	0.00440487	0.00537883	0.0407023	15	0.00925806	2116	0.00468571	1545	0.00854167	1504	1226
TGRH88_011300	unspecified product	1676	Non-Toxin	Safe	0.0136186	0.00176126	0.000697081	0.0902455	15	0.0203226	1022	0.00514286	1427	0.00375	2724	1227
TGRH88_047220	AP2 domain transcription factor AP2X-1	1263	Non-Toxin	Safe	0.0129177	0.000800771	0.0039564	0.0700162	15	0.0146774	1446	0.002	2665	0.0116667	1063	1228
TGRH88_070120	unspecified product	885	Non-Toxin	Safe	0.00397329	0.000663169	0.00124344	0.167952	15	0.0108387	1843	0.0048	1526	0.007	1810	1229
TGRH88_043970	unspecified product	1294	Non-Toxin	Safe	0.00878093	0.00129824	0.000725341	0.131488	15	0.0190161	1106	0.00374286	1874	0.00545833	2200	1230
TGRH88_034290	putative U5 snRNP-associated subunit	1113	Non-Toxin	Safe	0.00900932	0.00248861	0.00323106	0.0695438	15	0.0101613	1963	0.004	1761	0.00875	1458	1231
TGRH88_067960	unspecified product	133	Non-Toxin	Safe	0.0244118	0.00923053	0.00341004	0.0320416	15	0.0123871	1657	0.00822857	866	0.004	2660	1232
TGRH88_055650	cholinephosphate cytidylyltransferase	329	Non-Toxin	Safe	0.0168329	0.00855394	0.0032028	0.0369154	15	0.0101452	1975	0.00951429	749	0.004625	2460	1233
TGRH88_033680	prenyltransferase, UbiA family protein	929	Non-Toxin	Safe	0.00629705	0.00215104	0.000631141	0.119042	15	0.0115161	1761	0.0068	1065	0.00495833	2360	1234
TGRH88_077080	putative IMP dehydrogenase	551	Non-Toxin	Potential	0.0162486	0.00659852	0.00345714	0.0403501	15	0.0103226	1936	0.008	897	0.005	2356	1235
TGRH88_044550	putative adenylate kinase	257	Non-Toxin	Safe	0.0226286	0.0108118	0.011304	0.0185223	15	0.00704839	2485	0.00597143	1234	0.00870833	1471	1236
TGRH88_036900	unspecified product	1323	Non-Toxin	Safe	0.00890123	0.00171702	0.00191226	0.0795294	15	0.0116129	1744	0.00457143	1571	0.00666667	1875	1237
TGRH88_071470	unspecified product	1292	Non-Toxin	Safe	0.00462726	0.0018539	0.00144126	0.126814	15	0.0102419	1949	0.00725714	987	0.00529167	2256	1238
TGRH88_001120	unspecified product	1140	Non-Toxin	Safe	0.0104206	0.00252777	0.000885481	0.0882458	15	0.0141935	1492	0.00754286	947	0.00366667	2753	1239
TGRH88_050470	AP2 domain transcription factor AP2XI-3	1399	Non-Toxin	Safe	0.0232505	0.00134392	0.00615127	0.0580031	15	0.0215161	967	0.000828571	3398	0.0145	830	1240
TGRH88_015230	putative carbonyl reductase 1	305	Non-Toxin	Safe	0.0108127	0.0035169	0.00664111	0.0495575	15	0.00443548	3091	0.00571429	1285	0.0145833	820	1241
TGRH88_068740	tetratricopeptide repeat-containing protein	489	Non-Toxin	Safe	0.0144702	0.00808947	0.00266586	0.0412011	15	0.00925806	2117	0.00937143	763	0.005125	2320	1242
TGRH88_064070	AP2 domain transcription factor AP2XII-8	1679	Non-Toxin	Safe	0.0574276	0.00144708	0.00818599	0.0406305	15	0.0376935	522	0.000585714	3796	0.0136667	886	1243
TGRH88_037160	unspecified product	132	Non-Toxin	Safe	0.0404124	0.00266646	0.026197	0.0218492	15	0.0141935	1494	0.000942857	3253	0.0238333	460	1244
TGRH88_035840	OB-fold nucleic acid binding domain-containing protein	726	Non-Toxin	Safe	0.0103658	0.00257925	0.0024963	0.0682814	15	0.0109677	1814	0.00582857	1264	0.00566667	2129	1245
TGRH88_028580	putative DNA replication licensing factor MCM5	794	Non-Toxin	Safe	0.0164579	0.00189759	0.00154488	0.0668387	15	0.0172903	1232	0.00382857	1824	0.00558333	2153	1246
TGRH88_013970	unspecified product	1002	Non-Toxin	Safe	0.00863367	0.00122173	0.00151662	0.0989141	15	0.014371	1476	0.00282857	2183	0.00825	1553	1247
TGRH88_078780	radical SAM methylthiotransferase, MiaB/RimO family protein	867	Non-Toxin	Safe	0.00633087	0.00246268	0.00179922	0.0929267	14	0.009	2162	0.00531429	1407	0.00775	1646	1248
TGRH88_026310	unspecified product	330	Non-Toxin	Safe	0.0139246	0.00443207	0.0028731	0.0476583	15	0.0108387	1838	0.00548571	1344	0.006	2034	1249
TGRH88_064660	putative translation initiation factor eIF-5A	161	Non-Toxin	Potential	0.0576648	0.00281838	0.0241435	0.0186305	15	0.0177742	1193	0.000814286	3432	0.019	592	1250
TGRH88_000360	acetyl-CoA carboxylase ACC1	2600	Non-Toxin	Safe	0.0134813	0.000156274	0.0015072	0.320392	15	0.0670968	220	0	4602	0.0266667	396	1251
TGRH88_043500	tetratricopeptide repeat-containing protein	964	Non-Toxin	Safe	0.00482123	0.000802765	0.00231732	0.122435	15	0.00983871	2023	0.00348571	1962	0.0101667	1236	1252
TGRH88_059520	calcium-dependent protein kinase CDPK9	666	Non-Toxin	Safe	0.0113125	0.00307164	0.00171444	0.065979	15	0.0117097	1731	0.00565714	1309	0.0055	2181	1253
TGRH88_029690	fatty acid elongase	350	Non-Toxin	Safe	0.0190262	0.00615671	0.00198762	0.0563057	15	0.0171613	1244	0.0096	737	0.00233333	3251	1254
TGRH88_020110	tRNA ligase class II core domain (G, H, P, S and T) domain-containing protein	1480	Non-Toxin	Safe	0.00711524	0.000809654	0.00427668	0.0858764	15	0.00970968	2044	0.00245714	2355	0.0143333	834	1255
TGRH88_041170	START domain-containing protein	1424	Non-Toxin	Safe	0.012528	0.00176416	0.00220428	0.0712088	15	0.0148871	1428	0.00405714	1745	0.00591667	2060	1256
TGRH88_022360	DEAD/DEAH box helicase domain-containing protein	1043	Non-Toxin	Safe	0.00389028	0.000571979	0.00269412	0.116284	15	0.00748387	2400	0.00331429	2009	0.0145	828	1257
TGRH88_075160	unspecified product	903	Non-Toxin	Safe	0.0128965	0.00173951	0.00642445	0.0613169	15	0.0127903	1615	0.00174286	2834	0.01525	789	1258
TGRH88_040260	unspecified product	80	Non-Toxin	Safe	0.0304743	0.00705084	0.00759253	0.0220635	15	0.0106452	1878	0.0044	1627	0.00733333	1736	1259
TGRH88_025220	unspecified product	704	Non-Toxin	Safe	0.0102635	0.00183994	0.00133764	0.098837	15	0.0159677	1336	0.00565714	1302	0.004125	2604	1260
TGRH88_056710	unspecified product	1427	Non-Toxin	Safe	0.00496345	0.00105367	0.00100794	0.153352	15	0.0123387	1660	0.00437143	1640	0.006375	1947	1261
TGRH88_003990	guanylyl cyclase	4367	Non-Toxin	Safe	0.00799913	0.000298589	0.00358902	0.362904	15	0.0468387	392	0	4746	0.0605	110	1262
TGRH88_043550	unspecified product	1588	Non-Toxin	Safe	0.00623211	0.000721002	0.00156372	0.111903	15	0.0108387	1840	0.0032	2051	0.00933333	1357	1263
TGRH88_033380	unspecified product	665	Non-Toxin	Safe	0.0116304	0.00129896	0.000772441	0.1187	15	0.0230323	899	0.0034	1991	0.00495833	2359	1264
TGRH88_071510	unspecified product	850	Non-Toxin	Safe	0.00390344	0.00483272	0.0016956	0.083438	15	0.00535484	2866	0.0118571	568	0.00691667	1818	1265
TGRH88_012540	kelch repeat-containing protein	2048	Non-Toxin	Safe	0.0117761	0.00109265	0.00261876	0.0773068	15	0.0149032	1422	0.0022	2519	0.009625	1312	1266
TGRH88_025450	MA3 domain-containing protein	515	Non-Toxin	Safe	0.0160514	0.00626167	0.00182748	0.0603852	15	0.0154839	1372	0.0102857	681	0.0025	3200	1267
TGRH88_002770	DEAD-family helicase	1158	Non-Toxin	Safe	0.00625354	0.000713931	0.00415422	0.0901205	13	0.00870968	2190	0.00257143	2276	0.015	795	1268
TGRH88_004340	serine carboxypeptidase s28 protein	738	Non-Toxin	Safe	0.0122893	0.00749882	0.00646213	0.0332189	15	0.0063871	2612	0.0066	1100	0.00825	1550	1269
TGRH88_058710	elongation factor G C-terminus domain-containing protein	1145	Non-Toxin	Safe	0.0049112	0.00174803	0.00179922	0.097451	2	0.00782258	2343	0.00554286	1336	0.00808333	1586	1270
TGRH88_052100	DEAD/DEAH box ATP-dependent RNA helicase	569	Non-Toxin	Potential	0.00701894	0.00309775	0.00321222	0.0661104	15	0.00745161	2407	0.00565714	1306	0.00825	1557	1271
TGRH88_030960	unspecified product	1539	Non-Toxin	Safe	0.00673272	0.000673503	0.00236442	0.105079	15	0.0118548	1702	0.003	2120	0.00875	1453	1272
TGRH88_017510	tetratricopeptide repeat-containing protein	936	Non-Toxin	Safe	0.00570177	0.00177866	0.00233616	0.0905048	15	0.00880645	2179	0.0052	1423	0.00758333	1675	1273
TGRH88_033860	AP2 domain transcription factor AP2VIIa-3	998	Non-Toxin	Safe	0.028876	0.00211297	0.00448392	0.0515914	15	0.0243226	849	0.00148571	2957	0.00866667	1474	1274
TGRH88_080630	unspecified product	567	Non-Toxin	Safe	0.00788508	0.00293114	0.00162024	0.0726619	15	0.00941935	2089	0.00625714	1176	0.00608333	2019	1275
TGRH88_042650	unspecified product	2034	Non-Toxin	Safe	0.00774021	0.00136495	0.00123402	0.132437	15	0.0170323	1255	0.00377143	1855	0.0055	2174	1276
TGRH88_015770	microneme protein MIC1	456	Non-Toxin	Safe	0.186296	0.00124748	0.0232674	0.0182308	15	0.054	323	0.000257143	4295	0.01725	667	1277
TGRH88_059070	putative eukaryotic porin	466	Non-Toxin	Safe	0.0131127	0.00257146	0.00626431	0.0522008	15	0.0109032	1825	0.00222857	2513	0.013	947	1278
TGRH88_043980	cation-transporting atpase family protein	1261	Non-Toxin	Safe	0.00610877	0.000548048	0.00163908	0.111089	15	0.0107419	1858	0.00317143	2065	0.00925	1375	1279
TGRH88_004990	Rhoptry kinase family protein	377	Non-Toxin	Safe	0.0704718	0.170569	0	0.0560323	1	0.0632258	247	0.2736	7	0	5047	1280
TGRH88_015620	unspecified product	1497	Non-Toxin	Safe	0.00963993	0.00101451	0.0041448	0.0733628	15	0.0117742	1713	0.00208571	2583	0.0121667	1012	1281
TGRH88_044240	unspecified product	602	Non-Toxin	Safe	0.00728115	0.00244691	0.00243036	0.0861107	15	0.00970968	2045	0.00491429	1488	0.00716667	1775	1282
TGRH88_016990	XPA binding protein 2 family protein	966	Non-Toxin	Safe	0.00767265	0.0010631	0.00246804	0.100016	15	0.0129032	1597	0.00285714	2170	0.00833333	1543	1283
TGRH88_031140	unspecified product	1503	Non-Toxin	Safe	0.00802849	0.000564727	0.00201588	0.099565	15	0.0129032	1599	0.00285714	2172	0.00833333	1544	1284
TGRH88_013810	RNA recognition motif-containing protein	951	Non-Toxin	Safe	0.00440687	0.00259285	0.00130938	0.122085	15	0.00787097	2333	0.0104571	662	0.00508333	2323	1285
TGRH88_053040	non-specific serine/threonine protein kinase	2464	Non-Toxin	Safe	0.00555074	0.000970823	0.00255282	0.0972696	10	0.0093871	2092	0.00277143	2209	0.012125	1018	1286
TGRH88_072770	glycerol-3-phosphate-acyltransferase	1002	Non-Toxin	Safe	0.00602206	0.00140103	0.000866641	0.142615	15	0.0138387	1528	0.00408571	1740	0.00595833	2051	1287
TGRH88_018100	unspecified product	286	Non-Toxin	Safe	0.0139462	0.00594949	0.00311802	0.0422792	15	0.00948387	2074	0.0072	989	0.00525	2263	1288
TGRH88_037270	BT1 family protein	834	Non-Toxin	Safe	0.00545207	0.00292226	0.000894901	0.111742	15	0.00903226	2149	0.0096	739	0.00466667	2438	1289
TGRH88_034700	endonuclease/exonuclease/phosphatase family protein	1123	Non-Toxin	Safe	0.00602445	0.000890873	0.00363612	0.0887737	15	0.0086129	2213	0.00254286	2309	0.0148333	809	1290
TGRH88_025010	unspecified product	1774	Non-Toxin	Safe	0.00776201	0.0011503	0.0011775	0.131304	12	0.0169032	1265	0.00374286	1871	0.00545833	2198	1291
TGRH88_016640	CBS domain-containing protein	1176	Non-Toxin	Safe	0.00925427	0.00179697	0.00145068	0.0996809	15	0.0145161	1462	0.00571429	1286	0.00416667	2587	1292
TGRH88_036000	aurora kinase	2812	Non-Toxin	Safe	0.010079	0.000593915	0.00135648	0.123247	15	0.0198387	1063	0.00351429	1957	0.005125	2316	1293
TGRH88_036620	unspecified product	1948	Non-Toxin	Safe	0.00760382	0.000554756	0.00111156	0.131232	15	0.0169032	1266	0.00374286	1872	0.00545833	2199	1294
TGRH88_054950	putative SAC1 phosphoinositide phosphatase	1039	Non-Toxin	Safe	0.00745795	0.00112764	0.00165792	0.103925	15	0.0117419	1727	0.00297143	2136	0.00866667	1480	1295
TGRH88_014340	heat shock protein HSP29	272	Non-Toxin	Safe	0.0213237	0.0238219	0.00617953	0.0199786	15	0.00677419	2524	0.0137143	482	0.005	2337	1296
TGRH88_003940	phospholipase, patatin family protein	1173	Non-Toxin	Safe	0.00512138	0.00138671	0.00232674	0.118346	15	0.00951613	2069	0.00337143	1995	0.00983333	1280	1297
TGRH88_000080	unspecified product	706	Non-Toxin	Safe	0.062928	0.00974757	0.0024963	0.0280979	15	0.0284516	708	0.008	891	0.00116667	3752	1298
TGRH88_069950	unspecified product	1717	Non-Toxin	Safe	0.00618894	0.000634162	0.0019782	0.109557	15	0.0106452	1882	0.00314286	2076	0.00916667	1394	1299
TGRH88_056000	HEAT repeat-containing protein	1010	Non-Toxin	Safe	0.0209974	0.00146902	0.00574621	0.0565893	15	0.0193065	1087	0.000814286	3429	0.01425	838	1300
TGRH88_002520	unspecified product	3869	Non-Toxin	Safe	0.0320041	0.000301309	0.00121518	0.431406	15	0.222452	24	0	4692	0.0179583	640	1301
TGRH88_065630	unspecified product	538	Non-Toxin	Safe	0.00373955	0.00221866	0.00209124	0.102336	15	0.00658065	2565	0.00582857	1269	0.0085	1524	1302
TGRH88_054720	putative glycosyltransferase	1510	Non-Toxin	Safe	0.00784823	0.00107362	0.00205356	0.0990089	15	0.0127742	1621	0.00282857	2189	0.00825	1558	1303
TGRH88_059560	unspecified product	130	Non-Toxin	Safe	0.00775583	0.00742467	0.00399408	0.0552791	15	0.00354839	3356	0.011	621	0.00916667	1393	1304
TGRH88_054150	unspecified product	1480	Non-Toxin	Safe	0.0273677	0.00119581	0.00743239	0.0495375	15	0.0217742	956	0.000714286	3590	0.0145833	825	1305
TGRH88_046000	SWI2/SNF2-containing protein RAD16	1669	Non-Toxin	Safe	0.00758441	0.00087365	0.00316512	0.0854935	15	0.0109677	1818	0.00242857	2373	0.010625	1182	1306
TGRH88_082360	citrate synthase I	560	Non-Toxin	Safe	0.0144252	0.00519676	0.00284484	0.0439043	15	0.00993548	2009	0.00628571	1168	0.0055	2196	1307
TGRH88_020400	tetratricopeptide repeat-containing protein	436	Non-Toxin	Safe	0.00876586	0.00547541	0.00145068	0.0760288	15	0.0110323	1811	0.0108571	637	0.00316667	2925	1308
TGRH88_048350	phenylalanine--tRNA ligase, beta subunit protein	675	Non-Toxin	Safe	0.00813944	0.0015952	0.00292962	0.0701654	15	0.00903226	2150	0.004	1764	0.00875	1460	1309
TGRH88_022330	putative ubiquitin conjugating enzyme E2	774	Non-Toxin	Safe	0.0178817	0.00469476	0.00421074	0.0361238	15	0.0104516	1917	0.00514286	1430	0.006	2031	1310
TGRH88_074170	SWI2/SNF2-containing protein	1538	Non-Toxin	Safe	0.00687531	0.000522305	0.00283542	0.0899592	12	0.0101613	1972	0.00257143	2297	0.01125	1110	1311
TGRH88_060740	unspecified product	336	Non-Toxin	Safe	0.0171023	0.000901751	0.00892075	0.0557862	1	0.0153548	1381	0.0008	3464	0.021	536	1312
TGRH88_049340	insulin-degrading enzyme	456	Non-Toxin	Safe	0.00868354	0.00658329	0.000574621	0.0723576	15	0.0104516	1921	0.0144	460	0.003	3002	1313
TGRH88_003550	Ser/Thr phosphatase family protein	420	Non-Toxin	Safe	0.0109785	0.00576239	0.00402234	0.0510866	15	0.00452419	3061	0.00874286	819	0.0085	1508	1314
TGRH88_074640	vacuolar sorting protein 9 (vps9) domain-containing protein	1326	Non-Toxin	Safe	0.00408199	0.00155187	0.00195936	0.100657	15	0.00651613	2583	0.00577143	1277	0.00841667	1533	1315
TGRH88_043580	unspecified product	1003	Non-Toxin	Safe	0.0141594	0.00272483	0.00140358	0.0742187	15	0.0167097	1284	0.00634286	1145	0.00308333	2965	1316
TGRH88_049490	unspecified product	190	Non-Toxin	Safe	0.00782049	0.0303084	0.0010362	0.0659184	15	0.00851613	2230	0.0565714	65	0.00275	3102	1317
TGRH88_041740	unspecified product	865	Non-Toxin	Safe	0.00920503	0.00315558	0.000942001	0.0859839	12	0.0124839	1645	0.00737143	971	0.00358333	2783	1318
TGRH88_069340	histone lysine demethylase JMJD6a	640	Non-Toxin	Safe	0.00353478	0.0011164	0.00410712	0.10175	15	0.00658065	2567	0.00291429	2155	0.017	680	1319
TGRH88_019610	putative eukaryotic initiation factor-3, subunit 8	1039	Non-Toxin	Safe	0.0172111	0.00279227	0.0120105	0.037529	15	0.0104194	1926	0.00162857	2889	0.019	590	1320
TGRH88_034320	unspecified product	1682	Non-Toxin	Safe	0.0046427	0.000524118	0.00106446	0.147271	15	0.0118548	1703	0.0042	1696	0.006125	2007	1321
TGRH88_045530	unspecified product	1461	Non-Toxin	Safe	0.00593094	0.0015651	0.00313686	0.0760863	15	0.00735484	2427	0.00434286	1652	0.0095	1330	1322
TGRH88_028820	putative Hit family protein involved in cell-cycle regulation	276	Non-Toxin	Safe	0.0143113	0.00750571	0.00417306	0.0335274	15	0.00767742	2368	0.00777143	917	0.00566667	2124	1323
TGRH88_044020	serine/threonine-protein phosphatase PP2A catalytic subunit	347	Non-Toxin	Potential	0.00886992	0.00130241	0.00257166	0.0806203	15	0.0117581	1719	0.00231429	2449	0.010125	1244	1324
TGRH88_075150	unspecified product	476	Non-Toxin	Safe	0.0235687	0.00565942	0.00107388	0.0569009	15	0.0220645	942	0.00977143	727	0.0011875	3749	1325
TGRH88_008860	aminotransferase, class V superfamily protein	632	Non-Toxin	Safe	0.014299	0.00233868	0.00860989	0.0487879	15	0.0110645	1809	0.0014	2997	0.018375	616	1326
TGRH88_000810	TBC domain-containing protein	1707	Non-Toxin	Safe	0.00543279	0.000699428	0.0012717	0.146325	15	0.0117742	1711	0.00417143	1701	0.00608333	2013	1327
TGRH88_044300	zinc finger (CCCH type) motif-containing protein	1934	Non-Toxin	Safe	0.00431661	0.0120217	0.000565201	0.0967367	15	0.00625806	2644	0.0332571	150	0.00404167	2635	1328
TGRH88_001270	unspecified product	1023	Non-Toxin	Safe	0.0147939	0.00327904	0.0039564	0.0541722	15	0.0130645	1578	0.00231429	2441	0.009	1414	1329
TGRH88_005300	P-type ATPase PMA1	1151	Non-Toxin	Safe	0.0262848	0.026994	0	0.12268	15	0.0515806	341	0.0948857	29	0	5063	1330
TGRH88_052690	unspecified product	1274	Non-Toxin	Safe	0.016272	0.000686193	0.00341004	0.067842	13	0.0175484	1214	0.00194286	2707	0.0085	1519	1331
TGRH88_012780	SAG-related sequence SRS44	2456	Non-Toxin	Safe	0.0710673	0.0353035	0	0.122017	15	0.13971	73	0.122	18	0	5356	1332
TGRH88_010860	putative divalent metal transporter	1232	Non-Toxin	Safe	0.00906921	0.000606062	0.000942001	0.122619	15	0.0178548	1186	0.00351429	1955	0.005125	2309	1333
TGRH88_056400	SufS subfamily cysteine desulfurase	747	Non-Toxin	Safe	0.0057125	0.00297502	0.00154488	0.0765887	14	0.00745161	2409	0.0066	1105	0.00641667	1941	1334
TGRH88_019690	rhomboid protease ROM5	841	Non-Toxin	Safe	0.0164412	0.00204662	0.0158916	0.0395206	15	0.0103226	1932	0.00114286	3129	0.0266667	397	1335
TGRH88_015310	pyruvate phosphate dikinase, pep/pyruvate binding domain-containing protein	1239	Non-Toxin	Safe	0.00494865	0.000787536	0.000678241	0.145033	15	0.0116935	1733	0.00414286	1709	0.00604167	2020	1336
TGRH88_019030	DHHC zinc finger domain-containing protein	971	Non-Toxin	Safe	0.0095667	0.000910271	0.0011304	0.118463	15	0.0190323	1102	0.00337143	1997	0.00491667	2363	1337
TGRH88_079330	casein kinase ii regulatory subunit protein	361	Non-Toxin	Safe	0.00290683	0.00263165	0.00638677	0.0669503	15	0.00324194	3492	0.00574286	1281	0.01675	695	1338
TGRH88_047560	26S proteasome regulatory subunit	398	Non-Toxin	Potential	0.0156306	0.00475966	0.00327816	0.0414169	15	0.0105806	1900	0.00585714	1251	0.005125	2317	1339
TGRH88_007920	RNA-directed RNA polymerase	1252	Non-Toxin	Safe	0.00604232	0.00101035	0.00260934	0.0928875	15	0.009	2158	0.00265714	2243	0.011625	1068	1340
TGRH88_077770	putative histone kinase SNF1	763	Non-Toxin	Safe	0.00342723	0.00140629	0.00227022	0.13587	15	0.00658065	2570	0.00388571	1805	0.0113333	1095	1341
TGRH88_010830	unspecified product	265	Non-Toxin	Safe	0.0122926	0.00440143	0.00252456	0.0484517	15	0.00929032	2100	0.00548571	1341	0.006	2029	1342
TGRH88_020420	HECT-domain (ubiquitin-transferase) domain-containing protein	8096	Non-Toxin	Safe	0.0429644	0.000370563	0.00539767	0.584799	10	0.405726	6	0	5430	0.121875	35	1343
TGRH88_011010	unspecified product	762	Non-Toxin	Safe	0.00472154	0.00159755	0.0024492	0.0919184	12	0.00741935	2413	0.00525714	1414	0.00766667	1652	1344
TGRH88_008420	AP2 domain transcription factor AP2IV-5	1966	Non-Toxin	Safe	0.0237142	2.01235e-05	0.00961783	0.121077	15	0.0468387	393	0	4934	0.0504167	153	1345
TGRH88_002660	dense granule protein DG32	219	Non-Toxin	Safe	0.0593264	0.00720911	0.0185857	0.0124749	15	0.0114194	1769	0.0024	2385	0.0095	1326	1346
TGRH88_003260	CTP synthase	652	Non-Toxin	Safe	0.0132149	0.00177794	0.00912799	0.0497296	15	0.0104839	1913	0.00142857	2980	0.01875	598	1347
TGRH88_023030	pyridine nucleotide-disulfide oxidoreductase domain-containing protein	640	Non-Toxin	Safe	0.0156147	0.00384794	0.00351366	0.0393796	15	0.0100645	1983	0.00445714	1600	0.0065	1913	1348
TGRH88_053200	proteasome beta subunit	205	Non-Toxin	Potential	0.0165528	0.00573302	0.0038622	0.0340246	15	0.00932258	2097	0.00582857	1267	0.00566667	2132	1349
TGRH88_019980	leucine rich repeat-containing protein	774	Non-Toxin	Safe	0.00542898	0.00197083	0.00427668	0.071732	15	0.00580645	2749	0.00411429	1719	0.012	1031	1350
TGRH88_071370	TATA-box binding protein TBP2	549	Non-Toxin	Safe	0.0128912	0.00294692	0.00507739	0.0515796	15	0.0109032	1826	0.00222857	2516	0.0108333	1159	1351
TGRH88_017660	RNA polymerase II accessory factor CDC73	720	Non-Toxin	Safe	0.00360707	0.00051886	0.0016014	0.122885	15	0.00793548	2321	0.00351429	1956	0.01025	1224	1352
TGRH88_050010	putative cytochrome C oxidase subunit IIb	191	Non-Toxin	Safe	0.0282851	0.00971639	0.0113134	0.0173899	15	0.00767742	2369	0.00485714	1504	0.00779167	1632	1353
TGRH88_042160	ATPase, AAA family protein	1281	Non-Toxin	Safe	0.0103722	0.00142551	0.00194994	0.0887922	15	0.0143548	1479	0.00254286	2310	0.00741667	1717	1354
TGRH88_030630	unspecified product	399	Non-Toxin	Safe	0.00568341	0.00233034	0.00303324	0.0735691	15	0.00716129	2455	0.00422857	1684	0.00925	1374	1355
TGRH88_053130	unspecified product	1386	Non-Toxin	Safe	0.00741696	0.000595728	0.0014601	0.130964	15	0.0147903	1435	0.00374286	1877	0.00545833	2202	1356
TGRH88_054520	putative vacuolar protein sorting-associated protein vps4	610	Non-Toxin	Safe	0.00742345	0.00389961	0.000659401	0.0872694	15	0.00982258	2028	0.00994286	712	0.003625	2777	1357
TGRH88_014870	NAD/NADP octopine/nopaline dehydrogenase, alpha-helical domain-containing protein	435	Non-Toxin	Safe	0.0378999	0.00396778	0.000800701	0.0551143	15	0.0337097	585	0.00628571	1155	0.00114583	3782	1358
TGRH88_023390	phosphoribosylpyrophosphate synthetase	557	Non-Toxin	Safe	0.0146042	0.0026786	0.00438972	0.0533009	15	0.0128226	1611	0.00227143	2480	0.00883333	1437	1359
TGRH88_024780	unspecified product	211	Toxin	Safe	0.0250066	0.017281	0.00668821	0.0184618	15	0.00725806	2441	0.00874286	824	0.00525	2265	1360
TGRH88_023180	unspecified product	1373	Non-Toxin	Safe	0.0248455	0.00112728	0.00385278	0.0587612	14	0.0237903	875	0.000842857	3373	0.00983333	1283	1361
TGRH88_015910	calcium dependent protein kinase CDPK8	1498	Non-Toxin	Safe	0.00619803	0.000620565	0.00415422	0.0839761	15	0.00812903	2292	0.0024	2389	0.014	853	1362
TGRH88_034980	unspecified product	796	Non-Toxin	Safe	0.00447363	0.00316827	0.000725341	0.115001	15	0.00741935	2415	0.00985714	717	0.00479167	2402	1363
TGRH88_078530	putative glutamine synthetase, type I	479	Non-Toxin	Safe	0.0109661	0.00372158	0.00410712	0.0553469	15	0.00487903	2974	0.00628571	1166	0.00916667	1395	1364
TGRH88_028030	unspecified product	1315	Non-Toxin	Safe	0.0149099	0.000596454	0.00564259	0.0607198	15	0.0147581	1438	0.000871429	3319	0.01525	783	1365
TGRH88_064650	unspecified product	313	Non-Toxin	Safe	0.00831236	0.00718572	0.00293904	0.0596455	15	0.00387097	3275	0.012	563	0.0075	1702	1366
TGRH88_022110	HECT-domain (ubiquitin-transferase) domain-containing protein	12302	Non-Toxin	Safe	0.0348649	0.000183468	0.00250572	0.912747	15	0.515403	2	0	5498	0.114125	41	1367
TGRH88_009730	Tyrosine kinase-like (TKL) protein	3569	Non-Toxin	Safe	0.0227767	0.000441086	0.0044274	0.186258	15	0.069	211	0	4997	0.031	335	1368
TGRH88_064550	putative histamine-releasing factor	171	Non-Toxin	Safe	0.0603128	0.00370726	0.0118598	0.0170667	15	0.0164516	1309	0.00194286	2712	0.0085	1523	1369
TGRH88_044700	unspecified product	859	Non-Toxin	Safe	0.0131858	0.00156075	0.00608533	0.0552467	15	0.0115323	1756	0.00157143	2914	0.01375	876	1370
TGRH88_016750	putative cell-cycle-associated protein kinase CDK	1372	Non-Toxin	Safe	0.00882348	0.000612951	0.0040506	0.0718835	15	0.0104516	1915	0.00205714	2603	0.012	1030	1371
TGRH88_048420	unspecified product	169	Non-Toxin	Safe	0.00728408	0.0040519	0.000970261	0.0861325	15	0.00970968	2046	0.00982857	721	0.00358333	2784	1372
TGRH88_076290	zinc finger, C3HC4 type (RING finger) domain-containing protein	615	Non-Toxin	Safe	0.0153771	0.00606098	0.00276006	0.0393757	15	0.00943548	2084	0.00668571	1090	0.004875	2383	1373
TGRH88_083130	rhomboid protease ROM1	293	Non-Toxin	Safe	0.026471	0.0202896	0.00727225	0.0170848	15	0.00712903	2464	0.00971429	732	0.00495833	2362	1374
TGRH88_067370	unspecified product	136	Non-Toxin	Safe	0.0352827	0.0303713	0.0103809	0.0120464	14	0.00677419	2531	0.0102857	688	0.005	2351	1375
TGRH88_032660	signal peptidase	223	Non-Toxin	Safe	0.0172491	0.00580935	0.00269412	0.0368273	15	0.0101452	1974	0.00634286	1144	0.004625	2457	1376
TGRH88_013440	WD domain, G-beta repeat-containing protein	656	Non-Toxin	Safe	0.00784126	0.00590906	0.0032028	0.060615	15	0.00393548	3250	0.0104571	661	0.007625	1665	1377
TGRH88_076390	unspecified product	306	Non-Toxin	Safe	0.0118856	0.00444476	0.000885481	0.0678419	15	0.0131613	1575	0.00777143	923	0.00283333	3080	1378
TGRH88_011170	Sec7 domain-containing protein	3987	Non-Toxin	Safe	0.0171033	0.000195796	0.00309918	0.253455	15	0.069371	208	0	5057	0.031625	321	1379
TGRH88_029080	gamma-glutamyl hydrolase	736	Non-Toxin	Safe	0.00919244	0.00488185	0.00285426	0.0611446	14	0.00442742	3094	0.00871429	826	0.007625	1667	1380
TGRH88_044950	putative 50S ribosomal protein L13	231	Non-Toxin	Safe	0.0159215	0.00842069	0.00205356	0.0489801	15	0.0126452	1630	0.0112	610	0.00204167	3350	1381
TGRH88_073020	glycerophosphodiester phosphodiesterase family protein	367	Non-Toxin	Safe	0.00360698	0.00407293	0.002355	0.0796547	15	0.00516129	2920	0.00914286	784	0.00666667	1887	1382
TGRH88_032650	putative rudimentary enhancer	101	Non-Toxin	Safe	0.0172698	0.00562461	0.00187458	0.0524872	15	0.0142581	1487	0.00891429	802	0.00216667	3307	1383
TGRH88_071940	actin like protein ALP2a	565	Non-Toxin	Safe	0.00581955	0.00249985	0.0025434	0.0732825	15	0.00706452	2484	0.00417143	1707	0.009125	1406	1384
TGRH88_007940	DNA /pantothenate metabolism flavoprotein	555	Non-Toxin	Safe	0.00598082	0.00243948	0.0018369	0.08363	15	0.00812903	2290	0.0048	1513	0.007	1794	1385
TGRH88_017170	unspecified product	417	Non-Toxin	Safe	0.0217183	0.00735469	0.0017427	0.0440169	15	0.0156129	1362	0.0088	812	0.00183333	3426	1386
TGRH88_072700	3-methyl-2-oxobutanoate hydroxymethyltransferase	969	Non-Toxin	Safe	0.00511281	0.00228356	0.00336294	0.0768343	15	0.00620968	2653	0.0044	1634	0.009625	1319	1387
TGRH88_061880	VRR-NUC domain-containing protein	2757	Non-Toxin	Safe	0.00601767	0.000580137	0.000819541	0.133367	15	0.012871	1608	0.0038	1839	0.00554167	2165	1388
TGRH88_026540	unspecified product	322	Non-Toxin	Safe	0.00913609	0.0028753	0.00153546	0.0646693	15	0.00943548	2080	0.00557143	1325	0.00541667	2207	1389
TGRH88_078200	unspecified product	740	Non-Toxin	Safe	0.0060642	0.000768138	0.00292962	0.0897982	13	0.00870968	2203	0.00257143	2300	0.01125	1111	1390
TGRH88_021450	unspecified product	218	Non-Toxin	Safe	0.0113188	0.00365015	0.00555781	0.0472095	15	0.00416935	3170	0.00537143	1394	0.01175	1052	1391
TGRH88_042690	unspecified product	1072	Non-Toxin	Safe	0.00665869	0.00132525	0.00253398	0.0850219	15	0.00959677	2064	0.00242857	2372	0.010625	1181	1392
TGRH88_056780	leucine zipper-like transcriptional regulator	855	Non-Toxin	Safe	0.0085193	0.00223588	0.00213834	0.0726258	15	0.0105968	1896	0.00417143	1706	0.00608333	2018	1393
TGRH88_000800	unspecified product	3110	Non-Toxin	Safe	0.0158025	0.000196521	0.00179922	0.204265	15	0.0526452	333	0	4619	0.017	674	1394
TGRH88_067060	PCI domain-containing protein	465	Non-Toxin	Safe	0.00663319	0.00694896	0.0036267	0.0544537	15	0.00304839	3561	0.0108	644	0.009	1422	1395
TGRH88_035020	rhoptry protein ROP12	236	Non-Toxin	Safe	0.02355	0.0161777	0.00212892	0.0325873	15	0.0127742	1618	0.0150857	429	0.001375	3581	1396
TGRH88_010740	DNA-directed RNA polymerase I RPAC1	346	Non-Toxin	Safe	0.013358	0.00237711	0.0110214	0.0460454	15	0.00964516	2057	0.00131429	3045	0.0210833	530	1397
TGRH88_008370	transporter, major facilitator family protein	599	Non-Toxin	Safe	0.00631893	0.000584307	0.00253398	0.0888097	15	0.0086129	2211	0.00254286	2303	0.011125	1119	1398
TGRH88_062990	putative cell-cycle-associated protein kinase CDK	1910	Non-Toxin	Safe	0.00867176	0.000504175	0.0033912	0.0774452	15	0.0111774	1795	0.0022	2524	0.009625	1316	1399
TGRH88_020440	putative periodic tryptophan protein PWP2	1266	Non-Toxin	Safe	0.00587701	0.00137601	0.00205356	0.102709	15	0.00996774	2001	0.00294286	2142	0.00858333	1492	1400
TGRH88_071240	rhoptry kinase family protein ROP31	531	Non-Toxin	Safe	0.00400533	0.00189125	0.0010833	0.123658	15	0.008	2317	0.00708571	1013	0.00516667	2306	1401
TGRH88_051300	putative small GTPase Rab2	214	Non-Toxin	Potential	0.0169589	0.00528741	0.00566143	0.0298265	11	0.00822581	2274	0.00428571	1665	0.0075	1698	1402
TGRH88_078450	unspecified product	1423	Non-Toxin	Safe	0.00298949	0.000597179	0.000612301	0.166781	15	0.00808065	2302	0.00477143	1532	0.00695833	1815	1403
TGRH88_038680	Myb family DNA-binding domain-containing protein	888	Non-Toxin	Safe	0.0126266	0.00139759	0.00597229	0.0615458	15	0.013	1588	0.000885714	3301	0.0155	763	1404
TGRH88_019540	dynein heavy chain	4974	Non-Toxin	Safe	0.0198865	0.000321976	0.00242094	0.501217	15	0.161613	45	0	5394	0.04175	214	1405
TGRH88_013620	unspecified product	648	Non-Toxin	Safe	0.0194756	0.00117858	0.00842149	0.0500647	15	0.0153226	1383	0.000714286	3577	0.0166667	698	1406
TGRH88_034860	putative cell-cycle-associated protein kinase DYRK	1180	Non-Toxin	Safe	0.014038	0.00147844	0.00290136	0.0668938	15	0.015129	1401	0.00191429	2725	0.008375	1536	1407
TGRH88_080600	poly(ADP-ribose) polymerase catalytic domain-containing protein	1012	Non-Toxin	Safe	0.00504506	0.00216083	0.000574621	0.114368	15	0.00919355	2124	0.00651429	1116	0.00475	2422	1408
TGRH88_023550	leucine rich repeat-containing protein	1209	Non-Toxin	Safe	0.00420395	0.00106165	0.000612301	0.151187	15	0.00974194	2041	0.00431429	1658	0.00629167	1965	1409
TGRH88_026100	unspecified product	228	Non-Toxin	Safe	0.0108297	0.00877367	0.00278832	0.0492493	15	0.00434677	3125	0.0126	533	0.006125	2006	1410
TGRH88_011970	unspecified product	272	Non-Toxin	Safe	0.0158262	0.00879325	0.00346656	0.0326486	15	0.00851613	2222	0.00848571	843	0.004125	2601	1411
TGRH88_049230	putative succinate-Coenzyme A ligase, beta subunit	498	Non-Toxin	Safe	0.0178235	0.0036429	0.00893017	0.0269486	15	0.00783871	2339	0.00308571	2095	0.010125	1247	1412
TGRH88_022390	protein phosphatase 2C domain-containing protein	709	Non-Toxin	Safe	0.00950857	0.00148316	0.00401292	0.0671546	15	0.0108065	1847	0.00191429	2724	0.0111667	1115	1413
TGRH88_025330	internal kinesin motor domain protein	1360	Non-Toxin	Safe	0.0286071	0.000837392	0.00195936	0.0636202	15	0.0299355	673	0.00182857	2779	0.00533333	2236	1414
TGRH88_011470	unspecified product	4514	Non-Toxin	Safe	0.00477411	0.000200691	0.00121518	0.732998	15	0.0591129	280	0	5073	0.0305417	341	1415
TGRH88_012390	unspecified product	425	Non-Toxin	Safe	0.00770105	0.0026369	0.00223254	0.0658201	15	0.00851613	2223	0.00565714	1301	0.0055	2170	1416
TGRH88_061040	unspecified product	563	Non-Toxin	Safe	0.0177134	0.00638622	0.001413	0.0576778	15	0.0168387	1269	0.00994286	713	0.00120833	3714	1417
TGRH88_069460	RNB family domain-containing protein	1149	Non-Toxin	Safe	0.00443795	0.000886522	0.00159198	0.116616	15	0.00754839	2393	0.00334286	2006	0.00975	1298	1418
TGRH88_029780	putative proteasome subunit alpha1	253	Non-Toxin	Potential	0.0280377	0.00915021	0.00253398	0.0255678	15	0.0117419	1723	0.00668571	1082	0.00325	2893	1419
TGRH88_014530	mu1 adaptin	430	Non-Toxin	Potential	0.0116691	0.00322067	0.00316512	0.0595894	15	0.0116129	1740	0.00257143	2277	0.0075	1686	1420
TGRH88_082700	zinc finger (CCCH type) motif-containing protein	449	Non-Toxin	Safe	0.0129599	0.00719569	0.0045687	0.0314015	15	0.0065	2587	0.0062	1185	0.00645833	1931	1421
TGRH88_055180	longevity-assurance protein (LAG1) domain-containing protein	383	Non-Toxin	Safe	0.00784585	0.0029306	0.000998521	0.0828287	15	0.0107097	1870	0.00711429	1006	0.00345833	2830	1422
TGRH88_053230	unspecified product	1127	Non-Toxin	Safe	0.00699554	0.00171775	0.0015072	0.0783532	15	0.00880645	2181	0.00445714	1609	0.0065	1918	1423
TGRH88_062150	unspecified product	112	Non-Toxin	Safe	0.0243592	0.00371161	0.00472885	0.0301749	15	0.0116129	1750	0.00342857	1981	0.00625	1980	1424
TGRH88_015400	lactate dehydrogenase LDH2	326	Non-Toxin	Safe	0.0748401	0.283216	0	0.0509072	15	0.0616935	260	0.412371	4	0	5447	1425
TGRH88_045910	unspecified product	1163	Non-Toxin	Safe	0.0109816	0.000951788	0.00116808	0.106633	15	0.0189839	1109	0.00305714	2104	0.00445833	2499	1426
TGRH88_023090	DNA segment, Chr 10, Wayne State University 52, expressed family protein	519	Non-Toxin	Potential	0.00548531	0.00200872	0.0043803	0.068318	15	0.00548387	2832	0.00388571	1794	0.0113333	1090	1427
TGRH88_035200	unspecified product	1268	Non-Toxin	Safe	0.0297155	0.00547903	0.000565201	0.0514284	15	0.0246774	837	0.00728571	984	0.0010625	3896	1428
TGRH88_043220	ubiquitin carboxyl-terminal hydrolase	2397	Non-Toxin	Safe	0.00806165	0.00108576	0.0027318	0.0787837	14	0.0101935	1950	0.00225714	2493	0.009875	1275	1429
TGRH88_034950	SNARE domain-containing protein	494	Non-Toxin	Safe	0.00668365	0.00569423	0.00341946	0.061158	15	0.00344355	3385	0.0104571	664	0.007625	1669	1430
TGRH88_026070	putative 30S ribosomal protein S5	1140	Non-Toxin	Safe	0.00393953	0.000639057	0.000838381	0.148565	15	0.0096129	2060	0.00425714	1676	0.00620833	1984	1431
TGRH88_082620	putative chaperone clpB protein	1020	Non-Toxin	Safe	0.00432221	0.00236025	0.0016956	0.094095	15	0.00606452	2691	0.00537143	1400	0.00783333	1630	1432
TGRH88_055720	DNA excision repair helicase	1065	Non-Toxin	Safe	0.00315929	0.000842649	0.00145068	0.162586	15	0.0078871	2332	0.00465714	1547	0.00679167	1847	1433
TGRH88_017560	glutathione s-transferase, n-terminal domain containing protein	333	Non-Toxin	Safe	0.00400822	0.00209466	0.00323106	0.0795438	15	0.00516129	2912	0.00457143	1564	0.01	1254	1434
TGRH88_017550	unspecified product	8858	Non-Toxin	Safe	0.0149546	3.35392e-05	0.0010833	0.67903	15	0.164274	44	0	5320	0.0282917	370	1435
TGRH88_068940	microneme protein MIC7	340	Toxin	Safe	0.0520146	0.0237291	0.0145728	0.00949538	15	0.00754839	2392	0.00617143	1198	0.005625	2148	1436
TGRH88_037720	putative glutamine amidotransferase subunit pdxt	284	Non-Toxin	Safe	0.00856629	0.00222954	0.0019782	0.0708128	15	0.0103065	1938	0.00405714	1744	0.00591667	2058	1437
TGRH88_055320	WD domain, G-beta repeat-containing protein	1219	Non-Toxin	Safe	0.0114579	0.00129099	0.00364554	0.0643227	15	0.0113548	1775	0.00182857	2792	0.0106667	1176	1438
TGRH88_022510	unspecified product	369	Non-Toxin	Safe	0.0067066	0.00272356	0.00168618	0.0677923	15	0.00767742	2367	0.00582857	1260	0.00566667	2122	1439
TGRH88_064680	unspecified product	477	Non-Toxin	Safe	0.00952294	0.00638604	0.00281658	0.0541517	15	0.00435484	3120	0.00925714	771	0.00675	1860	1440
TGRH88_061470	unspecified product	1261	Non-Toxin	Safe	0.0028809	0.000601167	0.00137532	0.161647	15	0.00783871	2340	0.00462857	1555	0.00675	1859	1441
TGRH88_037070	tetratricopeptide repeat-containing protein	1057	Non-Toxin	Safe	0.00654412	0.00138834	0.00159198	0.0940678	15	0.0106129	1887	0.00268571	2241	0.00783333	1627	1442
TGRH88_009890	acetyl-CoA acetyltransferase	413	Non-Toxin	Safe	0.00505997	0.00175038	0.0019311	0.0855809	15	0.00693548	2504	0.00491429	1484	0.00716667	1768	1443
TGRH88_064310	unspecified product	2289	Non-Toxin	Safe	0.0095644	0.000526293	0.00111156	0.109187	15	0.0175806	1210	0.00311429	2082	0.00454167	2475	1444
TGRH88_039600	unspecified product	777	Non-Toxin	Safe	0.0131327	0.00198878	0.0015543	0.0629319	15	0.0132097	1571	0.0036	1927	0.00525	2274	1445
TGRH88_053190	unspecified product	179	Non-Toxin	Safe	0.030983	0.0143986	0.00898669	0.0153811	15	0.0075	2399	0.006	1230	0.005625	2147	1446
TGRH88_080360	Sec1 family protein	648	Non-Toxin	Safe	0.00467536	0.00181347	0.00173328	0.0863455	15	0.00693548	2506	0.00491429	1493	0.00716667	1778	1447
TGRH88_025500	DNA/RNA-binding protein KIN17 domain-containing protein	516	Non-Toxin	Safe	0.00545457	0.00345834	0.00295788	0.0648406	15	0.00524194	2884	0.00557143	1324	0.008125	1572	1448
TGRH88_040340	ENTH domain-containing protein	634	Non-Toxin	Safe	0.0165988	0.00299532	0.00354192	0.0478658	14	0.0131613	1573	0.00205714	2613	0.008	1594	1449
TGRH88_073040	CMGC kinase	916	Non-Toxin	Safe	0.00693385	0.00223697	0.00157314	0.0773521	15	0.00869355	2204	0.0044	1635	0.00641667	1943	1450
TGRH88_071320	unspecified product	151	Non-Toxin	Safe	0.0333094	0.0534743	0.00668821	0.0121248	15	0.0063871	2622	0.0181714	342	0.0035	2820	1451
TGRH88_041930	unspecified product	640	Non-Toxin	Safe	0.00332124	0.00305406	0.000612301	0.120239	15	0.00580645	2756	0.0102857	683	0.005	2346	1452
TGRH88_014840	kelch repeat domain containing/Serine/threonine protein phosphatase protein	934	Non-Toxin	Safe	0.00978669	0.000882715	0.00151662	0.0832456	15	0.0133871	1553	0.00237143	2417	0.00691667	1816	1453
TGRH88_049890	unspecified product	224	Non-Toxin	Safe	0.0215624	0.00336099	0.00491725	0.0410661	15	0.0145484	1457	0.00175714	2827	0.00854167	1505	1454
TGRH88_057530	unspecified product	433	Non-Toxin	Safe	0.0191007	0.00856663	0.00498319	0.0248089	15	0.00766129	2374	0.00642857	1125	0.00520833	2294	1455
TGRH88_057570	6-phosphogluconate dehydrogenase	505	Non-Toxin	Safe	0.00898673	0.00365577	0.00129054	0.0720714	15	0.0104516	1924	0.00822857	863	0.003	3007	1456
TGRH88_008240	transketolase	699	Non-Toxin	Safe	0.0153912	0.00344946	0.00465348	0.0455708	14	0.011129	1798	0.00197143	2676	0.00958333	1322	1457
TGRH88_076690	unspecified product	894	Non-Toxin	Safe	0.00765736	0.000879089	0.000593461	0.117246	15	0.0150968	1407	0.00334286	2007	0.004875	2384	1458
TGRH88_049300	ribosomal protein RPP2	113	Non-Toxin	Safe	0.101726	0.0140301	0.036512	0.00634956	15	0.00987097	2019	0.0024	2404	0.00925	1376	1459
TGRH88_055080	unspecified product	243	Non-Toxin	Safe	0.088386	0.0192765	0.000763021	0.0212019	15	0.0298065	675	0.0114	598	0.0004375	4527	1460
TGRH88_074770	unspecified product	2233	Non-Toxin	Safe	0.00994675	0.000523211	0.00267528	0.071968	14	0.0116129	1752	0.00205714	2625	0.009	1424	1461
TGRH88_040140	unspecified product	845	Non-Toxin	Safe	0.00547842	0.00192914	0.00171444	0.0848876	15	0.00685484	2516	0.00485714	1503	0.00708333	1786	1462
TGRH88_001760	unspecified product	239	Non-Toxin	Safe	0.021012	0.0085311	0.00470058	0.0241366	15	0.00812903	2288	0.00617143	1186	0.005	2333	1463
TGRH88_000300	Class-II DAHP synthetase family protein	615	Non-Toxin	Safe	0.00550724	0.00164179	0.0030615	0.0690291	15	0.00667742	2547	0.00394286	1778	0.008625	1483	1464
TGRH88_078740	Mpv17 / PMP22 family protein	859	Non-Toxin	Safe	0.00446736	0.00151923	0.00224196	0.091527	15	0.00593548	2726	0.00525714	1420	0.00766667	1662	1465
TGRH88_040700	unspecified product	259	Non-Toxin	Safe	0.0249475	0.0110407	0.00443682	0.0226456	14	0.00927419	2111	0.00722857	988	0.00383333	2710	1466
TGRH88_009710	unspecified product	676	Non-Toxin	Safe	0.00358717	0.0027707	0.00256224	0.0694521	15	0.00445161	3081	0.00591429	1246	0.008625	1484	1467
TGRH88_044540	unspecified product	1075	Non-Toxin	Safe	0.00801356	0.00294329	0.00147894	0.0810685	15	0.0104516	1920	0.00694286	1038	0.003375	2853	1468
TGRH88_033400	pyruvate dehydrogenase complex subunit PDH-E2	929	Non-Toxin	Safe	0.00739566	0.000637426	0.000574621	0.122176	15	0.0137742	1531	0.00348571	1960	0.00508333	2324	1469
TGRH88_018850	unspecified product	899	Non-Toxin	Safe	0.00950262	0.00154806	0.00179922	0.0666574	15	0.0108065	1846	0.00382857	1823	0.00558333	2150	1470
TGRH88_054970	unspecified product	689	Non-Toxin	Safe	0.00517792	0.00131129	0.0016956	0.105419	15	0.00846774	2236	0.003	2121	0.00875	1464	1471
TGRH88_015830	rhoptry kinase family protein ROP40 (incomplete catalytic triad)	525	Non-Toxin	Safe	0.064949	1.21466e-05	0.00833671	0.0773711	15	0.0807258	167	0	5243	0.0256667	416	1472
TGRH88_079770	unspecified product	779	Non-Toxin	Safe	0.00340013	0.0041313	0.00130938	0.112225	15	0.00541935	2851	0.0128	529	0.00466667	2448	1473
TGRH88_077100	nucleoside transporter protein	531	Non-Toxin	Safe	0.00577968	0.00206057	0.00184632	0.0804603	15	0.00774194	2362	0.00457143	1579	0.00666667	1888	1474
TGRH88_068070	putative U1 snRNP-associated protein Usp106	394	Non-Toxin	Safe	0.00749382	0.0112817	0.00416364	0.0464373	15	0.00259677	3718	0.0144571	454	0.00766667	1658	1475
TGRH88_004250	tryptophanyl-tRNA synthetase (TrpRS1)	835	Non-Toxin	Safe	0.00737342	0.00263763	0.001413	0.0849137	15	0.00959677	2063	0.00728571	979	0.00354167	2788	1476
TGRH88_022540	polynucleotide kinase 3 phosphatase	703	Non-Toxin	Safe	0.00599543	0.00186931	0.000565201	0.102124	15	0.00987097	2014	0.00582857	1261	0.00425	2556	1477
TGRH88_030640	unspecified product	1238	Non-Toxin	Safe	0.00630571	0.000552399	0.0015543	0.0976836	15	0.00948387	2077	0.0028	2194	0.00816667	1565	1478
TGRH88_045730	transmembrane amino acid transporter protein	716	Non-Toxin	Safe	0.0182626	0.00235391	0.00265644	0.0590553	14	0.017129	1248	0.00168571	2871	0.007375	1725	1479
TGRH88_047120	rhoptry kinase family protein ROP11 (incomplete catalytic triad)	526	Non-Toxin	Safe	0.0533631	0.00387785	0.00319338	0.0269618	15	0.0230806	897	0.00308571	2093	0.003375	2854	1480
TGRH88_044630	calcium-dependent protein kinase CDPK5	682	Non-Toxin	Safe	0.0137272	0.0126909	0.00138474	0.0534374	15	0.0119677	1689	0.0196857	303	0.00110417	3852	1481
TGRH88_019190	yrdC domain-containing protein	828	Non-Toxin	Safe	0.00284231	0.0013064	0.00297672	0.109308	15	0.00527419	2879	0.00311429	2079	0.013625	887	1482
TGRH88_069400	putative 26s proteasome subunit p55	485	Non-Toxin	Safe	0.0124619	0.00627962	0.00243036	0.0557835	15	0.0108387	1842	0.0096	744	0.00233333	3260	1483
TGRH88_005740	HECT-domain (ubiquitin-transferase) domain-containing protein	1709	Non-Toxin	Safe	0.00676203	0.000428576	0.00261876	0.252268	15	0.0284516	709	0	4823	0.0315	324	1484
TGRH88_061830	unspecified product	1024	Non-Toxin	Safe	0.00427746	0.00187439	0.000697081	0.116961	14	0.00754839	2391	0.00668571	1085	0.004875	2380	1485
TGRH88_071710	unspecified product	537	Non-Toxin	Safe	0.0143676	0.0127518	0.00546361	0.025283	14	0.00564516	2804	0.00928571	764	0.00520833	2298	1486
TGRH88_058550	unspecified product	1162	Non-Toxin	Safe	0.00451016	0.00102829	0.00146952	0.132541	15	0.0107258	1868	0.0038	1838	0.00554167	2164	1487
TGRH88_053680	carrier superfamily protein	441	Non-Toxin	Safe	0.0101953	0.00400639	0.000866641	0.0665294	15	0.0108065	1850	0.00765714	937	0.00279167	3090	1488
TGRH88_050590	transporter, cation channel family protein	1502	Non-Toxin	Safe	0.00564382	0.000621835	0.00120576	0.125557	15	0.0121935	1671	0.0036	1929	0.00525	2278	1489
TGRH88_061280	unspecified product	1140	Non-Toxin	Safe	0.0177608	0.00235173	0.000857221	0.0685875	15	0.0200323	1048	0.00394286	1785	0.002875	3054	1490
TGRH88_010230	unspecified product	4972	Non-Toxin	Safe	0.0269624	0.000250003	0.00280716	0.145654	15	0.0635806	245	0	5020	0.01825	624	1491
TGRH88_062190	carrier superfamily protein	358	Non-Toxin	Safe	0.00745939	0.00435701	0.00112098	0.0775126	15	0.00880645	2182	0.00891429	806	0.00325	2902	1492
TGRH88_015850	HECT-domain (ubiquitin-transferase) domain-containing protein	4151	Non-Toxin	Safe	0.0133184	0.000385247	0.00298614	0.252609	15	0.0530484	329	0	5244	0.031625	322	1493
TGRH88_047320	putative splicing factor 3A subunit 2	242	Non-Toxin	Potential	0.0119073	0.00711756	0.0038151	0.0332902	15	0.0063871	2618	0.0066	1104	0.0055	2176	1494
TGRH88_033420	sigma-70, region 3 protein	1234	Non-Toxin	Safe	0.00518297	0.000723359	0.00185574	0.103089	14	0.00830645	2260	0.00294286	2144	0.00858333	1495	1495
TGRH88_059500	DNA-directed RNA polymerase III RPC6	325	Non-Toxin	Safe	0.00682007	0.00315921	0.00242094	0.0661499	15	0.00745161	2411	0.00565714	1308	0.0055	2180	1496
TGRH88_049900	unspecified product	595	Non-Toxin	Safe	0.0112443	0.000855884	0.00271296	0.0676148	15	0.0120645	1681	0.00194286	2705	0.0085	1517	1497
TGRH88_025870	tRNA ligases class I (M) protein	1770	Non-Toxin	Safe	0.00370171	0.000564727	0.000536941	0.142845	14	0.00922581	2118	0.00408571	1735	0.00595833	2050	1498
TGRH88_014170	ubiquitin carboxyl-terminal hydrolase family 2 protein	2291	Non-Toxin	Safe	0.0146076	0.000388329	0.00309918	0.219344	14	0.0529839	330	0	5191	0.027375	388	1499
TGRH88_065310	unspecified product	165	Non-Toxin	Safe	0.0246478	0.0237715	0.00663169	0.0153527	15	0.00604839	2698	0.0102857	687	0.004375	2528	1500
TGRH88_082050	putative crooked neck family 1 protein isoform 2	686	Non-Toxin	Safe	0.0037235	0.00163073	0.00371148	0.0704068	13	0.00451613	3074	0.004	1773	0.0116667	1067	1501
TGRH88_076220	3-hydroxyacyl-CoA dehydrogenase, NAD binding domain-containing protein	509	Non-Toxin	Safe	0.00520641	0.00175945	0.00340062	0.0715471	15	0.00580645	2760	0.00411429	1732	0.009	1425	1502
TGRH88_000580	unspecified product	159	Non-Toxin	Safe	0.0251964	0.0110779	0.00977797	0.0155817	15	0.00645161	2598	0.00502857	1450	0.00666667	1869	1503
TGRH88_004760	unspecified product	1904	Non-Toxin	Safe	0.00796314	0.00068565	0.00215718	0.0864731	15	0.0110968	1805	0.00245714	2354	0.00716667	1767	1504
TGRH88_050910	fibrillarin	303	Non-Toxin	Potential	0.00637856	0.00350693	0.0139981	0.0431786	15	0.00208065	4008	0.00491429	1490	0.0250833	429	1505
TGRH88_065850	thrombospondin type 1 domain-containing protein	1218	Non-Toxin	Safe	0.00816146	0.00100273	0.00100794	0.113218	15	0.0145806	1453	0.00322857	2047	0.00470833	2430	1506
TGRH88_077840	putative eukaryotic initiation factor 2B epsilon subunit	809	Non-Toxin	Safe	0.0063714	0.0011668	0.00465348	0.0715549	15	0.00696774	2503	0.00205714	2629	0.015	801	1507
TGRH88_023660	unspecified product	545	Non-Toxin	Safe	0.00697416	0.00124041	0.0016485	0.0895998	15	0.0101613	1959	0.00257143	2283	0.0075	1692	1508
TGRH88_042580	putative DNA topoisomerase I	890	Non-Toxin	Safe	0.00806361	0.00133232	0.00248688	0.0856832	15	0.0110968	1806	0.00245714	2357	0.00716667	1772	1509
TGRH88_013920	unspecified product	628	Non-Toxin	Safe	0.00629148	0.00259358	0.00223254	0.0683117	15	0.00658065	2557	0.00582857	1257	0.00566667	2121	1510
TGRH88_005060	putative zinc carboxypeptidase	2203	Non-Toxin	Safe	0.0646803	0.000120197	0.00321222	0.0955437	14	0.100645	117	0	4793	0.012	1026	1511
TGRH88_029900	glucose inhibited division protein A subfamily protein	1522	Non-Toxin	Safe	0.00871306	0.00178592	0.00181806	0.0676723	14	0.00987097	2017	0.00388571	1796	0.00566667	2125	1512
TGRH88_049250	unspecified product	1734	Non-Toxin	Safe	0.0142547	0.00165212	0.00111156	0.0744565	15	0.0167097	1285	0.00422857	1687	0.00308333	2967	1513
TGRH88_006090	histone acetyltransferase TAF1/250	2775	Non-Toxin	Safe	0.0110443	0.000319438	0.00194052	0.220535	15	0.0392097	494	0	4837	0.0184167	612	1514
TGRH88_072420	NADP-dependent succinate-semialdehyde dehydrogenase	709	Non-Toxin	Safe	0.00752969	0.00160662	0.0015072	0.0713918	15	0.00916129	2130	0.00405714	1748	0.00591667	2065	1515
TGRH88_036610	unspecified product	272	Non-Toxin	Safe	0.00648637	0.00446017	0.00162966	0.0633501	15	0.00609677	2680	0.0072	993	0.00525	2271	1516
TGRH88_036880	ABC1 family protein	926	Non-Toxin	Safe	0.00758516	0.00253774	0.00209124	0.0628281	7	0.00812903	2296	0.0054	1377	0.00525	2272	1517
TGRH88_052230	signal recognition particle SRP54 protein	582	Non-Toxin	Safe	0.00437348	0.00181583	0.00297672	0.0760485	15	0.00490323	2964	0.00434286	1653	0.0095	1331	1518
TGRH88_040130	unspecified product	142	Non-Toxin	Safe	0.00599786	0.00436136	0.0019782	0.0630309	14	0.00609677	2681	0.0072	994	0.00525	2275	1519
TGRH88_041390	PCI domain-containing protein	678	Non-Toxin	Safe	0.00451426	0.00310101	0.00104562	0.0936557	14	0.00758065	2378	0.00805714	890	0.00391667	2682	1520
TGRH88_029910	DUF51 family protein	267	Non-Toxin	Safe	0.0137275	0.00649445	0.00552013	0.0278802	12	0.00632258	2631	0.0048	1520	0.007	1800	1521
TGRH88_073250	pyridine nucleotide-disulfide oxidoreductase domain-containing protein	718	Non-Toxin	Safe	0.00427718	0.0103196	0.000734761	0.0818057	15	0.00529032	2876	0.0234286	238	0.00341667	2840	1522
TGRH88_035850	unspecified product	666	Non-Toxin	Safe	0.00647926	0.00304354	0.00234558	0.0675499	15	0.00658065	2560	0.00582857	1265	0.00566667	2130	1523
TGRH88_050570	unspecified product	2855	Non-Toxin	Safe	0.012625	0.00060715	0.00138474	0.0953463	15	0.0199194	1057	0.00271429	2232	0.00395833	2672	1524
TGRH88_064110	unspecified product	885	Non-Toxin	Safe	0.00411259	0.00194001	0.000772441	0.113756	15	0.00735484	2429	0.00651429	1114	0.00475	2420	1525
TGRH88_073510	unspecified product	278	Non-Toxin	Safe	0.0154687	0.0142021	0.00323106	0.0284989	15	0.00677419	2533	0.0112	611	0.0035	2821	1526
TGRH88_034510	phosphoglycerate mutase family protein	673	Non-Toxin	Safe	0.00698225	0.00270199	0.00157314	0.0653345	15	0.00733871	2434	0.00557143	1327	0.00541667	2209	1527
TGRH88_018990	profilin PRF	163	Non-Toxin	Safe	0.102471	0.0126604	0.00288252	0.0130439	15	0.0213871	972	0.00482857	1508	0.001625	3490	1528
TGRH88_028410	unspecified product	942	Non-Toxin	Safe	0.00474374	0.00192207	0.00129054	0.105439	10	0.00846774	2235	0.006	1224	0.004375	2517	1529
TGRH88_074890	putative cyclophilin 1	237	Non-Toxin	Safe	0.0172481	0.0022794	0.00633967	0.0430573	15	0.0117903	1710	0.00122857	3101	0.01075	1169	1530
TGRH88_032760	HECT-domain (ubiquitin-transferase) domain-containing protein	17226	Non-Toxin	Safe	0.0616833	0.00017114	0.00379626	1	15	1	1	0	5970	0.166667	15	1531
TGRH88_083120	WD domain, G-beta repeat-containing protein	948	Non-Toxin	Safe	0.00366301	0.00067024	0.00304266	0.0936568	15	0.00606452	2692	0.00268571	2242	0.01175	1056	1532
TGRH88_071350	transporter, major facilitator family protein	775	Non-Toxin	Safe	0.0101632	0.00138888	0.000612301	0.103401	15	0.0166129	1296	0.00294286	2146	0.00429167	2550	1533
TGRH88_067600	unspecified product	508	Non-Toxin	Safe	0.0075788	0.00472504	0.000508681	0.0675605	15	0.00877419	2188	0.00971429	731	0.00283333	3078	1534
TGRH88_029580	ATPase family associated with various cellular activities (AAA) subfamily protein	9029	Non-Toxin	Safe	0.011287	9.86233e-05	0.00224196	0.767847	15	0.136258	79	0	5821	0.064	102	1535
TGRH88_012080	unspecified product	822	Non-Toxin	Safe	0.00866835	0.000761611	0.00246804	0.0812183	15	0.0117581	1716	0.00231429	2443	0.00675	1849	1536
TGRH88_039550	putative small GTP-binding protein sar1	192	Non-Toxin	Potential	0.0199399	0.0072896	0.00319338	0.0301744	15	0.00967742	2055	0.006	1226	0.00375	2727	1537
TGRH88_053400	putative pyruvate dehydrogenase E1 component, beta subunit	423	Non-Toxin	Safe	0.020935	0.00327886	0.00681067	0.033786	15	0.0115161	1763	0.00145714	2974	0.00991667	1272	1538
TGRH88_003340	RNA cap guanine-N2 methyltransferase	1516	Non-Toxin	Safe	0.00464763	0.000683293	0.00190284	0.100244	15	0.00806452	2303	0.00285714	2167	0.00833333	1541	1539
TGRH88_013530	RecF/RecN/SMC N terminal domain-containing protein	1638	Non-Toxin	Safe	0.00699771	0.000701422	0.0015072	0.089316	15	0.0100484	1992	0.00254286	2304	0.00741667	1715	1540
TGRH88_003770	UDP-galactose transporter family protein	413	Non-Toxin	Safe	0.0115981	0.0030508	0.0029673	0.0563642	15	0.0108387	1835	0.0024	2386	0.007	1792	1541
TGRH88_068300	putative eukaryotic initiation factor-1A	159	Non-Toxin	Potential	0.014642	0.00180568	0.0207711	0.0320674	15	0.00774194	2360	0.000914286	3278	0.028	377	1542
TGRH88_059050	zinc finger (CCCH type) motif-containing protein	1199	Non-Toxin	Safe	0.0202659	0.00173352	0.00262818	0.0542182	15	0.0174194	1224	0.00154286	2934	0.00675	1858	1543
TGRH88_015610	gamma interferon inducible lysosomal thiol reductase (GILT) protein	379	Non-Toxin	Safe	0.0173902	0.00482094	0.0110874	0.0218259	11	0.00603226	2702	0.00314286	2069	0.0100833	1248	1544
TGRH88_002330	putative myosin light chain 2	367	Non-Toxin	Safe	0.0177427	0.010492	0.0015543	0.0365804	15	0.0107419	1854	0.0105714	651	0.00154167	3515	1545
TGRH88_025800	tetratricopeptide repeat-containing protein	698	Non-Toxin	Safe	0.00639264	0.00320363	0.00219486	0.0665348	15	0.00648387	2592	0.00574286	1279	0.00558333	2152	1546
TGRH88_062950	unspecified product	1348	Non-Toxin	Safe	0.00222499	0.000551855	0.000753601	0.175046	15	0.00564516	2802	0.005	1477	0.00729167	1745	1547
TGRH88_044050	protein phosphatase 2C domain-containing protein	1089	Non-Toxin	Safe	0.00945937	0.00162928	0.00210066	0.06674	15	0.00972581	2043	0.00382857	1828	0.00558333	2160	1548
TGRH88_011370	putative Acetyl-coenzyme A synthetase 2	714	Non-Toxin	Safe	0.0315211	0.00577055	0.00043332	0.097149	15	0.0500645	355	0.0166286	378	0	5299	1549
TGRH88_039890	putative hypoxia- inducible factor prolyl hydroxylase (phd2)	577	Non-Toxin	Safe	0.00594564	0.00216989	0.0016956	0.0760583	15	0.00735484	2425	0.00434286	1649	0.00633333	1961	1550
TGRH88_019440	DEAD/DEAH box helicase domain-containing protein	2434	Non-Toxin	Safe	0.0102387	0.00017241	0.00304266	0.292526	15	0.0472581	387	0	5390	0.036625	259	1551
TGRH88_009320	protein kinase domain-containing protein	2413	Non-Toxin	Safe	0.00885647	0.000304572	0.00443682	0.190396	5	0.0275806	743	0	4976	0.0316667	319	1552
TGRH88_039160	aquaporin 1	396	Non-Toxin	Safe	0.00797317	0.00557965	0.00114924	0.063594	15	0.00825806	2267	0.0109714	627	0.00266667	3144	1553
TGRH88_019490	unspecified product	1462	Non-Toxin	Safe	0.0233489	0.00323626	0	0.243456	15	0.0901452	141	0.0208286	287	0	5614	1554
TGRH88_028250	unspecified product	616	Non-Toxin	Safe	0.0470486	0.0325515	0.00614185	0.0114554	10	0.00833871	2256	0.0103714	676	0.00275	3113	1555
TGRH88_024520	SAG-related sequence SRS25	191	Non-Toxin	Safe	0.107737	0.0159226	0.0435958	0.00547346	15	0.00870968	2196	0.00228571	2469	0.00916667	1382	1556
TGRH88_050340	putative SLU7 splicing factor	547	Non-Toxin	Safe	0.0054597	0.00379627	0.00368322	0.0612969	15	0.00245968	3779	0.00697143	1033	0.0101667	1237	1557
TGRH88_015320	8-amino-7-oxononanoate synthase	577	Non-Toxin	Safe	0.0309897	0.0286833	0	0.073422	15	0.0365	549	0.0604857	57	0	5444	1558
TGRH88_012510	unspecified product	1299	Non-Toxin	Safe	0.0086137	0.00120687	0.0032499	0.0700126	9	0.0101613	1957	0.002	2652	0.00875	1449	1559
TGRH88_016350	unspecified product	342	Non-Toxin	Safe	0.0130525	0.00558944	0.00255282	0.035826	15	0.00754839	2382	0.00617143	1194	0.0045	2482	1560
TGRH88_045990	reticulon protein	196	Toxin	Safe	0.0572137	0.0284467	0.00451218	0.0106363	15	0.0101129	1978	0.0088	815	0.00229167	3267	1561
TGRH88_020600	transcription initiation factor TFIID complex subunit TAF6	856	Non-Toxin	Safe	0.00651543	0.00100001	0.00162966	0.0880485	15	0.00993548	2006	0.00251429	2326	0.00733333	1730	1562
TGRH88_080480	unspecified product	1243	Non-Toxin	Safe	0.00306432	0.00136441	0.00232674	0.117653	15	0.00570968	2778	0.00337143	2000	0.00983333	1289	1563
TGRH88_007560	putative membrane protein C17G8.08c	343	Non-Toxin	Safe	0.0216396	0.00902186	0.00242094	0.0339026	15	0.0120645	1680	0.00874286	822	0.00141667	3565	1564
TGRH88_007330	DNA polymerase family B protein	2972	Non-Toxin	Safe	0.00890237	0.000114758	0.00179922	0.228461	15	0.0330968	600	0	4887	0.019	588	1565
TGRH88_005320	unspecified product	726	Non-Toxin	Safe	0.00974017	0.00339797	0.00119634	0.0694538	15	0.011129	1797	0.00591429	1245	0.002875	3038	1566
TGRH88_042500	ATPase, AAA family protein	588	Non-Toxin	Safe	0.00594537	0.00116009	0.00257166	0.0795476	15	0.00774194	2357	0.00228571	2471	0.01	1260	1567
TGRH88_037190	putative cullin 3	930	Non-Toxin	Safe	0.00522866	0.000909002	0.0010362	0.128325	15	0.0103226	1934	0.00365714	1912	0.00533333	2242	1568
TGRH88_049150	DEAD/DEAH box helicase domain-containing protein	834	Non-Toxin	Safe	0.00265633	0.000718464	0.00219486	0.116961	15	0.00566129	2790	0.00334286	2004	0.00975	1296	1569
TGRH88_025700	unspecified product	906	Non-Toxin	Safe	0.00626307	0.00266809	0.00130938	0.0838435	15	0.00812903	2295	0.0072	991	0.0035	2807	1570
TGRH88_033340	unspecified product	2122	Non-Toxin	Safe	0.0126085	0.000910453	0.00726283	0.0527214	15	0.0111129	1804	0.000757143	3523	0.0154583	770	1571
TGRH88_060440	SprT domain-containing protein	840	Non-Toxin	Safe	0.00628789	0.00119309	0.00308034	0.0795133	15	0.00774194	2358	0.00228571	2474	0.01	1266	1572
TGRH88_081640	unspecified product	2127	Non-Toxin	Safe	0.0063628	0.000855884	0.00192168	0.0921708	4	0.00890323	2173	0.00262857	2262	0.00766667	1663	1573
TGRH88_012800	bromodomain-containing protein	1354	Non-Toxin	Safe	0.0164203	0.000465016	0.00756427	0.109805	15	0.0283871	714	0	5129	0.0366667	257	1574
TGRH88_073010	tetratricopeptide repeat-containing protein	1677	Non-Toxin	Safe	0.00317578	0.000686919	0.0010362	0.150017	15	0.00725806	2444	0.00428571	1674	0.00625	1982	1575
TGRH88_065140	diaminopimelate decarboxylase	686	Non-Toxin	Safe	0.00695164	0.001382	0.00106446	0.113167	15	0.0127581	1625	0.00322857	2046	0.00470833	2429	1576
TGRH88_045440	BIR protein	271	Non-Toxin	Safe	0.0147364	0.00923669	0.00336294	0.0295551	15	0.00725806	2442	0.00771429	930	0.00375	2729	1577
TGRH88_006790	putative cell-cycle-control protein (translation regulation)	1129	Non-Toxin	Safe	0.00478092	0.00102122	0.00459696	0.0734343	15	0.0058871	2731	0.00208571	2582	0.0152083	790	1578
TGRH88_009120	ubiquitin carboxyl-terminal hydrolase	3602	Non-Toxin	Safe	0.019818	0.000341918	0.00172386	0.172097	15	0.0554839	305	0	4968	0.0143333	832	1579
TGRH88_019720	RNA recognition motif-containing protein	1151	Non-Toxin	Safe	0.00548851	0.00111133	0.0045216	0.0732042	15	0.0058871	2732	0.00208571	2584	0.0152083	791	1580
TGRH88_031310	unspecified product	601	Non-Toxin	Safe	0.00789099	0.00199585	0.0019311	0.0680029	15	0.00877419	2186	0.00388571	1798	0.00566667	2126	1581
TGRH88_047530	putative cytochrome C oxidase assembly factor COX15	578	Non-Toxin	Safe	0.00491686	0.00235064	0.0016485	0.0788931	15	0.00637097	2629	0.00451429	1588	0.00658333	1899	1582
TGRH88_024440	WD domain, G-beta repeat-containing protein	3089	Non-Toxin	Safe	0.0160233	0.000121104	0.00154488	0.337131	15	0.0869677	150	0	5593	0.0280833	374	1583
TGRH88_016910	phospholipase, patatin family protein	2574	Non-Toxin	Safe	0.0096681	0.000727891	0.00134706	0.09923	15	0.0159677	1335	0.00282857	2184	0.004125	2602	1584
TGRH88_071270	putative polypeptide n-acetylgalactosaminyltransferase 12	692	Non-Toxin	Safe	0.00706023	0.00125074	0.00371148	0.0692761	15	0.00779032	2349	0.00197143	2690	0.0115	1083	1585
TGRH88_037760	eukaryotic initiation factor 3, gamma subunit protein	826	Non-Toxin	Safe	0.00280634	0.000622016	0.00210066	0.116445	14	0.0056129	2806	0.00331429	2011	0.00966667	1308	1586
TGRH88_072570	RNA 2'-phosphotransferase, Tpt1/KptA family protein	1288	Non-Toxin	Safe	0.00412482	0.000848632	0.00243978	0.104923	15	0.00677419	2532	0.003	2125	0.00875	1468	1587
TGRH88_013290	NEK kinase	4501	Non-Toxin	Safe	0.0193394	0.000494567	0.0020724	0.1978	8	0.0606774	269	0	5153	0.0165	709	1588
TGRH88_025270	inorganic anion transporter, sulfate permease (SulP) family protein	675	Non-Toxin	Safe	0.00642665	0.00144418	0.000668821	0.118296	15	0.0114194	1770	0.00337143	1999	0.00491667	2366	1589
TGRH88_079730	B-box zinc finger domain-containing protein	1404	Non-Toxin	Safe	0.00677806	0.00065628	0.000621721	0.112462	14	0.0126452	1633	0.0032	2058	0.00466667	2447	1590
TGRH88_058800	RNA recognition motif-containing protein	752	Non-Toxin	Safe	0.00570056	0.00151615	0.00184632	0.073787	15	0.00716129	2457	0.00422857	1688	0.00616667	1998	1591
TGRH88_058330	AMP-binding enzyme domain-containing protein	782	Non-Toxin	Safe	0.0200973	0.00391266	0.000621721	0.0546914	15	0.0177419	1196	0.00628571	1160	0.00114583	3788	1592
TGRH88_024110	unspecified product	1126	Non-Toxin	Safe	0.00433059	0.00144998	0.000772441	0.135015	14	0.00870968	2195	0.00385714	1815	0.005625	2144	1593
TGRH88_064890	ICE family protease (caspase) p20 domain-containing protein	1344	Non-Toxin	Safe	0.0189894	0.00060153	0.00146952	0.0812488	15	0.0248226	832	0.00231429	2460	0.003375	2862	1594
TGRH88_042190	transporter, major facilitator family protein	563	Non-Toxin	Safe	0.0283765	0.00329083	0.00220428	0.0618726	15	0.028	732	0.00265714	2248	0.00258333	3175	1595
TGRH88_055520	Der1 family protein	212	Non-Toxin	Safe	0.00248927	0.00414979	0.00406944	0.0637251	15	0.00206452	4015	0.00731429	976	0.0106667	1177	1596
TGRH88_036080	unspecified product	387	Non-Toxin	Safe	0.0131639	0.00568117	0.00313686	0.0349219	15	0.00733871	2435	0.006	1215	0.004375	2518	1597
TGRH88_040520	unspecified product	1489	Non-Toxin	Safe	0.00474898	0.000692357	0.0015543	0.095948	15	0.00774194	2356	0.00274286	2218	0.008	1595	1598
TGRH88_050130	unspecified product	435	Non-Toxin	Safe	0.0126643	0.00415904	0.00553897	0.0312085	11	0.0065	2586	0.00354286	1952	0.00775	1639	1599
TGRH88_032320	unspecified product	546	Non-Toxin	Safe	0.00594607	0.00103645	0.00223254	0.0895338	14	0.00870968	2198	0.00257143	2286	0.0075	1693	1600
TGRH88_021460	ribosomal protein RPL28	324	Non-Toxin	Safe	0.0056806	0.00336171	0.00144126	0.0821634	15	0.00793548	2322	0.00702857	1019	0.00341667	2836	1601
TGRH88_078720	unspecified product	144	Non-Toxin	Safe	0.0138023	0.0108703	0.00187458	0.0398319	15	0.00903226	2157	0.0125714	539	0.00166667	3481	1602
TGRH88_007040	RNA recognition motif-containing protein	1216	Non-Toxin	Safe	0.0165445	0.00143094	0.00311802	0.0619931	15	0.017	1259	0.000885714	3288	0.00775	1634	1603
TGRH88_055230	1,4-alpha-glucan-branching enzyme	972	Non-Toxin	Safe	0.00741025	0.00177576	0.00209124	0.0701951	15	0.00790323	2329	0.004	1765	0.00583333	2087	1604
TGRH88_032770	signal recognition particle receptor alpha subunit	556	Non-Toxin	Safe	0.0145269	0.00353449	0.0034383	0.038366	15	0.00919355	2121	0.00434286	1647	0.00475	2415	1605
TGRH88_008150	putative TCP-1 chaperonin	663	Non-Toxin	Safe	0.0232757	0.0077936	0.00349482	0.0255501	15	0.00964516	2056	0.00594286	1237	0.00325	2890	1606
TGRH88_015040	succinyl-CoA-synthetase alpha SCSA	333	Non-Toxin	Potential	0.0241425	0.00910253	0.00467232	0.0206965	15	0.00812903	2291	0.0054	1381	0.004375	2513	1607
TGRH88_024450	unspecified product	452	Non-Toxin	Safe	0.0196725	0.0123497	0.000866641	0.0404846	15	0.0129032	1598	0.0137143	483	0.000833333	4106	1608
TGRH88_040240	putative translation initiation factor IF-2	1163	Non-Toxin	Safe	0.019532	0.00149512	0.00518101	0.0492614	15	0.0158065	1351	0.0007	3607	0.0102083	1231	1609
TGRH88_063060	flavodoxin domain-containing protein	1027	Non-Toxin	Safe	0.00395687	0.000597904	0.00196878	0.103025	15	0.00664516	2553	0.00294286	2145	0.00858333	1497	1610
TGRH88_050280	unspecified product	342	Non-Toxin	Safe	0.0131938	0.0139688	0.00217602	0.0393584	15	0.00817742	2282	0.0156	415	0.001625	3498	1611
TGRH88_045570	unspecified product	315	Non-Toxin	Safe	0.0183577	0.0160236	0.00146952	0.0403262	15	0.0116129	1745	0.0182857	338	0.000833333	4114	1612
TGRH88_078460	putative kinesin heavy chain	1641	Non-Toxin	Safe	0.00649592	0.000892142	0.000678241	0.116319	15	0.0112258	1788	0.00331429	2015	0.00483333	2396	1613
TGRH88_010850	unspecified product	1020	Non-Toxin	Safe	0.00532141	0.000913172	0.00217602	0.0951358	15	0.00766129	2370	0.00271429	2224	0.00791667	1606	1614
TGRH88_077920	glycoprotease family protein	1659	Non-Toxin	Safe	0.00456958	0.000638151	0.000518101	0.126065	15	0.0101613	1973	0.0036	1937	0.00525	2290	1615
TGRH88_003950	putative protein phosphatase 2C	630	Non-Toxin	Safe	0.0107781	0.00127322	0.00335352	0.063028	15	0.0111774	1790	0.0018	2800	0.007875	1612	1616
TGRH88_033530	unspecified product	207	Non-Toxin	Safe	0.0150316	0.00472359	0.00723457	0.0258343	14	0.00629032	2638	0.00371429	1888	0.00758333	1679	1617
TGRH88_012890	putative DNA topoisomerase III beta-1	852	Non-Toxin	Safe	0.00488138	0.00189959	0.00199704	0.0774751	15	0.00620968	2649	0.0044	1623	0.00641667	1933	1618
TGRH88_033150	ATG C terminal domain-containing protein	7438	Non-Toxin	Safe	0.0301443	0.000327596	0.00336294	0.365269	15	0.176613	37	0	5985	0.045625	185	1619
TGRH88_016590	putative elongation factor TS	806	Non-Toxin	Safe	0.00588232	0.00235771	0.00123402	0.0941298	15	0.00909677	2141	0.00537143	1392	0.00391667	2679	1620
TGRH88_061190	unspecified product	1042	Non-Toxin	Safe	0.00946591	0.00122228	0.00162966	0.0777148	15	0.0113226	1779	0.00222857	2514	0.0065	1921	1621
TGRH88_024770	unspecified product	114	Toxin	Safe	0.0534443	0.00125618	0.046403	0.0159255	15	0.0136774	1535	0.000228571	4346	0.0306667	338	1622
TGRH88_054020	putative eukaryotic initiation factor-4E	455	Non-Toxin	Safe	0.0159984	0.00253321	0.00308976	0.0489035	14	0.0126452	1631	0.0021	2579	0.006125	2010	1623
TGRH88_021230	unspecified product	122	Non-Toxin	Safe	0.00744724	0.0085757	0.0147046	0.0255711	15	0.00146774	4414	0.00668571	1080	0.01625	727	1624
TGRH88_020510	putative histone lysine methyltransferase, SET	5175	Non-Toxin	Safe	0.0145084	0.000116027	0.00237384	0.252284	15	0.0609677	267	0	5433	0.021	533	1625
TGRH88_004930	AP2 domain transcription factor AP2III-2	1670	Non-Toxin	Safe	0.023142	0.000665526	0.0013659	0.0748132	15	0.0278226	738	0.00214286	2548	0.003125	2948	1626
TGRH88_051990	unspecified product	1112	Non-Toxin	Safe	0.00794884	0.0010185	0.00187458	0.0805837	15	0.0104516	1923	0.00231429	2456	0.00675	1856	1627
TGRH88_063230	tetratricopeptide repeat-containing protein	1161	Non-Toxin	Safe	0.00710303	0.00185372	0.00114924	0.0877725	15	0.00993548	2008	0.00502857	1465	0.00366667	2767	1628
TGRH88_003590	POPLD (NUC188) domain-containing protein	1757	Non-Toxin	Safe	0.00258457	0.00072499	0.0015072	0.111975	15	0.00541935	2842	0.0032	2049	0.00933333	1353	1629
TGRH88_046310	translin family protein	266	Non-Toxin	Safe	0.0253226	0.0126339	0.000753601	0.0349997	15	0.0141129	1501	0.013	517	0.000729167	4228	1630
TGRH88_036500	multi-pass transmembrane protein	305	Non-Toxin	Safe	0.0144522	0.00486173	0.00243978	0.047699	15	0.0108387	1839	0.00685714	1053	0.002	3358	1631
TGRH88_049530	putative cyclase-associated protein	195	Non-Toxin	Safe	0.021907	0.022912	0.0113417	0.0117659	15	0.00425806	3155	0.00788571	905	0.0055	2191	1632
TGRH88_037670	unspecified product	3706	Non-Toxin	Safe	0.0395345	0.000354428	0.00455928	0.448381	15	0.289032	15	0	6170	0.0933333	68	1633
TGRH88_064910	unspecified product	537	Non-Toxin	Safe	0.00782532	0.00317607	0.000536941	0.0727973	15	0.00941935	2088	0.00625714	1175	0.00304167	2991	1634
TGRH88_052050	unspecified product	184	Non-Toxin	Safe	0.0276962	0.00350711	0.00505855	0.0254624	14	0.0112903	1786	0.00285714	2176	0.00520833	2293	1635
TGRH88_055930	unspecified product	461	Non-Toxin	Safe	0.00546341	0.00136495	0.000923161	0.124045	15	0.01	2000	0.00354286	1953	0.00516667	2303	1636
TGRH88_054990	unspecified product	86	Non-Toxin	Safe	0.033091	0.040555	0.0199422	0.00739614	15	0.00372581	3304	0.0082	871	0.00583333	2086	1637
TGRH88_024060	unspecified product	4975	Non-Toxin	Safe	0.0151269	0.000320526	0.00167676	0.280479	15	0.0677419	218	0	5573	0.0233333	473	1638
TGRH88_068050	unspecified product	844	Non-Toxin	Safe	0.0156836	0.0993739	0.00126228	0.0366039	15	0.00954839	2068	0.104657	22	0.000770833	4176	1639
TGRH88_063720	unspecified product	229	Non-Toxin	Safe	0.0147222	0.00857497	0.00387162	0.0263574	15	0.00629032	2641	0.00668571	1086	0.00433333	2542	1640
TGRH88_007500	eIF2 kinase IF2K-D (incomplete catalytic triad)	2886	Non-Toxin	Safe	0.00944511	0.000212113	0.00203472	0.201198	13	0.0291774	689	0	4895	0.01675	691	1641
TGRH88_069640	RAP domain-containing protein	445	Non-Toxin	Safe	0.00393226	0.000819988	0.00194994	0.101154	15	0.00651613	2582	0.00288571	2164	0.00841667	1530	1642
TGRH88_034000	putative nucleolar protein 5	490	Non-Toxin	Safe	0.0176732	0.00522867	0.00676357	0.0236753	15	0.00696774	2498	0.00342857	1976	0.007	1802	1643
TGRH88_013900	HEAT repeat-containing protein	1202	Non-Toxin	Safe	0.00621811	0.00103482	0.00124344	0.112935	15	0.0109355	1823	0.00322857	2038	0.00470833	2424	1644
TGRH88_024870	unspecified product	790	Non-Toxin	Safe	0.00640361	0.000864948	0.00161082	0.0875984	15	0.00851613	2226	0.00251429	2329	0.00733333	1732	1645
TGRH88_077340	putative nuclear transport factor 2	125	Non-Toxin	Safe	0.0359291	0.0221313	0.00945769	0.0108218	15	0.0063871	2625	0.00691429	1047	0.004125	2618	1646
TGRH88_029440	unspecified product	3911	Non-Toxin	Safe	0.0226298	0.000193802	0.00181806	0.33334	15	0.123532	94	0	5814	0.02775	383	1647
TGRH88_036780	unspecified product	1041	Non-Toxin	Safe	0.00611747	0.00103083	0.00189342	0.0881597	15	0.00851613	2228	0.00251429	2333	0.00733333	1734	1648
TGRH88_003080	RNA recognition motif 2 protein	429	Non-Toxin	Safe	0.0160873	0.00661193	0.0031557	0.0303828	15	0.00774194	2352	0.006	1220	0.00375	2723	1649
TGRH88_015800	RNA recognition motif-containing protein	705	Non-Toxin	Safe	0.0216673	0.00189324	0.0242754	0.0237818	15	0.00851613	2224	0.000685714	3622	0.024	455	1650
TGRH88_077460	unspecified product	568	Non-Toxin	Safe	0.0204457	0.00720657	0.00299556	0.0275964	15	0.00903226	2156	0.0056	1322	0.0035	2823	1651
TGRH88_017890	unspecified product	899	Non-Toxin	Safe	0.00644562	0.00270398	0.00172386	0.0629418	12	0.00609677	2677	0.0054	1372	0.00525	2262	1652
TGRH88_004890	PQ loop repeat-containing protein	410	Non-Toxin	Safe	0.00617456	0.00246395	0.000763021	0.0914139	15	0.00880645	2177	0.0052	1422	0.00379167	2716	1653
TGRH88_017730	mediator complex subunit MED7	260	Non-Toxin	Safe	0.0219809	0.0177714	0.00455928	0.0172253	15	0.00603226	2703	0.00874286	823	0.00354167	2790	1654
TGRH88_013340	FAD Malate-dehydrogenase (MDH-FAD)	550	Non-Toxin	Safe	0.0170114	0.00384214	0.00404118	0.0323076	15	0.00877419	2184	0.00365714	1907	0.00533333	2231	1655
TGRH88_044830	unspecified product	214	Non-Toxin	Safe	0.0208743	0.00726749	0.0334881	0.012498	12	0.00406452	3209	0.0024	2401	0.0165	714	1656
TGRH88_018440	sybindin family protein	146	Non-Toxin	Safe	0.00237863	0.00259974	0.00262818	0.0736405	15	0.0023871	3813	0.00634286	1143	0.00925	1372	1657
TGRH88_000450	unspecified product	1992	Non-Toxin	Safe	0.0333615	0.00326653	0.00279774	0.0379114	15	0.0202258	1033	0.00162857	2883	0.00475	2412	1658
TGRH88_062140	zinc finger (CCCH type) motif-containing protein	818	Non-Toxin	Safe	0.00807141	0.00271867	0.00990985	0.0542101	15	0.00348387	3377	0.00231429	2459	0.0225	494	1659
TGRH88_078190	unspecified product	343	Non-Toxin	Safe	0.0238449	0.0206393	0.00748891	0.0143103	15	0.00541935	2850	0.0084	854	0.00408333	2626	1660
TGRH88_044280	GYF domain-containing protein	1382	Non-Toxin	Safe	0.00561879	0.000567991	0.0012246	0.112001	15	0.0108387	1841	0.0032	2052	0.00466667	2441	1661
TGRH88_072150	unspecified product	1242	Non-Toxin	Safe	0.0115239	0.00243694	0.00408828	0.0531388	15	0.0102581	1945	0.00151429	2946	0.00883333	1444	1662
TGRH88_028420	unspecified product	376	Non-Toxin	Safe	0.0127711	0.0121071	0.0016014	0.0378193	15	0.00796774	2319	0.0130286	511	0.00158333	3508	1663
TGRH88_030130	DEAD/DEAH box helicase domain-containing protein	1454	Non-Toxin	Safe	0.00397144	0.000804578	0.00102678	0.13018	15	0.0083871	2247	0.00371429	1885	0.00541667	2208	1664
TGRH88_028970	putative Ras-related protein Rab2BV	457	Non-Toxin	Safe	0.00876688	0.00250656	0.000602881	0.0677106	15	0.00987097	2016	0.00582857	1262	0.00283333	3071	1665
TGRH88_032820	SAG-related sequence SRS35A	172	Non-Toxin	Safe	0.331383	0.546731	0	0.0140369	15	0.0747419	187	0.2188	10	0	6155	1666
TGRH88_019250	unspecified product	2407	Non-Toxin	Safe	0.00939076	0.000284992	0.00480421	0.191113	14	0.0277258	741	0	5382	0.0397917	232	1667
TGRH88_070270	SAC3/GANP family protein	975	Non-Toxin	Safe	0.0062455	0.000801858	0.00237384	0.0870245	15	0.00841935	2245	0.00248571	2352	0.00725	1761	1668
TGRH88_022180	unspecified product	505	Non-Toxin	Safe	0.0407371	1.61351e-05	0.0466102	0.039796	15	0.0264516	773	0	5502	0.0783333	84	1669
TGRH88_003660	ankyrin repeat-containing protein	290	Non-Toxin	Safe	0.0196054	0.017085	0.00135648	0.0346562	15	0.0112903	1781	0.017	366	0.000729167	4218	1670
TGRH88_010560	folate-binding protein YgfZ protein	1416	Non-Toxin	Safe	0.00585953	0.000501637	0.00119634	0.110832	12	0.0107419	1855	0.00317143	2060	0.004625	2451	1671
TGRH88_040190	unspecified product	688	Non-Toxin	Safe	0.0077445	0.000767775	0.000518101	0.0995467	15	0.0129032	1601	0.00285714	2173	0.00416667	2593	1672
TGRH88_022320	putative DNA ligase 1	1338	Non-Toxin	Safe	0.0078213	0.00152087	0.000772441	0.0797377	10	0.0103226	1933	0.00457143	1566	0.00333333	2870	1673
TGRH88_032310	unspecified product	349	Non-Toxin	Safe	0.0729373	0.0119015	0	0.102725	15	0.121274	97	0.0353143	137	0	6136	1674
TGRH88_033950	unspecified product	5820	Non-Toxin	Safe	0.00888451	8.28508e-05	0.00259992	0.447756	13	0.0650323	227	0	6019	0.056	126	1675
TGRH88_062710	transporter, major facilitator family protein	757	Non-Toxin	Safe	0.0030889	0.000622741	0.00223254	0.109012	15	0.00527419	2881	0.00311429	2081	0.00908333	1411	1676
TGRH88_022420	unspecified product	205	Non-Toxin	Safe	0.0179655	0.00957716	0.00575563	0.0196507	15	0.00580645	2750	0.00571429	1287	0.005	2341	1677
TGRH88_052010	unspecified product	585	Non-Toxin	Safe	0.0157475	0.0058806	0.00165792	0.0408657	15	0.0105806	1901	0.00702857	1023	0.00170833	3457	1678
TGRH88_005290	unspecified product	136	Non-Toxin	Safe	0.0265857	0.0220713	0.00318396	0.0165201	15	0.00740323	2417	0.0106857	647	0.002125	3320	1679
TGRH88_073060	signal recognition particle 14kd protein	172	Non-Toxin	Safe	0.0269814	0.0105442	0.00626431	0.0169182	15	0.00740323	2419	0.00534286	1401	0.00425	2570	1680
TGRH88_055620	elongation factor Tu GTP binding domain-containing protein	863	Non-Toxin	Safe	0.00356393	0.00100817	0.00165792	0.098129	15	0.00632258	2632	0.0028	2199	0.00816667	1567	1681
TGRH88_024880	MmgE/PrpD family protein	492	Non-Toxin	Safe	0.00517324	0.00240974	0.000876061	0.0945546	15	0.00766129	2372	0.00542857	1362	0.00395833	2666	1682
TGRH88_015760	unspecified product	783	Non-Toxin	Safe	0.0147029	0.00808004	0.000631141	0.0470378	15	0.011371	1773	0.0107429	645	0.000979167	3983	1683
TGRH88_031090	CBS domain-containing protein	924	Non-Toxin	Safe	0.00817536	0.00134447	0.00241152	0.0775859	15	0.0100645	1984	0.00222857	2506	0.0065	1915	1684
TGRH88_075940	tetratricopeptide repeat-containing protein	899	Non-Toxin	Safe	0.00389802	0.000905739	0.00321222	0.0845538	15	0.00548387	2836	0.00242857	2384	0.010625	1189	1685
TGRH88_049710	unspecified product	771	Non-Toxin	Safe	0.00513465	0.0015796	0.000621721	0.0949157	15	0.00766129	2373	0.00542857	1365	0.00395833	2671	1686
TGRH88_019750	unspecified product	3421	Non-Toxin	Safe	0.00920059	0.000373826	0.00231732	0.265138	10	0.0384677	507	0	5404	0.0220833	499	1687
TGRH88_004500	Tyrosine kinase-like (TKL) protein	2487	Non-Toxin	Safe	0.0151359	0.000340287	0.00302382	0.110458	15	0.0266129	767	0	4771	0.01375	874	1688
TGRH88_051820	CMGC kinase, MAPK family (ERK) MAPK-1	1298	Non-Toxin	Safe	0.0209298	0.000640689	0.00142242	0.073055	15	0.0247258	835	0.00208571	2592	0.00304167	2986	1689
TGRH88_040900	exonuclease	1309	Non-Toxin	Safe	0.00780573	0.00106945	0.0019311	0.0775048	15	0.0100645	1989	0.00222857	2509	0.0065	1917	1690
TGRH88_019530	NOL1/NOP2/sun family protein	998	Non-Toxin	Safe	0.00269074	0.000739856	0.00121518	0.138673	15	0.00672581	2541	0.00397143	1777	0.00579167	2101	1691
TGRH88_075320	START domain-containing protein	857	Non-Toxin	Safe	0.00519558	0.00157725	0.0012717	0.0948689	15	0.00766129	2376	0.00542857	1368	0.00395833	2678	1692
TGRH88_068820	calmodulin CAM2	142	Non-Toxin	Safe	0.0095745	0.015742	0.0016956	0.0590928	15	0.00475806	3013	0.0269714	198	0.00245833	3218	1693
TGRH88_073560	putative TIC20	390	Non-Toxin	Safe	0.00639745	0.00347375	0.00104562	0.0774258	15	0.00745161	2412	0.0066	1106	0.00320833	2917	1694
TGRH88_020650	unspecified product	268	Non-Toxin	Safe	0.0393239	0.03828	0.0011775	0.0202038	15	0.0125806	1635	0.0217143	264	0.000416667	4537	1695
TGRH88_024260	surface antigen repeat-containing protein	6672	Non-Toxin	Safe	0.0164041	0.000110589	0.00228906	0.230603	15	0.0596129	275	0	5583	0.01925	580	1696
TGRH88_055600	putative coronin	637	Non-Toxin	Safe	0.0226948	0.0114974	0.00330642	0.0223996	15	0.00816129	2284	0.00691429	1045	0.00275	3119	1697
TGRH88_029400	unspecified product	200	Non-Toxin	Safe	0.0314232	0.00935616	0.00253398	0.0211195	15	0.0105	1912	0.0054	1382	0.002625	3154	1698
TGRH88_029350	putative histone lysine methyltransferase, SET	580	Non-Toxin	Safe	0.00420788	0.00265159	0.00116808	0.0887739	10	0.00574194	2766	0.00762857	941	0.00370833	2747	1699
TGRH88_034170	unspecified product	2584	Non-Toxin	Safe	0.0101363	0.000261424	0.0017898	0.462257	15	0.0745161	188	0	6024	0.0385	243	1700
TGRH88_016460	unspecified product	2377	Non-Toxin	Safe	0.00665723	0.000395218	0.00558607	0.183614	15	0.0207742	1002	0	5274	0.046	181	1701
TGRH88_006550	peptidylprolyl isomerase domain-containing protein	762	Non-Toxin	Safe	0.00572113	0.000801677	0.00332526	0.0725841	15	0.00706452	2479	0.00208571	2581	0.009125	1397	1702
TGRH88_074220	unspecified product	1012	Non-Toxin	Safe	0.0042398	0.00125763	0.00143184	0.127457	15	0.00819355	2280	0.00362857	1921	0.00529167	2257	1703
TGRH88_004810	transporter/permease protein	357	Non-Toxin	Safe	0.00681308	0.00144581	0.000706501	0.102298	15	0.0115161	1760	0.00291429	2147	0.00425	2551	1704
TGRH88_033940	unspecified product	644	Non-Toxin	Safe	0.0055411	0.000943811	0.00144126	0.108575	15	0.0105484	1906	0.00311429	2080	0.00454167	2473	1705
TGRH88_073860	unspecified product	298	Non-Toxin	Safe	0.00920596	0.0045006	0.00494551	0.0396624	13	0.00290323	3618	0.00571429	1297	0.00833333	1545	1706
TGRH88_008220	histone lysine acetyltransferase MYST-A	471	Non-Toxin	Safe	0.00510336	0.00207907	0.0030144	0.0630884	11	0.00508065	2932	0.0036	1922	0.007875	1613	1707
TGRH88_050170	Dullard family phosphatase domain-containing protein	644	Non-Toxin	Safe	0.00478146	0.00325711	0.000763021	0.0806162	15	0.00653226	2577	0.00694286	1039	0.003375	2855	1708
TGRH88_007540	WD domain, G-beta repeat-containing protein	690	Non-Toxin	Safe	0.0138257	0.00737699	0.000989101	0.0490274	15	0.0110645	1808	0.0098	722	0.00102083	3944	1709
TGRH88_021300	putative glutamic acid-rcih protein	4954	Non-Toxin	Safe	0.00895024	0.000302396	0.0011775	0.391278	5	0.0567581	295	0	5459	0.0162917	722	1710
TGRH88_022080	actin ACT1	376	Non-Toxin	Potential	0.378791	0.00700461	0	0.047057	15	0.287306	16	0.0094	760	0	5707	1711
TGRH88_005390	unspecified product	767	Non-Toxin	Safe	0.0159338	0.00115266	0.0026376	0.0588183	15	0.0152258	1397	0.000842857	3368	0.007375	1720	1712
TGRH88_081060	unspecified product	235	Non-Toxin	Safe	0.0093877	0.00665889	0.00387162	0.0394599	15	0.00283065	3644	0.0078	916	0.0065	1927	1713
TGRH88_013740	unspecified product	6073	Non-Toxin	Safe	0.00924514	0.000110226	0.00146952	0.318005	15	0.0461613	407	0	5167	0.01325	915	1714
TGRH88_058880	microneme protein MIC6	349	Non-Toxin	Safe	0.133902	0.00921584	0.017964	0.0067768	15	0.015129	1402	0.0018	2809	0.00525	2283	1715
TGRH88_033560	putative autophagy-related cysteine peptidase atg4	3753	Non-Toxin	Safe	0.0226239	0.000470818	0.00483247	0.174735	15	0.0649194	231	0	6004	0.0364583	260	1716
TGRH88_017800	putative dynein gamma chain, flagellar outer arm	3124	Non-Toxin	Safe	0.00862894	0.000148298	0.00101736	0.350656	15	0.0509516	347	0	5329	0.014625	819	1717
TGRH88_007340	splicing factor U2AF family SnRNP auxilary factor large subunit, RRM domain-containing protein	502	Non-Toxin	Safe	0.0162889	0.00260935	0.0116431	0.0272731	13	0.00696774	2496	0.00115714	3121	0.0135	891	1718
TGRH88_039620	unspecified product	1109	Non-Toxin	Safe	0.0222787	0.00181003	0.00368322	0.0396896	15	0.0141935	1495	0.00114286	3133	0.00666667	1880	1719
TGRH88_060180	unspecified product	2121	Non-Toxin	Safe	0.0194746	0.00127485	0.000828961	0.072578	15	0.022371	927	0.00208571	2594	0.00304167	2988	1720
TGRH88_025030	iron-sulfur cluster protein ISCA	504	Non-Toxin	Safe	0.00333753	0.00161822	0.00257166	0.0718335	14	0.00348387	3373	0.00411429	1722	0.009	1418	1721
TGRH88_035380	unspecified product	9741	Non-Toxin	Safe	0.00819975	5.63821e-05	0.000763021	0.759446	15	0.0979355	121	0	6074	0.031625	323	1722
TGRH88_003180	unspecified product	3218	Non-Toxin	Safe	0.00419919	4.29664e-05	0.00203472	0.25844	15	0.0166452	1291	0	4710	0.0215	519	1723
TGRH88_073690	putative tRNA (cytosine(34)-C(5))-methyltransferase	1066	Non-Toxin	Safe	0.00442021	0.00108214	0.00243978	0.0951652	15	0.00612903	2676	0.00271429	2236	0.00791667	1609	1724
TGRH88_064800	enoyl-acyl carrier reductase ENR	417	Non-Toxin	Safe	0.00779542	0.00207598	0.00219486	0.062593	15	0.00812903	2299	0.0036	1936	0.00525	2286	1725
TGRH88_009290	calcium-dependent protein kinase CDPK4	1158	Non-Toxin	Safe	0.00770017	0.000854433	0.00168618	0.0755697	15	0.00980645	2031	0.00217143	2538	0.00633333	1954	1726
TGRH88_004060	unspecified product	1776	Non-Toxin	Safe	0.00802167	0.000265775	0.00213834	0.170576	15	0.0220645	939	0	4750	0.01425	837	1727
TGRH88_003610	serine esterase (DUF676) protein	1565	Non-Toxin	Safe	0.00984651	0.000495292	0.0032028	0.125325	15	0.0201613	1037	0	4734	0.015625	756	1728
TGRH88_063190	unspecified product	1795	Non-Toxin	Safe	0.0106489	0.00132797	0.00209124	0.0681059	15	0.0120645	1682	0.00194286	2711	0.00566667	2134	1729
TGRH88_017620	ATP-dependent DNA helicase, RecQ family protein	1625	Non-Toxin	Safe	0.00538717	0.000591377	0.00120576	0.115373	15	0.00927419	2109	0.00328571	2019	0.00479167	2400	1730
TGRH88_072710	TB2/DP1, HVA22 family protein	217	Non-Toxin	Safe	0.0200535	0.0115525	0.00229848	0.0294955	15	0.00935484	2095	0.00994286	715	0.00120833	3722	1731
TGRH88_020880	Myb family DNA-binding domain-containing protein	2789	Non-Toxin	Safe	0.0269912	0.000491485	0.00275064	0.124456	15	0.054	324	0	5447	0.0155	762	1732
TGRH88_036100	p-aminobenzoic acid synthase	971	Non-Toxin	Safe	0.0050198	0.00112528	0.00121518	0.114612	15	0.00927419	2110	0.00328571	2020	0.00479167	2403	1733
TGRH88_047300	unspecified product	1048	Non-Toxin	Safe	0.0044889	0.00173515	0.000640561	0.0991543	15	0.0063871	2617	0.00565714	1305	0.004125	2612	1734
TGRH88_016940	Na+/H+ exchanger NHE3	1565	Non-Toxin	Safe	0.00710171	0.000617483	0.0011775	0.100326	8	0.0112903	1782	0.00285714	2169	0.00416667	2589	1735
TGRH88_061520	unspecified product	648	Non-Toxin	Safe	0.00966196	0.00348826	0.00576505	0.052945	15	0.00427419	3139	0.00227143	2487	0.01325	918	1736
TGRH88_022170	DEAD/DEAH box helicase domain-containing protein	1844	Non-Toxin	Safe	0.0122584	0.00041081	0.00399408	0.15906	15	0.0307742	649	0	5501	0.0265	402	1737
TGRH88_021960	regulator of chromosome condensation (RCC1) repeat-containing protein	1000	Non-Toxin	Safe	0.00401707	0.00100074	0.00198762	0.093662	15	0.00606452	2689	0.00268571	2239	0.00783333	1624	1738
TGRH88_018650	putative ran binding family protein 1	212	Non-Toxin	Safe	0.0171322	0.00442717	0.0115489	0.0195285	15	0.00548387	2831	0.00228571	2468	0.01	1255	1739
TGRH88_064740	tRNA synthetases class I family protein	540	Non-Toxin	Safe	0.0141595	0.00491068	0.00565201	0.0259562	15	0.00587097	2739	0.00371429	1895	0.0065	1922	1740
TGRH88_057000	putative endoplasmic reticulum oxidoreductin	587	Non-Toxin	Safe	0.00632085	0.00389163	0.000593461	0.0675748	15	0.00658065	2563	0.00777143	921	0.00283333	3075	1741
TGRH88_000350	aminopeptidase N protein	1069	Non-Toxin	Safe	0.0042991	0.000950337	0.000593461	0.123538	15	0.008	2315	0.00354286	1947	0.00516667	2299	1742
TGRH88_021240	transporter/permease protein	438	Non-Toxin	Safe	0.00588933	0.00205187	0.000555781	0.0853503	15	0.00822581	2273	0.00485714	1501	0.00354167	2791	1743
TGRH88_012600	zinc finger, C3HC4 type (RING finger) domain-containing protein	3868	Non-Toxin	Safe	0.00422257	3.1545e-05	0.00224196	0.311892	15	0.020129	1040	0	5122	0.026	411	1744
TGRH88_026650	unspecified product	632	Non-Toxin	Safe	0.0110601	0.00284467	0.00388104	0.0583288	15	0.00514516	2923	0.00248571	2346	0.00966667	1307	1745
TGRH88_063570	ATP-binding cassette sub-family B member 5	1114	Non-Toxin	Safe	0.00547261	0.00109011	0.00139416	0.113663	15	0.00919355	2123	0.00325714	2034	0.00475	2419	1746
TGRH88_005460	unspecified product	1269	Non-Toxin	Safe	0.00466256	0.000628542	0.00154488	0.0874523	15	0.00701613	2490	0.00248571	2341	0.00725	1746	1747
TGRH88_032420	nuclease and tudor domain-containing protein	941	Non-Toxin	Safe	0.0131273	0.00201344	0.00472885	0.0437269	12	0.00922581	2119	0.00125714	3073	0.00916667	1386	1748
TGRH88_073940	putative small nuclear ribonucleoprotein polypeptide A'	254	Non-Toxin	Safe	0.0104349	0.00403775	0.00346656	0.0494312	15	0.00395161	3248	0.0056	1320	0.006125	2012	1749
TGRH88_019080	unspecified product	305	Non-Toxin	Safe	0.0330488	0.246705	0	0.0398229	15	0.0212903	978	0.282286	6	0	5596	1750
TGRH88_019990	unspecified product	486	Non-Toxin	Safe	0.0128853	0.00398518	0.00500203	0.0302494	15	0.00629032	2637	0.00342857	1972	0.00625	1973	1751
TGRH88_016330	polynucleotide adenylyltransferase	835	Non-Toxin	Safe	0.00387742	0.000976987	0.0021195	0.0928779	15	0.006	2707	0.00265714	2245	0.00775	1635	1752
TGRH88_008260	unspecified product	683	Non-Toxin	Safe	0.0414588	0.00120016	0.00291078	0.0435191	15	0.0290968	690	0.000628571	3717	0.0055	2185	1753
TGRH88_024630	surface antigen repeat-containing protein	2317	Non-Toxin	Safe	0.026261	0.000490397	0.00264702	0.133817	15	0.0561935	297	0	5604	0.01675	693	1754
TGRH88_024650	putative small nuclear ribonucleoprotein f (snrnp-f)	87	Non-Toxin	Potential	0.0208749	0.0095264	0.00604765	0.0183846	15	0.00609677	2678	0.00514286	1431	0.0045	2485	1755
TGRH88_004720	unspecified product	2436	Non-Toxin	Safe	0.00536027	0.000156637	0.00284484	0.192712	15	0.0155645	1366	0	4780	0.024125	450	1756
TGRH88_008440	unspecified product	2520	Non-Toxin	Safe	0.00789447	0.000208487	0.0024021	0.183293	15	0.0236129	880	0	4935	0.01525	782	1757
TGRH88_001560	unspecified product	182	Non-Toxin	Safe	0.0108166	0.00481387	0.00261876	0.043723	15	0.00390323	3266	0.00628571	1149	0.0055	2183	1758
TGRH88_069900	nuclear factor NF3	312	Non-Toxin	Safe	0.0394341	0.00785125	0.0650546	0.00670285	15	0.00440323	3104	0.0016	2901	0.0189583	596	1759
TGRH88_001660	SCY kinase-related protein (incomplete catalytic triad)	1065	Non-Toxin	Safe	0.0029033	0.000511608	0.00120576	0.133082	15	0.00643548	2607	0.0038	1831	0.00554167	2163	1760
TGRH88_064140	kinase, pfkB family protein	401	Non-Toxin	Safe	0.0305097	0.00252613	0.00328758	0.0357992	15	0.018	1171	0.00154286	2938	0.0045	2493	1761
TGRH88_015190	WD-40 repeat protein	521	Non-Toxin	Potential	0.0148302	0.0045354	0.00601939	0.0254645	15	0.00604839	2694	0.00357143	1940	0.00625	1969	1762
TGRH88_062040	unspecified product	1103	Non-Toxin	Safe	0.00351375	0.000687463	0.0018369	0.0929109	13	0.006	2715	0.00265714	2249	0.00775	1643	1763
TGRH88_075810	alveolin domain containing intermediate filament IMC4	452	Non-Toxin	Safe	0.113287	0.022499	0.00162024	0.0111566	15	0.0200484	1045	0.00691429	1046	0.000458333	4516	1764
TGRH88_028440	ankyrin repeat-containing protein	836	Non-Toxin	Safe	0.0122594	0.00215303	0.00332526	0.0551273	15	0.0106452	1874	0.00157143	2909	0.006875	1826	1765
TGRH88_063350	unspecified product	783	Non-Toxin	Safe	0.00347102	0.000578143	0.000838381	0.133112	15	0.00643548	2609	0.0038	1840	0.00554167	2166	1766
TGRH88_028790	C-5 cytosine-specific DNA methylase superfamily protein	883	Non-Toxin	Safe	0.00314017	0.000516866	0.00272238	0.0875657	15	0.00425806	3151	0.00251429	2331	0.011	1135	1767
TGRH88_016700	unspecified product	288	Non-Toxin	Safe	0.0191436	0.00580391	0.00379626	0.0253488	15	0.00766129	2371	0.00428571	1662	0.00416667	2588	1768
TGRH88_049450	phospholipase D active site domain-containing protein	1186	Non-Toxin	Safe	0.00406851	0.00114976	0.00144126	0.12237	15	0.00787097	2335	0.00348571	1963	0.00508333	2325	1769
TGRH88_009620	elongation factor Tu GTP binding domain-containing protein	1333	Non-Toxin	Safe	0.00613365	0.000589564	0.00156372	0.0813347	13	0.00783871	2336	0.00231429	2442	0.00675	1848	1770
TGRH88_080190	unspecified product	1157	Non-Toxin	Safe	0.00515532	0.00165085	0.00147894	0.090283	15	0.00725806	2447	0.00514286	1438	0.00375	2742	1771
TGRH88_028830	ribosomal protein RPS26	112	Toxin	Potential	0.102707	0.0152422	0.0611453	0.00439955	15	0.00664516	2550	0.00171429	2844	0.0101667	1235	1772
TGRH88_036120	zinc finger (CCCH type) motif-containing protein	1298	Non-Toxin	Safe	0.0135877	0.00207399	0.00380568	0.0458271	15	0.0103871	1927	0.00131429	3047	0.00766667	1655	1773
TGRH88_035250	unspecified product	1475	Non-Toxin	Safe	0.00898114	0.000748377	0.00247746	0.0712509	15	0.0103065	1937	0.00202857	2637	0.00591667	2056	1774
TGRH88_053020	nuclear protein-like family protein	317	Non-Toxin	Safe	0.0122414	0.00490724	0.002826	0.0341114	15	0.00658065	2561	0.00485714	1505	0.00425	2565	1775
TGRH88_058870	proteasome-interacting thioredoxin domain-containing protein	345	Non-Toxin	Safe	0.003825	0.00208287	0.00173328	0.0745945	15	0.00483871	2990	0.00428571	1668	0.00625	1979	1776
TGRH88_013800	unspecified product	1153	Non-Toxin	Safe	0.00379758	0.000821619	0.000753601	0.12086	15	0.00780645	2345	0.00345714	1966	0.00504167	2327	1777
TGRH88_037030	unspecified product	838	Non-Toxin	Safe	0.00601614	0.00188671	0.0016014	0.0658461	15	0.0063871	2616	0.00377143	1851	0.0055	2172	1778
TGRH88_019020	unspecified product	336	Non-Toxin	Safe	0.0168054	0.0205882	0.00040506	0.0786581	15	0.0216613	962	0.0474	86	0	5593	1779
TGRH88_031390	WD domain, G-beta repeat-containing protein	684	Non-Toxin	Safe	0.00623648	0.000865855	0.00289194	0.0703385	15	0.00677419	2526	0.002	2661	0.00875	1455	1780
TGRH88_075000	unspecified product	978	Non-Toxin	Safe	0.0043781	0.00142696	0.000885481	0.120652	15	0.00780645	2347	0.00345714	1967	0.00504167	2332	1781
TGRH88_013060	unspecified product	5049	Non-Toxin	Safe	0.00617391	0.000109138	0.0019311	0.231205	15	0.0223548	929	0	5141	0.01925	579	1782
TGRH88_058580	putative proteasome subunit beta type	309	Non-Toxin	Safe	0.0149135	0.00547831	0.00204414	0.0422999	15	0.0101613	1967	0.006	1232	0.00175	3450	1783
TGRH88_083060	DEAD/DEAH box helicase domain-containing protein	1242	Non-Toxin	Safe	0.000749226	0.00149857	0.00619837	0.109778	15	0.00177419	4191	0.00314286	2078	0.0275	386	1784
TGRH88_014790	cyclin dependent kinase binding protein	912	Non-Toxin	Safe	0.00531395	0.00134066	0.00279774	0.0743833	15	0.00596774	2717	0.00211429	2570	0.00925	1370	1785
TGRH88_033830	SF-assemblin/beta giardin protein	268	Non-Toxin	Safe	0.0119943	0.0059736	0.00318396	0.0323021	15	0.00619355	2660	0.00548571	1347	0.004	2650	1786
TGRH88_058700	unspecified product	1202	Non-Toxin	Safe	0.00287141	0.000543516	0.00171444	0.101133	15	0.0048871	2968	0.00288571	2163	0.00841667	1528	1787
TGRH88_002760	unspecified product	2279	Non-Toxin	Safe	0.00503002	0.000457402	0.00112098	0.281673	15	0.0227419	910	0	4699	0.01175	1057	1788
TGRH88_070440	unspecified product	976	Non-Toxin	Safe	0.0029506	0.000617846	0.00173328	0.100984	15	0.0048871	2970	0.00288571	2165	0.00841667	1531	1789
TGRH88_069000	ankyrin repeat-containing protein	224	Non-Toxin	Safe	0.0243864	0.0185983	0.00292962	0.0169456	15	0.00658065	2566	0.00922857	773	0.002125	3334	1790
TGRH88_046640	histone deacetylase SIR2	360	Non-Toxin	Safe	0.0101561	0.00795114	0.0019782	0.0595204	15	0.00483871	2984	0.0137143	486	0.0025	3204	1791
TGRH88_046620	rhoptry kinase family protein ROP30	470	Non-Toxin	Safe	0.00420862	0.00451927	0.0010362	0.0727051	15	0.00470968	3023	0.0104286	668	0.00304167	2984	1792
TGRH88_006850	unspecified product	878	Non-Toxin	Safe	0.00850231	0.00632458	0	0.116919	15	0.0169839	1261	0.0200571	297	0	5117	1793
TGRH88_040570	protein phosphatase 2C domain-containing protein	909	Non-Toxin	Safe	0.00993883	0.0008974	0.0115489	0.059835	15	0.00483871	2982	0.000857143	3349	0.03	347	1794
TGRH88_000900	unspecified product	170	Non-Toxin	Safe	0.00840989	0.00571544	0.00565201	0.0342229	15	0.00219355	3922	0.00582857	1253	0.0085	1506	1795
TGRH88_033520	ICE family protease (caspase) p20 domain-containing protein	788	Non-Toxin	Safe	0.00436126	0.000662807	0.00245862	0.0906421	14	0.00587097	2737	0.0026	2269	0.00758333	1678	1796
TGRH88_018740	unspecified product	411	Non-Toxin	Safe	0.0516868	0.00334522	0.00706501	0.020382	15	0.0167742	1275	0.000857143	3342	0.00583333	2078	1797
TGRH88_068600	4-hydroxy-3-methylbut-2-en-1-yl diphosphate synthase	1283	Non-Toxin	Safe	0.00419303	0.000766325	0.0011304	0.119951	15	0.00774194	2361	0.00342857	1983	0.005	2352	1798
TGRH88_010520	unspecified product	930	Non-Toxin	Safe	0.00664904	0.0013907	0.000998521	0.0955731	15	0.0108387	1837	0.00274286	2215	0.004	2646	1799
TGRH88_011950	RNA recognition motif-containing protein	492	Non-Toxin	Safe	0.0284809	0.00546435	0.00478537	0.0214688	15	0.00948387	2073	0.003	2118	0.004375	2510	1800
TGRH88_023690	FAD binding domain-containing protein	1390	Non-Toxin	Safe	0.00855598	0.000986233	0.00133764	0.0884911	15	0.0127742	1616	0.00251429	2328	0.00366667	2761	1801
TGRH88_026340	putative dihydrolipoamide acyltransferase	470	Non-Toxin	Safe	0.0136906	0.00467609	0.00146952	0.0503465	15	0.0112903	1784	0.00714286	1002	0.00104167	3920	1802
TGRH88_051250	WD domain, G-beta repeat-containing protein	535	Non-Toxin	Safe	0.0121553	0.00397938	0.00595345	0.0275404	15	0.00541935	2847	0.0032	2055	0.007	1806	1803
TGRH88_031500	RNB family domain-containing protein	1169	Non-Toxin	Safe	0.00663328	0.00142279	0.00158256	0.0762645	15	0.00858065	2214	0.00217143	2541	0.00633333	1960	1804
TGRH88_005760	unspecified product	877	Non-Toxin	Safe	0.0147264	0.000525931	0.0115489	0.0355201	15	0.00870968	2191	0.000514286	3895	0.018	634	1805
TGRH88_001820	glycolipid transfer protein GLTP	230	Non-Toxin	Safe	0.0298964	0.0172299	0.00039564	0.0315971	15	0.0154839	1371	0.0155429	417	0	4932	1806
TGRH88_075330	general transcription factor IIE polypeptide 1 GTF2E1	666	Non-Toxin	Safe	0.00500691	0.00174513	0.00171444	0.0687449	15	0.00556452	2816	0.00394286	1790	0.00575	2118	1807
TGRH88_035780	unspecified product	739	Non-Toxin	Safe	0.0102926	0.00139904	0.00205356	0.0667214	15	0.0108065	1848	0.00191429	2726	0.00558333	2156	1808
TGRH88_062110	leucine rich repeat-containing protein	1294	Non-Toxin	Safe	0.0110932	0.000683293	0.00104562	0.0820172	15	0.0145484	1458	0.00234286	2436	0.00341667	2838	1809
TGRH88_058720	putative phosphoserine aminotransferase	481	Non-Toxin	Safe	0.0272749	0.00500513	0.00366438	0.0226154	15	0.0100161	1998	0.00328571	2025	0.00383333	2713	1810
TGRH88_038040	protein phosphatase PP2C-hn	436	Non-Toxin	Safe	0.0235333	0.00833276	0.00549187	0.019388	9	0.00735484	2424	0.00434286	1648	0.00395833	2669	1811
TGRH88_018630	unspecified product	1860	Non-Toxin	Safe	0.0113082	0.000452688	0.00292962	0.147662	13	0.0262581	779	0	5361	0.0185	608	1812
TGRH88_028130	cactin	688	Non-Toxin	Safe	0.00937349	0.00218077	0.0127735	0.0490645	15	0.00355645	3350	0.0014	3000	0.0265417	400	1813
TGRH88_049610	unspecified product	816	Non-Toxin	Safe	0.00289406	0.000928038	0.00337236	0.0845346	15	0.0041129	3192	0.00242857	2375	0.010625	1183	1814
TGRH88_082230	AP2 domain transcription factor AP2VIII-7	870	Non-Toxin	Safe	0.0603759	0.0105667	0.0177567	0.00753564	15	0.00774194	2364	0.00251429	2339	0.006	2048	1815
TGRH88_007380	kinesin motor domain-containing protein	1316	Non-Toxin	Safe	0.00510791	0.000539709	0.000819541	0.10814	15	0.00870968	2192	0.00308571	2084	0.0045	2479	1816
TGRH88_049920	unspecified product	282	Non-Toxin	Safe	0.0127827	0.00910398	0.0120011	0.0163141	15	0.00335484	3433	0.00411429	1726	0.008	1598	1817
TGRH88_028380	unspecified product	2257	Non-Toxin	Safe	0.00719794	0.000859691	0.00134706	0.0948474	15	0.0107258	1866	0.00271429	2228	0.00395833	2667	1818
TGRH88_013270	LETM1 family protein	1101	Non-Toxin	Safe	0.00629389	0.000639601	0.00255282	0.0684444	15	0.00658065	2556	0.00194286	2695	0.0085	1512	1819
TGRH88_018580	unspecified product	171	Non-Toxin	Safe	0.0145388	0.00600696	0.010899	0.018322	15	0.00435484	3116	0.00308571	2087	0.00825	1560	1820
TGRH88_010540	cyclin2 related protein	912	Non-Toxin	Safe	0.0130504	0.000540071	0.0177379	0.0352974	15	0.00733871	2431	0.0005	3926	0.02625	407	1821
TGRH88_013680	unspecified product	1979	Non-Toxin	Safe	0.0098901	0.000319438	0.00161082	0.169072	15	0.0272581	753	0	5165	0.0140833	851	1822
TGRH88_033440	formin FRM2	4709	Non-Toxin	Safe	0.00963365	0.0002132	0.00165792	0.30924	15	0.0498387	360	0	5996	0.02575	415	1823
TGRH88_060690	DnaJ domain-containing protein	877	Non-Toxin	Safe	0.0213969	0.00435302	0.00248688	0.0383964	15	0.012871	1607	0.00434286	1654	0.00158333	3512	1824
TGRH88_047020	unspecified product	3648	Non-Toxin	Safe	0.0166165	0.000112764	0.00903379	0.288859	15	0.0792419	174	0	6553	0.108375	47	1825
TGRH88_046160	unspecified product	139	Non-Toxin	Safe	0.0786025	0.00403032	0.011841	0.0109803	15	0.0140161	1506	0.00125714	3078	0.0055	2190	1826
TGRH88_080060	bifunctional protein FolC subfamily protein	553	Non-Toxin	Safe	0.00789624	0.00283071	0.00104562	0.0637166	15	0.00825806	2270	0.00548571	1358	0.00266667	3147	1827
TGRH88_012970	unspecified product	142	Toxin	Safe	0.00389018	0.000519585	0.00380568	0.0695735	15	0.00451613	3067	0.002	2653	0.0116667	1059	1828
TGRH88_054440	macro domain-containing protein	692	Non-Toxin	Safe	0.00765199	0.00219854	0.00104562	0.0728308	15	0.00941935	2087	0.00417143	1705	0.00304167	2987	1829
TGRH88_074110	unspecified product	1001	Non-Toxin	Safe	0.00558588	0.00147409	0.00114924	0.101011	15	0.00977419	2037	0.00288571	2166	0.00420833	2583	1830
TGRH88_012030	hexokinase	468	Non-Toxin	Safe	0.014762	0.012071	0.00556723	0.0183361	15	0.00435484	3115	0.00617143	1191	0.0045	2481	1831
TGRH88_080830	DEAD/DEAH box helicase domain-containing protein	943	Non-Toxin	Safe	0.00269873	0.000802583	0.00213834	0.0976098	15	0.00474194	3016	0.0028	2202	0.00816667	1570	1832
TGRH88_011070	DHHC zinc finger domain-containing protein	1047	Non-Toxin	Safe	0.00648321	0.000665526	0.00218544	0.0777933	15	0.00754839	2381	0.00222857	2500	0.0065	1909	1833
TGRH88_057640	unspecified product	1021	Non-Toxin	Safe	0.00475913	0.000642321	0.000951421	0.1077	15	0.00870968	2201	0.00308571	2097	0.0045	2492	1834
TGRH88_017040	putative vacuolar atp synthase subunit e	345	Non-Toxin	Safe	0.012068	0.00595855	0.00370206	0.0282539	15	0.00541935	2844	0.0048	1516	0.00466667	2434	1835
TGRH88_004320	zinc finger CDGSH-type domain-containing protein	118	Toxin	Safe	0.0305089	0.0151254	0.00648097	0.0129747	15	0.0065	2585	0.00557143	1323	0.00325	2888	1836
TGRH88_057810	putative polyubiquitin UbC	611	Non-Toxin	Potential	0.0147713	0.0248415	0.0117373	0.0114725	3	0.00266129	3696	0.00785714	909	0.0055	2193	1837
TGRH88_023170	putative coatomer protein complex, gamma sub-unit	517	Non-Toxin	Safe	0.00637101	0.00152649	0.00167676	0.0639612	15	0.00619355	2657	0.00365714	1910	0.00533333	2234	1838
TGRH88_030720	glyoxalase family protein	1114	Non-Toxin	Safe	0.00261165	0.000561283	0.000989101	0.127827	15	0.00619355	2659	0.00365714	1911	0.00533333	2238	1839
TGRH88_042030	unspecified product	4118	Non-Toxin	Safe	0.103549	0.000405915	0.00345714	0.192968	15	0.323742	13	0	6344	0.024125	452	1840
TGRH88_061620	ATP-binding cassette G family transporter ABCG107	981	Non-Toxin	Safe	0.00165579	0.000585213	0.000885481	0.144438	15	0.00464516	3040	0.00411429	1729	0.006	2041	1841
TGRH88_064260	unspecified product	668	Non-Toxin	Safe	0.00382843	0.000683112	0.00124344	0.115805	15	0.00748387	2402	0.00331429	2014	0.00483333	2394	1842
TGRH88_044060	PHD-finger domain-containing protein	5660	Non-Toxin	Safe	0.0246599	0.000305297	0.00352308	0.229063	15	0.0923387	137	0	6430	0.0381667	246	1843
TGRH88_027640	DNA-directed RNA polymerase I RPA1	2782	Non-Toxin	Safe	0.00631816	0.000129443	0.0034383	0.270738	15	0.0262258	781	0	5739	0.033875	293	1844
TGRH88_080900	unspecified product	1580	Non-Toxin	Safe	0.00419425	0.000520492	0.0014601	0.116475	15	0.00748387	2404	0.00331429	2016	0.00483333	2398	1845
TGRH88_048550	unspecified product	654	Non-Toxin	Safe	0.0403002	0.0037466	0.000876061	0.0358421	15	0.0232258	891	0.00411429	1725	0.00075	4202	1846
TGRH88_076460	protein phosphatase 2C domain-containing protein	547	Non-Toxin	Safe	0.0129651	0.00287349	0.0148271	0.0253022	15	0.00524194	2888	0.00107143	3173	0.015625	758	1847
TGRH88_054360	unspecified product	187	Non-Toxin	Safe	0.0115918	0.00355298	0.0017427	0.0481681	15	0.00929032	2107	0.00548571	1351	0.002	3364	1848
TGRH88_069250	transcriptional elongation factor FACT80	539	Non-Toxin	Safe	0.0120996	0.00470963	0.00232674	0.0444134	15	0.00851613	2233	0.00628571	1163	0.00183333	3433	1849
TGRH88_076620	FAD binding domain-containing protein	1205	Non-Toxin	Safe	0.00550142	0.00132289	0.000715921	0.100332	15	0.00967742	2052	0.00285714	2180	0.00416667	2599	1850
TGRH88_033240	unspecified product	6036	Non-Toxin	Safe	0.00479647	6.65345e-05	0.001884	0.4285	14	0.0345968	573	0	5990	0.03575	269	1851
TGRH88_040990	unspecified product	112	Non-Toxin	Safe	0.0998935	0.00867106	0.0266115	0.0061593	15	0.00967742	2051	0.00154286	2929	0.00675	1853	1852
TGRH88_082120	transport protein particle component, Bet3 domain-containing protein	202	Non-Toxin	Safe	0.0149278	0.00964007	0.00304266	0.0237789	15	0.00580645	2761	0.00685714	1064	0.003	3009	1853
TGRH88_071620	unspecified product	326	Non-Toxin	Safe	0.0124653	0.00444149	0.00884539	0.0229954	1	0.00445161	3086	0.00262857	2260	0.008625	1489	1854
TGRH88_051830	unspecified product	1045	Non-Toxin	Safe	0.0083499	0.00186278	0.001413	0.0717416	15	0.00929032	2106	0.00411429	1727	0.003	3003	1855
TGRH88_037250	WD domain, G-beta repeat-containing protein	559	Non-Toxin	Safe	0.00459062	0.00156927	0.0021666	0.0674056	13	0.00540323	2856	0.00382857	1825	0.00558333	2157	1856
TGRH88_058670	unspecified product	1216	Non-Toxin	Safe	0.00472653	0.0014953	0.00128112	0.105698	6	0.00854839	2218	0.00302857	2114	0.00441667	2506	1857
TGRH88_024540	unspecified product	4983	Non-Toxin	Safe	0.00509279	7.88624e-05	0.0012717	0.41724	14	0.033629	586	0	5597	0.017375	663	1858
TGRH88_077420	Sof1 family domain-containing protein	490	Non-Toxin	Safe	0.00415427	0.00118294	0.00281658	0.0764167	15	0.00490323	2966	0.00217143	2547	0.0095	1337	1859
TGRH88_076050	unspecified product	1692	Non-Toxin	Safe	0.00405927	0.000647397	0.000508681	0.115177	15	0.00741935	2416	0.00328571	2029	0.00479167	2411	1860
TGRH88_005750	unspecified product	436	Non-Toxin	Safe	0.0132198	0.00357945	0.00147894	0.05277	15	0.0111129	1803	0.00605714	1207	0.00110417	3846	1861
TGRH88_007950	MRP family domain-containing protein	644	Non-Toxin	Safe	0.00392468	0.00117025	0.00283542	0.0749753	15	0.00483871	2978	0.00214286	2550	0.009375	1343	1862
TGRH88_028240	unspecified product	167	Non-Toxin	Safe	0.0124674	0.00477217	0.0121518	0.0190975	15	0.00367742	3321	0.00271429	2227	0.0095	1328	1863
TGRH88_018070	AP2 domain transcription factor AP2IX-9	1338	Non-Toxin	Safe	0.0238381	0.00494893	8.47801e-05	0.0759773	15	0.0294194	681	0.0108571	636	0	5559	1864
TGRH88_058280	actin like protein ALP1	414	Non-Toxin	Safe	0.0120152	0.00769334	0.00411654	0.0251785	15	0.00483871	2989	0.00571429	1292	0.00416667	2596	1865
TGRH88_019050	EF hand domain-containing protein	524	Non-Toxin	Safe	0.0206047	0.0266459	0.000471	0.0530608	15	0.0179516	1174	0.0408857	109	0	5595	1866
TGRH88_044260	DNA-directed RNA polymerase III POLR3C	823	Non-Toxin	Safe	0.00451074	0.000980432	0.00231732	0.0807151	15	0.00653226	2575	0.00231429	2450	0.00675	1854	1867
TGRH88_006560	phosphotransferase enzyme family protein	630	Non-Toxin	Safe	0.0210978	0.00236243	0.00351366	0.0361596	15	0.0121935	1666	0.00102857	3187	0.006	2027	1868
TGRH88_044850	unspecified product	1384	Non-Toxin	Safe	0.00465039	0.00067169	0.0016956	0.0811699	15	0.00653226	2576	0.00231429	2451	0.00675	1855	1869
TGRH88_026790	haloacid dehalogenase family hydrolase domain-containing protein	1055	Non-Toxin	Safe	0.0141901	0.00348336	0	0.166277	15	0.0374839	526	0.0142286	466	0	5892	1870
TGRH88_040270	bromodomain-containing protein	2973	Non-Toxin	Safe	0.0113066	0.000310917	0.0017898	0.349919	15	0.0620968	256	0	6271	0.0291667	362	1871
TGRH88_053080	ribosomal protein L19 protein	744	Non-Toxin	Safe	0.00598907	0.00183468	0.00168618	0.0626267	15	0.00609677	2683	0.0036	1930	0.00525	2280	1872
TGRH88_004470	GNS1/SUR4 family protein	727	Non-Toxin	Safe	0.0164107	0.00303013	0.00039564	0.0878704	15	0.0227097	915	0.00754286	950	0	5028	1873
TGRH88_026050	Filamin/ABP280 repeat-containing protein	1170	Non-Toxin	Safe	0.00352695	0.00108685	0.00115866	0.113054	15	0.00729032	2438	0.00322857	2039	0.00470833	2425	1874
TGRH88_035090	ABC1 protein	1395	Non-Toxin	Safe	0.00398449	0.000560376	0.000753601	0.11337	15	0.00729032	2439	0.00322857	2040	0.00470833	2427	1875
TGRH88_031790	ABC transporter transmembrane region domain-containing protein	1545	Non-Toxin	Safe	0.0147556	0.00151089	0.00016956	0.232007	15	0.056129	299	0.0132571	505	0	6103	1876
TGRH88_003820	mediator complex subunit MED11	153	Non-Toxin	Safe	0.0142683	0.00563785	0.00176154	0.0372003	15	0.00835484	2252	0.00634286	1140	0.00154167	3516	1877
TGRH88_036360	unspecified product	921	Non-Toxin	Safe	0.00444939	0.0010738	0.00129996	0.113098	15	0.00729032	2440	0.00322857	2041	0.00470833	2428	1878
TGRH88_031560	unspecified product	2505	Non-Toxin	Safe	0.0258651	0.000393587	0.00855337	0.0751972	14	0.0314516	633	0	5904	0.028125	373	1879
TGRH88_047860	Sec7 domain-containing protein	3547	Non-Toxin	Safe	0.0133427	0.000266682	0.00391872	0.339307	15	0.0710806	203	0	6584	0.0565	124	1880
TGRH88_011230	isocitrate dehydrogenase	594	Non-Toxin	Safe	0.008289	0.00480154	0.00038622	0.128971	15	0.0166452	1292	0.0184286	333	0	5289	1881
TGRH88_013730	unspecified product	1185	Non-Toxin	Safe	0.00586841	0.000722815	0.0011304	0.0970906	15	0.0093871	2090	0.00277143	2203	0.00404167	2630	1882
TGRH88_046240	unspecified product	3700	Non-Toxin	Safe	0.0182553	0.000263237	0.00312744	0.294503	15	0.0856452	152	0	6522	0.036875	255	1883
TGRH88_028310	unspecified product	634	Non-Toxin	Safe	0.0229714	0.00399769	0.00295788	0.0272553	15	0.0100161	1996	0.00308571	2090	0.003375	2848	1884
TGRH88_002150	unspecified product	1051	Non-Toxin	Safe	0.00521837	0.00101143	0.00179922	0.0804676	15	0.00645161	2600	0.00228571	2466	0.00666667	1870	1885
TGRH88_000870	unspecified product	1373	Non-Toxin	Safe	0.0111733	0.00115755	0.00631141	0.0609448	14	0.00541129	2852	0.000871429	3314	0.01525	780	1886
TGRH88_057920	unspecified product	438	Non-Toxin	Safe	0.0331605	0.000700878	0.0100417	0.0254708	15	0.0133065	1564	0.000357143	4169	0.0104167	1215	1887
TGRH88_005610	ATPase, AAA family protein	1299	Non-Toxin	Safe	0.00338097	0.00143094	0.00146952	0.123753	15	0.006	2706	0.00354286	1948	0.00516667	2300	1888
TGRH88_052470	rhoptry kinase family protein ROP27	975	Non-Toxin	Safe	0.00582945	0.00221087	0.000913741	0.0771767	15	0.00745161	2408	0.0044	1631	0.00320833	2915	1889
TGRH88_024760	unspecified product	290	Non-Toxin	Safe	0.0444152	0.0137775	0.0171444	0.00763637	15	0.00567742	2782	0.0032	2050	0.00566667	2123	1890
TGRH88_077690	DNA polymerase epsilon subunit B protein	614	Non-Toxin	Safe	0.00396472	0.00078663	0.002355	0.0856916	15	0.00554839	2821	0.00245714	2358	0.00716667	1777	1891
TGRH88_001190	dense-granule antigen DG32	243	Non-Toxin	Safe	0.0258943	0.00284811	0.00729109	0.0237687	15	0.0100645	1980	0.00102857	3186	0.007	1791	1892
TGRH88_007820	glycosyl transferase	635	Non-Toxin	Safe	0.00633519	0.000764512	0.000989101	0.0958323	15	0.00929032	2099	0.00274286	2213	0.004	2645	1893
TGRH88_045850	putative ribosomal protein L28	282	Non-Toxin	Safe	0.00394372	0.00368405	0.0013188	0.0707193	15	0.00458065	3056	0.00811429	885	0.00295833	3016	1894
TGRH88_061160	unspecified product	775	Non-Toxin	Safe	0.00473116	0.000637426	0.00157314	0.0800414	15	0.00645161	2603	0.00228571	2475	0.00666667	1882	1895
TGRH88_031170	BRCA1 C Terminus (BRCT) domain-containing protein	733	Non-Toxin	Safe	0.0112525	0.00239869	0.00715921	0.0488485	15	0.00434677	3126	0.0014	3001	0.0142917	836	1896
TGRH88_082870	WD domain, G-beta repeat-containing protein	565	Non-Toxin	Safe	0.0045839	0.000829959	0.00370206	0.0629457	15	0.00508065	2941	0.0018	2816	0.0105	1206	1897
TGRH88_010530	unspecified product	180	Non-Toxin	Safe	0.00254363	0.00566522	0.00781861	0.0387272	15	0.000943548	4957	0.00668571	1077	0.013	936	1898
TGRH88_029630	unspecified product	884	Non-Toxin	Safe	0.0125051	0.0077548	0	0.125164	15	0.0262097	783	0.0285714	183	0	6005	1899
TGRH88_044520	unspecified product	8635	Non-Toxin	Safe	0.0145184	9.39097e-05	0.00125286	0.577591	15	0.139839	72	0	6450	0.0240833	453	1900
TGRH88_059330	HCNGP family protein	493	Non-Toxin	Safe	0.0130675	0.00428703	0.00330642	0.0332321	15	0.00691935	2508	0.00377143	1858	0.004125	2613	1901
TGRH88_035400	unspecified product	584	Non-Toxin	Safe	0.00491106	0.00238364	0.00154488	0.0650717	15	0.00524194	2885	0.00371429	1889	0.00541667	2210	1902
TGRH88_025290	putative proteasome subunit alpha2, protease of the acylase family and NTN hydrolase fold	236	Non-Toxin	Potential	0.01609	0.00282998	0.00204414	0.0575234	15	0.0149677	1417	0.00248571	2345	0.00241667	3222	1903
TGRH88_048580	transcription elongation factor SPT6	3276	Non-Toxin	Safe	0.0156252	0.000354065	0.00471	0.250629	15	0.0647742	234	0	6616	0.0522917	140	1904
TGRH88_045810	putative bud site selection protein	198	Non-Toxin	Safe	0.00283404	0.00157489	0.00259992	0.0648209	15	0.00314516	3526	0.00371429	1892	0.008125	1576	1905
TGRH88_062260	ribosomal protein RPL26	141	Non-Toxin	Potential	0.0672015	0.00222881	0.0208276	0.0123589	15	0.0129677	1593	0.000342857	4197	0.0105	1205	1906
TGRH88_075460	unspecified product	711	Non-Toxin	Safe	0.00442355	0.00109809	0.000810121	0.111083	15	0.00716129	2460	0.00317143	2067	0.004625	2468	1907
TGRH88_005220	ELMO/CED-12 family protein	527	Non-Toxin	Safe	0.00732989	0.00154625	0.000697081	0.0722351	15	0.00812903	2289	0.00411429	1715	0.003	2993	1908
TGRH88_027660	unspecified product	380	Non-Toxin	Safe	0.00381823	0.00228991	0.000546361	0.0877466	1	0.00567742	2783	0.00502857	1455	0.00366667	2762	1909
TGRH88_070580	endonuclease/exonuclease/phosphatase family protein	1558	Non-Toxin	Safe	0.00660862	0.000614402	0.000725341	0.0899301	15	0.0101613	1971	0.00257143	2295	0.00375	2737	1910
TGRH88_005840	putative small nuclear ribonucleoprotein E	163	Non-Toxin	Safe	0.00489037	0.00303394	0.00628315	0.0580391	15	0.00233871	3837	0.00248571	2342	0.0145	827	1911
TGRH88_079400	unspecified product	684	Non-Toxin	Safe	0.00285313	0.00210282	0.00271296	0.0654985	15	0.00314516	3531	0.00371429	1897	0.008125	1578	1912
TGRH88_055140	alpha tubulin TUBA1	453	Non-Toxin	Potential	0.283771	0.0524788	0	0.069929	15	0.320645	14	0.104	23	0	6970	1913
TGRH88_029970	unspecified product	4534	Non-Toxin	Safe	0.0142031	0.00025526	0.0015543	0.193836	15	0.0438065	437	0	5840	0.0161667	734	1914
TGRH88_052790	unspecified product	696	Non-Toxin	Safe	0.0035038	0.0016271	0.00124344	0.0876379	15	0.00567742	2785	0.00502857	1461	0.00366667	2766	1915
TGRH88_013350	ubiquitin carboxyl-terminal hydrolase	1328	Non-Toxin	Safe	0.00454729	0.00101016	0.00208182	0.0791376	15	0.00637097	2627	0.00225714	2490	0.00658333	1897	1916
TGRH88_045430	iron-sulfur assembly ATPase	518	Non-Toxin	Safe	0.00432434	0.00113852	0.00312744	0.0733599	15	0.00470968	3022	0.00208571	2590	0.009125	1403	1917
TGRH88_047720	unspecified product	1726	Non-Toxin	Safe	0.00428273	0.000975174	0.000734761	0.110153	15	0.00709677	2475	0.00314286	2072	0.00458333	2471	1918
TGRH88_041250	unspecified product	2479	Non-Toxin	Safe	0.0149077	0.0006338	0.0014601	0.068988	15	0.0166935	1287	0.00197143	2684	0.002875	3049	1919
TGRH88_049790	unspecified product	1357	Non-Toxin	Safe	0.00498803	0.000932752	0.000979681	0.10083	15	0.00814516	2287	0.00288571	2161	0.00420833	2580	1920
TGRH88_004390	putative protein fam50a	462	Non-Toxin	Safe	0.00654303	0.0111191	0.0033912	0.0365413	15	0.00208871	4000	0.0116286	580	0.004625	2449	1921
TGRH88_044840	pre-rRNA processing protein	2871	Non-Toxin	Safe	0.00904699	0.00016262	0.00441798	0.307651	13	0.0447097	424	0	6464	0.0513333	147	1922
TGRH88_070220	phosphomannose isomerase type I protein	756	Non-Toxin	Safe	0.00337311	0.00155857	0.00191226	0.074139	15	0.00358065	3347	0.00422857	1690	0.00616667	2001	1923
TGRH88_061270	unspecified product	138	Non-Toxin	Safe	0.109652	0.0637957	0.0280905	0.00347939	15	0.00532258	2873	0.00548571	1353	0.0035	2816	1924
TGRH88_065270	unspecified product	1311	Non-Toxin	Safe	0.0594617	0.00218059	0.000979681	0.0549147	15	0.0523387	336	0.00157143	2918	0.00114583	3789	1925
TGRH88_061000	unspecified product	349	Non-Toxin	Safe	0.00866076	0.00268023	0.00667879	0.0460014	15	0.00333871	3450	0.00197143	2688	0.0134167	906	1926
TGRH88_044320	transcription factor s-ii (tfiis), central domain-containing protein	1313	Non-Toxin	Safe	0.00562957	0.000694533	0.00269412	0.0639177	15	0.00619355	2661	0.00182857	2787	0.008	1596	1927
TGRH88_002060	unspecified product	3985	Non-Toxin	Safe	0.00999906	0.000193077	0.00209124	0.118176	7	0.0190323	1101	0	4665	0.00983333	1279	1928
TGRH88_067300	unspecified product	923	Non-Toxin	Safe	0.0034093	0.000809473	0.00154488	0.0905934	15	0.00440323	3103	0.0026	2271	0.00758333	1681	1929
TGRH88_039910	unspecified product	4050	Non-Toxin	Safe	0.0134621	0.000115846	0.00146952	0.423343	3	0.0886935	145	0	6259	0.017625	652	1930
TGRH88_081280	synaptobrevin family protein	225	Non-Toxin	Safe	0.00509597	0.0105786	0.00256224	0.0418912	15	0.00169355	4257	0.0132	509	0.00525	2292	1931
TGRH88_082000	unspecified product	648	Non-Toxin	Safe	0.00536744	0.00216137	0.00133764	0.0797808	15	0.00645161	2606	0.00457143	1580	0.00333333	2875	1932
TGRH88_033690	unspecified product	825	Non-Toxin	Safe	0.00523596	0.00112601	0.00162966	0.078034	15	0.00629032	2639	0.00222857	2507	0.0065	1916	1933
TGRH88_073580	putative ATPase	713	Non-Toxin	Safe	0.00319198	0.00265304	0.000876061	0.0827827	15	0.00401613	3223	0.00711429	1007	0.00345833	2833	1934
TGRH88_018470	NADP-specific glutamate dehydrogenase	578	Non-Toxin	Safe	0.0294489	0.00314452	0.000584041	0.0538258	15	0.0252581	817	0.00231429	2447	0.001125	3799	1935
TGRH88_018380	unspecified product	2746	Non-Toxin	Safe	0.00660881	0.000130712	0.00149778	0.276704	15	0.0312742	638	0	5350	0.0115417	1076	1936
TGRH88_008520	unspecified product	2883	Non-Toxin	Safe	0.00681194	0.000458308	0.00162966	0.156913	15	0.0177258	1199	0	4939	0.0130833	931	1937
TGRH88_080700	unspecified product	1011	Non-Toxin	Safe	0.00853639	0.000567447	0.0125757	0.0546483	15	0.00399194	3237	0.000785714	3484	0.0297917	350	1938
TGRH88_045140	histidine triad domain-containing protein	221	Non-Toxin	Safe	0.00954934	0.00499262	0.00196878	0.0585158	15	0.00475806	3011	0.00842857	850	0.00245833	3215	1939
TGRH88_060280	unspecified product	746	Non-Toxin	Safe	0.0108156	0.00440397	0.00212892	0.061222	15	0.00541129	2855	0.00697143	1034	0.00254167	3191	1940
TGRH88_032850	HEAT repeat-containing protein	3381	Non-Toxin	Safe	0.00904917	0.000137239	0.00194994	0.243379	14	0.0352742	562	0	5973	0.02025	552	1941
TGRH88_050540	unspecified product	3738	Non-Toxin	Safe	0.00871267	0.00013597	0.00318396	0.425179	15	0.0616935	261	0	6694	0.053125	137	1942
TGRH88_038910	unspecified product	810	Non-Toxin	Safe	0.0044058	0.000975537	0.00241152	0.0830816	14	0.00535484	2864	0.00237143	2423	0.00691667	1817	1943
TGRH88_030550	DNA-directed RNA polymerase II RPB5	205	Non-Toxin	Safe	0.0194311	0.00901243	0.00585925	0.0170068	15	0.00520968	2903	0.00437143	1639	0.00425	2563	1944
TGRH88_068530	putative alpha/beta hydrolase	260	Non-Toxin	Safe	0.0160461	0.00449334	0.00198762	0.0390059	15	0.0100645	1990	0.00445714	1613	0.001625	3502	1945
TGRH88_066330	cytochrome b5 family heme/steroid binding domain-containing protein	240	Non-Toxin	Safe	0.00788633	0.0088897	0.00494551	0.0290215	15	0.00187097	4124	0.00745714	959	0.00604167	2023	1946
TGRH88_057370	unspecified product	400	Non-Toxin	Safe	0.00267258	0.00180332	0.00288252	0.0632277	15	0.00304839	3558	0.0036	1933	0.007875	1619	1947
TGRH88_016400	unspecified product	657	Non-Toxin	Safe	0.00896654	0.00245017	0.00401292	0.0616533	15	0.0045	3075	0.00177143	2817	0.0103333	1219	1948
TGRH88_044210	alveolin domain containing intermediate filament IMC8	202	Non-Toxin	Safe	0.0194532	0.00774918	0.00357018	0.0195613	15	0.00612903	2671	0.00457143	1573	0.00333333	2872	1949
TGRH88_062770	unspecified product	988	Non-Toxin	Safe	0.00849041	0.00279735	0.00378684	0.0561227	15	0.0036129	3342	0.0024	2412	0.00933333	1363	1950
TGRH88_070730	ATP-dependent DNA helicase, RecQ family protein	999	Non-Toxin	Safe	0.00331806	0.0005553	0.000687661	0.118506	14	0.00575806	2765	0.0034	1993	0.00495833	2361	1951
TGRH88_017230	ABC transporter transmembrane region domain-containing protein	1883	Non-Toxin	Safe	0.00807426	0.000380171	0.00220428	0.167705	15	0.0216774	959	0	5307	0.014	854	1952
TGRH88_007160	unspecified product	352	Non-Toxin	Safe	0.00467344	0.00157163	0.000772441	0.07805	15	0.00629032	2635	0.00445714	1596	0.00325	2889	1953
TGRH88_017110	putative methionine aminopeptidase 2	480	Non-Toxin	Safe	0.0129778	0.00275801	0.00539767	0.0347822	14	0.00733871	2432	0.0015	2949	0.00729167	1743	1954
TGRH88_051380	unspecified product	839	Non-Toxin	Safe	0.00273171	0.0043184	0.00106446	0.0753358	15	0.00362903	3335	0.00857143	837	0.003125	2955	1955
TGRH88_053600	unspecified product	337	Non-Toxin	Safe	0.00471946	0.00567374	0.00363612	0.0410699	15	0.00165323	4273	0.00702857	1024	0.00683333	1841	1956
TGRH88_024670	RAP domain-containing protein	713	Non-Toxin	Safe	0.00258372	0.00121629	0.000810121	0.117579	15	0.00570968	2775	0.00337143	1998	0.00491667	2365	1957
TGRH88_068780	unspecified product	936	Non-Toxin	Safe	0.0098098	0.00272356	0.00257166	0.0583764	15	0.00467742	3029	0.00248571	2351	0.00725	1760	1958
TGRH88_012250	co-chaperone GrpE protein	347	Non-Toxin	Safe	0.0136174	0.0051043	0.00417306	0.0264776	15	0.00587097	2734	0.00371429	1881	0.00433333	2534	1959
TGRH88_004630	importin-beta N-terminal domain-containing protein	1049	Non-Toxin	Safe	0.00694995	0.00037727	0.0020724	0.141672	15	0.0160323	1330	0	4776	0.0118333	1045	1960
TGRH88_075390	protein kinase	1318	Non-Toxin	Safe	0.0167683	0.00573012	0.00154488	0.0322087	15	0.00877419	2189	0.00548571	1357	0.00133333	3605	1961
TGRH88_052520	unspecified product	329	Non-Toxin	Safe	0.0728073	0.0146178	0.00179922	0.0130134	15	0.0153065	1388	0.00557143	1331	0.000541667	4433	1962
TGRH88_001220	unspecified product	594	Non-Toxin	Safe	0.00399575	0.00244745	0.00234558	0.0655111	15	0.00425806	3141	0.00377143	1844	0.0055	2168	1963
TGRH88_008090	AP2 domain transcription factor AP2IV-4	2406	Non-Toxin	Safe	0.0139642	0.000641777	9.42001e-05	0.171645	15	0.0388387	499	0.00491429	1483	0	5174	1964
TGRH88_052580	unspecified product	5639	Non-Toxin	Safe	0.0195134	0.00012056	0.00154488	0.403709	15	0.130323	88	0	6770	0.0336667	299	1965
TGRH88_021430	unspecified product	223	Non-Toxin	Safe	0.002393	0.0015758	0.00195936	0.0801042	15	0.00258065	3721	0.00457143	1565	0.00666667	1872	1966
TGRH88_074140	putative cytochrome c	163	Non-Toxin	Safe	0.00819734	0.0041594	0.00728167	0.0333299	15	0.00212903	3975	0.00377143	1865	0.009625	1320	1967
TGRH88_079460	radical SAM domain-containing protein	1166	Non-Toxin	Safe	0.00389856	0.000837754	0.00223254	0.0816861	15	0.00529032	2877	0.00234286	2439	0.00683333	1846	1968
TGRH88_067180	unspecified product	940	Non-Toxin	Safe	0.00556481	0.000661356	0.00153546	0.0717136	15	0.00696774	2502	0.00205714	2623	0.006	2044	1969
TGRH88_042680	unspecified product	4625	Non-Toxin	Safe	0.0166042	0.000153011	0.00185574	0.235041	15	0.0644355	236	0	6369	0.0195833	571	1970
TGRH88_046380	histone lysine methyltransferase SET1	7565	Non-Toxin	Safe	0.0170022	0.000126724	0.00222312	0.28075	14	0.0770484	181	0	6527	0.0234167	470	1971
TGRH88_049660	unspecified product	979	Non-Toxin	Safe	0.0225241	0.00264851	0.00741355	0.0235688	15	0.00890323	2168	0.00102857	3205	0.007	1805	1972
TGRH88_027760	NAD(+)/NADH kinase domain-containing protein	2155	Non-Toxin	Safe	0.0267264	0.000496017	0.00219486	0.130868	15	0.0570484	291	0	5747	0.0109167	1142	1973
TGRH88_031040	putative beta-catenin family protein 1	635	Non-Toxin	Safe	0.00359405	0.00141136	0.0027318	0.0699864	15	0.00451613	3068	0.002	2660	0.00875	1454	1974
TGRH88_039260	unspecified product	1142	Non-Toxin	Safe	0.00470871	0.000890148	0.000810121	0.0966933	15	0.00782258	2342	0.00277143	2206	0.00404167	2634	1975
TGRH88_067800	rhoptry kinase family protein ROP21	673	Non-Toxin	Safe	0.0102578	0.00593517	0.00231732	0.054229	15	0.00435484	3121	0.00925714	772	0.00225	3289	1976
TGRH88_045930	dgat2l1-prov protein	380	Non-Toxin	Safe	0.00772142	0.00335573	0.00289194	0.0611738	15	0.00393548	3251	0.00261429	2264	0.007625	1670	1977
TGRH88_022930	unspecified product	1628	Non-Toxin	Safe	0.00418843	0.000189814	0.00261876	0.24959	15	0.016129	1325	0	5531	0.03125	330	1978
TGRH88_012310	unspecified product	477	Non-Toxin	Safe	0.00376966	0.00104842	0.00218544	0.0813256	15	0.00522581	2892	0.00231429	2444	0.00675	1850	1979
TGRH88_034560	unspecified product	953	Non-Toxin	Safe	0.00467631	0.00188128	0.000847801	0.0774827	15	0.00620968	2651	0.0044	1625	0.00320833	2911	1980
TGRH88_001860	tRNA binding domain-containing protein	541	Non-Toxin	Safe	0.0154676	0.00319946	0.00672589	0.0281787	15	0.00677419	2523	0.0012	3103	0.00816667	1563	1981
TGRH88_033650	unspecified product	187	Non-Toxin	Safe	0.0238748	0.016107	0.00676357	0.0116108	15	0.00464516	3035	0.00548571	1346	0.0035	2810	1982
TGRH88_006840	unspecified product	711	Non-Toxin	Safe	0.00393364	0.00378358	0.00115866	0.0662002	15	0.00425806	3143	0.00754286	951	0.00275	3097	1983
TGRH88_083220	Myb family DNA-binding domain-containing protein	2415	Non-Toxin	Safe	0.00722674	0.000946349	0.000772441	0.0861431	3	0.00970968	2048	0.00245714	2359	0.00358333	2787	1984
TGRH88_074200	tetratricopeptide repeat-containing protein	964	Non-Toxin	Safe	0.00694069	0.00228375	0.000932581	0.0685186	15	0.00779032	2350	0.00394286	1789	0.002875	3059	1985
TGRH88_012460	glutamate 5-kinase domain-containing protein	925	Non-Toxin	Safe	0.00289494	0.000821619	0.00186516	0.087682	9	0.00425806	3146	0.00251429	2325	0.00733333	1728	1986
TGRH88_057880	N-acetyltransferase family protein	221	Non-Toxin	Safe	0.00814538	0.00492156	0.00250572	0.0424127	15	0.00270968	3688	0.006	1231	0.00525	2281	1987
TGRH88_000100	unspecified product	1681	Non-Toxin	Safe	0.00507324	0.000608781	0.000970261	0.0961981	15	0.00774194	2351	0.00274286	2210	0.004	2641	1988
TGRH88_042780	RAP domain-containing protein	5231	Non-Toxin	Safe	0.00882469	0.000324514	0.000970261	0.44749	15	0.0648871	233	0	6371	0.018625	606	1989
TGRH88_082720	unspecified product	997	Non-Toxin	Safe	0.00498038	0.00213871	0.000584041	0.0769358	15	0.00620968	2654	0.0044	1636	0.00320833	2920	1990
TGRH88_056360	unspecified product	5565	Non-Toxin	Safe	0.0090438	0.000127993	0.00270354	0.511757	15	0.0743226	189	0	6920	0.064	103	1991
TGRH88_031580	unspecified product	6055	Non-Toxin	Safe	0.0136809	0.000200147	0.000828961	0.279972	15	0.0632258	249	0	5905	0.0116667	1061	1992
TGRH88_039130	Adenosine/AMP deaminase domain-containing protein	515	Non-Toxin	Safe	0.00779439	0.001318	0.00147894	0.0805971	15	0.0104516	1918	0.00231429	2448	0.003375	2851	1993
TGRH88_026180	unspecified product	3222	Non-Toxin	Safe	0.0102872	0.000192352	0.000951421	0.268166	15	0.0432258	446	0	5660	0.0111667	1116	1994
TGRH88_013610	NADH dehydrogenase (NDH2-II)	522	Non-Toxin	Safe	0.0162664	0.0066152	0.00246804	0.030301	15	0.00774194	2353	0.006	1223	0.00125	3652	1995
TGRH88_072590	unspecified product	929	Non-Toxin	Safe	0.00378735	0.000576693	0.0010833	0.104303	15	0.00670968	2546	0.00297143	2140	0.00433333	2544	1996
TGRH88_067190	DEAD/DEAH box helicase domain-containing protein	1053	Non-Toxin	Safe	0.00644713	0.000624373	0.00120576	0.0898795	15	0.00870968	2202	0.00257143	2294	0.00375	2734	1997
TGRH88_012060	unspecified product	256	Non-Toxin	Safe	0.0237819	0.00416575	0.00139416	0.0382302	14	0.0147097	1442	0.00434286	1645	0.000791667	4144	1998
TGRH88_051760	unspecified product	1557	Non-Toxin	Safe	0.00785675	0.00112583	0.00110214	0.0810932	15	0.0104516	1922	0.00231429	2454	0.003375	2856	1999
[truncated: 6,148 more rows]

## Sheet: Vaccine #2 humoral
RH88 ID	Name	Length	Toxicity	Autoimmunity	Exposed	Tz_RNA	Bz_RNA	Sp_RNA	noOfStrains	Linear_B	Conf_B	Under_PS	Tz_score	Tz_rank	Bz_score	Bz_rank	Sp_score	Sp_rank	<Overall_rank>
TGRH88_038710	dense granule protein GRA6	201	Non-Toxin	Safe	0.923	0.342144	0.0563756	0.18109	15	0.300807	0.0953643	7	0.668511	3	0.278764	4	1	1	1
TGRH88_025740	dense granule protein GRA5	120	Non-Toxin	Safe	1	0.661703	0.0664727	0.125051	15	0.189643	0.107348	1	1	1	0.253893	6	0.533692	4	2
TGRH88_022490	putative myosin heavy chain	1124	Non-Toxin	Safe	1	0.0499303	0.0126049	0.00597229	15	0.436029	0.361805	0	0.586367	4	0.388247	2	0.198879	10	3
TGRH88_011090	3'5'-cyclic nucleotide phosphodiesterase domain-containing protein	1065	Non-Toxin	Safe	0.999	0.0903276	0.00983441	0.00982507	15	0.199869	0.518523	0	0.694136	2	0.196412	8	0.217992	9	4
TGRH88_022410	protease inhibitor PI2	318	Toxin	Safe	0.999	0.0479937	0.0271597	0.0825004	15	0.313182	0.171554	0	0.192008	13	0.275047	5	0.938414	2	5
TGRH88_068970	unspecified product	131	Non-Toxin	Safe	0.997	0.199259	0.0179478	0.116281	15	0.319041	0.0692687	15	0.32546	9	0.0749691	20	0.536218	3	6
TGRH88_037170	microneme protein MIC2	769	Toxin	Safe	1	0.140543	0.0378701	0.142346	15	0.0713719	0.227553	0	0.169597	14	0.116398	12	0.482753	6	7
TGRH88_066240	microneme protein MIC5	181	Non-Toxin	Safe	1	0.28389	0.0511679	0.0701602	15	0.12659	0.0993124	0	0.265315	12	0.121333	11	0.184833	11	8
TGRH88_033800	cyclophilin precursor	348	Non-Toxin	Safe	0.989	0.112521	0.0071453	0.0102301	15	0.304482	0.196785	0	0.497804	5	0.0785313	19	0.124514	18	9
TGRH88_015150	unspecified product	312	Non-Toxin	Safe	0.941	0.0789274	0.0260255	0.0374916	15	0.122881	0.185636	1	0.126234	18	0.105801	15	0.167106	13	10
TGRH88_058880	microneme protein MIC6	349	Non-Toxin	Safe	1	0.133902	0.00921584	0.017964	15	0.255746	0.148554	0	0.379783	7	0.0649589	25	0.144192	16	11
TGRH88_064620	unspecified product	1265	Non-Toxin	Safe	1	0.0149061	0.000540797	0.0033441	15	0.50442	0.537451	1	0.301648	11	0.0512124	31	0.170518	12	12
TGRH88_061600	unspecified product	256	Non-Toxin	Safe	1	0.149259	0.0289954	0.0642539	15	0.0600367	0.194172	19	0.128868	17	0.0638735	26	0.15645	15	13
TGRH88_054080	rhoptry protein ROP14	1061	Non-Toxin	Safe	0.999	0.0202246	0.00835325	0.00520927	15	0.195328	0.390201	0	0.113014	21	0.115122	13	0.079857	26	14
TGRH88_047040	dense granule protein GRA2	185	Non-Toxin	Safe	0.944	0.765548	0.0189377	0.187458	15	0.0724812	0.110554	0	0.427579	6	0.0270089	57	0.295032	7	15
TGRH88_072150	unspecified product	1242	Non-Toxin	Safe	0.756	0.0115239	0.00243694	0.00408828	15	0.366356	0.456192	0	0.113096	20	0.048002	36	0.106552	20	16
TGRH88_080370	SAG-related sequence SRS34A	186	Non-Toxin	Safe	1	0.883344	0.0360921	0.0979587	15	0.0637458	0.0773102	0	0.323323	10	0.0335694	46	0.101424	21	17
TGRH88_078710	unspecified product	238	Non-Toxin	Safe	1	0.0219152	0.023749	0.00364554	15	0.299733	0.157162	0	0.0769925	31	0.213896	7	0.0395662	43	18
TGRH88_006720	N-acyl-phosphatidylethanolamine-hydrolyzing phospholipase D family protein	1134	Non-Toxin	Safe	0.997	0.0425512	0.00956338	0.0133199	15	0.070124	0.364255	2	0.081409	29	0.0482136	35	0.0695643	27	19
TGRH88_083150	unspecified product	169	Non-Toxin	Safe	0.969	0.0299466	0.0435148	0.00262818	15	0.300877	0.154217	0	0.100227	23	0.374353	3	0.0283285	65	20
TGRH88_051660	unspecified product	1086	Non-Toxin	Safe	0.692	0.0459282	0.00262784	0.0171538	15	0.185483	0.306772	0	0.133944	16	0.0222459	67	0.139911	17	21
TGRH88_040910	unspecified product	264	Non-Toxin	Safe	0.999	0.051767	0.0548739	0.0938516	15	0.0515092	0.153363	78	0.0307399	80	0.0827994	17	0.15706	14	22
TGRH88_041050	unspecified product	218	Non-Toxin	Safe	0.985	0.0481107	0.0348126	0.0211291	15	0.114319	0.107097	1	0.0430695	60	0.0799764	18	0.0532582	33	23
TGRH88_042470	ribosomal protein RPS15A	231	Non-Toxin	Safe	0.961	0.112274	0.0103221	0.0337707	15	0.114215	0.109468	0	0.0992716	24	0.0225721	66	0.0851775	24	24
TGRH88_009050	unspecified product	1062	Non-Toxin	Safe	0.999	0.00993294	0.00167188	0.0026847	15	0.244272	0.359447	0	0.0650862	36	0.0331501	47	0.0551886	32	25
TGRH88_003600	dense granule protein GRA8	267	Non-Toxin	Safe	1	0.0610597	0.0122364	0.223848	15	0.0629138	0.178667	1	0.0511126	51	0.0256062	60	0.5305	5	26
TGRH88_052770	unspecified product	201	Non-Toxin	Safe	0.999	0.068256	0.0217651	0.00836497	15	0.136192	0.121494	0	0.0831453	28	0.0685042	23	0.0276476	66	27
TGRH88_026590	3-oxo-5-alpha-steroid 4-dehydrogenase	347	Non-Toxin	Safe	0.999	0.0298438	0.00911776	0.00406944	15	0.193074	0.1841	0	0.0791591	30	0.0604766	27	0.0298317	61	28
TGRH88_036380	ATP-dependent metallopeptidase HflB subfamily protein	1091	Non-Toxin	Safe	0.965	0.0118777	0.000857697	0.0041919	15	0.266526	0.426951	0	0.0986045	25	0.0209257	72	0.0928997	22	29
TGRH88_024370	unspecified product	1117	Non-Toxin	Safe	0.999	0.0114088	0.00197337	0.0025905	15	0.258137	0.279194	0	0.058833	42	0.0272411	55	0.0453512	39	30
TGRH88_028030	unspecified product	1315	Non-Toxin	Safe	0.613	0.0149099	0.000596454	0.00564259	15	0.309959	0.453353	0	0.0954741	26	0.0162091	93	0.107941	19	31
TGRH88_020340	ATP-dependent Clp protease adaptor protein ClpS protein	389	Non-Toxin	Safe	1	0.0120863	0.00647197	0.00653749	15	0.196645	0.202225	0	0.0354816	72	0.0451792	39	0.0585004	30	32
TGRH88_005500	unspecified product	1292	Non-Toxin	Safe	0.997	0.0084854	0.000700334	0.00299556	15	0.197581	0.526615	0	0.0620255	39	0.0197445	76	0.0657416	28	33
TGRH88_063980	microneme protein MIC10	198	Non-Toxin	Safe	0.996	0.0723118	0.0109017	0.120699	15	0.0616659	0.140645	2	0.0467679	57	0.0181959	83	0.222147	8	34
TGRH88_082500	unspecified product	292	Non-Toxin	Safe	0.893	0.0386518	0.0167721	0.0105975	15	0.111477	0.149037	0	0.0426549	62	0.0473498	37	0.0340044	51	35
TGRH88_012590	Sodium:neurotransmitter symporter family protein	1037	Non-Toxin	Safe	0.998	0.0230949	0.00283161	0.00473827	15	0.132206	0.284625	0	0.0642912	38	0.0213555	70	0.0395032	44	36
TGRH88_014830	putative sortilin	1033	Non-Toxin	Safe	0.997	0.0183066	0.00461463	0.00696139	15	0.116122	0.269555	0	0.0418889	64	0.0296321	53	0.046043	38	37
TGRH88_019810	unspecified product	351	Non-Toxin	Safe	0.803	0.0437207	0.0214225	0.00589693	15	0.175361	0.119085	0	0.0544669	49	0.066201	24	0.0209928	83	38
TGRH88_035710	dense granule protein GRA7	236	Non-Toxin	Safe	1	0.536277	0.0867564	0.137824	15	0.010226	0.130804	0	0.0521724	50	0.0215655	69	0.0379659	45	39
TGRH88_053330	unspecified product	1280	Non-Toxin	Safe	0.986	0.0027927	0.000655374	0.0012717	15	0.31859	0.507093	0	0.0356911	71	0.0302973	50	0.0336262	53	40
TGRH88_037980	phosphatidate cytidylyltransferase	1068	Non-Toxin	Safe	0.999	0.0141186	0.0026117	0.00204414	15	0.125446	0.42374	0	0.0551326	48	0.0300862	51	0.0222612	79	41
TGRH88_031850	putative fatty acyl-CoA desaturase	1042	Non-Toxin	Safe	0.998	0.0271677	0.00118729	0.00304266	15	0.138029	0.435122	0	0.120431	19	0.011359	116	0.037821	46	42
TGRH88_005460	unspecified product	1269	Non-Toxin	Safe	0.999	0.00466256	0.000628542	0.00154488	15	0.176886	0.597911	3	0.0393232	67	0.0200283	75	0.0444578	40	43
TGRH88_016190	zinc finger, C3HC4 type (RING finger) domain-containing protein	1167	Non-Toxin	Safe	0.999	0.00810682	0.00112528	0.00265644	15	0.174494	0.47028	0	0.0486118	55	0.0154745	100	0.0515243	34	44
TGRH88_024520	SAG-related sequence SRS25	191	Non-Toxin	Safe	1	0.107737	0.0159226	0.0435958	15	0.0621165	0.085744	0	0.0427877	61	0.0161428	94	0.0492704	35	45
TGRH88_061480	unspecified product	1107	Non-Toxin	Safe	0.999	0.00514875	0.000692176	0.000706501	15	0.361295	0.341036	0	0.0457337	58	0.0232933	63	0.0258527	69	46
TGRH88_001610	unspecified product	322	Non-Toxin	Safe	0.996	0.0129762	0.0056877	0.00224196	15	0.171236	0.252913	0	0.0417893	65	0.0491177	33	0.0181715	96	47
TGRH88_076900	putative vacuolar proton translocating ATPase subunit A	909	Non-Toxin	Safe	0.995	0.0311879	0.0189087	0.00969319	15	0.0712679	0.175154	0	0.0286195	89	0.0446704	40	0.026094	68	48
TGRH88_013710	ATP-binding cassette G family transporter ABCG96	1045	Non-Toxin	Safe	0.999	0.0139566	0.000603524	0.00515275	15	0.142189	0.395373	0	0.0583469	43	0.0106134	128	0.0588978	29	49
TGRH88_016210	unspecified product	1062	Non-Toxin	Safe	0.996	0.00608871	0.00214198	0.0015072	15	0.187216	0.367821	2	0.0306793	81	0.0260429	59	0.0289043	63	50
TGRH88_076620	FAD binding domain-containing protein	1205	Non-Toxin	Safe	0.995	0.00550142	0.00132289	0.000715921	15	0.200111	0.551557	0	0.0492181	53	0.02089	73	0.0231853	77	51
TGRH88_062040	unspecified product	1103	Non-Toxin	Safe	0.999	0.00351375	0.000687463	0.0018369	13	0.177995	0.556792	0	0.0294673	86	0.0187605	81	0.0416436	42	52
TGRH88_004640	unspecified product	1037	Non-Toxin	Safe	0.999	0.019728	0.00239089	0.00157314	15	0.136435	0.339561	0	0.0687151	34	0.0174992	85	0.0194219	90	53
TGRH88_058550	unspecified product	1162	Non-Toxin	Safe	0.852	0.00451016	0.00102829	0.00146952	15	0.203508	0.643089	0	0.0414223	66	0.0210975	71	0.0234155	74	54
TGRH88_067200	unspecified product	213	Non-Toxin	Safe	0.709	0.0133397	0.00979761	0.00284484	15	0.321051	0.129951	1	0.028619	90	0.056063	28	0.0186669	93	55
TGRH88_075100	unspecified product	266	Non-Toxin	Safe	0.999	0.0191652	0.00576076	0.00139416	15	0.29949	0.153497	0	0.0645834	37	0.0519378	30	0.00960741	145	56
TGRH88_007130	transporter, major facilitator family protein	588	Non-Toxin	Safe	0.998	0.0351661	0.0108275	0.0125569	15	0.0605566	0.177648	0	0.0282373	92	0.0226002	65	0.029644	62	57
TGRH88_035020	rhoptry protein ROP12	236	Non-Toxin	Safe	1	0.02355	0.0161777	0.00212892	15	0.17699	0.134935	0	0.0426111	63	0.0723431	22	0.0100365	139	58
TGRH88_055770	transporter, major facilitator family protein	560	Non-Toxin	Safe	0.999	0.03968	0.030517	0.00695197	15	0.0607299	0.149422	2	0.0270135	94	0.0533148	29	0.0133616	115	59
TGRH88_010860	putative divalent metal transporter	1232	Non-Toxin	Safe	0.997	0.00906921	0.000606062	0.000942001	15	0.235779	0.35629	0	0.0561835	45	0.0158976	95	0.0176443	99	60
TGRH88_036390	unspecified product	331	Non-Toxin	Safe	1	0.0486266	0.014258	0.00563317	15	0.0521678	0.200214	0	0.0378647	69	0.0275506	54	0.0131047	118	61
TGRH88_039100	MraW methylase family protein	1062	Non-Toxin	Safe	0.908	0.00894077	0.00110317	0.000979681	15	0.201255	0.455599	0	0.0557763	46	0.0157824	96	0.0175164	100	62
TGRH88_070130	folate/biopterin transporter subfamily protein	1057	Non-Toxin	Safe	0.997	0.0147808	0.00122119	0.0026847	15	0.202607	0.252071	0	0.0570154	44	0.0096798	143	0.0322301	56	63
TGRH88_020320	KRUF family protein	1023	Non-Toxin	Safe	0.913	0.0402834	0.00401419	0.00184632	10	0.0632605	0.445434	0	0.075824	32	0.0193095	78	0.0107156	133	64
TGRH88_079070	unspecified product	258	Non-Toxin	Safe	0.999	0.0218591	0.00811612	0.00619837	15	0.112551	0.138727	0	0.0256756	96	0.0237768	62	0.0197919	88	65
TGRH88_021850	unspecified product	1018	Non-Toxin	Safe	0.957	0.0337851	0.00384504	0.0032028	15	0.0633991	0.365013	0	0.0557684	47	0.0167084	90	0.0139082	113	66
TGRH88_050300	unspecified product	219	Non-Toxin	Safe	0.999	0.0634426	0.0151046	0.00985333	15	0.0705746	0.0961951	0	0.0319062	76	0.019346	77	0.0143144	109	67
TGRH88_040720	unspecified product	213	Non-Toxin	Safe	0.995	0.0887551	0.00429066	0.0216001	15	0.0709906	0.132491	8	0.0619765	40	0.00709353	182	0.0433011	41	68
TGRH88_081380	unspecified product	123	Non-Toxin	Safe	0.987	0.0165138	0.0206752	0.00676357	15	0.259073	0.0483918	0	0.0155464	134	0.0489064	34	0.0180933	97	69
TGRH88_035730	unspecified product	330	Non-Toxin	Safe	0.941	0.144435	0.0904349	0.0020253	15	0.0618392	0.146814	0	0.0916651	27	0.145898	10	0.00359841	234	70
TGRH88_038690	unspecified product	285	Non-Toxin	Safe	0.976	0.0207922	0.0191621	0.00727225	15	0.0519252	0.209657	0	0.0166983	125	0.0384744	42	0.0157322	106	71
TGRH88_047700	putative peptidyl-prolyl isomerase FKBP12	362	Non-Toxin	Safe	0.981	0.0153313	0.0022638	0.00285426	15	0.172033	0.177798	0	0.0334403	73	0.0113547	117	0.0189034	91	72
TGRH88_054770	putative rhoptry protein	1063	Non-Toxin	Safe	0.999	0.00581337	0.00116825	0.00257166	15	0.124718	0.441822	0	0.0246313	99	0.0104545	134	0.0348094	49	73
TGRH88_023680	tRNA ligases class II (D, K and N) domain-containing protein	1170	Non-Toxin	Safe	0.919	0.00689236	0.000563458	0.00152604	15	0.124441	0.499524	1	0.0296676	85	0.0107932	127	0.0239581	72	74
TGRH88_013510	endonuclease IV APN	667	Non-Toxin	Safe	0.901	0.0137444	0.00887918	0.0022608	15	0.121044	0.212865	0	0.024129	101	0.0395021	41	0.00974274	142	75
TGRH88_013270	LETM1 family protein	1101	Non-Toxin	Safe	0.481	0.00629389	0.000639601	0.00255282	15	0.304759	0.366553	0	0.0239532	102	0.0101666	137	0.033851	52	76
TGRH88_073680	apical membrane antigen AMA1	569	Non-Toxin	Safe	0.959	0.128365	0.0395198	0.0722326	15	0.00967138	0.196728	0	0.0179867	123	0.0143142	104	0.0285965	64	77
TGRH88_004340	serine carboxypeptidase s28 protein	738	Non-Toxin	Safe	0.837	0.0122893	0.00749882	0.00646213	15	0.0512666	0.387636	0	0.0148206	139	0.0220165	68	0.0209448	84	78
TGRH88_010700	DnaJ domain-containing protein	425	Non-Toxin	Safe	0.862	0.0295298	0.00713115	0.00924103	15	0.0604873	0.2011	0	0.0231191	103	0.0137377	106	0.0196034	89	79
TGRH88_072490	unspecified product	218	Non-Toxin	Safe	0.931	0.0695938	0.0101441	0.0215624	15	0.06021	0.0947211	0	0.0275715	93	0.0100306	138	0.024492	71	80
TGRH88_012940	FHA domain-containing protein	1141	Non-Toxin	Safe	0.268	0.00812403	0.000951425	0.00288252	15	0.521925	0.340361	0	0.0284844	91	0.00906741	153	0.030191	59	81
TGRH88_044880	unspecified product	401	Non-Toxin	Safe	0.953	0.0183756	0.0124419	0.0195748	15	0.0627058	0.138215	0	0.0110464	173	0.018754	82	0.034691	50	82
TGRH88_054180	SAG-related sequence SRS52A	358	Non-Toxin	Safe	1	0.0626472	0.00699519	0.0139793	15	0.0627751	0.11038	0	0.0324398	74	0.00917912	150	0.0203753	86	83
TGRH88_013900	HEAT repeat-containing protein	1202	Non-Toxin	Safe	0.439	0.00621811	0.00103482	0.00124344	15	0.434538	0.336195	0	0.0286706	88	0.0121689	111	0.0135059	114	84
TGRH88_083130	rhomboid protease ROM1	293	Non-Toxin	Safe	0.999	0.026471	0.0202896	0.00727225	15	0.0596207	0.131867	0	0.0153004	136	0.0299726	52	0.011643	128	85
TGRH88_038830	penicillin amidase	1043	Non-Toxin	Safe	0.874	0.0283762	0.00701476	0.000536941	15	0.0739024	0.359029	0	0.0480848	56	0.0306135	49	0.00485388	211	86
TGRH88_046920	unspecified product	1117	Non-Toxin	Safe	0.972	0.00541854	0.000794244	0.00234558	15	0.172484	0.332017	0	0.0205785	111	0.0104811	133	0.0232655	76	87
TGRH88_067750	transporter, major facilitator family protein	1027	Non-Toxin	Safe	0.999	0.014624	0.00149005	0.00816715	15	0.074873	0.379507	0	0.0317644	77	0.00539281	216	0.0478827	37	88
TGRH88_060690	DnaJ domain-containing protein	877	Non-Toxin	Safe	0.992	0.0213969	0.00435302	0.00248688	15	0.0620472	0.327412	0	0.0313183	78	0.0151916	101	0.0084304	160	89
TGRH88_035310	vitamin k epoxide reductase family protein	184	Non-Toxin	Safe	0.995	0.0197933	0.0135174	0.0296636	15	0.0742491	0.0760433	0	0.00835757	195	0.0148985	103	0.0354332	47	90
TGRH88_002150	unspecified product	1051	Non-Toxin	Safe	0.972	0.00521837	0.00101143	0.00179922	15	0.135568	0.385494	0	0.0188689	120	0.0096104	144	0.0213327	82	91
TGRH88_051520	rhoptry protein ROP13	400	Non-Toxin	Safe	1	0.0293838	0.00546254	0.00856279	15	0.0595167	0.163291	6	0.0210737	107	0.00925292	148	0.0184852	94	92
TGRH88_046840	unspecified product	156	Non-Toxin	Safe	1	0.01717	0.0201146	0.0165792	15	0.075081	0.0813505	2	0.00767361	210	0.0229904	64	0.021689	81	93
TGRH88_047920	unspecified product	1252	Non-Toxin	Safe	0.999	0.00348246	0.000651385	0.00167676	12	0.123193	0.453473	0	0.0124202	159	0.0105432	130	0.0234033	75	94
TGRH88_029560	unspecified product	248	Non-Toxin	Safe	0.999	0.00187453	0.00259865	0.00162024	15	0.300911	0.158809	0	0.00711211	222	0.0271678	56	0.0201019	87	95
TGRH88_032720	arginine decarboxylase	1256	Non-Toxin	Safe	0.387	0.0164781	0.00259285	0.00480421	15	0.132622	0.312404	0	0.0192396	118	0.00918675	149	0.0169936	102	96
TGRH88_033130	unspecified product	387	Non-Toxin	Safe	0.999	0.0281743	0.0268228	0.00411654	15	0.178273	0.0402364	0	0.014813	140	0.0363759	44	0.00598113	188	97
TGRH88_015770	microneme protein MIC1	456	Non-Toxin	Safe	1	0.186296	0.00124748	0.0232674	15	0.0684601	0.145833	0	0.137208	15	0.00187859	324	0.0479549	36	98
TGRH88_014770	putative proteasome subunit beta type 1	359	Non-Toxin	Safe	0.927	0.0333831	0.00336842	0.0033441	14	0.0732091	0.220993	0	0.0367889	70	0.00851705	160	0.00945285	150	99
TGRH88_035980	N-methyl-D-aspartate receptor-associated protein	342	Non-Toxin	Safe	0.999	0.0235411	0.0218434	0.0043803	15	0.0510586	0.14969	0	0.013642	150	0.0318459	48	0.00642636	182	100
TGRH88_020270	putative ubiquitin conjugating enzyme E2	641	Non-Toxin	Safe	0.911	0.0133099	0.00258723	0.00798817	15	0.0599327	0.260732	0	0.0137652	148	0.00808955	165	0.0239423	73	101
TGRH88_035590	4'-phosphopantetheinyl transferase domain-containing protein	1156	Non-Toxin	Safe	0.999	0.002875	0.000857515	0.000668821	15	0.137024	0.435536	8	0.0133147	152	0.0113026	118	0.0125444	121	102
TGRH88_021220	putative thioredoxin	555	Non-Toxin	Safe	0.999	0.0188487	0.00524952	0.0220522	15	0.070644	0.106808	0	0.0107251	175	0.00718757	179	0.0351001	48	103
TGRH88_046190	putative cytochrome C oxidase subunit IIa	299	Non-Toxin	Safe	0.998	0.038878	0.00421905	0.00365496	15	0.0509199	0.202955	0	0.030001	84	0.00783603	170	0.008697	157	104
TGRH88_022440	Sodium:neurotransmitter symporter family protein	1030	Non-Toxin	Safe	0.997	0.0100671	0.00238636	0.00313686	15	0.0746651	0.281037	0	0.0156593	131	0.00797568	168	0.013278	116	105
TGRH88_079030	unspecified product	614	Non-Toxin	Safe	0.965	0.0122279	0.00564002	0.00252456	15	0.0515785	0.272101	0	0.0122329	160	0.0155763	98	0.00864388	158	106
TGRH88_048920	putative peroxiredoxin 6	402	Non-Toxin	Safe	0.107	0.104202	0.0225476	0.00709327	15	0.185934	0.155964	0	0.0246643	98	0.0138908	105	0.00469215	216	107
TGRH88_055300	unspecified product	131	Non-Toxin	Safe	0.996	0.0196433	0.00633727	0.010428	15	0.12458	0.0623476	0	0.0115169	165	0.00879879	155	0.0162759	104	108
TGRH88_058770	unspecified product	256	Non-Toxin	Safe	0.999	0.0199873	0.0102824	0.00534115	15	0.0726545	0.107561	0	0.0117161	163	0.0149182	102	0.00827866	162	109
TGRH88_019430	unspecified product	345	Non-Toxin	Safe	0.906	0.0221853	0.00962593	0.0016485	15	0.0515785	0.214973	0	0.0166307	126	0.019251	79	0.00427323	225	110
TGRH88_037910	unspecified product	388	Non-Toxin	Safe	0.997	0.00740229	0.00365994	0.00365496	15	0.0733825	0.210261	1	0.00797342	201	0.011603	114	0.0128779	119	111
TGRH88_052050	unspecified product	184	Non-Toxin	Safe	0.872	0.0276962	0.00350711	0.00505855	14	0.132934	0.0808121	0	0.0194993	115	0.00709391	181	0.00984168	141	112
TGRH88_026130	SAG-related sequence SRS20A	328	Non-Toxin	Safe	1	0.0583098	0.00202885	0.00365496	15	0.0628098	0.180731	0	0.0491419	54	0.00431538	242	0.00957905	146	113
TGRH88_055880	unspecified product	183	Non-Toxin	Safe	1	0.00340284	0.0215545	0.00180864	15	0.134702	0.154174	0	0.00463426	274	0.086546	16	0.00873229	156	114
TGRH88_024210	ubiquitin family protein	1158	Non-Toxin	Safe	0.308	0.00589	0.000564727	0.00129054	15	0.425491	0.312084	0	0.0183257	121	0.00777813	171	0.00863274	159	115
TGRH88_063310	unspecified product	296	Non-Toxin	Safe	1	0.0200073	0.00891326	0.00237384	3	0.0604873	0.168062	0	0.0149794	138	0.0171662	89	0.00423384	226	116
TGRH88_052590	unspecified product	309	Non-Toxin	Safe	1	0.00568162	0.0152984	0.00271296	15	0.0714413	0.183725	0	0.00582414	248	0.0370798	43	0.00823078	163	117
TGRH88_043860	putative thioredoxin	622	Non-Toxin	Safe	1	0.0266161	0.00467083	0.00731935	15	0.0603486	0.120471	0	0.0144444	143	0.00681197	183	0.0105846	134	118
TGRH88_067370	unspecified product	136	Non-Toxin	Safe	0.515	0.0352827	0.0303713	0.0103809	14	0.0623245	0.0976284	0	0.00821663	198	0.0179355	84	0.00663536	179	119
TGRH88_036780	unspecified product	1041	Non-Toxin	Safe	0.999	0.00611747	0.00103083	0.00189342	15	0.0724119	0.433613	0	0.0139309	147	0.00591279	202	0.0131249	117	120
TGRH88_078280	unspecified product	179	Non-Toxin	Safe	0.92	0.0275934	0.0087588	0.00769615	15	0.0515785	0.114682	0	0.0114459	169	0.00936918	147	0.0092432	151	121
TGRH88_056600	unspecified product	210	Non-Toxin	Safe	0.993	0.0260442	0.0134525	0.0109649	15	0.0731398	0.0584224	11	0.00809774	199	0.010311	135	0.00968327	143	122
TGRH88_016640	CBS domain-containing protein	1176	Non-Toxin	Safe	0.999	0.00925427	0.00179697	0.00145068	15	0.0622898	0.389834	0	0.0161698	130	0.00915074	151	0.00507808	203	123
TGRH88_053260	unspecified product	213	Non-Toxin	Safe	0.854	0.0458076	0.0266611	0.00170502	15	0.0621512	0.0925874	0	0.0167516	124	0.0250396	61	0.00205858	299	124
TGRH88_031230	unspecified product	441	Non-Toxin	Safe	0.999	0.006329	0.00113616	0.00120576	15	0.132691	0.262834	0	0.0155942	132	0.00661877	186	0.007346	168	125
TGRH88_014800	unspecified product	229	Non-Toxin	Safe	0.812	0.0253111	0.00518915	0.0111156	15	0.0517519	0.14288	0	0.0111884	172	0.00569855	204	0.0139143	112	126
TGRH88_009220	ribosomal protein RPS6	314	Non-Toxin	Safe	0.792	0.14293	0.028972	0.0425408	15	0.00998336	0.143101	0	0.0120034	161	0.00619913	193	0.0102018	136	127
TGRH88_010500	unspecified product	152	Non-Toxin	Safe	0.874	0.00601747	0.0036041	0.0017898	15	0.130195	0.150423	5	0.00756327	214	0.0128406	107	0.0071257	174	128
TGRH88_004280	unspecified product	240	Non-Toxin	Safe	0.994	0.0279605	0.00798921	0.000565201	15	0.114908	0.0910232	0	0.0215545	104	0.0156832	97	0.00217579	294	129
TGRH88_061460	PAP2 superfamily protein	320	Non-Toxin	Safe	0.999	0.0262375	0.0154797	0.00862873	15	0.059794	0.066439	0	0.00765021	211	0.0112397	119	0.00748482	167	130
TGRH88_001120	unspecified product	1140	Non-Toxin	Safe	0.216	0.0104206	0.00252777	0.000885481	15	0.304932	0.288436	0	0.0143588	145	0.01097	125	0.00405843	229	131
TGRH88_076140	unspecified product	1142	Non-Toxin	Safe	0.998	0.00425809	0.00182653	0.00137532	15	0.0607299	0.480872	0	0.00872046	191	0.0111039	123	0.00616195	186	132
TGRH88_067980	Proteasome/cyclosome repeat-containing protein	1156	Non-Toxin	Safe	0.086	0.0150749	0.0020283	0.00399408	15	0.367569	0.388467	0	0.0143225	146	0.0048632	226	0.0107951	132	133
TGRH88_031070	SCP family extracellular subfamily protein	246	Non-Toxin	Safe	1	0.0359913	0.0078837	0.0128301	15	0.0614232	0.0648204	0	0.010606	177	0.0060021	198	0.0108251	131	134
TGRH88_060660	unspecified product	811	Non-Toxin	Safe	0.999	0.00481118	0.00127685	0.00426726	15	0.0710253	0.341611	0	0.00902109	189	0.00459467	234	0.020398	85	135
TGRH88_039670	MIC2-associated protein M2AP	330	Non-Toxin	Safe	0.944	0.167166	0.0200693	0.0605047	15	0.00987937	0.117309	0	0.0136469	149	0.00416211	250	0.0140892	111	136
TGRH88_034860	putative cell-cycle-associated protein kinase DYRK	1180	Non-Toxin	Safe	0.301	0.014038	0.00147844	0.00290136	15	0.135672	0.456927	0	0.0193959	116	0.00352814	272	0.0117474	124	137
TGRH88_071860	N-acetylglucosaminylphosphatidylinositol deacetylase	383	Non-Toxin	Safe	0.91	0.00749531	0.00261007	0.0030144	15	0.0606953	0.271266	0	0.00782426	206	0.00853949	158	0.00947775	148	138
TGRH88_078670	ABC transporter transmembrane region domain-containing protein	1163	Non-Toxin	Safe	0.999	0.00666022	0.00235826	0.000989101	15	0.0735558	0.326285	0	0.0125473	157	0.00912955	152	0.00506632	205	139
TGRH88_030630	unspecified product	399	Non-Toxin	Safe	0.996	0.00568341	0.00233034	0.00303324	15	0.0610419	0.287795	0	0.0078321	204	0.00664848	185	0.0110685	130	140
TGRH88_005690	KRUF family protein	1020	Non-Toxin	Safe	0.923	0.00516383	0.00293948	0.00637735	12	0.0620472	0.249526	0	0.00529778	258	0.00809489	164	0.0179686	98	141
TGRH88_076670	phospholipase, patatin family protein	665	Non-Toxin	Safe	0.998	0.00998459	0.00154135	0.00357018	15	0.0621512	0.223508	0	0.0103192	179	0.00525581	218	0.0116666	126	142
TGRH88_064400	dense granule protein GRA9	318	Non-Toxin	Safe	1	0.105768	0.0602889	0.00839323	15	0.00974071	0.146163	0	0.0114991	167	0.0165758	91	0.00245294	270	143
TGRH88_045490	unspecified product	1057	Non-Toxin	Safe	0.168	0.00607458	0.00592084	0.00220428	15	0.201359	0.400535	0	0.00610865	240	0.0155565	99	0.00575523	190	144
TGRH88_033670	unspecified product	294	Non-Toxin	Safe	0.999	0.00795141	0.00417989	0.000857221	15	0.121945	0.133745	0	0.00971761	182	0.0123736	110	0.00343327	241	145
TGRH88_024450	unspecified product	452	Non-Toxin	Safe	1	0.0196725	0.0123497	0.000866641	15	0.0505386	0.172875	0	0.0131115	154	0.020034	74	0.00185293	312	146
TGRH88_045730	transmembrane amino acid transporter protein	716	Non-Toxin	Safe	0.999	0.0182626	0.00235391	0.00265644	14	0.0509892	0.224839	0	0.0153472	135	0.00434263	240	0.00722965	171	147
TGRH88_071220	unspecified product	129	Non-Toxin	Safe	0.995	0.0272679	0.0153385	0.00872293	15	0.0613886	0.0569252	0	0.00697546	225	0.00986884	140	0.0065719	181	148
TGRH88_065210	ubiquitin-conjugating enzyme subfamily protein	338	Non-Toxin	Safe	0.963	0.00790539	0.00374479	0.0024963	15	0.0633991	0.213919	0	0.00769343	209	0.00979615	142	0.00543625	199	149
TGRH88_070720	membrane protein FtsH1	748	Non-Toxin	Safe	0.174	0.0394507	0.0100411	0.00569911	15	0.0614232	0.38149	0	0.0114491	168	0.00747608	176	0.0049785	208	150
TGRH88_003800	CDP-alcohol phosphatidyltransferase superfamily protein	1028	Non-Toxin	Safe	0.865	0.00561073	0.000986233	0.001413	15	0.0755663	0.438818	3	0.0129406	156	0.00549247	212	0.00609594	187	151
TGRH88_030710	unspecified product	370	Non-Toxin	Safe	0.998	0.00404897	0.00443805	0.00270354	15	0.060626	0.237576	0	0.00431491	280	0.0109885	124	0.00914685	153	152
TGRH88_022420	unspecified product	205	Non-Toxin	Safe	0.469	0.0179655	0.00957716	0.00575563	15	0.0705053	0.149816	0	0.0066946	228	0.00947147	145	0.00630728	184	153
TGRH88_029370	unspecified product	116	Toxin	Safe	0.997	0.00891282	0.00284412	0.00192168	15	0.114354	0.114356	0	0.00869074	192	0.00737736	177	0.00545862	198	154
TGRH88_010210	unspecified product	185	Non-Toxin	Safe	0.999	0.00845449	0.00360882	0.0026847	15	0.123366	0.0901595	0	0.00658025	233	0.00837872	161	0.00697449	175	155
TGRH88_081400	unspecified product	944	Non-Toxin	Safe	0.894	0.0668843	0.00150618	0.0192828	15	0.00977537	0.452854	0	0.0200709	113	0.00152577	353	0.0160874	105	156
TGRH88_045810	putative bud site selection protein	198	Non-Toxin	Safe	0.767	0.00283404	0.00157489	0.00259992	15	0.176678	0.146173	0	0.0044355	277	0.00753038	173	0.0125367	122	157
TGRH88_003360	unspecified product	1201	Non-Toxin	Safe	0.999	0.0104419	0.00144853	0.0020724	15	0.0511279	0.380167	0	0.0143999	144	0.00366711	266	0.00814005	164	158
TGRH88_005300	P-type ATPase PMA1	1151	Non-Toxin	Safe	0.999	0.0262848	0.026994	0	15	0.57437	0.340537	0	0.378133	8	1	1	0	565	159
TGRH88_011070	DHHC zinc finger domain-containing protein	1047	Non-Toxin	Safe	0.996	0.00648321	0.000665526	0.00218544	15	0.0616312	0.363296	0	0.0100335	181	0.00425861	245	0.00945305	149	160
TGRH88_046410	DnaK family protein	1090	Non-Toxin	Safe	0.159	0.0289088	0.00154298	0.00668821	15	0.32171	0.132922	0	0.0147649	141	0.00259315	299	0.0100732	138	161
TGRH88_003050	ferredoxin NADP+ oxidoreductase FNR	497	Non-Toxin	Safe	0.999	0.00710617	0.00384685	0.00125286	15	0.0613886	0.242592	0	0.00770972	208	0.0112193	121	0.003113	249	162
TGRH88_029400	unspecified product	200	Non-Toxin	Safe	0.939	0.0314232	0.00935616	0.00253398	15	0.0509199	0.102425	0	0.0112633	170	0.00832742	162	0.0030808	253	163
TGRH88_040750	sphingolipid delta 4 desaturase/c-4 hydroxylase protein des2 family protein	424	Non-Toxin	Safe	0.999	0.0195963	0.00227033	0.00228906	15	0.0707826	0.157315	0	0.016565	128	0.0042185	247	0.004682	217	164
TGRH88_081110	unspecified product	377	Non-Toxin	Safe	0.999	0.0133064	0.00787065	0.00181806	15	0.0517865	0.142188	0	0.00713247	221	0.0111777	122	0.00310145	251	165
TGRH88_079880	pyrroline-5-carboxylate reductase	375	Non-Toxin	Safe	0.531	0.0172336	0.0168668	0.00203472	15	0.0620125	0.16417	0	0.00680714	226	0.0173353	88	0.00226352	288	166
TGRH88_054390	unspecified product	1145	Non-Toxin	Safe	0.478	0.00703084	0.00180821	0.00187458	14	0.121529	0.251126	0	0.007645	212	0.00556256	209	0.00617374	185	167
TGRH88_007670	SAG-related sequence SRS17B	379	Non-Toxin	Safe	1	0.0313016	0.00721129	0.00371148	15	0.0605566	0.0738723	2	0.0103975	178	0.00597901	200	0.00379197	231	168
TGRH88_033890	unspecified product	978	Non-Toxin	Safe	0.999	0.00503125	0.00118112	0.00161082	15	0.0600367	0.352571	1	0.00786866	203	0.00400771	257	0.0088961	155	169
TGRH88_068310	Ctr copper transporter family protein	375	Non-Toxin	Safe	1	0.0623157	0.0144066	0.00519043	15	0.0107113	0.227268	0	0.0115031	166	0.0066148	187	0.002622	264	170
TGRH88_030990	putative rhoptry kinase family protein ROP34	553	Non-Toxin	Safe	0.821	0.042107	0.00935634	0.0882278	15	0.00949806	0.219921	0	0.00506679	264	0.00276498	295	0.0300058	60	171
TGRH88_022750	unspecified product	662	Non-Toxin	Safe	0.999	0.00533085	0.00112238	0.000725341	15	0.0617699	0.397412	1	0.00914443	187	0.00465749	232	0.00516923	201	172
TGRH88_018430	unspecified product	292	Non-Toxin	Safe	0.979	0.00508856	0.00336008	0.00413538	15	0.0622898	0.186696	0	0.00422118	284	0.00644986	190	0.00954471	147	173
TGRH88_026540	unspecified product	322	Non-Toxin	Safe	0.992	0.00913609	0.0028753	0.00153546	15	0.0615966	0.182633	0	0.00751147	215	0.00637631	192	0.00471793	215	174
TGRH88_054950	putative SAC1 phosphoinositide phosphatase	1039	Non-Toxin	Safe	0.999	0.00745795	0.00112764	0.00165792	15	0.0609033	0.29699	3	0.00942299	183	0.00342812	275	0.00760956	166	175
TGRH88_020280	unspecified product	1024	Non-Toxin	Safe	0.999	0.00380953	0.0012337	0.000857221	15	0.0632951	0.417887	0	0.00782675	205	0.00498295	224	0.00553045	195	176
TGRH88_060700	unspecified product	251	Non-Toxin	Safe	1	0.0105535	0.00804306	0.00203472	15	0.0706093	0.101932	0	0.0059191	244	0.0109627	126	0.00304181	254	177
TGRH88_010360	unspecified product	340	Non-Toxin	Safe	1	0.00177612	0.025833	0.000876061	15	0.0611806	0.246497	0	0.00222997	364	0.0738258	21	0.00315144	246	178
TGRH88_018370	unspecified product	625	Non-Toxin	Safe	0.995	0.0189778	0.00194491	0.00110214	15	0.0500186	0.235297	0	0.0165881	127	0.0044467	236	0.00246764	269	179
TGRH88_052140	STAS domain-containing protein	1146	Non-Toxin	Safe	1	0.00991581	0.000421868	0.00331584	15	0.29845	0.483378	0	0.106947	22	0	588	0.0906835	23	180
TGRH88_044100	DHHC zinc finger domain-containing protein	371	Non-Toxin	Safe	0.999	0.00921572	0.00303865	0.0024021	15	0.0625672	0.171043	0	0.00720417	219	0.00611544	195	0.00452491	220	181
TGRH88_008180	unspecified product	536	Non-Toxin	Safe	0.999	0.00345468	0.00191663	0.000725341	15	0.0710946	0.317415	0	0.00501699	266	0.00851761	159	0.00472673	214	182
TGRH88_081760	unspecified product	350	Non-Toxin	Safe	0.721	0.00158618	0.000502725	0.000819541	15	0.251551	0.180036	0	0.00485333	270	0.00617982	194	0.00685881	176	183
TGRH88_033120	unspecified product	294	Non-Toxin	Safe	0.998	0.0102891	0.0164683	0.00201588	15	0.0603833	0.0957389	0	0.00427984	282	0.0174386	87	0.00241933	271	184
TGRH88_010530	unspecified product	180	Non-Toxin	Safe	0.997	0.00254363	0.00566522	0.00781861	15	0.0638151	0.13483	0	0.00192593	392	0.00980923	141	0.014516	108	185
TGRH88_043600	unspecified product	1277	Non-Toxin	Safe	1	0.0248679	0.0172565	0.000857221	15	0.00953272	0.50601	0	0.00939929	185	0.0162768	92	0.00106266	366	186
TGRH88_076460	protein phosphatase 2C domain-containing protein	547	Non-Toxin	Safe	0.155	0.0129651	0.00287349	0.0148271	15	0.123089	0.273817	0	0.00520863	259	0.00306102	284	0.0169868	103	187
TGRH88_061470	unspecified product	1261	Non-Toxin	Safe	0.998	0.0028809	0.000601167	0.00137532	15	0.0600367	0.457644	0	0.00612552	239	0.0051998	219	0.00577112	189	188
TGRH88_073490	unspecified product	571	Non-Toxin	Safe	0.762	0.00370488	0.00277994	0.000932581	15	0.0628445	0.346948	0	0.00493797	267	0.00943137	146	0.00348921	239	189
TGRH88_012900	signal recognition particle receptor beta subunit protein	347	Non-Toxin	Safe	0.998	0.00841766	0.00355624	0.00302382	15	0.0709906	0.120465	0	0.00506447	265	0.00644866	191	0.0053679	200	190
TGRH88_072400	unspecified product	1235	Non-Toxin	Safe	0.957	0.00407175	0.000258524	0.00187458	15	0.363548	0.569594	4	0.0591987	41	0	591	0.0836606	25	191
TGRH88_065100	unspecified product	980	Non-Toxin	Safe	0.346	0.0114433	0.00164269	0.00179922	15	0.049672	0.62351	0	0.00892524	190	0.00413259	251	0.00458666	218	192
TGRH88_043190	DnaJ domain-containing protein	383	Non-Toxin	Safe	0.588	0.00361417	0.00415179	0.00391872	15	0.0716492	0.232868	0	0.00294175	330	0.00749153	174	0.00831465	161	193
TGRH88_060810	aspartyl protease ASP3	643	Non-Toxin	Safe	1	0.0584358	0.0234515	0.018727	15	0.00932474	0.142178	0	0.00550761	254	0.00556197	210	0.0050995	202	194
TGRH88_041070	unspecified product	214	Non-Toxin	Safe	0.693	0.0328986	0.0415706	0.0322824	15	0.00981004	0.157119	0	0.00265624	343	0.0086093	157	0.00728018	170	195
TGRH88_016690	unspecified product	256	Non-Toxin	Safe	0.999	0.0129637	0.010038	0.00545419	15	0.0611806	0.0702739	0	0.00412454	286	0.00807975	166	0.00448375	221	196
TGRH88_047940	unspecified product	449	Non-Toxin	Safe	0.114	0.0575398	0.0230189	0.0116243	15	0.060418	0.209865	0	0.00597305	241	0.006032	197	0.00349291	238	197
TGRH88_037080	unspecified product	157	Non-Toxin	Safe	1	0.0780344	0.020671	0.0249065	15	0.010538	0.0974884	0	0.00618392	238	0.00423988	246	0.00560206	193	198
TGRH88_020490	unspecified product	155	Non-Toxin	Safe	0.987	0.0124618	0.00394258	0.00137532	15	0.111719	0.0848307	0	0.00840346	194	0.00713349	180	0.00197932	304	199
TGRH88_039860	unspecified product	1108	Non-Toxin	Safe	0.176	0.0134075	0.00131238	0.00311802	15	0.133558	0.435842	0	0.0101581	180	0.00198991	320	0.00662565	180	200
TGRH88_082250	unspecified product	1250	Non-Toxin	Safe	0.6	0.00334162	0.000553306	0.0017898	15	0.0715453	0.49373	0	0.00475704	272	0.00403813	255	0.00896364	154	201
TGRH88_012110	unspecified product	121	Non-Toxin	Safe	0.295	0.0461204	0.0029897	0.00175212	15	0.198829	0.0933484	0	0.0189767	119	0.00315173	282	0.00233201	280	202
TGRH88_015740	unspecified product	221	Non-Toxin	Safe	0.944	0.0325521	0	0.0149778	15	0.17394	0.10903	0	0.0437142	59	0	593	0.0561615	31	203
TGRH88_023550	leucine rich repeat-containing protein	1209	Non-Toxin	Safe	0.172	0.00420395	0.00106165	0.000612301	15	0.301085	0.440996	0	0.00670685	227	0.00426996	244	0.00473912	213	204
TGRH88_038420	SAG-related sequence SRS49D	365	Non-Toxin	Safe	1	0.0339737	0.0724932	0	8	0.0619432	0.134713	0	0.0211451	106	0.114032	14	0	567	205
TGRH88_006000	unspecified product	1172	Non-Toxin	Safe	0.176	0.00632453	0.000618027	0.00422016	15	0.124476	0.563111	0	0.0056022	251	0.00237778	307	0.0105562	135	206
TGRH88_033420	sigma-70, region 3 protein	1234	Non-Toxin	Safe	0.464	0.00518297	0.000723359	0.00185574	14	0.0623592	0.553606	0	0.00586994	245	0.00298971	288	0.0066364	178	207
TGRH88_074850	unspecified product	171	Non-Toxin	Safe	0.999	0.0457703	0.0247479	0	15	0.0617006	0.120205	0	0.0254294	97	0.0351952	45	0	570	208
TGRH88_009330	unspecified product	1083	Non-Toxin	Safe	0.133	0.00467474	0.00161659	0.000894901	15	0.336269	0.339276	0	0.00550119	255	0.0056038	208	0.00310975	250	209
TGRH88_018870	putative translocation protein sec62	390	Non-Toxin	Safe	0.999	0.0155539	0.00332382	0.0046158	15	0.0618739	0.0849085	1	0.0062652	236	0.00299159	287	0.00553381	194	210
TGRH88_028240	unspecified product	167	Non-Toxin	Safe	1	0.0124674	0.00477217	0.0121518	15	0.0602793	0.063815	0	0.00342387	311	0.00363305	267	0.00967734	144	211
TGRH88_010170	unspecified product	543	Non-Toxin	Safe	0.992	0.0424064	0.0140859	0.00474769	15	0.00974071	0.214681	0	0.00664244	230	0.0056386	205	0.00223505	290	212
TGRH88_006920	SAG-related sequence SRS16B	398	Non-Toxin	Safe	0.999	0.0237178	0.113745	0	6	0.0612152	0.1186	26	0.0129447	155	0.156586	9	0	566	213
TGRH88_020040	unspecified product	1053	Non-Toxin	Safe	0.303	0.00446483	0.000920061	0.000876061	15	0.196784	0.338884	0	0.00595459	242	0.00379103	262	0.00420756	227	214
TGRH88_032590	unspecified product	244	Non-Toxin	Safe	0.948	0.00165834	0.00088616	0.0032028	15	0.124684	0.15715	0	0.00277056	336	0.00352779	273	0.0117462	125	215
TGRH88_059530	unspecified product	1179	Non-Toxin	Safe	1	0.0154775	0.000477525	0.00217602	15	0.115428	0.38904	0	0.049859	52	0	592	0.0187897	92	216
TGRH88_015670	DEAD/DEAH box helicase domain-containing protein	682	Non-Toxin	Safe	0.965	0.00259847	0.0033744	0.00123402	15	0.0519598	0.286884	0	0.00322688	318	0.00821766	163	0.00304019	255	217
TGRH88_024110	unspecified product	1126	Non-Toxin	Safe	0.999	0.00433059	0.00144998	0.000772441	14	0.060314	0.329326	0	0.00586694	246	0.00373523	263	0.00414563	228	218
TGRH88_049240	unspecified product	314	Non-Toxin	Safe	0.995	0.00481423	0.0117991	0.00269412	15	0.0514399	0.105256	1	0.00198945	386	0.0121594	112	0.00337384	242	219
TGRH88_057500	fumble protein	1226	Non-Toxin	Safe	0.335	0.00534117	0.000440179	0.00135648	15	0.756248	0.401916	0	0.0383885	68	0	594	0.0217005	80	220
TGRH88_051990	unspecified product	1112	Non-Toxin	Safe	0.314	0.00794884	0.0010185	0.00187458	15	0.0716839	0.529507	0	0.00703177	224	0.00223841	309	0.00496871	209	221
TGRH88_063030	unspecified product	311	Non-Toxin	Safe	0.999	0.0291246	0.000383434	0.0108048	15	0.124406	0.10971	0	0.0293912	87	0	599	0.0315102	57	222
TGRH88_028220	unspecified product	129	Non-Toxin	Safe	0.971	0.0520139	1.66789e-05	0.00286368	15	0.198829	0.0968627	0	0.0723443	33	0	589	0.0117967	123	223
TGRH88_012840	unspecified product	217	Non-Toxin	Safe	0.998	0.0238671	0.0120007	0.0016485	15	0.0509892	0.0676592	0	0.00618436	237	0.00787463	169	0.00145664	339	224
TGRH88_027190	endomembrane protein 70 subfamily protein	674	Non-Toxin	Safe	0.999	0.00780949	0.0021311	0.000781861	15	0.0609379	0.182064	0	0.00659927	231	0.00420147	248	0.00233155	281	225
TGRH88_049490	unspecified product	190	Non-Toxin	Safe	0.999	0.00782049	0.0303084	0.0010362	15	0.0728278	0.065225	0	0.00282053	332	0.0269356	58	0.000996506	373	226
TGRH88_042850	ThiF family protein	1076	Non-Toxin	Safe	0.98	0.00263346	0.000379627	0.00110214	15	0.265209	0.45688	2	0.0264554	95	0	600	0.0249248	70	227
TGRH88_003550	Ser/Thr phosphatase family protein	420	Non-Toxin	Safe	0.435	0.0109785	0.00576239	0.00402234	15	0.0506773	0.19035	0	0.00348477	308	0.00484058	227	0.00358162	235	228
TGRH88_019320	WD domain, G-beta repeat-containing protein	518	Non-Toxin	Safe	0.986	0.00625969	0.00218059	0.000649981	15	0.0611459	0.189624	0	0.00511534	260	0.00434229	241	0.0024097	273	229
TGRH88_059490	ribosomal protein RPS27	151	Toxin	Safe	0.056	0.0924394	0.0165705	0.0513673	15	0.12347	0.0836633	0	0.00423768	283	0.00199413	318	0.00663971	177	230
TGRH88_069280	unspecified product	1072	Non-Toxin	Safe	0.996	0.00453499	0.000473356	0.00134706	15	0.272419	0.302838	0	0.0306187	82	0	597	0.0173083	101	231
TGRH88_069710	unspecified product	115	Non-Toxin	Safe	0.97	0.0152863	0.00873958	0.014893	15	0.0730358	0.0316438	0	0.00252546	347	0.00385884	260	0.00713805	173	232
TGRH88_073380	EF hand domain-containing protein	149	Non-Toxin	Safe	0.944	0.0100465	0.00313546	0.00524695	15	0.070852	0.077799	0	0.00386799	295	0.0029551	290	0.00546631	197	233
TGRH88_070020	Noc2p family protein	1036	Non-Toxin	Safe	0.255	0.00630154	0.00149331	0.00502087	15	0.0627405	0.537316	0	0.00392143	291	0.0016644	340	0.00923638	152	234
TGRH88_005480	rhoptry kinase family protein ROP24 (incomplete catalytic triad)	535	Non-Toxin	Safe	0.997	0.0307399	0.00731136	0.00427668	15	0.00946339	0.30377	0	0.00630206	235	0.00362397	269	0.00229837	284	235
TGRH88_073130	unspecified product	323	Non-Toxin	Safe	0.739	0.00437283	0.00244673	0.00172386	15	0.0631565	0.232673	0	0.00322844	317	0.00411082	253	0.00456249	219	236
TGRH88_023860	unspecified product	388	Non-Toxin	Safe	0.933	0.00206947	0.0018936	0.0022137	12	0.070748	0.203327	0	0.00199192	385	0.00507268	221	0.00563003	192	237
TGRH88_076150	unspecified product	208	Non-Toxin	Safe	0.402	0.0305667	0.00783856	0.00138474	15	0.0520985	0.174144	0	0.00833641	196	0.00547864	213	0.000760074	392	238
TGRH88_074990	putative transmembrane protein TMEM222	230	Toxin	Safe	1	0.00955508	0.00659163	0.00126228	15	0.0614926	0.0956953	0	0.00435117	278	0.00775656	172	0.00122983	355	239
TGRH88_026790	haloacid dehalogenase family hydrolase domain-containing protein	1055	Non-Toxin	Safe	0.999	0.0141901	0.00348336	0	15	0.115012	0.171658	0	0.0205759	112	0.0112284	120	0	574	240
TGRH88_028620	SAG-related sequence SRS33	293	Non-Toxin	Safe	0.999	0.00762866	0.0019886	0.00123402	15	0.0627751	0.156041	0	0.00584198	247	0.00371933	264	0.002064	297	241
TGRH88_063510	vitamin k epoxide reductase family protein	212	Non-Toxin	Safe	0.998	0.0100386	0.0214816	0.00153546	15	0.0629138	0.051375	0	0.00238735	354	0.0127673	108	0.00134954	346	242
TGRH88_003420	Alpha-galactosidase	747	Non-Toxin	Safe	1	0.0139223	0.00900482	0.00368322	15	0.00949806	0.336971	0	0.00315504	322	0.00516517	220	0.00254786	267	243
TGRH88_036190	putative Elicitor-responsive protein	306	Non-Toxin	Safe	0.966	0.091056	0.00879379	0.0115584	15	0.0100874	0.109821	0	0.00721457	218	0.00181709	331	0.00268899	262	244
TGRH88_022720	unspecified product	177	Toxin	Safe	0.998	0.00701606	0.00863099	0.000706501	15	0.0725852	0.0815032	3	0.00311343	323	0.0101941	136	0.00125713	353	245
TGRH88_021040	cell division protein CDC48AP	1044	Non-Toxin	Safe	1	0.00585167	0.00092695	0.00190284	15	0.0633644	0.167367	0	0.00469043	273	0.0019908	319	0.00441907	223	246
TGRH88_041620	unspecified product	623	Non-Toxin	Safe	0.999	0.0029813	0.000759073	0.000527521	15	0.0613192	0.27352	1	0.00372569	298	0.00316264	281	0.00351014	237	247
TGRH88_021480	unspecified product	229	Non-Toxin	Safe	0.509	0.015226	0.00567175	0.00191226	15	0.0631218	0.129137	0	0.00461951	275	0.00470567	230	0.0017409	317	248
TGRH88_051830	unspecified product	1045	Non-Toxin	Safe	0.181	0.0083499	0.00186278	0.001413	15	0.128185	0.410598	0	0.00562884	250	0.00358364	271	0.00198869	303	249
TGRH88_077450	SAG-related sequence SRS29B	336	Non-Toxin	Safe	0.503	0.914325	0.000182924	0.222256	15	0.00977537	0.0607849	0	0.0207134	110	0	605	0.0142199	110	250
TGRH88_078610	tyrosine-tRNA ligase	1251	Non-Toxin	Safe	0.954	0.00123346	0.000347538	0.000923161	15	0.381296	0.437824	9	0.0117795	162	0	612	0.033294	54	251
TGRH88_052690	unspecified product	1274	Non-Toxin	Safe	0.999	0.016272	0.000686193	0.00341004	13	0.0101567	0.603358	0	0.00716873	220	0.001141	378	0.00379911	230	252
TGRH88_066330	cytochrome b5 family heme/steroid binding domain-containing protein	240	Non-Toxin	Safe	0.242	0.00788633	0.0088897	0.00494551	15	0.121425	0.114283	0	0.00196787	388	0.00563786	206	0.00347628	240	253
TGRH88_026070	putative 30S ribosomal protein S5	1140	Non-Toxin	Safe	0.174	0.00393953	0.000639057	0.000838381	15	0.193248	0.440452	0	0.00429065	281	0.00273167	297	0.00303181	256	254
TGRH88_049690	unspecified product	83	Non-Toxin	Safe	0.772	0.0265808	0.00732097	0.00458754	15	0.0735905	0.0398691	0	0.00457247	276	0.00301891	285	0.00239329	274	255
TGRH88_081410	zinc finger motif, C2HC5-type protein	1191	Non-Toxin	Safe	0.874	0.00255111	0.000715744	0.000480421	15	0.113834	0.615835	0	0.0136185	151	0.0115605	115	0	573	256
TGRH88_047280	histone family DNA-binding protein	235	Non-Toxin	Safe	0.944	0.0173692	0.0029025	0.000734761	15	0.0513705	0.124544	0	0.0075694	213	0.00340173	276	0.0012585	351	257
TGRH88_002680	unspecified product	763	Non-Toxin	Safe	0.699	0.0259106	0.0110589	0.00222312	15	0.00967138	0.375626	0	0.00508468	262	0.00547833	214	0.0011055	364	258
TGRH88_024390	unspecified product	1036	Non-Toxin	Safe	0.973	0.0066879	0.000252722	0.00324048	14	0.0605913	0.488898	0	0.0150492	137	0	611	0.0182295	95	259
TGRH88_077710	PET112 family, C terminal region domain-containing protein	1068	Non-Toxin	Safe	0.981	0.00152062	0.000196521	0.00243036	15	0.260183	0.28661	0	0.0108672	174	0	615	0.0307153	58	260
TGRH88_044800	unspecified product	1022	Non-Toxin	Safe	0.999	0.00737635	0.00186133	0.0004239	15	0.0623938	0.447574	0	0.0144468	142	0.0105116	132	0	577	261
TGRH88_014760	unspecified product	189	Non-Toxin	Safe	0.999	0.0112325	0.0369972	0.000659401	15	0.0624632	0.0435887	0	0.00222968	365	0.0190992	80	0.000572912	412	262
TGRH88_042040	CorA family Mg2+ transporter protein	1187	Non-Toxin	Safe	0.999	0.003468	0.000651204	0.00045216	15	0.124545	0.448485	0	0.0124829	158	0.0105964	129	0	575	263
TGRH88_051420	unspecified product	1103	Non-Toxin	Safe	0.447	0.00719997	0.000470274	0.00190284	11	0.124337	0.536208	0	0.0155561	133	0	610	0.0125624	120	264
TGRH88_069260	unspecified product	1112	Non-Toxin	Safe	0.172	0.00414839	0.000303303	0.0041919	15	0.428056	0.42854	0	0.00927715	186	0	617	0.0262213	67	265
TGRH88_028690	peroxisomal biogenesis factor PEX11	341	Non-Toxin	Safe	0.999	0.00431045	0.00437297	0.002355	15	0.0611806	0.106943	0	0.0019399	391	0.00494019	225	0.00274149	260	266
TGRH88_055960	putative trigger factor protein	1039	Non-Toxin	Safe	0.474	0.00284405	0.00197446	0.000979681	15	0.0640577	0.368188	0	0.00246747	350	0.00418915	249	0.00232471	282	267
TGRH88_001710	dynein light chain DLC	138	Non-Toxin	Potential	0.999	0.0161702	0.00165792	0.00238326	15	0.060314	0.0775841	0	0.00556379	252	0.00177111	333	0.00196571	305	268
TGRH88_037510	unspecified product	1051	Non-Toxin	Safe	0.172	0.00539197	0.000534451	0.00293904	15	0.20642	0.226983	0	0.00295336	328	0.00150422	356	0.00500849	207	269
TGRH88_021390	radical SAM domain-containing protein	610	Non-Toxin	Safe	0.973	0.00205971	0.000629268	0.00137532	15	0.0602793	0.271201	0	0.00234383	359	0.00298444	289	0.00331235	244	270
TGRH88_051780	tRNA dimethylallyltransferase	933	Non-Toxin	Safe	0.908	0.00328814	0.00111314	0.000631141	15	0.0609726	0.238167	0	0.00294492	329	0.00249987	304	0.00277454	259	271
TGRH88_040260	unspecified product	80	Non-Toxin	Safe	0.776	0.0304743	0.00705084	0.00759253	15	0.0523412	0.0381415	0	0.00343564	310	0.0020415	316	0.00258949	266	272
TGRH88_074920	transporter, major facilitator family protein	1202	Non-Toxin	Safe	0.999	0.00418645	0.00020196	0.0038151	15	0.0599673	0.443629	0	0.0079177	202	0	621	0.0223788	78	273
TGRH88_030590	MAPEG family protein	242	Non-Toxin	Safe	1	0.0107727	0.0045296	0.00101736	15	0.0623592	0.0764448	0	0.00385126	296	0.00445805	235	0.000989575	374	274
TGRH88_053900	starch binding domain-containing protein	236	Non-Toxin	Safe	0.666	0.005706	0.00317444	0.00133764	15	0.0617006	0.171445	0	0.00316678	320	0.00403231	256	0.00149178	336	275
TGRH88_065840	unspecified product	90	Toxin	Safe	0.997	0.0121702	0.000520673	0.00590635	15	0.0616659	0.065306	0	0.00359328	304	0.000762562	408	0.00507808	204	276
TGRH88_066300	unspecified product	91	Non-Toxin	Safe	0.301	0.00190296	0.00142369	0.00225138	15	0.259732	0.149594	0	0.00173868	400	0.00221389	310	0.00491427	210	277
TGRH88_002080	Vps53 family protein	1029	Non-Toxin	Safe	0.305	0.00794721	0.00204317	0.0016014	15	0.070956	0.24563	0	0.00321847	319	0.00204906	315	0.0022742	287	278
TGRH88_050920	SAG-related sequence SRS50	219	Non-Toxin	Safe	1	0.00786899	0.00510231	0.000706501	15	0.0516132	0.0968471	0	0.00299826	326	0.00477216	229	0.0010593	368	279
TGRH88_034700	endonuclease/exonuclease/phosphatase family protein	1123	Non-Toxin	Safe	0.25	0.00602445	0.000890873	0.00363612	15	0.0740064	0.324853	0	0.00268047	341	0.00113769	379	0.00505078	206	280
TGRH88_059910	unspecified product	182	Non-Toxin	Safe	0.174	0.00816034	0.00496507	0.00272238	14	0.178307	0.12009	0	0.00215846	369	0.0034355	274	0.00228778	285	281
TGRH88_047380	unspecified product	1128	Non-Toxin	Safe	0.253	0.00251873	0.000285174	0.000979681	15	0.431939	0.445159	0	0.010713	176	0	616	0.0100932	137	282
TGRH88_071710	unspecified product	537	Non-Toxin	Safe	0.817	0.0143676	0.0127518	0.00546361	14	0.00974071	0.227725	0	0.00194483	390	0.00459899	233	0.00196319	306	283
TGRH88_074130	3'5'-cyclic nucleotide phosphodiesterase domain-containing protein	1037	Non-Toxin	Safe	0.999	0.00289874	0.000555119	0	15	0.137094	0.307613	0	0.00940583	184	0.00798438	167	0	581	284
TGRH88_069440	apicoplast triosephosphate translocator APT1	352	Non-Toxin	Safe	1	0.00965063	0.00684453	0.00163908	15	0.0611806	0.0542575	1	0.00244753	352	0.00436306	239	0.00138356	344	285
TGRH88_073370	methyltransferase domain-containing protein	274	Non-Toxin	Safe	0.899	0.00642903	0.0199139	0.000828961	11	0.0517172	0.0682008	0	0.00141877	424	0.0120436	113	0.000668341	401	286
TGRH88_002110	unspecified product	205	Non-Toxin	Safe	0.944	0.00375255	0.000527925	0.000810121	15	0.0623938	0.176349	0	0.00304857	325	0.0019409	321	0.00215415	295	287
TGRH88_066880	unspecified product	1275	Non-Toxin	Safe	0.982	0.00244152	0.000309829	0.000904321	15	0.132691	0.426018	0	0.00825129	197	0	619	0.0116609	127	288
TGRH88_009800	putative NAD(P) transhydrogenase subunit beta	1244	Non-Toxin	Safe	0.998	0.00600584	0.000993847	0	15	0.12302	0.241869	0	0.0132702	153	0.00563236	207	0	589	289
TGRH88_062200	zinc finger, C3HC4 type (RING finger) domain-containing protein	304	Non-Toxin	Safe	0.754	0.00379939	0.000374188	0.00139416	15	0.23928	0.211289	0	0.011241	171	0	614	0.00794301	165	290
TGRH88_023910	unspecified product	755	Non-Toxin	Safe	0.999	0.0185848	0.00304064	0.00388104	15	0.0102607	0.259972	6	0.00367055	301	0.00147593	360	0.00218412	293	291
TGRH88_035790	unspecified product	224	Non-Toxin	Safe	0.833	0.00284098	0.0010428	0.00218544	15	0.0713719	0.148835	0	0.00195726	389	0.00166147	341	0.00368804	232	292
TGRH88_018470	NADP-specific glutamate dehydrogenase	578	Non-Toxin	Safe	0.296	0.0294489	0.00314452	0.000584041	15	0.0620125	0.16655	0	0.00669317	229	0.00176328	334	0.000652338	405	293
TGRH88_068380	Cg8 family protein	204	Non-Toxin	Safe	0.97	0.0277523	0.0127362	0.00576505	15	0.00946339	0.137342	0	0.00248827	349	0.00294204	292	0.00150706	333	294
TGRH88_009880	unspecified product	127	Non-Toxin	Safe	0.987	0.00374701	0.00428304	0.0027318	15	0.0615272	0.0698506	0	0.001277	436	0.00325203	279	0.00270701	261	295
TGRH88_024950	unspecified product	226	Non-Toxin	Safe	0.997	0.00240553	0.00471162	0.000791281	15	0.0611459	0.116989	0	0.0010606	462	0.00675236	184	0.00149885	335	296
TGRH88_052250	DNA-directed RNA polymerase, alpha subunit	1111	Non-Toxin	Safe	0.999	0.00249146	0.00015845	0.00133764	15	0.13588	0.34949	1	0.00705341	223	0	624	0.009968	140	297
TGRH88_055830	unspecified product	163	Non-Toxin	Safe	1	0.00630396	0.000279554	0.0176343	15	0.123921	0.0704669	41	0.00386968	294	0	639	0.0328122	55	298
TGRH88_045840	unspecified product	258	Non-Toxin	Safe	0.962	0.0070273	0.00258669	0.0012717	15	0.0608686	0.0904442	0	0.00274123	339	0.00299182	286	0.00110685	363	299
TGRH88_046440	SAG-related sequence SRS67	210	Non-Toxin	Safe	1	0.063682	0.0136867	0.00231732	15	0.0105033	0.092592	0	0.00486475	269	0.00271003	298	0.000429684	425	300
TGRH88_078700	unspecified product	1104	Non-Toxin	Safe	0.448	0.001167	0.000189995	0.000527521	15	0.305938	0.535359	0	0.00547384	256	0	630	0.0154715	107	301
TGRH88_078160	unspecified product	373	Non-Toxin	Safe	0.499	0.0052932	0.0020419	0.00258108	14	0.0507466	0.1817	0	0.00172419	402	0.00175635	335	0.00292399	258	302
TGRH88_052840	Sel1 repeat-containing protein	1012	Non-Toxin	Safe	0.997	0.00679188	0.00100672	0.0017898	15	0.010538	0.506385	0	0.00289498	331	0.00105321	386	0.00233785	279	303
TGRH88_049350	unspecified product	492	Non-Toxin	Safe	0.503	0.00260308	0.00208831	0	14	0.174009	0.263287	0	0.00510036	261	0.00865914	156	0	580	304
TGRH88_035600	unspecified product	388	Non-Toxin	Safe	0.999	0.0105309	0.00255043	0.00345714	14	0.00939407	0.332834	0	0.00244954	351	0.00170129	338	0.00188822	310	305
TGRH88_047350	unspecified product	1136	Non-Toxin	Safe	0.999	0.0041377	0.00095632	0.00031086	15	0.0620125	0.463745	6	0.00855016	193	0.00544352	215	0	591	306
TGRH88_057690	unspecified product	114	Non-Toxin	Safe	0.405	0.0144434	0.00143294	0.00837439	15	0.0637111	0.100811	0	0.00275688	338	0.000501482	447	0.00445265	222	307
TGRH88_016510	unspecified product	109	Non-Toxin	Safe	0.735	0.0174309	0.00742739	0.00483247	15	0.0521332	0.0433957	0	0.00209005	377	0.00219165	312	0.00173747	318	308
TGRH88_027260	DnaJ domain-containing protein	397	Non-Toxin	Safe	0.933	0.0023612	0.00118856	0.000725341	15	0.0608339	0.191834	0	0.00161863	412	0.00206103	314	0.00228748	286	309
TGRH88_061190	unspecified product	1042	Non-Toxin	Safe	0.999	0.00946591	0.00122228	0.00162966	15	0.010018	0.485047	0	0.00324331	316	0.000917723	396	0.00203711	300	310
TGRH88_010650	cold-shock DNA-binding domain-containing protein	189	Non-Toxin	Safe	0.835	0.001495	0.000839386	0.00158256	15	0.111893	0.122116	0	0.000852829	488	0.00217184	313	0.00482093	212	311
TGRH88_009070	unspecified product	107	Non-Toxin	Safe	0.259	0.0240926	0.0210104	0.0020724	15	0.0753237	0.0623178	0	0.00215597	370	0.00480414	228	0.000507808	420	312
TGRH88_064380	unspecified product	232	Non-Toxin	Safe	0.999	0.00611771	0.00303267	0.00133764	15	0.0512666	0.0987147	0	0.00225093	363	0.00286613	294	0.00106035	367	313
TGRH88_070170	microneme protein MIC13	468	Toxin	Safe	1	0.0165785	0.223765	0	15	0.00974071	0.109253	0	0.00137683	429	0.0462003	38	0	569	314
TGRH88_064330	unspecified product	204	Non-Toxin	Safe	0.058	0.0128223	0.00780556	0.00627373	14	0.199245	0.129058	0	0.00148779	421	0.0023316	308	0.00194084	308	315
TGRH88_075310	unspecified product	1049	Non-Toxin	Safe	0.201	0.00200893	0.000603524	0.000536941	4	0.114562	0.435818	0	0.00149022	420	0.00189751	323	0.002106	296	316
TGRH88_004700	DnaJ C terminal region domain-containing protein	712	Non-Toxin	Safe	0.761	0.0181312	0.00435864	0.0029202	15	0.00908209	0.291909	0	0.00267126	342	0.00151171	355	0.00125836	352	317
TGRH88_045140	histidine triad domain-containing protein	221	Non-Toxin	Safe	0.376	0.00954934	0.00499262	0.00196878	15	0.0509546	0.137275	0	0.00197278	387	0.00251197	302	0.00111519	362	318
TGRH88_040500	iron-sulfur cluster protein ISCU	219	Non-Toxin	Safe	0.088	0.0441749	0.0164534	0.0114076	15	0.0511279	0.133305	0	0.00199582	384	0.00184822	328	0.00141026	342	319
TGRH88_040700	unspecified product	259	Non-Toxin	Safe	0.897	0.0249475	0.0110407	0.00443682	14	0.0104687	0.126822	0	0.0021232	373	0.00237908	306	0.000960174	377	320
TGRH88_069600	unspecified product	92	Toxin	Safe	0.578	0.00639253	0.0243803	0	15	0.0729318	0.0910917	0	0.0017177	404	0.0174974	86	0	571	321
TGRH88_016720	unspecified product	226	Non-Toxin	Safe	0.944	0.0015401	0.00252106	0	15	0.17803	0.104318	0	0.00258592	345	0.00987808	139	0	578	322
TGRH88_038440	SAG-related sequence SRS49B	367	Non-Toxin	Safe	0.495	0.00403215	0.00473066	0	8	0.132033	0.143477	5	0.00280508	333	0.00892935	154	0	579	323
TGRH88_064980	unspecified product	1101	Non-Toxin	Safe	0.98	0.00504594	0.00136822	0.00039564	15	0.0628445	0.339125	0	0.00777573	207	0.00396037	259	0	600	324
TGRH88_072880	unspecified product	764	Non-Toxin	Safe	0.947	0.00416387	0.000380715	0.00159198	13	0.0616659	0.29035	0	0.00507666	263	0	632	0.00717442	172	325
TGRH88_068990	metal cation transporter, ZIP family protein	448	Non-Toxin	Safe	0.991	0.0179117	0.00276254	0.00596287	15	0.0098447	0.161038	0	0.00213176	371	0.000904799	397	0.00200843	301	326
TGRH88_062530	V-type H(+)-translocating pyrophosphatase VP1	816	Non-Toxin	Safe	0.986	0.0350271	0.0103123	0.00257166	15	0.00949806	0.113352	3	0.00261836	344	0.00190514	322	0.000634338	407	327
TGRH88_036570	unspecified product	202	Non-Toxin	Safe	0.753	0.00695928	0.0039908	0.000480421	15	0.0723425	0.14485	0	0.00407253	288	0.00592641	201	0	587	328
TGRH88_022760	putative manganese resistance 1 protein	501	Non-Toxin	Safe	0.999	0.00864709	0.00302179	0.00308034	15	0.0100527	0.26394	2	0.00176543	399	0.00149863	359	0.00166329	322	329
TGRH88_066490	unspecified product	169	Non-Toxin	Safe	0.999	0.00059877	0.00150473	0	15	0.242088	0.114987	4	0.00206784	379	0.0105321	131	0	576	330
TGRH88_043440	LYAR-type C2HC zinc finger protein	219	Non-Toxin	Safe	0.337	0.00305261	0.00252378	0.00166734	15	0.113972	0.114451	0	0.000984951	473	0.0025083	303	0.00185593	311	331
TGRH88_042290	unspecified product	372	Non-Toxin	Safe	0.999	0.00300879	0.00242697	0	15	0.0601407	0.264123	0	0.00353086	307	0.00599453	199	0	586	332
TGRH88_058390	nuclear movement protein domain containing protein	270	Non-Toxin	Safe	0.173	0.0117265	0.00375131	0.00208182	15	0.0719959	0.185444	0	0.00201901	381	0.00171389	336	0.000951101	378	333
TGRH88_052260	unspecified product	1210	Non-Toxin	Safe	0.524	0.00287502	0.000370744	0.00246804	11	0.0619779	0.540882	0	0.00388793	293	0	638	0.00732598	169	334
TGRH88_034900	perforin-like protein PLP1	1161	Non-Toxin	Safe	0.005	0.0508084	0.00483653	0.0209972	15	0.24649	0.219938	0	0.00205084	380	0.000512033	445	0.00238683	275	335
TGRH88_030720	glyoxalase family protein	1114	Non-Toxin	Safe	0.147	0.00261165	0.000561283	0.000989101	15	0.135048	0.372157	0	0.00167917	407	0.0014254	365	0.00158202	328	336
TGRH88_034200	unspecified product	331	Non-Toxin	Safe	0.999	0.0558892	0.0622794	0.00302382	15	0.010018	0.0396356	0	0.00166438	409	0.00469269	231	0.000252014	460	337
TGRH88_025300	unspecified product	211	Non-Toxin	Safe	0.999	0.00178439	0.00228411	0.000791281	15	0.0620472	0.109144	0	0.00100428	470	0.00255751	300	0.00141926	341	338
TGRH88_027170	unspecified product	1162	Non-Toxin	Safe	0.756	0.00151908	0.000152467	0.00126228	14	0.0617699	0.579072	0	0.00405432	289	0	635	0.00572964	191	339
TGRH88_048420	unspecified product	169	Non-Toxin	Safe	0.999	0.00728408	0.0040519	0.000970261	15	0.0604526	0.0530435	0	0.00165398	411	0.00240689	305	0.000667837	402	340
TGRH88_029640	mitochondrial carrier superfamily protein	486	Non-Toxin	Safe	0.967	0.00487598	0.0030934	0.00027318	15	0.0604526	0.161203	0	0.00348116	309	0.00531912	217	0	592	341
TGRH88_028460	HEAT repeat-containing protein	1332	Non-Toxin	Safe	0.32	0.00216801	0.000230242	0.000772441	4	0.194322	0.424175	0	0.00391158	292	0	637	0.00552791	196	342
TGRH88_074580	unspecified product	1256	Non-Toxin	Safe	0.182	0.00734018	0.00041788	0.000923161	15	0.133662	0.51693	0	0.0064859	234	0	626	0.00261885	265	343
TGRH88_058560	unspecified product	326	Non-Toxin	Safe	0.125	0.0126145	0.00244582	0.00709327	15	0.0635031	0.192103	0	0.00154302	417	0.000604539	431	0.00234837	277	344
TGRH88_058090	dihydrolipoyllysine-residue succinyltransferase component of oxoglutarate dehydrogenase	470	Non-Toxin	Safe	0.173	0.0154134	0.00212965	0.00446508	15	0.0716492	0.152121	0	0.00207358	378	0.000704085	419	0.00156289	330	345
TGRH88_036430	ATPase, AAA family protein	1037	Non-Toxin	Safe	0.359	0.00471954	0.000101161	0.000725341	15	0.136608	0.302334	0	0.00553356	253	0	629	0.00312805	248	346
TGRH88_014820	unspecified product	152	Non-Toxin	Safe	0.056	0.00891845	0.00318495	0.00584041	15	0.25942	0.112123	0	0.0011639	448	0.000988008	390	0.00219313	292	347
TGRH88_024840	ATP-binding domain 1 family protein	345	Non-Toxin	Safe	0.174	0.0121567	0.00397829	0.00239268	15	0.0614579	0.197845	0	0.00183075	397	0.00155408	349	0.000862417	385	348
TGRH88_034270	cleft lip and palate transmembrane protein 1 (clptm1) protein	794	Non-Toxin	Safe	0.999	0.00655208	0.00130658	0.00259992	15	0.00991403	0.327027	0	0.00170079	405	0.000618754	429	0.00206021	298	349
TGRH88_054250	SAG-related sequence SRS53D	336	Non-Toxin	Safe	1	0.000367187	0.000760342	0.0015072	15	0.0726545	0.367151	0	0	785	0.00506943	222	0.0112528	129	350
TGRH88_057330	unspecified product	292	Non-Toxin	Safe	1	0.015485	0.00108812	0.00657517	15	0.00963672	0.167571	5	0.00187243	393	0.000317892	476	0.00246974	268	351
TGRH88_022560	unspecified product	105	Toxin	Safe	0.337	0.0080924	0.00593825	0.001413	15	0.134979	0.0532678	0	0.00144605	423	0.00276191	296	0.000510895	418	352
TGRH88_030170	unspecified product	233	Non-Toxin	Safe	0.999	0.000806733	0.00720458	0.000772441	15	0.0614926	0.0799404	0	0.000362597	586	0.0064638	189	0.00102486	370	353
TGRH88_060850	unspecified product	383	Non-Toxin	Safe	0.999	0.0162657	0.00360972	0.00297672	15	0.0103647	0.155802	0	0.0018546	396	0.00118074	374	0.000982855	375	354
TGRH88_080510	unspecified product	1186	Non-Toxin	Safe	0.193	0.00300003	0.00107253	0.00024492	15	0.25786	0.397898	0	0.00434893	279	0.0036917	265	0	601	355
TGRH88_018570	ATPase/histidine kinase/DNA gyrase B/HSP90 domain-containing protein	1152	Non-Toxin	Safe	0.005	0.0449548	0.00368858	0.0110403	15	0.13848	0.479658	0	0.00221482	366	0.000501361	448	0.00153023	332	356
TGRH88_023870	unspecified product	507	Non-Toxin	Safe	0.999	0.00138055	0.0341378	0	15	0.0626712	0.123702	2	0.000580453	551	0.0502587	32	0	568	357
TGRH88_033020	3'5'-cyclic nucleotide phosphodiesterase domain-containing protein	1085	Non-Toxin	Safe	0.999	0.010781	0.00109918	0.00245862	15	0.00987937	0.287863	0	0.00235391	357	0.000544957	439	0.00120967	356	358
TGRH88_006590	cold-shock DNA-binding domain-containing protein	209	Non-Toxin	Safe	0.008	0.109053	0.0547078	0.0198103	15	0.135014	0.127607	0	0.00139951	426	0.00179836	332	0.0007258	394	359
TGRH88_061510	unspecified product	126	Non-Toxin	Safe	0.986	0.0268036	0.0297355	0.00346656	14	0.00949806	0.0667068	0	0.00119763	440	0.00338878	278	0.000376112	437	360
TGRH88_014570	unspecified product	265	Non-Toxin	Safe	0.053	0.00365767	0.00122971	0.00196878	6	0.378765	0.228161	0	0.00128413	435	0.000817549	407	0.00181475	314	361
TGRH88_049300	ribosomal protein RPP2	113	Non-Toxin	Safe	0.588	0.101726	0.0140301	0.036512	15	0.00960205	0.0376747	0	0.00169918	406	0.000593928	434	0.00174213	316	362
TGRH88_008940	unspecified product	160	Non-Toxin	Safe	0.997	0.00611267	0.00795839	0.00812005	15	0.0105033	0.120124	0	0.000588477	550	0.00199818	317	0.00221772	291	363
TGRH88_060250	unspecified product	73	Non-Toxin	Safe	0.937	0.0112526	0.00587878	0.00425784	15	0.0622552	0.0239117	0	0.00114322	454	0.00158801	344	0.00117499	360	364
TGRH88_082740	unspecified product	359	Non-Toxin	Safe	0.528	0.00214847	0.00129552	0.00109272	15	0.0718919	0.188009	0	0.00106611	461	0.00135749	368	0.00150664	334	365
TGRH88_010910	unspecified product	195	Non-Toxin	Safe	0.357	0.00708344	0.0030013	0.0029202	15	0.0640231	0.0955087	0	0.00115042	452	0.00125558	372	0.00139354	343	366
TGRH88_064510	unspecified product	167	Non-Toxin	Safe	1	0.000739808	0.000718464	0	14	0.248986	0.117349	0	0.00216466	368	0.00551258	211	0	590	367
TGRH88_021900	ABC transporter transmembrane region domain-containing protein	798	Non-Toxin	Safe	0.999	0.00887212	0.00412586	0.00181806	15	0.00963672	0.201996	0	0.00135082	432	0.00152891	352	0.000848447	386	368
TGRH88_070240	unspecified product	186	Non-Toxin	Safe	0.979	0.00279035	0.00197428	0.00154488	15	0.0504346	0.079497	0	0.000862877	485	0.00146495	362	0.00162591	324	369
TGRH88_068510	putative GTP-binding protein engB	1025	Non-Toxin	Safe	0.858	0.00268496	0.000376908	0.00118692	13	0.0749424	0.262241	0	0.00376692	297	0	640	0.00354899	236	370
TGRH88_011990	unspecified product	256	Non-Toxin	Safe	0.539	0.00227676	0.000735505	0.000687661	15	0.0637458	0.199288	0	0.00102202	466	0.00130136	370	0.00144434	340	371
TGRH88_000380	unspecified product	515	Non-Toxin	Safe	0.809	0.00473729	0.000542066	0.0001413	15	0.0713373	0.230974	0	0.00493549	268	0.00251377	301	0	608	372
TGRH88_062130	unspecified product	198	Non-Toxin	Safe	0.776	0.00350653	0.00104914	0.00218544	15	0.060522	0.081592	0	0.00115959	449	0.000738258	411	0.00163875	323	373
TGRH88_028790	C-5 cytosine-specific DNA methylase superfamily protein	883	Non-Toxin	Safe	0.209	0.00314017	0.000516866	0.00272238	15	0.0595167	0.294507	0	0.000828549	492	0.000703335	420	0.00234184	278	374
TGRH88_015950	formate/nitrite transporter protein	463	Non-Toxin	Safe	0.999	0.00909357	0.000246558	0.000555781	15	0.060418	0.144763	0	0.0058179	249	0	628	0.0018271	313	375
TGRH88_029880	unspecified product	1220	Non-Toxin	Safe	0.046	0.00427682	0.000642502	0.00163908	15	0.240632	0.321264	0	0.00114963	453	0.000731917	412	0.00162467	325	376
TGRH88_062790	carrier superfamily protein	593	Non-Toxin	Safe	0.321	0.00424188	0.00201688	0.000894901	14	0.0513012	0.242916	0	0.00117867	444	0.00150081	358	0.000832856	388	377
TGRH88_028200	unspecified product	1172	Non-Toxin	Safe	0.322	0.00305258	0.000358779	0.000772441	15	0.0727932	0.685622	0	0.00357209	305	0	645	0.00336543	243	378
TGRH88_027940	unspecified product	600	Non-Toxin	Safe	0.182	0.0371596	0.00134773	0.0238515	15	0.00901276	0.36012	0	0.00160333	414	0.000110354	522	0.00293949	257	379
TGRH88_047530	putative cytochrome C oxidase assembly factor COX15	578	Non-Toxin	Safe	1	0.00491686	0.00235064	0.0016485	15	0.0507119	0.057557	0	0.00109894	458	0.00111943	382	0.00124243	354	380
TGRH88_013930	unspecified product	1202	Non-Toxin	Safe	0.387	0.00186822	0.000308017	0.000942001	15	0.115636	0.460452	0	0.00309254	324	0	652	0.00437043	224	381
TGRH88_082010	Mov34/MPN/PAD-1 family protein	343	Non-Toxin	Safe	0.143	0.012753	0.00772616	0.00434262	15	0.0590314	0.125227	0	0.000997328	472	0.00156297	348	0.000867348	383	382
TGRH88_001180	aldehyde dehydrogenase	606	Non-Toxin	Safe	0.994	0.00482734	0.0116461	0.00038622	14	0.0605913	0.0529065	0	0.00118909	443	0.00726762	178	0	583	383
TGRH88_004160	anticodon binding domain-containing protein	1021	Non-Toxin	Safe	0.992	0.0014113	0.000299858	0.000885481	15	0.0654096	0.474433	1	0.00226637	362	0	660	0.00640576	183	384
TGRH88_067220	phosphatidate cytidylyltransferase	1044	Non-Toxin	Safe	0.998	0.00252606	0.000231874	0.000819541	15	0.0616659	0.246147	2	0.00339979	313	0	648	0.0032031	245	385
TGRH88_007090	DnaJ domain-containing protein	645	Non-Toxin	Safe	0.128	0.00475778	0.00159375	0.00162024	15	0.0501573	0.438492	0	0.0010577	463	0.00107743	385	0.00119581	358	386
TGRH88_041450	unspecified product	1057	Non-Toxin	Safe	0.173	0.00274637	0.000572342	0.000659401	15	0.0525491	0.574656	0	0.00115483	450	0.000980308	391	0.00108802	365	387
TGRH88_043640	RNA recognition motif-containing protein	299	Non-Toxin	Safe	0.989	0.00381967	0.00222084	0.00459696	15	0.0100874	0.227629	0	0.000670864	531	0.000854221	400	0.00237019	276	388
TGRH88_038450	SAG-related sequence SRS49A	367	Non-Toxin	Safe	0.31	0.00394813	0.0294106	0	9	0.0517519	0.143247	0	0.000685119	527	0.0126494	109	0	572	389
TGRH88_019090	putative transmembrane protein 65	191	Non-Toxin	Safe	0.918	0.00199721	0.00311153	0	15	0.1338	0.081777	0	0.00150225	419	0.00573849	203	0	588	390
TGRH88_008560	putative GTP-binding protein engA	1175	Non-Toxin	Safe	0.847	0.00259114	0.000162076	0.000857221	14	0.0520292	0.337401	0	0.00332031	315	0	650	0.00312821	247	391
TGRH88_037930	SAG-related sequence SRS39	324	Non-Toxin	Safe	1	0.00580575	0.0037883	0	15	0.0621859	0.0851354	1	0.00234945	358	0.00398878	258	0	599	392
TGRH88_026270	6,7-dihydropteridine reductase	312	Non-Toxin	Safe	0.432	0.00294663	0.000803671	0.00104562	7	0.0522718	0.225438	0	0.00112145	455	0.000951972	392	0.00105657	369	393
TGRH88_000720	unspecified product	1271	Non-Toxin	Safe	0.147	0.0111968	0.000182743	0.0031086	15	0.0515092	0.536362	0	0.00341709	312	0	647	0.00263405	263	394
TGRH88_017090	acetyltransferase, GNAT family protein	519	Non-Toxin	Safe	0.996	0.00774032	0.00143584	0.00259992	14	0.0100527	0.232667	0	0.001385	428	0.000440886	458	0.00146798	338	395
TGRH88_052540	ribosomal protein RPL6	193	Non-Toxin	Safe	0.176	0.0846969	0.00759726	0.0346562	13	0.0100874	0.121757	0	0.00138693	427	0.000332424	474	0.00161415	326	396
TGRH88_069700	DnaJ family Sec63 protein	675	Non-Toxin	Safe	0.999	0.00998369	0.00168657	0.00528463	15	0.00915141	0.162885	2	0.00109002	459	0.000555175	438	0.00154044	331	397
TGRH88_043320	unspecified product	407	Non-Toxin	Safe	1	0.00225127	0.00196213	0.00034854	15	0.0613539	0.191181	0	0.0017314	401	0.00440923	237	0	594	398
TGRH88_063790	unspecified product	263	Non-Toxin	Safe	0.995	0.00714678	0.00509088	0.00152604	15	0.00963672	0.163649	0	0.000852995	487	0.00155161	350	0.000688838	398	399
TGRH88_004020	lipase	1221	Non-Toxin	Safe	0.859	0.0010086	0.00120832	0	15	0.0608686	0.441212	0	0.00171898	403	0.00437761	238	0	595	400
TGRH88_038430	SAG-related sequence SRS49D	373	Non-Toxin	Safe	1	0.00233067	0.00488113	0	12	0.0720306	0.0948052	0	0.00101646	467	0.00647137	188	0	584	401
TGRH88_020900	SAG-related sequence SRS12B	384	Non-Toxin	Safe	0.999	0.00816348	0.00080349	0	15	0.070852	0.114022	0	0.00481125	271	0.00153156	351	0	620	402
TGRH88_002750	unspecified product	125	Non-Toxin	Safe	0.828	0.00286435	0.00296504	0.00145068	15	0.123401	0.0323349	0	0.000728214	518	0.00185449	326	0.000686083	399	403
TGRH88_010900	SAG-related sequence SRS38A	389	Non-Toxin	Safe	0.95	0.00287712	0.0028211	0.00045216	15	0.059794	0.132061	2	0.00167716	408	0.0042711	243	0	596	404
TGRH88_040230	phosphoadenosine phosphosulfate reductase family protein	680	Non-Toxin	Safe	0.176	0.00434337	0.000860597	0.00209124	15	0.0693961	0.25599	0	0.000944988	477	0.000601633	433	0.00133547	347	405
TGRH88_079040	unspecified product	222	Non-Toxin	Safe	0.998	0.00762157	0.0120482	0.00149778	15	0.00998336	0.128457	0	0.00076086	510	0.00290644	293	0.000268815	454	406
TGRH88_006930	SAG-related sequence SRS16C	398	Non-Toxin	Safe	0.937	0.00425379	0.00191137	0	15	0.0600713	0.137644	0	0.00231325	360	0.00294549	291	0	607	407
TGRH88_064490	ubiquitin-conjugating enzyme subfamily protein	275	Non-Toxin	Safe	0.972	0.00475382	0.000401564	0.00283542	15	0.0509546	0.117891	0	0.0021687	367	0	661	0.0036778	233	408
TGRH88_041890	ATPase, AAA family protein	1254	Non-Toxin	Safe	0.173	0.00285333	0.000650116	0.00034854	15	0.113279	0.60275	0	0.00258209	346	0.00219187	311	0	609	409
TGRH88_020830	microsomal signal peptidase (spc12) domain-containing protein	128	Non-Toxin	Safe	0.997	0.000815178	0.0061257	0.00135648	15	0.0509892	0.0661464	0	0.000250103	611	0.00382151	261	0.000706899	396	410
TGRH88_042420	ankyrin repeat-containing protein	311	Non-Toxin	Safe	0.767	0.00990581	0.00913952	0.00337236	15	0.00977537	0.125668	0	0.000720885	524	0.00165224	342	0.00061126	409	411
TGRH88_077440	SAG-related sequence SRS29A	420	Non-Toxin	Safe	0.996	0.027184	0.000800952	0.000687661	15	0.00956739	0.138028	0	0.00276852	337	0.000261125	491	0.000289816	452	412
TGRH88_065480	Toxoplasma gondii family A protein	355	Non-Toxin	Safe	1	0.00853308	0.00170216	0	15	0.0612499	0.0725265	0	0.00297783	327	0.0016852	339	0	615	413
TGRH88_074160	unspecified product	136	Non-Toxin	Safe	0.056	0.00690813	0.00346179	0.00552013	15	0.250685	0.0827731	0	0.000650138	537	0.000709568	417	0.00157506	329	414
TGRH88_035340	SFT2 family protein	273	Non-Toxin	Safe	0.974	0.0103196	0.00368242	0.00147894	15	0.00953272	0.153604	0	0.00110993	457	0.00113063	380	0.000313715	447	415
TGRH88_063220	Rhoptry kinase family protein	510	Non-Toxin	Safe	0.919	0.00902752	0.00211551	0.00120576	15	0.00963672	0.206373	0	0.00126737	437	0.000717224	415	0.000398014	434	416
TGRH88_010030	Toxoplasma gondii family B protein	136	Non-Toxin	Safe	0.989	0.00248576	0.00233777	0.00408828	15	0.0520985	0.045553	0	0.00035191	588	0.000896182	398	0.0019893	302	417
TGRH88_062050	unspecified product	1328	Non-Toxin	Safe	0.052	0.00578588	0.000359322	0.000791281	9	0.431384	0.353423	0	0.00339139	314	0	649	0.00159759	327	418
TGRH88_078080	unspecified product	213	Non-Toxin	Safe	1	0.00121318	0.00178428	0	15	0.111719	0.117667	10	0.000981985	474	0.0050015	223	0	593	419
TGRH88_006290	unspecified product	375	Non-Toxin	Safe	0.998	0.00804173	0.000786811	0.00176154	15	0.00967138	0.202443	0	0.00120073	439	0.000382227	466	0.000848447	387	420
TGRH88_032840	clathrin adaptor complex small chain subfamily protein	207	Non-Toxin	Safe	0.173	0.00933376	0.00288473	0.00374916	15	0.0616659	0.113783	0	0.000803512	499	0.000682082	423	0.00100937	371	421
TGRH88_041820	unspecified product	462	Non-Toxin	Safe	1	0.00716244	0.000730792	0.000942001	15	0.010018	0.253364	0	0.0013159	434	0.00047873	449	0.00053133	413	422
TGRH88_061360	unspecified product	1241	Non-Toxin	Safe	0.986	0.00203023	5.87389e-05	0.000499261	11	0.778953	0.570601	0	0.06544	35	0	590	0	672	423
TGRH88_010710	putative mago nashi family protein 2	202	Non-Toxin	Potential	0.376	0.0514322	0.0121484	0.00883597	15	0.00939407	0.0810176	0	0.00104975	464	0.000629017	428	0.000523597	414	424
TGRH88_075290	unspecified product	214	Toxin	Safe	0.225	0.0078506	0.00215068	0	15	0.114042	0.159928	0	0.00249372	348	0.00158764	345	0	617	425
TGRH88_034590	unspecified product	369	Non-Toxin	Safe	1	0.0030266	0.00214723	0.000781861	15	0.00929007	0.339172	0	0.000680093	529	0.00115463	377	0.000640746	406	426
TGRH88_081240	thioredoxin-like protein TLP1	244	Non-Toxin	Safe	0.196	0.00571639	0.00328321	0.0025905	15	0.0627058	0.119488	0	0.000668457	533	0.000851155	401	0.000944675	379	427
TGRH88_002100	unspecified product	488	Non-Toxin	Safe	1	0.00463112	0.00277052	0.000612301	13	0.010122	0.203567	0	0.000757888	513	0.00115803	376	0.000428424	426	428
TGRH88_038410	unspecified product	141	Non-Toxin	Safe	0.743	0.0262047	0.00599789	0.00679183	15	0.00932474	0.0718989	0	0.00092637	479	0.000544412	440	0.000704934	397	429
TGRH88_047610	unspecified product	604	Non-Toxin	Safe	0.807	0.00364119	0.00085534	0.00318396	15	0.00977537	0.288309	0	0.000693333	526	0.000441415	457	0.00146975	337	430
TGRH88_004890	PQ loop repeat-containing protein	410	Non-Toxin	Safe	0.999	0.00617456	0.00246395	0.000763021	15	0.00915141	0.220613	0	0.000886728	482	0.000752722	410	0.000417713	429	431
TGRH88_066950	unspecified product	321	Non-Toxin	Safe	0.914	0.00353577	0.0250835	0	15	0.010122	0.173739	0	0.000470604	565	0.00749032	175	0	582	432
TGRH88_004320	zinc finger CDGSH-type domain-containing protein	118	Toxin	Safe	0.712	0.0305089	0.0151254	0.00648097	15	0.010122	0.0467029	0	0.000768639	507	0.000947147	393	0.000420485	428	433
TGRH88_011860	phosphodiesterase/alkaline phosphatase D family protein	762	Non-Toxin	Safe	0.961	0.00411998	0.00222356	0.000518101	15	0.00918608	0.282517	0	0.000726716	520	0.000925337	395	0.000513504	417	434
TGRH88_030100	hemolysin-III related subfamily protein	300	Non-Toxin	Safe	0.999	0.0102184	0.00679014	0.000744181	15	0.00953272	0.104168	0	0.000772748	506	0.00137753	367	0.000218412	468	435
TGRH88_053060	transmembrane protein	1221	Non-Toxin	Safe	0.999	0.00424249	0.000359322	0	15	0.493951	0.217632	0	0.0320072	75	0	595	0	673	436
TGRH88_067240	unspecified product	1159	Non-Toxin	Safe	0.009	0.00774154	0.000672959	0.000668821	15	0.329995	0.59722	0	0.00117107	446	0.000372785	469	0.000413744	430	437
TGRH88_006060	ADP ribosylation factor ARF1	554	Non-Toxin	Safe	0.005	0.0835064	0.0181534	0.00327816	15	0.0614579	0.351389	0	0.00133635	433	0.000729255	413	0.000134897	500	438
TGRH88_076060	unspecified product	108	Non-Toxin	Safe	1	0.000745388	0.00153084	0	15	0.135568	0.0796791	0	0.000808413	497	0.00411745	252	0	597	439
TGRH88_040190	unspecified product	688	Non-Toxin	Safe	0.452	0.0077445	0.000767775	0.000518101	15	0.00925541	0.486189	0	0.00117	447	0.000372444	470	0.000413366	431	440
TGRH88_071410	adenylate kinase superfamily protein	569	Non-Toxin	Safe	0.817	0.00262793	0.00231547	0.00170502	15	0.0100527	0.268194	0	0.000489863	563	0.000831665	405	0.000923043	381	441
TGRH88_057790	cyclin-dependent kinase regulatory subunit protein	1267	Non-Toxin	Safe	0.909	0.00529614	0.000295145	0.00032028	4	0.19616	0.466771	0	0.0309449	79	0	596	0	674	442
TGRH88_054360	unspecified product	187	Non-Toxin	Safe	0.987	0.0115918	0.00355298	0.0017427	15	0.00977537	0.0930994	0	0.000820926	495	0.000696864	421	0.000386716	435	443
TGRH88_003110	sodium/hydrogen exchanger NHE2	823	Non-Toxin	Safe	0.996	0.00859129	0.00576928	0.0024492	15	0.00942873	0.10861	0	0.000656019	536	0.00111376	384	0.000412043	432	444
TGRH88_048730	unspecified product	1092	Non-Toxin	Safe	0.992	0.00195962	6.9979e-05	0	15	0.375368	0.551998	0	0.0304537	83	0	598	0	675	445
TGRH88_022130	unspecified product	268	Non-Toxin	Safe	1	0.00279726	0.00136622	0	15	0.0611113	0.136917	0	0.00186284	394	0.00158132	346	0	618	446
TGRH88_015050	unspecified product	561	Non-Toxin	Safe	0.147	0.00227194	0.00323735	0.000518101	15	0.0615966	0.263178	0	0.000363474	585	0.00138845	366	0.000513668	416	447
TGRH88_002020	unspecified product	564	Non-Toxin	Safe	0.296	0.00372771	0.000718645	0.0116149	15	0.00911675	0.354516	0	0.000284877	600	0.000181369	504	0.00241555	272	448
TGRH88_017260	unspecified product	1197	Non-Toxin	Safe	0.999	0.0035072	0.000262693	0.0003768	15	0.134494	0.618074	0	0.0246126	100	0	601	0	676	449
TGRH88_031880	unspecified product	1056	Non-Toxin	Safe	0.998	0.0118374	0.000129624	0	15	0.0596207	0.397305	0	0.0212387	105	0	602	0	677	450
TGRH88_063550	unspecified product	753	Non-Toxin	Safe	0.319	0.00270759	0.000236225	0.000659401	14	0.0604526	0.423532	0	0.00181465	398	0	668	0.00170966	320	451
TGRH88_007870	3'5'-cyclic nucleotide phosphodiesterase domain-containing protein	1123	Non-Toxin	Safe	0.999	0.00639281	0.000315087	0	15	0.132518	0.354031	0	0.0209899	108	0	603	0	678	452
TGRH88_002810	Toxoplasma gondii family C protein	257	Non-Toxin	Safe	0.999	0.0026882	0.00138109	0.00330642	15	0.010018	0.200545	11	0.000448045	573	0.000380335	467	0.00126637	350	453
TGRH88_074360	unspecified product	1230	Non-Toxin	Safe	0.005	0.00433276	0.000577055	0.00214776	14	0.430171	0.479622	0	0.000613443	543	0.000390553	464	0.000866928	384	454
TGRH88_026090	unspecified product	1189	Non-Toxin	Safe	1	0.000716255	7.6143e-05	0	15	0.818087	0.344099	0	0.0209082	109	0	604	0	679	455
TGRH88_044470	unspecified product	1114	Non-Toxin	Safe	0.617	0.00274365	0.000378721	0.00019782	15	0.303442	0.469009	0	0.0196396	114	0	606	0	680	456
TGRH88_053630	unspecified product	397	Non-Toxin	Safe	0.999	0.00227026	0.00344058	0.003768	12	0.0101567	0.132808	0	0.000197645	632	0.000754993	409	0.00111726	361	457
TGRH88_050940	unspecified product	167	Non-Toxin	Safe	0.399	0.00987916	0.00182834	0	15	0.0743184	0.0911993	0	0.00200142	382	0.00101937	389	0	633	458
TGRH88_068120	unspecified product	114	Non-Toxin	Safe	0.984	0.011915	0.0145703	0.00228906	15	0.0104687	0.0519634	0	0.000454376	572	0.00144641	363	0.000214044	470	459
TGRH88_068420	unspecified product	1171	Non-Toxin	Safe	0.214	0.00325235	6.16396e-05	0.00022608	15	0.717738	0.575833	0	0.0193594	117	0	607	0	681	460
TGRH88_037280	putative eukaryotic initiation factor-3 subunit 10	1033	Non-Toxin	Safe	0.005	0.0346143	0.00504212	0.0108613	15	0.0630525	0.451553	0	0.000740545	516	0.000269413	488	0.000657832	403	461
TGRH88_021940	non-proton pumping type-II NADH dehydrogenase I	618	Non-Toxin	Safe	0.687	0.013254	0.00166137	0.00186516	15	0.00946339	0.137351	0	0.000821789	494	0.000321968	475	0.000357343	440	462
TGRH88_031080	unspecified product	1261	Non-Toxin	Safe	0.998	0.00092861	9.66291e-05	0	15	0.716733	0.343065	0	0.0182733	122	0	608	0	682	463
TGRH88_057230	apical membrane antigen 1 domain-containing protein	553	Non-Toxin	Safe	1	0.00557252	0.0137766	0.00039564	15	0.00967138	0.136914	0	0.000610768	545	0.00362926	268	0	602	464
TGRH88_034450	unspecified product	291	Non-Toxin	Safe	0.179	0.00308521	0.00199078	0.00040506	15	0.0712679	0.354038	0	0.00100846	469	0.00171212	337	0	614	465
TGRH88_018000	unspecified product	1215	Non-Toxin	Safe	0.952	0.00172054	9.11903e-05	0.00046158	15	0.201533	0.570343	1	0.0162549	129	0	609	0	683	466
TGRH88_054930	unspecified product	139	Non-Toxin	Safe	0.297	0.00134872	0.00193023	0.0031086	15	0.0736598	0.0859681	0	0.000141859	653	0.000722523	414	0.00120286	357	467
TGRH88_029790	unspecified product	308	Non-Toxin	Safe	0.997	0.0112561	0.0043445	0.00177096	15	0.0100527	0.0751672	0	0.000612997	544	0.000567664	436	0.000315018	445	468
TGRH88_019420	EGF family domain-containing protein	1148	Toxin	Safe	1	0.00364794	0.00761539	0.00016956	15	0.0108846	0.192551	0	0.000630979	540	0.00321373	280	0	605	469
TGRH88_073520	unspecified product	165	Non-Toxin	Safe	0.999	0.0182327	0.0107837	0.00336294	15	0.00932474	0.0439032	0	0.00052963	562	0.000824248	406	0.000249494	463	470
TGRH88_016060	unspecified product	166	Non-Toxin	Safe	0.438	0.00338758	0.00097735	0.000791281	15	0.0618392	0.0881956	0	0.000535122	560	0.000454252	453	0.000504162	421	471
TGRH88_005530	unspecified product	239	Non-Toxin	Safe	0.166	0.00815383	0.00326128	0.0013188	15	0.060522	0.103474	0	0.000634908	539	0.000606327	430	0.000224316	466	472
TGRH88_029210	Toxoplasma gondii family A protein	354	Non-Toxin	Safe	0.999	0.00165913	0.000941635	0	13	0.0504346	0.154513	3	0.00115169	451	0.00146646	361	0	623	473
TGRH88_039310	AP2 domain transcription factor AP2X-10	870	Non-Toxin	Safe	0.172	0.00727481	0.000241845	0.000593461	15	0.0604873	0.376825	0	0.00200007	383	0	666	0.000807579	389	474
TGRH88_074890	putative cyclophilin 1	237	Non-Toxin	Safe	0.071	0.0172481	0.0022794	0.00633967	15	0.0629485	0.118244	0	0.000657316	535	0.000196934	499	0.000655715	404	475
TGRH88_070480	von Willebrand factor type A domain-containing protein	1080	Non-Toxin	Safe	0.475	0.00216572	7.19733e-05	0.00107388	15	0.0606606	0.274558	0	0.00119657	441	0	677	0.00169101	321	476
TGRH88_027270	unspecified product	157	Non-Toxin	Safe	0.172	0.0010194	0.00342063	0	15	0.323408	0.11526	0	0.000469196	566	0.0035846	270	0	603	477
TGRH88_051050	FUN14 family protein	184	Non-Toxin	Safe	0.314	0.014838	0.00354536	0.00227964	15	0.0597593	0.0320423	0	0.000663375	534	0.000450498	455	0.000249998	462	478
TGRH88_047630	phospholipase/carboxylesterase	491	Non-Toxin	Safe	0.057	0.0134874	0.00128047	0.00170502	15	0.0600713	0.231199	0	0.000803272	500	0.000157356	511	0.000349291	441	479
TGRH88_038530	unspecified product	1173	Non-Toxin	Safe	0.029	0.00312049	0.000578324	0.00036738	15	0.431349	0.418046	0	0.00120476	438	0.00102269	388	0	632	480
TGRH88_060500	SAG-related sequence SRS56	383	Non-Toxin	Safe	0.994	0.000582352	0.000763968	0	15	0.0696387	0.140844	0	0.000726034	521	0.00184894	327	0	611	481
TGRH88_079400	unspecified product	684	Non-Toxin	Safe	0.06	0.00285313	0.00210282	0.00271296	15	0.0586847	0.327279	0	0.000258034	608	0.000438078	459	0.000729316	393	482
TGRH88_063440	unspecified product	255	Non-Toxin	Safe	0.172	0.00286127	0.00266754	0.00156372	10	0.113799	0.0580789	0	0.000250558	610	0.000638077	427	0.000472123	424	483
TGRH88_002310	unspecified product	442	Non-Toxin	Safe	0.811	0.00407315	0.00384395	0.00185574	15	0.00932474	0.124858	0	0.000270833	603	0.000689712	422	0.000382746	436	484
TGRH88_057190	unspecified product	329	Non-Toxin	Safe	0.172	0.00339941	0.0015796	0.000772441	15	0.0613886	0.153693	0	0.00035598	587	0.000604365	432	0.000335384	442	485
TGRH88_007890	transhydrogenase	1019	Non-Toxin	Safe	0.996	0.0289657	3.08198e-06	0	15	0.0515785	0.102515	0	0.011541	164	0	613	0	684	486
TGRH88_055910	ankyrin repeat-containing protein	462	Non-Toxin	Safe	0.998	0.0153893	0.000687463	0.00107388	15	0.010434	0.0875433	0	0.000980796	475	0.000166515	508	0.00018481	482	487
TGRH88_009460	unspecified product	389	Non-Toxin	Safe	0.936	0.00120182	0.00137366	0.00036738	15	0.0619432	0.166701	0	0.00072317	522	0.00184165	330	0	613	488
TGRH88_030390	unspecified product	116	Non-Toxin	Safe	0.98	0.00808986	0.00696509	0.00106446	14	0.00967138	0.0724248	0	0.000419424	579	0.000934602	394	0.000148184	493	489
TGRH88_070430	diacylglycerol kinase catalytic domain-containing protein	628	Non-Toxin	Safe	0.788	0.00759233	0.00165919	0.00326874	15	0.010226	0.0987352	0	0.000464897	568	0.00029598	479	0.00049275	422	490
TGRH88_001140	unspecified product	1269	Non-Toxin	Safe	0.172	0.00446324	0.000430933	0.001413	15	0.0612152	0.458744	0	0.00141467	425	0	674	0.00099962	372	491
TGRH88_013450	putative 50S ribosomal protein L21	662	Non-Toxin	Safe	0.992	0.00238459	0.000817268	0.0010833	15	0.0100527	0.230659	0	0.000339846	589	0.00043273	460	0.000480276	423	492
TGRH88_051350	unspecified product	107	Non-Toxin	Safe	1	0.00163353	0	0.00205356	15	0.0638497	0.0857565	0	0.000817924	496	0	694	0.00231181	283	493
TGRH88_016890	transporter, solute:sodium symporter (SSS) family protein	541	Non-Toxin	Safe	0.997	0.00988254	0.00372285	0.0016956	15	0.00932474	0.0703112	0	0.000468107	567	0.000476838	451	0.000264615	456	494
TGRH88_064020	tRNA (uracil-5-)-methyltransferase	1116	Non-Toxin	Safe	0.005	0.0106679	0.000491848	0.00241152	15	0.509966	0.376169	0	0.00156731	415	0	671	0.000805437	390	495
TGRH88_021240	transporter/permease protein	438	Non-Toxin	Safe	0.999	0.00588933	0.00205187	0.000555781	15	0.010018	0.120222	0	0.000534979	561	0.000454131	454	0.000252014	461	496
TGRH88_014940	ubiquitin-activating enzyme E1 family protein	1092	Non-Toxin	Safe	0.406	0.0185947	0.00239125	0.00314628	14	0.0101913	0.11805	0	0.000683005	528	0.000183091	503	0.000304811	448	497
TGRH88_024910	WD domain, G-beta repeat-containing protein	672	Non-Toxin	Safe	0.177	0.00639958	0.00103228	0.00034854	15	0.0506079	0.379125	0	0.00155109	416	0.000658342	426	0	639	498
TGRH88_059340	general transcription factor IIH polypeptide 5 GTF2H5	198	Non-Toxin	Safe	0.151	0.00545024	0.00308125	0.00134706	15	0.0638151	0.106215	0	0.000378052	582	0.000577655	435	0.000213708	471	499
TGRH88_028780	unspecified product	132	Non-Toxin	Safe	0.954	0.00112293	4.09722e-05	0.00121518	13	0.115914	0.0965142	0	0.000794251	503	0	697	0.0022449	289	500
TGRH88_079720	putative 3-ketoacyl-CoA reductase	342	Non-Toxin	Safe	0.989	0.00993801	0.00564546	0.000847801	15	0.00987937	0.0629964	0	0.000463426	570	0.000708104	418	0.000130984	502	501
TGRH88_065280	unspecified product	1026	Non-Toxin	Safe	0.99	0.00465394	0.000381803	0	15	0.0728972	0.339639	0	0.00912876	188	0	618	0	685	502
TGRH88_057310	unspecified product	195	Non-Toxin	Safe	0.992	0.00992499	3.11824e-05	0.00731935	12	0.00998336	0.117975	0	0.000868004	484	0	690	0.00171735	319	503
TGRH88_054260	SAG-related sequence SRS53F	322	Non-Toxin	Safe	0.997	0.0012137	0.000546598	0	15	0.0630525	0.137946	0	0.000645988	538	0.00164509	343	0	616	504
TGRH88_059540	unspecified product	411	Non-Toxin	Safe	0.336	0.00300772	0.00230206	0	15	0.0609726	0.16626	0	0.000767437	508	0.00130292	369	0	625	505
TGRH88_041670	putative ribonuclease z	1077	Non-Toxin	Safe	0.056	0.00164102	0.000176035	0.00121518	15	0.244514	0.442272	0	0.000965549	476	0	685	0.00136453	345	506
TGRH88_065810	lipase	1122	Non-Toxin	Safe	0.269	0.00191811	0.0001599	0.00038622	15	0.500156	0.401096	0	0.00804475	200	0	620	0	686	507
TGRH88_035580	unspecified product	120	Non-Toxin	Safe	0.999	0.000546892	0.00140701	0	10	0.20746	0.0399283	0	0.000615226	542	0.00156675	347	0	619	508
[truncated: 7,639 more rows]
