# Supplementary material for: A state-of-the-art methodology for high-throughput in silico vaccine discovery against protozoan parasites and exemplified with discovered candidates for Toxoplasma gondii
Source: Sci Rep. 2023 May 22;13:8243. doi: 10.1038/s41598-023-34863-9 (PMC10201501; doi:10.1038/s41598-023-34863-9)
Supplement: Supplementary file 15 — Supplementary Information. [file 41598_2023_34863_MOESM15_ESM.xlsx]

## Sheet: Epitopes
<Epitope ID>	Object Type	Description	Epitope Modified Residue(s)	Epitope Modification(s)	Starting Position	Ending Position	Non-peptidic epitope Accession	Epitope Synonyms	Antigen Name	Antigen Accession	Parent Protein	Parent Protein Accession	Organism Name	Parent Organism	Parent Organism ID	Epitope Comments	Epitope Relationship	Object Type	Description	Starting Position	Ending Position	Non-peptidic object Accession	Synonyms	Antigen Name	Parent Protein	Organism Name	Parent Organism
1988	Linear peptide	AILEFRAMAQFSRKTD							hypothetical protein	SRC241950			Toxoplasma gondii	Toxoplasma gondii	5811
6688	Linear peptide	CNEKSFKDILPKLTENPWQ			238	256			Major surface antigen p30 precursor	P13664.1			Toxoplasma gondii 76K	Toxoplasma gondii 76K	10000353
6784	Linear peptide	CPKTALTEPPTLAYSPNRQIC			82	102			Major surface antigen p30 precursor	P13664.1			Toxoplasma gondii 76K	Toxoplasma gondii 76K	10000353
21822	Linear peptide	GPVKLSAEGPTTMTLV			199	214			Major surface antigen p30 precursor	P13664.1			Toxoplasma gondii	Toxoplasma gondii	5811	Source protein also known as Surface antigen 1.
26011	Linear peptide	IEWIYRRCKNIPQPVRALLEGFLR			499	522			rhoptry protein 2 precursor - Toxoplasma gondii	A55235	Rhoptry protein 4		Toxoplasma gondii	Toxoplasma gondii	5811
33548	Linear peptide	KSVIIGCTGGSPEKHHC			279	295			Major surface antigen p30 precursor	P13664.1			Toxoplasma gondii 76K	Toxoplasma gondii 76K	10000353
38875	Linear peptide	LQLIRLAASLQHYGLVHA			391	408			rhoptry protein 2 precursor - Toxoplasma gondii	A55235	Rhoptry protein 4		Toxoplasma gondii	Toxoplasma gondii	5811
40287	Linear peptide	LVCGKDGVKVPQDNNQYC			213	230			Major surface antigen p30 precursor	P13664.1			Toxoplasma gondii 76K	Toxoplasma gondii 76K	10000353
45276	Linear peptide	NNVARCSYGADSTLGPV			185	201			Major surface antigen p30 precursor	P13664.1			Toxoplasma gondii	Toxoplasma gondii	5811	Source protein also known as Surface antigen 1.
57259	Linear peptide	SDPPLVANQVVTCPDKKSTA			48	67			Major surface antigen p30 precursor	P13664.1			Toxoplasma gondii 76K	Toxoplasma gondii 76K	10000353
63207	Linear peptide	TDPGDVVIEELFNRIPETSV			195	214			rhoptry protein 2 precursor - Toxoplasma gondii	A55235	Rhoptry protein 4		Toxoplasma gondii	Toxoplasma gondii	5811
67574	Linear peptide	VAETPGAASAAA			105	116			P36 protein	Q9GV96			Toxoplasma gondii BK	Toxoplasma gondii BK	10000354	Epitope recognized by a T cell clone against source species lysate, which allowed the identification of the protein harboring the epitope as a novel soluble antigen from source species. Novel protein from source species. Shown to be a soluble constituent of tachyzoites, and suggested to be called ROP9.
71566	Linear peptide	VTVTVQARASSVVNNV			172	187			Major surface antigen p30 precursor	P13664.1			Toxoplasma gondii	Toxoplasma gondii	5811	Source protein also known as Surface antigen 1.
99127	Linear peptide	CLSAGAYAAEGGDNQSSAVSDR			17	38			Dense granule protein 1 precursor	P13403.1			Toxoplasma gondii RH	Toxoplasma gondii	5811
99132	Linear peptide	CSLKKSSKMVRVSAIV							Dense granule protein 1	SRC265957		B9Q5Z2	Toxoplasma gondii RH	Toxoplasma gondii	5811
99143	Linear peptide	DEMKVIDDVQQLEKDKQQLK			160	179			Dense granule protein 1 precursor	P13403.1			Toxoplasma gondii RH	Toxoplasma gondii	5811
99272	Linear peptide	GETVEEAIEDVAQAE			123	137			Dense granule protein 1 precursor	P13403.1			Toxoplasma gondii RH	Toxoplasma gondii	5811
99749	Linear peptide	VEEVIDTMKSMQRDEDIFLRALNK			99	122			Dense granule protein 1 precursor	P13403.1			Toxoplasma gondii RH	Toxoplasma gondii	5811
147488	Linear peptide	ALAAAAAFL			189	197			granule antigen protein GRA7	ABE69193.1			Toxoplasma gondii	Toxoplasma gondii	5811
173923	Linear peptide	AVEIHRPVPGTAPPS			605	619			hypothetical protein TGGT1_212300	EPR61909.1			Toxoplasma gondii GT1	Toxoplasma gondii	5811
231862	Linear peptide	FAGAAGSAKSAAGTASHVSI			301	320			Major surface antigen p30 precursor	P13664.1			Toxoplasma gondii RH	Toxoplasma gondii	5811
231863	Linear peptide	FAGAAGSAKSSAGTASHVSI			284	303			major surface antigen p30	EEB01065.1			Toxoplasma gondii ME49	Toxoplasma gondii	5811
232152	Linear peptide	PPEQPFHSYGVTYTFATDA			450	468			rhoptry kinase family protein	AFO54841.1	ROP7_2		Toxoplasma gondii type III	Toxoplasma gondii	5811
232153	Linear peptide	PPERPFQATGITYTFPTDA			448	466			rhoptry protein 18	CAJ27113.1	Rhoptry protein 4		Toxoplasma gondii type I	Toxoplasma gondii	5811
232154	Linear peptide	PPERPFQTTDITYTFTTDA			448	466			rhoptry protein, putative / protein kinase domain-containing protein	XP_002367757.1	Rhoptry protein 4		Toxoplasma gondii type II	Toxoplasma gondii	5811
243543	Linear peptide	VEIHRPVPGTA			606	616			conserved hypothetical protein	EEE21859.1			Toxoplasma gondii	Toxoplasma gondii	5811
451315	Linear peptide	FVCGGTFNV			182	190			sporozoite-specific SAG protein	AAR84228.1			Toxoplasma gondii	Toxoplasma gondii	5811
451325	Linear peptide	GLGGEFLPL			101	109			surface antigen	AAK26628.1			Toxoplasma gondii	Toxoplasma gondii	5811
451336	Linear peptide	GYFARRFQL			184	192			bradyzoite antigen BAG1	KFG33903.1			Toxoplasma gondii	Toxoplasma gondii	5811
451344	Linear peptide	LLSAAGAGV			301	309			micronemal protein MIC6	AAD28185.1			Toxoplasma gondii	Toxoplasma gondii	5811
451371	Linear peptide	RMYLSSQAI			386	394			rhoptry protein 18	CAJ27113.1	Rhoptry protein 4		Toxoplasma gondii	Toxoplasma gondii	5811
451374	Linear peptide	SASTPSYFH			78	86			MAG1 protein	EPR64741.1			Toxoplasma gondii	Toxoplasma gondii	5811
544667	Linear peptide	RASRVAEQLFRKFLKF			74	89			dense granule protein GRA2	KFG42329.1			Toxoplasma gondii	Toxoplasma gondii	5811
857713	Linear peptide	SGFSLSSGSGVSVVE			80	94			dense granular protein GRA10	AAV36002.1			Toxoplasma gondii	Toxoplasma gondii	5811

## Sheet: Assays
T Cell ID	Reference ID	Type	<PubMed ID>	Authors	Journal	Date	Title	Submission ID	Epitope ID	Object Type	Description	Starting Position	Ending Position	Non-peptidic epitope ChEBI ID	Antigen Name	Parent Protein	Parent Protein Accession	Organism Name	Parent Species	Parent Species ID	Epitope Comments	Epitope Relationship	Object Type	Description	Starting Position	Ending Position	Non-peptidic object Accession	Synonyms	Antigen Name	Parent Protein	Organism Name	Parent Organism	Name	Host ID	Geolocation	MHC Types Present	Process Type	Disease State	Disease Stage	Immunogen Epitope Relation	Immunogen Object Type	Immunogen Description	Immunogen Starting Position	Immunogen Ending Position	Non-peptidic Immunogen ChEBI ID	Immunogen Source Molecule Name	Immunogen protein parent Name	Immunogen protein parent Accession	Immunogen Organism Name
1603475	1006015	Literature	1710549	V Duquesne; C Auriault; H Gras-Masse; C Boutillon; F Darcy; M F Cesbron-Delauw; A Tartar; A Capron	Clin Exp Immunol	1991	Identification of T cell epitopes within a 23-kD antigen (P24) of Toxoplasma gondii.		99127	Linear peptide	CLSAGAYAAEGGDNQSSAVSDR	17	38		Dense granule protein 1 precursor			Toxoplasma gondii RH	Toxoplasma gondii	5811													Rattus norvegicus Fischer	10000660			Administration in vivo			Source Organism	Organism	Toxoplasma gondii RH							Toxoplasma gondii RH
1603486	1006015	Literature	1710549	V Duquesne; C Auriault; H Gras-Masse; C Boutillon; F Darcy; M F Cesbron-Delauw; A Tartar; A Capron	Clin Exp Immunol	1991	Identification of T cell epitopes within a 23-kD antigen (P24) of Toxoplasma gondii.		99132	Linear peptide	CSLKKSSKMVRVSAIV				Dense granule protein 1		B9Q5Z2	Toxoplasma gondii RH	Toxoplasma gondii	5811													Rattus norvegicus Fischer	10000660			Administration in vivo			Source Organism	Organism	Toxoplasma gondii RH							Toxoplasma gondii RH
1603487	1006015	Literature	1710549	V Duquesne; C Auriault; H Gras-Masse; C Boutillon; F Darcy; M F Cesbron-Delauw; A Tartar; A Capron	Clin Exp Immunol	1991	Identification of T cell epitopes within a 23-kD antigen (P24) of Toxoplasma gondii.		99749	Linear peptide	VEEVIDTMKSMQRDEDIFLRALNK	99	122		Dense granule protein 1 precursor			Toxoplasma gondii RH	Toxoplasma gondii	5811													Rattus norvegicus Fischer	10000660			Administration in vivo			Source Organism	Organism	Toxoplasma gondii RH							Toxoplasma gondii RH
1603488	1006015	Literature	1710549	V Duquesne; C Auriault; H Gras-Masse; C Boutillon; F Darcy; M F Cesbron-Delauw; A Tartar; A Capron	Clin Exp Immunol	1991	Identification of T cell epitopes within a 23-kD antigen (P24) of Toxoplasma gondii.		99272	Linear peptide	GETVEEAIEDVAQAE	123	137		Dense granule protein 1 precursor			Toxoplasma gondii RH	Toxoplasma gondii	5811													Rattus norvegicus Fischer	10000660			Administration in vivo			Source Organism	Organism	Toxoplasma gondii RH							Toxoplasma gondii RH
1603489	1006015	Literature	1710549	V Duquesne; C Auriault; H Gras-Masse; C Boutillon; F Darcy; M F Cesbron-Delauw; A Tartar; A Capron	Clin Exp Immunol	1991	Identification of T cell epitopes within a 23-kD antigen (P24) of Toxoplasma gondii.		99143	Linear peptide	DEMKVIDDVQQLEKDKQQLK	160	179		Dense granule protein 1 precursor			Toxoplasma gondii RH	Toxoplasma gondii	5811													Rattus norvegicus Fischer	10000660			Administration in vivo			Source Organism	Organism	Toxoplasma gondii RH							Toxoplasma gondii RH
1603492	1006015	Literature	1710549	V Duquesne; C Auriault; H Gras-Masse; C Boutillon; F Darcy; M F Cesbron-Delauw; A Tartar; A Capron	Clin Exp Immunol	1991	Identification of T cell epitopes within a 23-kD antigen (P24) of Toxoplasma gondii.		99132	Linear peptide	CSLKKSSKMVRVSAIV				Dense granule protein 1		B9Q5Z2	Toxoplasma gondii RH	Toxoplasma gondii	5811													Rattus norvegicus Fischer	10000660			Administration in vivo			Source Antigen	Protein	Dense granule protein 1							Toxoplasma gondii RH
1603493	1006015	Literature	1710549	V Duquesne; C Auriault; H Gras-Masse; C Boutillon; F Darcy; M F Cesbron-Delauw; A Tartar; A Capron	Clin Exp Immunol	1991	Identification of T cell epitopes within a 23-kD antigen (P24) of Toxoplasma gondii.		99127	Linear peptide	CLSAGAYAAEGGDNQSSAVSDR	17	38		Dense granule protein 1 precursor			Toxoplasma gondii RH	Toxoplasma gondii	5811													Rattus norvegicus Fischer	10000660			Administration in vivo			Source Antigen	Protein	Dense granule protein 1 precursor							Toxoplasma gondii RH
1603494	1006015	Literature	1710549	V Duquesne; C Auriault; H Gras-Masse; C Boutillon; F Darcy; M F Cesbron-Delauw; A Tartar; A Capron	Clin Exp Immunol	1991	Identification of T cell epitopes within a 23-kD antigen (P24) of Toxoplasma gondii.		99749	Linear peptide	VEEVIDTMKSMQRDEDIFLRALNK	99	122		Dense granule protein 1 precursor			Toxoplasma gondii RH	Toxoplasma gondii	5811													Rattus norvegicus Fischer	10000660			Administration in vivo			Source Antigen	Protein	Dense granule protein 1 precursor							Toxoplasma gondii RH
1603495	1006015	Literature	1710549	V Duquesne; C Auriault; H Gras-Masse; C Boutillon; F Darcy; M F Cesbron-Delauw; A Tartar; A Capron	Clin Exp Immunol	1991	Identification of T cell epitopes within a 23-kD antigen (P24) of Toxoplasma gondii.		99272	Linear peptide	GETVEEAIEDVAQAE	123	137		Dense granule protein 1 precursor			Toxoplasma gondii RH	Toxoplasma gondii	5811													Rattus norvegicus Fischer	10000660			Administration in vivo			Source Antigen	Protein	Dense granule protein 1 precursor							Toxoplasma gondii RH
1603496	1006015	Literature	1710549	V Duquesne; C Auriault; H Gras-Masse; C Boutillon; F Darcy; M F Cesbron-Delauw; A Tartar; A Capron	Clin Exp Immunol	1991	Identification of T cell epitopes within a 23-kD antigen (P24) of Toxoplasma gondii.		99143	Linear peptide	DEMKVIDDVQQLEKDKQQLK	160	179		Dense granule protein 1 precursor			Toxoplasma gondii RH	Toxoplasma gondii	5811													Rattus norvegicus Fischer	10000660			Administration in vivo			Source Antigen	Protein	Dense granule protein 1 precursor							Toxoplasma gondii RH
1603503	1006015	Literature	1710549	V Duquesne; C Auriault; H Gras-Masse; C Boutillon; F Darcy; M F Cesbron-Delauw; A Tartar; A Capron	Clin Exp Immunol	1991	Identification of T cell epitopes within a 23-kD antigen (P24) of Toxoplasma gondii.		99749	Linear peptide	VEEVIDTMKSMQRDEDIFLRALNK	99	122		Dense granule protein 1 precursor			Toxoplasma gondii RH	Toxoplasma gondii	5811													Rattus norvegicus Fischer	10000660			Administration in vivo			Epitope	Linear peptide	VEEVIDTMKSMQRDEDIFLRALNK	99	122		Dense granule protein 1 precursor			Toxoplasma gondii RH
1603505	1006015	Literature	1710549	V Duquesne; C Auriault; H Gras-Masse; C Boutillon; F Darcy; M F Cesbron-Delauw; A Tartar; A Capron	Clin Exp Immunol	1991	Identification of T cell epitopes within a 23-kD antigen (P24) of Toxoplasma gondii.		99749	Linear peptide	VEEVIDTMKSMQRDEDIFLRALNK	99	122		Dense granule protein 1 precursor			Toxoplasma gondii RH	Toxoplasma gondii	5811													Rattus norvegicus Fischer	10000660			Administration in vivo			Epitope	Linear peptide	VEEVIDTMKSMQRDEDIFLRALNK	99	122		Dense granule protein 1 precursor			Toxoplasma gondii RH
1213096	1000833	Literature	7527124	F Velge-Roussel; T Chard&egrave;s; P M&eacute;v&eacute;lec; M Brillard; J Hoebeke; D Bout	Mol Biochem Parasitol	1994	Epitopic analysis of the Toxoplasma gondii major surface antigen SAG1.		21822	Linear peptide	GPVKLSAEGPTTMTLV	199	214		Major surface antigen p30 precursor			Toxoplasma gondii	Toxoplasma gondii	5811	Source protein also known as Surface antigen 1.												Mus musculus BALB/c	10000000			Administration in vivo			Source Antigen	Protein	Major surface antigen p30 precursor							Toxoplasma gondii
1213091	1000833	Literature	7527124	F Velge-Roussel; T Chard&egrave;s; P M&eacute;v&eacute;lec; M Brillard; J Hoebeke; D Bout	Mol Biochem Parasitol	1994	Epitopic analysis of the Toxoplasma gondii major surface antigen SAG1.		71566	Linear peptide	VTVTVQARASSVVNNV	172	187		Major surface antigen p30 precursor			Toxoplasma gondii	Toxoplasma gondii	5811	Source protein also known as Surface antigen 1.												Mus musculus CBA/J	10000236			Administration in vivo			Source Antigen	Protein	Major surface antigen p30 precursor							Toxoplasma gondii
1213093	1000833	Literature	7527124	F Velge-Roussel; T Chard&egrave;s; P M&eacute;v&eacute;lec; M Brillard; J Hoebeke; D Bout	Mol Biochem Parasitol	1994	Epitopic analysis of the Toxoplasma gondii major surface antigen SAG1.		45276	Linear peptide	NNVARCSYGADSTLGPV	185	201		Major surface antigen p30 precursor			Toxoplasma gondii	Toxoplasma gondii	5811	Source protein also known as Surface antigen 1.												Mus musculus CBA/J	10000236			Administration in vivo			Source Antigen	Protein	Major surface antigen p30 precursor							Toxoplasma gondii
1213095	1000833	Literature	7527124	F Velge-Roussel; T Chard&egrave;s; P M&eacute;v&eacute;lec; M Brillard; J Hoebeke; D Bout	Mol Biochem Parasitol	1994	Epitopic analysis of the Toxoplasma gondii major surface antigen SAG1.		21822	Linear peptide	GPVKLSAEGPTTMTLV	199	214		Major surface antigen p30 precursor			Toxoplasma gondii	Toxoplasma gondii	5811	Source protein also known as Surface antigen 1.												Mus musculus CBA/J	10000236			Administration in vivo			Source Antigen	Protein	Major surface antigen p30 precursor							Toxoplasma gondii
1212999	1000827	Literature	7997247	I Godard; J Estaquier; L Zenner; M Bossus; C Auriault; F Darcy; H Gras-Masse; A Capron	Mol Immunol	1994	Antigenicity and immunogenicity of P30-derived peptides in experimental models of toxoplasmosis.		6688	Linear peptide	CNEKSFKDILPKLTENPWQ	238	256		Major surface antigen p30 precursor			Toxoplasma gondii 76K	Toxoplasma gondii 76K	10000353													Rattus norvegicus Fischer	10000660			Administration in vivo			Source Organism	Organism	Toxoplasma gondii 76K							Toxoplasma gondii 76K
1213098	1000827	Literature	7997247	I Godard; J Estaquier; L Zenner; M Bossus; C Auriault; F Darcy; H Gras-Masse; A Capron	Mol Immunol	1994	Antigenicity and immunogenicity of P30-derived peptides in experimental models of toxoplasmosis.		40287	Linear peptide	LVCGKDGVKVPQDNNQYC	213	230		Major surface antigen p30 precursor			Toxoplasma gondii 76K	Toxoplasma gondii 76K	10000353													Rattus norvegicus Fischer	10000660			Administration in vivo			Taxonomic Sibling	Organism	Toxoplasma gondii RH							Toxoplasma gondii RH
1213099	1000827	Literature	7997247	I Godard; J Estaquier; L Zenner; M Bossus; C Auriault; F Darcy; H Gras-Masse; A Capron	Mol Immunol	1994	Antigenicity and immunogenicity of P30-derived peptides in experimental models of toxoplasmosis.		6688	Linear peptide	CNEKSFKDILPKLTENPWQ	238	256		Major surface antigen p30 precursor			Toxoplasma gondii 76K	Toxoplasma gondii 76K	10000353													Rattus norvegicus Fischer	10000660			Administration in vivo			Taxonomic Sibling	Organism	Toxoplasma gondii RH							Toxoplasma gondii RH
1213100	1000827	Literature	7997247	I Godard; J Estaquier; L Zenner; M Bossus; C Auriault; F Darcy; H Gras-Masse; A Capron	Mol Immunol	1994	Antigenicity and immunogenicity of P30-derived peptides in experimental models of toxoplasmosis.		33548	Linear peptide	KSVIIGCTGGSPEKHHC	279	295		Major surface antigen p30 precursor			Toxoplasma gondii 76K	Toxoplasma gondii 76K	10000353													Rattus norvegicus Fischer	10000660			Administration in vivo			Taxonomic Sibling	Organism	Toxoplasma gondii RH							Toxoplasma gondii RH
1213101	1000827	Literature	7997247	I Godard; J Estaquier; L Zenner; M Bossus; C Auriault; F Darcy; H Gras-Masse; A Capron	Mol Immunol	1994	Antigenicity and immunogenicity of P30-derived peptides in experimental models of toxoplasmosis.		6784	Linear peptide	CPKTALTEPPTLAYSPNRQIC	82	102		Major surface antigen p30 precursor			Toxoplasma gondii 76K	Toxoplasma gondii 76K	10000353													Rattus norvegicus Fischer	10000660			Administration in vivo			Taxonomic Sibling	Organism	Toxoplasma gondii RH							Toxoplasma gondii RH
1213113	1000827	Literature	7997247	I Godard; J Estaquier; L Zenner; M Bossus; C Auriault; F Darcy; H Gras-Masse; A Capron	Mol Immunol	1994	Antigenicity and immunogenicity of P30-derived peptides in experimental models of toxoplasmosis.		6688	Linear peptide	CNEKSFKDILPKLTENPWQ	238	256		Major surface antigen p30 precursor			Toxoplasma gondii 76K	Toxoplasma gondii 76K	10000353													Rattus norvegicus Fischer	10000660			Administration in vivo			Epitope	Linear peptide	CNEKSFKDILPKLTENPWQ	238	256		Major surface antigen p30 precursor			Toxoplasma gondii 76K
1213118	1000827	Literature	7997247	I Godard; J Estaquier; L Zenner; M Bossus; C Auriault; F Darcy; H Gras-Masse; A Capron	Mol Immunol	1994	Antigenicity and immunogenicity of P30-derived peptides in experimental models of toxoplasmosis.		57259	Linear peptide	SDPPLVANQVVTCPDKKSTA	48	67		Major surface antigen p30 precursor			Toxoplasma gondii 76K	Toxoplasma gondii 76K	10000353													Rattus norvegicus Fischer	10000660			Administration in vivo			Epitope	Linear peptide	SDPPLVANQVVTCPDKKSTA	48	67		Major surface antigen p30 precursor			Toxoplasma gondii 76K
12045	985	Literature	8751939	R Saavedra; M A Becerril; C Dubeaux; R Lippens; M J De Vos; P H&eacute;rion; A Bollen	Infect Immun	1996	Epitopes recognized by human T lymphocytes in the ROP2 protein antigen of Toxoplasma gondii.		63207	Linear peptide	TDPGDVVIEELFNRIPETSV	195	214		rhoptry protein 2 precursor - Toxoplasma gondii	Rhoptry protein 4		Toxoplasma gondii	Toxoplasma gondii	5811													Homo sapiens (human)	9606			Occurrence of infectious disease	toxoplasmosis	Chronic	Source Organism	Organism	Toxoplasma gondii							Toxoplasma gondii
12049	985	Literature	8751939	R Saavedra; M A Becerril; C Dubeaux; R Lippens; M J De Vos; P H&eacute;rion; A Bollen	Infect Immun	1996	Epitopes recognized by human T lymphocytes in the ROP2 protein antigen of Toxoplasma gondii.		63207	Linear peptide	TDPGDVVIEELFNRIPETSV	195	214		rhoptry protein 2 precursor - Toxoplasma gondii	Rhoptry protein 4		Toxoplasma gondii	Toxoplasma gondii	5811													Homo sapiens (human)	9606			Exposure with existing immune reactivity without evidence for disease			Source Organism	Organism	Toxoplasma gondii							Toxoplasma gondii
12051	985	Literature	8751939	R Saavedra; M A Becerril; C Dubeaux; R Lippens; M J De Vos; P H&eacute;rion; A Bollen	Infect Immun	1996	Epitopes recognized by human T lymphocytes in the ROP2 protein antigen of Toxoplasma gondii.		38875	Linear peptide	LQLIRLAASLQHYGLVHA	391	408		rhoptry protein 2 precursor - Toxoplasma gondii	Rhoptry protein 4		Toxoplasma gondii	Toxoplasma gondii	5811													Homo sapiens (human)	9606			Exposure with existing immune reactivity without evidence for disease			Source Organism	Organism	Toxoplasma gondii							Toxoplasma gondii
12055	985	Literature	8751939	R Saavedra; M A Becerril; C Dubeaux; R Lippens; M J De Vos; P H&eacute;rion; A Bollen	Infect Immun	1996	Epitopes recognized by human T lymphocytes in the ROP2 protein antigen of Toxoplasma gondii.		26011	Linear peptide	IEWIYRRCKNIPQPVRALLEGFLR	499	522		rhoptry protein 2 precursor - Toxoplasma gondii	Rhoptry protein 4		Toxoplasma gondii	Toxoplasma gondii	5811													Homo sapiens (human)	9606			Exposure with existing immune reactivity without evidence for disease			Source Organism	Organism	Toxoplasma gondii							Toxoplasma gondii
9319	854	Literature	11755185	Gaby Reichmann; Henryka DÅ‚ugoÅ„ska; Hans-Georg Fischer	Mol Biochem Parasitol	2002	Characterization of TgROP9 (p36), a novel rhoptry protein of Toxoplasma gondii tachyzoites identified by T cell clone.		67574	Linear peptide	VAETPGAASAAA	105	116		P36 protein			Toxoplasma gondii BK	Toxoplasma gondii BK	10000354	Epitope recognized by a T cell clone against source species lysate, which allowed the identification of the protein harboring the epitope as a novel soluble antigen from source species. Novel protein from source species. Shown to be a soluble constituent of tachyzoites, and suggested to be called ROP9.												Mus musculus C57BL/10 X C3H/HeJ	10000050			Administration in vivo			Source Organism	Organism	Toxoplasma gondii BK							Toxoplasma gondii BK
1953883	1024992	Literature	22778097	Harshita Satija Grover; Nicolas Blanchard; Federico Gonzalez; Shiao Chan; Ellen A Robey; Nilabh Shastri	Infect Immun	2012	The Toxoplasma gondii peptide AS15 elicits CD4 T cells that can control parasite burden.		173923	Linear peptide	AVEIHRPVPGTAPPS	605	619		conserved hypothetical protein			Toxoplasma gondii Prugniaud	Toxoplasma gondii Prugniaud	10000355													Mus musculus C57BL/6	10000067			Administration in vivo			Source Organism	Organism	Toxoplasma gondii Prugniaud							Toxoplasma gondii Prugniaud
1953884	1024992	Literature	22778097	Harshita Satija Grover; Nicolas Blanchard; Federico Gonzalez; Shiao Chan; Ellen A Robey; Nilabh Shastri	Infect Immun	2012	The Toxoplasma gondii peptide AS15 elicits CD4 T cells that can control parasite burden.		173923	Linear peptide	AVEIHRPVPGTAPPS	605	619		conserved hypothetical protein			Toxoplasma gondii Prugniaud	Toxoplasma gondii Prugniaud	10000355													Mus musculus C57BL/6	10000067			Administration in vivo			Source Organism	Organism	Toxoplasma gondii Prugniaud							Toxoplasma gondii Prugniaud
1953885	1024992	Literature	22778097	Harshita Satija Grover; Nicolas Blanchard; Federico Gonzalez; Shiao Chan; Ellen A Robey; Nilabh Shastri	Infect Immun	2012	The Toxoplasma gondii peptide AS15 elicits CD4 T cells that can control parasite burden.		173923	Linear peptide	AVEIHRPVPGTAPPS	605	619		conserved hypothetical protein			Toxoplasma gondii Prugniaud	Toxoplasma gondii Prugniaud	10000355													Mus musculus C57BL/6	10000067			Administration in vivo			Source Organism	Organism	Toxoplasma gondii Prugniaud							Toxoplasma gondii Prugniaud
1953886	1024992	Literature	22778097	Harshita Satija Grover; Nicolas Blanchard; Federico Gonzalez; Shiao Chan; Ellen A Robey; Nilabh Shastri	Infect Immun	2012	The Toxoplasma gondii peptide AS15 elicits CD4 T cells that can control parasite burden.		173923	Linear peptide	AVEIHRPVPGTAPPS	605	619		conserved hypothetical protein			Toxoplasma gondii Prugniaud	Toxoplasma gondii Prugniaud	10000355													Mus musculus C57BL/6	10000067			Administration in vivo			Source Organism	Organism	Toxoplasma gondii Prugniaud							Toxoplasma gondii Prugniaud
1953887	1024992	Literature	22778097	Harshita Satija Grover; Nicolas Blanchard; Federico Gonzalez; Shiao Chan; Ellen A Robey; Nilabh Shastri	Infect Immun	2012	The Toxoplasma gondii peptide AS15 elicits CD4 T cells that can control parasite burden.		173923	Linear peptide	AVEIHRPVPGTAPPS	605	619		conserved hypothetical protein			Toxoplasma gondii Prugniaud	Toxoplasma gondii Prugniaud	10000355													Mus musculus C57BL/6	10000067			Administration in vivo			Source Organism	Organism	Toxoplasma gondii Prugniaud							Toxoplasma gondii Prugniaud
1953888	1024992	Literature	22778097	Harshita Satija Grover; Nicolas Blanchard; Federico Gonzalez; Shiao Chan; Ellen A Robey; Nilabh Shastri	Infect Immun	2012	The Toxoplasma gondii peptide AS15 elicits CD4 T cells that can control parasite burden.		173923	Linear peptide	AVEIHRPVPGTAPPS	605	619		conserved hypothetical protein			Toxoplasma gondii Prugniaud	Toxoplasma gondii Prugniaud	10000355													Mus musculus C57BL/6	10000067			Administration in vivo			Source Organism	Organism	Toxoplasma gondii Prugniaud							Toxoplasma gondii Prugniaud
1953889	1024992	Literature	22778097	Harshita Satija Grover; Nicolas Blanchard; Federico Gonzalez; Shiao Chan; Ellen A Robey; Nilabh Shastri	Infect Immun	2012	The Toxoplasma gondii peptide AS15 elicits CD4 T cells that can control parasite burden.		173923	Linear peptide	AVEIHRPVPGTAPPS	605	619		conserved hypothetical protein			Toxoplasma gondii Prugniaud	Toxoplasma gondii Prugniaud	10000355													Mus musculus C57BL/6	10000067			Administration in vivo			Taxonomic Sibling	Organism	Toxoplasma gondii ME49							Toxoplasma gondii ME49
1953890	1024992	Literature	22778097	Harshita Satija Grover; Nicolas Blanchard; Federico Gonzalez; Shiao Chan; Ellen A Robey; Nilabh Shastri	Infect Immun	2012	The Toxoplasma gondii peptide AS15 elicits CD4 T cells that can control parasite burden.		173923	Linear peptide	AVEIHRPVPGTAPPS	605	619		conserved hypothetical protein			Toxoplasma gondii Prugniaud	Toxoplasma gondii Prugniaud	10000355													Mus musculus C57BL/6	10000067			Administration in vivo			Taxonomic Sibling	Organism	Toxoplasma gondii type III							Toxoplasma gondii type III
1953891	1024992	Literature	22778097	Harshita Satija Grover; Nicolas Blanchard; Federico Gonzalez; Shiao Chan; Ellen A Robey; Nilabh Shastri	Infect Immun	2012	The Toxoplasma gondii peptide AS15 elicits CD4 T cells that can control parasite burden.		173923	Linear peptide	AVEIHRPVPGTAPPS	605	619		conserved hypothetical protein			Toxoplasma gondii Prugniaud	Toxoplasma gondii Prugniaud	10000355													Mus musculus C57BL/6	10000067			Administration in vivo			Taxonomic Sibling	Organism	Toxoplasma gondii type III							Toxoplasma gondii type III
1953893	1024992	Literature	22778097	Harshita Satija Grover; Nicolas Blanchard; Federico Gonzalez; Shiao Chan; Ellen A Robey; Nilabh Shastri	Infect Immun	2012	The Toxoplasma gondii peptide AS15 elicits CD4 T cells that can control parasite burden.		173923	Linear peptide	AVEIHRPVPGTAPPS	605	619		conserved hypothetical protein			Toxoplasma gondii Prugniaud	Toxoplasma gondii Prugniaud	10000355													Mus musculus C57BL/6	10000067			Administration in vivo			Taxonomic Sibling	Organism	Toxoplasma gondii ME49							Toxoplasma gondii ME49
1953894	1024992	Literature	22778097	Harshita Satija Grover; Nicolas Blanchard; Federico Gonzalez; Shiao Chan; Ellen A Robey; Nilabh Shastri	Infect Immun	2012	The Toxoplasma gondii peptide AS15 elicits CD4 T cells that can control parasite burden.		173923	Linear peptide	AVEIHRPVPGTAPPS	605	619		conserved hypothetical protein			Toxoplasma gondii Prugniaud	Toxoplasma gondii Prugniaud	10000355													Mus musculus C57BL/6	10000067			Administration in vivo			Source Organism	Organism	Toxoplasma gondii Prugniaud							Toxoplasma gondii Prugniaud
1953895	1024992	Literature	22778097	Harshita Satija Grover; Nicolas Blanchard; Federico Gonzalez; Shiao Chan; Ellen A Robey; Nilabh Shastri	Infect Immun	2012	The Toxoplasma gondii peptide AS15 elicits CD4 T cells that can control parasite burden.		173923	Linear peptide	AVEIHRPVPGTAPPS	605	619		conserved hypothetical protein			Toxoplasma gondii Prugniaud	Toxoplasma gondii Prugniaud	10000355													Mus musculus C57BL/6	10000067			Administration in vivo			Source Organism	Organism	Toxoplasma gondii Prugniaud							Toxoplasma gondii Prugniaud
1953896	1024992	Literature	22778097	Harshita Satija Grover; Nicolas Blanchard; Federico Gonzalez; Shiao Chan; Ellen A Robey; Nilabh Shastri	Infect Immun	2012	The Toxoplasma gondii peptide AS15 elicits CD4 T cells that can control parasite burden.		173923	Linear peptide	AVEIHRPVPGTAPPS	605	619		conserved hypothetical protein			Toxoplasma gondii Prugniaud	Toxoplasma gondii Prugniaud	10000355													Mus musculus C57BL/6	10000067			Administration in vivo			Epitope	Linear peptide	AVEIHRPVPGTAPPS	605	619		conserved hypothetical protein			Toxoplasma gondii Prugniaud
1953897	1024992	Literature	22778097	Harshita Satija Grover; Nicolas Blanchard; Federico Gonzalez; Shiao Chan; Ellen A Robey; Nilabh Shastri	Infect Immun	2012	The Toxoplasma gondii peptide AS15 elicits CD4 T cells that can control parasite burden.		173923	Linear peptide	AVEIHRPVPGTAPPS	605	619		conserved hypothetical protein			Toxoplasma gondii Prugniaud	Toxoplasma gondii Prugniaud	10000355													Mus musculus C57BL/6	10000067			Administration in vivo			Epitope	Linear peptide	AVEIHRPVPGTAPPS	605	619		conserved hypothetical protein			Toxoplasma gondii Prugniaud
1953898	1024992	Literature	22778097	Harshita Satija Grover; Nicolas Blanchard; Federico Gonzalez; Shiao Chan; Ellen A Robey; Nilabh Shastri	Infect Immun	2012	The Toxoplasma gondii peptide AS15 elicits CD4 T cells that can control parasite burden.		173923	Linear peptide	AVEIHRPVPGTAPPS	605	619		conserved hypothetical protein			Toxoplasma gondii Prugniaud	Toxoplasma gondii Prugniaud	10000355													Mus musculus C57BL/6	10000067			Administration in vivo			Epitope	Linear peptide	AVEIHRPVPGTAPPS	605	619		conserved hypothetical protein			Toxoplasma gondii Prugniaud
2145651	1028212	Literature	24816543	Elizabeth Torres-Morales; Laura Taborda; Nestor Cardona; Alejandra De-la-Torre; Juan Carlos Sepulveda-Arias; Manuel Alfonso Patarroyo; Jorge Enrique Gomez-Marin	Med Microbiol Immunol	2014	Th1 and Th2 immune response to P30 and ROP18 peptides in human toxoplasmosis.		231862	Linear peptide	FAGAAGSAKSAAGTASHVSI	301	320		Major surface antigen p30 precursor			Toxoplasma gondii RH	Toxoplasma gondii	5811													Homo sapiens (human)	9606	Colombia		Occurrence of infectious disease	toxoplasmosis	Chronic	Source Organism	Organism	Toxoplasma gondii RH							Toxoplasma gondii RH
2145652	1028212	Literature	24816543	Elizabeth Torres-Morales; Laura Taborda; Nestor Cardona; Alejandra De-la-Torre; Juan Carlos Sepulveda-Arias; Manuel Alfonso Patarroyo; Jorge Enrique Gomez-Marin	Med Microbiol Immunol	2014	Th1 and Th2 immune response to P30 and ROP18 peptides in human toxoplasmosis.		231863	Linear peptide	FAGAAGSAKSSAGTASHVSI	284	303		major surface antigen p30			Toxoplasma gondii ME49	Toxoplasma gondii	5811													Homo sapiens (human)	9606	Colombia		Occurrence of infectious disease	toxoplasmosis	Chronic	Source Organism	Organism	Toxoplasma gondii ME49							Toxoplasma gondii ME49
2145653	1028212	Literature	24816543	Elizabeth Torres-Morales; Laura Taborda; Nestor Cardona; Alejandra De-la-Torre; Juan Carlos Sepulveda-Arias; Manuel Alfonso Patarroyo; Jorge Enrique Gomez-Marin	Med Microbiol Immunol	2014	Th1 and Th2 immune response to P30 and ROP18 peptides in human toxoplasmosis.		232153	Linear peptide	PPERPFQATGITYTFPTDA	448	466		rhoptry protein 18	Rhoptry protein 4		Toxoplasma gondii type I	Toxoplasma gondii	5811													Homo sapiens (human)	9606	Colombia		Occurrence of infectious disease	toxoplasmosis	Chronic	Source Organism	Organism	Toxoplasma gondii type I							Toxoplasma gondii type I
2145654	1028212	Literature	24816543	Elizabeth Torres-Morales; Laura Taborda; Nestor Cardona; Alejandra De-la-Torre; Juan Carlos Sepulveda-Arias; Manuel Alfonso Patarroyo; Jorge Enrique Gomez-Marin	Med Microbiol Immunol	2014	Th1 and Th2 immune response to P30 and ROP18 peptides in human toxoplasmosis.		232154	Linear peptide	PPERPFQTTDITYTFTTDA	448	466		rhoptry protein, putative / protein kinase domain-containing protein	Rhoptry protein 4		Toxoplasma gondii type II	Toxoplasma gondii	5811													Homo sapiens (human)	9606	Colombia		Occurrence of infectious disease	toxoplasmosis	Chronic	Source Organism	Organism	Toxoplasma gondii type II							Toxoplasma gondii type II
2145655	1028212	Literature	24816543	Elizabeth Torres-Morales; Laura Taborda; Nestor Cardona; Alejandra De-la-Torre; Juan Carlos Sepulveda-Arias; Manuel Alfonso Patarroyo; Jorge Enrique Gomez-Marin	Med Microbiol Immunol	2014	Th1 and Th2 immune response to P30 and ROP18 peptides in human toxoplasmosis.		232152	Linear peptide	PPEQPFHSYGVTYTFATDA	450	468		rhoptry kinase family protein	ROP7_2		Toxoplasma gondii type III	Toxoplasma gondii	5811													Homo sapiens (human)	9606	Colombia		Occurrence of infectious disease	toxoplasmosis	Chronic	Source Organism	Organism	Toxoplasma gondii type III							Toxoplasma gondii type III
2396842	1028763	Literature	25601203	Ryan W Nelson; Daniel Beisang; Noah J Tubo; Thamotharampillai Dileepan; Darin L Wiesner; Kirsten Nielsen; Marcel W&uuml;thrich; Bruce S Klein; Dmitri I Kotov; Justin A Spanier; Brian T Fife; James J Moon; Marc K Jenkins	Immunity	2015	T cell receptor cross-reactivity between similar foreign and self peptides influences naive cell population size and autoimmunity.		243543	Linear peptide	VEIHRPVPGTA	606	616		conserved hypothetical protein			Toxoplasma gondii	Toxoplasma gondii	5811													Mus musculus C57BL/6	10000067			No immunization
2396843	1028763	Literature	25601203	Ryan W Nelson; Daniel Beisang; Noah J Tubo; Thamotharampillai Dileepan; Darin L Wiesner; Kirsten Nielsen; Marcel W&uuml;thrich; Bruce S Klein; Dmitri I Kotov; Justin A Spanier; Brian T Fife; James J Moon; Marc K Jenkins	Immunity	2015	T cell receptor cross-reactivity between similar foreign and self peptides influences naive cell population size and autoimmunity.		243543	Linear peptide	VEIHRPVPGTA	606	616		conserved hypothetical protein			Toxoplasma gondii	Toxoplasma gondii	5811													Mus musculus C57BL/6	10000067			Administration in vivo			Epitope	Linear peptide	VEIHRPVPGTA	606	616		conserved hypothetical protein			Toxoplasma gondii
2398308	1028763	Literature	25601203	Ryan W Nelson; Daniel Beisang; Noah J Tubo; Thamotharampillai Dileepan; Darin L Wiesner; Kirsten Nielsen; Marcel W&uuml;thrich; Bruce S Klein; Dmitri I Kotov; Justin A Spanier; Brian T Fife; James J Moon; Marc K Jenkins	Immunity	2015	T cell receptor cross-reactivity between similar foreign and self peptides influences naive cell population size and autoimmunity.		243543	Linear peptide	VEIHRPVPGTA	606	616		conserved hypothetical protein			Toxoplasma gondii	Toxoplasma gondii	5811													Mus musculus C57BL/6	10000067			Administration in vivo			Epitope	Linear peptide	VEIHRPVPGTA	606	616		conserved hypothetical protein			Toxoplasma gondii
2515964	1029417	Literature	26420606	Huiquan Yin; Lingxiao Zhao; Ting Wang; Huaiyu Zhou; Shenyi He; Hua Cong	Parasit Vectors	2015	A Toxoplasma gondii vaccine encoding multistage antigens in conjunction with ubiquitin confers protective immunity to BALB/c mice against parasite infection.		451325	Linear peptide	GLGGEFLPL	101	109		surface antigen			Toxoplasma gondii	Toxoplasma gondii	5811													Mus musculus BALB/c	10000000			Administration in vivo			Taxonomic Child	Organism	Toxoplasma gondii RH							Toxoplasma gondii RH
2515967	1029417	Literature	26420606	Huiquan Yin; Lingxiao Zhao; Ting Wang; Huaiyu Zhou; Shenyi He; Hua Cong	Parasit Vectors	2015	A Toxoplasma gondii vaccine encoding multistage antigens in conjunction with ubiquitin confers protective immunity to BALB/c mice against parasite infection.		451325	Linear peptide	GLGGEFLPL	101	109		surface antigen			Toxoplasma gondii	Toxoplasma gondii	5811													Mus musculus BALB/c	10000000			Administration in vivo			Fragment of Source Antigen	Linear peptide	GLGGEFLPLEGATSSYPRVCHIDAKDKGDCERNKGFLTDYIPGA	101	144		surface antigen			Toxoplasma gondii
2515968	1029417	Literature	26420606	Huiquan Yin; Lingxiao Zhao; Ting Wang; Huaiyu Zhou; Shenyi He; Hua Cong	Parasit Vectors	2015	A Toxoplasma gondii vaccine encoding multistage antigens in conjunction with ubiquitin confers protective immunity to BALB/c mice against parasite infection.		451371	Linear peptide	RMYLSSQAI	386	394		rhoptry protein 18	Rhoptry protein 4		Toxoplasma gondii	Toxoplasma gondii	5811													Mus musculus BALB/c	10000000			Administration in vivo			Taxonomic Child	Organism	Toxoplasma gondii RH							Toxoplasma gondii RH
2515969	1029417	Literature	26420606	Huiquan Yin; Lingxiao Zhao; Ting Wang; Huaiyu Zhou; Shenyi He; Hua Cong	Parasit Vectors	2015	A Toxoplasma gondii vaccine encoding multistage antigens in conjunction with ubiquitin confers protective immunity to BALB/c mice against parasite infection.		451371	Linear peptide	RMYLSSQAI	386	394		rhoptry protein 18	Rhoptry protein 4		Toxoplasma gondii	Toxoplasma gondii	5811													Mus musculus BALB/c	10000000			Administration in vivo			Fragment of Source Antigen	Linear peptide	RWVPNYFLLMMRAEADMSKVISWVFGDASVNKSEFGLVVRMYLSSQAIKL	347	396		rhoptry protein 18	Rhoptry protein 4		Toxoplasma gondii
2515970	1029417	Literature	26420606	Huiquan Yin; Lingxiao Zhao; Ting Wang; Huaiyu Zhou; Shenyi He; Hua Cong	Parasit Vectors	2015	A Toxoplasma gondii vaccine encoding multistage antigens in conjunction with ubiquitin confers protective immunity to BALB/c mice against parasite infection.		451344	Linear peptide	LLSAAGAGV	301	309		micronemal protein MIC6			Toxoplasma gondii	Toxoplasma gondii	5811													Mus musculus BALB/c	10000000			Administration in vivo			Taxonomic Child	Organism	Toxoplasma gondii RH							Toxoplasma gondii RH
2515971	1029417	Literature	26420606	Huiquan Yin; Lingxiao Zhao; Ting Wang; Huaiyu Zhou; Shenyi He; Hua Cong	Parasit Vectors	2015	A Toxoplasma gondii vaccine encoding multistage antigens in conjunction with ubiquitin confers protective immunity to BALB/c mice against parasite infection.		451344	Linear peptide	LLSAAGAGV	301	309		micronemal protein MIC6			Toxoplasma gondii	Toxoplasma gondii	5811													Mus musculus BALB/c	10000000			Administration in vivo			Fragment of Source Antigen	Linear peptide	AGAIAGGVIGGLLLLSAAGAGVAYMRKSGSGGGEEIEYERGIEAAEASEVEVLVDLDSKT	288	347		micronemal protein MIC6			Toxoplasma gondii
2515972	1029417	Literature	26420606	Huiquan Yin; Lingxiao Zhao; Ting Wang; Huaiyu Zhou; Shenyi He; Hua Cong	Parasit Vectors	2015	A Toxoplasma gondii vaccine encoding multistage antigens in conjunction with ubiquitin confers protective immunity to BALB/c mice against parasite infection.		147488	Linear peptide	ALAAAAAFL	189	197		granule antigen protein GRA7			Toxoplasma gondii	Toxoplasma gondii	5811													Mus musculus BALB/c	10000000			Administration in vivo			Taxonomic Child	Organism	Toxoplasma gondii RH							Toxoplasma gondii RH
2515973	1029417	Literature	26420606	Huiquan Yin; Lingxiao Zhao; Ting Wang; Huaiyu Zhou; Shenyi He; Hua Cong	Parasit Vectors	2015	A Toxoplasma gondii vaccine encoding multistage antigens in conjunction with ubiquitin confers protective immunity to BALB/c mice against parasite infection.		147488	Linear peptide	ALAAAAAFL	189	197		granule antigen protein GRA7			Toxoplasma gondii	Toxoplasma gondii	5811													Mus musculus BALB/c	10000000			Administration in vivo			Fragment of Source Antigen	Linear peptide	GTVLGFAALAAAAAFLGMGLTRTYRHFSPRKNRSRQPALEQEV	182	224		granule antigen protein GRA7			Toxoplasma gondii
2515974	1029417	Literature	26420606	Huiquan Yin; Lingxiao Zhao; Ting Wang; Huaiyu Zhou; Shenyi He; Hua Cong	Parasit Vectors	2015	A Toxoplasma gondii vaccine encoding multistage antigens in conjunction with ubiquitin confers protective immunity to BALB/c mice against parasite infection.		451374	Linear peptide	SASTPSYFH	78	86		MAG1 protein			Toxoplasma gondii	Toxoplasma gondii	5811													Mus musculus BALB/c	10000000			Administration in vivo			Taxonomic Child	Organism	Toxoplasma gondii RH							Toxoplasma gondii RH
2515975	1029417	Literature	26420606	Huiquan Yin; Lingxiao Zhao; Ting Wang; Huaiyu Zhou; Shenyi He; Hua Cong	Parasit Vectors	2015	A Toxoplasma gondii vaccine encoding multistage antigens in conjunction with ubiquitin confers protective immunity to BALB/c mice against parasite infection.		451374	Linear peptide	SASTPSYFH	78	86		MAG1 protein			Toxoplasma gondii	Toxoplasma gondii	5811													Mus musculus BALB/c	10000000			Administration in vivo			Fragment of Source Antigen	Linear peptide	RSGSIATLLPQDAVLYENSEDVAVPSDSASTPSYFHVESPSASVEAATGAVGEVVPDCEERQEQGDTTLSDHDFH	51	125		MAG1 protein			Toxoplasma gondii
2515976	1029417	Literature	26420606	Huiquan Yin; Lingxiao Zhao; Ting Wang; Huaiyu Zhou; Shenyi He; Hua Cong	Parasit Vectors	2015	A Toxoplasma gondii vaccine encoding multistage antigens in conjunction with ubiquitin confers protective immunity to BALB/c mice against parasite infection.		451336	Linear peptide	GYFARRFQL	184	192		bradyzoite antigen BAG1			Toxoplasma gondii	Toxoplasma gondii	5811													Mus musculus BALB/c	10000000			Administration in vivo			Taxonomic Child	Organism	Toxoplasma gondii RH							Toxoplasma gondii RH
2515977	1029417	Literature	26420606	Huiquan Yin; Lingxiao Zhao; Ting Wang; Huaiyu Zhou; Shenyi He; Hua Cong	Parasit Vectors	2015	A Toxoplasma gondii vaccine encoding multistage antigens in conjunction with ubiquitin confers protective immunity to BALB/c mice against parasite infection.		451336	Linear peptide	GYFARRFQL	184	192		bradyzoite antigen BAG1			Toxoplasma gondii	Toxoplasma gondii	5811													Mus musculus BALB/c	10000000			Administration in vivo			Fragment of Source Antigen	Linear peptide	VIKGEKTSKEAEKVDDGKTKNILTERVSGYFARRFQLPSNYKPDGISAAMDNGVLR	156	211		bradyzoite antigen BAG1			Toxoplasma gondii
2515978	1029417	Literature	26420606	Huiquan Yin; Lingxiao Zhao; Ting Wang; Huaiyu Zhou; Shenyi He; Hua Cong	Parasit Vectors	2015	A Toxoplasma gondii vaccine encoding multistage antigens in conjunction with ubiquitin confers protective immunity to BALB/c mice against parasite infection.		451315	Linear peptide	FVCGGTFNV	182	190		sporozoite-specific SAG protein			Toxoplasma gondii	Toxoplasma gondii	5811													Mus musculus BALB/c	10000000			Administration in vivo			Taxonomic Child	Organism	Toxoplasma gondii RH							Toxoplasma gondii RH
2515979	1029417	Literature	26420606	Huiquan Yin; Lingxiao Zhao; Ting Wang; Huaiyu Zhou; Shenyi He; Hua Cong	Parasit Vectors	2015	A Toxoplasma gondii vaccine encoding multistage antigens in conjunction with ubiquitin confers protective immunity to BALB/c mice against parasite infection.		451315	Linear peptide	FVCGGTFNV	182	190		sporozoite-specific SAG protein			Toxoplasma gondii	Toxoplasma gondii	5811													Mus musculus BALB/c	10000000			Administration in vivo			Fragment of Source Antigen	Linear peptide	VPSDKCGVHILVKAAPQAPVCSAQDHTLELQITAANSDTSFVCGGTFNVIKPANAAKVL	142	200		sporozoite-specific SAG protein			Toxoplasma gondii
2851323	1030439	Literature	27313992	Luciana M Bastos; Arlindo G Mac&ecirc;do Jr; Murilo V Silva; Fernanda M Santiago; Eliezer L P Ramos; Fabiana A A Santos; Carlos P Pirovani; Luiz R Goulart; Tiago W P Mineo; Jos&eacute; R Mineo	Front Cell Infect Microbiol	2016	Toxoplasma gondii-Derived Synthetic Peptides Containing B- and T-Cell Epitopes from GRA2 Protein Are Able to Enhance Mice Survival in a Model of Experimental Toxoplasmosis.		544667	Linear peptide	RASRVAEQLFRKFLKF	74	89		dense granule protein GRA2			Toxoplasma gondii	Toxoplasma gondii	5811													Mus musculus C57BL/6	10000067			Administration in vivo			Epitope	Linear peptide	RASRVAEQLFRKFLKF	74	89		dense granule protein GRA2			Toxoplasma gondii
2851324	1030439	Literature	27313992	Luciana M Bastos; Arlindo G Mac&ecirc;do Jr; Murilo V Silva; Fernanda M Santiago; Eliezer L P Ramos; Fabiana A A Santos; Carlos P Pirovani; Luiz R Goulart; Tiago W P Mineo; Jos&eacute; R Mineo	Front Cell Infect Microbiol	2016	Toxoplasma gondii-Derived Synthetic Peptides Containing B- and T-Cell Epitopes from GRA2 Protein Are Able to Enhance Mice Survival in a Model of Experimental Toxoplasmosis.		544667	Linear peptide	RASRVAEQLFRKFLKF	74	89		dense granule protein GRA2			Toxoplasma gondii	Toxoplasma gondii	5811													Mus musculus C57BL/6	10000067			Administration in vivo			Epitope	Linear peptide	RASRVAEQLFRKFLKF	74	89		dense granule protein GRA2			Toxoplasma gondii
3786095	1032356	Literature	27798160	Nicolas Riteau; Andrea J Radtke; Kevin Shenderov; Lara Mittereder; Sandra D Oland; Sara Hieny; Dragana Jankovic; Alan Sher	J Immunol	2016	Water-in-Oil-Only Adjuvants Selectively Promote T Follicular Helper Cell Polarization through a Type I IFN and IL-6-Dependent Pathway.		173923	Linear peptide	AVEIHRPVPGTAPPS	605	619		hypothetical protein TGGT1_212300			Toxoplasma gondii GT1	Toxoplasma gondii	5811													Mus musculus C57BL/6	10000067			Administration in vivo			Epitope	Linear peptide	AVEIHRPVPGTAPPS	605	619		hypothetical protein TGGT1_212300			Toxoplasma gondii GT1
3930040	1033332	Literature	29876322	Jingjing Guo; Xiahui Sun; Huiquan Yin; Ting Wang; Yan Li; Chunxue Zhou; Huaiyu Zhou; Shenyi He; Hua Cong	Front Cell Infect Microbiol	2018	Chitosan Microsphere Used as an Effective System to Deliver a Linked Antigenic Peptides Vaccine Protect Mice Against Acute and Chronic .		857713	Linear peptide	SGFSLSSGSGVSVVE	80	94		dense granular protein GRA10			Toxoplasma gondii	Toxoplasma gondii	5811													Mus musculus (mouse)	10090			Administration in vivo			Source Organism	Organism	Toxoplasma gondii							Toxoplasma gondii
4570862	1033332	Literature	29876322	Jingjing Guo; Xiahui Sun; Huiquan Yin; Ting Wang; Yan Li; Chunxue Zhou; Huaiyu Zhou; Shenyi He; Hua Cong	Front Cell Infect Microbiol	2018	Chitosan Microsphere Used as an Effective System to Deliver a Linked Antigenic Peptides Vaccine Protect Mice Against Acute and Chronic .		857713	Linear peptide	SGFSLSSGSGVSVVE	80	94		dense granular protein GRA10			Toxoplasma gondii	Toxoplasma gondii	5811													Mus musculus BALB/c	10000000			Administration in vivo			Epitope	Linear peptide	SGFSLSSGSGVSVVE	80	94		dense granular protein GRA10			Toxoplasma gondii
[truncated: 67 more columns]

## Sheet: Publications
Refere+G1+A1:I+A1:Q1	Type	PubMed ID	Submission ID	Authors	Journal	<Date>	Title	Abstract
1006015	Literature	1710549		V Duquesne; C Auriault; H Gras-Masse; C Boutillon; F Darcy; M F Cesbron-Delauw; A Tartar; A Capron	Clin Exp Immunol	1991	Identification of T cell epitopes within a 23-kD antigen (P24) of Toxoplasma gondii.	Among the potentially vaccinating antigens, the products excreted/secreted by the parasite T. gondii have been demonstrated to be excellent candidates. The molecular cloning of one of these antigens (P24) present in excreted/secreted antigens (ESA) has recently been carried out in our laboratory. The recombinant antigen P24 corresponds to a native molecule of 23 kD. We were interested in determin…
315032	Literature	7519208		A B Vogt; H Kropshofer; H Kalbacher; M Kalbus; H G Rammensee; J E Coligan; R Martin	J Immunol	1994	Ligand motifs of HLA-DRB5*0101 and DRB1*1501 molecules delineated from self-peptides.	Antigenic peptides are presented to CD4+ T cells by MHC class II molecules via a highly polymorphic peptide-binding groove. The two HLA-DR alleles isotypically expressed on HLA-DR15Dw2-positive cells, DRB1*1501 (DR2b) and DRB5*0101 (DR2a) molecules, show a number of differences in polymorphic residues of the beta-chain, including the Gly-Val-dimorphism at position beta 86. Therefore, different re…
1000827	Literature	7997247		I Godard; J Estaquier; L Zenner; M Bossus; C Auriault; F Darcy; H Gras-Masse; A Capron	Mol Immunol	1994	Antigenicity and immunogenicity of P30-derived peptides in experimental models of toxoplasmosis.	P30, also referred to as SAG-1, is now recognized as a major Toxoplasma gondii antigen potentially important for both diagnosis and immunoprophylaxis of toxoplasmosis. By using predictive algorithms, five synthetic peptides (48-67, 82-102, 213-230, 238-256 and 279-285) derived from P30, were investigated for B- and T-cell determinants in mouse and rat experimental models. Antibody recognition app…
1000833	Literature	7527124		F Velge-Roussel; T Chard&egrave;s; P M&eacute;v&eacute;lec; M Brillard; J Hoebeke; D Bout	Mol Biochem Parasitol	1994	Epitopic analysis of the Toxoplasma gondii major surface antigen SAG1.	T and B cell epitopes of the major Toxoplasma gondii surface antigen SAG1 were studied following CNBr fragmentation. Three fragments, F1, F2 and F3, were obtained, of 19, 16.5 and 14 kDa, respectively. The positions of F1 F2 and F3 within the SAG1 protein were identified by N-terminal sequence determination. The F1 fragment located on residues 125-269 contains the C-terminus, and the fragment F2 …
985	Literature	8751939		R Saavedra; M A Becerril; C Dubeaux; R Lippens; M J De Vos; P H&eacute;rion; A Bollen	Infect Immun	1996	Epitopes recognized by human T lymphocytes in the ROP2 protein antigen of Toxoplasma gondii.	The ROP2 protein of Toxoplasma gondii possesses immunological and biological properties which have led to its proposal as a vaccine candidate. To identify epitopes recognized by human T cells in the ROP2 antigen, we submitted the sequence of this protein to three reported T-cell epitope prediction algorithms. Three sequences that were predicted by all three methods were selected (sequences 197 to…
854	Literature	11755185		Gaby Reichmann; Henryka DÅ‚ugoÅ„ska; Hans-Georg Fischer	Mol Biochem Parasitol	2002	Characterization of TgROP9 (p36), a novel rhoptry protein of Toxoplasma gondii tachyzoites identified by T cell clone.	T cell clone 3Tx19 detects a Toxoplasma gondii tachyzoite protein which, in high resolution 2D gel electrophoresis, runs at 36 kDa apparent MW with two spots of pI 5.9 and 6.5, thus exhibiting a migration pattern distinct from those of other known Toxoplasma antigens. The sequences of peptide fragments from tryptic digestion of the more prominent protein spot allowed the design of oligonucleotide…
1024992	Literature	22778097		Harshita Satija Grover; Nicolas Blanchard; Federico Gonzalez; Shiao Chan; Ellen A Robey; Nilabh Shastri	Infect Immun	2012	The Toxoplasma gondii peptide AS15 elicits CD4 T cells that can control parasite burden.	The apicomplexan parasite Toxoplasma gondii can cause severe disease in immunocompromised individuals. Previous studies in mice have focused largely on CD8(+) T cells, and the role of CD4 T cells is relatively unexplored. Here, we show that immunization of the C57BL/6 strain of mice, in which the immunodominant CD8 T cell response to the parasite dense-granule protein GRA6 cannot be generated, le…
1028212	Literature	24816543		Elizabeth Torres-Morales; Laura Taborda; Nestor Cardona; Alejandra De-la-Torre; Juan Carlos Sepulveda-Arias; Manuel Alfonso Patarroyo; Jorge Enrique Gomez-Marin	Med Microbiol Immunol	2014	Th1 and Th2 immune response to P30 and ROP18 peptides in human toxoplasmosis.	We determined the specific lymphocyte proliferative response and cytokine profile production regarding Toxoplasma P30 (2017 from virulent and non-virulent strain) and ROP18 protein-derived peptides (from clonal lineages I, II and III) in 19 patients having ocular toxoplasmosis, five suffering chronic asymptomatic infection, nine with congenital toxoplasmosis and eight Toxoplasma negative people. …
1028763	Literature	25601203		Ryan W Nelson; Daniel Beisang; Noah J Tubo; Thamotharampillai Dileepan; Darin L Wiesner; Kirsten Nielsen; Marcel W&uuml;thrich; Bruce S Klein; Dmitri I Kotov; Justin A Spanier; Brian T Fife; James J Moon; Marc K Jenkins	Immunity	2015	T cell receptor cross-reactivity between similar foreign and self peptides influences naive cell population size and autoimmunity.	T cell receptor (TCR) cross-reactivity between major histocompatibility complex II (MHCII)-binding self and foreign peptides could influence the naive CD4(+) T cell repertoire and autoimmunity. We found that nonamer peptides that bind to the same MHCII molecule only need to share five amino acids to cross-react on the same TCR. This property was biologically relevant because systemic expression o…
1029417	Literature	26420606		Huiquan Yin; Lingxiao Zhao; Ting Wang; Huaiyu Zhou; Shenyi He; Hua Cong	Parasit Vectors	2015	A Toxoplasma gondii vaccine encoding multistage antigens in conjunction with ubiquitin confers protective immunity to BALB/c mice against parasite infection.	BACKGROUND: Toxoplasma gondii is a widely prevalent intracellular parasite which infects almost all warm-blooded animals including humans and causes serious zoonotic toxoplasmosis. DNA vaccines have proved effective in the protection against parasites. However, the problems of weak immunity and inefficient delivery of DNA vaccine remain major issues. Therefore, comprehensive antigens derived from…
1030439	Literature	27313992		Luciana M Bastos; Arlindo G Mac&ecirc;do Jr; Murilo V Silva; Fernanda M Santiago; Eliezer L P Ramos; Fabiana A A Santos; Carlos P Pirovani; Luiz R Goulart; Tiago W P Mineo; Jos&eacute; R Mineo	Front Cell Infect Microbiol	2016	Toxoplasma gondii-Derived Synthetic Peptides Containing B- and T-Cell Epitopes from GRA2 Protein Are Able to Enhance Mice Survival in a Model of Experimental Toxoplasmosis.	Toxoplasmosis is a zoonosis distributed all over the world, which the etiologic agent is an intracellular protozoan parasite, Toxoplasma gondii. This disease may cause abortions and severe diseases in many warm-blood hosts, including humans, particularly the immunocompromised patients. The parasite specialized secretory organelles, as micronemes, rhoptries and dense granules, are critical for the…
1032356	Literature	27798160		Nicolas Riteau; Andrea J Radtke; Kevin Shenderov; Lara Mittereder; Sandra D Oland; Sara Hieny; Dragana Jankovic; Alan Sher	J Immunol	2016	Water-in-Oil-Only Adjuvants Selectively Promote T Follicular Helper Cell Polarization through a Type I IFN and IL-6-Dependent Pathway.	T follicular helper (Tfh) cells are a subset of CD4&lt;sup&gt;+&lt;/sup&gt; T lymphocytes that promote the development of humoral immunity. Although the triggers required for the differentiation of the other major Th subsets are well defined, those responsible for Tfh cell responses are still poorly understood. We determined that mice immunized with peptide or protein Ags emulsified in IFA or rel…
1033332	Literature	29876322		Jingjing Guo; Xiahui Sun; Huiquan Yin; Ting Wang; Yan Li; Chunxue Zhou; Huaiyu Zhou; Shenyi He; Hua Cong	Front Cell Infect Microbiol	2018	Chitosan Microsphere Used as an Effective System to Deliver a Linked Antigenic Peptides Vaccine Protect Mice Against Acute and Chronic .	Multiple antigenic peptide (MAP) vaccines have advantages over traditional vaccines, but are more susceptible to enzymatic degradation. As an effective delivery system, chitosan microspheres (CS) can overcome this obstacle and act as a natural adjuvant to promote T helper 1 (Th1) cellular immune responses. In this study, we use chitosan microparticles to deliver multiple antigenic epitopes from G…

## Sheet: Peptide Lengths 2 to 80 AAs
<Peptide length>	Count	Percent
L2	1	0
L3	1	0
L5	10	0
L6	11	0
L7	250	0.06
L8	6124	1.39
L9	11012	2.49
L10	10705	2.42
L11	14093	3.19
L12	22458	5.08
L13	35615	8.06
L14	49010	11.09
L15	64673	14.63
L16	52442	11.86
L17	40634	9.19
L18	28473	6.44
L19	19515	4.41
L20	15625	3.53
L21	11557	2.61
L22	10038	2.27
L23	8813	1.99
L24	8623	1.95
L25	8544	1.93
L26	4440	1
L27	3772	0.85
L28	3128	0.71
L29	2411	0.55
L30	2019	0.46
L31	1441	0.33
L32	1148	0.26
L33	918	0.21
L34	788	0.18
L35	662	0.15
L36	477	0.11
L37	414	0.09
L38	362	0.08
L39	372	0.08
L40	289	0.07
L41	226	0.05
L42	181	0.04
L43	103	0.02
L44	99	0.02
L45	106	0.02
L46	78	0.02
L47	62	0.01
L48	36	0.01
L49	39	0.01
L50	34	0.01
L51	33	0.01
L52	21	0
L53	22	0
L54	16	0
L55	17	0
L56	17	0
L57	17	0
L58	11	0
L59	10	0
L60	8	0
L61	4	0
L62	4	0
L63	1	0
L65	2	0
L67	2	0
L69	1	0
L80	1	0

## Sheet: Peptide Lengths 8 to 26 AAs
<Peptide length>	Count
L8	6124
L9	11012
L10	10705
L11	14093
L12	22458
L13	35615
L14	49010
L15	64673
L16	52442
L17	40634
L18	28473
L19	19515
L20	15625
L21	11557
L22	10038
L23	8813
L24	8623
L25	8544
L26	4440

## Sheet: AA_frequencies
	%	<Count>
L	9.94	5265.81
S	8.21	4349.33
E	7.14	3782.49
A	7.11	3766.59
G	6.58	3485.82
P	6.25	3311
V	6.13	3247.43
K	5.75	3046.12
R	5.51	2918.98
T	5.43	2876.6
D	4.91	2601.12
Q	4.74	2511.06
I	4.44	2352.13
N	3.7	1960.11
F	3.61	1912.43
Y	2.67	1414.46
H	2.48	1313.8
M	2.12	1123.09
C	2.08	1101.9
W	1.2	635.71
	100	52976

## Sheet: N_L15_Pos_Context10_PFR3
P1	L:0.974	S:0.904	E:1.01	A:0.998	G:1.041	V:1.072	K:1.064	D:1.118	P:0.85	T:0.978	R:0.914	I:1.087	Q:0.951	N:1.112	F:1.065	Y:1.125	M:1.106	H:0.932	C:0.839	W:1.008
P2	L:0.976	S:0.888	A:1.019	E:0.985	V:1.134	G:1.033	K:1.09	T:1.016	D:1.109	P:0.847	R:0.943	I:1.077	Q:0.92	N:1.146	F:1.067	Y:1.075	H:0.94	M:0.924	C:0.798---	W:1.004
P3	L:0.964	A:1.017	S:0.874	E:0.99	G:1.059	V:1.071	K:1.073	T:1.03	D:1.123	P:0.864	R:0.936	I:1.091	Q:0.938	N:1.16	F:1.064	Y:1.12	H:0.894	M:0.915	C:0.826	W:1.082
P4	L:0.948	A:1.023	E:1.005	S:0.868	G:1.045	V:1.066	K:1.12	T:1.024	D:1.105	R:0.944	P:0.832	I:1.093	Q:0.951	N:1.149	F:1.059	Y:1.142	H:0.925	M:0.93	C:0.863	W:1.015
P5	L:0.954	E:1.025	A:1.016	S:0.866	G:1.028	V:1.073	K:1.093	D:1.135	T:1.026	P:0.816	R:0.92	I:1.071	Q:0.966	N:1.132	F:1.09	Y:1.152	H:0.896	M:0.979	C:0.904	W:1.016
P6	L:0.93	E:1.05	A:1.022	S:0.866	V:1.091	G:1.013	K:1.113	T:1.039	D:1.132	R:0.959	P:0.803	I:1.077	Q:0.965	N:1.128	F:1.054	Y:1.137	H:0.932	M:0.945	C:0.808	W:1.062
P7	L:0.933	A:1.054	S:0.91	E:1.022	V:1.135	G:1.022	K:1.065	D:1.128	T:1.012	P:0.795---	I:1.105	R:0.884	Q:0.954	N:1.091	F:1.084	Y:1.191	H:0.887	M:0.946	C:0.853	W:1.037
P8	L:0.933	E:1.055	A:1.042	S:0.891	G:1.024	K:1.135	V:1.005	T:1.068	D:1.147	R:0.976	I:1.072	Q:0.988	P:0.738---	N:1.198	F:1.04	Y:1.116	H:0.865	M:0.934	C:0.815	W:0.982
P9	L:0.925	E:1.095	S:0.941	A:1.086	V:1.153	G:0.979	D:1.194	K:1.006	T:1.05	P:0.755---	Q:0.984	R:0.826	I:1.013	N:1.11	F:1.087	Y:1.103	H:0.9	M:0.954	C:0.887	W:0.986
P10	L:1.031	E:1.104	G:1.124	K:1.274+++	S:0.871	A:0.971	R:1.076	T:1.09	D:1.116	N:1.393+++	Q:1.076	F:1.285+++	V:0.737---	Y:1.342+++	I:0.783---	M:1.059	H:0.894	C:0.912	P:0.256---	W:1.118
PFR1	L:0.919	K:1.455+++	G:1.212+++	A:1.117	D:1.585+++	E:1.081	S:0.936	V:1.217+++	I:1.412+++	T:1.013	R:0.935	N:1.143	F:0.864	Q:0.622---	Y:0.988	H:0.774---	P:0.262---	M:0.603---	W:0.667---	C:0.212---
PFR2	P:1.651+++	A:1.098	G:1.161	E:1.041	S:0.881	K:1.202+++	L:0.672---	D:1.351+++	V:1.057	R:0.991	T:0.947	Q:1.002	N:1.252+++	I:0.941	F:0.67---	H:0.862	Y:0.698---	M:0.565---	W:0.477---	C:0.25---
PFR3	L:0.834	E:1.141	K:1.365+++	G:1.056	A:0.929	V:1.074	S:0.79---	R:1.121	P:0.931	I:1.201+++	D:1.071	T:0.944	Q:1.046	N:1.117	F:1.009	Y:1.166	H:1.026	M:0.708---	W:0.804	C:0.245---

## Sheet: N_L15_Neg_Context10_PFR3
P1	L:0.931	E:1.051	S:0.884	A:1.007	G:1.048	K:1.173	V:1.08	D:1.166	T:1.005	R:0.935	P:0.782---	I:1.081	Q:0.958	N:1.15	F:1.105	Y:1.119	H:0.903	M:0.892	C:0.722---	W:0.938
P2	L:0.953	E:1.068	A:1.056	S:0.867	G:1.06	V:1.043	K:1.108	D:1.195	T:1.027	R:0.973	P:0.79---	I:1.071	Q:0.934	N:1.134	F:1.01	Y:1.063	H:0.94	M:0.925	C:0.703---	W:0.98
P3	L:0.924	E:1.066	A:1.043	S:0.9	G:1.047	K:1.142	V:1.058	T:1.067	D:1.171	R:0.959	P:0.757---	I:1.05	Q:0.962	N:1.161	F:1.014	Y:1.109	H:0.907	M:0.901	C:0.686---	W:0.983
P4	L:0.923	E:1.046	A:1.028	S:0.88	G:1.082	K:1.169	V:1.076	D:1.168	T:1.022	R:0.948	P:0.77---	I:1.076	Q:0.963	N:1.176	F:1.048	Y:1.111	H:0.919	M:0.826	C:0.725---	W:0.898
P5	L:0.915	A:1.043	E:1.016	G:1.083	S:0.867	K:1.144	V:1.065	D:1.172	T:1.002	R:0.959	P:0.819	I:1.078	Q:0.953	N:1.174	F:1.013	Y:1.137	H:0.951	M:0.907	C:0.717---	W:0.966
P6	L:0.933	E:1.063	A:1.02	S:0.853	G:1.063	K:1.175	V:1.072	D:1.179	T:1.021	R:0.943	P:0.806	I:1.067	Q:0.955	N:1.21+++	F:1.022	Y:1.118	H:0.865	M:0.872	C:0.714---	W:0.911
P7	L:0.915	E:1.033	A:1.032	S:0.885	G:1.055	K:1.164	V:1.068	D:1.163	T:1.037	R:0.965	P:0.825	I:1.105	Q:0.917	N:1.17	F:1.044	Y:1.065	H:0.912	M:0.906	C:0.707---	W:0.895
P8	L:0.923	E:1.058	S:0.899	A:1.017	G:1.053	K:1.192	V:1.062	D:1.164	T:1.014	R:0.943	P:0.823	I:1.112	Q:0.939	N:1.131	F:0.976	Y:1.133	H:0.891	M:0.869	C:0.73---	W:0.934
P9	L:0.933	E:1.048	S:0.892	A:1.014	G:1.078	K:1.151	V:1.078	D:1.176	T:1.004	R:0.959	P:0.822	I:1.071	Q:0.945	N:1.12	F:1.052	Y:1.088	H:0.883	M:0.896	C:0.678---	W:0.964
P10	L:0.907	E:1.04	S:0.904	A:1.021	G:1.048	V:1.063	K:1.132	D:1.195	T:1.024	R:0.973	P:0.812	I:1.078	Q:0.994	N:1.165	F:1.049	Y:1.106	H:0.887	M:0.867	C:0.67---	W:0.93
PFR1	L:0.905	E:1.055	A:1.052	S:0.89	G:1.065	K:1.157	V:1.081	D:1.189	T:1.011	R:0.937	P:0.798---	I:1.068	Q:0.964	N:1.187	F:1.009	Y:1.081	H:0.87	M:0.888	C:0.705---	W:0.982
PFR2	L:0.911	A:1.036	S:0.881	E:1.011	G:1.075	K:1.158	V:1.046	D:1.197	T:0.992	R:0.972	P:0.823	I:1.117	Q:0.935	N:1.177	F:1.041	Y:1.108	H:0.887	M:0.922	C:0.732---	W:0.897
PFR3	L:0.919	E:1.047	A:1.024	S:0.884	G:1.043	K:1.188	V:1.091	D:1.178	T:1.011	R:0.957	P:0.769---	I:1.051	Q:0.944	N:1.177	F:1.055	Y:1.117	H:0.912	M:0.894	C:0.721---	W:0.98

## Sheet: N_L15_Pos_Context20 PFR9
P1	L:0.991	A:1.038	S:0.872	G:1.051	E:0.949	V:1.104	K:1.094	T:1.02	D:1.053	R:0.932	P:0.817	I:1.082	Q:0.926	N:1.085	F:1.084	Y:1.181	H:0.917	M:1.032	C:0.901	W:1.084
P2	L:0.977	A:1.054	S:0.907	E:0.978	G:1.026	V:1.076	K:1.106	T:1.014	D:1.085	P:0.829	R:0.926	I:1.079	Q:0.908	N:1.101	F:1.087	Y:1.173	H:0.913	M:0.917	C:0.894	W:1.04
P3	L:0.977	A:1.035	S:0.891	G:1.054	E:0.948	V:1.099	K:1.109	T:1.032	P:0.856	D:1.06	R:0.939	I:1.085	Q:0.921	N:1.054	F:1.076	Y:1.173	H:0.925	M:0.95	C:0.887	W:1.015
P4	L:0.979	S:0.897	A:1.035	E:0.984	V:1.094	G:1.014	K:1.094	T:1.03	D:1.087	P:0.839	R:0.927	I:1.116	Q:0.923	N:1.093	F:1.067	Y:1.152	H:0.892	M:0.971	C:0.86	W:1.007
P5	L:0.958	A:1.021	S:0.874	E:0.974	G:1.036	V:1.063	K:1.109	T:1.021	D:1.123	P:0.861	R:0.905	I:1.068	Q:0.947	N:1.094	F:1.094	Y:1.188	H:0.905	M:0.991	C:0.927	W:1.058
P6	L:0.977	S:0.881	A:1.01	E:0.981	G:1.032	V:1.07	K:1.128	T:1.037	P:0.878	R:0.961	D:1.066	I:1.031	Q:0.93	N:1.126	F:1.043	Y:1.149	H:0.918	M:0.953	C:0.883	W:1.052
P7	L:1.005	A:1.014	S:0.874	E:0.998	G:1.057	V:1.059	K:1.071	D:1.157	T:1.004	P:0.846	R:0.917	I:1.046	Q:0.952	N:1.101	F:1.056	Y:1.134	H:0.9	M:0.973	C:0.874	W:1.036
P8	L:1.001	A:1.008	E:1.003	S:0.867	G:1.048	V:1.064	K:1.072	T:1.061	D:1.118	P:0.838	R:0.901	I:1.088	Q:0.919	N:1.089	F:1.109	Y:1.132	H:0.943	M:0.94	C:0.845	W:1.036
P9	L:0.984	S:0.883	A:1.016	E:1.008	G:1.022	V:1.06	K:1.071	D:1.112	T:0.999	P:0.856	R:0.91	I:1.088	Q:0.929	F:1.129	N:1.098	Y:1.162	H:0.963	M:0.977	C:0.862	W:0.997
P10	L:0.969	E:1.02	A:1.001	S:0.865	G:1.043	V:1.085	K:1.055	T:1.042	D:1.105	P:0.84	R:0.937	I:1.061	Q:0.954	N:1.109	F:1.063	Y:1.131	H:0.945	M:0.993	C:0.894	W:1.082
P11	L:0.978	S:0.901	E:1.014	A:0.991	G:1.041	V:1.074	K:1.065	D:1.121	T:0.978	P:0.85	R:0.915	I:1.094	Q:0.952	N:1.12	F:1.07	Y:1.132	H:0.941	M:1.027	C:0.839	W:1.013
P12	L:0.976	S:0.883	A:1.011	E:0.986	V:1.132	G:1.027	K:1.091	T:1.017	D:1.109	P:0.848	R:0.942	I:1.08	Q:0.92	N:1.15	F:1.069	Y:1.085	H:0.951	M:0.933	C:0.801	W:1.008
P13	L:0.965	A:1.011	S:0.868	E:0.988	G:1.061	V:1.067	K:1.071	T:1.031	D:1.125	P:0.864	R:0.933	I:1.096	Q:0.938	N:1.166	F:1.065	Y:1.13	H:0.894	M:0.926	C:0.832	W:1.088
P14	L:0.945	A:1.022	E:1.006	S:0.868	G:1.047	V:1.065	K:1.118	T:1.021	D:1.112	P:0.827	R:0.937	I:1.097	Q:0.951	N:1.151	F:1.059	Y:1.152	H:0.93	M:0.934	C:0.87	W:1.016
P15	L:0.954	E:1.027	A:1.012	S:0.864	G:1.03	V:1.065	K:1.09	D:1.139	T:1.024	P:0.815	R:0.918	I:1.072	Q:0.97	N:1.139	F:1.085	Y:1.157	H:0.899	M:0.984	C:0.907	W:1.031
P16	L:0.931	E:1.05	A:1.021	S:0.863	V:1.088	G:1.007	K:1.112	T:1.036	D:1.135	R:0.956	P:0.802	I:1.079	Q:0.968	N:1.131	F:1.049	Y:1.144	H:0.938	M:0.949	C:0.816	W:1.069
P17	L:0.936	A:1.052	S:0.91	E:1.026	V:1.129	G:1.02	K:1.062	D:1.131	T:1.01	P:0.792---	I:1.108	R:0.883	Q:0.954	N:1.096	F:1.08	Y:1.2	H:0.889	M:0.946	C:0.856	W:1.037
P18	L:0.934	E:1.057	A:1.037	S:0.888	G:1.024	K:1.135	V:1.003	T:1.066	D:1.151	R:0.976	I:1.071	Q:0.992	P:0.737---	N:1.203+++	F:1.04	Y:1.121	H:0.87	M:0.937	C:0.817	W:0.988
P19	L:0.921	E:1.096	S:0.942	A:1.083	V:1.153	G:0.977	D:1.199	K:1.004	T:1.054	P:0.753---	Q:0.982	R:0.821	I:1.015	N:1.117	F:1.09	Y:1.109	H:0.905	M:0.955	C:0.886	W:0.984
P20	L:1.027	E:1.108	G:1.121	K:1.276+++	S:0.87	A:0.96	T:1.096	R:1.076	D:1.121	N:1.401+++	Q:1.075	F:1.28+++	V:0.74---	Y:1.354+++	I:0.78---	M:1.058	H:0.9	C:0.912	P:0.254---	W:1.116
PFR1	L:0.916	K:1.455+++	G:1.209+++	A:1.112	D:1.592+++	E:1.084	S:0.936	V:1.212+++	I:1.413+++	T:1.019	R:0.935	N:1.149	F:0.867	Q:0.62---	Y:0.996	H:0.774---	P:0.259---	M:0.605---	W:0.664---	C:0.214---
PFR2	P:1.654+++	A:1.091	G:1.156	E:1.037	S:0.886	K:1.202+++	L:0.672---	D:1.356+++	V:1.055	R:0.986	T:0.948	Q:0.999	N:1.261+++	I:0.948	F:0.666---	H:0.865	Y:0.703---	M:0.566---	W:0.467---	C:0.249---
PFR3	L:0.834	E:1.142	K:1.368+++	G:1.056	V:1.074	A:0.921	S:0.79---	R:1.116	P:0.931	I:1.203+++	D:1.076	T:0.947	Q:1.042	N:1.123	F:1.009	Y:1.175	H:1.022	M:0.708---	W:0.808	C:0.247---
PFR4	L:1.123	K:1.579+++	I:1.802+++	V:1.188	E:0.932	F:1.832+++	R:1.193	Y:2.047+++	A:0.737---	S:0.605---	D:0.88	T:0.791---	G:0.641---	Q:0.819	P:0.551---	N:0.788---	H:0.822	M:0.918	W:1.244+++	C:0.193---
PFR5	L:1.089	I:2.048+++	V:1.427+++	K:1.292+++	F:1.971+++	A:0.906	R:1.118	Y:2.251+++	E:0.794---	S:0.649---	T:0.892	Q:0.832	G:0.567---	D:0.655---	N:0.806	P:0.453---	H:0.795---	M:0.828	W:1.136	C:0.262---
PFR6	L:1.077	A:1.187	V:1.284+++	I:1.581+++	S:0.851	K:1.12	E:0.876	T:1.007	R:0.959	G:0.739---	F:1.302+++	Y:1.707+++	Q:0.937	N:1.0	D:0.691---	P:0.537---	H:1.003	M:0.938	W:1.076	C:0.361---
PFR7	L:1.168	A:1.214+++	S:0.916	V:1.172	E:1.005	I:1.552+++	K:1.06	T:1.092	G:0.714---	D:0.94	Q:0.962	N:1.152	P:0.637---	R:0.682---	F:0.968	Y:1.247+++	M:1.073	H:0.88	W:0.802	C:0.405---
PFR8	L:1.15	A:1.143	E:1.019	K:1.233+++	S:0.861	V:1.103	T:1.128	I:1.232+++	D:1.087	P:0.772---	N:1.296+++	G:0.717---	Q:0.988	R:0.783---	F:0.915	Y:1.073	H:0.901	M:0.967	W:0.685---	C:0.338---
PFR9	A:1.457+++	L:0.912	S:1.003	K:1.275+++	V:1.153	T:1.13	P:0.953	E:0.798---	G:0.787---	R:0.929	I:1.06	F:1.22+++	D:0.893	N:1.126	Q:0.847	Y:0.975	H:0.87	M:0.847	W:0.73---	C:0.361---

## Sheet: C_L15_Pos_PFR3_Context10
PFR1	L:0.87	A:1.201+++	S:0.922	V:1.195	E:0.981	G:1.012	K:1.117	R:1.16	I:1.249+++	D:1.123	P:0.762---	N:1.226+++	Q:0.95	T:0.824	F:0.903	Y:1.123	H:1.063	M:0.716---	C:0.438---	W:0.654---
PFR2	P:1.412+++	K:1.329+++	E:1.07	L:0.747---	A:1.043	V:1.178	S:0.793---	D:1.253+++	R:1.076	I:1.132	T:0.872	Q:0.982	G:0.705---	N:1.002	F:0.976	Y:1.273+++	H:1.117	M:0.625---	W:0.682---	C:0.313---
PFR3	K:1.644+++	G:1.301+++	E:1.165	R:1.453+++	L:0.787---	A:0.966	S:0.796---	Q:1.267+++	T:1.046	D:1.098	N:1.319+++	P:0.674---	V:0.671---	F:0.89	H:1.267+++	Y:0.989	I:0.563---	M:0.672---	W:0.576---	C:0.258---
P1	L:1.14	V:1.289+++	A:1.102	S:0.874	E:0.952	K:1.084	I:1.33+++	G:0.87	T:0.971	R:0.923	D:1.009	F:1.283+++	Q:0.864	N:0.999	Y:1.307+++	M:1.138	P:0.353---	H:0.805	C:0.944	W:1.084
P2	L:0.987	S:0.899	A:1.037	E:0.99	V:1.15	G:0.995	K:1.061	T:1.036	D:1.043	R:0.928	I:1.106	Q:0.961	P:0.699---	N:1.131	F:1.127	Y:1.201+++	H:0.927	M:0.981	C:0.859	W:1.116
P3	L:1.003	E:1.018	S:0.86	A:0.991	V:1.14	G:0.999	K:1.118	T:0.998	D:1.083	R:0.942	I:1.102	Q:0.979	P:0.712---	N:1.066	F:1.092	Y:1.161	H:0.928	M:1.047	C:0.907	W:1.127
P4	L:0.976	E:1.031	S:0.881	A:0.976	G:1.047	V:1.073	K:1.083	T:1.023	R:0.932	P:0.81	D:1.028	I:1.119	Q:0.958	N:1.119	F:1.071	Y:1.171	H:0.946	M:1.03	C:0.849	W:1.114
P5	L:1.018	A:1.009	E:0.988	S:0.85	V:1.086	G:0.989	K:1.071	T:1.0	D:1.085	R:0.93	I:1.142	P:0.803	Q:0.956	N:1.139	F:1.087	Y:1.172	H:0.929	M:0.999	C:0.887	W:1.093
P6	L:0.946	A:1.023	S:0.881	E:0.968	V:1.124	G:1.01	K:1.119	T:1.023	D:1.079	R:0.936	P:0.817	I:1.096	Q:0.988	N:1.082	F:1.07	Y:1.155	H:0.918	M:0.993	C:0.903	W:1.109
P7	L:0.958	A:1.02	E:1.013	S:0.879	G:1.014	V:1.073	K:1.079	T:1.036	D:1.109	P:0.821	R:0.909	I:1.109	Q:0.986	N:1.101	F:1.081	Y:1.083	H:0.926	M:1.008	C:0.925	W:1.069
P8	L:0.97	S:0.88	E:0.987	A:0.988	V:1.103	G:1.022	K:1.099	D:1.144	T:1.014	P:0.823	R:0.903	I:1.091	Q:0.94	N:1.173	F:1.082	Y:1.163	H:0.94	M:0.978	C:0.852	W:0.985
P9	L:0.946	A:1.027	S:0.878	E:1.006	G:1.045	V:1.091	K:1.068	T:1.006	D:1.106	I:1.136	P:0.804	R:0.883	Q:0.949	N:1.153	F:1.069	Y:1.153	H:0.984	M:0.989	C:0.892	W:1.066
P10	L:0.939	S:0.895	E:0.998	A:0.994	G:1.031	V:1.077	K:1.117	T:1.002	P:0.866	D:1.081	R:0.915	I:1.069	Q:0.94	N:1.127	F:1.112	Y:1.126	H:0.996	M:0.994	C:0.847	W:1.148

[truncated: 1 more sheets: C_L15_Neg_PFR3_Context10]
